# Supplementary material for: Tissue-Specific Expressed Antibody Variable Gene Repertoires
Source: PLoS One. 2014 Jun 23;9(6):e100839. doi: 10.1371/journal.pone.0100839 (PMC4067404; doi:10.1371/journal.pone.0100839)
Supplement: File S1 — Suppl Info_PB_vs_Bone_marrow.csv.txt. Suppl Info_PB_vs_Lung.csv.txt. Suppl Info_PB_vs_Lymph_node.csv.txt. Suppl Info_PB_vs_Small_intestine.csv.txt. Suppl Info_PB_vs_Spleen.csv.txt. Suppl Info_PB_vs_Stomach.csv.txt. Suppl Info_PB_vs_Thymus.csv.txt. Suppl Info_PB_vs_Tonsil.csv.txt. (ZIP) [file pone.0100839.s002.zip]

Archive with 20 entries (17 files):
- TSrep_supplement/
- TSrep_supplement/Suppl Info_PB_vs_Bone_marrow.csv.txt
- __MACOSX/
- __MACOSX/TSrep_supplement/
- __MACOSX/TSrep_supplement/._Suppl Info_PB_vs_Bone_marrow.csv.txt
- TSrep_supplement/Suppl Info_PB_vs_Lung.csv.txt
- __MACOSX/TSrep_supplement/._Suppl Info_PB_vs_Lung.csv.txt
- TSrep_supplement/Suppl Info_PB_vs_Lymph_node.csv.txt
- __MACOSX/TSrep_supplement/._Suppl Info_PB_vs_Lymph_node.csv.txt
- TSrep_supplement/Suppl Info_PB_vs_Small_intestine.csv.txt
- __MACOSX/TSrep_supplement/._Suppl Info_PB_vs_Small_intestine.csv.txt
- TSrep_supplement/Suppl Info_PB_vs_Spleen.csv.txt
- __MACOSX/TSrep_supplement/._Suppl Info_PB_vs_Spleen.csv.txt
- TSrep_supplement/Suppl Info_PB_vs_Stomach.csv.txt
- __MACOSX/TSrep_supplement/._Suppl Info_PB_vs_Stomach.csv.txt
- TSrep_supplement/Suppl Info_PB_vs_Thymus.csv.txt
- __MACOSX/TSrep_supplement/._Suppl Info_PB_vs_Thymus.csv.txt
- TSrep_supplement/Suppl Info_PB_vs_Tonsil.csv.txt
- __MACOSX/TSrep_supplement/._Suppl Info_PB_vs_Tonsil.csv.txt
- __MACOSX/._TSrep_supplement
