# Supplementary material for: Tissue-Specific Expressed Antibody Variable Gene Repertoires
Source: PLoS One. 2014 Jun 23;9(6):e100839. doi: 10.1371/journal.pone.0100839 (PMC4067404; doi:10.1371/journal.pone.0100839)
Supplement: File S1 — Suppl Info_PB_vs_Bone_marrow.csv.txt. Suppl Info_PB_vs_Lung.csv.txt. Suppl Info_PB_vs_Lymph_node.csv.txt. Suppl Info_PB_vs_Small_intestine.csv.txt. Suppl Info_PB_vs_Spleen.csv.txt. Suppl Info_PB_vs_Stomach.csv.txt. Suppl Info_PB_vs_Thymus.csv.txt. Suppl Info_PB_vs_Tonsil.csv.txt. (ZIP) [file pone.0100839.s002.zip › TSrep_supplement/Suppl Info_PB_vs_Bone_marrow.csv.txt]

Warning message:
In function (object, tol = 1e-06, rowsum.filter = 5)  :
  There is no replication.  Setting common dispersion to 0.
Comparison of groups:  Peripheral.Blood - Bone.Marrow 
Comparison of groups:  Peripheral.Blood - Bone.Marrow 
                 logConc         logFC        PValue           FDR
4-34:4-4:6    -10.435456  -5.991016196 2.259934e-216 1.628960e-212
1-69:4-4:4    -10.736756  -5.639478133 6.309790e-153 2.274048e-149
3-9:2-2:3     -11.458661  -6.470674542 1.788295e-129 4.296676e-126
7-4-1:6-6:4   -10.244240  -4.255661651 5.363243e-115 9.664565e-112
3-74:3-3:4     -9.052600  -2.726828037 6.356658e-105 9.163758e-102
2-5:1-20:4    -10.825066  -4.767010923  8.013082e-98  9.626383e-95
1-3:2-8:4     -10.490279  -4.266660650  4.360641e-97  4.490215e-94
5-51:4-4:4    -10.479918  -4.153153549  2.259243e-92  2.035578e-89
2-26:3-10:4   -11.231169  -5.229666443  5.224486e-92  4.184233e-89
2-5:6-25:4     -8.659741  -2.197595602  8.137361e-90  5.865410e-87
4-39:1-14:4   -10.079002  -3.534000478  5.720382e-88  3.748410e-85
1-69:1-7:5    -11.736043  -5.915912280  1.868324e-86  1.122240e-83
2-5:6-13:4     -6.741276  -1.073117164  2.205370e-81  1.222793e-78
3-23:1-14:4   -10.223618   3.259512519  6.748002e-71  3.474257e-68
1-24:6-13:1   -12.584431  -6.862991965  1.388554e-69  6.672464e-67
2-5:2-15:5     -9.645442  -2.696234243  2.229883e-68  1.004562e-65
2-5:6-19:5     -9.453874  -2.444405292  1.142334e-64  4.843496e-62
4-34:5-24:5   -10.346772  -3.079743660  7.834574e-56  3.137312e-53
5-51:3-3:6    -11.303268   4.071067430  6.853598e-54  2.600039e-51
3-23:3-10:6    -9.951930   2.542787717  2.040133e-51  7.352639e-49
7-4-1:5-5:4   -10.157219  -2.733708948  3.051662e-50  1.047447e-47
6-1:2-2:4      -9.356699  -2.059741442  1.374542e-49  4.503500e-47
4-39:1-7:4    -10.058162   2.561279319  3.170915e-49  9.937373e-47
2-5:5-24:4     -9.654143  -2.265929987  2.455047e-48  7.373325e-46
1-3:1-7:4     -12.512802  -5.836324015  2.905279e-48  8.376502e-46
2-5:2-15:1    -11.579165  -4.229666443  3.176822e-45  8.807127e-43
2-5:3-22:4     -7.824159  -1.154115410  4.360732e-45  1.164154e-42
2-5:2-15:4     -8.615950  -1.512241035  1.008613e-44  2.596458e-42
1-18:6-19:4    -8.887573   1.622449930  9.126873e-44  2.268500e-41
5-51:6-13:6   -10.011234   2.380127911  1.091971e-43  2.623643e-41
1-18:1-26:3   -11.154985  -3.546958128  5.251584e-43  1.221078e-40
1-18:3-3:6    -10.803268   3.071067430  3.509767e-42  7.905750e-40
5-51:3-10:6    -9.513475   1.954657938  1.315403e-41  2.873159e-39
2-5:3-16:4     -8.633136  -1.463479041  1.897983e-41  4.023723e-39
4-39:3-9:5     -9.585009  -2.009305987  1.988421e-40  4.095012e-38
3-30:5-12:4    -9.648030  -2.056093665  3.751670e-40  7.511677e-38
4-39:3-22:4    -7.892045  -1.100469483  2.273001e-39  4.428053e-37
4-30-2:1-14:5 -13.502115  -7.027622667  5.936394e-39  1.126040e-36
6-1:6-13:5    -10.306406   2.477692689  1.267522e-38  2.342641e-36
2-5:3-22:5     -9.536360  -1.912008785  8.512007e-38  1.533864e-35
1-2:6-13:4    -11.349688   3.452157597  1.215757e-37  2.137360e-35
1-18:3-22:4    -8.509799   1.307487471  3.170912e-37  5.441888e-35
1-8:3-16:6    -11.469564  -3.691846926  7.473538e-37  1.252774e-34
1-2:3-10:6    -13.195627   6.100129895  5.924492e-36  9.677133e-34
3-74:5-5:3    -12.022436  -4.372270838  6.041495e-36  9.677133e-34
6-1:6-6:6     -12.677364   5.136655771  1.251314e-35  1.960754e-33
1-18:3-3:5    -11.234211   3.238327189  1.538020e-35  2.358734e-33
2-5:6-6:4      -9.426910  -1.777154238  2.302953e-35  3.458268e-33
4-59:2-8:5    -10.218231   2.289636632  2.404690e-35  3.537348e-33
4-61:5-5:4     -9.873976  -2.066851831  4.469270e-35  6.442899e-33
4-4:6-19:4    -12.510414   4.826700318  1.408532e-34  1.990726e-32
6-1:6-13:6     -9.980669   2.072408848  9.106270e-34  1.262269e-31
2-5:3-10:4     -7.589870  -0.897553654  1.053578e-32  1.432866e-30
4-39:3-22:5    -9.213512  -1.582374809  1.087330e-32  1.451385e-30
4-59:2-8:2    -30.208636  39.614837301  9.860761e-32  1.292298e-29
6-1:6-6:4     -11.355436   3.136655771  4.647622e-31  5.982153e-29
3-13:2-15:4   -11.898536  -3.894930572  5.726735e-31  7.241808e-29
5-51:6-19:6   -10.529288   2.385683319  7.758104e-31  9.641450e-29
4-39:6-13:5    -9.053667  -1.447709464  9.842937e-31  1.202507e-28
4-4:2-15:5    -12.592402   4.662724583  1.648704e-30  1.980644e-28
1-8:5-24:6    -12.426114  -4.535769571  3.539726e-30  4.182680e-28
5-a:2-2:6     -30.262093  39.507922097  1.262177e-29  1.467383e-27
1-18:1-26:4    -9.683211   1.724082312  2.840615e-29  3.250024e-27
4-34:3-10:6    -9.673850   1.715192003  4.031144e-29  4.540076e-27
1-24:2-2:1    -30.266913 -39.498282735  8.046381e-29  8.922818e-27
4-b:3-10:4    -13.909338   6.672708672  2.019484e-28  2.205521e-26
1-2:6-19:4    -11.491585   3.168364631  2.070757e-28  2.227764e-26
5-51:1-26:6   -11.548670   3.219117931  2.318590e-28  2.457705e-26
1-18:6-19:5   -10.286684   2.104234294  2.672717e-28  2.792021e-26
4-30-4:3-22:4  -9.458003  -1.579479328  5.978631e-28  6.078206e-26
1-18:5-12:4    -9.763984   1.733996404  5.987134e-28  6.078206e-26
1-69:2-15:4    -9.760129  -1.761517607  7.587325e-28  7.595756e-26
5-51:4-17:6   -10.890919   2.534619757  1.413972e-27  1.396152e-25
3-11:5-12:5   -11.976071  -3.739861175  5.559192e-27  5.414954e-25
1-2:3-3:6     -13.943290   6.604804607  6.462349e-27  6.210748e-25
5-51:1-7:6    -13.401094   5.689196794  9.592549e-27  9.097775e-25
3-7:3-22:4     -9.176942  -1.398867797  1.007245e-26  9.428864e-25
2-5:1-14:4    -10.668403  -2.355197325  1.677772e-26  1.550433e-24
1-2:6-13:5    -12.079165   3.689196794  5.928489e-26  5.409183e-24
4-59:1-26:4    -8.788627   1.185757993  8.338047e-26  7.512580e-24
3-64:2-2:4    -30.364100  39.303908205  1.033976e-25  9.201108e-24
4-30-4:3-16:4 -11.915583  -3.556831186  1.904045e-25  1.673702e-23
3-30:2-21:6   -11.622405  -3.172333268  3.045784e-25  2.645062e-23
3-23:6-13:5    -9.578162  -1.559106568  3.408394e-25  2.924726e-23
5-51:5-5:6    -10.875922   2.399690177  4.126273e-25  3.499079e-23
1-2:3-22:4    -10.847307   2.377863815  4.647754e-25  3.895466e-23
3-48:1-7:6    -11.627296  -3.162552247  5.437186e-25  4.504740e-23
1-18:5-5:4    -10.341151   1.995299922  9.959168e-25  8.157464e-23
4-4:3-22:4    -12.023650   3.525221059  1.445411e-24  1.170620e-22
5-a:6-13:6    -30.401581  39.228946147  1.654361e-24  1.324960e-22
5-51:4-4:6    -13.469845   5.551693271  2.248897e-24  1.781324e-22
1-2:5-5:4     -11.829924   3.216826120  4.696614e-24  3.679695e-22
4-59:6-13:4    -8.264487   0.954758128  6.090767e-24  4.720672e-22
6-1:3-22:6    -10.415583  -2.030762375  9.994282e-24  7.663700e-22
2-5:2-2:4      -8.671541  -1.099940270  1.481092e-23  1.123759e-21
4-59:3-10:6    -9.234974   1.323980517  1.606550e-23  1.206251e-21
6-1:1-26:6    -11.780156   3.117290446  2.587004e-23  1.922384e-21
1-2:6-6:4     -14.055936   6.379512295  2.646978e-23  1.946879e-21
4-59:2-2:5    -10.011197   1.718911889  2.737574e-23  1.993175e-21
1-18:5-12:5   -11.395480   2.781560812  3.106276e-23  2.239004e-21
1-3:1-1:4     -11.278209  -2.690800357  6.338923e-23  4.523857e-21
2-5:1-7:4      -9.941526  -1.691163253  7.658485e-23  5.411996e-21
1-18:6-13:5   -10.305284   1.880816867  1.476756e-22  1.033443e-20
4-34:2-2:4     -9.245813  -1.302345443  3.279460e-22  2.272918e-20
3-23:1-7:6    -11.623102  -2.971868685  4.005821e-22  2.749900e-20
5-a:6-6:6     -30.472259  39.087590298  4.235165e-22  2.879912e-20
2-5:5-5:4      -8.317028  -0.940159826  4.288036e-22  2.888613e-20
4-31:3-10:4    -9.870930  -1.610293911  4.528064e-22  3.022064e-20
1-2:2-2:6     -12.969845   4.551693271  7.344653e-22  4.856904e-20
4-4:6-13:4    -12.659552   4.002354680  1.181000e-21  7.738770e-20
4-30-2:3-10:4 -11.035280  -2.346584195  3.160107e-21  2.052077e-19
1-46:6-13:4   -10.368783   1.845424474  4.062070e-21  2.614232e-19
1-69:6-13:6   -11.447648   2.677224153  4.832382e-21  3.082461e-19
4-30-4:4-23:4 -12.647917  -4.092162919  1.463370e-20  9.252605e-19
1-18:6-19:6   -11.309332   2.471839963  2.574472e-20  1.613634e-18
4-31:3-3:4    -10.845170  -2.166587760  2.835923e-20  1.762184e-18
6-1:6-19:6     -9.886481   1.518595582  6.327489e-20  3.898166e-18
5-51:5-12:6   -11.472103   2.628314552  7.713464e-20  4.711750e-18
3-64:3-10:4   -14.177364   6.136655771  1.084202e-19  6.458619e-18
3-64:3-22:4   -14.177364   6.136655771  1.084202e-19  6.458619e-18
5-a:3-10:6    -30.562545  38.907018052  1.084202e-19  6.458619e-18
4-39:5-24:5   -11.066168  -2.284807997  1.099527e-19  6.496224e-18
4-4:6-13:5    -13.045847   4.399690177  1.412841e-19  8.279478e-18
3-30:5-24:4   -10.413235  -1.804504726  4.101262e-19  2.384024e-17
4-30-2:3-22:1 -14.016400  -5.999053515  5.721708e-19  3.299365e-17
5-51:1-1:6    -12.367071   3.417392179  6.048586e-19  3.460175e-17
1-18:3-22:5   -10.198088   1.637571106  6.809005e-19  3.864513e-17
4-34:5-5:5    -11.054033   2.208391525  7.600993e-19  4.280309e-17
1-2:3-22:5    -13.653711   5.183961486  9.215718e-19  5.149372e-17
6-1:3-16:4    -10.175254  -1.636610260  1.209492e-18  6.706168e-17
4-34:3-22:4    -8.796588  -1.010185617  1.293936e-18  7.119613e-17
1-18:2-15:5   -10.786684   1.999152248  1.342710e-18  7.332008e-17
1-2:5-5:6     -14.227132   6.037120098  1.734723e-18  9.401419e-17
1-2:5-24:4    -12.723919   3.873621365  1.805773e-18  9.713441e-17
1-2:6-13:6    -13.076547   4.338289632  1.938303e-18  1.034910e-16
3-15:6-13:4    -9.746045  -1.400051561  2.037570e-18  1.079912e-16
1-24:6-19:5   -12.715948  -3.956101370  2.078229e-18  1.093422e-16
3-64:6-13:4   -13.327144   4.667170488  2.165863e-18  1.131271e-16
1-2:2-2:5     -12.108612   3.104234294  2.872330e-18  1.489479e-16
4-34:5-24:4   -10.050125  -1.551953819  2.941587e-18  1.514497e-16
6-1:5-5:6     -11.248374  -2.365181414  3.158923e-18  1.614859e-16
3-23:6-13:6   -10.734313   1.913581063  3.273655e-18  1.661726e-16
6-1:2-8:4     -11.851599  -2.927776101  3.422246e-18  1.725003e-16
5-51:5-5:1    -30.625311  38.781487170  3.469447e-18  1.736651e-16
3-11:3-3:4    -10.715948  -1.956101370  4.112836e-18  2.044505e-16
1-24:4-23:4   -12.216741  -3.258521306  4.300827e-18  2.123312e-16
3-30:1-7:4    -11.299253  -2.386224221  4.975672e-18  2.439772e-16
4-31:4-23:4   -11.346831  -2.419327662  7.804104e-18  3.800809e-16
1-2:3-10:5    -13.349688   4.622082598  8.185726e-18  3.959914e-16
3-9:3-22:4    -10.243622  -1.636217476  8.946515e-18  4.299099e-16
1-2:2-15:4    -12.905204   4.037120098  9.963113e-18  4.755902e-16
1-3:2-2:4      -9.862959  -1.420048469  1.137973e-17  5.396389e-16
5-51:2-2:6     -9.068991   1.065689250  1.165692e-17  5.491703e-16
6-1:3-10:3    -13.108612   4.274159295  1.374269e-17  6.432291e-16
3-15:2-15:5   -14.266849   5.957685630  1.387779e-17  6.453619e-16
6-1:2-21:4    -10.766637  -1.927776101  1.822589e-17  8.421298e-16
1-18:4-17:5   -11.809784   2.696891186  1.982660e-17  9.102556e-16
7-4-1:2-21:4  -11.362686  -2.387618803  3.619373e-17  1.651167e-15
4-4:3-10:6    -13.130809   4.229765176  5.057803e-17  2.292871e-15
1-18:1-7:4    -10.829924  -1.953098881  5.103821e-17  2.299271e-15
7-4-1:6-13:1  -11.883382  -2.864210973  5.498442e-17  2.461663e-15
2-5:3-3:5     -10.105502  -1.521354513  6.061345e-17  2.696924e-15
4-30-2:4-23:4 -12.361230  -3.309393635  9.940659e-17  4.395845e-15
4-61:3-16:5   -11.029747  -2.063966027  1.075872e-16  4.728590e-15
5-a:3-3:6     -30.679778  38.672552798  1.110223e-16  4.849992e-15
5-51:6-13:4    -9.647917   1.263980891  1.518170e-16  6.592148e-15
4-39:3-16:4    -9.400965  -1.163076577  1.658592e-16  7.158759e-15
7-4-1:2-2:6   -10.607247  -1.770234824  2.227042e-16  9.555073e-15
1-3:1-26:5    -12.958661   3.930204894  2.442267e-16  1.041649e-14
4-39:3-10:4    -8.272169  -0.781222654  2.621636e-16  1.111574e-14
1-2:1-26:4    -12.652258   3.572157373  2.910966e-16  1.220743e-14
1-46:3-9:4    -11.183400   2.124582939  2.912982e-16  1.220743e-14
4-30-4:3-10:4 -10.743107  -1.830535335  3.752772e-16  1.563583e-14
2-70:6-13:4   -10.004735  -1.414821308  4.105503e-16  1.700716e-14
4-b:3-22:4    -30.708636  38.614837301  4.440892e-16  1.829140e-14
1-2:5-12:4    -11.955892   2.765818076  4.542763e-16  1.860468e-14
6-1:3-3:4     -10.062955  -1.448306729  5.081914e-16  2.069516e-14
2-5:7-27:1    -30.689552 -38.653005330  8.049117e-16  3.259440e-14
5-a:2-2:4     -30.723509  38.585089957  8.881784e-16  3.576531e-14
4-59:6-13:6   -10.671005   1.748493978  9.111933e-16  3.648823e-14
2-5:3-16:1    -11.037443   1.997591734  1.224816e-15  4.877609e-14
4-30-2:4-17:5 -12.401094  -3.229666443  1.848512e-15  7.320921e-14
4-4:6-19:5    -13.201819   4.087746171  2.484232e-15  9.784889e-14
2-70:3-10:6   -11.657356   2.392036605  3.365770e-15  1.318504e-13
4-b:6-13:4    -30.754210  38.523689413  3.552714e-15  1.376772e-13
4-4:3-22:5    -14.384883   5.721618272  3.552714e-15  1.376772e-13
4-59:3-9:6    -11.011010   1.898559267  4.885845e-15  1.883271e-13
3-48:2-2:4     -9.296007  -1.060190529  5.680098e-15  2.177774e-13
4-4:2-2:4     -12.849688   3.622082598  6.387731e-15  2.436125e-13
5-51:3-9:6    -10.695627   1.699250459  8.170450e-15  3.099611e-13
1-18:3-22:6   -11.124846   1.983125208  8.674267e-15  3.273514e-13
1-2:3-16:4    -12.405204   3.037120098  9.099723e-15  3.416188e-13
1-2:2-2:4     -12.066168   2.744338349  1.043177e-14  3.895967e-13
4-59:6-13:3   -12.223919   2.873621365  1.052160e-14  3.909262e-13
5-51:6-6:6    -11.035588   1.924352168  1.243848e-14  4.597774e-13
5-a:3-22:4    -30.786275  38.459559075  1.421085e-14  5.173325e-13
5-a:3-22:6    -30.786275  38.459559075  1.421085e-14  5.173325e-13
1-2:5-12:6    -14.401094   5.689196794  1.421085e-14  5.173325e-13
7-4-1:2-15:4  -11.303268  -2.137605890  1.461721e-14  5.294516e-13
3-15:3-9:4    -10.755875  -1.735469406  1.762883e-14  6.353429e-13
4-30-4:3-3:4  -11.709634  -2.437659485  1.964199e-14  7.043754e-13
1-69:2-15:5   -11.158087  -1.999716670  2.075362e-14  7.405549e-13
4-30-2:1-26:4 -12.557207  -3.302729905  2.405361e-14  8.540811e-13
4-39:3-22:3   -11.236654  -2.048770324  3.597133e-14  1.270987e-12
1-2:1-26:5    -13.516400   4.288658865  4.432565e-14  1.558533e-12
2-5:4-23:4     -9.954857  -1.303358394  4.581380e-14  1.603038e-12
4-34:3-10:5    -9.631514   1.139567367  4.946881e-14  1.722566e-12
6-1:6-19:4     -9.428638   1.063304030  5.225652e-14  1.810889e-12
3-23:5-12:6   -11.149723   1.933372173  5.761123e-14  1.986898e-12
1-46:3-22:4    -9.697484   1.164847699  7.048802e-14  2.419417e-12
1-3:5-5:4      -9.847901  -1.226873228  8.302980e-14  2.836393e-12
3-66:4-23:4   -13.869028   4.753327132  9.059420e-14  3.080203e-12
4-59:6-6:6    -11.810687   2.374155085  1.099481e-13  3.720685e-12
5-51:6-19:4    -9.909726   1.243440113  1.305628e-13  4.397648e-12
4-59:1-26:1   -11.655167   2.262186653  1.446748e-13  4.850306e-12
7-4-1:4-23:4  -12.265150  -2.857697666  1.715600e-13  5.725019e-12
6-1:6-19:3    -12.458661   2.930204894  1.744905e-13  5.795978e-12
4-b:6-19:4    -13.884883   4.721618272  1.776357e-13  5.873385e-12
1-69:5-5:6    -11.765150   2.317228017  2.075369e-13  6.830712e-12
3-72:3-3:4    -12.367071  -2.957861827  2.401553e-13  7.868361e-12
1-18:1-26:5   -11.663227   2.246066988  2.421352e-13  7.897333e-12
4-39:3-9:4     -8.975743  -0.895454210  3.108616e-13  1.009320e-11
4-b:2-2:4     -13.545847   4.229765176  3.179679e-13  1.027763e-11
2-5:4-17:5    -10.457553  -1.502038713  3.288246e-13  1.058111e-11
3-72:1-26:4   -12.053400   2.570802094  3.603774e-13  1.154489e-11
3-48:3-10:6   -11.175488   1.881841872  3.729582e-13  1.189506e-11
3-23:6-6:4     -9.823685   1.178234875  3.776351e-13  1.199116e-11
7-4-1:5-24:4  -11.303491  -2.023991417  3.917818e-13  1.238581e-11
4-39:4-4:6    -11.750865  -2.355197325  4.248736e-13  1.337331e-11
4-4:1-26:4    -13.308881   3.873621365  4.290179e-13  1.344505e-11
1-69:3-9:6    -11.387141   2.001140801  4.547889e-13  1.419099e-11
1-2:3-10:4    -10.901991   1.703696364  4.664600e-13  1.449243e-11
2-5:4-17:4     -9.407429  -1.020930896  4.702562e-13  1.454767e-11
1-18:4-23:6   -13.105885   3.635757535  4.854945e-13  1.495489e-11
4-30-4:3-3:5  -12.488108  -3.055637043  5.800665e-13  1.779200e-11
1-24:3-16:4   -12.196398  -2.720194142  6.224673e-13  1.901163e-11
1-2:3-3:5     -13.917677   4.656029930  6.821210e-13  2.074569e-11
1-46:3-10:6   -11.997416   2.496551716  7.242756e-13  2.193521e-11
3-72:5-5:6    -12.384883  -2.922237918  7.373295e-13  2.223712e-11
4-31:6-13:5   -11.973235  -2.470674542  9.134662e-13  2.743443e-11
3-30:3-3:4     -9.905655  -1.204954689  1.029970e-12  3.080507e-11
5-51:3-16:6   -11.287559   1.916265703  1.091317e-12  3.250503e-11
4-59:3-3:5    -10.016100   1.229765176  1.161969e-12  3.446696e-11
3-64:6-19:4   -13.576547   4.168364631  1.178613e-12  3.481738e-11
4-39:2-2:6    -11.128875   1.814727676  1.302153e-12  3.830987e-11
4-4:5-5:4     -13.934651   4.622082598  1.335820e-12  3.903593e-11
1-69:2-15:6   -10.119452  -1.297094370  1.337663e-12  3.903593e-11
1-18:6-6:5    -11.884883   2.381768269  1.544239e-12  4.488256e-11
1-69:3-3:6    -11.258392   1.885810774  1.663884e-12  4.816578e-11
2-5:2-21:5    -10.655167  -1.551594538  1.683437e-12  4.853685e-11
1-3:6-13:2    -30.934714 -38.162679704  1.818989e-12  5.202887e-11
1-2:3-22:3    -14.526083   5.439218541  1.818989e-12  5.202887e-11
1-3:3-10:4     -9.683258  -1.102617277  1.874539e-12  5.340583e-11
5-51:6-13:5   -11.427175   2.022323096  1.933340e-12  5.486424e-11
2-5:3-3:6     -11.600461   2.120536106  1.972638e-12  5.554210e-11
1-24:6-19:4   -11.716741  -2.258521306  1.972638e-12  5.554210e-11
4-59:5-5:6    -11.511010   2.068484269  1.990499e-12  5.582691e-11
4-30-2:3-9:4  -11.923467  -2.371138869  2.805785e-12  7.838797e-11
1-3:6-19:4     -9.722568   1.091689040  2.895246e-12  8.057502e-11
3-7:1-1:5     -12.231169  -2.650653209  3.175275e-12  8.802840e-11
5-a:5-12:4    -30.931028  38.170052458  3.637979e-12  1.000861e-10
5-a:6-19:6    -30.931028  38.170052458  3.637979e-12  1.000861e-10
1-3:3-3:4     -10.100715  -1.259619665  3.859835e-12  1.057859e-10
4-4:6-6:4     -13.969845   4.551693271  5.115908e-12  1.396798e-10
1-46:5-5:4    -11.664333   2.115594156  5.252559e-12  1.428696e-10
4-59:5-5:4     -8.398931  -0.691064611  5.362827e-12  1.453205e-10
3-30:3-22:4    -9.007439  -0.847050421  5.756852e-12  1.550667e-10
3-33:2-2:6    -12.528524   2.790480130  5.765519e-12  1.550667e-10
3-53:6-19:4   -11.345407  -1.940159826  6.249133e-12  1.674489e-10
1-46:1-26:4   -10.624846   1.476405143  6.334979e-12  1.691205e-10
4-59:6-19:6   -11.279507   1.843582539  6.658197e-12  1.770933e-10
1-2:4-17:4    -12.258392   2.573719577  6.813783e-12  1.805652e-10
3-64:5-24:4   -30.951349  38.129410473  7.275958e-12  1.907095e-10
5-a:1-26:6    -30.951349  38.129410473  7.275958e-12  1.907095e-10
5-a:6-13:4    -30.951349  38.129410473  7.275958e-12  1.907095e-10
4-30-4:4-4:4  -13.201819  -3.628215819  1.038266e-11  2.711530e-10
3-30:3-22:5   -11.038527  -1.696234243  1.053573e-11  2.741571e-10
3-66:3-10:4   -13.162490   3.522546925  1.100806e-11  2.854175e-10
3-33:3-16:4   -12.441120  -2.809763189  1.182822e-11  3.055836e-10
7-4-1:1-1:6   -31.006909 -38.018289794  1.455192e-11  3.746079e-10
5-51:2-15:6   -10.142975   1.221727857  1.466544e-11  3.761869e-10
3-74:6-13:3   -14.338328  -5.355197325  1.604405e-11  4.100906e-10
1-18:2-2:5    -10.457345   1.359645458  1.717959e-11  4.375634e-10
2-5:2-21:4     -8.946190  -0.808802481  1.942277e-11  4.929553e-10
6-1:5-12:4    -10.638956  -1.466228637  1.967952e-11  4.977192e-10
1-18:3-9:5     -9.283821  -0.911962934  2.214748e-11  5.581783e-10
5-51:5-24:6   -12.459772   2.652976606  2.378890e-11  5.974578e-10
3-64:6-6:4    -30.972259  38.087590298  2.910383e-11  7.258838e-10
1-58:2-15:5   -31.026146 -37.979815646  2.910383e-11  7.258838e-10
1-8:2-8:6     -13.028524  -3.330949779  2.972585e-11  7.388411e-10
6-1:2-2:3     -12.291950   2.506605381  3.544561e-11  8.779792e-10
3-48:2-8:4    -10.796367  -1.520256571  3.587552e-11  8.855849e-10
3-64:3-16:4   -14.026083   4.439218541  3.819878e-11  9.397160e-10
2-5:2-8:5     -11.092736  -1.671456670  4.198186e-11  1.029269e-09
3-21:3-10:6   -10.651080   1.423937723  4.466254e-11  1.091280e-09
1-18:3-22:1   -12.384883   2.551693271  5.154209e-11  1.255119e-09
1-3:5-24:4    -10.884883   1.551693271  5.300260e-11  1.282708e-09
5-51:4-17:4   -11.481205   1.914263350  5.303093e-11  1.282708e-09
2-70:4-23:4   -12.119625  -2.391723201  5.477140e-11  1.320376e-09
4-4:3-10:5    -12.566168   2.715192003  5.747761e-11  1.380995e-09
3-64:3-9:4    -30.993793  38.044521576  5.820766e-11  1.384689e-09
3-64:4-17:4   -30.993793  38.044521576  5.820766e-11  1.384689e-09
5-a:2-15:6    -30.993793  38.044521576  5.820766e-11  1.384689e-09
3-21:1-26:6   -13.030973   3.259512519  6.401865e-11  1.516532e-09
4-39:3-22:6   -10.353935  -1.279248472  6.417069e-11  1.516532e-09
7-4-1:3-3:4   -11.304387  -1.808369953  7.793986e-11  1.835917e-09
4-30-2:4-17:4 -12.286684  -2.539621896  7.863919e-11  1.846356e-09
3-74:6-13:4    -9.888052   1.074922130  8.054394e-11  1.884937e-09
3-53:6-13:4   -11.071826  -1.629636494  8.658877e-11  2.019844e-09
1-69:6-19:6   -11.902119   2.191291028  9.941513e-11  2.311562e-09
3-48:5-5:6    -11.820241   2.066266443  1.011497e-10  2.344332e-09
5-a:1-1:4     -31.015991  38.000127457  1.164153e-10  2.680900e-09
5-a:2-21:6    -31.015991  38.000127457  1.164153e-10  2.680900e-09
1-24:3-10:4   -11.310687  -1.795769916  1.206928e-10  2.770554e-09
2-70:2-2:6    -12.484649   2.603223571  1.284387e-10  2.939004e-09
4-4:3-3:4     -13.434651   3.622082598  1.312586e-10  2.994024e-09
4-30-2:2-8:4  -12.897007  -3.067915373  1.363671e-10  3.100739e-09
4-34:6-19:6   -11.726327   1.991605438  1.638050e-10  3.702244e-09
6-1:3-22:4    -10.642706  -1.401590231  1.638479e-10  3.702244e-09
1-18:3-9:4     -9.259734   0.847431841  1.993569e-10  4.490514e-09
1-18:4-23:4   -10.560155   1.326338435  2.034385e-10  4.568177e-09
1-2:2-15:6    -13.061034   3.199391527  2.135843e-10  4.781104e-09
4-4:2-15:4    -13.714364   3.892730188  2.153229e-10  4.805100e-09
6-1:5-24:6    -12.177364   2.322874580  2.255847e-10  5.018564e-09
5-a:3-9:6     -31.038892  37.954323767  2.328306e-10  5.147986e-09
5-a:5-12:6    -31.038892  37.954323767  2.328306e-10  5.147986e-09
3-43:1-7:6    -12.909338  -3.043253319  2.430084e-10  5.340258e-09
4-39:2-8:1    -12.909338  -3.043253319  2.430084e-10  5.340258e-09
1-2:6-19:5    -13.452033   3.587317180  2.464731e-10  5.399933e-09
7-4-1:2-2:4   -10.369703  -1.247712898  2.584061e-10  5.644216e-09
1-8:5-5:4     -11.857362  -2.142203602  2.655337e-10  5.782378e-09
3-21:3-22:4    -8.443710  -0.639102909  3.106528e-10  6.744534e-09
1-69:3-22:4    -9.307136   0.861521888  3.302678e-10  7.148860e-09
3-13:6-13:4   -12.054033   2.208391525  4.260536e-10  9.194595e-09
3-21:6-13:6   -11.745065   1.954130733  4.294849e-10  9.213473e-09
6-1:2-8:6     -11.865606  -2.125715479  4.294849e-10  9.213473e-09
6-1:1-26:5    -12.794597   2.902190518  4.322107e-10  9.244436e-09
1-58:6-19:4   -12.084431  -2.248282121  4.385785e-10  9.352880e-09
3-9:6-13:4    -10.699491  -1.403452494  4.688349e-10  9.968619e-09
3-23:3-22:4    -7.469845  -0.448306729  5.049583e-10  1.070512e-08
3-64:3-3:4    -14.587078   5.317228017  5.529728e-10  1.162049e-08
4-4:2-21:6    -14.108612   4.274159295  5.529728e-10  1.162049e-08
6-1:1-14:5    -14.587078   5.317228017  5.529728e-10  1.162049e-08
3-21:5-5:5    -12.261763   2.353147591  5.917715e-10  1.239968e-08
4-31:3-10:6   -10.789093  -1.406544205  5.940611e-10  1.241157e-08
2-70:4-17:4   -11.700266  -1.987465541  6.041172e-10  1.258519e-08
4-59:1-20:4   -13.092402   3.136655771  7.077379e-10  1.465912e-08
3-74:1-1:3    -13.294597  -3.442660166  7.077379e-10  1.465912e-08
3-30:3-3:6    -10.416564  -1.244166013  7.169774e-10  1.480795e-08
5-51:4-23:6   -12.808881   2.873621365  7.671918e-10  1.579977e-08
4-30-4:4-4:6  -14.452033  -5.127786829  7.839844e-10  1.609960e-08
5-51:3-22:6   -10.256189   1.160224242  8.493123e-10  1.739160e-08
3-33:6-13:4   -10.928239   1.464981637  8.801744e-10  1.797251e-08
3-23:6-19:3   -11.304611  -1.706669696  9.310987e-10  1.880385e-08
4-30-2:4-4:6  -31.130873 -37.770362281  9.313226e-10  1.880385e-08
4-30-4:4-4:5  -31.130873 -37.770362281  9.313226e-10  1.880385e-08
5-a:4-17:6    -31.087000  37.858108452  9.313226e-10  1.880385e-08
3-21:5-12:4   -10.058958   1.085754873  1.010204e-09  2.033953e-08
7-4-1:6-25:4  -13.105885  -3.176227184  1.018209e-09  2.044360e-08
3-66:5-5:4    -14.130809   4.229765176  1.076842e-09  2.156076e-08
4-59:6-19:4    -7.989776   0.523124118  1.145569e-09  2.287330e-08
7-4-1:1-1:5   -11.969845  -2.092162919  1.180000e-09  2.349569e-08
3-15:3-10:4    -9.940241  -1.042194460  1.219916e-09  2.422358e-08
1-2:2-21:4    -13.108612   3.104234294  1.284823e-09  2.537261e-08
1-2:6-19:6    -13.108612   3.104234294  1.284823e-09  2.537261e-08
1-46:3-22:5   -11.539612   1.797449685  1.315184e-09  2.590123e-08
7-4-1:1-26:4  -11.112723  -1.547842403  1.521043e-09  2.977615e-08
4-34:6-6:4    -11.043971   1.484579075  1.521043e-09  2.977615e-08
4-39:3-10:6    -9.937373   1.027806347  1.524334e-09  2.977615e-08
3-23:3-3:5    -10.901606  -1.444006592  1.581324e-09  3.080590e-08
4-39:4-23:5   -11.349688  -1.717767404  1.592090e-09  3.093203e-08
1-3:6-6:1     -13.917677  -4.196499579  1.618332e-09  3.135736e-08
4-61:3-10:4    -9.350404  -0.835190266  1.667603e-09  3.222543e-08
5-51:1-26:3   -12.709634   2.732265516  1.709326e-09  3.294338e-08
4-28:5-24:4   -31.153775 -37.724558591  1.862645e-09  3.561259e-08
6-1:3-16:1    -31.153775 -37.724558591  1.862645e-09  3.561259e-08
4-b:6-13:5    -31.112313  37.807482379  1.862645e-09  3.561259e-08
1-24:2-21:4   -11.410115  -1.701847849  1.984553e-09  3.784302e-08
1-18:6-19:1   -14.630809   5.229765176  2.095476e-09  3.964354e-08
1-2:6-6:5     -14.630809   5.229765176  2.095476e-09  3.964354e-08
4-4:2-2:6     -14.630809   5.229765176  2.095476e-09  3.964354e-08
4-39:6-6:6    -12.838328   2.814727676  2.402165e-09  4.532671e-08
1-2:3-3:4     -11.684918   1.833836499  2.568302e-09  4.833504e-08
4-4:3-9:4     -13.794597   3.732265516  2.841261e-09  5.319432e-08
4-4:5-12:4    -13.794597   3.732265516  2.841261e-09  5.319432e-08
1-69:2-21:5   -11.915583   2.016361538  3.101450e-09  5.791515e-08
1-18:3-9:6    -11.057843   1.456834084  3.384638e-09  6.303997e-08
3-23:6-13:4    -8.140455   0.538373063  3.398829e-09  6.314112e-08
1-2:1-1:5     -31.138547  37.755014959  3.725290e-09  6.867492e-08
3-64:2-21:4   -31.138547  37.755014959  3.725290e-09  6.867492e-08
1-24:2-15:3   -31.177428 -37.677252876  3.725290e-09  6.867492e-08
3-43:6-13:6   -13.142169   3.037120098  4.209852e-09  7.740973e-08
1-24:4-4:4    -12.988108  -2.885712042  4.236710e-09  7.750813e-08
2-5:1-7:5     -12.988108  -2.885712042  4.236710e-09  7.750813e-08
4-30-2:4-4:4  -12.849688  -2.717767404  5.205691e-09  9.499399e-08
3-49:3-10:3   -14.506846  -5.018162338  5.398761e-09  9.802082e-08
1-18:3-9:1    -13.816131   3.689196794  5.398761e-09  9.802082e-08
6-1:3-10:6     -9.447460   0.829054458  5.989846e-09  1.084794e-07
1-18:3-10:6    -9.433193   0.823239176  7.078068e-09  1.278664e-07
5-a:2-21:5    -31.165771  37.700567175  7.450581e-09  1.332600e-07
5-a:6-19:4    -31.165771  37.700567175  7.450581e-09  1.332600e-07
2-70:2-8:5    -31.201883 -37.628343276  7.450581e-09  1.332600e-07
4-30-2:4-23:5 -31.201883 -37.628343276  7.450581e-09  1.332600e-07
6-1:5-24:3    -13.159552   3.002354680  7.597158e-09  1.355453e-07
2-5:6-6:5     -10.593739  -1.229666443  7.645831e-09  1.360769e-07
3-11:3-16:6   -10.519563  -1.227441778  7.679111e-09  1.363326e-07
4-4:4-17:4    -14.677364   5.136655771  7.916242e-09  1.401972e-07
4-34:6-6:5    -12.323454   2.229765176  8.055499e-09  1.423138e-07
2-70:1-26:4   -11.619972   1.741664214  8.577709e-09  1.508789e-07
3-72:4-23:4   -12.294597  -2.272735165  8.582179e-09  1.508789e-07
3-74:3-10:6   -11.457553   1.667886288  8.914045e-09  1.563320e-07
4-34:1-14:5   -13.625196  -3.611537078  9.334883e-09  1.629197e-07
4-34:3-3:3    -13.625196  -3.611537078  9.334883e-09  1.629197e-07
2-70:3-16:6   -13.566168   3.359048193  1.047920e-08  1.820098e-07
3-66:6-13:4   -13.566168   3.359048193  1.047920e-08  1.820098e-07
2-70:3-22:4   -10.306013  -1.120333592  1.108792e-08  1.921195e-07
4-39:6-13:6   -10.773043   1.279518211  1.145051e-08  1.979262e-07
4-59:3-16:5   -10.002816  -1.010633034  1.205710e-08  2.079129e-07
6-1:2-15:4    -10.291950  -1.108104463  1.276019e-08  2.195118e-07
7-4-1:7-27:4  -13.016400  -2.829128513  1.308759e-08  2.246079e-07
3-7:3-9:4      -9.698450  -0.894223542  1.360816e-08  2.329873e-07
5-51:3-3:4    -11.055777   1.396123562  1.409350e-08  2.407250e-07
1-2:3-22:1    -31.194062  37.643983646  1.490116e-08  2.515400e-07
3-64:6-13:5   -31.194062  37.643983646  1.490116e-08  2.515400e-07
4-b:5-5:4     -31.194062  37.643983646  1.490116e-08  2.515400e-07
5-a:2-2:5     -31.194062  37.643983646  1.490116e-08  2.515400e-07
5-a:5-5:6     -31.194062  37.643983646  1.490116e-08  2.515400e-07
1-2:1-14:4    -14.227132   4.037120098  1.536682e-08  2.581913e-07
1-24:4-23:5   -14.630809  -4.770234824  1.536682e-08  2.581913e-07
1-18:2-21:4   -10.292721   1.087160780  1.569428e-08  2.630800e-07
1-69:1-1:6    -13.365119   3.117290446  1.705143e-08  2.851664e-07
3-23:2-15:4    -9.025702   0.699250459  1.738979e-08  2.901519e-07
4-34:6-13:6   -10.653529   1.229765176  1.764540e-08  2.937368e-07
3-66:5-24:4   -13.030973   2.814727676  1.832363e-08  3.043242e-07
1-2:4-4:6     -13.587078   3.317228017  1.946501e-08  3.225374e-07
4-39:5-5:6    -12.516400   2.288658865  1.996498e-08  3.300633e-07
5-51:2-8:6    -11.947648   1.952231200  2.078355e-08  3.428096e-07
4-39:4-17:6   -12.430370   2.229765176  2.145796e-08  3.531255e-07
4-31:3-9:4    -10.940308  -1.366602088  2.170345e-08  3.563519e-07
3-66:3-22:4   -12.349688   2.177297756  2.248916e-08  3.684134e-07
4-39:5-5:4     -9.488885  -0.816200678  2.273666e-08  3.716232e-07
3-30:2-15:5   -11.773687  -1.840624152  2.282096e-08  3.721572e-07
3-66:6-19:4   -12.901094   2.689196794  2.291864e-08  3.729065e-07
4-30-4:5-12:5 -13.401094  -3.229666443  2.457978e-08  3.981371e-07
1-2:4-23:4    -13.195627   2.930204894  2.457978e-08  3.981371e-07
4-59:1-26:6   -11.723919   1.755833987  2.492834e-08  4.028777e-07
4-59:2-15:6   -11.226327   1.467924913  2.889892e-08  4.660032e-07
4-28:3-10:4   -14.653711  -4.724431135  2.980232e-08  4.742056e-07
4-b:5-12:4    -14.727132   5.037120098  2.980232e-08  4.742056e-07
3-64:5-5:4    -31.223509  37.585089957  2.980232e-08  4.742056e-07
3-66:3-16:5   -31.223509  37.585089957  2.980232e-08  4.742056e-07
4-4:4-17:6    -31.223509  37.585089957  2.980232e-08  4.742056e-07
4-b:2-21:4    -31.223509  37.585089957  2.980232e-08  4.742056e-07
3-7:6-19:6    -12.677364   2.492799582  3.085036e-08  4.898004e-07
6-1:2-2:6     -11.167106   1.442068779  3.220003e-08  5.092239e-07
1-3:3-22:3    -11.729955  -1.787308338  3.221505e-08  5.092239e-07
1-69:3-22:5   -10.625283   1.196082049  3.527601e-08  5.563884e-07
3-30:4-4:4    -12.172870  -2.071404359  3.641399e-08  5.730830e-07
3-66:3-10:6   -13.884883   3.551693271  3.672903e-08  5.742796e-07
4-4:2-21:4    -13.884883   3.551693271  3.672903e-08  5.742796e-07
4-b:3-10:5    -13.884883   3.551693271  3.672903e-08  5.742796e-07
3-11:2-8:4    -12.247545  -2.135884297  3.748661e-08  5.848561e-07
7-4-1:4-23:5  -12.327144  -2.207640137  3.807704e-08  5.927847e-07
3-74:3-22:4    -9.709855  -0.871413659  3.889738e-08  6.042507e-07
4-39:2-21:5   -10.508999  -1.152380442  3.944583e-08  6.114528e-07
3-43:6-19:4   -11.603168   1.670337767  4.479375e-08  6.928612e-07
3-48:6-6:4    -11.835984   1.772292410  4.606251e-08  7.109605e-07
3-49:3-10:6   -12.799920   2.551693271  4.688184e-08  7.220605e-07
1-69:2-2:5    -11.268979   1.457571093  4.944276e-08  7.598793e-07
1-69:3-10:6    -9.979704   0.943143950  5.034902e-08  7.721611e-07
2-70:6-19:6   -12.692551   2.462425932  5.264832e-08  8.057093e-07
1-24:3-9:4    -11.600461  -1.661005755  5.461978e-08  8.341089e-07
3-21:3-9:6    -12.029747   1.936033973  5.602931e-08  8.538251e-07
6-1:3-10:4     -9.847812  -0.907738348  5.768942e-08  8.762196e-07
3-43:1-26:3   -14.677364  -4.677125420  5.774200e-08  8.762196e-07
4-4:1-7:4     -31.254210  37.523689413  5.960464e-08  9.006924e-07
4-4:6-13:6    -31.254210  37.523689413  5.960464e-08  9.006924e-07
1-69:5-5:5    -12.227132   2.037120098  6.221761e-08  9.382104e-07
1-46:6-13:6   -11.794597   1.732265516  6.653666e-08  1.000709e-06
3-21:4-23:6   -13.630809   3.229765176  6.677874e-08  1.000709e-06
3-48:1-1:6    -13.630809   3.229765176  6.677874e-08  1.000709e-06
3-23:3-22:6   -10.760497   1.205103121  6.890434e-08  1.030420e-06
6-1:6-19:5    -10.718032   1.193845601  6.942466e-08  1.036052e-06
4-59:6-13:1   -12.934651   2.622082598  6.973810e-08  1.038579e-06
1-18:3-22:3   -11.658453   1.664702232  7.679430e-08  1.141306e-06
3-15:6-6:4    -12.104525   1.942483224  9.439221e-08  1.399957e-06
3-30:5-24:5   -12.681887  -2.328230277  9.624425e-08  1.424494e-06
6-1:3-9:6     -12.170633   1.975192349  9.842847e-08  1.453837e-06
2-5:1-14:5    -13.240130  -2.907738348  1.008748e-07  1.486924e-06
1-69:5-12:5   -12.240130   2.011124889  1.013645e-07  1.488055e-06
2-5:3-10:3    -12.349688  -2.162552247  1.013645e-07  1.488055e-06
3-66:1-26:4   -13.426114   2.995299922  1.025837e-07  1.502893e-06
4-59:1-7:4    -10.987242   1.287480674  1.048626e-07  1.533164e-06
3-66:3-22:6   -14.780590   4.930204894  1.117587e-07  1.627387e-06
5-51:7-27:4   -14.780590   4.930204894  1.117587e-07  1.627387e-06
4-39:1-1:4    -10.506401  -1.110659263  1.188380e-07  1.704882e-06
4-30-2:1-14:4 -31.308945 -37.414218471  1.192093e-07  1.704882e-06
1-2:1-26:6    -31.286275  37.459559075  1.192093e-07  1.704882e-06
1-2:2-15:5    -31.286275  37.459559075  1.192093e-07  1.704882e-06
1-2:4-23:6    -31.286275  37.459559075  1.192093e-07  1.704882e-06
4-4:3-9:6     -31.286275  37.459559075  1.192093e-07  1.704882e-06
4-b:4-17:4    -31.286275  37.459559075  1.192093e-07  1.704882e-06
5-a:5-24:4    -31.286275  37.459559075  1.192093e-07  1.704882e-06
5-a:6-6:4     -31.286275  37.459559075  1.192093e-07  1.704882e-06
2-5:3-16:5    -10.384695  -1.045414660  1.204336e-07  1.718981e-06
7-4-1:6-6:5   -12.952033   2.587317180  1.211526e-07  1.722422e-06
3-30-3:4-23:4 -13.076547  -2.708834280  1.211526e-07  1.722422e-06
3-11:1-1:5    -14.045847  -3.940159826  1.233129e-07  1.749684e-06
2-5:3-9:4      -8.928405  -0.638675120  1.240174e-07  1.756223e-06
1-69:3-3:1    -13.452033  -3.127786829  1.405162e-07  1.985963e-06
5-51:3-10:3   -12.053400   1.888728258  1.426637e-07  2.012367e-06
1-8:3-10:6    -11.349688   1.452157597  1.448970e-07  2.039878e-06
2-70:6-13:6   -12.723919   2.399690177  1.520195e-07  2.135978e-06
4-30-2:6-13:4 -11.892436  -1.751126001  1.616812e-07  2.267312e-06
3-7:4-17:4    -10.377160   1.021960291  1.710702e-07  2.389679e-06
1-3:3-10:5    -10.423401  -1.052873788  1.710702e-07  2.389679e-06
3-13:5-12:4   -13.256713  -2.874571484  1.771699e-07  2.470097e-06
3-15:2-8:4    -11.764726  -1.717767404  1.810003e-07  2.518629e-06
2-5:1-26:4     -8.669918  -0.570625799  1.835771e-07  2.549564e-06
4-31:2-15:5   -11.229955  -1.397017501  1.877942e-07  2.603116e-06
4-4:6-25:4    -14.808881   4.873621365  2.160668e-07  2.977839e-06
4-59:2-15:1   -14.808881   4.873621365  2.160668e-07  2.977839e-06
4-b:3-9:4     -14.808881   4.873621365  2.160668e-07  2.977839e-06
3-23:6-19:6   -11.775837   1.651998176  2.260598e-07  3.109617e-06
1-69:4-4:3    -31.319832  37.392444879  2.384186e-07  3.254775e-06
4-4:5-5:6     -31.319832  37.392444879  2.384186e-07  3.254775e-06
5-a:3-10:4    -31.319832  37.392444879  2.384186e-07  3.254775e-06
3-74:7-27:1   -31.338392 -37.355324782  2.384186e-07  3.254775e-06
5-51:6-19:3   -13.960884   3.399690177  2.463348e-07  3.356487e-06
1-46:6-13:5   -11.827144   1.667170488  2.509087e-07  3.412358e-06
3-21:6-13:5   -10.499468  -1.078357120  2.540438e-07  3.438641e-06
3-74:5-24:4   -11.078019  -1.305011568  2.542724e-07  3.438641e-06
1-18:4-4:4    -11.084431  -1.292187528  2.542724e-07  3.438641e-06
6-1:1-7:6     -12.740130   2.367268699  2.571572e-07  3.471141e-06
4-34:6-25:4   -12.592402   2.136655771  2.706280e-07  3.646143e-06
3-30:2-8:4    -11.236858  -1.383211701  2.729863e-07  3.671054e-06
1-18:5-5:5    -11.329924   1.412629233  2.744659e-07  3.679801e-06
3-30-3:2-2:5  -12.459772  -2.193446255  2.746577e-07  3.679801e-06
1-3:6-6:5     -12.419777   2.037120098  2.786234e-07  3.719107e-06
3-43:5-5:6    -12.566168  -2.255661651  2.786234e-07  3.719107e-06
3-7:4-17:6    -13.122405   2.631863619  3.102804e-07  4.134013e-06
4-34:2-15:4   -10.309501   0.986494025  3.180617e-07  4.229868e-06
4-30-4:3-10:5 -11.550874  -1.529226725  3.290846e-07  4.368401e-06
3-15:1-1:4    -12.077855   1.839818657  3.588359e-07  4.754576e-06
1-69:4-17:6   -12.988108   2.515167395  3.624578e-07  4.784974e-06
5-51:3-9:5    -12.988108   2.515167395  3.624578e-07  4.784974e-06
4-61:3-10:6   -10.889405   1.202798128  3.805309e-07  5.014381e-06
4-34:4-17:6   -12.867071   2.417392179  4.039322e-07  5.313035e-06
3-9:6-13:6    -12.209634   1.897189837  4.093199e-07  5.374095e-06
1-2:5-24:6    -14.838328   4.814727676  4.172325e-07  5.454291e-06
4-4:3-9:5     -14.838328   4.814727676  4.172325e-07  5.454291e-06
4-b:1-26:4    -13.701819   3.087746171  4.176982e-07  5.454291e-06
3-74:3-22:3   -12.397007  -2.067915373  4.302840e-07  5.608476e-06
1-46:3-9:6    -12.756713   2.334101835  4.336383e-07  5.641995e-06
4-30-4:4-23:5 -13.488108  -3.055637043  4.433705e-07  5.747868e-06
7-4-1:1-1:4   -13.488108  -3.055637043  4.433705e-07  5.747868e-06
5-51:6-19:5   -11.375922   1.399690177  4.693405e-07  6.073620e-06
1-46:6-19:5   -11.969282   1.768185090  4.748493e-07  6.115734e-06
1-2:3-3:3     -31.355026  37.322055551  4.768372e-07  6.115734e-06
3-64:4-23:4   -31.355026  37.322055551  4.768372e-07  6.115734e-06
5-a:1-26:4    -31.355026  37.322055551  4.768372e-07  6.115734e-06
5-a:5-24:6    -31.355026  37.322055551  4.768372e-07  6.115734e-06
2-5:5-12:4     -9.142136  -0.653792916  4.809604e-07  6.157660e-06
4-30-4:2-2:4  -11.384883  -1.448306729  5.088330e-07  6.502958e-06
6-1:4-17:4    -11.250865  -1.355197325  5.721979e-07  7.299827e-06
1-8:1-7:6     -13.492747   2.862033391  6.038536e-07  7.676502e-06
3-74:4-4:6    -13.492747   2.862033391  6.038536e-07  7.676502e-06
7-4-1:5-24:6  -13.125196  -2.611537078  6.240408e-07  7.919166e-06
4-39:4-4:4    -10.970268  -1.238787833  6.351658e-07  8.046177e-06
3-7:3-16:4    -10.303268  -0.967680889  6.690714e-07  8.460819e-06
4-30-4:2-15:5 -12.853515  -2.324823676  7.288431e-07  9.190916e-06
7-4-1:5-12:4  -11.567457  -1.496059861  7.293568e-07  9.190916e-06
4-34:1-26:6   -11.981205   1.744338349  7.391532e-07  9.298108e-06
4-59:1-7:5    -12.449837   1.976999105  7.459722e-07  9.351248e-06
3-7:2-8:5     -12.592402  -2.203194232  7.459722e-07  9.351248e-06
1-3:2-21:1    -13.506846  -3.018162338  7.841572e-07  9.778902e-06
2-5:6-19:3    -13.506846  -3.018162338  7.841572e-07  9.778902e-06
1-2:3-16:6    -13.316131   2.689196794  7.841572e-07  9.778902e-06
4-59:3-22:4    -7.507786  -0.358931976  8.052183e-07  1.002420e-05
4-30-2:5-5:4  -12.108612  -1.814628944  8.142667e-07  1.011937e-05
1-69:1-14:6   -13.988108   3.345242393  8.679926e-07  1.074998e-05
3-23:2-8:1    -13.988108   3.345242393  8.679926e-07  1.074998e-05
4-31:5-24:4   -11.931972  -1.672054430  9.203076e-07  1.137835e-05
7-4-1:4-23:1  -31.401157 -37.229793899  9.536743e-07  1.173052e-05
5-a:1-1:6     -31.392027  37.248054970  9.536743e-07  1.173052e-05
5-a:2-8:6     -31.392027  37.248054970  9.536743e-07  1.173052e-05
4-59:3-10:3   -11.720321   1.540966864  9.699232e-07  1.191006e-05
4-39:6-19:4    -8.563641  -0.515057184  1.003047e-06  1.229585e-05
1-2:3-22:6    -13.516400   2.814727676  1.084394e-06  1.327048e-05
6-1:6-13:3    -12.384883   1.907837081  1.168812e-06  1.427931e-05
4-34:1-7:4    -11.820241   1.563188909  1.249258e-06  1.523630e-05
4-30-4:3-16:5 -12.119625  -1.792602637  1.269697e-06  1.543335e-05
4-30-4:2-21:5 -12.130809  -1.770234824  1.269697e-06  1.543335e-05
1-69:6-6:4    -11.368783  -1.385894122  1.339163e-06  1.625031e-05
4-30-2:5-12:5 -13.526083  -2.979688190  1.382612e-06  1.672125e-05
3-7:6-13:6    -13.338328   2.644802675  1.382612e-06  1.672125e-05
3-7:2-15:4    -10.168960  -0.909298862  1.395320e-06  1.684668e-05
2-5:6-6:1     -14.130809  -3.770234824  1.401175e-06  1.688908e-05
3-53:2-2:6    -11.942204  -1.651590328  1.410078e-06  1.696802e-05
3-74:2-2:6    -10.861230  -1.139468634  1.413851e-06  1.698506e-05
3-23:2-2:4     -8.331638   0.469148313  1.450099e-06  1.739154e-05
3-23:1-26:6   -11.403146   1.345242393  1.481144e-06  1.773436e-05
3-13:5-5:4    -14.869028   4.753327132  1.549721e-06  1.843298e-05
3-66:6-13:6   -14.869028   4.753327132  1.549721e-06  1.843298e-05
6-1:1-20:4    -14.869028   4.753327132  1.549721e-06  1.843298e-05
3-73:3-9:5    -14.808881  -4.414091014  1.549721e-06  1.843298e-05
3-72:2-2:4    -12.002115  -1.687772664  1.584926e-06  1.882066e-05
2-5:1-26:6    -14.308881   3.873621365  1.624227e-06  1.919250e-05
3-66:2-21:4   -14.016400   3.288658865  1.624227e-06  1.919250e-05
4-4:2-2:5     -14.016400   3.288658865  1.624227e-06  1.919250e-05
7-4-1:3-16:6  -13.327144  -2.733708948  1.636124e-06  1.930144e-05
3-7:6-13:5    -11.338328  -1.355197325  1.644770e-06  1.937173e-05
3-30:4-17:4   -11.048356  -1.220037742  1.765219e-06  2.075644e-05
3-43:3-9:6    -13.045847   2.399690177  1.831543e-06  2.146628e-05
4-61:5-5:6    -13.045847   2.399690177  1.831543e-06  2.146628e-05
1-58:3-9:5    -31.434714 -37.162679704  1.907349e-06  2.217447e-05
4-28:6-13:4   -31.434714 -37.162679704  1.907349e-06  2.217447e-05
1-2:6-13:1    -31.431028  37.170052458  1.907349e-06  2.217447e-05
4-b:3-22:5    -31.431028  37.170052458  1.907349e-06  2.217447e-05
5-a:3-9:4     -31.431028  37.170052458  1.907349e-06  2.217447e-05
3-21:6-6:6    -13.540855   2.765818076  1.941575e-06  2.253602e-05
3-23:6-19:1   -12.921883   2.307767688  1.964654e-06  2.276724e-05
4-34:3-9:4     -9.597555  -0.726179644  1.975405e-06  2.285508e-05
1-46:3-3:5    -12.608612   2.104234294  2.031595e-06  2.342997e-05
4-34:5-5:6    -12.567457   1.955590212  2.031595e-06  2.342997e-05
4-30-4:5-24:4 -12.884883  -2.262087921  2.037770e-06  2.346365e-05
5-51:3-22:4    -8.714142  -0.525731701  2.172387e-06  2.497379e-05
1-69:2-2:6    -10.756503   1.069984732  2.181719e-06  2.504113e-05
4-39:4-23:4   -10.218231  -0.880288370  2.352196e-06  2.695489e-05
1-69:6-19:3   -13.361230   2.598998985  2.429908e-06  2.775717e-05
5-51:1-1:5    -13.361230   2.598998985  2.429908e-06  2.775717e-05
3-53:3-22:4   -10.414277  -0.944732556  2.552378e-06  2.911004e-05
4-4:3-16:5    -14.901094   4.689196794  2.980232e-06  3.382916e-05
1-8:3-16:3    -14.869028  -4.293796780  2.980232e-06  3.382916e-05
4-30-2:1-1:5  -14.869028  -4.293796780  2.980232e-06  3.382916e-05
3-21:4-4:4    -12.415583   1.846436536  3.015952e-06  3.418079e-05
3-33:4-17:6   -14.045847   3.229765176  3.032386e-06  3.431309e-05
3-33:3-22:4    -9.879300  -0.790319070  3.082130e-06  3.482131e-05
3-48:2-2:6    -10.806631   1.064341566  3.103654e-06  3.500960e-05
1-8:3-16:4    -11.829924  -1.587370767  3.302894e-06  3.719884e-05
3-74:3-3:6    -12.209634   1.732265516  3.753238e-06  4.220489e-05
2-26:3-16:3   -31.506909 -37.018289794  3.814697e-06  4.276258e-05
7-4-1:3-22:2  -31.506909 -37.018289794  3.814697e-06  4.276258e-05
1-3:6-19:6    -12.279723   1.757012179  4.115970e-06  4.606819e-05
2-70:4-17:6   -13.384883   2.551693271  4.255962e-06  4.741418e-05
3-21:5-24:6   -13.384883   2.551693271  4.255962e-06  4.741418e-05
5-51:6-6:5    -13.384883   2.551693271  4.255962e-06  4.741418e-05
5-51:1-26:4   -10.709536   1.027576325  4.434449e-06  4.932640e-05
4-30-2:2-2:5  -12.460884  -1.940159826  4.475225e-06  4.970327e-05
1-2:2-8:6     -13.780590   2.930204894  4.649162e-06  5.147644e-05
3-23:3-9:3    -13.780590   2.930204894  4.649162e-06  5.147644e-05
4-30-4:2-15:4 -12.165441  -1.700972162  4.713242e-06  5.210591e-05
1-2:1-1:4     -13.227132   2.422410254  4.873598e-06  5.379617e-05
4-34:5-12:5   -11.061673   1.138617288  4.887162e-06  5.386341e-05
3-43:3-22:4   -11.115648   1.150909755  4.937340e-06  5.433335e-05
1-18:2-21:5   -11.179622   1.213277053  4.950860e-06  5.439909e-05
3-21:3-9:5    -12.514000   1.848675008  5.125629e-06  5.623369e-05
4-30-2:3-16:4 -12.236043  -1.745987278  5.268675e-06  5.771522e-05
1-3:3-22:5    -11.530973  -1.355197325  5.344887e-06  5.846122e-05
1-46:2-15:6   -12.601814   1.886877462  5.378318e-06  5.864889e-05
4-30-4:6-13:5 -12.692551  -2.002895581  5.378318e-06  5.864889e-05
1-18:1-26:6   -11.679622   1.416178300  5.458553e-06  5.943391e-05
1-18:2-8:6    -12.960884   2.229765176  5.539622e-06  6.013493e-05
3-49:2-2:6    -12.960884   2.229765176  5.539622e-06  6.013493e-05
1-2:1-26:3    -14.076547   3.168364631  5.647540e-06  6.084823e-05
1-2:3-10:3    -14.338328   3.814727676  5.647540e-06  6.084823e-05
1-46:3-22:3   -14.338328   3.814727676  5.647540e-06  6.084823e-05
3-9:6-19:6    -14.076547   3.168364631  5.647540e-06  6.084823e-05
4-4:3-3:5     -14.076547   3.168364631  5.647540e-06  6.084823e-05
3-11:3-16:3   -14.901094  -4.229666443  5.722046e-06  6.146722e-05
6-1:3-22:1    -14.901094  -4.229666443  5.722046e-06  6.146722e-05
4-59:3-16:6   -11.599449   1.384093322  5.907834e-06  6.336856e-05
2-5:4-4:4     -10.247752  -0.856649576  6.184228e-06  6.623464e-05
1-8:4-4:5     -13.587078  -2.857697666  7.427530e-06  7.943270e-05
3-9:3-9:4     -11.995662  -1.544675124  7.505332e-06  8.014583e-05
1-2:4-23:5    -31.472259  37.087590298  7.629395e-06  8.087158e-05
3-49:2-2:1    -31.472259  37.087590298  7.629395e-06  8.087158e-05
4-4:1-14:1    -31.472259  37.087590298  7.629395e-06  8.087158e-05
5-a:3-16:6    -31.472259  37.087590298  7.629395e-06  8.087158e-05
1-24:3-16:1   -31.545911 -36.940287282  7.629395e-06  8.087158e-05
3-53:6-13:5   -13.384883  -2.618231731  8.364585e-06  8.853440e-05
4-34:3-3:5    -10.764726   1.007372754  8.566023e-06  9.053357e-05
1-3:6-13:1    -12.708064  -1.971868685  8.699372e-06  9.180830e-05
1-18:2-15:4    -9.498075   0.642704209  8.780397e-06  9.252792e-05
3-23:3-10:4    -8.240482   0.415097225  8.878394e-06  9.342403e-05
3-23:5-24:6   -12.238492   1.674550018  9.095063e-06  9.536623e-05
3-74:3-22:6   -12.238492   1.674550018  9.095063e-06  9.536623e-05
4-59:4-17:6   -11.533739   1.335118176  9.102659e-06  9.536623e-05
4-61:5-24:4   -10.747752  -1.026574578  9.144586e-06  9.566644e-05
5-51:3-10:4    -9.876912   0.737559816  9.381261e-06  9.800019e-05
1-69:6-13:4   -10.142527   0.805449863  1.021628e-05  1.065687e-04
2-5:3-9:5     -10.352078   0.868365640  1.030091e-05  1.072962e-04
1-18:5-12:6   -11.787997   1.405615011  1.090205e-05  1.133939e-04
4-59:6-19:1   -13.592402   2.662724583  1.092860e-05  1.135063e-04
4-b:3-10:6    -14.969845   4.551693271  1.096725e-05  1.137438e-04
3-74:4-4:4    -11.548356  -1.320431907  1.115310e-05  1.155051e-04
1-18:4-17:4    -9.623167  -0.674954321  1.134998e-05  1.173754e-04
4-34:2-21:4   -10.715948  -0.985247715  1.153380e-05  1.191054e-04
3-30:3-10:4    -9.284801  -0.592994439  1.200270e-05  1.237704e-04
4-34:2-15:5   -10.865606   1.044209523  1.287432e-05  1.325687e-04
1-69:6-6:5    -10.493038  -0.913598999  1.312529e-05  1.347900e-04
1-46:4-17:4   -12.548356   1.779962258  1.312744e-05  1.347900e-04
3-74:2-21:4   -10.393196  -0.865812484  1.343936e-05  1.377965e-04
3-30:3-16:4   -10.958939  -1.066851831  1.350880e-05  1.383117e-04
7-4-1:3-16:5  -12.723919  -1.940159826  1.401306e-05  1.432711e-04
3-20:6-13:4   -13.405204  -2.577589746  1.429926e-05  1.459902e-04
3-48:6-13:4   -10.253366   0.814727676  1.466234e-05  1.494854e-04
3-23:5-24:4    -9.254305  -0.588031493  1.481049e-05  1.507825e-04
3-23:2-8:6    -12.070690   1.565368207  1.483690e-05  1.508383e-04
1-18:5-12:1   -13.233601  -2.394725689  1.509720e-05  1.527574e-04
3-23:6-13:1   -12.884883   2.077762082  1.522183e-05  1.527574e-04
3-30:5-24:6   -12.884883   2.077762082  1.522183e-05  1.527574e-04
5-51:1-14:6   -13.838328   2.814727676  1.523644e-05  1.527574e-04
1-2:1-7:5     -31.515991  37.000127457  1.525879e-05  1.527574e-04
3-64:5-5:6    -31.515991  37.000127457  1.525879e-05  1.527574e-04
3-66:6-6:4    -31.515991  37.000127457  1.525879e-05  1.527574e-04
4-4:4-23:4    -31.515991  37.000127457  1.525879e-05  1.527574e-04
4-4:6-6:6     -31.515991  37.000127457  1.525879e-05  1.527574e-04
4-b:2-15:6    -31.515991  37.000127457  1.525879e-05  1.527574e-04
2-5:3-9:2     -31.587142 -36.857825122  1.525879e-05  1.527574e-04
5-51:2-21:6   -10.892436   1.040731351  1.538378e-05  1.537952e-04
5-51:3-10:5   -11.587078   1.317228017  1.550268e-05  1.547692e-04
3-21:6-6:4    -11.116856   1.087746171  1.567942e-05  1.563171e-04
4-61:1-7:4    -12.325297   1.665864290  1.571703e-05  1.564756e-04
1-18:6-13:6   -10.460884   0.889915173  1.721693e-05  1.711719e-04
3-21:1-26:4   -10.216295   0.800080900  1.872119e-05  1.858710e-04
3-30:2-2:5    -11.523043  -1.269805834  1.938048e-05  1.915998e-04
4-4:3-16:4    -14.401094   3.689196794  1.943111e-05  1.915998e-04
1-69:4-23:6   -14.142169   3.037120098  1.943111e-05  1.915998e-04
2-70:1-1:4    -14.142169   3.037120098  1.943111e-05  1.915998e-04
4-61:6-6:6    -14.142169   3.037120098  1.943111e-05  1.915998e-04
1-3:1-1:5     -12.566168   1.744338349  2.087657e-05  2.055715e-04
1-18:2-21:3   -14.969845  -4.092162919  2.098083e-05  2.060352e-04
4-59:7-27:6   -15.006846   4.477692689  2.098083e-05  2.060352e-04
3-30:6-13:6   -10.997270   1.041003532  2.305091e-05  2.260557e-04
4-34:3-22:6   -11.441120   1.190236811  2.326267e-05  2.278225e-04
1-18:2-2:6     -9.548277   0.627420597  2.463870e-05  2.409712e-04
1-46:2-21:5   -12.905204   2.037120098  2.490403e-05  2.432361e-04
3-30:1-7:6    -13.103168  -2.210807416  2.544860e-05  2.478831e-04
3-74:3-10:3   -13.103168  -2.210807416  2.544860e-05  2.478831e-04
4-59:1-14:6   -13.869028   2.753327132  2.744049e-05  2.669245e-04
4-30-4:2-21:4 -12.092402  -1.507200418  2.926311e-05  2.838876e-04
3-23:5-5:5    -12.037133   1.498254012  2.926311e-05  2.838876e-04
4-39:6-13:2   -31.630873 -36.770362281  3.051758e-05  2.932943e-04
1-2:2-2:1     -31.562545  36.907018052  3.051758e-05  2.932943e-04
1-46:5-5:1    -31.562545  36.907018052  3.051758e-05  2.932943e-04
1-69:6-6:3    -31.562545  36.907018052  3.051758e-05  2.932943e-04
4-4:6-6:5     -31.562545  36.907018052  3.051758e-05  2.932943e-04
5-51:2-8:3    -31.562545  36.907018052  3.051758e-05  2.932943e-04
5-a:5-5:4     -31.562545  36.907018052  3.051758e-05  2.932943e-04
1-69:6-13:5   -10.887141   1.001140801  3.184196e-05  3.056150e-04
1-46:3-3:4    -11.383382   1.153816322  3.284442e-05  3.148173e-04
3-21:2-2:4     -9.217138  -0.550453616  3.376818e-05  3.232417e-04
1-3:6-19:3    -13.647917   2.551693271  3.395323e-05  3.245820e-04
4-59:5-24:4    -8.796062  -0.473741777  3.509061e-05  3.350107e-04
1-3:3-9:3     -14.177364   2.966730770  3.588200e-05  3.398652e-04
3-48:1-1:3    -14.434651   3.622082598  3.588200e-05  3.398652e-04
3-66:3-16:6   -14.177364   2.966730770  3.588200e-05  3.398652e-04
5-51:4-17:3   -14.177364   2.966730770  3.588200e-05  3.398652e-04
5-51:4-23:3   -14.434651   3.622082598  3.588200e-05  3.398652e-04
3-7:6-6:3     -14.401094  -3.229666443  3.588200e-05  3.398652e-04
4-34:6-13:4    -9.204788  -0.543958968  3.633931e-05  3.437451e-04
4-59:2-2:6    -10.426114   0.820374240  3.827259e-05  3.615581e-04
1-3:3-10:3    -12.867071  -1.957861827  3.845912e-05  3.618973e-04
3-9:3-10:5    -12.867071  -1.957861827  3.845912e-05  3.618973e-04
4-39:1-14:5   -12.867071  -1.957861827  3.845912e-05  3.618973e-04
4-39:2-15:3   -13.653711  -2.724431135  3.855815e-05  3.623561e-04
1-46:6-13:3   -15.045847   4.399690177  4.005432e-05  3.734949e-04
3-64:3-3:6    -15.045847   4.399690177  4.005432e-05  3.734949e-04
2-26:2-21:4   -15.006846  -4.018162338  4.005432e-05  3.734949e-04
4-30-2:3-22:6 -15.006846  -4.018162338  4.005432e-05  3.734949e-04
4-30-4:1-7:6  -15.006846  -4.018162338  4.005432e-05  3.734949e-04
4-30-4:5-24:3 -15.006846  -4.018162338  4.005432e-05  3.734949e-04
1-18:6-19:3   -13.298141   2.280391249  4.125759e-05  3.837222e-04
4-39:5-5:3    -13.447648  -2.492700849  4.125759e-05  3.837222e-04
4-59:3-22:6   -10.780590   0.930204894  4.185598e-05  3.887860e-04
1-69:6-6:6    -13.023650   2.104234294  4.193416e-05  3.890108e-04
1-46:2-15:5   -13.153711   2.183961486  4.227702e-05  3.911846e-04
4-59:4-23:6   -13.153711   2.183961486  4.227702e-05  3.911846e-04
1-8:2-8:4     -12.299920  -1.618231731  4.453449e-05  4.115443e-04
4-30-2:4-4:5  -14.280590  -3.470674542  4.923344e-05  4.543849e-04
3-48:3-16:6   -11.836921   1.307767688  5.083654e-05  4.685803e-04
4-59:3-16:4    -9.491004   0.590512519  5.282647e-05  4.863004e-04
4-34:3-3:6    -10.163227  -0.753933012  5.449168e-05  5.009899e-04
2-5:4-23:5    -12.240130  -1.551594538  5.849547e-05  5.357502e-04
1-46:2-2:5    -12.177364   1.492799582  5.849547e-05  5.357502e-04
3-23:3-22:1   -12.177364   1.492799582  5.849547e-05  5.357502e-04
1-18:5-5:6    -11.889910   1.310685171  5.973596e-05  5.457247e-04
5-51:2-2:5    -11.889910   1.310685171  5.973596e-05  5.457247e-04
1-2:2-21:5    -31.612313  36.807482379  6.103516e-05  5.478722e-04
1-46:4-17:6   -31.612313  36.807482379  6.103516e-05  5.478722e-04
3-13:3-10:5   -31.612313  36.807482379  6.103516e-05  5.478722e-04
3-66:3-22:3   -31.612313  36.807482379  6.103516e-05  5.478722e-04
3-66:3-22:5   -31.612313  36.807482379  6.103516e-05  5.478722e-04
3-66:4-4:6    -31.612313  36.807482379  6.103516e-05  5.478722e-04
4-4:1-1:5     -31.612313  36.807482379  6.103516e-05  5.478722e-04
4-4:3-10:3    -31.612313  36.807482379  6.103516e-05  5.478722e-04
4-b:2-2:5     -31.612313  36.807482379  6.103516e-05  5.478722e-04
4-b:3-9:5     -31.612313  36.807482379  6.103516e-05  5.478722e-04
5-a:4-4:3     -31.612313  36.807482379  6.103516e-05  5.478722e-04
5-a:6-25:6    -31.612313  36.807482379  6.103516e-05  5.478722e-04
1-8:7-27:4    -31.677428 -36.677252876  6.103516e-05  5.478722e-04
7-4-1:1-14:1  -31.677428 -36.677252876  6.103516e-05  5.478722e-04
4-39:2-21:4    -9.831085  -0.653720816  6.416369e-05  5.752386e-04
3-74:1-1:4    -11.711995   1.253611918  6.467045e-05  5.790616e-04
4-34:3-10:4    -8.664765  -0.433470030  6.480699e-05  5.795643e-04
4-39:6-6:5    -11.481205   1.189123191  6.550371e-05  5.850691e-04
1-18:2-8:5    -12.926114   1.995299922  6.574663e-05  5.865120e-04
3-43:5-12:4   -11.603168  -1.210807416  6.596333e-05  5.875381e-04
6-1:1-20:6    -14.469845   3.551693271  6.604195e-05  5.875381e-04
1-8:3-16:5    -13.677364  -2.677125420  6.618770e-05  5.875381e-04
4-30-4:3-16:6 -13.677364  -2.677125420  6.618770e-05  5.875381e-04
3-30:1-1:6    -13.323454   2.229765176  6.960169e-05  6.170837e-04
1-24:2-2:3    -15.045847  -3.940159826  7.629395e-05  6.706424e-04
1-24:3-22:1   -15.045847  -3.940159826  7.629395e-05  6.706424e-04
3-74:1-14:3   -15.045847  -3.940159826  7.629395e-05  6.706424e-04
4-28:6-19:4   -15.045847  -3.940159826  7.629395e-05  6.706424e-04
4-30-4:1-26:6 -15.045847  -3.940159826  7.629395e-05  6.706424e-04
4-30-4:3-3:3  -15.045847  -3.940159826  7.629395e-05  6.706424e-04
1-46:1-7:4    -15.087078   4.317228017  7.629395e-05  6.706424e-04
3-74:1-26:5   -11.825297  -1.334135710  7.657073e-05  6.722556e-04
3-23:2-2:6    -10.510414   0.826700318  7.672471e-05  6.727880e-04
1-3:3-9:6     -12.603168   1.670337767  8.171335e-05  7.139271e-04
4-59:2-8:6    -12.603168   1.670337767  8.171335e-05  7.139271e-04
2-26:3-3:4    -12.687961  -1.737067960  8.171335e-05  7.139271e-04
3-21:4-23:4   -11.081464   0.983604588  8.273711e-05  7.219965e-04
3-48:3-9:6    -11.903146   1.284212960  8.715479e-05  7.596272e-04
4-34:2-2:6    -11.135935   0.990094763  8.745457e-05  7.613195e-04
2-70:1-26:6   -13.934651   2.622082598  8.797646e-05  7.649388e-04
4-30-2:3-10:6 -12.473235  -1.684504950  8.837556e-05  7.674832e-04
2-5:6-19:6    -11.810687   1.255300268  9.060799e-05  7.859234e-04
3-7:3-22:5    -11.534663  -1.148746448  9.182026e-05  7.954813e-04
3-48:6-13:6   -11.723919   1.229765176  9.264045e-05  8.016235e-04
6-1:4-23:4    -11.095749  -0.987826259  9.334490e-05  8.067506e-04
4-30-2:3-3:4  -12.129402  -1.433199837  9.612987e-05  8.298252e-04
3-15:1-26:6   -12.327144  -1.563783947  1.014771e-04  8.738914e-04
7-4-1:4-17:4  -12.327144  -1.563783947  1.014771e-04  8.738914e-04
4-59:5-5:5    -10.916891   0.941639789  1.022305e-04  8.793290e-04
3-43:3-3:4    -11.974368   1.372723130  1.025964e-04  8.803744e-04
4-30-4:3-22:5 -12.016400  -1.355197325  1.025964e-04  8.803744e-04
1-3:5-5:1     -13.988108  -2.885712042  1.037158e-04  8.847142e-04
2-70:2-21:6   -13.708064   2.431399037  1.037158e-04  8.847142e-04
3-48:6-6:6    -13.708064   2.431399037  1.037158e-04  8.847142e-04
3-64:5-12:4   -13.708064   2.431399037  1.037158e-04  8.847142e-04
3-15:6-19:3   -13.960884  -2.940159826  1.037158e-04  8.847142e-04
4-59:4-17:4    -7.783770   0.311720772  1.049128e-04  8.938670e-04
1-18:6-6:3    -13.162490  -2.092162919  1.122214e-04  9.550083e-04
3-53:3-22:3   -13.516400   2.288658865  1.130742e-04  9.588692e-04
3-21:2-15:1   -13.701819  -2.628215819  1.130742e-04  9.588692e-04
3-30-3:6-13:5 -13.701819  -2.628215819  1.130742e-04  9.588692e-04
1-69:3-22:1   -12.534663   1.608276799  1.136106e-04  9.600296e-04
4-61:4-17:6   -12.534663   1.608276799  1.136106e-04  9.600296e-04
6-1:1-26:3    -12.534663   1.608276799  1.136106e-04  9.600296e-04
3-30-3:3-3:5  -13.316131  -2.229666443  1.161670e-04  9.804822e-04
6-1:4-4:4     -13.349688   2.177297756  1.168419e-04  9.850248e-04
1-8:1-26:4    -12.077855  -1.380288306  1.206291e-04  1.009040e-03
2-70:4-17:5   -14.469845  -3.092162919  1.211166e-04  1.009040e-03
3-33:3-3:3    -14.469845  -3.092162919  1.211166e-04  1.009040e-03
1-46:4-4:5    -14.506846   3.477692689  1.211166e-04  1.009040e-03
4-59:1-20:6   -14.506846   3.477692689  1.211166e-04  1.009040e-03
1-2:4-4:5     -31.665771  36.700567175  1.220703e-04  1.009040e-03
1-2:7-27:5    -31.665771  36.700567175  1.220703e-04  1.009040e-03
3-13:2-8:6    -31.665771  36.700567175  1.220703e-04  1.009040e-03
3-66:2-8:1    -31.665771  36.700567175  1.220703e-04  1.009040e-03
3-66:4-23:6   -31.665771  36.700567175  1.220703e-04  1.009040e-03
4-4:2-15:6    -31.665771  36.700567175  1.220703e-04  1.009040e-03
5-a:3-10:3    -31.665771  36.700567175  1.220703e-04  1.009040e-03
1-24:2-21:1   -31.727196 -36.577717203  1.220703e-04  1.009040e-03
3-73:4-23:4   -31.727196 -36.577717203  1.220703e-04  1.009040e-03
3-9:3-9:3     -31.727196 -36.577717203  1.220703e-04  1.009040e-03
4-61:5-12:1   -31.727196 -36.577717203  1.220703e-04  1.009040e-03
7-4-1:4-17:3  -31.727196 -36.577717203  1.220703e-04  1.009040e-03
4-34:6-6:6    -12.208064   1.431399037  1.308388e-04  1.080282e-03
2-70:2-2:4    -12.093739   1.385043401  1.416371e-04  1.168101e-03
1-69:2-21:6   -10.767700  -0.881743140  1.422113e-04  1.171496e-03
1-69:7-27:5   -15.130809   4.229765176  1.449585e-04  1.187342e-03
3-11:5-5:5    -15.130809   4.229765176  1.449585e-04  1.187342e-03
3-13:3-9:4    -15.130809   4.229765176  1.449585e-04  1.187342e-03
3-66:5-5:6    -15.130809   4.229765176  1.449585e-04  1.187342e-03
4-59:5-5:1    -15.130809   4.229765176  1.449585e-04  1.187342e-03
3-15:2-15:4   -10.939362  -0.923709305  1.504215e-04  1.230690e-03
1-18:5-24:6   -12.469845   1.551693271  1.538890e-04  1.257633e-03
3-48:5-24:6   -12.857362   1.857796398  1.564172e-04  1.276846e-03
3-20:3-22:4   -11.344696  -1.083895303  1.580340e-04  1.288585e-03
4-61:5-12:4   -10.445943  -0.760319355  1.688940e-04  1.375579e-03
4-30-4:2-8:5  -13.045847  -1.940159826  1.701552e-04  1.379616e-03
4-31:6-25:5   -13.045847  -1.940159826  1.701552e-04  1.379616e-03
3-48:1-1:5    -12.969845   1.907837081  1.701552e-04  1.379616e-03
3-74:3-9:6    -12.969845   1.907837081  1.701552e-04  1.379616e-03
1-46:2-2:4    -10.932239   0.910942992  1.798529e-04  1.456606e-03
2-26:3-16:4   -13.183400  -2.050342744  1.821658e-04  1.472031e-03
4-61:3-10:1   -13.092402   1.966730770  1.821658e-04  1.472031e-03
1-18:2-8:4    -10.897389  -0.892225349  1.830965e-04  1.477894e-03
2-5:5-24:6    -13.545847   2.229765176  1.921952e-04  1.546142e-03
3-66:2-2:4    -13.545847   2.229765176  1.921952e-04  1.546142e-03
4-34:2-2:3    -13.545847   2.229765176  1.921952e-04  1.546142e-03
7-4-1:5-12:5  -13.516400  -2.355197325  1.951256e-04  1.567966e-03
4-61:4-4:6    -12.722318  -1.668355210  1.980395e-04  1.589608e-03
3-30:2-15:4   -10.354715  -0.751619146  2.007598e-04  1.609652e-03
5-51:1-26:5   -12.408302   1.499854339  2.037219e-04  1.631586e-03
4-30-2:6-13:5 -12.155167  -1.381669536  2.077160e-04  1.661728e-03
3-11:3-22:4   -10.084926  -0.662175078  2.160224e-04  1.726264e-03
7-4-1:3-10:3  -14.506846  -3.018162338  2.212524e-04  1.762196e-03
3-66:3-10:5   -14.545847   3.399690177  2.212524e-04  1.762196e-03
4-b:3-3:4     -14.545847   3.399690177  2.212524e-04  1.762196e-03
3-15:5-24:4   -12.773687   1.774085692  2.222450e-04  1.768148e-03
1-58:7-27:6   -31.723509  36.585089957  2.441406e-04  1.910712e-03
1-69:6-25:6   -31.723509  36.585089957  2.441406e-04  1.910712e-03
3-33:4-4:5    -31.723509  36.585089957  2.441406e-04  1.910712e-03
3-64:2-15:6   -31.723509  36.585089957  2.441406e-04  1.910712e-03
4-4:1-26:6    -31.723509  36.585089957  2.441406e-04  1.910712e-03
4-61:1-20:5   -31.723509  36.585089957  2.441406e-04  1.910712e-03
4-61:2-8:2    -31.723509  36.585089957  2.441406e-04  1.910712e-03
4-b:2-15:5    -31.723509  36.585089957  2.441406e-04  1.910712e-03
4-b:3-3:5     -31.723509  36.585089957  2.441406e-04  1.910712e-03
4-b:4-17:5    -31.723509  36.585089957  2.441406e-04  1.910712e-03
5-a:3-22:5    -31.723509  36.585089957  2.441406e-04  1.910712e-03
1-3:4-23:3    -31.780653 -36.470801999  2.441406e-04  1.910712e-03
3-53:3-22:1   -31.780653 -36.470801999  2.441406e-04  1.910712e-03
3-9:7-27:3    -31.780653 -36.470801999  2.441406e-04  1.910712e-03
4-61:1-7:3    -31.780653 -36.470801999  2.441406e-04  1.910712e-03
3-53:4-17:4   -12.941120  -1.809763189  2.470878e-04  1.931680e-03
4-34:4-23:4   -10.849688   0.837447753  2.634770e-04  2.057576e-03
4-39:2-21:6   -11.760919   1.155764594  2.655853e-04  2.071796e-03
2-5:3-16:6    -12.642169  -1.577589746  2.685401e-04  2.092581e-03
1-24:5-5:4    -13.066168  -1.899517841  2.715392e-04  2.113666e-03
1-2:1-7:6     -15.177364   4.136655771  2.746582e-04  2.121904e-03
1-69:5-24:3   -15.177364   4.136655771  2.746582e-04  2.121904e-03
1-8:1-26:3    -15.177364   4.136655771  2.746582e-04  2.121904e-03
3-23:5-12:1   -15.177364   4.136655771  2.746582e-04  2.121904e-03
3-66:6-19:5   -15.177364   4.136655771  2.746582e-04  2.121904e-03
4-34:1-26:1   -15.177364   4.136655771  2.746582e-04  2.121904e-03
4-4:6-19:6    -15.177364   4.136655771  2.746582e-04  2.121904e-03
3-66:3-9:4    -14.006846   2.477692689  2.771616e-04  2.138952e-03
1-69:3-10:5   -10.475219   0.756310990  2.810012e-04  2.166264e-03
1-3:6-13:5    -10.968438   0.888728258  2.838692e-04  2.186036e-03
5-51:5-5:4    -10.768659   0.821887468  2.872495e-04  2.209706e-03
2-70:5-5:6    -13.116856   1.917821169  2.940769e-04  2.257408e-03
5-51:3-9:3    -13.116856   1.917821169  2.940769e-04  2.257408e-03
6-1:1-1:6     -11.606907  -1.102078388  2.959602e-04  2.269448e-03
3-53:2-21:4   -12.168403  -1.355197325  3.031634e-04  2.322212e-03
5-51:2-2:4     -9.802038   0.587812696  3.048024e-04  2.332289e-03
1-3:2-2:6     -11.643244   1.116108394  3.055973e-04  2.335453e-03
3-48:6-19:6   -12.695627   1.699250459  3.058640e-04  2.335453e-03
1-69:5-24:6   -13.773687   2.300154504  3.107488e-04  2.365235e-03
3-23:1-1:3    -13.773687   2.300154504  3.107488e-04  2.365235e-03
2-70:6-6:5    -14.045847  -2.770234824  3.107488e-04  2.365235e-03
1-24:2-15:4   -13.361230  -2.139468634  3.125512e-04  2.376444e-03
2-70:3-9:4    -11.811139   1.153143894  3.169993e-04  2.407725e-03
1-58:3-22:4   -13.566168  -2.255661651  3.240635e-04  2.458789e-03
4-30-2:3-22:4 -11.242182  -0.976685702  3.469587e-04  2.629735e-03
1-18:1-1:5    -11.609980   1.096498645  3.545339e-04  2.684328e-03
6-1:1-1:4     -10.688343  -0.793693797  3.604461e-04  2.726228e-03
3-7:4-23:4    -10.715948   0.800921877  3.671304e-04  2.773874e-03
3-48:6-13:1   -14.587078   3.317228017  4.024506e-04  3.028041e-03
3-66:5-12:6   -14.587078   3.317228017  4.024506e-04  3.028041e-03
3-7:5-24:6    -14.587078   3.317228017  4.024506e-04  3.028041e-03
4-30-2:5-5:6  -14.545847  -2.940159826  4.024506e-04  3.028041e-03
3-53:3-10:4   -10.849688  -0.822702244  4.081757e-04  3.067915e-03
4-59:2-8:4     -9.779074   0.573418042  4.187599e-04  3.144189e-03
3-30:3-16:5   -13.087078  -1.857697666  4.308570e-04  3.231652e-03
4-34:1-14:4   -11.737266   1.108458879  4.379222e-04  3.281230e-03
5-51:6-6:4    -11.079329   0.876884152  4.405849e-04  3.297753e-03
3-30-3:3-3:4  -11.880388  -1.223952792  4.471992e-04  3.343788e-03
4-34:2-15:6   -11.545847   1.059840174  4.686043e-04  3.500207e-03
1-24:2-2:5    -12.758392  -1.596205425  4.697573e-04  3.505187e-03
3-20:1-26:4   -13.250034  -1.917076213  4.719867e-04  3.518180e-03
1-46:1-14:4   -14.045847   2.399690177  4.882813e-04  3.580398e-03
3-21:3-9:3    -14.214364   2.892730188  4.882813e-04  3.580398e-03
3-21:4-23:1   -14.214364   2.892730188  4.882813e-04  3.580398e-03
4-39:6-25:6   -14.045847   2.399690177  4.882813e-04  3.580398e-03
4-4:5-24:4    -14.045847   2.399690177  4.882813e-04  3.580398e-03
2-5:1-1:1     -31.838392 -36.355324782  4.882813e-04  3.580398e-03
4-30-2:4-4:3  -31.838392 -36.355324782  4.882813e-04  3.580398e-03
4-39:4-4:1    -31.838392 -36.355324782  4.882813e-04  3.580398e-03
6-1:4-4:2     -31.838392 -36.355324782  4.882813e-04  3.580398e-03
1-2:4-17:6    -31.786275  36.459559075  4.882813e-04  3.580398e-03
1-2:6-6:1     -31.786275  36.459559075  4.882813e-04  3.580398e-03
1-8:3-10:1    -31.786275  36.459559075  4.882813e-04  3.580398e-03
3-48:2-8:1    -31.786275  36.459559075  4.882813e-04  3.580398e-03
3-64:3-9:6    -31.786275  36.459559075  4.882813e-04  3.580398e-03
4-b:4-4:5     -31.786275  36.459559075  4.882813e-04  3.580398e-03
5-a:2-15:4    -31.786275  36.459559075  4.882813e-04  3.580398e-03
3-30:1-14:4   -12.384883  -1.448306729  4.970916e-04  3.641297e-03
4-30-4:1-14:4 -13.384883  -2.092162919  5.082604e-04  3.719331e-03
4-59:6-6:4     -9.972244   0.592335255  5.094835e-04  3.724500e-03
3-48:3-10:4    -9.642572   0.526539793  5.147619e-04  3.746996e-03
2-5:1-1:5     -11.223919  -0.940159826  5.157837e-04  3.746996e-03
1-18:6-13:2   -15.177364  -3.677125420  5.187988e-04  3.746996e-03
1-69:1-26:2   -15.177364  -3.677125420  5.187988e-04  3.746996e-03
3-73:3-3:4    -15.177364  -3.677125420  5.187988e-04  3.746996e-03
1-2:3-10:1    -15.227132   4.037120098  5.187988e-04  3.746996e-03
1-2:6-6:6     -15.227132   4.037120098  5.187988e-04  3.746996e-03
3-43:1-1:4    -15.227132   4.037120098  5.187988e-04  3.746996e-03
3-49:2-15:6   -15.227132   4.037120098  5.187988e-04  3.746996e-03
3-49:3-22:6   -15.227132   4.037120098  5.187988e-04  3.746996e-03
4-4:3-3:6     -15.227132   4.037120098  5.187988e-04  3.746996e-03
4-b:4-23:4    -15.227132   4.037120098  5.187988e-04  3.746996e-03
3-21:3-10:5   -11.110665   0.869175460  5.273346e-04  3.804833e-03
3-23:2-2:5    -10.508107   0.725090464  5.332995e-04  3.826714e-03
1-46:3-16:5   -13.808881   2.229765176  5.335212e-04  3.826714e-03
3-73:6-19:4   -13.808881   2.229765176  5.335212e-04  3.826714e-03
3-30-3:3-10:5 -14.076547  -2.708834280  5.335212e-04  3.826714e-03
3-15:6-19:6   -13.434651   2.007372754  5.350527e-04  3.826714e-03
4-b:3-16:4    -13.434651   2.007372754  5.350527e-04  3.826714e-03
5-51:6-25:4   -13.434651   2.007372754  5.350527e-04  3.826714e-03
3-15:2-2:6    -12.526083   1.439218541  5.354355e-04  3.826714e-03
2-26:3-22:4   -12.865119  -1.657760095  5.355851e-04  3.826714e-03
5-51:2-15:4   -10.963952   0.847517612  5.356763e-04  3.826714e-03
4-39:6-25:4   -12.018206  -1.210807416  5.387802e-04  3.845077e-03
1-3:2-21:4    -10.471256  -0.709693282  5.458286e-04  3.878207e-03
3-11:5-12:6   -13.608612   2.104234294  5.461127e-04  3.878207e-03
3-23:2-2:1    -13.608612   2.104234294  5.461127e-04  3.878207e-03
5-51:3-3:3    -13.608612   2.104234294  5.461127e-04  3.878207e-03
3-72:5-12:6   -13.808881  -2.414091014  5.461127e-04  3.878207e-03
4-61:2-15:4   -10.836452  -0.796230033  5.722116e-04  4.059548e-03
4-31:6-6:4    -11.116166  -0.880658814  5.809880e-04  4.117760e-03
3-53:3-16:4   -12.465351  -1.486441858  5.843646e-04  4.137623e-03
6-1:3-9:4     -11.667291   1.068014106  5.879022e-04  4.158586e-03
5-51:5-12:5   -12.923995   1.724529867  6.061066e-04  4.283154e-03
1-18:4-4:6    -12.612723   1.452157597  6.210435e-04  4.384409e-03
4-30-4:2-2:5  -11.891930  -1.200869179  6.279473e-04  4.428810e-03
6-1:3-10:5    -11.142706   0.861120582  6.312889e-04  4.448026e-03
3-21:3-3:4     -9.892436  -0.581201000  6.447387e-04  4.538356e-03
2-70:2-8:4    -13.108612  -1.814628944  6.795483e-04  4.778716e-03
3-23:3-9:4     -9.041195   0.420287082  7.246363e-04  5.090817e-03
4-28:3-10:5   -14.587078  -2.857697666  7.286072e-04  5.093890e-03
4-31:3-22:1   -14.587078  -2.857697666  7.286072e-04  5.093890e-03
2-26:3-3:6    -14.630809   3.229765176  7.286072e-04  5.093890e-03
4-4:2-21:5    -14.630809   3.229765176  7.286072e-04  5.093890e-03
4-4:2-8:4     -14.630809   3.229765176  7.286072e-04  5.093890e-03
7-4-1:6-13:4  -10.004107  -0.595148118  7.547095e-04  5.271265e-03
1-58:3-10:5   -12.265150  -1.326628173  7.561071e-04  5.275915e-03
3-21:3-22:5   -11.418989   0.938302362  7.689850e-04  5.360584e-03
3-23:2-15:6   -10.737062   0.758693641  7.735981e-04  5.387531e-03
1-3:2-15:4    -10.659277   0.715192003  8.039329e-04  5.593387e-03
4-59:3-22:3   -11.679622   1.043352051  8.100088e-04  5.630225e-03
3-11:3-9:1    -13.434651  -1.992627246  8.213953e-04  5.698381e-03
6-1:1-14:6    -13.308881   1.873621365  8.213953e-04  5.698381e-03
3-15:1-7:4    -12.838328   1.644802675  8.240824e-04  5.711525e-03
2-5:6-25:6    -14.253366   2.814727676  8.554459e-04  5.894889e-03
1-3:1-26:3    -14.087078   2.317228017  8.554459e-04  5.894889e-03
1-69:6-13:3   -14.087078   2.317228017  8.554459e-04  5.894889e-03
3-49:3-22:5   -14.087078   2.317228017  8.554459e-04  5.894889e-03
1-46:6-19:1   -14.214364  -2.433199837  8.554459e-04  5.894889e-03
1-8:1-1:4     -14.214364  -2.433199837  8.554459e-04  5.894889e-03
1-3:3-16:5    -11.602491  -1.013091348  8.737198e-04  6.015065e-03
1-18:4-4:5    -13.465351   1.945972210  8.779103e-04  6.020911e-03
1-18:7-27:4   -13.465351   1.945972210  8.779103e-04  6.020911e-03
3-30:1-7:5    -13.619625  -2.148746448  8.779103e-04  6.020911e-03
3-74:3-16:3   -13.619625  -2.148746448  8.779103e-04  6.020911e-03
4-31:2-8:4    -12.338328  -1.355197325  8.980472e-04  6.153160e-03
4-59:6-19:5    -9.645419   0.503088841  9.037759e-04  6.186530e-03
1-18:5-5:1    -13.845882   2.155764594  9.105206e-04  6.203192e-03
1-3:6-6:6     -13.845882   2.155764594  9.105206e-04  6.203192e-03
3-7:1-7:3     -13.845882   2.155764594  9.105206e-04  6.203192e-03
4-34:7-27:6   -13.845882   2.155764594  9.105206e-04  6.203192e-03
1-69:2-21:3   -13.642169   2.037120098  9.122342e-04  6.203192e-03
3-23:3-9:1    -13.642169   2.037120098  9.122342e-04  6.203192e-03
3-7:1-7:5     -13.642169   2.037120098  9.122342e-04  6.203192e-03
5-51:5-24:4   -11.128699   0.833106206  9.131976e-04  6.203891e-03
3-43:3-3:6    -12.155167   1.262186653  9.143907e-04  6.206147e-03
3-7:3-16:6    -11.683400  -1.050342744  9.246444e-04  6.269837e-03
4-30-4:2-2:6  -12.662490   1.551693271  9.362229e-04  6.342382e-03
1-46:3-10:4    -9.878152   0.560154849  9.382562e-04  6.350188e-03
3-30-3:5-12:4 -13.023650  -1.644703942  9.406740e-04  6.354619e-03
1-24:3-3:4    -13.002115  -1.687772664  9.406740e-04  6.354619e-03
1-8:1-14:5    -31.901157 -36.229793899  9.765625e-04  6.469727e-03
2-5:5-24:3    -31.901157 -36.229793899  9.765625e-04  6.469727e-03
4-59:1-7:3    -31.901157 -36.229793899  9.765625e-04  6.469727e-03
7-4-1:5-24:3  -31.901157 -36.229793899  9.765625e-04  6.469727e-03
1-2:1-1:3     -15.280590   3.930204894  9.765625e-04  6.469727e-03
3-20:3-10:3   -15.280590   3.930204894  9.765625e-04  6.469727e-03
4-4:5-24:5    -15.280590   3.930204894  9.765625e-04  6.469727e-03
4-b:2-15:4    -15.280590   3.930204894  9.765625e-04  6.469727e-03
6-1:2-8:3     -15.280590   3.930204894  9.765625e-04  6.469727e-03
1-18:5-5:3    -31.855026  36.322055551  9.765625e-04  6.469727e-03
1-58:6-13:6   -31.855026  36.322055551  9.765625e-04  6.469727e-03
3-13:1-7:6    -31.855026  36.322055551  9.765625e-04  6.469727e-03
3-20:3-22:6   -31.855026  36.322055551  9.765625e-04  6.469727e-03
3-64:2-8:4    -31.855026  36.322055551  9.765625e-04  6.469727e-03
4-4:1-7:5     -31.855026  36.322055551  9.765625e-04  6.469727e-03
4-b:5-12:5    -31.855026  36.322055551  9.765625e-04  6.469727e-03
4-b:5-12:6    -31.855026  36.322055551  9.765625e-04  6.469727e-03
5-a:2-21:4    -31.855026  36.322055551  9.765625e-04  6.469727e-03
5-a:6-19:5    -31.855026  36.322055551  9.765625e-04  6.469727e-03
1-8:1-7:5     -15.227132  -3.577589746  9.765625e-04  6.469727e-03
3-h:5-12:5    -15.227132  -3.577589746  9.765625e-04  6.469727e-03
7-4-1:2-2:5   -11.310687  -0.914624734  9.830285e-04  6.506583e-03
3-23:2-21:4    -9.154143   0.430063826  9.955180e-04  6.583205e-03
1-69:2-2:4    -10.541944   0.692392133  9.978236e-04  6.592404e-03
3-30:3-10:6   -10.351539   0.648594254  1.016228e-03  6.707851e-03
1-18:1-14:4   -11.890919   1.094835596  1.052735e-03  6.936118e-03
3-74:6-19:5   -11.890919   1.094835596  1.052735e-03  6.936118e-03
2-5:6-13:3    -12.001526   1.200618830  1.079516e-03  7.106071e-03
1-3:6-6:4     -11.038837  -0.845002593  1.081290e-03  7.111258e-03
1-18:6-13:1   -12.221518   1.263712508  1.090084e-03  7.162202e-03
3-15:3-3:4    -11.083441   0.814727676  1.091024e-03  7.162202e-03
3-23:1-1:6    -13.195627   1.760279892  1.193243e-03  7.818996e-03
4-59:3-10:1   -13.195627   1.760279892  1.193243e-03  7.818996e-03
1-69:3-22:3   -11.946011   1.089587518  1.263227e-03  8.264734e-03
1-8:3-3:6     -12.421883   1.307767688  1.263559e-03  8.264734e-03
4-59:2-2:4     -8.439662  -0.325273688  1.284224e-03  8.392283e-03
4-59:3-3:6     -9.745065   0.505399618  1.297123e-03  8.458186e-03
4-30-2:6-19:4 -12.353515  -1.324823676  1.299003e-03  8.458186e-03
1-69:6-19:5   -12.291069   1.265389085  1.299003e-03  8.458186e-03
1-8:3-9:5     -12.291069   1.265389085  1.299003e-03  8.458186e-03
1-46:1-26:6   -14.677364   3.136655771  1.312256e-03  8.506061e-03
3-43:1-26:6   -14.677364   3.136655771  1.312256e-03  8.506061e-03
4-39:2-15:1   -14.677364   3.136655771  1.312256e-03  8.506061e-03
4-4:5-5:5     -14.677364   3.136655771  1.312256e-03  8.506061e-03
5-51:3-22:1   -14.677364   3.136655771  1.312256e-03  8.506061e-03
2-70:6-6:6    -13.338328   1.814727676  1.318727e-03  8.532662e-03
3-53:4-17:6   -13.460884  -1.940159826  1.318727e-03  8.532662e-03
4-34:6-19:5   -11.727132   1.037120098  1.335262e-03  8.631902e-03
7-4-1:3-22:4   -9.959008  -0.551117535  1.349632e-03  8.716976e-03
1-3:4-17:4    -11.046160  -0.830355817  1.398275e-03  9.023067e-03
7-4-1:4-4:4   -11.123102  -0.801943684  1.418638e-03  9.146280e-03
3-13:2-2:4    -13.647917  -2.092162919  1.430906e-03  9.208904e-03
3-15:6-13:6   -13.497416   1.881841872  1.430906e-03  9.208904e-03
3-53:5-24:4   -13.045847  -1.600309823  1.450491e-03  9.326618e-03
3-48:6-19:5   -11.952583  -1.079562882  1.466072e-03  9.418402e-03
1-24:2-15:6   -14.253366  -2.355197325  1.489639e-03  9.535808e-03
4-30-2:6-19:5 -14.253366  -2.355197325  1.489639e-03  9.535808e-03
4-30-4:3-9:6  -14.253366  -2.355197325  1.489639e-03  9.535808e-03
3-49:6-19:6   -14.130809   2.229765176  1.489639e-03  9.535808e-03
3-15:3-22:6   -12.584431  -1.462112529  1.496259e-03  9.569684e-03
3-11:6-19:5   -13.677364   1.966730770  1.513720e-03  9.664208e-03
3-15:6-19:5   -13.677364   1.966730770  1.513720e-03  9.664208e-03
1-2:3-9:5     -13.884883   2.077762082  1.543880e-03  9.813301e-03
3-74:1-14:6   -13.884883   2.077762082  1.543880e-03  9.813301e-03
3-9:4-17:5    -13.884883   2.077762082  1.543880e-03  9.813301e-03
4-34:2-21:3   -13.884883   2.077762082  1.543880e-03  9.813301e-03
4-34:7-27:4   -13.884883   2.077762082  1.543880e-03  9.813301e-03
3-30-3:2-21:4 -12.431438  -1.355197325  1.547167e-03  9.825532e-03
4-59:5-24:6   -12.123102   1.198056316  1.550317e-03  9.836870e-03
5-51:3-3:5    -12.238492   1.229765176  1.562789e-03  9.907287e-03
3-48:3-9:4    -10.235279   0.592335255  1.579532e-03  1.000463e-02
1-46:6-19:4   -10.907785   0.767421962  1.587677e-03  1.003858e-02
6-1:5-5:4     -10.907785   0.767421962  1.587677e-03  1.003858e-02
3-30:1-26:4   -10.019789  -0.563783947  1.614471e-03  1.019904e-02
1-24:5-24:4   -12.816131  -1.480728207  1.641491e-03  1.036066e-02
4-59:3-10:4    -7.538154  -0.231658291  1.654993e-03  1.043674e-02
4-30-2:5-24:4 -13.177364  -1.677125420  1.658053e-03  1.043777e-02
3-30:4-23:6   -13.092402   1.662724583  1.658053e-03  1.043777e-02
3-21:6-19:4    -9.934248   0.534099211  1.682322e-03  1.058131e-02
3-23:4-17:6   -12.076547   1.168364631  1.820405e-03  1.140730e-02
1-18:6-6:1    -15.338328   3.814727676  1.831055e-03  1.140730e-02
3-15:2-2:1    -15.338328   3.814727676  1.831055e-03  1.140730e-02
3-33:4-4:6    -15.338328   3.814727676  1.831055e-03  1.140730e-02
3-72:6-6:4    -15.338328   3.814727676  1.831055e-03  1.140730e-02
3-74:1-7:5    -15.338328   3.814727676  1.831055e-03  1.140730e-02
4-34:1-26:3   -15.338328   3.814727676  1.831055e-03  1.140730e-02
1-8:2-8:5     -15.280590  -3.470674542  1.831055e-03  1.140730e-02
2-70:3-3:5    -15.280590  -3.470674542  1.831055e-03  1.140730e-02
3-30-3:6-6:5  -15.280590  -3.470674542  1.831055e-03  1.140730e-02
3-h:4-23:4    -15.280590  -3.470674542  1.831055e-03  1.140730e-02
7-4-1:3-10:4   -9.871176  -0.524216396  1.864421e-03  1.160514e-02
3-21:5-12:6   -12.308881   1.229765176  1.868101e-03  1.160799e-02
3-7:3-9:5     -12.369028  -1.293796780  1.868101e-03  1.160799e-02
4-31:2-8:5    -13.323454  -1.770234824  1.878225e-03  1.164080e-02
3-48:1-26:6   -13.223919   1.703696364  1.878225e-03  1.164080e-02
4-59:1-1:6    -13.223919   1.703696364  1.878225e-03  1.164080e-02
4-59:5-12:6   -10.935725   0.758459457  1.887731e-03  1.168966e-02
4-30-2:2-15:4 -12.947648  -1.492700849  1.913961e-03  1.182042e-02
1-18:3-16:5   -11.624846   0.983125208  1.924348e-03  1.182042e-02
3-49:3-10:4   -11.624846   0.983125208  1.924348e-03  1.182042e-02
1-8:2-21:4    -11.884883  -1.092162919  1.931437e-03  1.182042e-02
4-59:3-9:5     -9.948639   0.527259052  1.944336e-03  1.182042e-02
1-24:3-3:3    -31.931028  36.170052458  1.953125e-03  1.182042e-02
1-3:7-27:3    -31.931028  36.170052458  1.953125e-03  1.182042e-02
2-70:6-6:3    -31.931028  36.170052458  1.953125e-03  1.182042e-02
3-43:7-27:4   -31.931028  36.170052458  1.953125e-03  1.182042e-02
3-49:3-16:5   -31.931028  36.170052458  1.953125e-03  1.182042e-02
3-64:1-26:6   -31.931028  36.170052458  1.953125e-03  1.182042e-02
3-64:6-19:5   -31.931028  36.170052458  1.953125e-03  1.182042e-02
3-66:2-8:6    -31.931028  36.170052458  1.953125e-03  1.182042e-02
3-66:6-19:3   -31.931028  36.170052458  1.953125e-03  1.182042e-02
3-66:6-6:1    -31.931028  36.170052458  1.953125e-03  1.182042e-02
3-66:7-27:6   -31.931028  36.170052458  1.953125e-03  1.182042e-02
4-4:4-23:6    -31.931028  36.170052458  1.953125e-03  1.182042e-02
4-59:3-16:2   -31.931028  36.170052458  1.953125e-03  1.182042e-02
4-b:3-16:6    -31.931028  36.170052458  1.953125e-03  1.182042e-02
5-51:6-13:2   -31.931028  36.170052458  1.953125e-03  1.182042e-02
5-a:1-14:6    -31.931028  36.170052458  1.953125e-03  1.182042e-02
5-a:3-22:3    -31.931028  36.170052458  1.953125e-03  1.182042e-02
1-3:4-4:2     -31.969909 -36.092290376  1.953125e-03  1.182042e-02
1-8:6-25:5    -31.969909 -36.092290376  1.953125e-03  1.182042e-02
2-5:5-24:2    -31.969909 -36.092290376  1.953125e-03  1.182042e-02
3-30-3:2-21:1 -31.969909 -36.092290376  1.953125e-03  1.182042e-02
3-72:3-22:3   -31.969909 -36.092290376  1.953125e-03  1.182042e-02
1-3:3-16:4    -10.937339  -0.756295633  2.024899e-03  1.224452e-02
3-33:2-2:4    -11.243416   0.834627234  2.045040e-03  1.235595e-02
3-15:3-10:5   -12.677364   1.322874580  2.088107e-03  1.260559e-02
3-23:1-1:4    -10.216344   0.575761031  2.101532e-03  1.267602e-02
2-5:6-13:5     -8.399047  -0.306710451  2.117187e-03  1.275977e-02
3-7:3-10:4     -9.128853  -0.401146911  2.134109e-03  1.285101e-02
3-21:1-7:5    -12.601814  -1.427347111  2.190187e-03  1.316669e-02
1-46:6-19:6   -12.522436   1.271585351  2.190187e-03  1.316669e-02
3-53:3-10:6   -11.481205   0.885117004  2.209433e-03  1.326028e-02
4-30-4:3-9:4  -11.523650  -0.895765706  2.209433e-03  1.326028e-02
3-9:2-2:5     -13.068749  -1.554506133  2.221434e-03  1.332121e-02
1-46:5-5:6    -12.382882   1.229765176  2.232552e-03  1.336564e-02
3-43:5-5:4    -12.382882   1.229765176  2.232552e-03  1.336564e-02
1-46:1-1:6    -13.530973   1.814727676  2.315700e-03  1.382897e-02
3-21:4-4:6    -13.530973   1.814727676  2.315700e-03  1.382897e-02
4-34:3-10:1   -13.530973   1.814727676  2.315700e-03  1.382897e-02
4-34:6-6:3    -14.727132   3.037120098  2.349854e-03  1.397504e-02
4-4:3-22:6    -14.727132   3.037120098  2.349854e-03  1.397504e-02
4-4:4-17:5    -14.727132   3.037120098  2.349854e-03  1.397504e-02
4-b:6-6:4     -14.727132   3.037120098  2.349854e-03  1.397504e-02
5-51:2-8:5    -14.727132   3.037120098  2.349854e-03  1.397504e-02
3-30-3:3-10:4 -11.492166  -0.872596542  2.440008e-03  1.449924e-02
4-31:5-12:4   -11.309332  -0.842384610  2.446857e-03  1.452796e-02
4-59:5-12:1   -13.714364   1.892730188  2.493918e-03  1.479519e-02
3-23:1-26:4    -8.942416   0.358309296  2.535332e-03  1.502851e-02
1-8:4-23:4    -13.119625   1.608276799  2.563208e-03  1.514990e-02
1-8:5-12:5    -13.201819  -1.628215819  2.563208e-03  1.514990e-02
3-h:3-22:4    -13.201819  -1.628215819  2.563208e-03  1.514990e-02
1-69:1-20:4   -14.177364   2.136655771  2.576828e-03  1.514990e-02
3-49:2-8:4    -14.177364   2.136655771  2.576828e-03  1.514990e-02
3-66:3-3:6    -14.338328   2.644802675  2.576828e-03  1.514990e-02
3-7:4-4:5     -14.177364   2.136655771  2.576828e-03  1.514990e-02
3-9:5-24:6    -14.338328   2.644802675  2.576828e-03  1.514990e-02
1-24:3-9:6    -14.294597  -2.272735165  2.576828e-03  1.514990e-02
4-30-2:2-8:5  -14.294597  -2.272735165  2.576828e-03  1.514990e-02
1-46:3-3:6    -11.637177   0.958463154  2.587309e-03  1.519912e-02
3-7:5-24:1    -14.177364  -2.507200418  2.599478e-03  1.525817e-02
3-23:7-27:4   -11.529747   0.936033973  2.653786e-03  1.556427e-02
3-30:3-3:5    -12.384883  -1.262087921  2.670436e-03  1.563648e-02
3-30-3:1-1:4  -12.327144   1.193239300  2.670436e-03  1.563648e-02
3-53:2-2:4    -11.001526  -0.741088479  2.857420e-03  1.671776e-02
4-39:6-6:4     -9.967911  -0.507200418  2.872455e-03  1.679210e-02
4-31:3-22:4    -9.743364  -0.478278809  2.884393e-03  1.684822e-02
6-1:7-27:4    -12.909338   1.502783670  2.887248e-03  1.685124e-02
3-30-3:3-3:6  -13.349688  -1.717767404  2.935056e-03  1.708876e-02
1-46:6-6:5    -13.253366   1.644802675  2.935056e-03  1.708876e-02
3-74:5-24:6   -13.253366   1.644802675  2.935056e-03  1.708876e-02
2-5:5-12:6    -12.084431  -1.078357120  2.942761e-03  1.710598e-02
3-53:5-12:4   -12.084431  -1.078357120  2.942761e-03  1.710598e-02
4-59:2-15:5    -9.709340   0.465143239  3.052687e-03  1.773067e-02
3-9:2-21:4    -12.619625  -1.391723201  3.185253e-03  1.848575e-02
3-7:1-26:6    -12.402119   1.191291028  3.201544e-03  1.856535e-02
3-23:3-16:6   -11.368049   0.836422747  3.216940e-03  1.863963e-02
6-1:5-12:6     -9.908302   0.499854339  3.272096e-03  1.894399e-02
1-18:1-14:6   -13.401094   1.689196794  3.326893e-03  1.924578e-02
6-1:3-16:6    -11.815221  -1.000532444  3.353275e-03  1.938284e-02
3-48:3-22:5   -11.991585   0.998439630  3.372233e-03  1.947681e-02
1-8:4-17:6    -15.401094   3.689196794  3.417969e-03  1.953745e-02
2-5:1-7:3     -15.401094   3.689196794  3.417969e-03  1.953745e-02
3-15:1-26:3   -15.401094   3.689196794  3.417969e-03  1.953745e-02
3-43:6-19:5   -15.401094   3.689196794  3.417969e-03  1.953745e-02
3-64:6-13:6   -15.401094   3.689196794  3.417969e-03  1.953745e-02
3-74:7-27:6   -15.401094   3.689196794  3.417969e-03  1.953745e-02
4-34:5-12:3   -15.401094   3.689196794  3.417969e-03  1.953745e-02
7-4-1:1-1:3   -15.401094   3.689196794  3.417969e-03  1.953745e-02
3-74:3-3:1    -15.338328  -3.355197325  3.417969e-03  1.953745e-02
6-1:3-9:3     -15.338328  -3.355197325  3.417969e-03  1.953745e-02
7-4-1:1-20:5  -15.338328  -3.355197325  3.417969e-03  1.953745e-02
7-4-1:6-13:3  -15.338328  -3.355197325  3.417969e-03  1.953745e-02
7-4-1:6-19:1  -15.338328  -3.355197325  3.417969e-03  1.953745e-02
2-5:6-13:6    -11.253366   0.814727676  3.450940e-03  1.971028e-02
3-74:6-13:5   -11.434651   0.837447753  3.529272e-03  2.014172e-02
3-49:6-13:4   -12.108612   1.104234294  3.544813e-03  2.021441e-02
4-30-2:3-22:5 -12.878897  -1.355197325  3.657767e-03  2.084204e-02
3-48:5-12:6   -12.222318   1.127885562  3.689964e-03  2.100890e-02
1-24:2-8:4    -13.708064  -1.971868685  3.719166e-03  2.114176e-02
5-51:5-5:5    -13.566168   1.744338349  3.719166e-03  2.114176e-02
4-61:6-6:4    -11.731169   0.940258558  3.746509e-03  2.128041e-02
3-74:6-19:6   -12.630809   1.229765176  3.801654e-03  2.157663e-02
1-24:5-12:3   -32.045911 -35.940287282  3.906250e-03  2.169203e-02
1-3:4-17:3    -32.045911 -35.940287282  3.906250e-03  2.169203e-02
2-26:4-23:4   -32.045911 -35.940287282  3.906250e-03  2.169203e-02
3-20:4-17:4   -32.045911 -35.940287282  3.906250e-03  2.169203e-02
7-4-1:6-19:2  -32.045911 -35.940287282  3.906250e-03  2.169203e-02
1-2:5-5:3     -32.015991  36.000127457  3.906250e-03  2.169203e-02
1-2:6-13:3    -32.015991  36.000127457  3.906250e-03  2.169203e-02
1-45:3-10:4   -32.015991  36.000127457  3.906250e-03  2.169203e-02
1-58:3-3:6    -32.015991  36.000127457  3.906250e-03  2.169203e-02
1-8:1-26:1    -32.015991  36.000127457  3.906250e-03  2.169203e-02
1-8:2-8:1     -32.015991  36.000127457  3.906250e-03  2.169203e-02
3-15:3-9:1    -32.015991  36.000127457  3.906250e-03  2.169203e-02
3-20:2-8:4    -32.015991  36.000127457  3.906250e-03  2.169203e-02
3-64:5-12:6   -32.015991  36.000127457  3.906250e-03  2.169203e-02
3-64:5-24:5   -32.015991  36.000127457  3.906250e-03  2.169203e-02
3-66:3-9:6    -32.015991  36.000127457  3.906250e-03  2.169203e-02
3-66:4-23:5   -32.015991  36.000127457  3.906250e-03  2.169203e-02
3-74:2-8:3    -32.015991  36.000127457  3.906250e-03  2.169203e-02
4-4:2-8:5     -32.015991  36.000127457  3.906250e-03  2.169203e-02
4-4:4-17:3    -32.015991  36.000127457  3.906250e-03  2.169203e-02
4-b:3-16:5    -32.015991  36.000127457  3.906250e-03  2.169203e-02
4-b:4-23:5    -32.015991  36.000127457  3.906250e-03  2.169203e-02
4-b:4-4:4     -32.015991  36.000127457  3.906250e-03  2.169203e-02
4-b:5-5:5     -32.015991  36.000127457  3.906250e-03  2.169203e-02
5-a:2-8:4     -32.015991  36.000127457  3.906250e-03  2.169203e-02
5-a:2-8:5     -32.015991  36.000127457  3.906250e-03  2.169203e-02
5-a:6-25:4    -32.015991  36.000127457  3.906250e-03  2.169203e-02
6-1:7-27:3    -32.015991  36.000127457  3.906250e-03  2.169203e-02
3-23:6-19:4    -8.169482   0.267390248  3.947648e-03  2.190504e-02
4-39:1-26:5   -10.571826  -0.629636494  4.060633e-03  2.251465e-02
3-21:2-21:3   -13.753366   1.814727676  4.077315e-03  2.255510e-02
1-8:5-5:5     -13.934651  -2.162552247  4.077315e-03  2.255510e-02
3-48:5-24:5   -13.934651  -2.162552247  4.077315e-03  2.255510e-02
1-8:1-26:5    -14.727132  -2.577589746  4.180908e-03  2.302214e-02
3-21:5-24:3   -14.727132  -2.577589746  4.180908e-03  2.302214e-02
1-8:4-17:5    -14.780590   2.930204894  4.180908e-03  2.302214e-02
3-11:4-4:6    -14.780590   2.930204894  4.180908e-03  2.302214e-02
3-30:5-12:1   -14.780590   2.930204894  4.180908e-03  2.302214e-02
3-72:1-1:4    -14.780590   2.930204894  4.180908e-03  2.302214e-02
3-48:3-3:5    -12.172870   1.098520642  4.272405e-03  2.347218e-02
3-72:6-19:4   -12.214364  -1.107269812  4.272405e-03  2.347218e-02
6-1:4-17:5    -12.214364  -1.107269812  4.272405e-03  2.347218e-02
2-5:5-24:5    -12.992747  -1.402503040  4.324005e-03  2.371950e-02
6-1:5-24:5    -12.934651   1.452157597  4.324005e-03  2.371950e-02
1-8:2-21:5    -13.969845   1.907837081  4.343510e-03  2.380838e-02
4-39:2-2:4     -9.388429   0.398102180  4.383330e-03  2.400839e-02
3-15:2-8:6    -14.384883   2.551693271  4.425049e-03  2.418177e-02
3-21:1-26:3   -14.384883   2.551693271  4.425049e-03  2.418177e-02
4-b:2-21:5    -14.384883   2.551693271  4.425049e-03  2.418177e-02
4-59:4-4:6    -11.299920  -0.788156732  4.455023e-03  2.432713e-02
3-53:1-26:4   -11.827144  -0.976685702  4.511640e-03  2.461764e-02
3-13:3-10:6   -12.794597  -1.272735165  4.533862e-03  2.472018e-02
4-39:3-10:5    -9.096273   0.367268699  4.549552e-03  2.477823e-02
7-4-1:2-21:5  -13.376912  -1.663319620  4.551384e-03  2.477823e-02
1-46:4-4:4    -12.564881   1.186696454  4.601310e-03  2.503112e-02
4-30-4:1-26:4 -12.162490  -1.063016574  4.903383e-03  2.665428e-02
3-49:3-22:4   -11.629402   0.892730188  5.078436e-03  2.758505e-02
6-1:3-22:5    -12.240130   1.092261652  5.152397e-03  2.796572e-02
3-7:3-10:6    -10.851838   0.655529082  5.197323e-03  2.818834e-02
7-4-1:2-8:6   -13.434651   1.622082598  5.222879e-03  2.830565e-02
1-24:1-26:4   -12.005068  -0.974593323  5.228243e-03  2.831343e-02
1-18:2-15:6   -11.106736   0.715192003  5.325740e-03  2.881977e-02
3-30-3:5-5:6  -12.901094  -1.310803206  5.401573e-03  2.916445e-02
3-74:5-24:5   -12.901094  -1.310803206  5.401573e-03  2.916445e-02
1-2:2-8:4     -12.851599   1.387306453  5.401573e-03  2.916445e-02
2-5:2-2:6     -11.831783   0.919425055  5.435925e-03  2.932795e-02
4-59:4-17:5   -10.520469   0.597916287  5.444076e-03  2.934609e-02
3-9:6-19:4    -11.431438  -0.829128513  5.447430e-03  2.934609e-02
3-7:6-6:4     -10.753366   0.644802675  5.461316e-03  2.939893e-02
3-33:1-26:4   -11.522436  -0.812055000  5.535899e-03  2.975597e-02
4-59:2-21:6   -11.486665   0.802950509  5.535899e-03  2.975597e-02
3-43:6-13:4   -11.709634   0.897189837  5.544959e-03  2.978246e-02
3-48:1-1:4    -11.597092   0.878292805  5.572998e-03  2.991077e-02
3-7:1-7:4     -11.924524   0.926373032  5.870708e-03  3.148517e-02
2-70:1-26:5   -13.603168   1.670337767  5.924612e-03  3.167997e-02
3-74:3-22:1   -13.603168   1.670337767  5.924612e-03  3.167997e-02
3-74:6-6:6    -13.603168   1.670337767  5.924612e-03  3.167997e-02
4-30-4:2-8:4  -13.740130  -1.907738348  5.924612e-03  3.167997e-02
1-18:4-17:3   -13.253366  -1.525122326  5.988121e-03  3.194846e-02
1-58:3-10:4   -13.177364   1.492799582  5.988121e-03  3.194846e-02
7-4-1:5-5:6   -13.177364   1.492799582  5.988121e-03  3.194846e-02
3-23:2-15:5   -11.457553   0.791644063  6.016082e-03  3.207390e-02
3-48:3-10:5   -11.794597   0.902190518  6.037958e-03  3.216674e-02
3-7:6-19:4     -9.053697  -0.348654479  6.159635e-03  3.279073e-02
4-31:5-5:6    -12.357362  -1.142203602  6.217603e-03  3.305050e-02
3-23:2-21:5   -12.310687   1.085375266  6.217603e-03  3.305050e-02
3-23:3-10:5   -10.255665   0.524212534  6.248602e-03  3.319081e-02
1-2:3-16:5    -15.469845   3.551693271  6.347656e-03  3.339701e-02
1-69:1-1:3    -15.469845   3.551693271  6.347656e-03  3.339701e-02
1-8:4-4:3     -15.469845   3.551693271  6.347656e-03  3.339701e-02
3-43:5-12:3   -15.469845   3.551693271  6.347656e-03  3.339701e-02
3-66:2-21:6   -15.469845   3.551693271  6.347656e-03  3.339701e-02
4-b:1-7:4     -15.469845   3.551693271  6.347656e-03  3.339701e-02
1-24:5-24:6   -15.401094  -3.229666443  6.347656e-03  3.339701e-02
3-11:3-10:1   -15.401094  -3.229666443  6.347656e-03  3.339701e-02
3-13:4-17:5   -15.401094  -3.229666443  6.347656e-03  3.339701e-02
3-15:2-8:3    -15.401094  -3.229666443  6.347656e-03  3.339701e-02
3-30-3:1-26:1 -15.401094  -3.229666443  6.347656e-03  3.339701e-02
4-30-4:1-1:5  -15.401094  -3.229666443  6.347656e-03  3.339701e-02
4-61:7-27:5   -15.401094  -3.229666443  6.347656e-03  3.339701e-02
3-21:4-17:6   -12.442204   1.111120679  6.455803e-03  3.394123e-02
3-15:2-2:4    -10.384883   0.551693271  6.486800e-03  3.407934e-02
1-18:3-10:5    -9.252948   0.370777485  6.552546e-03  3.439967e-02
1-46:3-16:6   -12.587078   1.142302334  6.600448e-03  3.461947e-02
3-30-3:3-22:6 -12.816131  -1.229666443  6.608823e-03  3.461947e-02
3-21:2-8:6    -12.773687   1.329300849  6.608823e-03  3.461947e-02
1-8:1-7:4     -13.405204  -1.606736092  7.000367e-03  3.661730e-02
4-30-4:4-17:6 -13.316131   1.519271793  7.000367e-03  3.661730e-02
3-48:1-26:4   -10.579329   0.582646199  7.109623e-03  3.716183e-02
1-58:5-12:4   -14.016400   1.814727676  7.197380e-03  3.756605e-02
3-66:2-15:4   -14.016400   1.814727676  7.197380e-03  3.756605e-02
4-39:2-8:4    -11.031587  -0.680967486  7.236669e-03  3.774378e-02
3-21:2-2:6    -10.649813   0.584195910  7.284418e-03  3.796535e-02
1-2:4-17:5    -14.838328   2.814727676  7.385254e-03  3.837989e-02
3-43:6-19:6   -14.838328   2.814727676  7.385254e-03  3.837989e-02
3-48:5-5:3    -14.838328   2.814727676  7.385254e-03  3.837989e-02
4-61:1-20:4   -14.838328   2.814727676  7.385254e-03  3.837989e-02
1-3:3-3:5     -12.384883   1.077762082  7.508176e-03  3.899058e-02
1-58:2-21:4   -14.384883  -2.092162919  7.537842e-03  3.900414e-02
3-30:6-6:5    -14.384883  -2.092162919  7.537842e-03  3.900414e-02
1-2:6-19:3    -14.434651   2.452157597  7.537842e-03  3.900414e-02
3-53:3-9:6    -14.434651   2.452157597  7.537842e-03  3.900414e-02
3-72:2-21:4   -14.434651   2.452157597  7.537842e-03  3.900414e-02
4-39:1-26:6   -12.095749   1.012173741  7.620522e-03  3.921483e-02
1-2:2-21:6    -13.079165   1.414189747  7.632079e-03  3.921483e-02
3-48:2-8:5    -13.142169  -1.407664745  7.632079e-03  3.921483e-02
2-70:5-24:4   -12.603168  -1.210807416  7.787436e-03  3.921483e-02
4-30-4:6-19:4 -12.603168  -1.210807416  7.787436e-03  3.921483e-02
1-2:2-8:5     -32.112313  35.807482379  7.812500e-03  3.921483e-02
1-2:3-9:3     -32.112313  35.807482379  7.812500e-03  3.921483e-02
1-45:3-22:4   -32.112313  35.807482379  7.812500e-03  3.921483e-02
1-46:1-14:6   -32.112313  35.807482379  7.812500e-03  3.921483e-02
1-58:5-24:5   -32.112313  35.807482379  7.812500e-03  3.921483e-02
1-69:6-25:3   -32.112313  35.807482379  7.812500e-03  3.921483e-02
3-13:3-22:5   -32.112313  35.807482379  7.812500e-03  3.921483e-02
3-15:5-12:1   -32.112313  35.807482379  7.812500e-03  3.921483e-02
3-15:7-27:1   -32.112313  35.807482379  7.812500e-03  3.921483e-02
3-23:4-17:2   -32.112313  35.807482379  7.812500e-03  3.921483e-02
3-49:7-27:5   -32.112313  35.807482379  7.812500e-03  3.921483e-02
3-64:4-23:5   -32.112313  35.807482379  7.812500e-03  3.921483e-02
3-66:1-7:5    -32.112313  35.807482379  7.812500e-03  3.921483e-02
3-66:3-10:3   -32.112313  35.807482379  7.812500e-03  3.921483e-02
3-66:3-16:3   -32.112313  35.807482379  7.812500e-03  3.921483e-02
3-66:6-6:6    -32.112313  35.807482379  7.812500e-03  3.921483e-02
3-73:6-13:3   -32.112313  35.807482379  7.812500e-03  3.921483e-02
3-7:4-23:2    -32.112313  35.807482379  7.812500e-03  3.921483e-02
4-34:5-5:1    -32.112313  35.807482379  7.812500e-03  3.921483e-02
4-4:3-16:6    -32.112313  35.807482379  7.812500e-03  3.921483e-02
4-4:3-9:3     -32.112313  35.807482379  7.812500e-03  3.921483e-02
4-4:6-13:1    -32.112313  35.807482379  7.812500e-03  3.921483e-02
4-b:1-26:6    -32.112313  35.807482379  7.812500e-03  3.921483e-02
4-b:2-8:4     -32.112313  35.807482379  7.812500e-03  3.921483e-02
4-b:4-17:6    -32.112313  35.807482379  7.812500e-03  3.921483e-02
4-b:4-4:6     -32.112313  35.807482379  7.812500e-03  3.921483e-02
4-b:7-27:6    -32.112313  35.807482379  7.812500e-03  3.921483e-02
5-a:1-14:4    -32.112313  35.807482379  7.812500e-03  3.921483e-02
5-a:4-4:6     -32.112313  35.807482379  7.812500e-03  3.921483e-02
5-a:7-27:6    -32.112313  35.807482379  7.812500e-03  3.921483e-02
1-3:5-12:1    -32.130873 -35.770362281  7.812500e-03  3.921483e-02
1-8:2-21:3    -32.130873 -35.770362281  7.812500e-03  3.921483e-02
2-70:3-9:3    -32.130873 -35.770362281  7.812500e-03  3.921483e-02
3-9:5-12:1    -32.130873 -35.770362281  7.812500e-03  3.921483e-02
4-28:5-5:4    -32.130873 -35.770362281  7.812500e-03  3.921483e-02
4-30-2:2-15:6 -32.130873 -35.770362281  7.812500e-03  3.921483e-02
5-51:4-17:1   -32.130873 -35.770362281  7.812500e-03  3.921483e-02
7-4-1:5-5:1   -32.130873 -35.770362281  7.812500e-03  3.921483e-02
3-23:3-22:3   -11.258813   0.744338349  7.846593e-03  3.935855e-02
4-61:5-24:5   -12.923995  -1.264999516  7.915897e-03  3.959597e-02
7-4-1:6-19:6  -12.923995  -1.264999516  7.915897e-03  3.959597e-02
3-33:6-13:6   -12.876912   1.336680380  7.915897e-03  3.959597e-02
4-39:2-8:6    -12.876912   1.336680380  7.915897e-03  3.959597e-02
1-46:2-8:4    -12.677364   1.136655771  7.942727e-03  3.967510e-02
3-49:6-19:4   -12.700266   1.277070890  7.942727e-03  3.967510e-02
3-30:3-9:6    -11.808881   0.873621365  8.036706e-03  4.011674e-02
4-61:2-2:6    -11.688724   0.855369661  8.045928e-03  4.013498e-02
3-30:2-2:6    -10.401414  -0.549325894  8.108550e-03  4.041480e-02
3-30-3:2-8:4  -13.576547  -1.708834280  8.130059e-03  4.041480e-02
3-30-3:5-12:5 -13.576547  -1.708834280  8.130059e-03  4.041480e-02
4-59:2-15:3   -13.469845   1.551693271  8.130059e-03  4.041480e-02
5-51:6-25:6   -13.469845   1.551693271  8.130059e-03  4.041480e-02
3-30-3:3-22:4 -10.966893  -0.642227212  8.531155e-03  4.237944e-02
3-21:2-2:3    -12.373946  -1.109036738  8.641500e-03  4.289802e-02
1-3:1-26:6    -13.208064   1.431399037  9.041185e-03  4.482040e-02
6-1:6-19:1    -13.280590  -1.470674542  9.041185e-03  4.482040e-02
2-5:1-1:6     -12.463114   1.069300503  9.073340e-03  4.488719e-02
3-53:2-15:4   -12.534663  -1.148746448  9.073340e-03  4.488719e-02
4-39:6-25:5   -12.534663  -1.148746448  9.073340e-03  4.488719e-02
4-59:2-21:5   -10.733601   0.605274311  9.122083e-03  4.506647e-02
3-11:6-13:4   -10.763031  -0.597398227  9.122083e-03  4.506647e-02
2-5:2-15:6    -11.543347  -0.770234824  9.335048e-03  4.608700e-02
4-30-4:6-6:4  -13.773687  -1.840624152  9.355307e-03  4.615039e-02
3-23:5-12:4    -9.025588   0.318816363  9.360693e-03  4.615039e-02
1-24:3-22:5   -12.988108   1.345242393  9.475304e-03  4.665163e-02
3-43:3-22:6   -12.988108   1.345242393  9.475304e-03  4.665163e-02
4-31:4-17:4   -10.744961  -0.587370767  9.538021e-03  4.690783e-02
7-4-1:3-9:6   -12.007439   0.966730770  9.542211e-03  4.690783e-02
3-74:3-9:5    -12.838328  -1.185272324  9.559879e-03  4.690783e-02
3-33:3-3:6    -12.798141   1.280391249  9.559879e-03  4.690783e-02
6-1:5-12:5    -12.798141   1.280391249  9.559879e-03  4.690783e-02
3-30:6-19:4    -9.521868   0.384884242  9.908884e-03  4.858724e-02
1-69:3-22:6   -10.699491   0.596547506  9.963043e-03  4.881959e-02
3-15:2-21:5   -12.469845  -1.092162919  1.045482e-02  5.119452e-02
4-59:2-2:3    -11.955892   0.863637277  1.058212e-02  5.178269e-02
1-24:7-27:4   -14.006846  -2.018162338  1.062202e-02  5.180213e-02
3-30:2-21:3   -14.006846  -2.018162338  1.062202e-02  5.180213e-02
3-43:2-21:6   -13.838328   1.644802675  1.062202e-02  5.180213e-02
3-49:6-13:6   -13.838328   1.644802675  1.062202e-02  5.180213e-02
3-72:1-1:6    -13.838328   1.644802675  1.062202e-02  5.180213e-02
3-30:2-8:5    -13.434651  -1.547842403  1.067384e-02  5.194085e-02
3-49:1-1:4    -13.434651  -1.547842403  1.067384e-02  5.194085e-02
3-49:5-12:4   -13.349688   1.452157597  1.067384e-02  5.194085e-02
2-5:5-12:5    -10.787997  -0.594384989  1.067929e-02  5.194085e-02
1-18:2-2:4     -9.068143   0.321481345  1.075383e-02  5.226813e-02
2-5:2-2:5      -9.796090  -0.417219052  1.109874e-02  5.387705e-02
4-61:6-13:5   -10.203180  -0.485781435  1.109981e-02  5.387705e-02
4-39:3-16:5   -10.769619  -0.584222839  1.115584e-02  5.411259e-02
7-4-1:1-26:5  -13.168403  -1.355197325  1.133098e-02  5.492517e-02
3-11:3-22:6   -12.758392  -1.114189226  1.135159e-02  5.498809e-02
1-46:5-24:4   -12.067457   0.955590212  1.152641e-02  5.579742e-02
1-24:2-8:6    -15.469845  -3.092162919  1.171875e-02  5.597664e-02
1-3:2-8:6     -15.469845  -3.092162919  1.171875e-02  5.597664e-02
2-5:2-8:3     -15.469845  -3.092162919  1.171875e-02  5.597664e-02
3-30-3:1-7:5  -15.469845  -3.092162919  1.171875e-02  5.597664e-02
3-9:2-8:5     -15.469845  -3.092162919  1.171875e-02  5.597664e-02
4-34:2-2:2    -15.469845  -3.092162919  1.171875e-02  5.597664e-02
4-34:6-25:1   -15.469845  -3.092162919  1.171875e-02  5.597664e-02
1-3:1-1:6     -15.545847   3.399690177  1.171875e-02  5.597664e-02
1-46:1-7:6    -15.545847   3.399690177  1.171875e-02  5.597664e-02
1-46:2-2:3    -15.545847   3.399690177  1.171875e-02  5.597664e-02
2-5:4-4:1     -15.545847   3.399690177  1.171875e-02  5.597664e-02
3-23:1-14:3   -15.545847   3.399690177  1.171875e-02  5.597664e-02
3-43:4-17:5   -15.545847   3.399690177  1.171875e-02  5.597664e-02
3-48:6-25:5   -15.545847   3.399690177  1.171875e-02  5.597664e-02
3-64:3-10:6   -15.545847   3.399690177  1.171875e-02  5.597664e-02
3-9:2-8:6     -15.545847   3.399690177  1.171875e-02  5.597664e-02
4-4:2-8:6     -15.545847   3.399690177  1.171875e-02  5.597664e-02
4-59:1-20:5   -15.545847   3.399690177  1.171875e-02  5.597664e-02
5-51:1-7:5    -15.545847   3.399690177  1.171875e-02  5.597664e-02
6-1:4-23:3    -15.545847   3.399690177  1.171875e-02  5.597664e-02
4-39:1-26:3   -14.066168   1.715192003  1.181793e-02  5.637568e-02
4-4:5-12:5    -14.066168   1.715192003  1.181793e-02  5.637568e-02
3-33:3-10:4   -10.784066   0.583402130  1.249556e-02  5.956876e-02
4-31:6-19:5   -13.608612  -1.644703942  1.254095e-02  5.970619e-02
4-39:4-23:6   -13.506846   1.477692689  1.254095e-02  5.970619e-02
3-21:6-19:5   -12.484649   1.026231782  1.266034e-02  6.022835e-02
1-46:1-1:5    -14.488108   2.345242393  1.272583e-02  6.022835e-02
3-11:5-5:3    -14.488108   2.345242393  1.272583e-02  6.022835e-02
3-15:5-24:6   -14.488108   2.345242393  1.272583e-02  6.022835e-02
3-64:1-7:4    -14.488108   2.345242393  1.272583e-02  6.022835e-02
3-66:2-8:4    -14.488108   2.345242393  1.272583e-02  6.022835e-02
3-73:5-5:4    -14.488108   2.345242393  1.272583e-02  6.022835e-02
3-h:5-12:4    -14.488108   2.345242393  1.272583e-02  6.022835e-02
3-7:6-25:6    -14.434651  -1.992627246  1.272583e-02  6.022835e-02
1-58:2-8:4    -14.901094   2.689196794  1.293945e-02  6.072108e-02
2-26:6-13:5   -14.901094   2.689196794  1.293945e-02  6.072108e-02
3-21:3-3:3    -14.901094   2.689196794  1.293945e-02  6.072108e-02
3-66:6-13:5   -14.901094   2.689196794  1.293945e-02  6.072108e-02
3-72:4-17:5   -14.901094   2.689196794  1.293945e-02  6.072108e-02
3-73:5-24:4   -14.901094   2.689196794  1.293945e-02  6.072108e-02
3-h:6-13:6    -14.901094   2.689196794  1.293945e-02  6.072108e-02
2-5:4-17:1    -14.838328  -2.355197325  1.293945e-02  6.072108e-02
3-15:1-7:6    -14.838328  -2.355197325  1.293945e-02  6.072108e-02
3-30:4-23:3   -14.838328  -2.355197325  1.293945e-02  6.072108e-02
3-49:1-7:4    -14.838328  -2.355197325  1.293945e-02  6.072108e-02
4-31:1-1:6    -14.838328  -2.355197325  1.293945e-02  6.072108e-02
4-31:4-23:5   -14.838328  -2.355197325  1.293945e-02  6.072108e-02
3-11:5-24:5   -12.683400  -1.050342744  1.328328e-02  6.229401e-02
4-34:3-9:6    -11.254619   0.694433443  1.337633e-02  6.264884e-02
4-39:2-8:5    -11.282760  -0.681698150  1.337633e-02  6.264884e-02
7-4-1:3-10:5  -10.872713  -0.570465312  1.340120e-02  6.272460e-02
6-1:3-9:5     -12.332714  -1.026574578  1.348929e-02  6.309593e-02
1-24:5-5:5    -13.240130   1.367268699  1.353099e-02  6.320891e-02
3-49:2-21:4   -13.240130   1.367268699  1.353099e-02  6.320891e-02
3-21:3-9:4    -10.322190   0.474001986  1.366942e-02  6.381426e-02
7-4-1:6-19:4  -10.183543  -0.464942731  1.385915e-02  6.465809e-02
2-5:3-10:5     -9.075894  -0.304260360  1.391811e-02  6.489119e-02
1-18:6-6:4     -9.962138  -0.416597870  1.400270e-02  6.524334e-02
1-8:6-6:6     -12.002115  -0.857697666  1.407998e-02  6.556105e-02
2-5:3-22:1    -11.571663   0.777252971  1.438963e-02  6.695964e-02
3-49:3-3:4    -12.426114   0.995299922  1.445383e-02  6.721499e-02
4-61:4-17:4   -10.457553   0.497961287  1.454585e-02  6.759928e-02
3-15:3-3:5    -13.683400   1.509873095  1.463330e-02  6.787440e-02
3-7:1-1:6     -13.683400   1.509873095  1.463330e-02  6.787440e-02
3-11:2-21:6   -13.808881  -1.770234824  1.463330e-02  6.787440e-02
2-5:5-5:6     -12.568749   1.014036485  1.534668e-02  6.986663e-02
3-7:2-15:5    -12.642169  -1.132804904  1.534668e-02  6.986663e-02
1-2:2-2:3     -32.223509  35.585089957  1.562500e-02  6.986663e-02
1-2:3-16:1    -32.223509  35.585089957  1.562500e-02  6.986663e-02
1-45:2-8:4    -32.223509  35.585089957  1.562500e-02  6.986663e-02
1-58:5-24:6   -32.223509  35.585089957  1.562500e-02  6.986663e-02
1-58:5-5:3    -32.223509  35.585089957  1.562500e-02  6.986663e-02
1-8:5-5:3     -32.223509  35.585089957  1.562500e-02  6.986663e-02
3-13:1-1:4    -32.223509  35.585089957  1.562500e-02  6.986663e-02
3-13:5-12:3   -32.223509  35.585089957  1.562500e-02  6.986663e-02
3-15:2-21:3   -32.223509  35.585089957  1.562500e-02  6.986663e-02
3-15:4-4:5    -32.223509  35.585089957  1.562500e-02  6.986663e-02
3-15:7-27:4   -32.223509  35.585089957  1.562500e-02  6.986663e-02
3-43:1-14:4   -32.223509  35.585089957  1.562500e-02  6.986663e-02
3-43:5-24:3   -32.223509  35.585089957  1.562500e-02  6.986663e-02
3-48:4-23:1   -32.223509  35.585089957  1.562500e-02  6.986663e-02
3-49:5-12:3   -32.223509  35.585089957  1.562500e-02  6.986663e-02
3-64:1-26:1   -32.223509  35.585089957  1.562500e-02  6.986663e-02
3-64:2-2:5    -32.223509  35.585089957  1.562500e-02  6.986663e-02
3-64:5-24:6   -32.223509  35.585089957  1.562500e-02  6.986663e-02
3-64:6-25:4   -32.223509  35.585089957  1.562500e-02  6.986663e-02
3-66:4-17:6   -32.223509  35.585089957  1.562500e-02  6.986663e-02
3-66:5-24:5   -32.223509  35.585089957  1.562500e-02  6.986663e-02
3-66:6-19:6   -32.223509  35.585089957  1.562500e-02  6.986663e-02
3-72:4-17:6   -32.223509  35.585089957  1.562500e-02  6.986663e-02
3-74:4-23:1   -32.223509  35.585089957  1.562500e-02  6.986663e-02
3-7:5-12:2    -32.223509  35.585089957  1.562500e-02  6.986663e-02
4-30-2:5-24:6 -32.223509  35.585089957  1.562500e-02  6.986663e-02
4-34:4-23:1   -32.223509  35.585089957  1.562500e-02  6.986663e-02
4-4:1-14:4    -32.223509  35.585089957  1.562500e-02  6.986663e-02
4-4:2-2:1     -32.223509  35.585089957  1.562500e-02  6.986663e-02
4-4:3-10:1    -32.223509  35.585089957  1.562500e-02  6.986663e-02
4-4:3-22:3    -32.223509  35.585089957  1.562500e-02  6.986663e-02
4-4:4-4:5     -32.223509  35.585089957  1.562500e-02  6.986663e-02
4-b:1-1:4     -32.223509  35.585089957  1.562500e-02  6.986663e-02
4-b:3-3:6     -32.223509  35.585089957  1.562500e-02  6.986663e-02
4-b:5-24:5    -32.223509  35.585089957  1.562500e-02  6.986663e-02
5-51:1-20:6   -32.223509  35.585089957  1.562500e-02  6.986663e-02
5-a:3-10:5    -32.223509  35.585089957  1.562500e-02  6.986663e-02
5-a:3-16:5    -32.223509  35.585089957  1.562500e-02  6.986663e-02
5-a:4-23:6    -32.223509  35.585089957  1.562500e-02  6.986663e-02
5-a:5-24:5    -32.223509  35.585089957  1.562500e-02  6.986663e-02
5-a:5-5:5     -32.223509  35.585089957  1.562500e-02  6.986663e-02
6-1:6-6:1     -32.223509  35.585089957  1.562500e-02  6.986663e-02
2-5:4-23:1    -32.227196 -35.577717203  1.562500e-02  6.986663e-02
3-21:3-3:1    -32.227196 -35.577717203  1.562500e-02  6.986663e-02
3-30-3:3-16:3 -32.227196 -35.577717203  1.562500e-02  6.986663e-02
3-30-3:6-25:4 -32.227196 -35.577717203  1.562500e-02  6.986663e-02
3-49:4-17:1   -32.227196 -35.577717203  1.562500e-02  6.986663e-02
3-53:5-12:3   -32.227196 -35.577717203  1.562500e-02  6.986663e-02
3-73:5-12:5   -32.227196 -35.577717203  1.562500e-02  6.986663e-02
3-74:2-15:1   -32.227196 -35.577717203  1.562500e-02  6.986663e-02
3-7:7-27:6    -32.227196 -35.577717203  1.562500e-02  6.986663e-02
4-28:6-6:5    -32.227196 -35.577717203  1.562500e-02  6.986663e-02
4-30-4:7-27:5 -32.227196 -35.577717203  1.562500e-02  6.986663e-02
4-39:3-9:2    -32.227196 -35.577717203  1.562500e-02  6.986663e-02
6-1:6-25:5    -32.227196 -35.577717203  1.562500e-02  6.986663e-02
7-4-1:2-8:1   -32.227196 -35.577717203  1.562500e-02  6.986663e-02
2-5:3-22:3    -11.441120  -0.730706460  1.574929e-02  7.037873e-02
3-72:3-22:4   -12.748374   1.180855575  1.609436e-02  7.178973e-02
4-34:2-21:6   -12.727132   1.037120098  1.609436e-02  7.178973e-02
4-61:1-14:5   -13.465351  -1.486441858  1.612480e-02  7.178973e-02
3-7:1-7:6     -13.384883   1.381768269  1.612480e-02  7.178973e-02
4-39:1-1:6    -13.384883   1.381768269  1.612480e-02  7.178973e-02
6-1:6-13:1    -13.384883   1.381768269  1.612480e-02  7.178973e-02
3-15:4-17:4   -11.505660   0.695428748  1.650586e-02  7.344087e-02
3-74:6-13:6   -11.181509  -0.621712300  1.667073e-02  7.405120e-02
1-69:2-15:3   -13.195627  -1.300749541  1.667385e-02  7.405120e-02
1-18:1-1:6    -13.139313   1.293895513  1.667385e-02  7.405120e-02
4-59:4-4:4    -10.503074  -0.492132970  1.680373e-02  7.458206e-02
1-69:5-12:6   -11.891930   0.799130821  1.685309e-02  7.459834e-02
1-46:4-4:6    -13.884883   1.551693271  1.690054e-02  7.459834e-02
3-48:3-10:3   -13.884883   1.551693271  1.690054e-02  7.459834e-02
3-48:3-9:3    -13.884883   1.551693271  1.690054e-02  7.459834e-02
3-66:3-3:4    -13.884883   1.551693271  1.690054e-02  7.459834e-02
7-4-1:1-14:4  -13.884883   1.551693271  1.690054e-02  7.459834e-02
7-4-1:4-23:6  -13.884883   1.551693271  1.690054e-02  7.459834e-02
2-70:5-24:6   -14.045847  -1.940159826  1.690054e-02  7.459834e-02
3-30:1-1:5    -14.045847  -1.940159826  1.690054e-02  7.459834e-02
7-4-1:6-13:6  -11.062955  -0.618231731  1.723638e-02  7.603418e-02
3-74:3-10:4   -10.012130  -0.418762454  1.726415e-02  7.611010e-02
3-15:1-26:4   -11.729955   0.772907501  1.782755e-02  7.854584e-02
3-7:5-12:4     -9.917710  -0.406798522  1.816312e-02  7.997545e-02
4-61:5-5:5    -11.889910  -0.851154820  1.831610e-02  8.059977e-02
3-9:3-10:6    -12.316131   0.940258558  1.833709e-02  8.064291e-02
3-7:5-12:6    -12.658087   1.000283330  1.862384e-02  8.175433e-02
6-1:2-8:5     -12.658087   1.000283330  1.862384e-02  8.175433e-02
3-7:2-2:3     -12.704935  -1.007274022  1.862384e-02  8.175433e-02
1-8:6-19:6    -13.545847   1.399690177  1.915729e-02  8.382056e-02
3-15:1-14:4   -13.545847   1.399690177  1.915729e-02  8.382056e-02
3-49:5-5:6    -13.545847   1.399690177  1.915729e-02  8.382056e-02
1-69:2-8:6    -14.119625   1.608276799  1.921082e-02  8.382056e-02
2-5:5-24:1    -14.227132   2.037120098  1.921082e-02  8.382056e-02
2-70:4-4:4    -14.119625   1.608276799  1.921082e-02  8.382056e-02
3-15:3-16:5   -14.227132   2.037120098  1.921082e-02  8.382056e-02
3-64:1-1:4    -14.227132   2.037120098  1.921082e-02  8.382056e-02
3-66:3-16:4   -14.119625   1.608276799  1.921082e-02  8.382056e-02
3-73:3-9:4    -14.227132   2.037120098  1.921082e-02  8.382056e-02
4-59:5-12:4    -9.009557   0.286755154  1.981261e-02  8.639399e-02
3-7:1-26:5    -12.506846  -1.018162338  1.983433e-02  8.643641e-02
4-61:3-3:4    -10.694087  -0.511500556  1.989186e-02  8.656725e-02
4-61:3-3:6    -11.451209  -0.710528578  1.990038e-02  8.656725e-02
1-69:1-26:6   -11.419514   0.668649417  1.990038e-02  8.656725e-02
1-3:4-23:5    -13.273687   1.300154504  2.006161e-02  8.711157e-02
6-1:4-17:6    -13.045847   1.229765176  2.007385e-02  8.711157e-02
3-21:7-27:4   -13.092402  -1.203194232  2.007385e-02  8.711157e-02
3-48:5-12:5   -13.092402  -1.203194232  2.007385e-02  8.711157e-02
4-59:3-9:4     -8.615303  -0.248997921  2.032945e-02  8.816769e-02
3-73:6-19:5   -14.488108  -1.885712042  2.127075e-02  9.109375e-02
4-30-2:6-19:6 -14.488108  -1.885712042  2.127075e-02  9.109375e-02
3-23:4-4:1    -14.545847   2.229765176  2.127075e-02  9.109375e-02
3-23:5-24:1   -14.545847   2.229765176  2.127075e-02  9.109375e-02
3-33:4-23:6   -14.545847   2.229765176  2.127075e-02  9.109375e-02
3-33:6-19:3   -14.545847   2.229765176  2.127075e-02  9.109375e-02
5-51:3-22:3   -10.955202  -0.558730719  2.148335e-02  9.109375e-02
1-24:1-7:5    -15.545847  -2.940159826  2.148438e-02  9.109375e-02
1-3:3-3:3     -15.545847  -2.940159826  2.148438e-02  9.109375e-02
1-3:4-23:1    -15.545847  -2.940159826  2.148438e-02  9.109375e-02
1-3:5-5:3     -15.545847  -2.940159826  2.148438e-02  9.109375e-02
3-23:4-17:3   -15.545847  -2.940159826  2.148438e-02  9.109375e-02
3-30:2-21:2   -15.545847  -2.940159826  2.148438e-02  9.109375e-02
3-30:3-10:1   -15.545847  -2.940159826  2.148438e-02  9.109375e-02
3-72:3-3:5    -15.545847  -2.940159826  2.148438e-02  9.109375e-02
3-9:5-5:5     -15.545847  -2.940159826  2.148438e-02  9.109375e-02
4-30-4:6-13:3 -15.545847  -2.940159826  2.148438e-02  9.109375e-02
4-30-4:6-19:5 -15.545847  -2.940159826  2.148438e-02  9.109375e-02
4-39:1-26:2   -15.545847  -2.940159826  2.148438e-02  9.109375e-02
4-59:4-17:2   -15.545847  -2.940159826  2.148438e-02  9.109375e-02
6-1:7-27:6    -15.545847  -2.940159826  2.148438e-02  9.109375e-02
7-4-1:1-14:6  -15.545847  -2.940159826  2.148438e-02  9.109375e-02
1-18:5-24:3   -15.630809   3.229765176  2.148438e-02  9.109375e-02
1-69:2-21:1   -15.630809   3.229765176  2.148438e-02  9.109375e-02
1-8:4-4:6     -15.630809   3.229765176  2.148438e-02  9.109375e-02
2-26:2-2:5    -15.630809   3.229765176  2.148438e-02  9.109375e-02
3-11:4-17:1   -15.630809   3.229765176  2.148438e-02  9.109375e-02
3-13:2-21:6   -15.630809   3.229765176  2.148438e-02  9.109375e-02
3-33:6-6:5    -15.630809   3.229765176  2.148438e-02  9.109375e-02
3-43:6-19:3   -15.630809   3.229765176  2.148438e-02  9.109375e-02
3-49:1-26:5   -15.630809   3.229765176  2.148438e-02  9.109375e-02
3-53:1-7:3    -15.630809   3.229765176  2.148438e-02  9.109375e-02
3-66:6-25:4   -15.630809   3.229765176  2.148438e-02  9.109375e-02
4-34:2-21:1   -15.630809   3.229765176  2.148438e-02  9.109375e-02
4-4:1-26:5    -15.630809   3.229765176  2.148438e-02  9.109375e-02
4-4:4-4:4     -15.630809   3.229765176  2.148438e-02  9.109375e-02
6-1:2-21:3    -15.630809   3.229765176  2.148438e-02  9.109375e-02
6-1:2-2:1     -15.630809   3.229765176  2.148438e-02  9.109375e-02
2-70:3-3:4    -11.944921  -0.854299089  2.203346e-02  9.331919e-02
4-34:2-2:5    -10.621362   0.498581934  2.203514e-02  9.331919e-02
1-3:6-19:5    -11.364875   0.652456248  2.229795e-02  9.437678e-02
1-2:5-12:5    -14.969845   2.551693271  2.246094e-02  9.445650e-02
3-15:1-14:5   -14.969845   2.551693271  2.246094e-02  9.445650e-02
3-15:3-9:6    -14.969845   2.551693271  2.246094e-02  9.445650e-02
3-43:2-21:3   -14.969845   2.551693271  2.246094e-02  9.445650e-02
4-61:1-26:1   -14.969845   2.551693271  2.246094e-02  9.445650e-02
5-51:3-10:1   -14.969845   2.551693271  2.246094e-02  9.445650e-02
5-51:6-19:1   -14.969845   2.551693271  2.246094e-02  9.445650e-02
5-51:7-27:6   -14.969845   2.551693271  2.246094e-02  9.445650e-02
6-1:3-10:1    -14.969845   2.551693271  2.246094e-02  9.445650e-02
2-70:4-23:5   -14.901094  -2.229666443  2.246094e-02  9.445650e-02
6-1:6-25:6    -14.901094  -2.229666443  2.246094e-02  9.445650e-02
3-33:1-7:4    -13.727132   1.422410254  2.265584e-02  9.505432e-02
4-34:1-1:6    -13.727132   1.422410254  2.265584e-02  9.505432e-02
2-26:5-24:4   -13.845882  -1.696234243  2.265584e-02  9.505432e-02
3-30-3:3-22:5 -13.845882  -1.696234243  2.265584e-02  9.505432e-02
1-18:3-16:4   -10.245787   0.437090149  2.308467e-02  9.679716e-02
3-43:2-2:6    -11.619972  -0.703120628  2.348800e-02  9.843112e-02
1-8:6-6:4     -12.997416  -1.118158128  2.370270e-02  9.921549e-02
3-30:7-27:4   -12.997416  -1.118158128  2.370270e-02  9.921549e-02
6-1:3-3:6     -10.418989  -0.478772010  2.385522e-02  9.979597e-02
3-9:2-15:6    -12.529747   0.936033973  2.409291e-02  1.007318e-01
1-18:5-24:4   -10.981205   0.574413347  2.411136e-02  1.007506e-01
3-33:3-22:5   -13.223919  -1.244166013  2.430651e-02  1.013897e-01
3-21:2-2:1    -13.171378   1.229765176  2.430651e-02  1.013897e-01
3-23:2-15:1   -13.171378   1.229765176  2.430651e-02  1.013897e-01
3-7:6-25:4    -12.045847  -0.770234824  2.446091e-02  1.019747e-01
1-8:3-9:4     -11.709634   0.732265516  2.462283e-02  1.025904e-01
3-21:2-15:4   -10.214364  -0.433199837  2.544714e-02  1.059636e-01
3-23:2-21:6   -11.199103  -0.586522871  2.554336e-02  1.063029e-01
4-31:5-5:4    -10.760076  -0.511701811  2.584439e-02  1.074936e-01
1-18:5-24:5   -12.683400   0.949657256  2.589608e-02  1.075844e-01
1-24:3-10:6   -12.683400   0.949657256  2.589608e-02  1.075844e-01
1-18:4-17:6   -11.403660   0.636940557  2.642352e-02  1.097124e-01
1-3:3-3:6     -11.964232   0.749139335  2.651683e-02  1.099731e-01
4-39:2-15:6   -11.964232   0.749139335  2.651683e-02  1.099731e-01
3-15:3-22:1   -14.087078  -1.857697666  2.660370e-02  1.102066e-01
3-9:1-14:4    -14.087078  -1.857697666  2.660370e-02  1.102066e-01
1-69:6-19:4   -10.103762  -0.395839310  2.681613e-02  1.110228e-01
3-9:3-22:6    -12.526083  -0.979688190  2.700832e-02  1.117543e-01
3-11:3-3:6    -12.155167  -0.802656302  2.711999e-02  1.121520e-01
4-39:4-17:5   -11.284284  -0.610756610  2.737910e-02  1.131586e-01
3-30:5-12:5   -12.909338  -1.043253319  2.753316e-02  1.136041e-01
4-30-4:5-5:6  -12.909338  -1.043253319  2.753316e-02  1.136041e-01
3-33:5-5:4    -11.794597   0.727264835  2.753418e-02  1.136041e-01
4-61:3-22:4    -9.374948  -0.314325044  2.765851e-02  1.140518e-01
5-51:3-9:4     -9.988181   0.382844506  2.794764e-02  1.151782e-01
4-59:6-13:5    -8.576221   0.229765176  2.871055e-02  1.182546e-01
4-34:3-16:3   -13.119625  -1.148746448  2.881672e-02  1.186242e-01
2-70:3-9:5    -13.587078   1.317228017  2.895927e-02  1.190071e-01
2-26:4-17:4   -13.677364  -1.507200418  2.895927e-02  1.190071e-01
3-48:7-27:5   -13.677364  -1.507200418  2.895927e-02  1.190071e-01
1-69:3-9:5    -11.349688   0.622082598  2.930222e-02  1.203478e-01
6-1:1-1:3     -13.308881   1.229765176  2.944937e-02  1.208833e-01
2-5:3-3:4      -8.819705  -0.249519247  2.962088e-02  1.215181e-01
4-39:3-3:6    -10.762503   0.508741125  2.995122e-02  1.228034e-01
2-5:4-17:6    -12.273687  -0.840624152  3.001586e-02  1.229822e-01
4-61:6-13:6   -12.412454   0.881841872  3.002895e-02  1.229822e-01
4-59:4-23:4   -10.024143   0.376251264  3.035425e-02  1.232895e-01
4-39:5-24:4    -9.658453  -0.335297768  3.056175e-02  1.232895e-01
3-48:4-17:6   -11.884883   0.721618272  3.078650e-02  1.232895e-01
1-8:3-9:3     -14.177364   1.492799582  3.088379e-02  1.232895e-01
1-8:6-19:3    -14.177364   1.492799582  3.088379e-02  1.232895e-01
3-11:5-24:6   -14.280590   1.930204894  3.088379e-02  1.232895e-01
3-23:6-25:6   -14.177364   1.492799582  3.088379e-02  1.232895e-01
3-33:5-5:6    -14.177364   1.492799582  3.088379e-02  1.232895e-01
3-73:3-10:6   -14.280590   1.930204894  3.088379e-02  1.232895e-01
3-20:3-10:6   -14.227132  -1.577589746  3.088379e-02  1.232895e-01
3-20:3-16:4   -14.227132  -1.577589746  3.088379e-02  1.232895e-01
3-7:3-3:4      -9.719424  -0.334438765  3.112838e-02  1.232895e-01
4-39:6-13:4    -8.946011   0.259512519  3.118198e-02  1.232895e-01
1-18:5-5:2    -32.355026  35.322055551  3.125000e-02  1.232895e-01
1-2:2-15:3    -32.355026  35.322055551  3.125000e-02  1.232895e-01
1-2:3-9:2     -32.355026  35.322055551  3.125000e-02  1.232895e-01
1-2:6-19:1    -32.355026  35.322055551  3.125000e-02  1.232895e-01
1-3:6-25:5    -32.355026  35.322055551  3.125000e-02  1.232895e-01
1-46:1-20:6   -32.355026  35.322055551  3.125000e-02  1.232895e-01
1-46:6-25:5   -32.355026  35.322055551  3.125000e-02  1.232895e-01
1-58:3-9:4    -32.355026  35.322055551  3.125000e-02  1.232895e-01
2-26:6-13:3   -32.355026  35.322055551  3.125000e-02  1.232895e-01
3-11:2-8:3    -32.355026  35.322055551  3.125000e-02  1.232895e-01
3-13:5-24:6   -32.355026  35.322055551  3.125000e-02  1.232895e-01
3-15:4-17:3   -32.355026  35.322055551  3.125000e-02  1.232895e-01
3-21:1-26:2   -32.355026  35.322055551  3.125000e-02  1.232895e-01
3-33:2-2:1    -32.355026  35.322055551  3.125000e-02  1.232895e-01
3-43:2-2:2    -32.355026  35.322055551  3.125000e-02  1.232895e-01
3-53:2-8:6    -32.355026  35.322055551  3.125000e-02  1.232895e-01
3-64:3-22:3   -32.355026  35.322055551  3.125000e-02  1.232895e-01
3-64:3-22:6   -32.355026  35.322055551  3.125000e-02  1.232895e-01
3-64:3-9:5    -32.355026  35.322055551  3.125000e-02  1.232895e-01
3-64:5-12:5   -32.355026  35.322055551  3.125000e-02  1.232895e-01
3-64:6-19:6   -32.355026  35.322055551  3.125000e-02  1.232895e-01
3-66:2-2:1    -32.355026  35.322055551  3.125000e-02  1.232895e-01
3-72:1-14:6   -32.355026  35.322055551  3.125000e-02  1.232895e-01
3-7:5-5:2     -32.355026  35.322055551  3.125000e-02  1.232895e-01
3-9:6-25:5    -32.355026  35.322055551  3.125000e-02  1.232895e-01
4-31:1-14:3   -32.355026  35.322055551  3.125000e-02  1.232895e-01
4-4:1-26:1    -32.355026  35.322055551  3.125000e-02  1.232895e-01
4-4:6-6:3     -32.355026  35.322055551  3.125000e-02  1.232895e-01
4-59:6-19:2   -32.355026  35.322055551  3.125000e-02  1.232895e-01
4-61:1-20:6   -32.355026  35.322055551  3.125000e-02  1.232895e-01
4-b:1-14:3    -32.355026  35.322055551  3.125000e-02  1.232895e-01
4-b:2-2:6     -32.355026  35.322055551  3.125000e-02  1.232895e-01
4-b:3-9:6     -32.355026  35.322055551  3.125000e-02  1.232895e-01
4-b:6-13:3    -32.355026  35.322055551  3.125000e-02  1.232895e-01
5-51:2-8:1    -32.355026  35.322055551  3.125000e-02  1.232895e-01
5-a:1-1:5     -32.355026  35.322055551  3.125000e-02  1.232895e-01
5-a:2-2:3     -32.355026  35.322055551  3.125000e-02  1.232895e-01
5-a:6-13:3    -32.355026  35.322055551  3.125000e-02  1.232895e-01
7-4-1:4-4:2   -32.355026  35.322055551  3.125000e-02  1.232895e-01
1-8:6-25:3    -32.338392 -35.355324782  3.125000e-02  1.232895e-01
2-26:2-15:5   -32.338392 -35.355324782  3.125000e-02  1.232895e-01
3-30-3:2-2:1  -32.338392 -35.355324782  3.125000e-02  1.232895e-01
3-30:1-20:3   -32.338392 -35.355324782  3.125000e-02  1.232895e-01
3-48:3-10:2   -32.338392 -35.355324782  3.125000e-02  1.232895e-01
3-74:2-21:1   -32.338392 -35.355324782  3.125000e-02  1.232895e-01
4-30-2:2-21:1 -32.338392 -35.355324782  3.125000e-02  1.232895e-01
4-30-4:4-17:1 -32.338392 -35.355324782  3.125000e-02  1.232895e-01
4-30-4:4-4:3  -32.338392 -35.355324782  3.125000e-02  1.232895e-01
4-34:1-14:1   -32.338392 -35.355324782  3.125000e-02  1.232895e-01
4-61:4-17:2   -32.338392 -35.355324782  3.125000e-02  1.232895e-01
6-1:2-21:1    -32.338392 -35.355324782  3.125000e-02  1.232895e-01
7-4-1:2-21:2  -32.338392 -35.355324782  3.125000e-02  1.232895e-01
7-4-1:4-4:3   -32.338392 -35.355324782  3.125000e-02  1.232895e-01
7-4-1:7-27:1  -32.338392 -35.355324782  3.125000e-02  1.232895e-01
3-53:5-5:4    -11.471820  -0.669305915  3.130178e-02  1.234263e-01
3-21:6-13:1   -12.799920   1.077762082  3.153950e-02  1.242617e-01
2-70:6-19:4   -11.579165   0.689196794  3.154812e-02  1.242617e-01
3-21:5-24:4   -10.947648   0.507299151  3.164541e-02  1.245140e-01
4-39:1-26:4    -9.769993   0.343836942  3.164673e-02  1.245140e-01
4-34:5-12:6   -12.030973   0.814727676  3.192716e-02  1.255488e-01
1-46:6-6:4    -12.184918   0.833836499  3.276576e-02  1.287762e-01
3-30-3:3-16:4 -12.403146  -0.885712042  3.314397e-02  1.301208e-01
1-46:3-16:4   -12.357362   0.857796398  3.314397e-02  1.301208e-01
3-53:3-22:5   -13.023650  -1.065690708  3.355244e-02  1.315811e-01
1-69:1-26:3   -12.988108   1.114287958  3.355244e-02  1.315811e-01
4-4:3-10:4    -10.490496   0.432073351  3.408130e-02  1.335824e-01
4-30-4:6-13:4 -12.016400  -0.711341135  3.441591e-02  1.348206e-01
3-74:2-21:5   -13.884883  -1.618231731  3.468966e-02  1.356718e-01
4-30-4:4-17:5 -13.884883  -1.618231731  3.468966e-02  1.356718e-01
3-48:1-26:3   -13.773687   1.329300849  3.468966e-02  1.356718e-01
3-21:1-7:6    -13.253366  -1.185272324  3.508203e-02  1.359476e-01
7-4-1:4-17:5  -13.253366  -1.185272324  3.508203e-02  1.359476e-01
7-4-1:5-5:5   -13.253366  -1.185272324  3.508203e-02  1.359476e-01
3-30:1-26:5   -13.204935   1.162650980  3.508203e-02  1.359476e-01
3-7:5-5:5     -13.204935   1.162650980  3.508203e-02  1.359476e-01
4-59:3-16:3   -13.204935   1.162650980  3.508203e-02  1.359476e-01
1-2:7-27:4    -14.608612   2.104234294  3.515625e-02  1.359476e-01
1-58:3-22:5   -14.608612   2.104234294  3.515625e-02  1.359476e-01
3-21:1-14:6   -14.608612   2.104234294  3.515625e-02  1.359476e-01
3-33:1-7:6    -14.608612   2.104234294  3.515625e-02  1.359476e-01
3-49:5-12:6   -14.608612   2.104234294  3.515625e-02  1.359476e-01
3-49:6-25:4   -14.608612   2.104234294  3.515625e-02  1.359476e-01
3-53:1-1:6    -14.608612   2.104234294  3.515625e-02  1.359476e-01
3-74:6-19:1   -14.608612   2.104234294  3.515625e-02  1.359476e-01
1-18:7-27:6   -14.545847  -1.770234824  3.515625e-02  1.359476e-01
1-58:2-2:5    -14.545847  -1.770234824  3.515625e-02  1.359476e-01
3-11:3-22:1   -14.545847  -1.770234824  3.515625e-02  1.359476e-01
3-11:4-23:5   -14.545847  -1.770234824  3.515625e-02  1.359476e-01
3-30:2-15:3   -14.545847  -1.770234824  3.515625e-02  1.359476e-01
3-33:1-26:3   -14.545847  -1.770234824  3.515625e-02  1.359476e-01
4-31:3-3:3    -14.545847  -1.770234824  3.515625e-02  1.359476e-01
1-18:3-10:3   -11.809784   0.696891186  3.524144e-02  1.361309e-01
4-31:2-21:4   -11.809784   0.696891186  3.524144e-02  1.361309e-01
3-48:3-22:6   -11.656626   0.682277380  3.544959e-02  1.368616e-01
4-34:3-10:3   -12.709634   0.897189837  3.569780e-02  1.377461e-01
3-23:4-23:6   -12.492747   0.862033391  3.648340e-02  1.406269e-01
3-74:2-15:6   -12.492747   0.862033391  3.648340e-02  1.406269e-01
3-48:3-3:4    -10.542723   0.454471463  3.706191e-02  1.427805e-01
3-30:3-10:5   -11.357121  -0.602507379  3.801865e-02  1.463880e-01
6-1:2-21:5    -12.934651  -0.992627246  3.847731e-02  1.472685e-01
1-46:2-8:3    -15.045847   2.399690177  3.857422e-02  1.472685e-01
1-58:3-16:6   -15.045847   2.399690177  3.857422e-02  1.472685e-01
1-69:3-22:2   -15.045847   2.399690177  3.857422e-02  1.472685e-01
3-15:1-14:1   -15.045847   2.399690177  3.857422e-02  1.472685e-01
3-48:6-13:3   -15.045847   2.399690177  3.857422e-02  1.472685e-01
3-49:5-12:5   -15.045847   2.399690177  3.857422e-02  1.472685e-01
4-34:4-23:3   -15.045847   2.399690177  3.857422e-02  1.472685e-01
4-4:1-1:4     -15.045847   2.399690177  3.857422e-02  1.472685e-01
4-b:1-26:5    -15.045847   2.399690177  3.857422e-02  1.472685e-01
5-51:6-13:1   -15.045847   2.399690177  3.857422e-02  1.472685e-01
5-a:2-15:5    -15.045847   2.399690177  3.857422e-02  1.472685e-01
1-46:1-7:5    -14.969845  -2.092162919  3.857422e-02  1.472685e-01
2-26:6-25:4   -14.969845  -2.092162919  3.857422e-02  1.472685e-01
3-53:1-7:6    -14.969845  -2.092162919  3.857422e-02  1.472685e-01
4-30-4:3-22:1 -14.969845  -2.092162919  3.857422e-02  1.472685e-01
2-70:5-5:4    -11.455892   0.595893074  3.895793e-02  1.475694e-01
3-15:5-5:4    -11.455892   0.595893074  3.895793e-02  1.475694e-01
3-48:3-3:6    -11.455892   0.595893074  3.895793e-02  1.475694e-01
1-24:3-9:5    -15.630809  -2.770234824  3.906250e-02  1.475694e-01
1-2:1-7:4     -15.727132   3.037120098  3.906250e-02  1.475694e-01
1-3:5-24:6    -15.630809  -2.770234824  3.906250e-02  1.475694e-01
1-58:2-2:6    -15.727132   3.037120098  3.906250e-02  1.475694e-01
1-69:5-5:1    -15.727132   3.037120098  3.906250e-02  1.475694e-01
2-26:2-8:4    -15.727132   3.037120098  3.906250e-02  1.475694e-01
3-20:2-15:5   -15.727132   3.037120098  3.906250e-02  1.475694e-01
3-48:6-6:3    -15.727132   3.037120098  3.906250e-02  1.475694e-01
3-64:3-16:6   -15.727132   3.037120098  3.906250e-02  1.475694e-01
3-7:2-21:1    -15.630809  -2.770234824  3.906250e-02  1.475694e-01
4-28:3-10:6   -15.727132   3.037120098  3.906250e-02  1.475694e-01
4-34:2-2:1    -15.727132   3.037120098  3.906250e-02  1.475694e-01
4-34:5-5:3    -15.630809  -2.770234824  3.906250e-02  1.475694e-01
4-39:6-25:3   -15.727132   3.037120098  3.906250e-02  1.475694e-01
4-59:1-1:3    -15.727132   3.037120098  3.906250e-02  1.475694e-01
4-61:6-19:1   -15.727132   3.037120098  3.906250e-02  1.475694e-01
4-61:6-6:3    -15.727132   3.037120098  3.906250e-02  1.475694e-01
4-34:6-13:5   -10.718529   0.483521768  3.920923e-02  1.480462e-01
3-43:3-16:4   -12.253366   0.814727676  3.961701e-02  1.495076e-01
3-30:5-5:6    -11.738492   0.674550018  3.985363e-02  1.503218e-01
3-23:3-3:6    -10.202451   0.395502380  4.069472e-02  1.534140e-01
1-18:1-26:1   -13.147917  -1.092162919  4.095959e-02  1.542512e-01
3-53:2-8:4    -13.147917  -1.092162919  4.095959e-02  1.542512e-01
4-34:5-5:4     -9.937474   0.357870001  4.104440e-02  1.544898e-01
1-8:4-4:4     -14.130809  -1.770234824  4.138947e-02  1.549794e-01
3-30-3:1-14:4 -14.130809  -1.770234824  4.138947e-02  1.549794e-01
3-7:3-10:1    -14.130809  -1.770234824  4.138947e-02  1.549794e-01
1-46:6-6:6    -13.988108   1.345242393  4.138947e-02  1.549794e-01
1-69:6-25:5   -13.988108   1.345242393  4.138947e-02  1.549794e-01
3-53:6-19:6   -13.988108   1.345242393  4.138947e-02  1.549794e-01
3-74:5-5:1    -13.988108   1.345242393  4.138947e-02  1.549794e-01
4-31:1-26:5   -13.988108   1.345242393  4.138947e-02  1.549794e-01
4-34:1-7:5    -13.988108   1.345242393  4.138947e-02  1.549794e-01
4-34:6-13:3   -13.988108   1.345242393  4.138947e-02  1.549794e-01
2-5:5-5:5     -11.168403  -0.525122326  4.163828e-02  1.558301e-01
3-23:3-10:3   -11.557207   0.592335255  4.172932e-02  1.560897e-01
1-69:2-2:3    -13.401094  -1.229666443  4.277395e-02  1.598313e-01
2-70:3-3:6    -13.345882   1.155764594  4.277395e-02  1.598313e-01
1-3:2-2:5     -11.126945   0.521531300  4.325513e-02  1.610739e-01
3-43:1-7:4    -13.630809   1.229765176  4.328525e-02  1.610739e-01
3-7:2-8:6     -13.630809   1.229765176  4.328525e-02  1.610739e-01
3-7:6-13:1    -13.630809   1.229765176  4.328525e-02  1.610739e-01
3-9:5-12:6    -13.630809   1.229765176  4.328525e-02  1.610739e-01
5-51:5-24:3   -13.630809   1.229765176  4.328525e-02  1.610739e-01
1-3:1-7:5     -13.714364  -1.433199837  4.328525e-02  1.610739e-01
3-30:6-25:4   -13.714364  -1.433199837  4.328525e-02  1.610739e-01
3-15:3-22:5   -12.851599  -0.927776101  4.355852e-02  1.619236e-01
4-59:6-25:6   -12.851599  -0.927776101  4.355852e-02  1.619236e-01
4-31:1-1:5    -12.421883  -0.848237336  4.404655e-02  1.636534e-01
3-48:5-12:4   -10.440173   0.411212047  4.408797e-02  1.637229e-01
3-30:6-6:4    -11.372959   0.575540013  4.476209e-02  1.661407e-01
3-7:2-21:4    -10.143737   0.366184374  4.486676e-02  1.664435e-01
4-34:1-1:4    -11.346356   0.569251642  4.673507e-02  1.731961e-01
5-51:4-23:4   -11.346356   0.569251642  4.673507e-02  1.731961e-01
3-21:1-26:5   -13.018809   1.052887414  4.703103e-02  1.742033e-01
4-31:3-9:5    -11.957553   0.667886288  4.739298e-02  1.754538e-01
1-69:2-8:4    -11.811139  -0.693613543  4.752489e-02  1.756715e-01
3-11:2-21:4   -11.811139  -0.693613543  4.752489e-02  1.756715e-01
3-21:2-15:6   -11.788873   0.655071010  4.752489e-02  1.756715e-01
1-8:2-21:6    -12.773687  -0.869770498  4.876677e-02  1.799851e-01
4-31:5-12:6   -12.753366   0.984652678  4.876677e-02  1.799851e-01
6-1:4-4:6     -12.753366   0.984652678  4.876677e-02  1.799851e-01
3-33:4-17:4   -12.566168  -0.899517841  4.887389e-02  1.800779e-01
1-3:4-23:6    -14.338328   1.814727676  4.904175e-02  1.800779e-01
1-3:5-5:6     -14.240130   1.367268699  4.904175e-02  1.800779e-01
1-8:6-6:5     -14.338328   1.814727676  4.904175e-02  1.800779e-01
3-13:3-16:6   -14.338328   1.814727676  4.904175e-02  1.800779e-01
3-48:1-26:1   -14.240130   1.367268699  4.904175e-02  1.800779e-01
3-66:5-12:4   -14.338328   1.814727676  4.904175e-02  1.800779e-01
3-73:4-17:4   -14.338328   1.814727676  4.904175e-02  1.800779e-01
3-7:6-19:1    -14.240130   1.367268699  4.904175e-02  1.800779e-01
3-30:4-4:5    -14.280590  -1.470674542  4.904175e-02  1.800779e-01
3-11:2-2:6    -12.139313  -0.706104487  4.980011e-02  1.826764e-01
4-30-2:2-2:4  -12.139313  -0.706104487  4.980011e-02  1.826764e-01
3-49:4-23:4   -13.284066  -1.123871779  5.010246e-02  1.835054e-01
1-46:5-12:5   -13.240130   1.092261652  5.010246e-02  1.835054e-01
7-4-1:3-3:3   -13.240130   1.092261652  5.010246e-02  1.835054e-01
1-8:5-12:4    -11.958661  -0.713651296  5.045241e-02  1.845995e-01
4-61:2-8:4    -11.917677   0.656029930  5.045241e-02  1.845995e-01
4-30-4:3-10:6 -12.308881  -0.770234824  5.189390e-02  1.896811e-01
1-8:6-13:1    -12.273687   0.774085692  5.189390e-02  1.896811e-01
4-61:3-22:5   -10.887392   0.458034163  5.198885e-02  1.899319e-01
4-59:1-26:3   -13.502115   1.147303015  5.223899e-02  1.904596e-01
4-59:5-5:3    -13.502115   1.147303015  5.223899e-02  1.904596e-01
4-59:6-25:5   -13.502115   1.147303015  5.223899e-02  1.904596e-01
1-18:4-17:1   -13.566168  -1.284807997  5.223899e-02  1.904596e-01
3-21:5-12:3   -13.823454   1.229765176  5.247879e-02  1.910440e-01
3-9:3-10:3    -13.823454   1.229765176  5.247879e-02  1.910440e-01
7-4-1:5-12:6  -13.926114  -1.535769571  5.247879e-02  1.910440e-01
3-23:5-5:4     -8.928688   0.234663975  5.290316e-02  1.924916e-01
3-74:2-2:3    -12.960884  -0.940159826  5.325191e-02  1.936629e-01
4-59:4-23:5   -12.066168   0.744338349  5.328936e-02  1.937013e-01
3-23:3-3:3    -12.457553   0.791644063  5.343881e-02  1.941466e-01
3-21:6-25:4   -12.668403   0.814727676  5.407603e-02  1.963627e-01
3-48:6-19:4   -10.002447   0.332858669  5.607377e-02  2.035145e-01
7-4-1:6-13:5  -11.358086   0.545792669  5.716365e-02  2.072907e-01
1-18:6-25:5   -14.677364   1.966730770  5.737305e-02  2.072907e-01
3-21:2-8:3    -14.677364   1.966730770  5.737305e-02  2.072907e-01
6-1:7-27:5    -14.677364   1.966730770  5.737305e-02  2.072907e-01
3-15:3-16:1   -14.608612  -1.644703942  5.737305e-02  2.072907e-01
3-49:4-17:5   -14.608612  -1.644703942  5.737305e-02  2.072907e-01
3-53:2-15:5   -14.608612  -1.644703942  5.737305e-02  2.072907e-01
4-30-2:1-7:4  -14.608612  -1.644703942  5.737305e-02  2.072907e-01
7-4-1:2-2:1   -14.608612  -1.644703942  5.737305e-02  2.072907e-01
1-69:6-13:1   -13.177364  -1.033269230  5.761267e-02  2.078439e-01
1-58:1-26:4   -13.142169   1.037120098  5.761267e-02  2.078439e-01
3-74:6-6:5    -13.142169   1.037120098  5.761267e-02  2.078439e-01
3-11:4-4:4    -12.441120  -0.809763189  5.806415e-02  2.093679e-01
4-39:5-12:4    -9.340651  -0.256763366  5.837826e-02  2.103952e-01
1-18:1-1:4    -11.048985   0.485022231  5.976798e-02  2.132040e-01
3-23:1-26:5   -11.067457  -0.496059861  5.976798e-02  2.132040e-01
3-48:5-5:4    -10.794928   0.443889981  5.979891e-02  2.132040e-01
6-1:2-21:6    -10.794928   0.443889981  5.979891e-02  2.132040e-01
4-30-4:4-17:4 -12.204935  -0.703120628  5.994119e-02  2.132040e-01
7-4-1:2-8:4   -12.003295  -0.624383958  6.037004e-02  2.132040e-01
7-4-1:3-3:6   -11.974935   0.633120870  6.037004e-02  2.132040e-01
3-9:2-2:4     -11.186438  -0.489053072  6.093825e-02  2.132040e-01
3-11:6-19:4   -11.170633   0.484338003  6.093825e-02  2.132040e-01
1-18:3-9:3    -13.384883   1.077762082  6.142835e-02  2.132040e-01
4-61:2-2:5    -11.452583   0.539093234  6.192638e-02  2.132040e-01
3-64:1-26:4   -11.473801  -0.588396501  6.192638e-02  2.132040e-01
1-18:2-21:2   -32.469909 -35.092290376  6.250000e-02  2.132040e-01
1-24:1-7:4    -32.469909 -35.092290376  6.250000e-02  2.132040e-01
1-69:2-2:2    -32.469909 -35.092290376  6.250000e-02  2.132040e-01
1-8:1-1:6     -32.469909 -35.092290376  6.250000e-02  2.132040e-01
1-8:2-8:3     -32.469909 -35.092290376  6.250000e-02  2.132040e-01
2-26:1-7:4    -32.469909 -35.092290376  6.250000e-02  2.132040e-01
2-5:3-10:2    -32.469909 -35.092290376  6.250000e-02  2.132040e-01
2-5:6-6:2     -32.469909 -35.092290376  6.250000e-02  2.132040e-01
3-11:2-21:1   -32.469909 -35.092290376  6.250000e-02  2.132040e-01
3-11:4-4:3    -32.469909 -35.092290376  6.250000e-02  2.132040e-01
3-11:6-6:3    -32.469909 -35.092290376  6.250000e-02  2.132040e-01
3-13:4-17:4   -32.469909 -35.092290376  6.250000e-02  2.132040e-01
3-13:5-12:5   -32.469909 -35.092290376  6.250000e-02  2.132040e-01
3-15:1-14:3   -32.469909 -35.092290376  6.250000e-02  2.132040e-01
3-15:2-15:1   -32.469909 -35.092290376  6.250000e-02  2.132040e-01
3-21:6-6:1    -32.469909 -35.092290376  6.250000e-02  2.132040e-01
3-30-3:4-23:5 -32.469909 -35.092290376  6.250000e-02  2.132040e-01
3-30:1-1:2    -32.469909 -35.092290376  6.250000e-02  2.132040e-01
3-48:6-6:2    -32.469909 -35.092290376  6.250000e-02  2.132040e-01
3-72:2-8:6    -32.469909 -35.092290376  6.250000e-02  2.132040e-01
3-74:4-17:3   -32.469909 -35.092290376  6.250000e-02  2.132040e-01
3-9:1-20:6    -32.469909 -35.092290376  6.250000e-02  2.132040e-01
3-9:3-10:2    -32.469909 -35.092290376  6.250000e-02  2.132040e-01
4-28:2-15:4   -32.469909 -35.092290376  6.250000e-02  2.132040e-01
4-30-2:2-15:3 -32.469909 -35.092290376  6.250000e-02  2.132040e-01
4-30-2:3-16:1 -32.469909 -35.092290376  6.250000e-02  2.132040e-01
4-30-2:5-12:3 -32.469909 -35.092290376  6.250000e-02  2.132040e-01
4-31:1-7:6    -32.469909 -35.092290376  6.250000e-02  2.132040e-01
4-34:1-7:1    -32.469909 -35.092290376  6.250000e-02  2.132040e-01
4-39:1-20:5   -32.469909 -35.092290376  6.250000e-02  2.132040e-01
4-39:1-7:3    -32.469909 -35.092290376  6.250000e-02  2.132040e-01
4-39:2-2:2    -32.469909 -35.092290376  6.250000e-02  2.132040e-01
4-39:4-23:1   -32.469909 -35.092290376  6.250000e-02  2.132040e-01
4-59:3-22:2   -32.469909 -35.092290376  6.250000e-02  2.132040e-01
5-51:1-26:2   -32.469909 -35.092290376  6.250000e-02  2.132040e-01
6-1:6-6:2     -32.469909 -35.092290376  6.250000e-02  2.132040e-01
7-4-1:2-21:3  -32.469909 -35.092290376  6.250000e-02  2.132040e-01
7-4-1:3-9:1   -32.469909 -35.092290376  6.250000e-02  2.132040e-01
1-24:6-25:6   -32.515991  35.000127457  6.250000e-02  2.132040e-01
1-3:6-25:3    -32.515991  35.000127457  6.250000e-02  2.132040e-01
1-45:2-2:6    -32.515991  35.000127457  6.250000e-02  2.132040e-01
1-46:7-27:1   -32.515991  35.000127457  6.250000e-02  2.132040e-01
1-46:7-27:6   -32.515991  35.000127457  6.250000e-02  2.132040e-01
1-58:4-23:6   -32.515991  35.000127457  6.250000e-02  2.132040e-01
1-69:1-14:5   -32.515991  35.000127457  6.250000e-02  2.132040e-01
1-69:2-8:3    -32.515991  35.000127457  6.250000e-02  2.132040e-01
1-69:3-10:2   -32.515991  35.000127457  6.250000e-02  2.132040e-01
1-NL1:3-3:3   -32.515991  35.000127457  6.250000e-02  2.132040e-01
2-26:3-22:3   -32.515991  35.000127457  6.250000e-02  2.132040e-01
2-26:6-6:6    -32.515991  35.000127457  6.250000e-02  2.132040e-01
2-70:1-14:3   -32.515991  35.000127457  6.250000e-02  2.132040e-01
2-70:1-7:3    -32.515991  35.000127457  6.250000e-02  2.132040e-01
3-11:3-9:3    -32.515991  35.000127457  6.250000e-02  2.132040e-01
3-13:2-2:5    -32.515991  35.000127457  6.250000e-02  2.132040e-01
3-15:2-21:1   -32.515991  35.000127457  6.250000e-02  2.132040e-01
3-15:6-19:1   -32.515991  35.000127457  6.250000e-02  2.132040e-01
3-20:2-8:3    -32.515991  35.000127457  6.250000e-02  2.132040e-01
3-23:1-20:3   -32.515991  35.000127457  6.250000e-02  2.132040e-01
3-30-3:2-15:1 -32.515991  35.000127457  6.250000e-02  2.132040e-01
3-30-3:6-25:5 -32.515991  35.000127457  6.250000e-02  2.132040e-01
3-43:1-14:3   -32.515991  35.000127457  6.250000e-02  2.132040e-01
3-48:4-4:3    -32.515991  35.000127457  6.250000e-02  2.132040e-01
3-49:1-1:5    -32.515991  35.000127457  6.250000e-02  2.132040e-01
3-49:2-21:3   -32.515991  35.000127457  6.250000e-02  2.132040e-01
3-64:2-15:3   -32.515991  35.000127457  6.250000e-02  2.132040e-01
3-64:3-10:5   -32.515991  35.000127457  6.250000e-02  2.132040e-01
3-64:3-16:3   -32.515991  35.000127457  6.250000e-02  2.132040e-01
3-64:3-22:5   -32.515991  35.000127457  6.250000e-02  2.132040e-01
3-64:4-4:3    -32.515991  35.000127457  6.250000e-02  2.132040e-01
3-64:4-4:4    -32.515991  35.000127457  6.250000e-02  2.132040e-01
3-64:5-12:3   -32.515991  35.000127457  6.250000e-02  2.132040e-01
3-64:6-19:1   -32.515991  35.000127457  6.250000e-02  2.132040e-01
3-66:1-14:3   -32.515991  35.000127457  6.250000e-02  2.132040e-01
3-66:2-15:5   -32.515991  35.000127457  6.250000e-02  2.132040e-01
3-66:2-2:3    -32.515991  35.000127457  6.250000e-02  2.132040e-01
3-66:3-22:1   -32.515991  35.000127457  6.250000e-02  2.132040e-01
3-66:5-12:3   -32.515991  35.000127457  6.250000e-02  2.132040e-01
3-66:5-24:6   -32.515991  35.000127457  6.250000e-02  2.132040e-01
3-66:5-5:5    -32.515991  35.000127457  6.250000e-02  2.132040e-01
3-72:2-2:1    -32.515991  35.000127457  6.250000e-02  2.132040e-01
3-72:3-16:5   -32.515991  35.000127457  6.250000e-02  2.132040e-01
3-72:6-25:5   -32.515991  35.000127457  6.250000e-02  2.132040e-01
3-73:4-4:4    -32.515991  35.000127457  6.250000e-02  2.132040e-01
3-73:6-19:6   -32.515991  35.000127457  6.250000e-02  2.132040e-01
4-28:4-17:6   -32.515991  35.000127457  6.250000e-02  2.132040e-01
4-28:6-25:6   -32.515991  35.000127457  6.250000e-02  2.132040e-01
4-4:2-8:3     -32.515991  35.000127457  6.250000e-02  2.132040e-01
4-55:3-22:4   -32.515991  35.000127457  6.250000e-02  2.132040e-01
4-59:1-20:3   -32.515991  35.000127457  6.250000e-02  2.132040e-01
4-b:1-1:6     -32.515991  35.000127457  6.250000e-02  2.132040e-01
4-b:2-21:1    -32.515991  35.000127457  6.250000e-02  2.132040e-01
4-b:2-21:6    -32.515991  35.000127457  6.250000e-02  2.132040e-01
4-b:2-2:3     -32.515991  35.000127457  6.250000e-02  2.132040e-01
4-b:4-23:6    -32.515991  35.000127457  6.250000e-02  2.132040e-01
4-b:6-6:5     -32.515991  35.000127457  6.250000e-02  2.132040e-01
5-a:1-7:4     -32.515991  35.000127457  6.250000e-02  2.132040e-01
5-a:2-8:1     -32.515991  35.000127457  6.250000e-02  2.132040e-01
5-a:3-3:4     -32.515991  35.000127457  6.250000e-02  2.132040e-01
5-a:4-17:4    -32.515991  35.000127457  6.250000e-02  2.132040e-01
5-a:4-4:4     -32.515991  35.000127457  6.250000e-02  2.132040e-01
7-4-1:7-27:5  -32.515991  35.000127457  6.250000e-02  2.132040e-01
3-21:6-19:6   -12.346831   0.750597339  6.273668e-02  2.139101e-01
4-39:1-7:5    -11.768552   0.614429026  6.297226e-02  2.146118e-01
3-30:5-5:4    -10.429037  -0.389144657  6.343188e-02  2.160761e-01
4-30-2:2-2:6  -14.177364  -1.677125420  6.356812e-02  2.161316e-01
2-5:5-12:3    -14.045847   1.229765176  6.356812e-02  2.161316e-01
3-43:5-24:6   -14.045847   1.229765176  6.356812e-02  2.161316e-01
3-49:6-6:4    -14.045847   1.229765176  6.356812e-02  2.161316e-01
1-24:1-26:6   -13.677364   1.136655771  6.391466e-02  2.166965e-01
1-24:3-3:6    -13.677364   1.136655771  6.391466e-02  2.166965e-01
3-11:6-13:6   -13.677364   1.136655771  6.391466e-02  2.166965e-01
3-49:3-16:4   -13.677364   1.136655771  6.391466e-02  2.166965e-01
3-23:6-25:5   -13.753366  -1.355197325  6.391466e-02  2.166965e-01
4-39:2-8:3    -13.753366  -1.355197325  6.391466e-02  2.166965e-01
3-48:4-23:4   -11.424524   0.533157319  6.446359e-02  2.184549e-01
4-59:1-26:5   -10.398026   0.378908615  6.468656e-02  2.191075e-01
1-18:3-10:2   -15.130809   2.229765176  6.542969e-02  2.205880e-01
1-69:3-3:3    -15.130809   2.229765176  6.542969e-02  2.205880e-01
3-13:6-19:3   -15.045847  -1.940159826  6.542969e-02  2.205880e-01
3-30:5-12:3   -15.045847  -1.940159826  6.542969e-02  2.205880e-01
3-66:2-15:6   -15.130809   2.229765176  6.542969e-02  2.205880e-01
3-66:2-8:5    -15.130809   2.229765176  6.542969e-02  2.205880e-01
3-7:1-20:5    -15.045847  -1.940159826  6.542969e-02  2.205880e-01
4-31:4-17:3   -15.045847  -1.940159826  6.542969e-02  2.205880e-01
4-39:1-14:6   -15.130809   2.229765176  6.542969e-02  2.205880e-01
4-4:3-3:3     -15.130809   2.229765176  6.542969e-02  2.205880e-01
4-59:1-7:6    -12.780590   0.930204894  6.599403e-02  2.223866e-01
3-11:5-24:4   -11.763031  -0.597398227  6.615260e-02  2.228168e-01
4-61:4-23:4   -11.270473  -0.507200418  6.629133e-02  2.231798e-01
3-9:5-5:4     -11.931438  -0.659203512  6.754925e-02  2.273086e-01
3-7:2-8:4     -10.705814  -0.403177354  6.933702e-02  2.320570e-01
2-5:2-21:6    -11.370009   0.521945927  6.956520e-02  2.320570e-01
1-46:2-15:4   -11.537443  -0.538061382  6.990057e-02  2.320570e-01
1-24:4-4:6    -15.838328   2.814727676  7.031250e-02  2.320570e-01
2-70:7-27:6   -15.838328   2.814727676  7.031250e-02  2.320570e-01
3-15:3-9:3    -15.838328   2.814727676  7.031250e-02  2.320570e-01
3-20:6-25:4   -15.838328   2.814727676  7.031250e-02  2.320570e-01
3-30-3:4-17:6 -15.838328   2.814727676  7.031250e-02  2.320570e-01
3-30-3:5-24:6 -15.838328   2.814727676  7.031250e-02  2.320570e-01
3-33:2-2:3    -15.838328   2.814727676  7.031250e-02  2.320570e-01
3-43:3-10:3   -15.838328   2.814727676  7.031250e-02  2.320570e-01
3-43:6-25:5   -15.838328   2.814727676  7.031250e-02  2.320570e-01
3-48:4-23:3   -15.838328   2.814727676  7.031250e-02  2.320570e-01
3-49:2-2:3    -15.838328   2.814727676  7.031250e-02  2.320570e-01
3-49:3-16:3   -15.838328   2.814727676  7.031250e-02  2.320570e-01
3-49:3-3:3    -15.838328   2.814727676  7.031250e-02  2.320570e-01
3-49:4-4:6    -15.838328   2.814727676  7.031250e-02  2.320570e-01
3-49:6-6:6    -15.838328   2.814727676  7.031250e-02  2.320570e-01
3-64:2-2:6    -15.838328   2.814727676  7.031250e-02  2.320570e-01
3-66:1-1:4    -15.838328   2.814727676  7.031250e-02  2.320570e-01
4-30-4:5-5:1  -15.838328   2.814727676  7.031250e-02  2.320570e-01
4-31:3-9:1    -15.838328   2.814727676  7.031250e-02  2.320570e-01
4-4:5-12:6    -15.838328   2.814727676  7.031250e-02  2.320570e-01
4-4:7-27:4    -15.838328   2.814727676  7.031250e-02  2.320570e-01
4-59:1-14:3   -15.838328   2.814727676  7.031250e-02  2.320570e-01
4-59:6-13:2   -15.838328   2.814727676  7.031250e-02  2.320570e-01
4-b:3-22:1    -15.838328   2.814727676  7.031250e-02  2.320570e-01
5-51:6-25:5   -15.838328   2.814727676  7.031250e-02  2.320570e-01
1-24:6-25:5   -15.727132  -2.577589746  7.031250e-02  2.320570e-01
1-46:2-15:1   -15.727132  -2.577589746  7.031250e-02  2.320570e-01
1-8:1-20:4    -15.727132  -2.577589746  7.031250e-02  2.320570e-01
3-11:5-24:1   -15.727132  -2.577589746  7.031250e-02  2.320570e-01
3-21:3-16:1   -15.727132  -2.577589746  7.031250e-02  2.320570e-01
3-30-3:2-21:3 -15.727132  -2.577589746  7.031250e-02  2.320570e-01
3-30-3:3-16:5 -15.727132  -2.577589746  7.031250e-02  2.320570e-01
3-33:2-8:5    -15.727132  -2.577589746  7.031250e-02  2.320570e-01
3-33:5-24:5   -15.727132  -2.577589746  7.031250e-02  2.320570e-01
3-43:2-2:3    -15.727132  -2.577589746  7.031250e-02  2.320570e-01
3-74:2-21:3   -15.727132  -2.577589746  7.031250e-02  2.320570e-01
3-9:2-21:5    -15.727132  -2.577589746  7.031250e-02  2.320570e-01
4-30-2:1-7:6  -15.727132  -2.577589746  7.031250e-02  2.320570e-01
4-31:1-14:5   -15.727132  -2.577589746  7.031250e-02  2.320570e-01
1-24:6-13:4   -12.522436  -0.812055000  7.039422e-02  2.321142e-01
4-30-4:1-1:4  -12.522436  -0.812055000  7.039422e-02  2.321142e-01
5-51:3-16:5   -13.277130   1.018261070  7.075555e-02  2.331989e-01
4-59:3-22:1   -12.273687  -0.699845496  7.217744e-02  2.377765e-01
2-5:6-6:6     -12.695627   0.760279892  7.245426e-02  2.385662e-01
4-30-4:5-5:4  -11.679622  -0.583821700  7.254953e-02  2.385662e-01
4-31:3-22:5   -11.692167  -0.558730719  7.254953e-02  2.385662e-01
3-48:6-13:5   -11.666180   0.588219147  7.254953e-02  2.385662e-01
3-48:3-16:4   -11.181320   0.462964352  7.321432e-02  2.406424e-01
3-15:3-22:4   -10.200848   0.324402050  7.342229e-02  2.412160e-01
4-39:6-19:6   -10.420500  -0.372071144  7.458461e-02  2.449229e-01
3-7:1-26:3    -13.545847   1.059840174  7.551870e-02  2.475392e-01
1-3:2-15:1    -13.603168  -1.210807416  7.551870e-02  2.475392e-01
3-33:1-1:4    -13.603168  -1.210807416  7.551870e-02  2.475392e-01
4-30-2:3-9:5  -13.603168  -1.210807416  7.551870e-02  2.475392e-01
4-31:3-16:4   -11.658087  -0.540752978  7.576024e-02  2.482181e-01
3-21:3-10:4    -9.216196  -0.240501844  7.677333e-02  2.501881e-01
2-70:3-10:3   -14.338328  -1.355197325  7.681274e-02  2.501881e-01
3-11:1-14:5   -14.338328  -1.355197325  7.681274e-02  2.501881e-01
3-72:2-2:5    -14.338328  -1.355197325  7.681274e-02  2.501881e-01
3-72:4-17:4   -14.338328  -1.355197325  7.681274e-02  2.501881e-01
4-28:3-22:4   -14.338328  -1.355197325  7.681274e-02  2.501881e-01
4-31:5-24:6   -14.338328  -1.355197325  7.681274e-02  2.501881e-01
1-3:1-26:1    -14.401094   1.689196794  7.681274e-02  2.501881e-01
3-48:2-21:3   -14.401094   1.689196794  7.681274e-02  2.501881e-01
3-48:3-10:1   -14.401094   1.689196794  7.681274e-02  2.501881e-01
4-30-2:2-21:6 -14.401094   1.689196794  7.681274e-02  2.501881e-01
4-61:4-17:3   -14.401094   1.689196794  7.681274e-02  2.501881e-01
6-1:4-4:5     -14.401094   1.689196794  7.681274e-02  2.501881e-01
4-30-2:5-12:4 -12.222318  -0.668355210  7.692583e-02  2.503302e-01
4-59:3-9:3    -12.222318  -0.668355210  7.692583e-02  2.503302e-01
1-3:3-22:1    -13.969845  -1.448306729  7.835388e-02  2.541741e-01
3-73:2-21:4   -13.969845  -1.448306729  7.835388e-02  2.541741e-01
4-30-2:5-12:6 -13.969845  -1.448306729  7.835388e-02  2.541741e-01
1-18:1-1:3    -13.876912   1.122849972  7.835388e-02  2.541741e-01
3-53:3-10:5   -13.876912   1.122849972  7.835388e-02  2.541741e-01
3-9:1-7:4     -13.876912   1.122849972  7.835388e-02  2.541741e-01
4-61:1-7:5    -13.876912   1.122849972  7.835388e-02  2.541741e-01
3-23:3-22:5   -10.714958   0.381768269  7.917326e-02  2.567165e-01
4-39:4-17:4    -9.508107  -0.265560113  7.923264e-02  2.567936e-01
1-3:3-3:1     -13.208064  -0.971868685  8.014331e-02  2.593951e-01
3-11:3-22:5   -13.177364   0.966730770  8.014331e-02  2.593951e-01
3-7:6-6:6     -13.177364   0.966730770  8.014331e-02  2.593951e-01
3-53:5-12:6   -12.903146  -0.824682608  8.069047e-02  2.606978e-01
3-9:4-17:4    -12.903146  -0.824682608  8.069047e-02  2.606978e-01
4-30-4:3-3:6  -12.903146  -0.824682608  8.069047e-02  2.606978e-01
3-48:2-15:5   -12.884883   0.907837081  8.069047e-02  2.606978e-01
3-72:6-13:4   -12.402119  -0.731760677  8.142681e-02  2.629590e-01
3-21:2-21:6   -12.148639   0.684331039  8.168153e-02  2.635454e-01
3-23:2-2:3    -12.148639   0.684331039  8.168153e-02  2.635454e-01
3-11:3-16:4   -11.776267  -0.570926016  8.205430e-02  2.646297e-01
3-15:2-21:4   -11.254619  -0.475491559  8.240748e-02  2.656499e-01
4-39:6-19:5   -10.793713   0.408102417  8.454306e-02  2.724123e-01
1-8:1-14:4    -11.946011  -0.630057166  8.464609e-02  2.726224e-01
1-3:3-10:6    -11.068749   0.445493867  8.481264e-02  2.729150e-01
1-46:2-21:4   -11.084431  -0.462112529  8.481264e-02  2.729150e-01
3-30-3:6-19:4 -12.345882  -0.696234243  8.694890e-02  2.795395e-01
7-4-1:3-22:6  -12.316131   0.689196794  8.694890e-02  2.795395e-01
3-15:2-21:6   -13.426114   0.995299922  8.715855e-02  2.798391e-01
3-48:1-26:5   -13.426114   0.995299922  8.715855e-02  2.798391e-01
3-74:2-8:6    -13.426114   0.995299922  8.715855e-02  2.798391e-01
1-3:5-12:6    -12.823454  -0.770234824  8.842955e-02  2.836672e-01
4-31:4-4:4    -12.823454  -0.770234824  8.842955e-02  2.836672e-01
5-51:1-1:4    -11.529747  -0.476503621  8.862608e-02  2.841712e-01
3-11:6-6:4    -11.680753   0.559072801  8.932074e-02  2.862712e-01
1-69:5-24:4   -11.026083   0.439218541  8.945231e-02  2.865631e-01
3-11:7-27:4   -13.108612  -0.895765706  8.953108e-02  2.865631e-01
4-31:4-17:5   -13.108612  -0.895765706  8.953108e-02  2.865631e-01
2-5:3-10:1    -12.053400   0.570802094  9.118649e-02  2.916026e-01
3-48:2-15:6   -12.053400   0.570802094  9.118649e-02  2.916026e-01
2-5:2-8:4      -9.827289   0.284557649  9.183748e-02  2.926491e-01
3-33:3-22:6   -12.505660   0.695428748  9.191455e-02  2.926491e-01
1-24:1-14:4   -14.677364  -1.507200418  9.228516e-02  2.926491e-01
3-13:1-26:4   -14.677364  -1.507200418  9.228516e-02  2.926491e-01
3-7:2-2:1     -14.677364  -1.507200418  9.228516e-02  2.926491e-01
4-30-4:2-15:6 -14.677364  -1.507200418  9.228516e-02  2.926491e-01
1-24:5-12:6   -14.753366   1.814727676  9.228516e-02  2.926491e-01
1-3:1-14:5    -14.753366   1.814727676  9.228516e-02  2.926491e-01
3-13:1-1:6    -14.753366   1.814727676  9.228516e-02  2.926491e-01
3-21:1-26:1   -14.753366   1.814727676  9.228516e-02  2.926491e-01
3-21:4-23:3   -14.753366   1.814727676  9.228516e-02  2.926491e-01
3-33:2-8:6    -14.753366   1.814727676  9.228516e-02  2.926491e-01
3-33:3-3:5    -14.753366   1.814727676  9.228516e-02  2.926491e-01
3-43:3-16:6   -14.753366   1.814727676  9.228516e-02  2.926491e-01
3-48:2-2:1    -14.753366   1.814727676  9.228516e-02  2.926491e-01
3-49:4-23:6   -14.753366   1.814727676  9.228516e-02  2.926491e-01
3-7:5-24:3    -14.753366   1.814727676  9.228516e-02  2.926491e-01
4-30-4:2-8:6  -14.753366   1.814727676  9.228516e-02  2.926491e-01
4-39:4-23:3   -14.753366   1.814727676  9.228516e-02  2.926491e-01
1-69:5-5:4    -10.138155  -0.299702212  9.258059e-02  2.934569e-01
1-69:1-7:6    -13.727132   1.037120098  9.313965e-02  2.949695e-01
5-51:3-16:3   -13.727132   1.037120098  9.313965e-02  2.949695e-01
7-4-1:3-9:4   -11.465911  -0.529226725  9.504367e-02  3.008673e-01
3-49:2-2:4    -12.011010   0.560971084  9.592363e-02  3.035196e-01
4-30-4:1-7:4  -12.748374  -0.721325224  9.614175e-02  3.036270e-01
3-48:2-8:6    -12.723919   0.703696364  9.614175e-02  3.036270e-01
3-11:4-17:5   -14.108612   1.104234294  9.625244e-02  3.036270e-01
3-30:5-24:3   -14.108612   1.104234294  9.625244e-02  3.036270e-01
3-53:6-13:6   -14.108612   1.104234294  9.625244e-02  3.036270e-01
3-72:5-5:4    -14.108612   1.104234294  9.625244e-02  3.036270e-01
4-31:1-26:6   -14.108612   1.104234294  9.625244e-02  3.036270e-01
3-7:3-10:5    -11.799920   0.551693271  9.703091e-02  3.059487e-01
3-74:3-9:4     -9.982961  -0.276296497  9.820478e-02  3.093794e-01
4-39:3-3:5     -9.978705  -0.284807997  9.820478e-02  3.093794e-01
3-30-3:2-2:6  -12.481205  -0.729592840  9.837065e-02  3.097666e-01
3-74:4-17:5   -13.349688  -0.992627246  9.873715e-02  3.106492e-01
4-31:2-15:6   -13.349688  -0.992627246  9.873715e-02  3.106492e-01
1-2:4-4:4     -12.997416   0.881841872  9.887175e-02  3.109370e-01
1-69:1-7:4    -12.168403   0.644802675  1.034219e-01  3.251046e-01
4-34:2-8:6    -12.656626   0.682277380  1.038054e-01  3.261678e-01
3-9:6-13:5    -12.421883  -0.692232312  1.047895e-01  3.291166e-01
4-30-2:3-10:5 -11.753366  -0.525122326  1.052254e-01  3.303416e-01
3-30:3-9:4    -10.608612   0.355296058  1.055223e-01  3.311296e-01
3-74:2-15:4   -10.884883   0.381768269  1.055919e-01  3.312038e-01
1-69:6-25:4   -13.592402   0.966730770  1.077521e-01  3.370996e-01
3-33:5-12:6   -13.592402   0.966730770  1.077521e-01  3.370996e-01
3-7:2-21:3    -13.592402   0.966730770  1.077521e-01  3.370996e-01
3-9:1-26:6    -13.592402   0.966730770  1.077521e-01  3.370996e-01
4-31:1-7:4    -13.592402   0.966730770  1.077521e-01  3.370996e-01
4-34:3-22:1   -13.642169  -1.132804904  1.077521e-01  3.370996e-01
4-34:3-16:6   -12.122405   0.631863619  1.088570e-01  3.393780e-01
1-24:2-21:5   -15.130809  -1.770234824  1.093750e-01  3.393780e-01
2-26:3-3:5    -15.130809  -1.770234824  1.093750e-01  3.393780e-01
3-7:5-5:1     -15.130809  -1.770234824  1.093750e-01  3.393780e-01
3-7:6-25:5    -15.130809  -1.770234824  1.093750e-01  3.393780e-01
3-h:4-4:4     -15.130809  -1.770234824  1.093750e-01  3.393780e-01
3-h:6-19:4    -15.130809  -1.770234824  1.093750e-01  3.393780e-01
4-30-2:3-3:6  -15.130809  -1.770234824  1.093750e-01  3.393780e-01
4-31:7-27:4   -15.130809  -1.770234824  1.093750e-01  3.393780e-01
4-34:3-16:1   -15.130809  -1.770234824  1.093750e-01  3.393780e-01
4-34:3-9:3    -15.130809  -1.770234824  1.093750e-01  3.393780e-01
1-46:6-19:3   -15.227132   2.037120098  1.093750e-01  3.393780e-01
1-69:4-17:3   -15.227132   2.037120098  1.093750e-01  3.393780e-01
3-11:6-25:5   -15.227132   2.037120098  1.093750e-01  3.393780e-01
3-30:4-4:3    -15.227132   2.037120098  1.093750e-01  3.393780e-01
3-30:7-27:6   -15.227132   2.037120098  1.093750e-01  3.393780e-01
3-66:3-9:5    -15.227132   2.037120098  1.093750e-01  3.393780e-01
3-9:4-23:6    -15.227132   2.037120098  1.093750e-01  3.393780e-01
4-30-4:3-10:3 -15.227132   2.037120098  1.093750e-01  3.393780e-01
3-33:2-15:4   -11.506846  -0.522307311  1.109183e-01  3.439357e-01
3-30:2-15:6   -11.315221   0.460062795  1.109393e-01  3.439357e-01
4-61:4-4:4    -12.365119  -0.657760095  1.111611e-01  3.444752e-01
3-23:1-7:4    -10.828880   0.375985917  1.124301e-01  3.482580e-01
3-15:6-19:4   -12.072637   0.532327946  1.142543e-01  3.536046e-01
3-7:3-22:6    -12.072637   0.532327946  1.142543e-01  3.536046e-01
3-15:5-12:4   -11.462835   0.456536038  1.144682e-01  3.540275e-01
3-21:5-5:6    -11.853035   0.526746913  1.146604e-01  3.540275e-01
4-59:5-12:5    -9.936128   0.259309451  1.151797e-01  3.540275e-01
1-8:5-5:6     -13.934651   1.007372754  1.153183e-01  3.540275e-01
1-8:6-19:1    -13.934651   1.007372754  1.153183e-01  3.540275e-01
3-48:6-6:5    -13.934651   1.007372754  1.153183e-01  3.540275e-01
1-8:3-22:1    -14.016400  -1.355197325  1.153183e-01  3.540275e-01
1-8:3-10:5    -11.263031   0.402601773  1.172129e-01  3.540275e-01
3-30:2-8:6    -12.849688  -0.717767404  1.172752e-01  3.540275e-01
7-4-1:3-22:5  -11.649723  -0.473841822  1.173702e-01  3.540275e-01
1-24:3-16:5   -14.469845   1.551693271  1.184692e-01  3.540275e-01
3-13:6-19:6   -14.469845   1.551693271  1.184692e-01  3.540275e-01
3-23:3-16:1   -14.469845   1.551693271  1.184692e-01  3.540275e-01
4-39:3-3:1    -14.469845   1.551693271  1.184692e-01  3.540275e-01
5-51:6-13:3   -14.469845   1.551693271  1.184692e-01  3.540275e-01
7-4-1:3-9:3   -14.469845   1.551693271  1.184692e-01  3.540275e-01
1-58:4-23:4   -14.401094  -1.229666443  1.184692e-01  3.540275e-01
1-69:7-27:6   -14.401094  -1.229666443  1.184692e-01  3.540275e-01
3-33:3-16:5   -14.401094  -1.229666443  1.184692e-01  3.540275e-01
3-9:5-12:5    -14.401094  -1.229666443  1.184692e-01  3.540275e-01
3-33:6-6:4    -12.530973   0.644802675  1.189205e-01  3.540275e-01
3-9:2-2:6     -12.530973   0.644802675  1.189205e-01  3.540275e-01
3-74:3-16:6   -13.139313  -0.834365162  1.214495e-01  3.540275e-01
3-30:2-21:5   -13.469845   0.907837081  1.220781e-01  3.540275e-01
3-73:1-26:4   -13.506846  -1.018162338  1.220781e-01  3.540275e-01
3-23:4-23:4    -9.981205   0.270407160  1.233837e-01  3.540275e-01
6-1:1-7:4     -12.007439  -0.507200418  1.249182e-01  3.540275e-01
1-3:7-27:1    -15.969845   2.551693271  1.250000e-01  3.540275e-01
1-46:2-21:3   -15.969845   2.551693271  1.250000e-01  3.540275e-01
1-69:3-9:3    -15.969845   2.551693271  1.250000e-01  3.540275e-01
1-8:4-23:3    -15.969845   2.551693271  1.250000e-01  3.540275e-01
2-26:3-10:3   -15.969845   2.551693271  1.250000e-01  3.540275e-01
2-70:3-16:1   -15.969845   2.551693271  1.250000e-01  3.540275e-01
3-11:2-8:5    -15.969845   2.551693271  1.250000e-01  3.540275e-01
3-11:3-22:2   -15.969845   2.551693271  1.250000e-01  3.540275e-01
3-13:2-15:3   -15.969845   2.551693271  1.250000e-01  3.540275e-01
3-13:2-15:6   -15.969845   2.551693271  1.250000e-01  3.540275e-01
3-30-3:1-26:5 -15.969845   2.551693271  1.250000e-01  3.540275e-01
3-33:4-17:3   -15.969845   2.551693271  1.250000e-01  3.540275e-01
3-43:3-3:3    -15.969845   2.551693271  1.250000e-01  3.540275e-01
3-48:3-16:1   -15.969845   2.551693271  1.250000e-01  3.540275e-01
3-49:4-23:5   -15.969845   2.551693271  1.250000e-01  3.540275e-01
3-53:3-3:1    -15.969845   2.551693271  1.250000e-01  3.540275e-01
3-64:2-15:4   -15.969845   2.551693271  1.250000e-01  3.540275e-01
3-64:3-10:3   -15.969845   2.551693271  1.250000e-01  3.540275e-01
3-64:6-19:3   -15.969845   2.551693271  1.250000e-01  3.540275e-01
3-66:1-7:4    -15.969845   2.551693271  1.250000e-01  3.540275e-01
3-66:2-2:5    -15.969845   2.551693271  1.250000e-01  3.540275e-01
3-72:2-8:5    -15.969845   2.551693271  1.250000e-01  3.540275e-01
3-72:3-9:6    -15.969845   2.551693271  1.250000e-01  3.540275e-01
3-73:1-14:4   -15.969845   2.551693271  1.250000e-01  3.540275e-01
3-73:3-22:5   -15.969845   2.551693271  1.250000e-01  3.540275e-01
3-9:6-6:3     -15.969845   2.551693271  1.250000e-01  3.540275e-01
4-28:5-12:4   -15.969845   2.551693271  1.250000e-01  3.540275e-01
4-30-2:1-7:1  -15.969845   2.551693271  1.250000e-01  3.540275e-01
4-39:1-7:1    -15.969845   2.551693271  1.250000e-01  3.540275e-01
4-4:4-23:5    -15.969845   2.551693271  1.250000e-01  3.540275e-01
4-b:1-14:4    -15.969845   2.551693271  1.250000e-01  3.540275e-01
5-51:5-12:2   -15.969845   2.551693271  1.250000e-01  3.540275e-01
7-4-1:2-8:3   -15.969845   2.551693271  1.250000e-01  3.540275e-01
1-18:4-23:3   -32.723509  34.585089957  1.250000e-01  3.540275e-01
1-24:6-19:3   -32.723509  34.585089957  1.250000e-01  3.540275e-01
1-45:4-17:4   -32.723509  34.585089957  1.250000e-01  3.540275e-01
1-58:6-13:1   -32.723509  34.585089957  1.250000e-01  3.540275e-01
1-69:6-6:1    -32.723509  34.585089957  1.250000e-01  3.540275e-01
1-8:3-3:1     -32.723509  34.585089957  1.250000e-01  3.540275e-01
1-NL1:2-2:5   -32.723509  34.585089957  1.250000e-01  3.540275e-01
1-NL1:6-13:4  -32.723509  34.585089957  1.250000e-01  3.540275e-01
2-26:1-14:5   -32.723509  34.585089957  1.250000e-01  3.540275e-01
2-26:1-7:6    -32.723509  34.585089957  1.250000e-01  3.540275e-01
2-26:5-12:6   -32.723509  34.585089957  1.250000e-01  3.540275e-01
2-70:1-20:6   -32.723509  34.585089957  1.250000e-01  3.540275e-01
3-13:1-14:5   -32.723509  34.585089957  1.250000e-01  3.540275e-01
3-13:1-26:3   -32.723509  34.585089957  1.250000e-01  3.540275e-01
3-13:5-24:5   -32.723509  34.585089957  1.250000e-01  3.540275e-01
3-13:6-13:1   -32.723509  34.585089957  1.250000e-01  3.540275e-01
3-13:6-19:2   -32.723509  34.585089957  1.250000e-01  3.540275e-01
3-15:1-20:5   -32.723509  34.585089957  1.250000e-01  3.540275e-01
3-15:6-6:3    -32.723509  34.585089957  1.250000e-01  3.540275e-01
3-20:2-15:3   -32.723509  34.585089957  1.250000e-01  3.540275e-01
3-20:6-13:1   -32.723509  34.585089957  1.250000e-01  3.540275e-01
3-22:2-15:4   -32.723509  34.585089957  1.250000e-01  3.540275e-01
3-23:1-7:1    -32.723509  34.585089957  1.250000e-01  3.540275e-01
3-30-3:3-16:1 -32.723509  34.585089957  1.250000e-01  3.540275e-01
3-33:1-20:6   -32.723509  34.585089957  1.250000e-01  3.540275e-01
3-33:1-7:3    -32.723509  34.585089957  1.250000e-01  3.540275e-01
3-33:4-23:3   -32.723509  34.585089957  1.250000e-01  3.540275e-01
3-43:3-10:1   -32.723509  34.585089957  1.250000e-01  3.540275e-01
3-43:5-12:1   -32.723509  34.585089957  1.250000e-01  3.540275e-01
3-43:5-24:2   -32.723509  34.585089957  1.250000e-01  3.540275e-01
3-48:3-3:2    -32.723509  34.585089957  1.250000e-01  3.540275e-01
3-49:6-6:1    -32.723509  34.585089957  1.250000e-01  3.540275e-01
3-49:6-6:5    -32.723509  34.585089957  1.250000e-01  3.540275e-01
3-49:7-27:4   -32.723509  34.585089957  1.250000e-01  3.540275e-01
3-53:1-14:3   -32.723509  34.585089957  1.250000e-01  3.540275e-01
3-53:6-19:1   -32.723509  34.585089957  1.250000e-01  3.540275e-01
3-53:6-25:3   -32.723509  34.585089957  1.250000e-01  3.540275e-01
3-64:1-14:1   -32.723509  34.585089957  1.250000e-01  3.540275e-01
3-64:1-1:6    -32.723509  34.585089957  1.250000e-01  3.540275e-01
3-64:2-15:5   -32.723509  34.585089957  1.250000e-01  3.540275e-01
3-64:2-21:6   -32.723509  34.585089957  1.250000e-01  3.540275e-01
3-64:5-5:5    -32.723509  34.585089957  1.250000e-01  3.540275e-01
3-66:1-14:5   -32.723509  34.585089957  1.250000e-01  3.540275e-01
3-66:2-21:3   -32.723509  34.585089957  1.250000e-01  3.540275e-01
3-66:2-8:3    -32.723509  34.585089957  1.250000e-01  3.540275e-01
3-66:3-3:1    -32.723509  34.585089957  1.250000e-01  3.540275e-01
3-66:4-17:5   -32.723509  34.585089957  1.250000e-01  3.540275e-01
3-66:5-5:1    -32.723509  34.585089957  1.250000e-01  3.540275e-01
3-66:6-13:3   -32.723509  34.585089957  1.250000e-01  3.540275e-01
3-66:7-27:4   -32.723509  34.585089957  1.250000e-01  3.540275e-01
3-72:4-23:6   -32.723509  34.585089957  1.250000e-01  3.540275e-01
3-72:6-13:3   -32.723509  34.585089957  1.250000e-01  3.540275e-01
3-72:6-6:6    -32.723509  34.585089957  1.250000e-01  3.540275e-01
3-72:7-27:3   -32.723509  34.585089957  1.250000e-01  3.540275e-01
3-73:4-4:6    -32.723509  34.585089957  1.250000e-01  3.540275e-01
3-74:5-12:1   -32.723509  34.585089957  1.250000e-01  3.540275e-01
3-7:1-14:1    -32.723509  34.585089957  1.250000e-01  3.540275e-01
3-7:2-2:2     -32.723509  34.585089957  1.250000e-01  3.540275e-01
3-d:2-2:4     -32.723509  34.585089957  1.250000e-01  3.540275e-01
4-28:1-26:5   -32.723509  34.585089957  1.250000e-01  3.540275e-01
4-31:1-20:5   -32.723509  34.585089957  1.250000e-01  3.540275e-01
4-31:6-6:1    -32.723509  34.585089957  1.250000e-01  3.540275e-01
4-34:2-21:2   -32.723509  34.585089957  1.250000e-01  3.540275e-01
4-4:1-14:6    -32.723509  34.585089957  1.250000e-01  3.540275e-01
4-4:2-8:2     -32.723509  34.585089957  1.250000e-01  3.540275e-01
4-4:3-9:1     -32.723509  34.585089957  1.250000e-01  3.540275e-01
4-4:5-5:3     -32.723509  34.585089957  1.250000e-01  3.540275e-01
4-4:6-19:1    -32.723509  34.585089957  1.250000e-01  3.540275e-01
4-4:7-27:6    -32.723509  34.585089957  1.250000e-01  3.540275e-01
4-55:3-10:5   -32.723509  34.585089957  1.250000e-01  3.540275e-01
4-55:3-16:4   -32.723509  34.585089957  1.250000e-01  3.540275e-01
4-61:5-24:3   -32.723509  34.585089957  1.250000e-01  3.540275e-01
4-b:1-1:5     -32.723509  34.585089957  1.250000e-01  3.540275e-01
4-b:1-7:5     -32.723509  34.585089957  1.250000e-01  3.540275e-01
4-b:3-10:3    -32.723509  34.585089957  1.250000e-01  3.540275e-01
4-b:3-22:3    -32.723509  34.585089957  1.250000e-01  3.540275e-01
4-b:3-3:1     -32.723509  34.585089957  1.250000e-01  3.540275e-01
4-b:5-5:1     -32.723509  34.585089957  1.250000e-01  3.540275e-01
4-b:6-13:1    -32.723509  34.585089957  1.250000e-01  3.540275e-01
4-b:6-13:6    -32.723509  34.585089957  1.250000e-01  3.540275e-01
4-b:6-6:6     -32.723509  34.585089957  1.250000e-01  3.540275e-01
4-b:7-27:4    -32.723509  34.585089957  1.250000e-01  3.540275e-01
5-51:3-3:1    -32.723509  34.585089957  1.250000e-01  3.540275e-01
5-a:1-26:3    -32.723509  34.585089957  1.250000e-01  3.540275e-01
5-a:1-7:6     -32.723509  34.585089957  1.250000e-01  3.540275e-01
5-a:3-16:1    -32.723509  34.585089957  1.250000e-01  3.540275e-01
5-a:3-3:2     -32.723509  34.585089957  1.250000e-01  3.540275e-01
5-a:3-3:5     -32.723509  34.585089957  1.250000e-01  3.540275e-01
5-a:4-17:5    -32.723509  34.585089957  1.250000e-01  3.540275e-01
5-a:4-23:4    -32.723509  34.585089957  1.250000e-01  3.540275e-01
5-a:6-13:5    -32.723509  34.585089957  1.250000e-01  3.540275e-01
5-a:6-19:3    -32.723509  34.585089957  1.250000e-01  3.540275e-01
5-a:6-6:5     -32.723509  34.585089957  1.250000e-01  3.540275e-01
6-1:4-23:1    -32.723509  34.585089957  1.250000e-01  3.540275e-01
7-81:2-2:6    -32.723509  34.585089957  1.250000e-01  3.540275e-01
1-58:2-21:5   -15.838328  -2.355197325  1.250000e-01  3.540275e-01
1-58:3-16:4   -15.838328  -2.355197325  1.250000e-01  3.540275e-01
2-5:2-8:1     -15.838328  -2.355197325  1.250000e-01  3.540275e-01
3-11:4-23:3   -15.838328  -2.355197325  1.250000e-01  3.540275e-01
3-48:3-9:1    -15.838328  -2.355197325  1.250000e-01  3.540275e-01
3-72:3-9:5    -15.838328  -2.355197325  1.250000e-01  3.540275e-01
3-74:6-6:1    -15.838328  -2.355197325  1.250000e-01  3.540275e-01
3-h:2-8:4     -15.838328  -2.355197325  1.250000e-01  3.540275e-01
4-30-4:3-22:2 -15.838328  -2.355197325  1.250000e-01  3.540275e-01
4-39:3-9:1    -15.838328  -2.355197325  1.250000e-01  3.540275e-01
6-1:6-19:2    -15.838328  -2.355197325  1.250000e-01  3.540275e-01
6-1:6-25:4    -15.838328  -2.355197325  1.250000e-01  3.540275e-01
7-4-1:2-8:5   -15.838328  -2.355197325  1.250000e-01  3.540275e-01
1-24:1-1:3    -32.630873 -34.770362281  1.250000e-01  3.540275e-01
1-24:1-1:5    -32.630873 -34.770362281  1.250000e-01  3.540275e-01
1-24:1-7:6    -32.630873 -34.770362281  1.250000e-01  3.540275e-01
1-24:2-15:1   -32.630873 -34.770362281  1.250000e-01  3.540275e-01
1-3:1-7:3     -32.630873 -34.770362281  1.250000e-01  3.540275e-01
1-3:2-8:3     -32.630873 -34.770362281  1.250000e-01  3.540275e-01
1-3:3-16:1    -32.630873 -34.770362281  1.250000e-01  3.540275e-01
1-3:4-17:1    -32.630873 -34.770362281  1.250000e-01  3.540275e-01
1-3:7-27:6    -32.630873 -34.770362281  1.250000e-01  3.540275e-01
1-46:6-25:6   -32.630873 -34.770362281  1.250000e-01  3.540275e-01
1-69:1-7:1    -32.630873 -34.770362281  1.250000e-01  3.540275e-01
1-8:7-27:6    -32.630873 -34.770362281  1.250000e-01  3.540275e-01
2-5:2-15:2    -32.630873 -34.770362281  1.250000e-01  3.540275e-01
2-5:3-3:2     -32.630873 -34.770362281  1.250000e-01  3.540275e-01
2-5:6-19:2    -32.630873 -34.770362281  1.250000e-01  3.540275e-01
2-70:3-9:2    -32.630873 -34.770362281  1.250000e-01  3.540275e-01
3-11:1-14:1   -32.630873 -34.770362281  1.250000e-01  3.540275e-01
3-11:6-13:3   -32.630873 -34.770362281  1.250000e-01  3.540275e-01
3-11:7-27:6   -32.630873 -34.770362281  1.250000e-01  3.540275e-01
3-13:4-4:6    -32.630873 -34.770362281  1.250000e-01  3.540275e-01
3-20:1-1:3    -32.630873 -34.770362281  1.250000e-01  3.540275e-01
3-20:4-4:4    -32.630873 -34.770362281  1.250000e-01  3.540275e-01
3-20:6-13:2   -32.630873 -34.770362281  1.250000e-01  3.540275e-01
3-20:6-13:5   -32.630873 -34.770362281  1.250000e-01  3.540275e-01
3-20:6-13:6   -32.630873 -34.770362281  1.250000e-01  3.540275e-01
3-21:1-1:2    -32.630873 -34.770362281  1.250000e-01  3.540275e-01
3-30-3:3-22:1 -32.630873 -34.770362281  1.250000e-01  3.540275e-01
3-30-3:3-9:1  -32.630873 -34.770362281  1.250000e-01  3.540275e-01
3-30:3-9:1    -32.630873 -34.770362281  1.250000e-01  3.540275e-01
3-48:1-26:2   -32.630873 -34.770362281  1.250000e-01  3.540275e-01
3-48:4-17:3   -32.630873 -34.770362281  1.250000e-01  3.540275e-01
3-48:5-24:1   -32.630873 -34.770362281  1.250000e-01  3.540275e-01
3-53:1-20:4   -32.630873 -34.770362281  1.250000e-01  3.540275e-01
3-53:3-22:2   -32.630873 -34.770362281  1.250000e-01  3.540275e-01
3-53:4-17:3   -32.630873 -34.770362281  1.250000e-01  3.540275e-01
3-53:5-24:3   -32.630873 -34.770362281  1.250000e-01  3.540275e-01
3-53:6-19:2   -32.630873 -34.770362281  1.250000e-01  3.540275e-01
3-53:6-6:1    -32.630873 -34.770362281  1.250000e-01  3.540275e-01
3-73:1-7:5    -32.630873 -34.770362281  1.250000e-01  3.540275e-01
4-28:1-1:4    -32.630873 -34.770362281  1.250000e-01  3.540275e-01
4-30-4:3-9:3  -32.630873 -34.770362281  1.250000e-01  3.540275e-01
4-30-4:4-23:3 -32.630873 -34.770362281  1.250000e-01  3.540275e-01
4-30-4:5-24:6 -32.630873 -34.770362281  1.250000e-01  3.540275e-01
4-59:5-12:2   -32.630873 -34.770362281  1.250000e-01  3.540275e-01
4-61:1-14:6   -32.630873 -34.770362281  1.250000e-01  3.540275e-01
5-51:3-16:1   -32.630873 -34.770362281  1.250000e-01  3.540275e-01
6-1:3-16:3    -32.630873 -34.770362281  1.250000e-01  3.540275e-01
7-4-1:7-27:3  -32.630873 -34.770362281  1.250000e-01  3.540275e-01
3-30-3:2-15:4 -12.502115  -0.687772664  1.263471e-01  3.577022e-01
3-30-3:1-26:4 -12.208064  -0.568600963  1.299179e-01  3.676672e-01
5-51:2-8:4    -11.327144   0.436216053  1.319243e-01  3.731987e-01
3-23:3-10:1   -13.030973   0.814727676  1.324982e-01  3.742346e-01
2-5:6-19:1    -13.045847  -0.770234824  1.324982e-01  3.742346e-01
3-11:3-3:5    -13.045847  -0.770234824  1.324982e-01  3.742346e-01
4-39:3-3:3    -13.045847  -0.770234824  1.324982e-01  3.742346e-01
3-21:1-7:4    -12.415583   0.613093815  1.336742e-01  3.774085e-01
1-69:1-14:4   -13.780590   0.930204894  1.338005e-01  3.774693e-01
4-30-4:3-22:3 -13.838328  -1.185272324  1.338005e-01  3.774693e-01
3-48:3-22:3   -12.684918   0.625693852  1.351565e-01  3.811454e-01
1-3:7-27:4    -13.357362   0.857796398  1.360459e-01  3.830544e-01
1-3:5-24:5    -13.384883  -0.922237918  1.360459e-01  3.830544e-01
3-30-3:6-6:4  -13.384883  -0.922237918  1.360459e-01  3.830544e-01
4-30-4:6-6:5  -13.384883  -0.922237918  1.360459e-01  3.830544e-01
4-59:6-6:5    -10.639758   0.325980491  1.369051e-01  3.853228e-01
4-61:6-19:4    -9.661387  -0.232269803  1.382523e-01  3.889628e-01
2-5:3-10:6    -11.099449   0.384093322  1.386680e-01  3.899801e-01
2-5:1-1:4      -9.854715   0.248380854  1.402695e-01  3.943303e-01
3-30:4-17:6   -12.097092   0.581237546  1.420714e-01  3.990844e-01
4-61:1-26:5   -12.112723  -0.518696057  1.420714e-01  3.990844e-01
1-8:2-15:5    -12.958661  -0.713651296  1.433067e-01  4.012737e-01
3-23:1-26:3   -12.947648   0.782306199  1.433067e-01  4.012737e-01
1-18:1-7:6    -14.177364   0.966730770  1.434631e-01  4.012737e-01
1-46:4-17:5   -14.177364   0.966730770  1.434631e-01  4.012737e-01
2-70:2-8:6    -14.177364   0.966730770  1.434631e-01  4.012737e-01
3-15:5-12:6   -14.177364   0.966730770  1.434631e-01  4.012737e-01
3-20:6-19:4   -14.177364   0.966730770  1.434631e-01  4.012737e-01
3-53:6-19:5   -14.177364   0.966730770  1.434631e-01  4.012737e-01
3-7:5-5:3     -14.177364   0.966730770  1.434631e-01  4.012737e-01
4-59:3-16:1   -14.177364   0.966730770  1.434631e-01  4.012737e-01
4-59:5-24:1   -14.177364   0.966730770  1.434631e-01  4.012737e-01
3-74:3-3:5    -12.619625   0.608276799  1.438651e-01  4.020859e-01
1-69:7-27:4   -12.653711  -0.724431135  1.438651e-01  4.020859e-01
4-39:2-15:5   -10.576956   0.321883378  1.455306e-01  4.050577e-01
1-3:6-19:1    -14.838328   1.644802675  1.459961e-01  4.050577e-01
2-26:3-9:6    -14.838328   1.644802675  1.459961e-01  4.050577e-01
2-70:5-12:3   -14.838328   1.644802675  1.459961e-01  4.050577e-01
3-33:7-27:4   -14.838328   1.644802675  1.459961e-01  4.050577e-01
3-43:3-22:3   -14.838328   1.644802675  1.459961e-01  4.050577e-01
3-73:2-2:5    -14.838328   1.644802675  1.459961e-01  4.050577e-01
3-73:3-16:6   -14.838328   1.644802675  1.459961e-01  4.050577e-01
4-31:3-10:1   -14.838328   1.644802675  1.459961e-01  4.050577e-01
4-61:4-23:6   -14.838328   1.644802675  1.459961e-01  4.050577e-01
2-70:3-16:5   -14.753366  -1.355197325  1.459961e-01  4.050577e-01
3-11:2-21:5   -14.753366  -1.355197325  1.459961e-01  4.050577e-01
3-20:5-12:5   -14.753366  -1.355197325  1.459961e-01  4.050577e-01
3-30:1-20:4   -14.753366  -1.355197325  1.459961e-01  4.050577e-01
3-48:2-21:1   -14.753366  -1.355197325  1.459961e-01  4.050577e-01
3-53:2-21:1   -14.753366  -1.355197325  1.459961e-01  4.050577e-01
3-74:6-25:6   -14.753366  -1.355197325  1.459961e-01  4.050577e-01
3-7:2-8:3     -14.753366  -1.355197325  1.459961e-01  4.050577e-01
4-39:4-17:3   -14.753366  -1.355197325  1.459961e-01  4.050577e-01
3-53:3-3:4    -11.629402  -0.433199837  1.461770e-01  4.054036e-01
4-31:2-15:4   -11.209045  -0.384343671  1.488162e-01  4.125644e-01
5-51:1-7:4    -13.253366   0.814727676  1.496128e-01  4.141355e-01
6-1:1-1:5     -13.253366   0.814727676  1.496128e-01  4.141355e-01
3-48:1-14:6   -13.273687  -0.840624152  1.496128e-01  4.141355e-01
3-74:5-5:6    -13.273687  -0.840624152  1.496128e-01  4.141355e-01
1-24:3-22:4   -11.597092  -0.418762454  1.505181e-01  4.164815e-01
1-69:3-16:3   -13.642169   0.867195096  1.515896e-01  4.191247e-01
4-39:1-26:1   -13.642169   0.867195096  1.515896e-01  4.191247e-01
4-59:2-21:4    -9.088032  -0.190010243  1.516676e-01  4.191795e-01
3-23:5-12:5   -11.184918  -0.374306148  1.521209e-01  4.202711e-01
1-24:6-19:6   -12.587078  -0.682771983  1.524078e-01  4.207412e-01
4-30-2:2-15:5 -12.587078  -0.682771983  1.524078e-01  4.207412e-01
1-69:5-24:5   -12.876912  -0.663319620  1.538599e-01  4.245875e-01
3-23:5-5:6    -11.339268   0.411968507  1.560663e-01  4.305113e-01
3-48:3-22:4    -9.206107   0.194141266  1.595983e-01  4.400858e-01
4-61:2-21:4   -10.783086  -0.333502254  1.609218e-01  4.435658e-01
1-3:5-12:4    -10.197605  -0.263643387  1.614299e-01  4.447961e-01
1-69:1-26:5   -12.226327  -0.532075087  1.618814e-01  4.455293e-01
3-21:2-8:5    -12.226327  -0.532075087  1.618814e-01  4.455293e-01
3-33:5-12:4   -12.226327  -0.532075087  1.618814e-01  4.455293e-01
2-5:3-3:3     -13.171378  -0.770234824  1.627557e-01  4.474229e-01
3-21:5-24:5   -13.156626   0.777252971  1.627557e-01  4.474229e-01
3-23:4-23:3   -13.156626   0.777252971  1.627557e-01  4.474229e-01
3-23:3-16:4    -9.095948  -0.186860321  1.632725e-01  4.485202e-01
1-8:2-2:4     -11.489555   0.403096779  1.632793e-01  4.485202e-01
3-74:4-17:4   -11.287997   0.405615011  1.634232e-01  4.485736e-01
3-30:4-23:4   -11.304387  -0.375955885  1.634232e-01  4.485736e-01
1-18:3-16:3   -12.794597   0.727264835  1.641494e-01  4.500679e-01
3-43:2-2:4    -12.794597   0.727264835  1.641494e-01  4.500679e-01
3-9:3-10:4    -10.312837  -0.266468406  1.641549e-01  4.500679e-01
2-70:3-22:6   -11.926114   0.464230429  1.654279e-01  4.532479e-01
3-9:3-16:4    -11.709634  -0.437659485  1.654405e-01  4.532479e-01
2-70:3-22:3   -14.066168  -1.255661651  1.670685e-01  4.564934e-01
3-21:1-20:5   -14.066168  -1.255661651  1.670685e-01  4.564934e-01
3-74:4-4:3    -14.066168  -1.255661651  1.670685e-01  4.564934e-01
4-31:4-4:6    -14.066168  -1.255661651  1.670685e-01  4.564934e-01
4-39:3-9:3    -14.066168  -1.255661651  1.670685e-01  4.564934e-01
3-11:1-7:4    -13.997416   0.881841872  1.670685e-01  4.564934e-01
3-21:7-27:5   -13.997416   0.881841872  1.670685e-01  4.564934e-01
5-51:2-15:3   -13.516400   0.814727676  1.686375e-01  4.604316e-01
3-72:2-15:4   -13.545847  -0.940159826  1.686375e-01  4.604316e-01
3-43:5-24:4   -12.463114  -0.609770152  1.689778e-01  4.611860e-01
3-23:6-25:4   -11.237266   0.351071472  1.706452e-01  4.655604e-01
1-8:6-13:4    -10.688247   0.296107671  1.734437e-01  4.730164e-01
3-74:2-8:4    -11.213179   0.349064104  1.742054e-01  4.749140e-01
1-69:3-16:6   -11.642169  -0.407664745  1.749839e-01  4.768559e-01
3-21:3-22:6   -11.204155  -0.335832000  1.777317e-01  4.838205e-01
1-24:6-6:5    -14.545847   1.399690177  1.795654e-01  4.838205e-01
2-5:1-7:6     -14.545847   1.399690177  1.795654e-01  4.838205e-01
3-13:3-3:5    -14.545847   1.399690177  1.795654e-01  4.838205e-01
3-23:1-14:5   -14.545847   1.399690177  1.795654e-01  4.838205e-01
3-33:1-26:6   -14.545847   1.399690177  1.795654e-01  4.838205e-01
3-43:2-2:5    -14.545847   1.399690177  1.795654e-01  4.838205e-01
3-66:2-2:6    -14.545847   1.399690177  1.795654e-01  4.838205e-01
4-59:2-21:3   -14.545847   1.399690177  1.795654e-01  4.838205e-01
3-30:4-17:3   -14.469845  -1.092162919  1.795654e-01  4.838205e-01
4-31:1-7:5    -14.469845  -1.092162919  1.795654e-01  4.838205e-01
5-51:2-2:3    -14.469845  -1.092162919  1.795654e-01  4.838205e-01
5-51:7-27:3   -14.469845  -1.092162919  1.795654e-01  4.838205e-01
1-18:2-8:3    -15.338328   1.814727676  1.796875e-01  4.838205e-01
1-8:6-6:1     -15.338328   1.814727676  1.796875e-01  4.838205e-01
2-26:2-2:6    -15.338328   1.814727676  1.796875e-01  4.838205e-01
2-70:1-1:6    -15.338328   1.814727676  1.796875e-01  4.838205e-01
3-43:2-2:1    -15.338328   1.814727676  1.796875e-01  4.838205e-01
3-43:3-3:5    -15.338328   1.814727676  1.796875e-01  4.838205e-01
3-64:6-6:6    -15.338328   1.814727676  1.796875e-01  4.838205e-01
3-h:3-16:4    -15.338328   1.814727676  1.796875e-01  4.838205e-01
5-51:1-14:3   -15.338328   1.814727676  1.796875e-01  4.838205e-01
1-46:3-16:3   -15.227132  -1.577589746  1.796875e-01  4.838205e-01
2-5:1-26:3    -15.227132  -1.577589746  1.796875e-01  4.838205e-01
3-11:4-4:5    -15.227132  -1.577589746  1.796875e-01  4.838205e-01
3-13:2-21:4   -15.227132  -1.577589746  1.796875e-01  4.838205e-01
3-30-3:2-15:5 -15.227132  -1.577589746  1.796875e-01  4.838205e-01
3-30-3:4-17:5 -15.227132  -1.577589746  1.796875e-01  4.838205e-01
3-30:1-26:1   -15.227132  -1.577589746  1.796875e-01  4.838205e-01
3-73:3-10:5   -15.227132  -1.577589746  1.796875e-01  4.838205e-01
3-9:1-14:6    -15.227132  -1.577589746  1.796875e-01  4.838205e-01
3-9:6-13:3    -15.227132  -1.577589746  1.796875e-01  4.838205e-01
1-2:3-9:4     -11.166180   0.345242393  1.812241e-01  4.877756e-01
4-39:2-2:5    -10.053994   0.229765176  1.813118e-01  4.878297e-01
1-8:6-13:5    -12.068749   0.445493867  1.818101e-01  4.889876e-01
4-59:3-22:5    -9.051426  -0.163716180  1.837590e-01  4.940450e-01
3-43:2-21:4   -12.349688  -0.547842403  1.848505e-01  4.955389e-01
6-1:3-16:5    -12.331783   0.540105296  1.848505e-01  4.955389e-01
3-15:5-12:5   -13.421883  -0.848237336  1.849333e-01  4.955389e-01
3-9:2-8:4     -13.421883  -0.848237336  1.849333e-01  4.955389e-01
3-9:3-22:3    -13.421883  -0.848237336  1.849333e-01  4.955389e-01
4-30-2:2-21:4 -13.421883  -0.848237336  1.849333e-01  4.955389e-01
1-46:1-1:4    -13.401094   0.770333557  1.849333e-01  4.955389e-01
3-33:3-16:6   -13.401094   0.770333557  1.849333e-01  4.955389e-01
4-31:3-9:6    -13.401094   0.770333557  1.849333e-01  4.955389e-01
1-69:3-16:5   -12.981205   0.715192003  1.877416e-01  5.021303e-01
3-30:3-22:3   -12.981205   0.715192003  1.877416e-01  5.021303e-01
2-70:6-13:5   -12.988108  -0.654757607  1.877416e-01  5.021303e-01
3-48:4-4:6    -12.988108  -0.654757607  1.877416e-01  5.021303e-01
3-7:6-13:3    -12.988108  -0.654757607  1.877416e-01  5.021303e-01
3-23:4-4:4    -10.600208  -0.297864150  1.879333e-01  5.024566e-01
4-31:3-3:5    -12.040233  -0.441612077  1.882162e-01  5.028400e-01
3-48:2-2:5    -12.026083   0.439218541  1.882162e-01  5.028400e-01
1-46:4-23:6   -13.884883  -1.092162919  1.892471e-01  5.046590e-01
3-30-3:4-4:4  -13.884883  -1.092162919  1.892471e-01  5.046590e-01
2-5:7-27:6    -13.838328   0.814727676  1.892471e-01  5.046590e-01
3-15:6-13:5   -13.838328   0.814727676  1.892471e-01  5.046590e-01
6-1:1-7:5     -13.838328   0.814727676  1.892471e-01  5.046590e-01
3-23:4-17:5   -12.280590   0.529325458  1.925265e-01  5.132140e-01
1-18:2-21:6   -11.503295   0.375616042  1.933479e-01  5.148148e-01
1-8:3-9:6     -12.584431   0.537887471  1.934127e-01  5.148148e-01
2-5:6-25:5    -12.609980  -0.636968293  1.934127e-01  5.148148e-01
3-21:3-22:3   -12.609980  -0.636968293  1.934127e-01  5.148148e-01
4-34:2-8:4    -10.530973   0.259512519  1.972699e-01  5.248879e-01
4-34:3-9:5    -11.474368   0.372723130  1.977899e-01  5.260772e-01
1-18:2-15:3   -12.901094   0.689196794  1.995909e-01  5.306717e-01
1-8:6-19:4    -10.685677  -0.280849984  1.999094e-01  5.311267e-01
6-1:1-26:4    -10.685677  -0.280849984  1.999094e-01  5.311267e-01
4-31:5-12:5   -13.294597   0.732265516  2.004884e-01  5.324689e-01
1-69:3-3:5    -11.944377   0.427704553  2.006782e-01  5.327766e-01
2-5:4-4:5     -12.523650   0.525221059  2.026388e-01  5.377835e-01
6-1:6-13:4     -9.168264   0.166149076  2.099979e-01  5.539496e-01
3-9:3-16:6    -13.727132  -0.962879902  2.100396e-01  5.539496e-01
3-h:2-2:4     -13.727132  -0.962879902  2.100396e-01  5.539496e-01
3-21:4-4:5    -13.695627   0.760279892  2.100396e-01  5.539496e-01
3-7:5-24:5    -13.695627   0.760279892  2.100396e-01  5.539496e-01
3-9:1-1:5     -13.695627   0.760279892  2.100396e-01  5.539496e-01
7-4-1:1-7:6   -13.695627   0.760279892  2.100396e-01  5.539496e-01
1-18:3-3:1    -14.308881   1.229765176  2.101135e-01  5.539496e-01
3-15:5-5:6    -14.308881   1.229765176  2.101135e-01  5.539496e-01
3-48:6-19:1   -14.308881   1.229765176  2.101135e-01  5.539496e-01
4-34:6-25:5   -14.308881   1.229765176  2.101135e-01  5.539496e-01
5-51:1-7:3    -14.308881   1.229765176  2.101135e-01  5.539496e-01
1-69:2-8:5    -14.253366   0.814727676  2.101135e-01  5.539496e-01
3-15:2-2:3    -14.253366   0.814727676  2.101135e-01  5.539496e-01
3-21:6-19:3   -14.253366   0.814727676  2.101135e-01  5.539496e-01
3-21:6-25:5   -14.253366   0.814727676  2.101135e-01  5.539496e-01
3-33:4-23:5   -14.253366   0.814727676  2.101135e-01  5.539496e-01
3-9:1-26:3    -14.253366   0.814727676  2.101135e-01  5.539496e-01
1-3:2-21:5    -12.825297   0.665864290  2.110236e-01  5.551307e-01
3-23:1-7:5    -12.816131   0.519271793  2.110236e-01  5.551307e-01
3-43:3-10:6   -12.825297   0.665864290  2.110236e-01  5.551307e-01
3-48:4-17:5   -12.825297   0.665864290  2.110236e-01  5.551307e-01
4-31:2-2:6    -12.816131   0.519271793  2.110236e-01  5.551307e-01
4-59:4-17:1   -12.825297   0.665864290  2.110236e-01  5.551307e-01
3-74:6-6:4    -10.976355  -0.313856530  2.111526e-01  5.552675e-01
7-4-1:2-15:5  -11.608612   0.355296058  2.131530e-01  5.603234e-01
2-5:3-9:1     -13.204935  -0.703120628  2.153271e-01  5.607219e-01
3-11:2-2:3    -13.204935  -0.703120628  2.153271e-01  5.607219e-01
4-31:3-16:6   -13.204935  -0.703120628  2.153271e-01  5.607219e-01
3-9:4-23:4    -13.195627   0.699250459  2.153271e-01  5.607219e-01
7-4-1:5-24:5  -13.195627   0.699250459  2.153271e-01  5.607219e-01
2-5:6-13:1    -11.829924   0.412629233  2.185180e-01  5.607219e-01
1-2:7-27:3    -16.130809   2.229765176  2.187500e-01  5.607219e-01
1-46:1-7:1    -16.130809   2.229765176  2.187500e-01  5.607219e-01
1-8:4-17:3    -16.130809   2.229765176  2.187500e-01  5.607219e-01
2-70:1-7:6    -16.130809   2.229765176  2.187500e-01  5.607219e-01
2-70:4-23:6   -16.130809   2.229765176  2.187500e-01  5.607219e-01
3-13:5-12:6   -16.130809   2.229765176  2.187500e-01  5.607219e-01
3-15:5-12:3   -16.130809   2.229765176  2.187500e-01  5.607219e-01
3-20:3-9:6    -16.130809   2.229765176  2.187500e-01  5.607219e-01
3-20:4-17:6   -16.130809   2.229765176  2.187500e-01  5.607219e-01
3-20:5-12:6   -16.130809   2.229765176  2.187500e-01  5.607219e-01
3-21:6-25:1   -16.130809   2.229765176  2.187500e-01  5.607219e-01
3-30-3:1-14:6 -16.130809   2.229765176  2.187500e-01  5.607219e-01
3-33:3-16:3   -16.130809   2.229765176  2.187500e-01  5.607219e-01
3-33:6-6:3    -16.130809   2.229765176  2.187500e-01  5.607219e-01
3-48:1-7:3    -16.130809   2.229765176  2.187500e-01  5.607219e-01
3-53:3-16:3   -16.130809   2.229765176  2.187500e-01  5.607219e-01
3-66:1-1:6    -16.130809   2.229765176  2.187500e-01  5.607219e-01
3-72:5-12:3   -16.130809   2.229765176  2.187500e-01  5.607219e-01
3-72:6-13:5   -16.130809   2.229765176  2.187500e-01  5.607219e-01
3-7:4-4:3     -16.130809   2.229765176  2.187500e-01  5.607219e-01
3-7:7-27:1    -16.130809   2.229765176  2.187500e-01  5.607219e-01
3-9:4-17:1    -16.130809   2.229765176  2.187500e-01  5.607219e-01
3-h:3-3:5     -16.130809   2.229765176  2.187500e-01  5.607219e-01
3-h:3-9:6     -16.130809   2.229765176  2.187500e-01  5.607219e-01
4-28:3-9:5    -16.130809   2.229765176  2.187500e-01  5.607219e-01
4-28:6-19:6   -16.130809   2.229765176  2.187500e-01  5.607219e-01
4-30-2:3-10:1 -16.130809   2.229765176  2.187500e-01  5.607219e-01
4-31:1-26:3   -16.130809   2.229765176  2.187500e-01  5.607219e-01
4-31:2-15:1   -16.130809   2.229765176  2.187500e-01  5.607219e-01
4-31:2-8:1    -16.130809   2.229765176  2.187500e-01  5.607219e-01
4-31:3-16:3   -16.130809   2.229765176  2.187500e-01  5.607219e-01
4-61:1-7:6    -16.130809   2.229765176  2.187500e-01  5.607219e-01
4-61:7-27:6   -16.130809   2.229765176  2.187500e-01  5.607219e-01
4-b:3-22:6    -16.130809   2.229765176  2.187500e-01  5.607219e-01
4-b:5-24:4    -16.130809   2.229765176  2.187500e-01  5.607219e-01
5-51:3-22:2   -16.130809   2.229765176  2.187500e-01  5.607219e-01
5-51:6-6:3    -16.130809   2.229765176  2.187500e-01  5.607219e-01
5-a:3-9:5     -16.130809   2.229765176  2.187500e-01  5.607219e-01
1-18:6-25:6   -15.969845  -2.092162919  2.187500e-01  5.607219e-01
1-24:1-1:6    -15.969845  -2.092162919  2.187500e-01  5.607219e-01
1-24:5-12:5   -15.969845  -2.092162919  2.187500e-01  5.607219e-01
1-46:4-17:1   -15.969845  -2.092162919  2.187500e-01  5.607219e-01
1-58:2-15:4   -15.969845  -2.092162919  2.187500e-01  5.607219e-01
1-58:2-2:4    -15.969845  -2.092162919  2.187500e-01  5.607219e-01
1-69:6-25:1   -15.969845  -2.092162919  2.187500e-01  5.607219e-01
2-26:6-6:4    -15.969845  -2.092162919  2.187500e-01  5.607219e-01
2-5:1-14:3    -15.969845  -2.092162919  2.187500e-01  5.607219e-01
3-15:4-23:3   -15.969845  -2.092162919  2.187500e-01  5.607219e-01
3-15:6-13:1   -15.969845  -2.092162919  2.187500e-01  5.607219e-01
3-20:3-22:1   -15.969845  -2.092162919  2.187500e-01  5.607219e-01
3-20:5-5:3    -15.969845  -2.092162919  2.187500e-01  5.607219e-01
3-23:1-14:1   -15.969845  -2.092162919  2.187500e-01  5.607219e-01
3-30:4-23:5   -15.969845  -2.092162919  2.187500e-01  5.607219e-01
3-33:5-5:3    -15.969845  -2.092162919  2.187500e-01  5.607219e-01
3-53:2-15:1   -15.969845  -2.092162919  2.187500e-01  5.607219e-01
3-72:2-21:3   -15.969845  -2.092162919  2.187500e-01  5.607219e-01
3-74:5-12:3   -15.969845  -2.092162919  2.187500e-01  5.607219e-01
4-28:3-9:4    -15.969845  -2.092162919  2.187500e-01  5.607219e-01
4-30-4:3-10:1 -15.969845  -2.092162919  2.187500e-01  5.607219e-01
4-31:5-12:3   -15.969845  -2.092162919  2.187500e-01  5.607219e-01
4-34:2-8:3    -15.969845  -2.092162919  2.187500e-01  5.607219e-01
4-34:5-24:3   -15.969845  -2.092162919  2.187500e-01  5.607219e-01
4-39:4-4:3    -15.969845  -2.092162919  2.187500e-01  5.607219e-01
4-61:1-26:3   -15.969845  -2.092162919  2.187500e-01  5.607219e-01
4-59:1-14:5   -12.409338   0.502783670  2.203285e-01  5.645673e-01
3-15:4-23:4   -12.089070   0.404851882  2.215487e-01  5.672907e-01
3-49:2-15:4   -12.101814  -0.427347111  2.215487e-01  5.672907e-01
1-18:3-3:3    -12.753366  -0.525122326  2.220528e-01  5.683795e-01
1-69:3-3:4    -10.709634  -0.272735165  2.237050e-01  5.724052e-01
1-18:6-6:6    -11.808881  -0.414091014  2.242445e-01  5.733787e-01
3-23:6-6:5    -11.808881  -0.414091014  2.242445e-01  5.733787e-01
1-3:3-9:4     -10.529288  -0.258172871  2.245461e-01  5.739463e-01
3-33:6-19:4   -11.092402  -0.337275417  2.246299e-01  5.739569e-01
3-30:1-26:3   -14.838328  -1.185272324  2.265625e-01  5.740114e-01
3-53:1-14:6   -14.838328  -1.185272324  2.265625e-01  5.740114e-01
3-53:1-26:6   -14.838328  -1.185272324  2.265625e-01  5.740114e-01
3-53:6-19:3   -14.838328  -1.185272324  2.265625e-01  5.740114e-01
3-74:4-17:1   -14.838328  -1.185272324  2.265625e-01  5.740114e-01
3-h:3-10:4    -14.838328  -1.185272324  2.265625e-01  5.740114e-01
4-30-4:2-2:3  -14.838328  -1.185272324  2.265625e-01  5.740114e-01
1-3:1-7:6     -14.934651   1.452157597  2.265625e-01  5.740114e-01
1-58:1-26:6   -14.934651   1.452157597  2.265625e-01  5.740114e-01
2-70:2-8:3    -14.934651   1.452157597  2.265625e-01  5.740114e-01
3-11:2-8:1    -14.934651   1.452157597  2.265625e-01  5.740114e-01
3-13:3-10:3   -14.934651   1.452157597  2.265625e-01  5.740114e-01
3-23:3-3:2    -14.934651   1.452157597  2.265625e-01  5.740114e-01
3-33:5-12:3   -14.934651   1.452157597  2.265625e-01  5.740114e-01
3-43:3-9:5    -14.934651   1.452157597  2.265625e-01  5.740114e-01
3-43:4-17:6   -14.934651   1.452157597  2.265625e-01  5.740114e-01
3-48:1-7:5    -14.934651   1.452157597  2.265625e-01  5.740114e-01
3-49:1-14:4   -14.934651   1.452157597  2.265625e-01  5.740114e-01
3-49:6-13:5   -14.934651   1.452157597  2.265625e-01  5.740114e-01
3-74:3-10:1   -14.934651   1.452157597  2.265625e-01  5.740114e-01
3-7:1-1:3     -14.934651   1.452157597  2.265625e-01  5.740114e-01
4-34:1-20:4   -14.934651   1.452157597  2.265625e-01  5.740114e-01
4-59:6-6:1    -14.934651   1.452157597  2.265625e-01  5.740114e-01
5-51:5-24:5   -14.934651   1.452157597  2.265625e-01  5.740114e-01
7-4-1:3-9:5   -12.057207  -0.407664745  2.284002e-01  5.784641e-01
3-74:4-23:6   -12.355436   0.492799582  2.288055e-01  5.792871e-01
4-61:3-10:5   -10.176895  -0.222223460  2.294249e-01  5.804917e-01
3-15:3-3:6    -13.103168   0.670337767  2.294810e-01  5.804917e-01
3-53:3-3:6    -13.566168   0.715192003  2.295229e-01  5.804917e-01
4-34:4-4:4    -11.772400  -0.398266047  2.298644e-01  5.811514e-01
3-15:3-16:4   -10.836452   0.284906730  2.326350e-01  5.876848e-01
4-30-2:1-1:4  -12.701819  -0.628215819  2.326932e-01  5.876848e-01
3-9:5-24:4    -12.677364   0.492799582  2.326932e-01  5.876848e-01
4-61:2-15:5   -11.723919   0.399690177  2.353799e-01  5.940539e-01
6-1:4-23:6    -11.736858  -0.383211701  2.353799e-01  5.940539e-01
1-69:4-17:4   -11.459494   0.342975786  2.369019e-01  5.976859e-01
3-21:3-10:1   -14.066168   0.744338349  2.378845e-01  5.980717e-01
3-30:6-19:1   -14.066168   0.744338349  2.378845e-01  5.980717e-01
3-33:1-26:5   -14.066168   0.744338349  2.378845e-01  5.980717e-01
3-43:2-8:6    -14.066168   0.744338349  2.378845e-01  5.980717e-01
3-49:5-24:4   -14.066168   0.744338349  2.378845e-01  5.980717e-01
3-72:5-24:4   -14.066168   0.744338349  2.378845e-01  5.980717e-01
4-59:2-2:1    -14.066168   0.744338349  2.378845e-01  5.980717e-01
3-13:2-8:4    -14.119625  -1.148746448  2.378845e-01  5.980717e-01
4-30-4:1-26:5 -14.119625  -1.148746448  2.378845e-01  5.980717e-01
4-39:6-19:1   -14.119625  -1.148746448  2.378845e-01  5.980717e-01
3-73:3-22:4   -11.981205  -0.454732999  2.416447e-01  6.068903e-01
4-34:4-17:5   -11.963114   0.390229848  2.416447e-01  6.068903e-01
4-59:4-4:5    -11.963114   0.390229848  2.416447e-01  6.068903e-01
5-51:2-21:5   -12.612723   0.481303943  2.429602e-01  6.094069e-01
2-5:2-2:3     -13.016400   0.644802675  2.429850e-01  6.094069e-01
2-5:3-16:3    -13.016400   0.644802675  2.429850e-01  6.094069e-01
3-53:4-4:4    -13.016400   0.644802675  2.429850e-01  6.094069e-01
4-61:3-16:4   -10.972669  -0.272735165  2.448836e-01  6.102269e-01
3-33:4-23:4   -12.264302  -0.456126234  2.450608e-01  6.102269e-01
3-7:6-13:4     -9.643109   0.189576086  2.455571e-01  6.102269e-01
3-15:3-16:6   -13.447648   0.677224153  2.477886e-01  6.102269e-01
3-33:3-9:6    -13.447648   0.677224153  2.477886e-01  6.102269e-01
3-43:6-6:6    -13.460884  -0.770234824  2.477886e-01  6.102269e-01
4-59:7-27:5   -13.460884  -0.770234824  2.477886e-01  6.102269e-01
3-74:1-14:4   -11.923467   0.385884378  2.480457e-01  6.102269e-01
1-24:1-14:2   -32.838392 -34.355324782  2.500000e-01  6.102269e-01
1-24:1-26:1   -32.838392 -34.355324782  2.500000e-01  6.102269e-01
1-24:4-17:3   -32.838392 -34.355324782  2.500000e-01  6.102269e-01
1-24:5-12:1   -32.838392 -34.355324782  2.500000e-01  6.102269e-01
1-24:5-24:5   -32.838392 -34.355324782  2.500000e-01  6.102269e-01
1-3:1-20:5    -32.838392 -34.355324782  2.500000e-01  6.102269e-01
1-3:3-3:2     -32.838392 -34.355324782  2.500000e-01  6.102269e-01
1-3:6-6:3     -32.838392 -34.355324782  2.500000e-01  6.102269e-01
1-46:1-14:5   -32.838392 -34.355324782  2.500000e-01  6.102269e-01
1-69:2-8:1    -32.838392 -34.355324782  2.500000e-01  6.102269e-01
1-8:5-24:3    -32.838392 -34.355324782  2.500000e-01  6.102269e-01
2-26:1-14:4   -32.838392 -34.355324782  2.500000e-01  6.102269e-01
2-26:3-16:1   -32.838392 -34.355324782  2.500000e-01  6.102269e-01
2-26:4-23:5   -32.838392 -34.355324782  2.500000e-01  6.102269e-01
2-26:6-19:5   -32.838392 -34.355324782  2.500000e-01  6.102269e-01
2-5:1-20:3    -32.838392 -34.355324782  2.500000e-01  6.102269e-01
2-5:4-4:2     -32.838392 -34.355324782  2.500000e-01  6.102269e-01
2-70:1-14:6   -32.838392 -34.355324782  2.500000e-01  6.102269e-01
2-70:1-20:5   -32.838392 -34.355324782  2.500000e-01  6.102269e-01
3-11:1-1:3    -32.838392 -34.355324782  2.500000e-01  6.102269e-01
3-11:4-17:3   -32.838392 -34.355324782  2.500000e-01  6.102269e-01
3-11:7-27:3   -32.838392 -34.355324782  2.500000e-01  6.102269e-01
3-13:2-21:3   -32.838392 -34.355324782  2.500000e-01  6.102269e-01
3-13:2-2:3    -32.838392 -34.355324782  2.500000e-01  6.102269e-01
3-13:4-4:4    -32.838392 -34.355324782  2.500000e-01  6.102269e-01
3-13:6-13:3   -32.838392 -34.355324782  2.500000e-01  6.102269e-01
3-15:6-25:6   -32.838392 -34.355324782  2.500000e-01  6.102269e-01
3-21:3-3:2    -32.838392 -34.355324782  2.500000e-01  6.102269e-01
3-21:4-4:1    -32.838392 -34.355324782  2.500000e-01  6.102269e-01
3-23:2-15:2   -32.838392 -34.355324782  2.500000e-01  6.102269e-01
3-23:7-27:1   -32.838392 -34.355324782  2.500000e-01  6.102269e-01
3-30-3:4-23:3 -32.838392 -34.355324782  2.500000e-01  6.102269e-01
3-30:4-4:1    -32.838392 -34.355324782  2.500000e-01  6.102269e-01
3-30:6-25:1   -32.838392 -34.355324782  2.500000e-01  6.102269e-01
3-43:4-4:6    -32.838392 -34.355324782  2.500000e-01  6.102269e-01
3-49:5-24:3   -32.838392 -34.355324782  2.500000e-01  6.102269e-01
3-49:6-13:3   -32.838392 -34.355324782  2.500000e-01  6.102269e-01
3-53:2-21:5   -32.838392 -34.355324782  2.500000e-01  6.102269e-01
3-53:4-4:1    -32.838392 -34.355324782  2.500000e-01  6.102269e-01
3-72:1-26:6   -32.838392 -34.355324782  2.500000e-01  6.102269e-01
3-72:2-21:5   -32.838392 -34.355324782  2.500000e-01  6.102269e-01
3-72:6-19:2   -32.838392 -34.355324782  2.500000e-01  6.102269e-01
3-73:5-5:5    -32.838392 -34.355324782  2.500000e-01  6.102269e-01
3-74:2-15:2   -32.838392 -34.355324782  2.500000e-01  6.102269e-01
3-9:3-3:3     -32.838392 -34.355324782  2.500000e-01  6.102269e-01
3-h:1-1:4     -32.838392 -34.355324782  2.500000e-01  6.102269e-01
3-h:3-9:5     -32.838392 -34.355324782  2.500000e-01  6.102269e-01
3-h:5-5:6     -32.838392 -34.355324782  2.500000e-01  6.102269e-01
3-h:7-27:4    -32.838392 -34.355324782  2.500000e-01  6.102269e-01
4-28:1-7:4    -32.838392 -34.355324782  2.500000e-01  6.102269e-01
4-28:2-8:3    -32.838392 -34.355324782  2.500000e-01  6.102269e-01
4-28:4-17:4   -32.838392 -34.355324782  2.500000e-01  6.102269e-01
4-30-2:6-19:3 -32.838392 -34.355324782  2.500000e-01  6.102269e-01
4-30-4:1-20:5 -32.838392 -34.355324782  2.500000e-01  6.102269e-01
4-30-4:1-7:3  -32.838392 -34.355324782  2.500000e-01  6.102269e-01
4-30-4:6-25:5 -32.838392 -34.355324782  2.500000e-01  6.102269e-01
4-31:1-14:1   -32.838392 -34.355324782  2.500000e-01  6.102269e-01
4-34:4-4:1    -32.838392 -34.355324782  2.500000e-01  6.102269e-01
4-34:6-19:2   -32.838392 -34.355324782  2.500000e-01  6.102269e-01
4-39:1-20:6   -32.838392 -34.355324782  2.500000e-01  6.102269e-01
4-39:3-10:2   -32.838392 -34.355324782  2.500000e-01  6.102269e-01
4-39:5-12:2   -32.838392 -34.355324782  2.500000e-01  6.102269e-01
4-55:5-24:5   -32.838392 -34.355324782  2.500000e-01  6.102269e-01
4-59:1-26:2   -32.838392 -34.355324782  2.500000e-01  6.102269e-01
4-59:6-25:1   -32.838392 -34.355324782  2.500000e-01  6.102269e-01
4-61:4-4:3    -32.838392 -34.355324782  2.500000e-01  6.102269e-01
4-b:2-21:3    -32.838392 -34.355324782  2.500000e-01  6.102269e-01
5-51:2-15:1   -32.838392 -34.355324782  2.500000e-01  6.102269e-01
5-51:4-23:1   -32.838392 -34.355324782  2.500000e-01  6.102269e-01
6-1:4-17:2    -32.838392 -34.355324782  2.500000e-01  6.102269e-01
7-4-1:3-16:3  -32.838392 -34.355324782  2.500000e-01  6.102269e-01
3-7:2-2:6     -11.156626  -0.317722620  2.504399e-01  6.108869e-01
3-21:2-8:4    -11.142527   0.297936678  2.504399e-01  6.108869e-01
3-23:5-24:5   -12.214364  -0.433199837  2.528544e-01  6.163967e-01
4-39:6-13:3   -12.568749  -0.554506133  2.528697e-01  6.163967e-01
4-59:6-25:4   -11.884883   0.381768269  2.543047e-01  6.196849e-01
1-8:3-22:4    -10.883007   0.267733026  2.576338e-01  6.275851e-01
2-70:3-16:4   -12.158087   0.459247022  2.604355e-01  6.341956e-01
4-59:2-15:4    -8.961589   0.139567367  2.605709e-01  6.343109e-01
3-7:3-3:5     -12.491585   0.461090722  2.624375e-01  6.386394e-01
1-3:2-15:3    -13.901094   0.689196794  2.631760e-01  6.389264e-01
3-30-3:3-16:6 -13.901094   0.689196794  2.631760e-01  6.389264e-01
3-49:1-26:6   -13.901094   0.689196794  2.631760e-01  6.389264e-01
3-74:1-7:6    -13.901094   0.689196794  2.631760e-01  6.389264e-01
3-74:2-15:3   -13.901094   0.689196794  2.631760e-01  6.389264e-01
3-21:2-8:1    -13.934651  -0.992627246  2.631760e-01  6.389264e-01
3-7:3-16:3    -13.934651  -0.992627246  2.631760e-01  6.389264e-01
3-30:2-21:4   -10.652440  -0.269336588  2.634986e-01  6.394944e-01
3-43:3-9:4    -13.338328   0.644802675  2.649309e-01  6.414585e-01
3-43:4-23:4   -13.338328   0.644802675  2.649309e-01  6.414585e-01
3-72:3-9:4    -13.338328   0.644802675  2.649309e-01  6.414585e-01
3-7:3-22:1    -13.338328   0.644802675  2.649309e-01  6.414585e-01
3-30:4-17:5   -13.345882  -0.696234243  2.649309e-01  6.414585e-01
4-30-4:3-9:5  -13.345882  -0.696234243  2.649309e-01  6.414585e-01
4-31:2-21:5   -13.345882  -0.696234243  2.649309e-01  6.414585e-01
3-74:3-10:5   -11.823454  -0.384944668  2.664123e-01  6.424261e-01
2-70:1-14:4   -14.630809   1.229765176  2.668457e-01  6.424261e-01
3-13:5-24:4   -14.630809   1.229765176  2.668457e-01  6.424261e-01
3-30-3:6-19:6 -14.630809   1.229765176  2.668457e-01  6.424261e-01
3-30:3-9:3    -14.630809   1.229765176  2.668457e-01  6.424261e-01
3-43:3-22:1   -14.630809   1.229765176  2.668457e-01  6.424261e-01
3-48:1-14:5   -14.630809   1.229765176  2.668457e-01  6.424261e-01
3-73:5-12:4   -14.630809   1.229765176  2.668457e-01  6.424261e-01
4-31:6-6:6    -14.630809   1.229765176  2.668457e-01  6.424261e-01
4-39:6-6:3    -14.630809   1.229765176  2.668457e-01  6.424261e-01
1-18:5-12:3   -14.545847  -0.940159826  2.668457e-01  6.424261e-01
2-26:3-10:5   -14.545847  -0.940159826  2.668457e-01  6.424261e-01
3-11:7-27:5   -14.545847  -0.940159826  2.668457e-01  6.424261e-01
3-15:3-9:5    -14.545847  -0.940159826  2.668457e-01  6.424261e-01
3-43:3-22:5   -14.545847  -0.940159826  2.668457e-01  6.424261e-01
4-31:3-10:3   -14.545847  -0.940159826  2.668457e-01  6.424261e-01
4-59:2-8:1    -14.545847  -0.940159826  2.668457e-01  6.424261e-01
3-9:3-3:4     -11.284066  -0.293796780  2.671823e-01  6.428071e-01
3-11:2-15:4   -11.273043   0.279518211  2.671823e-01  6.428071e-01
3-30:6-13:5   -12.119625  -0.391723201  2.678117e-01  6.441063e-01
1-8:3-3:5     -12.855436  -0.507200418  2.681873e-01  6.443646e-01
3-74:5-5:5    -12.855436  -0.507200418  2.681873e-01  6.443646e-01
4-61:1-26:6   -12.855436  -0.507200418  2.681873e-01  6.443646e-01
4-59:5-24:5   -10.235126  -0.216750555  2.724573e-01  6.544060e-01
3-23:6-19:5   -10.773257   0.229765176  2.757141e-01  6.620076e-01
3-7:2-21:5    -12.780590  -0.470674542  2.799562e-01  6.717459e-01
3-74:5-12:5   -12.777130   0.441269281  2.799562e-01  6.717459e-01
4-31:6-13:4   -10.741258  -0.249844325  2.814784e-01  6.751736e-01
3-21:3-16:4   -11.176801   0.276307762  2.830852e-01  6.788019e-01
1-69:4-23:4   -10.940579  -0.242303269  2.852167e-01  6.836854e-01
1-24:3-3:5    -13.753366   0.644802675  2.862787e-01  6.848646e-01
4-61:4-4:5    -13.753366   0.644802675  2.862787e-01  6.848646e-01
7-4-1:1-14:5  -13.753366   0.644802675  2.862787e-01  6.848646e-01
1-3:2-2:3     -13.773687  -0.869770498  2.862787e-01  6.848646e-01
1-8:2-2:3     -13.773687  -0.869770498  2.862787e-01  6.848646e-01
4-59:4-23:1   -13.773687  -0.869770498  2.862787e-01  6.848646e-01
1-3:1-14:6    -15.469845   1.551693271  2.890625e-01  6.851570e-01
1-46:3-10:1   -15.469845   1.551693271  2.890625e-01  6.851570e-01
1-46:5-24:5   -15.469845   1.551693271  2.890625e-01  6.851570e-01
2-26:6-13:6   -15.469845   1.551693271  2.890625e-01  6.851570e-01
2-5:4-23:3    -15.469845   1.551693271  2.890625e-01  6.851570e-01
3-15:4-4:6    -15.469845   1.551693271  2.890625e-01  6.851570e-01
3-23:5-5:1    -15.469845   1.551693271  2.890625e-01  6.851570e-01
3-23:6-6:1    -15.469845   1.551693271  2.890625e-01  6.851570e-01
3-53:5-5:1    -15.469845   1.551693271  2.890625e-01  6.851570e-01
3-66:2-21:5   -15.469845   1.551693271  2.890625e-01  6.851570e-01
3-72:1-26:5   -15.469845   1.551693271  2.890625e-01  6.851570e-01
3-72:2-2:6    -15.469845   1.551693271  2.890625e-01  6.851570e-01
3-72:3-3:6    -15.469845   1.551693271  2.890625e-01  6.851570e-01
3-7:6-19:2    -15.469845   1.551693271  2.890625e-01  6.851570e-01
4-61:2-8:3    -15.469845   1.551693271  2.890625e-01  6.851570e-01
4-61:5-12:3   -15.469845   1.551693271  2.890625e-01  6.851570e-01
4-61:6-25:5   -15.469845   1.551693271  2.890625e-01  6.851570e-01
1-3:3-9:1     -15.338328  -1.355197325  2.890625e-01  6.851570e-01
1-46:2-15:3   -15.338328  -1.355197325  2.890625e-01  6.851570e-01
1-8:4-23:5    -15.338328  -1.355197325  2.890625e-01  6.851570e-01
2-5:7-27:5    -15.338328  -1.355197325  2.890625e-01  6.851570e-01
3-15:3-10:3   -15.338328  -1.355197325  2.890625e-01  6.851570e-01
3-30:2-21:1   -15.338328  -1.355197325  2.890625e-01  6.851570e-01
3-30:7-27:5   -15.338328  -1.355197325  2.890625e-01  6.851570e-01
3-53:3-9:5    -15.338328  -1.355197325  2.890625e-01  6.851570e-01
3-72:5-5:3    -15.338328  -1.355197325  2.890625e-01  6.851570e-01
3-7:1-1:1     -15.338328  -1.355197325  2.890625e-01  6.851570e-01
7-4-1:4-4:6   -15.338328  -1.355197325  2.890625e-01  6.851570e-01
4-39:7-27:4   -12.336452  -0.440086223  2.892437e-01  6.853613e-01
4-61:3-9:5    -11.401094  -0.310803206  2.897982e-01  6.864494e-01
4-31:1-1:4    -12.727132  -0.577589746  2.912152e-01  6.893528e-01
4-39:3-10:1   -12.727132  -0.577589746  2.912152e-01  6.893528e-01
4-34:5-12:4   -10.107930  -0.201284642  2.935819e-01  6.947269e-01
4-31:2-2:5    -11.363172   0.309199643  2.942337e-01  6.960409e-01
3-11:3-9:6    -13.142169  -0.577589746  2.962064e-01  7.000182e-01
3-15:1-26:1   -13.142169  -0.577589746  2.962064e-01  7.000182e-01
4-30-4:6-13:6 -13.142169   0.592335255  2.962064e-01  7.000182e-01
3-74:6-19:4    -9.756006   0.177613894  2.970491e-01  7.017797e-01
5-51:5-12:4   -11.064881   0.272833898  3.016825e-01  7.087228e-01
1-2:1-1:6     -14.384883   1.077762082  3.017578e-01  7.087228e-01
1-58:3-3:4    -14.384883   1.077762082  3.017578e-01  7.087228e-01
2-70:1-20:4   -14.338328   0.644802675  3.017578e-01  7.087228e-01
3-13:3-16:4   -14.384883   1.077762082  3.017578e-01  7.087228e-01
3-15:5-5:5    -14.384883   1.077762082  3.017578e-01  7.087228e-01
3-21:6-13:3   -14.338328   0.644802675  3.017578e-01  7.087228e-01
3-72:2-8:4    -14.384883   1.077762082  3.017578e-01  7.087228e-01
3-73:3-3:6    -14.338328   0.644802675  3.017578e-01  7.087228e-01
3-74:1-20:4   -14.338328   0.644802675  3.017578e-01  7.087228e-01
4-34:3-9:1    -14.384883   1.077762082  3.017578e-01  7.087228e-01
4-39:5-12:3   -14.384883   1.077762082  3.017578e-01  7.087228e-01
4-59:2-8:3    -14.384883   1.077762082  3.017578e-01  7.087228e-01
4-59:5-24:3   -14.338328   0.644802675  3.017578e-01  7.087228e-01
4-61:1-1:6    -14.384883   1.077762082  3.017578e-01  7.087228e-01
3-20:3-3:4    -14.308881  -0.770234824  3.017578e-01  7.087228e-01
3-30:6-13:1   -14.308881  -0.770234824  3.017578e-01  7.087228e-01
3-53:7-27:4   -14.308881  -0.770234824  3.017578e-01  7.087228e-01
4-39:3-3:4     -9.722418  -0.168111772  3.042249e-01  7.142845e-01
1-46:1-26:3   -13.619625   0.608276799  3.074563e-01  7.209319e-01
5-51:1-1:3    -13.619625   0.608276799  3.074563e-01  7.209319e-01
3-33:6-13:1   -13.630809  -0.770234824  3.074563e-01  7.209319e-01
3-74:4-4:5    -13.630809  -0.770234824  3.074563e-01  7.209319e-01
2-70:6-25:4   -13.050874  -0.529226725  3.105047e-01  7.271337e-01
3-21:3-16:3   -13.050874  -0.529226725  3.105047e-01  7.271337e-01
3-30:3-9:5    -13.053400   0.570802094  3.105047e-01  7.271337e-01
4-31:6-13:6   -13.053400   0.570802094  3.105047e-01  7.271337e-01
1-3:2-8:5     -12.592402  -0.507200418  3.123268e-01  7.311632e-01
3-21:1-14:4   -11.528524  -0.330949779  3.148799e-01  7.369007e-01
4-34:3-3:4    -10.125283   0.196082049  3.182553e-01  7.445583e-01
3-74:2-2:5    -11.801257  -0.340550549  3.202934e-01  7.490832e-01
3-30:1-26:6   -12.137888  -0.355197325  3.210841e-01  7.506891e-01
1-3:2-15:6    -12.529747  -0.476503621  3.222363e-01  7.531386e-01
2-5:2-2:1     -13.497416   0.577688479  3.269396e-01  7.621541e-01
3-53:1-1:4    -13.497416   0.577688479  3.269396e-01  7.621541e-01
5-51:7-27:5   -13.497416   0.577688479  3.269396e-01  7.621541e-01
2-26:5-5:4    -13.502115  -0.687772664  3.269396e-01  7.621541e-01
2-70:2-15:5   -13.502115  -0.687772664  3.269396e-01  7.621541e-01
3-74:1-1:6    -13.502115  -0.687772664  3.269396e-01  7.621541e-01
4-30-2:2-21:5 -13.502115  -0.687772664  3.269396e-01  7.621541e-01
4-59:4-17:3   -13.502115  -0.687772664  3.269396e-01  7.621541e-01
3-74:3-16:4   -11.165071   0.252848789  3.271230e-01  7.623351e-01
3-23:1-1:5    -12.087078   0.317228017  3.284321e-01  7.651384e-01
3-21:6-13:4    -9.717684   0.153593495  3.296883e-01  7.678170e-01
3-48:1-7:4    -12.460884   0.399690177  3.317498e-01  7.714206e-01
1-24:2-2:4    -12.469845  -0.448306729  3.317498e-01  7.714206e-01
3-15:3-16:3   -14.142169   0.592335255  3.323059e-01  7.714206e-01
3-72:6-13:6   -14.142169   0.592335255  3.323059e-01  7.714206e-01
4-31:2-21:6   -14.142169   0.592335255  3.323059e-01  7.714206e-01
7-4-1:2-15:3  -14.142169   0.592335255  3.323059e-01  7.714206e-01
3-21:4-17:3   -14.177364  -1.033269230  3.323059e-01  7.714206e-01
3-33:6-25:4   -14.177364  -1.033269230  3.323059e-01  7.714206e-01
3-49:3-3:5    -14.177364  -1.033269230  3.323059e-01  7.714206e-01
4-30-2:3-16:6 -14.177364  -1.033269230  3.323059e-01  7.714206e-01
1-69:2-21:4   -11.403146   0.284212960  3.337051e-01  7.741701e-01
4-39:5-5:5    -11.403146   0.284212960  3.337051e-01  7.741701e-01
3-23:4-23:5   -12.412454  -0.422311521  3.408909e-01  7.905862e-01
5-51:3-22:5   -11.084431  -0.248282121  3.420147e-01  7.926264e-01
2-5:6-19:4     -7.803696  -0.079606747  3.432646e-01  7.926264e-01
3-23:3-3:4     -8.927433   0.112328573  3.436995e-01  7.926264e-01
3-13:6-13:2   -14.934651  -0.992627246  3.437500e-01  7.926264e-01
3-23:3-22:2   -14.934651  -0.992627246  3.437500e-01  7.926264e-01
3-30-3:2-21:6 -14.934651  -0.992627246  3.437500e-01  7.926264e-01
3-74:3-9:3    -14.934651  -0.992627246  3.437500e-01  7.926264e-01
1-8:6-13:3    -15.045847   1.229765176  3.437500e-01  7.926264e-01
2-70:1-26:3   -15.045847   1.229765176  3.437500e-01  7.926264e-01
2-70:5-12:5   -15.045847   1.229765176  3.437500e-01  7.926264e-01
3-49:2-15:5   -15.045847   1.229765176  3.437500e-01  7.926264e-01
3-49:4-17:6   -15.045847   1.229765176  3.437500e-01  7.926264e-01
3-66:4-4:4    -15.045847   1.229765176  3.437500e-01  7.926264e-01
3-66:6-6:5    -15.045847   1.229765176  3.437500e-01  7.926264e-01
4-30-4:6-6:6  -15.045847   1.229765176  3.437500e-01  7.926264e-01
4-31:3-16:1   -15.045847   1.229765176  3.437500e-01  7.926264e-01
4-59:3-10:2   -15.045847   1.229765176  3.437500e-01  7.926264e-01
4-59:4-23:3   -15.045847   1.229765176  3.437500e-01  7.926264e-01
1-2:5-5:5     -13.384883   0.551693271  3.449285e-01  7.940735e-01
2-70:3-9:6    -13.384883   0.551693271  3.449285e-01  7.940735e-01
3-48:3-22:1   -13.384883   0.551693271  3.449285e-01  7.940735e-01
3-48:5-5:5    -13.384883   0.551693271  3.449285e-01  7.940735e-01
3-48:6-25:4   -13.384883   0.551693271  3.449285e-01  7.940735e-01
1-18:3-16:6   -11.629402  -0.277194813  3.481413e-01  8.012141e-01
3-11:4-17:4   -12.808881  -0.414091014  3.488889e-01  8.026783e-01
3-21:4-17:4   -11.032816   0.250826791  3.491152e-01  8.029426e-01
4-61:6-19:5   -11.591734   0.260792071  3.533280e-01  8.123727e-01
1-69:3-10:4   -10.086788   0.164176834  3.559334e-01  8.180037e-01
3-21:2-21:4   -10.729955   0.212691662  3.560041e-01  8.180037e-01
3-15:2-15:6   -13.969845   0.551693271  3.592834e-01  8.247500e-01
3-33:4-4:4    -13.969845   0.551693271  3.592834e-01  8.247500e-01
3-53:6-25:4   -13.969845   0.551693271  3.592834e-01  8.247500e-01
2-26:6-19:4   -12.740130   0.367268699  3.603777e-01  8.269984e-01
3-48:6-25:6   -13.280590   0.529325458  3.615946e-01  8.295270e-01
1-8:3-10:4     -9.337331   0.125742111  3.672333e-01  8.421946e-01
3-74:7-27:4   -11.853515  -0.324823676  3.681876e-01  8.441147e-01
1-46:5-12:6   -12.672870   0.361009709  3.712980e-01  8.507045e-01
4-61:3-9:6    -12.672870   0.361009709  3.712980e-01  8.507045e-01
4-61:1-1:4    -12.201819   0.371784181  3.741517e-01  8.512785e-01
1-24:2-21:3   -16.130809  -1.770234824  3.750000e-01  8.512785e-01
1-24:3-16:3   -16.130809  -1.770234824  3.750000e-01  8.512785e-01
1-3:1-1:3     -16.130809  -1.770234824  3.750000e-01  8.512785e-01
1-8:5-12:3    -16.130809  -1.770234824  3.750000e-01  8.512785e-01
2-70:3-16:3   -16.130809  -1.770234824  3.750000e-01  8.512785e-01
3-15:5-24:1   -16.130809  -1.770234824  3.750000e-01  8.512785e-01
3-20:1-1:4    -16.130809  -1.770234824  3.750000e-01  8.512785e-01
3-30-3:2-8:5  -16.130809  -1.770234824  3.750000e-01  8.512785e-01
3-30-3:6-13:3 -16.130809  -1.770234824  3.750000e-01  8.512785e-01
3-30:1-14:5   -16.130809  -1.770234824  3.750000e-01  8.512785e-01
3-30:1-26:2   -16.130809  -1.770234824  3.750000e-01  8.512785e-01
3-30:3-16:1   -16.130809  -1.770234824  3.750000e-01  8.512785e-01
3-33:1-1:3    -16.130809  -1.770234824  3.750000e-01  8.512785e-01
3-33:2-21:3   -16.130809  -1.770234824  3.750000e-01  8.512785e-01
3-49:2-2:5    -16.130809  -1.770234824  3.750000e-01  8.512785e-01
3-53:1-26:3   -16.130809  -1.770234824  3.750000e-01  8.512785e-01
3-53:4-17:1   -16.130809  -1.770234824  3.750000e-01  8.512785e-01
3-53:4-17:5   -16.130809  -1.770234824  3.750000e-01  8.512785e-01
3-72:4-23:5   -16.130809  -1.770234824  3.750000e-01  8.512785e-01
3-7:1-14:3    -16.130809  -1.770234824  3.750000e-01  8.512785e-01
3-7:7-27:3    -16.130809  -1.770234824  3.750000e-01  8.512785e-01
3-9:2-21:3    -16.130809  -1.770234824  3.750000e-01  8.512785e-01
3-9:4-4:5     -16.130809  -1.770234824  3.750000e-01  8.512785e-01
4-30-2:3-9:3  -16.130809  -1.770234824  3.750000e-01  8.512785e-01
4-30-2:4-17:3 -16.130809  -1.770234824  3.750000e-01  8.512785e-01
4-30-2:6-25:5 -16.130809  -1.770234824  3.750000e-01  8.512785e-01
4-30-4:1-14:5 -16.130809  -1.770234824  3.750000e-01  8.512785e-01
4-59:1-1:2    -16.130809  -1.770234824  3.750000e-01  8.512785e-01
4-61:3-9:4    -10.615131   0.213997860  3.750916e-01  8.512785e-01
3-74:2-2:4    -10.384132  -0.185272324  3.764471e-01  8.540859e-01
4-61:2-15:6   -13.183400   0.509873095  3.770856e-01  8.552652e-01
4-59:6-6:3    -12.608612   0.355296058  3.816934e-01  8.648997e-01
1-69:4-4:6    -12.616856  -0.458290818  3.816934e-01  8.648997e-01
5-51:1-14:4   -12.616856  -0.458290818  3.816934e-01  8.648997e-01
1-18:1-7:5    -11.423995  -0.264999516  3.821258e-01  8.656074e-01
2-5:7-27:4    -13.823454  -0.770234824  3.833103e-01  8.672005e-01
1-24:3-16:6   -13.816131   0.519271793  3.833103e-01  8.672005e-01
2-70:3-10:5   -13.816131   0.519271793  3.833103e-01  8.672005e-01
3-66:4-17:4   -13.816131   0.519271793  3.833103e-01  8.672005e-01
3-7:1-14:4    -11.396243  -0.255661651  3.865726e-01  8.743067e-01
3-11:4-23:6   -14.727132   1.037120098  3.876953e-01  8.757467e-01
3-30:2-2:1    -14.727132   1.037120098  3.876953e-01  8.757467e-01
3-48:2-8:3    -14.727132   1.037120098  3.876953e-01  8.757467e-01
4-61:5-24:6   -14.727132   1.037120098  3.876953e-01  8.757467e-01
1-3:5-12:5    -12.110665  -0.300749541  3.890525e-01  8.782619e-01
3-7:7-27:4    -12.108612   0.274159295  3.890525e-01  8.782619e-01
3-21:3-10:3   -13.092402   0.492799582  3.915283e-01  8.818100e-01
3-48:2-21:5   -13.092402   0.492799582  3.915283e-01  8.818100e-01
4-61:5-12:6   -13.092402   0.492799582  3.915283e-01  8.818100e-01
4-61:6-25:4   -13.092402   0.492799582  3.915283e-01  8.818100e-01
7-4-1:3-22:1  -13.092402   0.492799582  3.915283e-01  8.818100e-01
4-39:5-24:3   -13.084431  -0.462112529  3.915283e-01  8.818100e-01
6-1:4-23:5    -13.084431  -0.462112529  3.915283e-01  8.818100e-01
3-43:1-26:4   -12.547100   0.350059409  3.916029e-01  8.818100e-01
1-8:3-3:4     -12.064881   0.272833898  3.961248e-01  8.917139e-01
3-23:4-17:4    -9.643647   0.141327211  3.984511e-01  8.966705e-01
3-11:5-5:4    -11.316131  -0.229666443  3.993732e-01  8.984650e-01
6-1:2-2:5     -11.290410  -0.221614171  4.034697e-01  9.073977e-01
3-11:1-1:6    -13.677364  -0.677125420  4.048729e-01  9.086438e-01
3-15:4-17:5   -13.677364  -0.677125420  4.048729e-01  9.086438e-01
1-69:4-17:5   -13.677364   0.492799582  4.048729e-01  9.086438e-01
3-7:1-26:1    -13.677364   0.492799582  4.048729e-01  9.086438e-01
4-34:1-7:6    -13.677364   0.492799582  4.048729e-01  9.086438e-01
4-34:6-13:1   -13.677364   0.492799582  4.048729e-01  9.086438e-01
4-31:1-14:4   -13.006846   0.477692689  4.050322e-01  9.086438e-01
3-23:4-4:5    -12.997416  -0.422311521  4.050322e-01  9.086438e-01
4-39:3-16:6   -11.607247   0.229765176  4.069244e-01  9.126045e-01
3-7:5-24:4    -10.671471   0.196975241  4.070872e-01  9.126858e-01
3-21:2-15:5   -11.941120   0.269293540  4.159852e-01  9.323449e-01
2-5:2-8:6     -12.926114   0.464230429  4.176922e-01  9.358798e-01
3-7:3-22:3    -12.378897  -0.355197325  4.187542e-01  9.379677e-01
3-7:5-5:6     -11.907785  -0.307891610  4.221911e-01  9.440616e-01
1-24:3-22:3   -14.469845   0.907837081  4.239502e-01  9.440616e-01
1-24:4-23:6   -14.434651   0.452157597  4.239502e-01  9.440616e-01
1-69:4-23:3   -14.434651   0.452157597  4.239502e-01  9.440616e-01
1-69:5-5:3    -14.469845   0.907837081  4.239502e-01  9.440616e-01
3-15:2-15:3   -14.469845   0.907837081  4.239502e-01  9.440616e-01
3-15:6-25:4   -14.469845   0.907837081  4.239502e-01  9.440616e-01
3-33:2-15:5   -14.469845   0.907837081  4.239502e-01  9.440616e-01
3-33:5-12:5   -14.434651   0.452157597  4.239502e-01  9.440616e-01
3-53:1-26:5   -14.434651   0.452157597  4.239502e-01  9.440616e-01
3-74:2-2:1    -14.469845   0.907837081  4.239502e-01  9.440616e-01
6-1:3-3:3     -14.434651   0.452157597  4.239502e-01  9.440616e-01
3-23:2-21:1   -14.384883  -0.618231731  4.239502e-01  9.440616e-01
3-33:5-24:6   -14.384883  -0.618231731  4.239502e-01  9.440616e-01
3-49:3-22:3   -14.384883  -0.618231731  4.239502e-01  9.440616e-01
3-53:3-16:6   -14.384883  -0.618231731  4.239502e-01  9.440616e-01
1-8:5-12:6    -13.550874   0.470773275  4.243562e-01  9.440616e-01
3-11:4-17:6   -13.550874   0.470773275  4.243562e-01  9.440616e-01
3-15:4-17:6   -13.550874   0.470773275  4.243562e-01  9.440616e-01
3-74:1-14:5   -13.545847  -0.600309823  4.243562e-01  9.440616e-01
3-9:3-3:5     -13.545847  -0.600309823  4.243562e-01  9.440616e-01
4-30-2:5-24:5 -13.545847  -0.600309823  4.243562e-01  9.440616e-01
4-34:1-1:5    -12.325297  -0.334135710  4.270429e-01  9.497454e-01
1-8:2-15:6    -12.845882   0.303765757  4.295905e-01  9.548222e-01
3-30-3:6-13:6 -12.849688   0.452157597  4.295905e-01  9.548222e-01
3-33:3-9:4    -11.458384   0.229765176  4.306891e-01  9.569688e-01
3-7:1-26:4     -9.998588  -0.149648414  4.389036e-01  9.749008e-01
1-18:6-13:4    -9.052867   0.096334188  4.390300e-01  9.749008e-01
3-11:5-12:4   -11.407785  -0.232578038  4.394401e-01  9.755110e-01
3-48:1-14:4   -12.773687   0.300154504  4.407991e-01  9.782265e-01
3-21:4-23:5   -13.434651   0.452157597  4.420683e-01  9.798366e-01
3-49:3-3:6    -13.434651   0.452157597  4.420683e-01  9.798366e-01
4-34:5-24:6   -13.434651   0.452157597  4.420683e-01  9.798366e-01
3-48:3-16:5   -13.426114  -0.535769571  4.420683e-01  9.798366e-01
3-15:3-10:6   -12.224721   0.325980491  4.426260e-01  9.807711e-01
1-24:6-25:4   -15.469845  -1.092162919  4.531250e-01  9.988150e-01
1-8:1-26:6    -15.469845  -1.092162919  4.531250e-01  9.988150e-01
3-20:3-9:4    -15.469845  -1.092162919  4.531250e-01  9.988150e-01
3-30-3:3-3:3  -15.469845  -1.092162919  4.531250e-01  9.988150e-01
3-33:2-15:3   -15.469845  -1.092162919  4.531250e-01  9.988150e-01
3-43:5-12:5   -15.469845  -1.092162919  4.531250e-01  9.988150e-01
3-49:2-8:6    -15.469845  -1.092162919  4.531250e-01  9.988150e-01
3-72:2-21:6   -15.469845  -1.092162919  4.531250e-01  9.988150e-01
3-72:3-10:5   -15.469845  -1.092162919  4.531250e-01  9.988150e-01
3-7:3-9:1     -15.469845  -1.092162919  4.531250e-01  9.988150e-01
3-h:2-21:4    -15.469845  -1.092162919  4.531250e-01  9.988150e-01
4-30-2:3-22:3 -15.469845  -1.092162919  4.531250e-01  9.988150e-01
4-30-2:3-9:6  -15.469845  -1.092162919  4.531250e-01  9.988150e-01
4-31:1-14:6   -15.469845  -1.092162919  4.531250e-01  9.988150e-01
4-59:2-21:1   -15.469845  -1.092162919  4.531250e-01  9.988150e-01
4-59:4-4:3    -15.469845  -1.092162919  4.531250e-01  9.988150e-01
4-61:6-25:6   -15.469845  -1.092162919  4.531250e-01  9.988150e-01
1-69:2-2:1    -14.240130  -0.907738348  4.544983e-01  9.997021e-01
2-5:6-6:3     -14.240130  -0.907738348  4.544983e-01  9.997021e-01
2-70:2-15:6   -14.240130  -0.907738348  4.544983e-01  9.997021e-01
1-3:2-2:1     -14.227132   0.422410254  4.544983e-01  9.997021e-01
3-13:2-2:6    -14.227132   0.422410254  4.544983e-01  9.997021e-01
4-61:3-16:3   -14.227132   0.422410254  4.544983e-01  9.997021e-01
4-61:3-3:1    -14.227132   0.422410254  4.544983e-01  9.997021e-01
3-74:4-23:4   -10.941120   0.190236811  4.564822e-01  1.000000e+00
3-11:3-10:4   -10.637888  -0.185272324  4.573980e-01  1.000000e+00
3-21:1-1:6    -13.327144   0.436216053  4.582583e-01  1.000000e+00
7-4-1:6-6:3   -13.327144   0.436216053  4.582583e-01  1.000000e+00
3-11:2-15:5   -13.316131  -0.480728207  4.582583e-01  1.000000e+00
4-61:3-10:3   -13.316131  -0.480728207  4.582583e-01  1.000000e+00
4-59:1-1:4    -10.336921   0.151762664  4.604271e-01  1.000000e+00
1-18:2-2:3    -12.639313   0.293895513  4.613912e-01  1.000000e+00
3-11:3-10:5   -12.639313   0.293895513  4.613912e-01  1.000000e+00
1-46:5-12:4   -10.581300  -0.154149806  4.670793e-01  1.000000e+00
1-3:1-26:4    -10.292170  -0.159801636  4.683341e-01  1.000000e+00
5-51:2-15:5   -12.043347   0.229765176  4.703685e-01  1.000000e+00
2-70:2-21:4   -12.577855  -0.380288306  4.708790e-01  1.000000e+00
3-53:3-9:4    -12.577855  -0.380288306  4.708790e-01  1.000000e+00
1-24:5-12:4   -13.214364  -0.433199837  4.731297e-01  1.000000e+00
2-5:4-23:6    -13.214364  -0.433199837  4.731297e-01  1.000000e+00
3-11:1-26:6   -13.214364  -0.433199837  4.731297e-01  1.000000e+00
3-11:2-15:6   -13.227132   0.422410254  4.731297e-01  1.000000e+00
3-7:3-10:3    -13.227132   0.422410254  4.731297e-01  1.000000e+00
3-9:3-9:6     -13.227132   0.422410254  4.731297e-01  1.000000e+00
4-39:5-24:6   -13.227132   0.422410254  4.731297e-01  1.000000e+00
3-11:2-2:4    -10.520469  -0.138385936  4.762667e-01  1.000000e+00
1-58:3-22:6   -14.045847   0.399690177  4.806824e-01  1.000000e+00
3-53:6-6:6    -14.045847   0.399690177  4.806824e-01  1.000000e+00
3-72:3-10:6   -14.045847   0.399690177  4.806824e-01  1.000000e+00
3-7:2-15:3    -14.045847   0.399690177  4.806824e-01  1.000000e+00
1-24:3-22:6   -14.045847  -0.770234824  4.806824e-01  1.000000e+00
1-24:4-17:4   -14.045847  -0.770234824  4.806824e-01  1.000000e+00
1-3:2-21:6    -14.045847  -0.770234824  4.806824e-01  1.000000e+00
2-70:2-21:5   -14.045847  -0.770234824  4.806824e-01  1.000000e+00
3-23:1-26:1   -14.045847  -0.770234824  4.806824e-01  1.000000e+00
3-53:3-16:5   -14.045847  -0.770234824  4.806824e-01  1.000000e+00
7-4-1:2-2:3   -14.045847  -0.770234824  4.806824e-01  1.000000e+00
3-23:3-9:5    -11.960884   0.229765176  4.827886e-01  1.000000e+00
4-59:3-10:5    -8.448674  -0.071743378  4.857278e-01  1.000000e+00
1-46:2-21:6   -13.119625  -0.391723201  4.868502e-01  1.000000e+00
3-30-3:2-15:6 -13.119625  -0.391723201  4.868502e-01  1.000000e+00
3-48:4-4:5    -13.119625  -0.391723201  4.868502e-01  1.000000e+00
3-9:6-6:4     -13.119625  -0.391723201  4.868502e-01  1.000000e+00
3-7:4-17:5    -13.133633   0.410337421  4.868502e-01  1.000000e+00
3-48:2-15:4   -11.075568   0.208070105  4.880223e-01  1.000000e+00
3-7:5-12:5    -12.457553  -0.332113712  4.884557e-01  1.000000e+00
3-30:5-12:6   -12.458661   0.286348704  4.884557e-01  1.000000e+00
5-51:2-21:4   -11.054033   0.208391525  4.912625e-01  1.000000e+00
4-34:3-16:4   -10.125808  -0.139880421  4.935261e-01  1.000000e+00
3-30:6-19:6   -11.884883  -0.262087921  4.943823e-01  1.000000e+00
1-18:4-23:5   -11.882882   0.229765176  4.943823e-01  1.000000e+00
1-24:2-2:6    -12.403146   0.284212960  4.966174e-01  1.000000e+00
7-4-1:4-17:6  -13.030973  -0.355197325  4.995598e-01  1.000000e+00
3-20:3-10:4   -13.045847   0.399690177  4.995598e-01  1.000000e+00
4-61:1-1:5    -13.045847   0.399690177  4.995598e-01  1.000000e+00
4-61:3-16:6   -13.045847   0.399690177  4.995598e-01  1.000000e+00
1-18:1-7:1    -33.130873 -33.770362281  5.000000e-01  1.000000e+00
1-18:2-15:2   -33.130873 -33.770362281  5.000000e-01  1.000000e+00
1-18:4-23:2   -33.130873 -33.770362281  5.000000e-01  1.000000e+00
1-18:4-4:1    -33.130873 -33.770362281  5.000000e-01  1.000000e+00
1-24:3-10:1   -33.130873 -33.770362281  5.000000e-01  1.000000e+00
1-24:4-17:5   -33.130873 -33.770362281  5.000000e-01  1.000000e+00
1-24:4-4:5    -33.130873 -33.770362281  5.000000e-01  1.000000e+00
1-24:6-19:2   -33.130873 -33.770362281  5.000000e-01  1.000000e+00
1-24:6-6:3    -33.130873 -33.770362281  5.000000e-01  1.000000e+00
1-2:1-14:3    -33.130873 -33.770362281  5.000000e-01  1.000000e+00
1-3:1-7:1     -33.130873 -33.770362281  5.000000e-01  1.000000e+00
1-45:3-10:3   -33.130873 -33.770362281  5.000000e-01  1.000000e+00
1-46:2-21:2   -33.130873 -33.770362281  5.000000e-01  1.000000e+00
1-46:3-9:1    -33.130873 -33.770362281  5.000000e-01  1.000000e+00
1-46:6-25:3   -33.130873 -33.770362281  5.000000e-01  1.000000e+00
1-46:7-27:3   -33.130873 -33.770362281  5.000000e-01  1.000000e+00
1-58:1-1:4    -33.130873 -33.770362281  5.000000e-01  1.000000e+00
1-58:1-7:3    -33.130873 -33.770362281  5.000000e-01  1.000000e+00
1-58:1-7:6    -33.130873 -33.770362281  5.000000e-01  1.000000e+00
1-58:2-8:5    -33.130873 -33.770362281  5.000000e-01  1.000000e+00
1-58:3-22:3   -33.130873 -33.770362281  5.000000e-01  1.000000e+00
1-58:4-17:4   -33.130873 -33.770362281  5.000000e-01  1.000000e+00
1-58:4-17:5   -33.130873 -33.770362281  5.000000e-01  1.000000e+00
1-58:6-6:4    -33.130873 -33.770362281  5.000000e-01  1.000000e+00
1-69:3-3:2    -33.130873 -33.770362281  5.000000e-01  1.000000e+00
1-69:4-23:2   -33.130873 -33.770362281  5.000000e-01  1.000000e+00
1-69:5-5:2    -33.130873 -33.770362281  5.000000e-01  1.000000e+00
1-69:6-13:2   -33.130873 -33.770362281  5.000000e-01  1.000000e+00
1-8:1-14:3    -33.130873 -33.770362281  5.000000e-01  1.000000e+00
1-8:1-20:5    -33.130873 -33.770362281  5.000000e-01  1.000000e+00
1-8:3-10:2    -33.130873 -33.770362281  5.000000e-01  1.000000e+00
2-26:2-15:6   -33.130873 -33.770362281  5.000000e-01  1.000000e+00
2-26:3-22:1   -33.130873 -33.770362281  5.000000e-01  1.000000e+00
2-26:6-19:6   -33.130873 -33.770362281  5.000000e-01  1.000000e+00
2-70:2-21:1   -33.130873 -33.770362281  5.000000e-01  1.000000e+00
2-70:3-9:1    -33.130873 -33.770362281  5.000000e-01  1.000000e+00
2-70:4-23:3   -33.130873 -33.770362281  5.000000e-01  1.000000e+00
2-70:6-19:1   -33.130873 -33.770362281  5.000000e-01  1.000000e+00
2-70:7-27:5   -33.130873 -33.770362281  5.000000e-01  1.000000e+00
3-11:2-15:1   -33.130873 -33.770362281  5.000000e-01  1.000000e+00
3-13:3-10:2   -33.130873 -33.770362281  5.000000e-01  1.000000e+00
3-13:4-17:6   -33.130873 -33.770362281  5.000000e-01  1.000000e+00
3-13:6-6:3    -33.130873 -33.770362281  5.000000e-01  1.000000e+00
3-15:3-3:1    -33.130873 -33.770362281  5.000000e-01  1.000000e+00
3-20:1-7:4    -33.130873 -33.770362281  5.000000e-01  1.000000e+00
3-20:5-12:1   -33.130873 -33.770362281  5.000000e-01  1.000000e+00
3-20:6-19:5   -33.130873 -33.770362281  5.000000e-01  1.000000e+00
3-21:1-1:1    -33.130873 -33.770362281  5.000000e-01  1.000000e+00
3-21:1-20:1   -33.130873 -33.770362281  5.000000e-01  1.000000e+00
3-21:2-15:2   -33.130873 -33.770362281  5.000000e-01  1.000000e+00
3-21:7-27:1   -33.130873 -33.770362281  5.000000e-01  1.000000e+00
3-22:2-21:3   -33.130873 -33.770362281  5.000000e-01  1.000000e+00
3-23:2-21:2   -33.130873 -33.770362281  5.000000e-01  1.000000e+00
3-30-3:2-8:1  -33.130873 -33.770362281  5.000000e-01  1.000000e+00
3-30-3:4-4:1  -33.130873 -33.770362281  5.000000e-01  1.000000e+00
3-30-3:5-5:1  -33.130873 -33.770362281  5.000000e-01  1.000000e+00
3-30:6-13:2   -33.130873 -33.770362281  5.000000e-01  1.000000e+00
3-33:1-14:5   -33.130873 -33.770362281  5.000000e-01  1.000000e+00
3-33:2-21:1   -33.130873 -33.770362281  5.000000e-01  1.000000e+00
3-33:4-17:2   -33.130873 -33.770362281  5.000000e-01  1.000000e+00
3-33:6-13:2   -33.130873 -33.770362281  5.000000e-01  1.000000e+00
3-33:7-27:3   -33.130873 -33.770362281  5.000000e-01  1.000000e+00
3-33:7-27:5   -33.130873 -33.770362281  5.000000e-01  1.000000e+00
3-43:2-21:5   -33.130873 -33.770362281  5.000000e-01  1.000000e+00
3-48:1-1:2    -33.130873 -33.770362281  5.000000e-01  1.000000e+00
3-48:2-15:1   -33.130873 -33.770362281  5.000000e-01  1.000000e+00
3-48:4-23:2   -33.130873 -33.770362281  5.000000e-01  1.000000e+00
3-49:2-15:3   -33.130873 -33.770362281  5.000000e-01  1.000000e+00
3-49:2-21:5   -33.130873 -33.770362281  5.000000e-01  1.000000e+00
3-49:3-10:1   -33.130873 -33.770362281  5.000000e-01  1.000000e+00
3-49:6-19:1   -33.130873 -33.770362281  5.000000e-01  1.000000e+00
3-53:1-14:5   -33.130873 -33.770362281  5.000000e-01  1.000000e+00
3-53:5-5:3    -33.130873 -33.770362281  5.000000e-01  1.000000e+00
3-71:2-15:4   -33.130873 -33.770362281  5.000000e-01  1.000000e+00
3-72:1-20:4   -33.130873 -33.770362281  5.000000e-01  1.000000e+00
3-72:2-15:5   -33.130873 -33.770362281  5.000000e-01  1.000000e+00
3-72:3-3:1    -33.130873 -33.770362281  5.000000e-01  1.000000e+00
3-72:6-25:6   -33.130873 -33.770362281  5.000000e-01  1.000000e+00
3-73:1-1:4    -33.130873 -33.770362281  5.000000e-01  1.000000e+00
3-73:1-20:4   -33.130873 -33.770362281  5.000000e-01  1.000000e+00
3-74:1-1:2    -33.130873 -33.770362281  5.000000e-01  1.000000e+00
3-7:1-7:1     -33.130873 -33.770362281  5.000000e-01  1.000000e+00
3-7:3-9:2     -33.130873 -33.770362281  5.000000e-01  1.000000e+00
3-7:4-4:1     -33.130873 -33.770362281  5.000000e-01  1.000000e+00
3-9:1-14:3    -33.130873 -33.770362281  5.000000e-01  1.000000e+00
3-9:3-3:1     -33.130873 -33.770362281  5.000000e-01  1.000000e+00
3-9:6-6:1     -33.130873 -33.770362281  5.000000e-01  1.000000e+00
3-h:1-1:2     -33.130873 -33.770362281  5.000000e-01  1.000000e+00
3-h:2-8:6     -33.130873 -33.770362281  5.000000e-01  1.000000e+00
3-h:3-3:1     -33.130873 -33.770362281  5.000000e-01  1.000000e+00
3-h:5-5:3     -33.130873 -33.770362281  5.000000e-01  1.000000e+00
4-28:1-1:5    -33.130873 -33.770362281  5.000000e-01  1.000000e+00
4-28:3-16:5   -33.130873 -33.770362281  5.000000e-01  1.000000e+00
4-28:3-3:4    -33.130873 -33.770362281  5.000000e-01  1.000000e+00
4-28:4-17:5   -33.130873 -33.770362281  5.000000e-01  1.000000e+00
4-28:6-13:5   -33.130873 -33.770362281  5.000000e-01  1.000000e+00
4-28:6-25:4   -33.130873 -33.770362281  5.000000e-01  1.000000e+00
4-30-2:1-14:1 -33.130873 -33.770362281  5.000000e-01  1.000000e+00
4-30-2:3-3:1  -33.130873 -33.770362281  5.000000e-01  1.000000e+00
4-30-2:4-23:1 -33.130873 -33.770362281  5.000000e-01  1.000000e+00
4-30-2:6-19:1 -33.130873 -33.770362281  5.000000e-01  1.000000e+00
4-31:3-3:1    -33.130873 -33.770362281  5.000000e-01  1.000000e+00
4-31:4-4:3    -33.130873 -33.770362281  5.000000e-01  1.000000e+00
4-31:6-25:2   -33.130873 -33.770362281  5.000000e-01  1.000000e+00
4-31:7-27:5   -33.130873 -33.770362281  5.000000e-01  1.000000e+00
4-34:1-1:2    -33.130873 -33.770362281  5.000000e-01  1.000000e+00
4-39:4-23:2   -33.130873 -33.770362281  5.000000e-01  1.000000e+00
4-39:5-24:2   -33.130873 -33.770362281  5.000000e-01  1.000000e+00
4-39:5-5:1    -33.130873 -33.770362281  5.000000e-01  1.000000e+00
4-4:3-10:2    -33.130873 -33.770362281  5.000000e-01  1.000000e+00
4-4:4-4:2     -33.130873 -33.770362281  5.000000e-01  1.000000e+00
4-61:2-15:2   -33.130873 -33.770362281  5.000000e-01  1.000000e+00
4-61:3-3:2    -33.130873 -33.770362281  5.000000e-01  1.000000e+00
4-61:6-6:1    -33.130873 -33.770362281  5.000000e-01  1.000000e+00
5-51:1-20:3   -33.130873 -33.770362281  5.000000e-01  1.000000e+00
5-51:2-2:2    -33.130873 -33.770362281  5.000000e-01  1.000000e+00
5-51:6-6:1    -33.130873 -33.770362281  5.000000e-01  1.000000e+00
6-1:2-15:3    -33.130873 -33.770362281  5.000000e-01  1.000000e+00
6-1:2-2:2     -33.130873 -33.770362281  5.000000e-01  1.000000e+00
6-1:2-8:1     -33.130873 -33.770362281  5.000000e-01  1.000000e+00
7-4-1:1-7:3   -33.130873 -33.770362281  5.000000e-01  1.000000e+00
7-4-1:2-21:1  -33.130873 -33.770362281  5.000000e-01  1.000000e+00
7-4-1:5-12:3  -33.130873 -33.770362281  5.000000e-01  1.000000e+00
7-4-1:5-24:2  -33.130873 -33.770362281  5.000000e-01  1.000000e+00
7-4-1:6-25:1  -33.130873 -33.770362281  5.000000e-01  1.000000e+00
3-30-3:3-9:6  -13.884883   0.381768269  5.034447e-01  1.000000e+00
4-30-2:7-27:4 -13.884883   0.381768269  5.034447e-01  1.000000e+00
4-59:3-3:1    -13.884883   0.381768269  5.034447e-01  1.000000e+00
7-4-1:3-22:3  -13.884883   0.381768269  5.034447e-01  1.000000e+00
3-11:2-8:6    -13.876912  -0.663319620  5.034447e-01  1.000000e+00
3-53:4-23:4   -13.876912  -0.663319620  5.034447e-01  1.000000e+00
4-61:3-22:1   -13.876912  -0.663319620  5.034447e-01  1.000000e+00
3-48:4-23:6   -12.346831  -0.291066988  5.044038e-01  1.000000e+00
6-1:2-15:5    -12.346831  -0.291066988  5.044038e-01  1.000000e+00
4-39:4-4:5    -12.349688   0.282232596  5.044038e-01  1.000000e+00
1-69:3-9:1    -15.045847  -0.770234824  5.078125e-01  1.000000e+00
3-20:1-26:6   -15.045847  -0.770234824  5.078125e-01  1.000000e+00
3-33:6-19:5   -15.045847  -0.770234824  5.078125e-01  1.000000e+00
3-74:1-26:1   -15.045847  -0.770234824  5.078125e-01  1.000000e+00
3-74:3-3:3    -15.045847  -0.770234824  5.078125e-01  1.000000e+00
4-34:3-3:1    -15.045847  -0.770234824  5.078125e-01  1.000000e+00
4-34:7-27:5   -15.045847  -0.770234824  5.078125e-01  1.000000e+00
4-39:1-1:3    -15.045847  -0.770234824  5.078125e-01  1.000000e+00
4-39:6-19:3   -15.045847  -0.770234824  5.078125e-01  1.000000e+00
3-48:3-9:5    -12.963114   0.390229848  5.113758e-01  1.000000e+00
3-43:2-8:4    -12.947648  -0.322775847  5.113758e-01  1.000000e+00
4-59:7-27:4   -12.248374   0.278674776  5.189580e-01  1.000000e+00
3-13:6-19:4   -12.869028  -0.293796780  5.223974e-01  1.000000e+00
1-3:5-5:5     -12.884883   0.381768269  5.223974e-01  1.000000e+00
3-73:3-10:4   -12.882882   0.229765176  5.223974e-01  1.000000e+00
3-74:1-26:3   -13.740130   0.367268699  5.234671e-01  1.000000e+00
4-31:4-4:5    -13.740130   0.367268699  5.234671e-01  1.000000e+00
5-51:1-20:4   -13.740130   0.367268699  5.234671e-01  1.000000e+00
3-11:5-5:6    -13.727132  -0.577589746  5.234671e-01  1.000000e+00
4-34:6-19:3   -13.727132  -0.577589746  5.234671e-01  1.000000e+00
4-39:7-27:5   -13.727132  -0.577589746  5.234671e-01  1.000000e+00
4-61:3-22:3   -13.727132  -0.577589746  5.234671e-01  1.000000e+00
1-3:4-4:4     -12.195627  -0.239720108  5.257734e-01  1.000000e+00
1-69:1-26:4   -10.800589   0.140127963  5.285057e-01  1.000000e+00
3-23:5-5:3    -12.808881   0.229765176  5.327093e-01  1.000000e+00
3-30-3:3-10:6 -12.808881   0.229765176  5.327093e-01  1.000000e+00
3-21:5-5:4    -10.115303   0.107145889  5.344378e-01  1.000000e+00
1-8:3-22:6    -11.561034   0.199391527  5.383940e-01  1.000000e+00
3-7:5-5:4     -10.390351   0.121849837  5.385040e-01  1.000000e+00
3-30:1-14:6   -13.608612   0.355296058  5.412562e-01  1.000000e+00
4-30-2:6-6:5  -13.608612   0.355296058  5.412562e-01  1.000000e+00
4-30-4:1-7:5  -13.608612   0.355296058  5.412562e-01  1.000000e+00
4-39:2-2:3    -13.608612   0.355296058  5.412562e-01  1.000000e+00
3-30-3:4-17:4 -13.592402  -0.507200418  5.412562e-01  1.000000e+00
4-61:1-14:4   -13.592402  -0.507200418  5.412562e-01  1.000000e+00
4-34:6-19:4    -9.309501  -0.082178831  5.418290e-01  1.000000e+00
3-43:2-15:4   -12.738492   0.229765176  5.423840e-01  1.000000e+00
3-9:2-15:4    -12.736858  -0.383211701  5.423840e-01  1.000000e+00
1-3:6-13:6    -11.548356  -0.220037742  5.426102e-01  1.000000e+00
3-43:3-10:4   -11.501526   0.200618830  5.467135e-01  1.000000e+00
1-8:4-23:6    -14.727132  -0.577589746  5.488281e-01  1.000000e+00
3-13:5-24:3   -14.727132  -0.577589746  5.488281e-01  1.000000e+00
3-30-3:2-8:6  -14.727132  -0.577589746  5.488281e-01  1.000000e+00
3-43:1-26:5   -14.727132  -0.577589746  5.488281e-01  1.000000e+00
3-43:4-17:4   -14.727132  -0.577589746  5.488281e-01  1.000000e+00
3-h:6-13:4    -14.727132  -0.577589746  5.488281e-01  1.000000e+00
4-30-2:3-10:3 -14.727132  -0.577589746  5.488281e-01  1.000000e+00
4-31:2-2:3    -14.727132  -0.577589746  5.488281e-01  1.000000e+00
3-7:3-16:5    -12.668403  -0.355197325  5.514843e-01  1.000000e+00
3-21:4-17:5   -13.488108   0.345242393  5.571971e-01  1.000000e+00
3-53:2-15:6   -13.488108   0.345242393  5.571971e-01  1.000000e+00
2-70:3-22:5   -13.469845  -0.448306729  5.571971e-01  1.000000e+00
3-23:3-9:6    -11.416629   0.202284439  5.583943e-01  1.000000e+00
1-69:3-10:3   -12.607247   0.229765176  5.600646e-01  1.000000e+00
3-23:3-16:5   -11.901094  -0.229666443  5.665734e-01  1.000000e+00
3-74:5-12:4   -10.509669   0.127195442  5.688053e-01  1.000000e+00
4-34:4-17:4   -10.157356  -0.102431255  5.708376e-01  1.000000e+00
4-30-4:3-22:6 -13.357362  -0.398266047  5.715882e-01  1.000000e+00
1-8:3-10:3    -13.376912   0.336680380  5.715882e-01  1.000000e+00
3-33:2-2:5    -13.376912   0.336680380  5.715882e-01  1.000000e+00
4-59:3-3:3    -13.376912   0.336680380  5.715882e-01  1.000000e+00
3-7:4-4:4     -11.311139   0.153143894  5.726565e-01  1.000000e+00
1-46:5-24:6   -14.566168   0.715192003  5.810547e-01  1.000000e+00
1-58:3-10:6   -14.566168   0.715192003  5.810547e-01  1.000000e+00
1-8:5-24:4    -14.566168   0.715192003  5.810547e-01  1.000000e+00
2-26:5-12:4   -14.566168   0.715192003  5.810547e-01  1.000000e+00
2-70:5-12:6   -14.566168   0.715192003  5.810547e-01  1.000000e+00
3-23:7-27:6   -14.566168   0.715192003  5.810547e-01  1.000000e+00
3-30-3:1-26:6 -14.566168   0.715192003  5.810547e-01  1.000000e+00
3-43:4-23:6   -14.566168   0.715192003  5.810547e-01  1.000000e+00
3-49:5-5:5    -14.566168   0.715192003  5.810547e-01  1.000000e+00
3-53:2-2:5    -14.566168   0.715192003  5.810547e-01  1.000000e+00
3-72:3-16:4   -14.566168   0.715192003  5.810547e-01  1.000000e+00
4-61:6-13:3   -14.566168   0.715192003  5.810547e-01  1.000000e+00
5-51:1-14:5   -14.566168   0.715192003  5.810547e-01  1.000000e+00
1-18:3-10:1   -14.469845  -0.448306729  5.810547e-01  1.000000e+00
1-2:6-25:4    -14.469845  -0.448306729  5.810547e-01  1.000000e+00
3-11:1-14:6   -14.469845  -0.448306729  5.810547e-01  1.000000e+00
3-21:5-5:3    -14.469845  -0.448306729  5.810547e-01  1.000000e+00
3-30:2-8:3    -14.469845  -0.448306729  5.810547e-01  1.000000e+00
3-33:3-9:1    -14.469845  -0.448306729  5.810547e-01  1.000000e+00
3-43:6-25:4   -14.469845  -0.448306729  5.810547e-01  1.000000e+00
3-72:5-5:5    -14.469845  -0.448306729  5.810547e-01  1.000000e+00
3-9:6-13:1    -14.469845  -0.448306729  5.810547e-01  1.000000e+00
4-30-4:4-23:6 -14.469845  -0.448306729  5.810547e-01  1.000000e+00
4-61:4-17:1   -14.469845  -0.448306729  5.810547e-01  1.000000e+00
7-4-1:4-23:3  -14.469845  -0.448306729  5.810547e-01  1.000000e+00
3-7:4-4:6     -13.253366  -0.355197325  5.846647e-01  1.000000e+00
4-31:3-16:5   -13.253366  -0.355197325  5.846647e-01  1.000000e+00
7-4-1:3-16:4  -11.202208  -0.171597387  5.886881e-01  1.000000e+00
4-61:6-13:4    -9.982817   0.087412252  5.933838e-01  1.000000e+00
3-74:1-26:4   -10.320241  -0.103658558  5.939016e-01  1.000000e+00
2-5:3-22:6    -11.684918  -0.166163501  5.942883e-01  1.000000e+00
3-74:6-19:3   -13.156626  -0.317722620  5.966149e-01  1.000000e+00
7-4-1:2-21:6  -13.156626  -0.317722620  5.966149e-01  1.000000e+00
3-13:3-10:4   -13.177364   0.322874580  5.966149e-01  1.000000e+00
3-48:2-21:6   -12.323454   0.229765176  5.966418e-01  1.000000e+00
6-1:6-6:5     -12.323454   0.229765176  5.966418e-01  1.000000e+00
4-59:3-3:4     -9.371467   0.070041487  5.975386e-01  1.000000e+00
3-30:1-1:4    -11.607588   0.167029420  6.024123e-01  1.000000e+00
3-7:6-19:5    -11.607588   0.167029420  6.024123e-01  1.000000e+00
3-33:2-21:4   -12.272828   0.229765176  6.029232e-01  1.000000e+00
2-5:3-9:3     -12.265150  -0.213841476  6.029232e-01  1.000000e+00
1-24:6-6:4    -13.066168  -0.284807997  6.075914e-01  1.000000e+00
3-21:2-2:5    -10.592986   0.105585764  6.078858e-01  1.000000e+00
1-3:3-9:5     -12.215948  -0.199078123  6.089207e-01  1.000000e+00
4-39:3-22:1   -12.215948  -0.199078123  6.089207e-01  1.000000e+00
3-48:4-17:4   -11.012802   0.125929365  6.109737e-01  1.000000e+00
3-49:1-26:4   -12.176613   0.229765176  6.146550e-01  1.000000e+00
4-39:6-13:1   -13.002115   0.312227336  6.177193e-01  1.000000e+00
3-23:1-20:4   -12.981205  -0.255661651  6.177193e-01  1.000000e+00
4-31:5-5:5    -12.981205  -0.255661651  6.177193e-01  1.000000e+00
1-18:3-16:1   -16.338328  -1.355197325  6.250000e-01  1.000000e+00
1-24:3-9:3    -16.338328  -1.355197325  6.250000e-01  1.000000e+00
1-2:1-20:4    -16.338328  -1.355197325  6.250000e-01  1.000000e+00
1-58:1-7:4    -16.338328  -1.355197325  6.250000e-01  1.000000e+00
1-58:3-16:5   -16.338328  -1.355197325  6.250000e-01  1.000000e+00
1-8:6-25:4    -16.338328  -1.355197325  6.250000e-01  1.000000e+00
2-26:1-26:4   -16.338328  -1.355197325  6.250000e-01  1.000000e+00
2-26:3-10:6   -16.338328  -1.355197325  6.250000e-01  1.000000e+00
2-26:3-16:5   -16.338328  -1.355197325  6.250000e-01  1.000000e+00
2-5:6-25:1    -16.338328  -1.355197325  6.250000e-01  1.000000e+00
2-70:1-7:5    -16.338328  -1.355197325  6.250000e-01  1.000000e+00
2-70:3-10:1   -16.338328  -1.355197325  6.250000e-01  1.000000e+00
2-70:3-3:3    -16.338328  -1.355197325  6.250000e-01  1.000000e+00
2-70:4-4:6    -16.338328  -1.355197325  6.250000e-01  1.000000e+00
3-11:6-25:1   -16.338328  -1.355197325  6.250000e-01  1.000000e+00
3-13:1-26:6   -16.338328  -1.355197325  6.250000e-01  1.000000e+00
3-13:4-23:4   -16.338328  -1.355197325  6.250000e-01  1.000000e+00
3-20:4-17:5   -16.338328  -1.355197325  6.250000e-01  1.000000e+00
3-21:3-16:2   -16.338328  -1.355197325  6.250000e-01  1.000000e+00
3-23:1-20:5   -16.338328  -1.355197325  6.250000e-01  1.000000e+00
3-23:1-26:2   -16.338328  -1.355197325  6.250000e-01  1.000000e+00
3-30-3:5-24:3 -16.338328  -1.355197325  6.250000e-01  1.000000e+00
3-30:3-22:2   -16.338328  -1.355197325  6.250000e-01  1.000000e+00
3-33:6-25:5   -16.338328  -1.355197325  6.250000e-01  1.000000e+00
3-43:4-23:5   -16.338328  -1.355197325  6.250000e-01  1.000000e+00
3-48:1-14:3   -16.338328  -1.355197325  6.250000e-01  1.000000e+00
3-48:4-17:1   -16.338328  -1.355197325  6.250000e-01  1.000000e+00
3-53:1-26:1   -16.338328  -1.355197325  6.250000e-01  1.000000e+00
3-53:2-2:1    -16.338328  -1.355197325  6.250000e-01  1.000000e+00
3-53:7-27:6   -16.338328  -1.355197325  6.250000e-01  1.000000e+00
3-73:2-8:5    -16.338328  -1.355197325  6.250000e-01  1.000000e+00
3-74:1-20:5   -16.338328  -1.355197325  6.250000e-01  1.000000e+00
3-7:4-23:1    -16.338328  -1.355197325  6.250000e-01  1.000000e+00
3-7:6-25:3    -16.338328  -1.355197325  6.250000e-01  1.000000e+00
3-9:2-15:1    -16.338328  -1.355197325  6.250000e-01  1.000000e+00
3-h:2-15:5    -16.338328  -1.355197325  6.250000e-01  1.000000e+00
4-28:2-8:5    -16.338328  -1.355197325  6.250000e-01  1.000000e+00
4-30-4:1-1:1  -16.338328  -1.355197325  6.250000e-01  1.000000e+00
4-30-4:3-16:1 -16.338328  -1.355197325  6.250000e-01  1.000000e+00
4-30-4:7-27:4 -16.338328  -1.355197325  6.250000e-01  1.000000e+00
4-31:1-26:1   -16.338328  -1.355197325  6.250000e-01  1.000000e+00
4-31:2-21:3   -16.338328  -1.355197325  6.250000e-01  1.000000e+00
4-31:2-8:3    -16.338328  -1.355197325  6.250000e-01  1.000000e+00
4-31:6-13:3   -16.338328  -1.355197325  6.250000e-01  1.000000e+00
4-34:1-14:6   -16.338328  -1.355197325  6.250000e-01  1.000000e+00
4-34:2-15:1   -16.338328  -1.355197325  6.250000e-01  1.000000e+00
4-34:6-13:2   -16.338328  -1.355197325  6.250000e-01  1.000000e+00
4-39:1-1:1    -16.338328  -1.355197325  6.250000e-01  1.000000e+00
4-59:5-5:2    -16.338328  -1.355197325  6.250000e-01  1.000000e+00
4-61:5-5:1    -16.338328  -1.355197325  6.250000e-01  1.000000e+00
6-1:3-3:1     -16.338328  -1.355197325  6.250000e-01  1.000000e+00
6-1:5-12:1    -16.338328  -1.355197325  6.250000e-01  1.000000e+00
7-4-1:6-6:1   -16.338328  -1.355197325  6.250000e-01  1.000000e+00
1-46:3-22:6   -12.064881   0.186696454  6.254068e-01  1.000000e+00
3-9:1-26:4    -12.077855  -0.160181343  6.254068e-01  1.000000e+00
3-13:3-22:4   -12.921883   0.307767688  6.271026e-01  1.000000e+00
3-23:6-13:3   -12.921883   0.307767688  6.271026e-01  1.000000e+00
2-5:2-21:3    -14.108612  -0.644703942  6.290588e-01  1.000000e+00
3-11:6-19:6   -14.108612  -0.644703942  6.290588e-01  1.000000e+00
3-33:1-14:4   -14.108612  -0.644703942  6.290588e-01  1.000000e+00
3-9:4-4:4     -14.108612  -0.644703942  6.290588e-01  1.000000e+00
4-30-2:3-3:3  -14.108612  -0.644703942  6.290588e-01  1.000000e+00
4-61:2-2:3    -14.108612  -0.644703942  6.290588e-01  1.000000e+00
1-3:4-23:4    -12.040855  -0.234181924  6.304565e-01  1.000000e+00
1-3:6-13:4     -9.376711  -0.063771319  6.308734e-01  1.000000e+00
3-21:1-1:5    -12.825297  -0.206333939  6.358280e-01  1.000000e+00
3-9:5-5:6     -12.825297  -0.206333939  6.358280e-01  1.000000e+00
4-61:6-19:6   -12.825297  -0.206333939  6.358280e-01  1.000000e+00
4-61:2-21:5   -11.941120   0.190236811  6.399729e-01  1.000000e+00
7-4-1:1-26:6  -12.765150  -0.326628173  6.439690e-01  1.000000e+00
7-4-1:6-19:5  -11.917677  -0.196499579  6.444639e-01  1.000000e+00
3-11:1-7:6    -13.934651  -0.547842403  6.476059e-01  1.000000e+00
3-11:6-13:1   -13.934651  -0.547842403  6.476059e-01  1.000000e+00
3-23:3-3:1    -13.934651  -0.547842403  6.476059e-01  1.000000e+00
4-30-2:3-16:5 -13.934651  -0.547842403  6.476059e-01  1.000000e+00
4-30-4:5-24:5 -13.934651  -0.547842403  6.476059e-01  1.000000e+00
4-39:2-21:1   -13.934651  -0.547842403  6.476059e-01  1.000000e+00
3-11:4-23:4   -12.695627  -0.300749541  6.515878e-01  1.000000e+00
4-31:2-2:4    -11.188724  -0.144630339  6.535984e-01  1.000000e+00
3-21:1-1:4    -11.165256  -0.138622230  6.561782e-01  1.000000e+00
2-5:1-26:5    -11.755875   0.194999758  6.608836e-01  1.000000e+00
4-34:4-23:5   -11.755875   0.194999758  6.608836e-01  1.000000e+00
3-7:1-1:4     -11.119452  -0.127169369  6.611697e-01  1.000000e+00
2-70:6-19:5   -13.780590  -0.470674542  6.636238e-01  1.000000e+00
3-7:2-2:5     -11.699491  -0.137017155  6.682850e-01  1.000000e+00
1-8:4-17:4    -11.687961   0.196598312  6.682850e-01  1.000000e+00
3-21:3-3:5    -11.688724   0.130229502  6.682850e-01  1.000000e+00
4-39:5-12:5   -11.032047  -0.106284027  6.705341e-01  1.000000e+00
4-30-2:3-3:5  -12.505660  -0.235898397  6.718110e-01  1.000000e+00
3-48:5-24:4   -10.990279  -0.096735649  6.749346e-01  1.000000e+00
3-30:2-2:4    -10.003332   0.085375266  6.757814e-01  1.000000e+00
2-5:3-3:1     -13.642169  -0.407664745  6.776395e-01  1.000000e+00
3-11:1-26:5   -13.642169  -0.407664745  6.776395e-01  1.000000e+00
3-30:3-10:3   -13.642169  -0.407664745  6.776395e-01  1.000000e+00
2-70:6-6:4    -12.391930  -0.200869179  6.834892e-01  1.000000e+00
1-18:4-4:3    -15.630809  -0.770234824  6.875000e-01  1.000000e+00
1-69:4-23:1   -15.630809  -0.770234824  6.875000e-01  1.000000e+00
1-8:1-14:6    -15.630809  -0.770234824  6.875000e-01  1.000000e+00
1-8:4-17:1    -15.630809  -0.770234824  6.875000e-01  1.000000e+00
2-26:1-26:6   -15.630809  -0.770234824  6.875000e-01  1.000000e+00
2-70:3-22:1   -15.630809  -0.770234824  6.875000e-01  1.000000e+00
3-11:3-16:1   -15.630809  -0.770234824  6.875000e-01  1.000000e+00
3-15:6-13:3   -15.630809  -0.770234824  6.875000e-01  1.000000e+00
3-20:5-5:6    -15.630809  -0.770234824  6.875000e-01  1.000000e+00
3-20:6-19:3   -15.630809  -0.770234824  6.875000e-01  1.000000e+00
3-53:6-6:5    -15.630809  -0.770234824  6.875000e-01  1.000000e+00
3-9:1-14:5    -15.630809  -0.770234824  6.875000e-01  1.000000e+00
3-9:1-1:3     -15.630809  -0.770234824  6.875000e-01  1.000000e+00
4-28:2-15:5   -15.630809  -0.770234824  6.875000e-01  1.000000e+00
4-30-4:2-15:3 -15.630809  -0.770234824  6.875000e-01  1.000000e+00
4-31:5-24:1   -15.630809  -0.770234824  6.875000e-01  1.000000e+00
4-31:5-24:3   -15.630809  -0.770234824  6.875000e-01  1.000000e+00
5-51:4-4:3    -15.630809  -0.770234824  6.875000e-01  1.000000e+00
3-49:3-9:6    -13.516400  -0.355197325  6.900380e-01  1.000000e+00
3-74:5-12:6   -13.516400  -0.355197325  6.900380e-01  1.000000e+00
1-18:3-3:4     -9.471785   0.051427934  6.910327e-01  1.000000e+00
4-30-4:5-12:4 -12.286684  -0.170772754  6.940041e-01  1.000000e+00
4-31:3-3:6    -13.401094  -0.310803206  7.011080e-01  1.000000e+00
4-39:1-1:5    -12.177364   0.136655771  7.035367e-01  1.000000e+00
3-30:6-13:4    -9.706987   0.061820538  7.059240e-01  1.000000e+00
2-70:3-10:4   -10.672870   0.098520642  7.063708e-01  1.000000e+00
3-33:3-10:6   -12.131514   0.139567367  7.079808e-01  1.000000e+00
3-21:3-3:6    -11.286684   0.104234294  7.093227e-01  1.000000e+00
4-34:1-26:4   -10.116856  -0.082178831  7.093584e-01  1.000000e+00
5-51:4-17:5   -13.294597  -0.272735165  7.110711e-01  1.000000e+00
1-18:7-27:5   -15.177364  -0.507200418  7.265625e-01  1.000000e+00
1-24:6-13:6   -15.177364  -0.507200418  7.265625e-01  1.000000e+00
1-58:5-5:6    -15.177364  -0.507200418  7.265625e-01  1.000000e+00
3-30-3:1-1:5  -15.177364  -0.507200418  7.265625e-01  1.000000e+00
3-33:5-5:5    -15.177364  -0.507200418  7.265625e-01  1.000000e+00
3-72:3-10:3   -15.177364  -0.507200418  7.265625e-01  1.000000e+00
3-73:6-13:5   -15.177364  -0.507200418  7.265625e-01  1.000000e+00
3-9:1-7:6     -15.177364  -0.507200418  7.265625e-01  1.000000e+00
3-9:2-15:3    -15.177364  -0.507200418  7.265625e-01  1.000000e+00
3-h:5-24:4    -15.177364  -0.507200418  7.265625e-01  1.000000e+00
4-34:4-17:1   -15.177364  -0.507200418  7.265625e-01  1.000000e+00
4-34:4-17:3   -15.177364  -0.507200418  7.265625e-01  1.000000e+00
6-1:5-5:3     -15.177364  -0.507200418  7.265625e-01  1.000000e+00
1-46:3-10:3   -13.103168  -0.210807416  7.283325e-01  1.000000e+00
3-7:2-21:6    -13.103168  -0.210807416  7.283325e-01  1.000000e+00
4-61:2-21:6   -13.103168  -0.210807416  7.283325e-01  1.000000e+00
1-69:3-9:4     -9.889910   0.067708418  7.303898e-01  1.000000e+00
3-21:3-16:6   -11.857362  -0.142203602  7.343420e-01  1.000000e+00
3-30:5-5:5    -13.016400  -0.185272324  7.358788e-01  1.000000e+00
3-21:5-12:5   -11.784066  -0.123871779  7.406528e-01  1.000000e+00
1-3:4-17:5    -12.934651  -0.162552247  7.428294e-01  1.000000e+00
2-5:3-9:6     -12.934651  -0.162552247  7.428294e-01  1.000000e+00
3-9:2-21:6    -12.857362  -0.142203602  7.492586e-01  1.000000e+00
3-74:2-21:6   -12.845882   0.155764594  7.492586e-01  1.000000e+00
1-3:1-14:3    -14.838328  -0.355197325  7.539063e-01  1.000000e+00
3-13:3-3:6    -14.838328  -0.355197325  7.539063e-01  1.000000e+00
3-30:5-5:3    -14.838328  -0.355197325  7.539063e-01  1.000000e+00
3-33:1-1:6    -14.838328  -0.355197325  7.539063e-01  1.000000e+00
3-48:5-12:3   -14.838328  -0.355197325  7.539063e-01  1.000000e+00
4-30-2:6-25:4 -14.838328  -0.355197325  7.539063e-01  1.000000e+00
7-4-1:3-10:1  -14.838328  -0.355197325  7.539063e-01  1.000000e+00
1-3:4-17:6    -12.723919  -0.244166013  7.607916e-01  1.000000e+00
4-31:3-10:5   -10.698136   0.079522540  7.611430e-01  1.000000e+00
1-3:1-14:4    -12.656626  -0.222747029  7.659918e-01  1.000000e+00
1-24:1-1:4    -12.639313   0.165634838  7.659918e-01  1.000000e+00
5-51:3-16:4   -11.440038  -0.104653863  7.687918e-01  1.000000e+00
2-26:6-13:4   -12.576547   0.168364631  7.708670e-01  1.000000e+00
4-34:2-21:5   -11.384883  -0.092162919  7.729885e-01  1.000000e+00
3-43:6-6:4    -12.530973  -0.185272324  7.754497e-01  1.000000e+00
3-74:2-15:5   -12.516400   0.170871487  7.754497e-01  1.000000e+00
4-39:3-9:6    -11.331783  -0.080574945  7.769648e-01  1.000000e+00
1-69:1-1:4    -12.472103  -0.168784201  7.797679e-01  1.000000e+00
3-11:6-13:5   -12.472103  -0.168784201  7.797679e-01  1.000000e+00
4-59:1-14:4   -11.274761   0.080387552  7.807391e-01  1.000000e+00
3-23:2-8:5    -12.403146   0.175317392  7.838463e-01  1.000000e+00
3-74:5-5:4    -10.371852   0.056700467  7.860523e-01  1.000000e+00
3-7:7-27:5    -12.349688   0.177297756  7.877062e-01  1.000000e+00
4-61:4-17:5   -12.349688   0.177297756  7.877062e-01  1.000000e+00
3-33:2-8:4    -12.361230  -0.139468634  7.877062e-01  1.000000e+00
1-8:6-13:6    -12.298141   0.179139103  7.913664e-01  1.000000e+00
3-11:3-10:6   -12.248374   0.180855575  7.948437e-01  1.000000e+00
3-33:3-3:4    -12.248374   0.180855575  7.948437e-01  1.000000e+00
6-1:1-14:4    -12.209634  -0.102810163  7.981526e-01  1.000000e+00
4-59:1-1:5    -11.029747  -0.063966027  7.985445e-01  1.000000e+00
2-70:2-15:4   -12.162490  -0.092162919  8.013065e-01  1.000000e+00
1-46:6-13:1   -14.177364  -0.507200418  8.036194e-01  1.000000e+00
2-5:2-21:1    -14.177364  -0.507200418  8.036194e-01  1.000000e+00
3-21:1-20:4   -14.177364  -0.507200418  8.036194e-01  1.000000e+00
4-39:3-16:1   -14.177364  -0.507200418  8.036194e-01  1.000000e+00
5-51:4-4:5    -14.177364  -0.507200418  8.036194e-01  1.000000e+00
3-30-3:5-5:4  -12.109980   0.096498645  8.043170e-01  1.000000e+00
7-4-1:3-10:6  -10.793713   0.051427934  8.137534e-01  1.000000e+00
3-21:2-21:1   -13.997416  -0.422311521  8.145294e-01  1.000000e+00
3-74:3-16:5   -13.997416  -0.422311521  8.145294e-01  1.000000e+00
1-8:3-22:5    -11.903146   0.114287958  8.175539e-01  1.000000e+00
3-48:4-4:4    -11.912454  -0.118158128  8.175539e-01  1.000000e+00
2-5:4-4:6     -13.838328  -0.355197325  8.238029e-01  1.000000e+00
3-30:3-3:3    -13.838328  -0.355197325  8.238029e-01  1.000000e+00
3-30:4-4:6    -13.838328  -0.355197325  8.238029e-01  1.000000e+00
3-33:3-22:3   -13.838328  -0.355197325  8.238029e-01  1.000000e+00
3-74:1-1:5    -13.838328  -0.355197325  8.238029e-01  1.000000e+00
3-74:2-8:5    -13.838328  -0.355197325  8.238029e-01  1.000000e+00
3-74:6-25:4   -13.838328  -0.355197325  8.238029e-01  1.000000e+00
3-74:7-27:5   -13.838328  -0.355197325  8.238029e-01  1.000000e+00
4-34:4-4:5    -13.838328  -0.355197325  8.238029e-01  1.000000e+00
1-3:3-22:6    -11.791950   0.122849972  8.243132e-01  1.000000e+00
3-7:3-3:6     -11.791950   0.122849972  8.243132e-01  1.000000e+00
4-39:2-15:4    -9.727837  -0.042607095  8.280532e-01  1.000000e+00
3-15:2-2:5    -13.695627  -0.300749541  8.318119e-01  1.000000e+00
3-33:6-6:6    -13.695627  -0.300749541  8.318119e-01  1.000000e+00
5-51:2-21:3   -13.695627  -0.300749541  8.318119e-01  1.000000e+00
1-46:3-10:5   -11.562955   0.077762082  8.375561e-01  1.000000e+00
3-23:6-6:6    -11.570690  -0.105837856  8.375561e-01  1.000000e+00
1-46:3-22:1   -13.566168  -0.255661651  8.388197e-01  1.000000e+00
2-70:1-7:4    -13.566168  -0.255661651  8.388197e-01  1.000000e+00
3-43:3-10:5   -13.566168  -0.255661651  8.388197e-01  1.000000e+00
4-31:2-8:6    -13.566168  -0.255661651  8.388197e-01  1.000000e+00
4-34:3-16:5   -11.452583  -0.079562882  8.438977e-01  1.000000e+00
3-7:4-23:6    -13.447648  -0.217693801  8.450190e-01  1.000000e+00
4-61:2-8:6    -13.338328  -0.185272324  8.505540e-01  1.000000e+00
1-46:5-5:5    -13.236858  -0.157257947  8.555356e-01  1.000000e+00
3-11:1-1:4    -13.236858  -0.157257947  8.555356e-01  1.000000e+00
3-9:3-3:6     -13.142169  -0.132804904  8.600501e-01  1.000000e+00
3-7:2-2:4      -9.912714  -0.031500137  8.620714e-01  1.000000e+00
4-31:6-25:4   -13.053400  -0.111271742  8.641662e-01  1.000000e+00
1-69:5-12:4   -10.997416  -0.037021365  8.663216e-01  1.000000e+00
3-7:6-6:5     -12.740130   0.092261652  8.776143e-01  1.000000e+00
2-70:5-12:4   -12.753366  -0.185272324  8.776143e-01  1.000000e+00
4-61:3-22:6   -12.753366  -0.185272324  8.776143e-01  1.000000e+00
3-30:6-6:6    -12.684918  -0.166163501  8.803958e-01  1.000000e+00
3-7:2-15:6    -12.672870   0.098520642  8.803958e-01  1.000000e+00
1-2:3-9:6     -12.547100   0.109470942  8.854335e-01  1.000000e+00
1-18:6-13:3   -12.497416  -0.118158128  8.877248e-01  1.000000e+00
3-23:2-8:4     -9.306406  -0.018162338  8.880504e-01  1.000000e+00
3-30-3:3-9:4  -12.431438   0.118733863  8.898840e-01  1.000000e+00
4-30-4:5-5:5  -12.431438   0.118733863  8.898840e-01  1.000000e+00
1-46:3-9:5    -12.376912   0.122849972  8.919232e-01  1.000000e+00
7-4-1:2-15:6  -12.376912   0.122849972  8.919232e-01  1.000000e+00
4-39:5-12:6   -12.224721   0.133549860  8.974218e-01  1.000000e+00
7-4-1:3-3:5   -12.224721   0.133549860  8.974218e-01  1.000000e+00
3-30-3:2-2:4  -12.045847   0.059840174  9.035973e-01  1.000000e+00
3-74:1-7:4    -12.053400  -0.111271742  9.035973e-01  1.000000e+00
6-1:5-24:4    -12.011010  -0.101440733  9.049745e-01  1.000000e+00
1-18:3-10:4    -8.828735   0.015131094  9.050234e-01  1.000000e+00
1-3:3-22:4     -9.990134   0.015260664  9.053918e-01  1.000000e+00
3-33:5-24:4   -11.969845  -0.092162919  9.062943e-01  1.000000e+00
4-61:2-8:5    -11.969845  -0.092162919  9.062943e-01  1.000000e+00
4-31:6-19:4   -11.853035  -0.067216562  9.099465e-01  1.000000e+00
3-11:1-26:4   -11.780156  -0.052634555  9.121566e-01  1.000000e+00
1-3:2-15:5    -11.523650  -0.065690708  9.196068e-01  1.000000e+00
1-8:2-2:5     -11.460884   0.059840174  9.211910e-01  1.000000e+00
4-61:1-26:4   -10.491585  -0.001560370  1.000000e+00  1.000000e+00
4-61:5-12:5   -12.133633   0.049192930  1.000000e+00  1.000000e+00
3-30-3:6-13:4 -11.829924   0.046901119  1.000000e+00  1.000000e+00
4-61:3-3:5    -11.100799   0.031219496  1.000000e+00  1.000000e+00
1-8:2-15:4    -11.449837  -0.023000895  1.000000e+00  1.000000e+00
3-48:2-21:4   -10.778533  -0.017149565  1.000000e+00  1.000000e+00
3-53:6-6:4    -12.890919  -0.075089406  1.000000e+00  1.000000e+00
4-31:1-26:4   -12.048985  -0.025491880  1.000000e+00  1.000000e+00
3-49:3-9:4    -12.612723  -0.021773591  1.000000e+00  1.000000e+00
6-1:3-22:3    -13.045847   0.059840174  1.000000e+00  1.000000e+00
3-72:3-10:4   -12.745065  -0.045869267  1.000000e+00  1.000000e+00
3-9:1-1:4     -12.642169   0.037120098  1.000000e+00  1.000000e+00
3-30:3-16:6   -12.276267   0.030456367  1.000000e+00  1.000000e+00
6-1:3-3:5     -12.276267   0.030456367  1.000000e+00  1.000000e+00
1-69:4-23:5   -12.960884   0.229765176  1.000000e+00  1.000000e+00
4-61:6-6:5    -12.960884   0.229765176  1.000000e+00  1.000000e+00
1-46:2-2:6    -11.407009   0.011585006  1.000000e+00  1.000000e+00
3-9:5-12:4    -11.870009  -0.033269230  1.000000e+00  1.000000e+00
1-24:3-10:5   -12.784066  -0.123871779  1.000000e+00  1.000000e+00
1-8:2-2:6     -12.777130   0.018261070  1.000000e+00  1.000000e+00
3-11:2-2:5    -12.777130   0.018261070  1.000000e+00  1.000000e+00
3-23:4-4:6    -12.777130   0.018261070  1.000000e+00  1.000000e+00
3-33:3-10:5   -12.777130   0.018261070  1.000000e+00  1.000000e+00
4-31:3-22:6   -12.777130   0.018261070  1.000000e+00  1.000000e+00
4-39:3-10:3   -12.777130   0.018261070  1.000000e+00  1.000000e+00
6-1:5-12:3    -12.777130   0.018261070  1.000000e+00  1.000000e+00
1-69:3-16:4   -11.644678  -0.027392664  1.000000e+00  1.000000e+00
3-11:3-9:4    -11.644678  -0.027392664  1.000000e+00  1.000000e+00
3-11:3-9:5    -13.430370   0.229765176  1.000000e+00  1.000000e+00
3-30:3-22:6   -11.289751   0.003489320  1.000000e+00  1.000000e+00
3-73:2-2:4    -13.430370   0.229765176  1.000000e+00  1.000000e+00
1-46:4-23:5   -13.133633   0.049192930  1.000000e+00  1.000000e+00
3-48:2-2:3    -13.133633   0.049192930  1.000000e+00  1.000000e+00
3-74:3-22:5   -12.491585  -0.001560370  1.000000e+00  1.000000e+00
3-15:4-23:6   -12.969845  -0.092162919  1.000000e+00  1.000000e+00
3-15:4-4:4    -12.963114   0.069300503  1.000000e+00  1.000000e+00
1-69:1-1:5    -13.002115   0.147303015  1.000000e+00  1.000000e+00
3-30:2-2:3    -13.006846  -0.018162338  1.000000e+00  1.000000e+00
3-73:6-13:4   -13.006846  -0.018162338  1.000000e+00  1.000000e+00
3-23:2-15:3   -13.183400  -0.050342744  1.000000e+00  1.000000e+00
3-48:7-27:4   -12.550874  -0.011242924  1.000000e+00  1.000000e+00
1-3:3-10:1    -12.708064   0.028131315  1.000000e+00  1.000000e+00
1-8:3-22:3    -12.708064   0.028131315  1.000000e+00  1.000000e+00
3-30-3:5-24:4 -12.714364  -0.107269812  1.000000e+00  1.000000e+00
3-21:3-16:5   -12.921883   0.151762664  1.000000e+00  1.000000e+00
4-30-2:1-26:5 -12.926114  -0.004700078  1.000000e+00  1.000000e+00
1-58:6-13:4   -14.323454   0.229765176  1.000000e+00  1.000000e+00
2-26:2-15:4   -14.323454   0.229765176  1.000000e+00  1.000000e+00
3-21:1-14:5   -14.323454   0.229765176  1.000000e+00  1.000000e+00
3-21:2-15:3   -14.323454   0.229765176  1.000000e+00  1.000000e+00
3-23:2-21:3   -14.323454   0.229765176  1.000000e+00  1.000000e+00
3-53:3-10:3   -14.323454   0.229765176  1.000000e+00  1.000000e+00
3-7:1-14:5    -14.323454   0.229765176  1.000000e+00  1.000000e+00
3-9:3-16:5    -14.323454   0.229765176  1.000000e+00  1.000000e+00
4-34:4-23:6   -14.323454   0.229765176  1.000000e+00  1.000000e+00
3-23:1-14:6   -13.376912   0.122849972  1.000000e+00  1.000000e+00
3-53:1-14:4   -13.550874  -0.011242924  1.000000e+00  1.000000e+00
3-15:4-23:5   -14.434651   0.007372754  1.000000e+00  1.000000e+00
4-31:3-22:3   -14.434651   0.007372754  1.000000e+00  1.000000e+00
3-33:6-13:5   -13.227132   0.037120098  1.000000e+00  1.000000e+00
3-11:6-6:5    -13.434651   0.007372754  1.000000e+00  1.000000e+00
4-61:4-23:5   -13.434651   0.007372754  1.000000e+00  1.000000e+00
3-21:6-19:1   -13.884883   0.077762082  1.000000e+00  1.000000e+00
3-23:2-8:3    -13.884883   0.077762082  1.000000e+00  1.000000e+00
3-7:3-9:6     -13.884883   0.077762082  1.000000e+00  1.000000e+00
4-34:5-24:1   -13.901094  -0.229666443  1.000000e+00  1.000000e+00
4-39:1-7:6    -13.884883   0.077762082  1.000000e+00  1.000000e+00
2-26:3-9:4    -13.545847   0.229765176  1.000000e+00  1.000000e+00
3-33:2-15:6   -13.545847   0.229765176  1.000000e+00  1.000000e+00
1-69:4-4:5    -14.130809   0.229765176  1.000000e+00  1.000000e+00
3-11:1-14:4   -14.130809   0.229765176  1.000000e+00  1.000000e+00
3-43:5-12:6   -14.130809   0.229765176  1.000000e+00  1.000000e+00
3-7:3-16:1    -14.130809   0.229765176  1.000000e+00  1.000000e+00
3-9:1-26:5    -14.130809   0.229765176  1.000000e+00  1.000000e+00
4-30-4:3-16:3 -14.130809   0.229765176  1.000000e+00  1.000000e+00
5-51:5-5:3    -14.130809   0.229765176  1.000000e+00  1.000000e+00
7-4-1:1-26:3  -14.130809   0.229765176  1.000000e+00  1.000000e+00
1-18:1-20:5   -15.630809   1.229765176  1.000000e+00  1.000000e+00
1-24:2-21:6   -15.630809   1.229765176  1.000000e+00  1.000000e+00
1-3:2-21:3    -15.630809   1.229765176  1.000000e+00  1.000000e+00
1-46:3-3:1    -15.545847   0.229765176  1.000000e+00  1.000000e+00
1-58:3-3:5    -15.630809   1.229765176  1.000000e+00  1.000000e+00
1-58:5-12:6   -15.545847   0.229765176  1.000000e+00  1.000000e+00
1-58:5-5:4    -15.630809   1.229765176  1.000000e+00  1.000000e+00
1-69:1-20:5   -15.630809   1.229765176  1.000000e+00  1.000000e+00
2-26:3-9:5    -15.545847   0.229765176  1.000000e+00  1.000000e+00
3-11:1-20:4   -15.630809   1.229765176  1.000000e+00  1.000000e+00
3-11:1-26:3   -15.630809   1.229765176  1.000000e+00  1.000000e+00
3-11:2-21:3   -15.545847   0.229765176  1.000000e+00  1.000000e+00
3-11:6-19:3   -15.545847   0.229765176  1.000000e+00  1.000000e+00
3-13:6-6:4    -15.545847   0.229765176  1.000000e+00  1.000000e+00
3-15:1-1:5    -15.630809   1.229765176  1.000000e+00  1.000000e+00
3-15:1-7:3    -15.545847   0.229765176  1.000000e+00  1.000000e+00
3-15:2-8:5    -15.545847   0.229765176  1.000000e+00  1.000000e+00
3-20:3-10:5   -15.630809   1.229765176  1.000000e+00  1.000000e+00
3-20:5-24:4   -15.630809   1.229765176  1.000000e+00  1.000000e+00
3-30-3:1-1:6  -15.545847   0.229765176  1.000000e+00  1.000000e+00
3-30-3:4-23:6 -15.545847   0.229765176  1.000000e+00  1.000000e+00
3-30:5-24:1   -15.545847   0.229765176  1.000000e+00  1.000000e+00
3-33:1-7:5    -15.545847   0.229765176  1.000000e+00  1.000000e+00
3-33:3-10:3   -15.545847   0.229765176  1.000000e+00  1.000000e+00
3-33:3-9:3    -15.630809   1.229765176  1.000000e+00  1.000000e+00
3-43:5-24:5   -15.630809   1.229765176  1.000000e+00  1.000000e+00
3-49:2-15:1   -15.630809   1.229765176  1.000000e+00  1.000000e+00
3-53:3-16:1   -15.545847   0.229765176  1.000000e+00  1.000000e+00
3-53:6-13:1   -15.545847   0.229765176  1.000000e+00  1.000000e+00
3-72:1-7:4    -15.630809   1.229765176  1.000000e+00  1.000000e+00
3-72:3-16:6   -15.545847   0.229765176  1.000000e+00  1.000000e+00
3-73:2-15:5   -15.545847   0.229765176  1.000000e+00  1.000000e+00
3-73:6-6:4    -15.545847   0.229765176  1.000000e+00  1.000000e+00
3-73:6-6:6    -15.545847   0.229765176  1.000000e+00  1.000000e+00
3-74:5-24:1   -15.545847   0.229765176  1.000000e+00  1.000000e+00
3-7:2-21:2    -15.545847   0.229765176  1.000000e+00  1.000000e+00
3-9:1-1:6     -15.545847   0.229765176  1.000000e+00  1.000000e+00
3-9:2-15:5    -15.545847   0.229765176  1.000000e+00  1.000000e+00
3-9:6-6:5     -15.630809   1.229765176  1.000000e+00  1.000000e+00
3-h:6-6:4     -15.545847   0.229765176  1.000000e+00  1.000000e+00
4-30-2:4-23:6 -15.630809   1.229765176  1.000000e+00  1.000000e+00
4-30-4:6-19:6 -15.630809   1.229765176  1.000000e+00  1.000000e+00
4-31:4-17:1   -15.630809   1.229765176  1.000000e+00  1.000000e+00
4-39:2-21:2   -15.545847   0.229765176  1.000000e+00  1.000000e+00
4-4:2-2:3     -15.630809   1.229765176  1.000000e+00  1.000000e+00
4-59:1-14:1   -15.545847   0.229765176  1.000000e+00  1.000000e+00
4-61:2-21:1   -15.545847   0.229765176  1.000000e+00  1.000000e+00
4-61:5-5:2    -15.545847   0.229765176  1.000000e+00  1.000000e+00
5-51:3-3:2    -15.630809   1.229765176  1.000000e+00  1.000000e+00
3-20:2-15:4   -14.253366  -0.355197325  1.000000e+00  1.000000e+00
3-74:4-17:6   -14.253366  -0.355197325  1.000000e+00  1.000000e+00
3-9:3-9:5     -14.253366  -0.355197325  1.000000e+00  1.000000e+00
3-9:4-17:6    -14.253366  -0.355197325  1.000000e+00  1.000000e+00
3-9:6-19:3    -14.253366  -0.355197325  1.000000e+00  1.000000e+00
6-1:1-7:3     -14.253366  -0.355197325  1.000000e+00  1.000000e+00
7-4-1:6-19:3  -14.253366  -0.355197325  1.000000e+00  1.000000e+00
1-58:5-24:4   -14.545847   0.229765176  1.000000e+00  1.000000e+00
3-21:1-7:3    -14.545847   0.229765176  1.000000e+00  1.000000e+00
3-21:6-25:6   -14.545847   0.229765176  1.000000e+00  1.000000e+00
3-30:2-15:1   -14.545847   0.229765176  1.000000e+00  1.000000e+00
3-30:3-16:3   -14.338328  -0.185272324  1.000000e+00  1.000000e+00
3-30:3-22:1   -14.545847   0.229765176  1.000000e+00  1.000000e+00
3-30:6-13:3   -14.338328  -0.185272324  1.000000e+00  1.000000e+00
3-33:1-14:6   -14.545847   0.229765176  1.000000e+00  1.000000e+00
3-49:3-16:6   -14.338328  -0.185272324  1.000000e+00  1.000000e+00
3-72:2-8:3    -14.338328  -0.185272324  1.000000e+00  1.000000e+00
3-9:6-19:1    -14.338328  -0.185272324  1.000000e+00  1.000000e+00
4-30-2:1-26:6 -14.338328  -0.185272324  1.000000e+00  1.000000e+00
4-30-2:6-13:6 -14.545847   0.229765176  1.000000e+00  1.000000e+00
4-4:4-4:6     -14.545847   0.229765176  1.000000e+00  1.000000e+00
1-46:2-8:6    -15.838328   0.814727676  1.000000e+00  1.000000e+00
2-5:4-17:3    -15.838328   0.814727676  1.000000e+00  1.000000e+00
2-70:6-13:3   -15.838328   0.814727676  1.000000e+00  1.000000e+00
3-13:3-16:3   -15.838328   0.814727676  1.000000e+00  1.000000e+00
3-15:3-10:1   -15.838328   0.814727676  1.000000e+00  1.000000e+00
3-20:3-3:3    -15.838328   0.814727676  1.000000e+00  1.000000e+00
3-20:6-19:6   -15.838328   0.814727676  1.000000e+00  1.000000e+00
3-23:4-4:3    -15.838328   0.814727676  1.000000e+00  1.000000e+00
3-30-3:5-5:5  -15.838328   0.814727676  1.000000e+00  1.000000e+00
3-30:1-1:3    -15.838328   0.814727676  1.000000e+00  1.000000e+00
3-33:2-21:5   -15.838328   0.814727676  1.000000e+00  1.000000e+00
3-33:2-8:1    -15.838328   0.814727676  1.000000e+00  1.000000e+00
3-33:6-13:3   -15.838328   0.814727676  1.000000e+00  1.000000e+00
3-43:2-15:3   -15.838328   0.814727676  1.000000e+00  1.000000e+00
3-48:1-20:5   -15.838328   0.814727676  1.000000e+00  1.000000e+00
3-48:3-3:1    -15.838328   0.814727676  1.000000e+00  1.000000e+00
3-48:6-13:2   -15.838328   0.814727676  1.000000e+00  1.000000e+00
3-49:3-9:5    -15.838328   0.814727676  1.000000e+00  1.000000e+00
3-53:1-1:5    -15.838328   0.814727676  1.000000e+00  1.000000e+00
3-53:2-8:3    -15.838328   0.814727676  1.000000e+00  1.000000e+00
3-53:4-4:5    -15.838328   0.814727676  1.000000e+00  1.000000e+00
3-53:5-12:1   -15.838328   0.814727676  1.000000e+00  1.000000e+00
3-66:1-26:3   -15.838328   0.814727676  1.000000e+00  1.000000e+00
3-66:5-12:5   -15.838328   0.814727676  1.000000e+00  1.000000e+00
3-73:2-2:6    -15.838328   0.814727676  1.000000e+00  1.000000e+00
4-31:5-5:3    -15.838328   0.814727676  1.000000e+00  1.000000e+00
4-34:6-6:1    -15.838328   0.814727676  1.000000e+00  1.000000e+00
4-4:3-16:3    -15.838328   0.814727676  1.000000e+00  1.000000e+00
4-61:2-15:3   -15.838328   0.814727676  1.000000e+00  1.000000e+00
4-61:4-23:1   -15.838328   0.814727676  1.000000e+00  1.000000e+00
4-61:5-5:3    -15.838328   0.814727676  1.000000e+00  1.000000e+00
7-4-1:4-17:1  -15.838328   0.814727676  1.000000e+00  1.000000e+00
1-18:6-25:4   -13.619625  -0.148746448  1.000000e+00  1.000000e+00
1-24:1-26:3   -13.619625  -0.148746448  1.000000e+00  1.000000e+00
1-24:2-15:5   -13.608612   0.104234294  1.000000e+00  1.000000e+00
1-24:2-8:5    -13.619625  -0.148746448  1.000000e+00  1.000000e+00
3-30:6-19:5   -13.619625  -0.148746448  1.000000e+00  1.000000e+00
3-49:3-10:5   -13.608612   0.104234294  1.000000e+00  1.000000e+00
3-49:4-17:4   -13.608612   0.104234294  1.000000e+00  1.000000e+00
3-7:6-19:3    -13.608612   0.104234294  1.000000e+00  1.000000e+00
4-59:6-19:3   -13.619625  -0.148746448  1.000000e+00  1.000000e+00
2-70:2-2:5    -13.816131  -0.059741442  1.000000e+00  1.000000e+00
3-72:5-12:4   -13.816131  -0.059741442  1.000000e+00  1.000000e+00
4-31:5-24:5   -13.816131  -0.059741442  1.000000e+00  1.000000e+00
4-34:3-22:3   -13.816131  -0.059741442  1.000000e+00  1.000000e+00
4-59:4-4:1    -13.816131  -0.059741442  1.000000e+00  1.000000e+00
1-58:6-19:3   -15.838328  -0.355197325  1.000000e+00  1.000000e+00
1-58:6-6:5    -15.838328  -0.355197325  1.000000e+00  1.000000e+00
2-26:1-1:4    -15.838328  -0.355197325  1.000000e+00  1.000000e+00
3-11:1-26:1   -15.838328  -0.355197325  1.000000e+00  1.000000e+00
3-11:2-2:1    -15.838328  -0.355197325  1.000000e+00  1.000000e+00
3-15:1-26:5   -15.838328  -0.355197325  1.000000e+00  1.000000e+00
3-23:1-1:1    -15.838328  -0.355197325  1.000000e+00  1.000000e+00
3-43:3-16:5   -15.838328  -0.355197325  1.000000e+00  1.000000e+00
3-43:6-13:1   -15.838328  -0.355197325  1.000000e+00  1.000000e+00
3-49:4-4:4    -15.838328  -0.355197325  1.000000e+00  1.000000e+00
3-72:4-4:4    -15.838328  -0.355197325  1.000000e+00  1.000000e+00
3-73:3-16:5   -15.838328  -0.355197325  1.000000e+00  1.000000e+00
3-7:1-20:4    -15.838328  -0.355197325  1.000000e+00  1.000000e+00
3-9:3-22:1    -15.838328  -0.355197325  1.000000e+00  1.000000e+00
3-h:2-15:4    -15.838328  -0.355197325  1.000000e+00  1.000000e+00
3-h:2-2:6     -15.838328  -0.355197325  1.000000e+00  1.000000e+00
3-h:3-22:5    -15.838328  -0.355197325  1.000000e+00  1.000000e+00
3-h:6-13:5    -15.838328  -0.355197325  1.000000e+00  1.000000e+00
3-h:6-19:5    -15.838328  -0.355197325  1.000000e+00  1.000000e+00
4-39:4-17:1   -15.838328  -0.355197325  1.000000e+00  1.000000e+00
4-39:7-27:6   -15.838328  -0.355197325  1.000000e+00  1.000000e+00
7-4-1:3-16:1  -15.838328  -0.355197325  1.000000e+00  1.000000e+00
7-4-1:5-5:3   -15.838328  -0.355197325  1.000000e+00  1.000000e+00
1-18:1-14:5   -14.677364  -0.033269230  1.000000e+00  1.000000e+00
1-24:6-6:6    -14.677364  -0.033269230  1.000000e+00  1.000000e+00
1-46:3-9:3    -14.677364  -0.033269230  1.000000e+00  1.000000e+00
2-5:1-1:3     -14.677364  -0.033269230  1.000000e+00  1.000000e+00
3-11:3-22:3   -14.677364  -0.033269230  1.000000e+00  1.000000e+00
3-11:3-3:3    -14.677364  -0.033269230  1.000000e+00  1.000000e+00
3-15:1-1:6    -14.677364  -0.033269230  1.000000e+00  1.000000e+00
3-20:4-23:4   -14.677364  -0.033269230  1.000000e+00  1.000000e+00
3-48:3-16:3   -14.677364  -0.033269230  1.000000e+00  1.000000e+00
3-53:2-2:3    -14.677364  -0.033269230  1.000000e+00  1.000000e+00
3-53:5-5:5    -14.677364  -0.033269230  1.000000e+00  1.000000e+00
3-73:1-26:6   -14.677364  -0.033269230  1.000000e+00  1.000000e+00
3-74:6-13:1   -14.677364  -0.033269230  1.000000e+00  1.000000e+00
3-h:3-9:4     -14.677364  -0.033269230  1.000000e+00  1.000000e+00
4-31:3-9:3    -14.677364  -0.033269230  1.000000e+00  1.000000e+00
4-31:4-23:6   -14.677364  -0.033269230  1.000000e+00  1.000000e+00
1-18:2-8:1    -17.130809   0.229765176  1.000000e+00  1.000000e+00
1-24:1-14:6   -17.130809   0.229765176  1.000000e+00  1.000000e+00
1-24:5-5:6    -17.130809   0.229765176  1.000000e+00  1.000000e+00
1-2:3-3:1     -17.130809   0.229765176  1.000000e+00  1.000000e+00
1-2:4-17:1    -17.130809   0.229765176  1.000000e+00  1.000000e+00
1-2:5-12:3    -17.130809   0.229765176  1.000000e+00  1.000000e+00
1-3:3-16:6    -12.405204   0.066266443  1.000000e+00  1.000000e+00
1-3:3-22:2    -17.130809   0.229765176  1.000000e+00  1.000000e+00
1-3:5-24:3    -17.130809   0.229765176  1.000000e+00  1.000000e+00
1-46:1-1:3    -17.130809   0.229765176  1.000000e+00  1.000000e+00
1-46:2-21:1   -17.130809   0.229765176  1.000000e+00  1.000000e+00
1-46:2-8:2    -17.130809   0.229765176  1.000000e+00  1.000000e+00
1-46:3-9:2    -17.130809   0.229765176  1.000000e+00  1.000000e+00
1-46:4-23:4   -12.409338  -0.043253319  1.000000e+00  1.000000e+00
1-46:6-6:3    -17.130809   0.229765176  1.000000e+00  1.000000e+00
1-46:7-27:5   -17.130809   0.229765176  1.000000e+00  1.000000e+00
1-58:1-1:5    -17.130809   0.229765176  1.000000e+00  1.000000e+00
1-58:3-10:3   -17.130809   0.229765176  1.000000e+00  1.000000e+00
1-69:4-17:1   -17.130809   0.229765176  1.000000e+00  1.000000e+00
1-8:1-7:3     -17.130809   0.229765176  1.000000e+00  1.000000e+00
1-8:2-21:1    -17.130809   0.229765176  1.000000e+00  1.000000e+00
1-8:3-22:2    -17.130809   0.229765176  1.000000e+00  1.000000e+00
1-8:3-9:1     -17.130809   0.229765176  1.000000e+00  1.000000e+00
1-8:5-24:1    -17.130809   0.229765176  1.000000e+00  1.000000e+00
1-8:5-5:1     -17.130809   0.229765176  1.000000e+00  1.000000e+00
2-26:2-21:6   -17.130809   0.229765176  1.000000e+00  1.000000e+00
2-26:5-12:5   -17.130809   0.229765176  1.000000e+00  1.000000e+00
2-5:1-14:6    -17.130809   0.229765176  1.000000e+00  1.000000e+00
2-70:3-3:1    -17.130809   0.229765176  1.000000e+00  1.000000e+00
2-70:4-4:5    -17.130809   0.229765176  1.000000e+00  1.000000e+00
2-70:6-25:6   -17.130809   0.229765176  1.000000e+00  1.000000e+00
2-70:7-27:4   -17.130809   0.229765176  1.000000e+00  1.000000e+00
3-11:2-15:3   -17.130809   0.229765176  1.000000e+00  1.000000e+00
3-11:3-10:2   -17.130809   0.229765176  1.000000e+00  1.000000e+00
3-11:4-23:1   -17.130809   0.229765176  1.000000e+00  1.000000e+00
3-11:5-12:1   -17.130809   0.229765176  1.000000e+00  1.000000e+00
3-13:1-14:4   -17.130809   0.229765176  1.000000e+00  1.000000e+00
3-13:1-14:6   -17.130809   0.229765176  1.000000e+00  1.000000e+00
3-13:3-3:3    -17.130809   0.229765176  1.000000e+00  1.000000e+00
3-13:4-23:6   -17.130809   0.229765176  1.000000e+00  1.000000e+00
3-13:4-4:5    -17.130809   0.229765176  1.000000e+00  1.000000e+00
3-15:6-6:6    -17.130809   0.229765176  1.000000e+00  1.000000e+00
3-15:7-27:5   -17.130809   0.229765176  1.000000e+00  1.000000e+00
3-20:2-8:6    -17.130809   0.229765176  1.000000e+00  1.000000e+00
3-20:4-4:6    -17.130809   0.229765176  1.000000e+00  1.000000e+00
3-20:5-24:6   -17.130809   0.229765176  1.000000e+00  1.000000e+00
3-20:5-5:2    -17.130809   0.229765176  1.000000e+00  1.000000e+00
3-20:5-5:5    -17.130809   0.229765176  1.000000e+00  1.000000e+00
3-21:3-10:2   -17.130809   0.229765176  1.000000e+00  1.000000e+00
3-21:3-9:1    -17.130809   0.229765176  1.000000e+00  1.000000e+00
3-21:6-13:2   -17.130809   0.229765176  1.000000e+00  1.000000e+00
3-21:7-27:3   -17.130809   0.229765176  1.000000e+00  1.000000e+00
3-30-3:3-9:5  -14.142169  -0.132804904  1.000000e+00  1.000000e+00
3-30-3:4-17:1 -17.130809   0.229765176  1.000000e+00  1.000000e+00
3-30-3:4-4:3  -17.130809   0.229765176  1.000000e+00  1.000000e+00
3-30-3:5-12:1 -17.130809   0.229765176  1.000000e+00  1.000000e+00
3-30-3:5-24:1 -17.130809   0.229765176  1.000000e+00  1.000000e+00
3-30-3:7-27:5 -17.130809   0.229765176  1.000000e+00  1.000000e+00
3-30:1-20:5   -17.130809   0.229765176  1.000000e+00  1.000000e+00
3-30:4-23:1   -17.130809   0.229765176  1.000000e+00  1.000000e+00
3-30:5-5:1    -17.130809   0.229765176  1.000000e+00  1.000000e+00
3-30:6-19:3   -14.142169  -0.132804904  1.000000e+00  1.000000e+00
3-30:6-6:1    -17.130809   0.229765176  1.000000e+00  1.000000e+00
3-33:1-20:4   -17.130809   0.229765176  1.000000e+00  1.000000e+00
3-33:3-3:1    -17.130809   0.229765176  1.000000e+00  1.000000e+00
3-33:6-19:2   -17.130809   0.229765176  1.000000e+00  1.000000e+00
3-33:6-25:1   -17.130809   0.229765176  1.000000e+00  1.000000e+00
3-43:1-1:5    -17.130809   0.229765176  1.000000e+00  1.000000e+00
3-43:4-23:1   -17.130809   0.229765176  1.000000e+00  1.000000e+00
3-43:4-4:5    -17.130809   0.229765176  1.000000e+00  1.000000e+00
3-43:5-24:1   -17.130809   0.229765176  1.000000e+00  1.000000e+00
3-43:5-5:5    -17.130809   0.229765176  1.000000e+00  1.000000e+00
3-48:1-1:1    -17.130809   0.229765176  1.000000e+00  1.000000e+00
3-49:2-21:1   -17.130809   0.229765176  1.000000e+00  1.000000e+00
3-49:5-5:1    -17.130809   0.229765176  1.000000e+00  1.000000e+00
3-53:2-21:3   -17.130809   0.229765176  1.000000e+00  1.000000e+00
3-53:2-8:1    -17.130809   0.229765176  1.000000e+00  1.000000e+00
3-53:2-8:5    -17.130809   0.229765176  1.000000e+00  1.000000e+00
3-53:4-23:1   -17.130809   0.229765176  1.000000e+00  1.000000e+00
3-53:4-4:3    -17.130809   0.229765176  1.000000e+00  1.000000e+00
3-53:6-6:3    -17.130809   0.229765176  1.000000e+00  1.000000e+00
3-71:1-26:6   -17.130809   0.229765176  1.000000e+00  1.000000e+00
3-72:1-1:5    -17.130809   0.229765176  1.000000e+00  1.000000e+00
3-72:1-7:5    -17.130809   0.229765176  1.000000e+00  1.000000e+00
3-72:3-22:1   -17.130809   0.229765176  1.000000e+00  1.000000e+00
3-72:4-17:1   -17.130809   0.229765176  1.000000e+00  1.000000e+00
3-72:4-23:3   -17.130809   0.229765176  1.000000e+00  1.000000e+00
3-72:4-4:3    -17.130809   0.229765176  1.000000e+00  1.000000e+00
3-72:4-4:6    -17.130809   0.229765176  1.000000e+00  1.000000e+00
3-72:5-24:6   -17.130809   0.229765176  1.000000e+00  1.000000e+00
3-72:6-25:4   -17.130809   0.229765176  1.000000e+00  1.000000e+00
3-73:1-1:5    -17.130809   0.229765176  1.000000e+00  1.000000e+00
3-73:2-21:6   -17.130809   0.229765176  1.000000e+00  1.000000e+00
3-73:4-23:5   -17.130809   0.229765176  1.000000e+00  1.000000e+00
3-73:5-24:6   -17.130809   0.229765176  1.000000e+00  1.000000e+00
3-73:6-6:5    -17.130809   0.229765176  1.000000e+00  1.000000e+00
3-74:1-14:1   -17.130809   0.229765176  1.000000e+00  1.000000e+00
3-74:6-6:3    -17.130809   0.229765176  1.000000e+00  1.000000e+00
3-74:7-27:3   -17.130809   0.229765176  1.000000e+00  1.000000e+00
3-9:3-9:2     -17.130809   0.229765176  1.000000e+00  1.000000e+00
3-9:6-25:1    -17.130809   0.229765176  1.000000e+00  1.000000e+00
3-9:7-27:4    -17.130809   0.229765176  1.000000e+00  1.000000e+00
3-h:3-10:5    -17.130809   0.229765176  1.000000e+00  1.000000e+00
3-h:3-16:6    -17.130809   0.229765176  1.000000e+00  1.000000e+00
3-h:3-22:3    -17.130809   0.229765176  1.000000e+00  1.000000e+00
3-h:3-22:6    -17.130809   0.229765176  1.000000e+00  1.000000e+00
3-h:3-9:3     -17.130809   0.229765176  1.000000e+00  1.000000e+00
3-h:4-17:6    -17.130809   0.229765176  1.000000e+00  1.000000e+00
3-h:5-5:5     -17.130809   0.229765176  1.000000e+00  1.000000e+00
3-h:6-19:6    -17.130809   0.229765176  1.000000e+00  1.000000e+00
4-28:3-3:5    -17.130809   0.229765176  1.000000e+00  1.000000e+00
4-28:5-12:5   -17.130809   0.229765176  1.000000e+00  1.000000e+00
4-28:6-6:4    -17.130809   0.229765176  1.000000e+00  1.000000e+00
4-30-2:4-17:1 -17.130809   0.229765176  1.000000e+00  1.000000e+00
4-30-2:4-23:3 -17.130809   0.229765176  1.000000e+00  1.000000e+00
4-30-2:4-4:1  -17.130809   0.229765176  1.000000e+00  1.000000e+00
4-30-4:1-26:1 -17.130809   0.229765176  1.000000e+00  1.000000e+00
4-30-4:1-26:3 -17.130809   0.229765176  1.000000e+00  1.000000e+00
4-30-4:5-12:3 -17.130809   0.229765176  1.000000e+00  1.000000e+00
4-30-4:6-25:6 -17.130809   0.229765176  1.000000e+00  1.000000e+00
4-30-4:6-6:1  -17.130809   0.229765176  1.000000e+00  1.000000e+00
4-31:1-7:1    -17.130809   0.229765176  1.000000e+00  1.000000e+00
4-34:1-26:5   -12.405204   0.066266443  1.000000e+00  1.000000e+00
4-34:5-12:1   -17.130809   0.229765176  1.000000e+00  1.000000e+00
4-39:1-1:2    -17.130809   0.229765176  1.000000e+00  1.000000e+00
4-39:1-7:2    -17.130809   0.229765176  1.000000e+00  1.000000e+00
4-39:2-15:2   -17.130809   0.229765176  1.000000e+00  1.000000e+00
4-39:3-22:2   -17.130809   0.229765176  1.000000e+00  1.000000e+00
4-39:6-19:2   -17.130809   0.229765176  1.000000e+00  1.000000e+00
4-4:1-14:5    -17.130809   0.229765176  1.000000e+00  1.000000e+00
4-4:6-13:3    -17.130809   0.229765176  1.000000e+00  1.000000e+00
4-61:6-19:2   -17.130809   0.229765176  1.000000e+00  1.000000e+00
4-61:7-27:4   -14.142169  -0.132804904  1.000000e+00  1.000000e+00
4-b:6-25:4    -17.130809   0.229765176  1.000000e+00  1.000000e+00
6-1:3-9:2     -17.130809   0.229765176  1.000000e+00  1.000000e+00
7-4-1:6-6:6   -12.409338  -0.043253319  1.000000e+00  1.000000e+00
1-18:1-14:1   -33.015991  34.000127457  1.000000e+00  1.000000e+00
1-18:1-14:2   -50.016054   0.000000000  1.000000e+00  1.000000e+00
1-18:1-1:1    -33.015991  34.000127457  1.000000e+00  1.000000e+00
1-18:1-20:1   -50.016054   0.000000000  1.000000e+00  1.000000e+00
1-18:1-20:3   -16.630809  -0.770234824  1.000000e+00  1.000000e+00
1-18:1-26:2   -33.015991  34.000127457  1.000000e+00  1.000000e+00
1-18:1-7:2    -50.016054   0.000000000  1.000000e+00  1.000000e+00
1-18:1-7:3    -50.016054   0.000000000  1.000000e+00  1.000000e+00
1-18:2-2:2    -50.016054   0.000000000  1.000000e+00  1.000000e+00
1-18:2-8:2    -50.016054   0.000000000  1.000000e+00  1.000000e+00
1-18:3-16:2   -50.016054   0.000000000  1.000000e+00  1.000000e+00
1-18:3-22:2   -16.630809  -0.770234824  1.000000e+00  1.000000e+00
1-18:3-3:2    -50.016054   0.000000000  1.000000e+00  1.000000e+00
1-18:4-11:1   -50.016054   0.000000000  1.000000e+00  1.000000e+00
1-18:4-11:3   -50.016054   0.000000000  1.000000e+00  1.000000e+00
1-18:4-11:4   -50.016054   0.000000000  1.000000e+00  1.000000e+00
1-18:4-11:5   -50.016054   0.000000000  1.000000e+00  1.000000e+00
1-18:4-11:6   -50.016054   0.000000000  1.000000e+00  1.000000e+00
1-18:4-4:2    -50.016054   0.000000000  1.000000e+00  1.000000e+00
1-18:5-12:2   -50.016054   0.000000000  1.000000e+00  1.000000e+00
1-18:5-18:1   -50.016054   0.000000000  1.000000e+00  1.000000e+00
1-18:5-18:3   -50.016054   0.000000000  1.000000e+00  1.000000e+00
1-18:5-18:4   -50.016054   0.000000000  1.000000e+00  1.000000e+00
1-18:5-18:5   -50.016054   0.000000000  1.000000e+00  1.000000e+00
1-18:5-18:6   -50.016054   0.000000000  1.000000e+00  1.000000e+00
1-18:5-24:1   -33.015991  34.000127457  1.000000e+00  1.000000e+00
1-18:5-24:2   -50.016054   0.000000000  1.000000e+00  1.000000e+00
1-18:6-25:2   -50.016054   0.000000000  1.000000e+00  1.000000e+00
1-18:6-6:2    -50.016054   0.000000000  1.000000e+00  1.000000e+00
1-18:7-27:1   -50.016054   0.000000000  1.000000e+00  1.000000e+00
1-18:7-27:2   -50.016054   0.000000000  1.000000e+00  1.000000e+00
1-18:7-27:3   -16.630809  -0.770234824  1.000000e+00  1.000000e+00
1-24:1-14:1   -50.016054   0.000000000  1.000000e+00  1.000000e+00
1-24:1-1:1    -50.016054   0.000000000  1.000000e+00  1.000000e+00
1-24:1-20:3   -50.016054   0.000000000  1.000000e+00  1.000000e+00
1-24:1-20:4   -16.630809  -0.770234824  1.000000e+00  1.000000e+00
1-24:1-20:5   -50.016054   0.000000000  1.000000e+00  1.000000e+00
1-24:1-20:6   -50.016054   0.000000000  1.000000e+00  1.000000e+00
1-24:1-7:1    -50.016054   0.000000000  1.000000e+00  1.000000e+00
1-24:1-7:2    -50.016054   0.000000000  1.000000e+00  1.000000e+00
1-24:2-21:2   -50.016054   0.000000000  1.000000e+00  1.000000e+00
1-24:2-8:1    -50.016054   0.000000000  1.000000e+00  1.000000e+00
1-24:2-8:2    -50.016054   0.000000000  1.000000e+00  1.000000e+00
1-24:2-8:3    -33.515991  33.000127457  1.000000e+00  1.000000e+00
1-24:3-10:2   -33.015991  34.000127457  1.000000e+00  1.000000e+00
1-24:3-10:3   -16.630809  -0.770234824  1.000000e+00  1.000000e+00
1-24:3-16:2   -50.016054   0.000000000  1.000000e+00  1.000000e+00
1-24:3-22:2   -50.016054   0.000000000  1.000000e+00  1.000000e+00
1-24:3-9:1    -50.016054   0.000000000  1.000000e+00  1.000000e+00
1-24:4-11:4   -50.016054   0.000000000  1.000000e+00  1.000000e+00
1-24:4-11:5   -50.016054   0.000000000  1.000000e+00  1.000000e+00
1-24:4-17:1   -50.016054   0.000000000  1.000000e+00  1.000000e+00
1-24:4-17:2   -50.016054   0.000000000  1.000000e+00  1.000000e+00
1-24:4-17:6   -33.515991  33.000127457  1.000000e+00  1.000000e+00
1-24:4-23:1   -50.016054   0.000000000  1.000000e+00  1.000000e+00
1-24:4-4:1    -50.016054   0.000000000  1.000000e+00  1.000000e+00
1-24:4-4:2    -50.016054   0.000000000  1.000000e+00  1.000000e+00
1-24:4-4:3    -50.016054   0.000000000  1.000000e+00  1.000000e+00
1-24:5-12:2   -50.016054   0.000000000  1.000000e+00  1.000000e+00
1-24:5-18:1   -50.016054   0.000000000  1.000000e+00  1.000000e+00
1-24:5-18:3   -50.016054   0.000000000  1.000000e+00  1.000000e+00
1-24:5-18:4   -50.016054   0.000000000  1.000000e+00  1.000000e+00
1-24:5-18:5   -50.016054   0.000000000  1.000000e+00  1.000000e+00
1-24:5-18:6   -50.016054   0.000000000  1.000000e+00  1.000000e+00
1-24:5-24:1   -50.016054   0.000000000  1.000000e+00  1.000000e+00
1-24:5-24:2   -50.016054   0.000000000  1.000000e+00  1.000000e+00
1-24:5-24:3   -50.016054   0.000000000  1.000000e+00  1.000000e+00
1-24:5-5:1    -50.016054   0.000000000  1.000000e+00  1.000000e+00
1-24:6-13:2   -50.016054   0.000000000  1.000000e+00  1.000000e+00
1-24:6-13:3   -33.015991  34.000127457  1.000000e+00  1.000000e+00
1-24:6-19:1   -16.630809  -0.770234824  1.000000e+00  1.000000e+00
1-24:6-25:3   -50.016054   0.000000000  1.000000e+00  1.000000e+00
1-24:6-6:1    -33.515991  33.000127457  1.000000e+00  1.000000e+00
1-24:6-6:2    -50.016054   0.000000000  1.000000e+00  1.000000e+00
1-24:7-27:1   -33.515991  33.000127457  1.000000e+00  1.000000e+00
1-24:7-27:5   -16.630809  -0.770234824  1.000000e+00  1.000000e+00
1-2:1-14:1    -50.016054   0.000000000  1.000000e+00  1.000000e+00
1-2:1-14:2    -50.016054   0.000000000  1.000000e+00  1.000000e+00
1-2:1-14:6    -50.016054   0.000000000  1.000000e+00  1.000000e+00
1-2:1-1:2     -50.016054   0.000000000  1.000000e+00  1.000000e+00
1-2:1-20:1    -50.016054   0.000000000  1.000000e+00  1.000000e+00
1-2:1-20:2    -50.016054   0.000000000  1.000000e+00  1.000000e+00
1-2:1-20:3    -50.016054   0.000000000  1.000000e+00  1.000000e+00
1-2:1-20:5    -50.016054   0.000000000  1.000000e+00  1.000000e+00
1-2:1-20:6    -33.515991  33.000127457  1.000000e+00  1.000000e+00
1-2:1-26:1    -50.016054   0.000000000  1.000000e+00  1.000000e+00
1-2:1-7:1     -50.016054   0.000000000  1.000000e+00  1.000000e+00
1-2:1-7:2     -50.016054   0.000000000  1.000000e+00  1.000000e+00
1-2:1-7:3     -50.016054   0.000000000  1.000000e+00  1.000000e+00
1-2:2-15:1    -16.630809  -0.770234824  1.000000e+00  1.000000e+00
1-2:2-15:2    -50.016054   0.000000000  1.000000e+00  1.000000e+00
1-2:2-21:1    -50.016054   0.000000000  1.000000e+00  1.000000e+00
1-2:2-21:2    -50.016054   0.000000000  1.000000e+00  1.000000e+00
1-2:2-8:2     -50.016054   0.000000000  1.000000e+00  1.000000e+00
1-2:3-10:2    -50.016054   0.000000000  1.000000e+00  1.000000e+00
1-2:3-16:2    -50.016054   0.000000000  1.000000e+00  1.000000e+00
1-2:3-22:2    -50.016054   0.000000000  1.000000e+00  1.000000e+00
1-2:3-3:2     -50.016054   0.000000000  1.000000e+00  1.000000e+00
1-2:3-9:1     -50.016054   0.000000000  1.000000e+00  1.000000e+00
1-2:4-11:5    -50.016054   0.000000000  1.000000e+00  1.000000e+00
1-2:4-11:6    -50.016054   0.000000000  1.000000e+00  1.000000e+00
1-2:4-17:2    -50.016054   0.000000000  1.000000e+00  1.000000e+00
1-2:4-17:3    -50.016054   0.000000000  1.000000e+00  1.000000e+00
1-2:4-23:1    -33.515991  33.000127457  1.000000e+00  1.000000e+00
1-2:4-23:3    -33.515991  33.000127457  1.000000e+00  1.000000e+00
1-2:4-4:2     -50.016054   0.000000000  1.000000e+00  1.000000e+00
1-2:4-4:3     -50.016054   0.000000000  1.000000e+00  1.000000e+00
1-2:5-12:1    -50.016054   0.000000000  1.000000e+00  1.000000e+00
1-2:5-12:2    -50.016054   0.000000000  1.000000e+00  1.000000e+00
1-2:5-18:3    -50.016054   0.000000000  1.000000e+00  1.000000e+00
1-2:5-18:4    -50.016054   0.000000000  1.000000e+00  1.000000e+00
1-2:5-18:6    -50.016054   0.000000000  1.000000e+00  1.000000e+00
1-2:5-24:1    -50.016054   0.000000000  1.000000e+00  1.000000e+00
1-2:5-24:2    -50.016054   0.000000000  1.000000e+00  1.000000e+00
1-2:5-24:3    -33.515991  33.000127457  1.000000e+00  1.000000e+00
1-2:5-5:2     -50.016054   0.000000000  1.000000e+00  1.000000e+00
1-2:6-13:2    -50.016054   0.000000000  1.000000e+00  1.000000e+00
1-2:6-19:2    -50.016054   0.000000000  1.000000e+00  1.000000e+00
1-2:6-25:1    -50.016054   0.000000000  1.000000e+00  1.000000e+00
1-2:6-25:2    -50.016054   0.000000000  1.000000e+00  1.000000e+00
1-2:6-25:3    -50.016054   0.000000000  1.000000e+00  1.000000e+00
1-2:6-25:5    -33.515991  33.000127457  1.000000e+00  1.000000e+00
1-2:6-6:2     -50.016054   0.000000000  1.000000e+00  1.000000e+00
1-2:6-6:3     -50.016054   0.000000000  1.000000e+00  1.000000e+00
1-2:7-27:1    -50.016054   0.000000000  1.000000e+00  1.000000e+00
1-2:7-27:2    -50.016054   0.000000000  1.000000e+00  1.000000e+00
1-2:7-27:6    -50.016054   0.000000000  1.000000e+00  1.000000e+00
1-3:1-14:2    -50.016054   0.000000000  1.000000e+00  1.000000e+00
1-3:1-1:1     -50.016054   0.000000000  1.000000e+00  1.000000e+00
1-3:1-1:2     -50.016054   0.000000000  1.000000e+00  1.000000e+00
1-3:1-20:1    -50.016054   0.000000000  1.000000e+00  1.000000e+00
1-3:1-20:2    -50.016054   0.000000000  1.000000e+00  1.000000e+00
1-3:1-20:3    -50.016054   0.000000000  1.000000e+00  1.000000e+00
1-3:1-26:2    -50.016054   0.000000000  1.000000e+00  1.000000e+00
1-3:1-7:2     -50.016054   0.000000000  1.000000e+00  1.000000e+00
1-3:2-21:2    -50.016054   0.000000000  1.000000e+00  1.000000e+00
1-3:2-8:1     -33.515991  33.000127457  1.000000e+00  1.000000e+00
1-3:2-8:2     -50.016054   0.000000000  1.000000e+00  1.000000e+00
1-3:3-10:2    -33.515991  33.000127457  1.000000e+00  1.000000e+00
1-3:3-16:2    -50.016054   0.000000000  1.000000e+00  1.000000e+00
1-3:3-9:2     -50.016054   0.000000000  1.000000e+00  1.000000e+00
1-3:4-11:1    -50.016054   0.000000000  1.000000e+00  1.000000e+00
1-3:4-11:4    -50.016054   0.000000000  1.000000e+00  1.000000e+00
1-3:4-11:5    -50.016054   0.000000000  1.000000e+00  1.000000e+00
1-3:4-11:6    -50.016054   0.000000000  1.000000e+00  1.000000e+00
1-3:4-17:2    -50.016054   0.000000000  1.000000e+00  1.000000e+00
1-3:4-23:2    -50.016054   0.000000000  1.000000e+00  1.000000e+00
1-3:4-4:1     -33.515991  33.000127457  1.000000e+00  1.000000e+00
1-3:4-4:3     -33.515991  33.000127457  1.000000e+00  1.000000e+00
1-3:5-18:3    -50.016054   0.000000000  1.000000e+00  1.000000e+00
1-3:5-18:4    -50.016054   0.000000000  1.000000e+00  1.000000e+00
1-3:5-18:5    -50.016054   0.000000000  1.000000e+00  1.000000e+00
1-3:5-18:6    -50.016054   0.000000000  1.000000e+00  1.000000e+00
1-3:5-24:2    -50.016054   0.000000000  1.000000e+00  1.000000e+00
1-3:6-19:2    -50.016054   0.000000000  1.000000e+00  1.000000e+00
1-3:6-25:1    -50.016054   0.000000000  1.000000e+00  1.000000e+00
1-3:6-25:6    -50.016054   0.000000000  1.000000e+00  1.000000e+00
1-3:6-6:2     -50.016054   0.000000000  1.000000e+00  1.000000e+00
1-45:1-1:4    -50.016054   0.000000000  1.000000e+00  1.000000e+00
1-45:1-1:6    -50.016054   0.000000000  1.000000e+00  1.000000e+00
1-45:1-26:3   -50.016054   0.000000000  1.000000e+00  1.000000e+00
1-45:1-26:4   -33.515991  33.000127457  1.000000e+00  1.000000e+00
1-45:1-26:5   -33.015991  34.000127457  1.000000e+00  1.000000e+00
1-45:2-15:3   -50.016054   0.000000000  1.000000e+00  1.000000e+00
1-45:2-15:4   -50.016054   0.000000000  1.000000e+00  1.000000e+00
1-45:2-15:6   -50.016054   0.000000000  1.000000e+00  1.000000e+00
1-45:2-21:4   -50.016054   0.000000000  1.000000e+00  1.000000e+00
1-45:2-21:5   -50.016054   0.000000000  1.000000e+00  1.000000e+00
1-45:2-2:3    -50.016054   0.000000000  1.000000e+00  1.000000e+00
1-45:2-2:5    -50.016054   0.000000000  1.000000e+00  1.000000e+00
1-45:2-8:2    -50.016054   0.000000000  1.000000e+00  1.000000e+00
1-45:2-8:3    -50.016054   0.000000000  1.000000e+00  1.000000e+00
1-45:3-10:5   -50.016054   0.000000000  1.000000e+00  1.000000e+00
1-45:3-10:6   -33.515991  33.000127457  1.000000e+00  1.000000e+00
1-45:3-16:4   -50.016054   0.000000000  1.000000e+00  1.000000e+00
1-45:3-16:6   -50.016054   0.000000000  1.000000e+00  1.000000e+00
1-45:3-22:3   -50.016054   0.000000000  1.000000e+00  1.000000e+00
1-45:3-22:6   -50.016054   0.000000000  1.000000e+00  1.000000e+00
1-45:3-3:3    -50.016054   0.000000000  1.000000e+00  1.000000e+00
1-45:3-3:4    -50.016054   0.000000000  1.000000e+00  1.000000e+00
1-45:3-3:5    -50.016054   0.000000000  1.000000e+00  1.000000e+00
1-45:3-3:6    -50.016054   0.000000000  1.000000e+00  1.000000e+00
1-45:3-9:3    -50.016054   0.000000000  1.000000e+00  1.000000e+00
1-45:3-9:4    -50.016054   0.000000000  1.000000e+00  1.000000e+00
1-45:3-9:5    -50.016054   0.000000000  1.000000e+00  1.000000e+00
1-45:4-17:3   -50.016054   0.000000000  1.000000e+00  1.000000e+00
1-45:4-17:6   -33.515991  33.000127457  1.000000e+00  1.000000e+00
1-45:4-23:4   -33.515991  33.000127457  1.000000e+00  1.000000e+00
1-45:4-23:6   -50.016054   0.000000000  1.000000e+00  1.000000e+00
1-45:4-4:4    -33.515991  33.000127457  1.000000e+00  1.000000e+00
1-45:5-12:4   -50.016054   0.000000000  1.000000e+00  1.000000e+00
1-45:5-24:6   -33.015991  34.000127457  1.000000e+00  1.000000e+00
1-45:5-5:5    -50.016054   0.000000000  1.000000e+00  1.000000e+00
1-45:6-13:3   -50.016054   0.000000000  1.000000e+00  1.000000e+00
1-45:6-13:4   -50.016054   0.000000000  1.000000e+00  1.000000e+00
1-45:6-13:5   -50.016054   0.000000000  1.000000e+00  1.000000e+00
1-45:6-13:6   -50.016054   0.000000000  1.000000e+00  1.000000e+00
1-45:6-19:3   -50.016054   0.000000000  1.000000e+00  1.000000e+00
1-45:6-19:4   -50.016054   0.000000000  1.000000e+00  1.000000e+00
1-45:6-19:5   -50.016054   0.000000000  1.000000e+00  1.000000e+00
1-45:6-19:6   -50.016054   0.000000000  1.000000e+00  1.000000e+00
1-45:6-25:4   -50.016054   0.000000000  1.000000e+00  1.000000e+00
1-45:6-25:5   -50.016054   0.000000000  1.000000e+00  1.000000e+00
1-45:6-6:3    -50.016054   0.000000000  1.000000e+00  1.000000e+00
1-45:6-6:6    -50.016054   0.000000000  1.000000e+00  1.000000e+00
1-45:7-27:3   -50.016054   0.000000000  1.000000e+00  1.000000e+00
1-45:7-27:6   -50.016054   0.000000000  1.000000e+00  1.000000e+00
1-46:1-14:1   -50.016054   0.000000000  1.000000e+00  1.000000e+00
1-46:1-14:3   -33.515991  33.000127457  1.000000e+00  1.000000e+00
1-46:1-1:1    -50.016054   0.000000000  1.000000e+00  1.000000e+00
1-46:1-20:1   -50.016054   0.000000000  1.000000e+00  1.000000e+00
1-46:1-20:3   -50.016054   0.000000000  1.000000e+00  1.000000e+00
1-46:1-26:1   -33.515991  33.000127457  1.000000e+00  1.000000e+00
1-46:1-26:2   -50.016054   0.000000000  1.000000e+00  1.000000e+00
1-46:1-7:3    -16.630809  -0.770234824  1.000000e+00  1.000000e+00
1-46:2-15:2   -50.016054   0.000000000  1.000000e+00  1.000000e+00
1-46:2-2:2    -50.016054   0.000000000  1.000000e+00  1.000000e+00
1-46:2-8:1    -50.016054   0.000000000  1.000000e+00  1.000000e+00
1-46:3-10:2   -50.016054   0.000000000  1.000000e+00  1.000000e+00
1-46:3-16:2   -50.016054   0.000000000  1.000000e+00  1.000000e+00
1-46:3-22:2   -33.515991  33.000127457  1.000000e+00  1.000000e+00
1-46:4-11:3   -50.016054   0.000000000  1.000000e+00  1.000000e+00
1-46:4-11:4   -50.016054   0.000000000  1.000000e+00  1.000000e+00
1-46:4-11:5   -50.016054   0.000000000  1.000000e+00  1.000000e+00
1-46:4-11:6   -50.016054   0.000000000  1.000000e+00  1.000000e+00
1-46:4-23:2   -50.016054   0.000000000  1.000000e+00  1.000000e+00
1-46:4-4:1    -50.016054   0.000000000  1.000000e+00  1.000000e+00
1-46:4-4:2    -50.016054   0.000000000  1.000000e+00  1.000000e+00
1-46:4-4:3    -50.016054   0.000000000  1.000000e+00  1.000000e+00
1-46:5-12:2   -33.515991  33.000127457  1.000000e+00  1.000000e+00
1-46:5-12:3   -33.515991  33.000127457  1.000000e+00  1.000000e+00
1-46:5-18:1   -50.016054   0.000000000  1.000000e+00  1.000000e+00
1-46:5-18:3   -50.016054   0.000000000  1.000000e+00  1.000000e+00
1-46:5-18:4   -50.016054   0.000000000  1.000000e+00  1.000000e+00
1-46:5-18:5   -50.016054   0.000000000  1.000000e+00  1.000000e+00
1-46:5-18:6   -50.016054   0.000000000  1.000000e+00  1.000000e+00
1-46:5-24:1   -50.016054   0.000000000  1.000000e+00  1.000000e+00
1-46:5-24:2   -50.016054   0.000000000  1.000000e+00  1.000000e+00
1-46:5-24:3   -50.016054   0.000000000  1.000000e+00  1.000000e+00
1-46:5-5:2    -50.016054   0.000000000  1.000000e+00  1.000000e+00
1-46:6-13:2   -50.016054   0.000000000  1.000000e+00  1.000000e+00
1-46:6-25:1   -50.016054   0.000000000  1.000000e+00  1.000000e+00
1-46:6-25:2   -50.016054   0.000000000  1.000000e+00  1.000000e+00
1-46:6-6:1    -33.515991  33.000127457  1.000000e+00  1.000000e+00
1-46:6-6:2    -50.016054   0.000000000  1.000000e+00  1.000000e+00
1-46:7-27:2   -50.016054   0.000000000  1.000000e+00  1.000000e+00
1-58:1-14:3   -50.016054   0.000000000  1.000000e+00  1.000000e+00
1-58:1-14:4   -50.016054   0.000000000  1.000000e+00  1.000000e+00
1-58:1-14:5   -50.016054   0.000000000  1.000000e+00  1.000000e+00
1-58:1-14:6   -50.016054   0.000000000  1.000000e+00  1.000000e+00
1-58:1-1:1    -50.016054   0.000000000  1.000000e+00  1.000000e+00
1-58:1-1:6    -33.015991  34.000127457  1.000000e+00  1.000000e+00
1-58:1-20:4   -50.016054   0.000000000  1.000000e+00  1.000000e+00
1-58:1-20:6   -50.016054   0.000000000  1.000000e+00  1.000000e+00
1-58:1-26:2   -50.016054   0.000000000  1.000000e+00  1.000000e+00
1-58:1-26:3   -50.016054   0.000000000  1.000000e+00  1.000000e+00
1-58:1-26:5   -16.630809  -0.770234824  1.000000e+00  1.000000e+00
1-58:1-7:1    -50.016054   0.000000000  1.000000e+00  1.000000e+00
1-58:1-7:5    -33.515991  33.000127457  1.000000e+00  1.000000e+00
1-58:2-15:1   -50.016054   0.000000000  1.000000e+00  1.000000e+00
1-58:2-15:2   -50.016054   0.000000000  1.000000e+00  1.000000e+00
1-58:2-15:3   -50.016054   0.000000000  1.000000e+00  1.000000e+00
1-58:2-21:1   -50.016054   0.000000000  1.000000e+00  1.000000e+00
1-58:2-21:6   -50.016054   0.000000000  1.000000e+00  1.000000e+00
1-58:2-2:1    -50.016054   0.000000000  1.000000e+00  1.000000e+00
1-58:2-2:2    -33.515991  33.000127457  1.000000e+00  1.000000e+00
1-58:2-2:3    -50.016054   0.000000000  1.000000e+00  1.000000e+00
1-58:2-8:1    -50.016054   0.000000000  1.000000e+00  1.000000e+00
1-58:2-8:3    -50.016054   0.000000000  1.000000e+00  1.000000e+00
1-58:2-8:6    -33.515991  33.000127457  1.000000e+00  1.000000e+00
1-58:3-10:1   -16.630809  -0.770234824  1.000000e+00  1.000000e+00
1-58:3-10:2   -50.016054   0.000000000  1.000000e+00  1.000000e+00
1-58:3-16:1   -50.016054   0.000000000  1.000000e+00  1.000000e+00
1-58:3-16:2   -50.016054   0.000000000  1.000000e+00  1.000000e+00
1-58:3-16:3   -50.016054   0.000000000  1.000000e+00  1.000000e+00
1-58:3-22:2   -50.016054   0.000000000  1.000000e+00  1.000000e+00
1-58:3-3:1    -50.016054   0.000000000  1.000000e+00  1.000000e+00
1-58:3-3:3    -50.016054   0.000000000  1.000000e+00  1.000000e+00
1-58:3-9:3    -50.016054   0.000000000  1.000000e+00  1.000000e+00
1-58:4-11:1   -50.016054   0.000000000  1.000000e+00  1.000000e+00
1-58:4-11:4   -50.016054   0.000000000  1.000000e+00  1.000000e+00
1-58:4-11:5   -50.016054   0.000000000  1.000000e+00  1.000000e+00
1-58:4-17:1   -50.016054   0.000000000  1.000000e+00  1.000000e+00
1-58:4-17:3   -50.016054   0.000000000  1.000000e+00  1.000000e+00
1-58:4-23:1   -50.016054   0.000000000  1.000000e+00  1.000000e+00
1-58:4-23:3   -50.016054   0.000000000  1.000000e+00  1.000000e+00
1-58:4-4:2    -50.016054   0.000000000  1.000000e+00  1.000000e+00
1-58:4-4:4    -33.515991  33.000127457  1.000000e+00  1.000000e+00
1-58:4-4:5    -50.016054   0.000000000  1.000000e+00  1.000000e+00
1-58:5-12:2   -50.016054   0.000000000  1.000000e+00  1.000000e+00
1-58:5-12:3   -50.016054   0.000000000  1.000000e+00  1.000000e+00
1-58:5-18:4   -50.016054   0.000000000  1.000000e+00  1.000000e+00
1-58:5-24:1   -50.016054   0.000000000  1.000000e+00  1.000000e+00
1-58:5-24:2   -50.016054   0.000000000  1.000000e+00  1.000000e+00
1-58:5-24:3   -50.016054   0.000000000  1.000000e+00  1.000000e+00
1-58:5-5:5    -50.016054   0.000000000  1.000000e+00  1.000000e+00
1-58:6-13:3   -50.016054   0.000000000  1.000000e+00  1.000000e+00
1-58:6-19:1   -50.016054   0.000000000  1.000000e+00  1.000000e+00
1-58:6-19:2   -50.016054   0.000000000  1.000000e+00  1.000000e+00
1-58:6-19:5   -33.015991  34.000127457  1.000000e+00  1.000000e+00
1-58:6-25:3   -50.016054   0.000000000  1.000000e+00  1.000000e+00
1-58:6-25:4   -50.016054   0.000000000  1.000000e+00  1.000000e+00
1-58:6-25:5   -50.016054   0.000000000  1.000000e+00  1.000000e+00
1-58:6-25:6   -50.016054   0.000000000  1.000000e+00  1.000000e+00
1-58:6-6:1    -50.016054   0.000000000  1.000000e+00  1.000000e+00
1-58:6-6:3    -50.016054   0.000000000  1.000000e+00  1.000000e+00
1-58:6-6:6    -33.515991  33.000127457  1.000000e+00  1.000000e+00
1-58:7-27:4   -50.016054   0.000000000  1.000000e+00  1.000000e+00
1-58:7-27:5   -50.016054   0.000000000  1.000000e+00  1.000000e+00
1-68:1-26:5   -50.016054   0.000000000  1.000000e+00  1.000000e+00
1-68:1-26:6   -50.016054   0.000000000  1.000000e+00  1.000000e+00
1-68:2-15:3   -50.016054   0.000000000  1.000000e+00  1.000000e+00
1-68:2-15:5   -50.016054   0.000000000  1.000000e+00  1.000000e+00
1-68:2-21:4   -50.016054   0.000000000  1.000000e+00  1.000000e+00
1-68:3-16:6   -50.016054   0.000000000  1.000000e+00  1.000000e+00
1-68:3-22:4   -50.016054   0.000000000  1.000000e+00  1.000000e+00
1-68:3-3:4    -50.016054   0.000000000  1.000000e+00  1.000000e+00
1-68:4-23:6   -50.016054   0.000000000  1.000000e+00  1.000000e+00
1-68:6-13:5   -50.016054   0.000000000  1.000000e+00  1.000000e+00
1-69:1-14:1   -50.016054   0.000000000  1.000000e+00  1.000000e+00
1-69:1-14:2   -50.016054   0.000000000  1.000000e+00  1.000000e+00
1-69:1-1:1    -50.016054   0.000000000  1.000000e+00  1.000000e+00
1-69:1-1:2    -33.515991  33.000127457  1.000000e+00  1.000000e+00
1-69:1-20:1   -50.016054   0.000000000  1.000000e+00  1.000000e+00
1-69:1-20:3   -33.515991  33.000127457  1.000000e+00  1.000000e+00
1-69:1-20:6   -33.015991  34.000127457  1.000000e+00  1.000000e+00
1-69:1-7:2    -50.016054   0.000000000  1.000000e+00  1.000000e+00
1-69:1-7:3    -50.016054   0.000000000  1.000000e+00  1.000000e+00
1-69:3-16:2   -50.016054   0.000000000  1.000000e+00  1.000000e+00
1-69:4-11:1   -50.016054   0.000000000  1.000000e+00  1.000000e+00
1-69:4-11:4   -50.016054   0.000000000  1.000000e+00  1.000000e+00
1-69:4-11:5   -50.016054   0.000000000  1.000000e+00  1.000000e+00
1-69:4-11:6   -50.016054   0.000000000  1.000000e+00  1.000000e+00
1-69:4-17:2   -50.016054   0.000000000  1.000000e+00  1.000000e+00
1-69:4-4:1    -16.630809  -0.770234824  1.000000e+00  1.000000e+00
1-69:4-4:2    -50.016054   0.000000000  1.000000e+00  1.000000e+00
1-69:5-12:2   -50.016054   0.000000000  1.000000e+00  1.000000e+00
1-69:5-18:1   -50.016054   0.000000000  1.000000e+00  1.000000e+00
1-69:5-18:3   -50.016054   0.000000000  1.000000e+00  1.000000e+00
1-69:5-18:4   -50.016054   0.000000000  1.000000e+00  1.000000e+00
1-69:5-18:5   -50.016054   0.000000000  1.000000e+00  1.000000e+00
1-69:5-18:6   -50.016054   0.000000000  1.000000e+00  1.000000e+00
1-69:6-25:2   -50.016054   0.000000000  1.000000e+00  1.000000e+00
1-69:6-6:2    -50.016054   0.000000000  1.000000e+00  1.000000e+00
1-69:7-27:1   -33.515991  33.000127457  1.000000e+00  1.000000e+00
1-69:7-27:2   -50.016054   0.000000000  1.000000e+00  1.000000e+00
1-69:7-27:3   -33.515991  33.000127457  1.000000e+00  1.000000e+00
1-8:1-14:1    -50.016054   0.000000000  1.000000e+00  1.000000e+00
1-8:1-1:1     -50.016054   0.000000000  1.000000e+00  1.000000e+00
1-8:1-1:2     -50.016054   0.000000000  1.000000e+00  1.000000e+00
1-8:1-1:3     -33.515991  33.000127457  1.000000e+00  1.000000e+00
1-8:1-20:1    -50.016054   0.000000000  1.000000e+00  1.000000e+00
1-8:1-20:3    -50.016054   0.000000000  1.000000e+00  1.000000e+00
1-8:1-7:1     -33.515991  33.000127457  1.000000e+00  1.000000e+00
1-8:1-7:2     -50.016054   0.000000000  1.000000e+00  1.000000e+00
1-8:2-21:2    -50.016054   0.000000000  1.000000e+00  1.000000e+00
1-8:2-8:2     -50.016054   0.000000000  1.000000e+00  1.000000e+00
1-8:3-16:1    -50.016054   0.000000000  1.000000e+00  1.000000e+00
1-8:3-3:2     -50.016054   0.000000000  1.000000e+00  1.000000e+00
1-8:3-9:2     -50.016054   0.000000000  1.000000e+00  1.000000e+00
1-8:4-11:5    -50.016054   0.000000000  1.000000e+00  1.000000e+00
1-8:4-17:2    -50.016054   0.000000000  1.000000e+00  1.000000e+00
1-8:4-23:1    -50.016054   0.000000000  1.000000e+00  1.000000e+00
1-8:4-23:2    -50.016054   0.000000000  1.000000e+00  1.000000e+00
1-8:4-4:1     -50.016054   0.000000000  1.000000e+00  1.000000e+00
1-8:5-12:1    -16.630809  -0.770234824  1.000000e+00  1.000000e+00
1-8:5-12:2    -50.016054   0.000000000  1.000000e+00  1.000000e+00
1-8:5-18:1    -50.016054   0.000000000  1.000000e+00  1.000000e+00
1-8:5-18:4    -50.016054   0.000000000  1.000000e+00  1.000000e+00
1-8:5-18:5    -50.016054   0.000000000  1.000000e+00  1.000000e+00
1-8:5-18:6    -50.016054   0.000000000  1.000000e+00  1.000000e+00
1-8:5-24:2    -50.016054   0.000000000  1.000000e+00  1.000000e+00
1-8:5-5:2     -50.016054   0.000000000  1.000000e+00  1.000000e+00
1-8:6-19:2    -50.016054   0.000000000  1.000000e+00  1.000000e+00
1-8:6-25:1    -50.016054   0.000000000  1.000000e+00  1.000000e+00
1-8:6-25:2    -50.016054   0.000000000  1.000000e+00  1.000000e+00
1-8:6-25:6    -16.630809  -0.770234824  1.000000e+00  1.000000e+00
1-8:7-27:3    -50.016054   0.000000000  1.000000e+00  1.000000e+00
1-8:7-27:5    -50.016054   0.000000000  1.000000e+00  1.000000e+00
1-f:1-1:4     -50.016054   0.000000000  1.000000e+00  1.000000e+00
1-f:1-26:4    -50.016054   0.000000000  1.000000e+00  1.000000e+00
1-f:1-7:1     -50.016054   0.000000000  1.000000e+00  1.000000e+00
1-f:1-7:5     -50.016054   0.000000000  1.000000e+00  1.000000e+00
1-f:2-15:3    -50.016054   0.000000000  1.000000e+00  1.000000e+00
1-f:2-15:5    -50.016054   0.000000000  1.000000e+00  1.000000e+00
1-f:2-21:1    -50.016054   0.000000000  1.000000e+00  1.000000e+00
1-f:2-21:3    -50.016054   0.000000000  1.000000e+00  1.000000e+00
1-f:2-21:5    -50.016054   0.000000000  1.000000e+00  1.000000e+00
1-f:2-21:6    -50.016054   0.000000000  1.000000e+00  1.000000e+00
1-f:2-2:4     -50.016054   0.000000000  1.000000e+00  1.000000e+00
1-f:2-2:5     -50.016054   0.000000000  1.000000e+00  1.000000e+00
1-f:2-8:1     -50.016054   0.000000000  1.000000e+00  1.000000e+00
1-f:2-8:4     -50.016054   0.000000000  1.000000e+00  1.000000e+00
1-f:3-10:3    -50.016054   0.000000000  1.000000e+00  1.000000e+00
1-f:3-10:4    -50.016054   0.000000000  1.000000e+00  1.000000e+00
1-f:3-10:5    -50.016054   0.000000000  1.000000e+00  1.000000e+00
1-f:3-10:6    -50.016054   0.000000000  1.000000e+00  1.000000e+00
1-f:3-16:1    -50.016054   0.000000000  1.000000e+00  1.000000e+00
1-f:3-16:3    -50.016054   0.000000000  1.000000e+00  1.000000e+00
1-f:3-22:1    -50.016054   0.000000000  1.000000e+00  1.000000e+00
1-f:3-22:4    -50.016054   0.000000000  1.000000e+00  1.000000e+00
1-f:3-22:6    -50.016054   0.000000000  1.000000e+00  1.000000e+00
1-f:3-3:4     -50.016054   0.000000000  1.000000e+00  1.000000e+00
1-f:3-3:6     -50.016054   0.000000000  1.000000e+00  1.000000e+00
1-f:3-9:4     -50.016054   0.000000000  1.000000e+00  1.000000e+00
1-f:3-9:5     -50.016054   0.000000000  1.000000e+00  1.000000e+00
1-f:3-9:6     -50.016054   0.000000000  1.000000e+00  1.000000e+00
1-f:4-17:4    -50.016054   0.000000000  1.000000e+00  1.000000e+00
1-f:4-23:3    -50.016054   0.000000000  1.000000e+00  1.000000e+00
1-f:4-23:6    -50.016054   0.000000000  1.000000e+00  1.000000e+00
1-f:4-4:3     -50.016054   0.000000000  1.000000e+00  1.000000e+00
1-f:4-4:4     -50.016054   0.000000000  1.000000e+00  1.000000e+00
1-f:4-4:6     -33.515991  33.000127457  1.000000e+00  1.000000e+00
1-f:5-12:2    -50.016054   0.000000000  1.000000e+00  1.000000e+00
1-f:5-12:4    -50.016054   0.000000000  1.000000e+00  1.000000e+00
1-f:5-12:5    -50.016054   0.000000000  1.000000e+00  1.000000e+00
1-f:5-24:4    -50.016054   0.000000000  1.000000e+00  1.000000e+00
1-f:5-24:6    -50.016054   0.000000000  1.000000e+00  1.000000e+00
1-f:5-5:1     -50.016054   0.000000000  1.000000e+00  1.000000e+00
1-f:5-5:4     -50.016054   0.000000000  1.000000e+00  1.000000e+00
1-f:6-13:3    -50.016054   0.000000000  1.000000e+00  1.000000e+00
1-f:6-13:4    -50.016054   0.000000000  1.000000e+00  1.000000e+00
1-f:6-13:5    -50.016054   0.000000000  1.000000e+00  1.000000e+00
1-f:6-19:4    -50.016054   0.000000000  1.000000e+00  1.000000e+00
1-f:6-19:5    -50.016054   0.000000000  1.000000e+00  1.000000e+00
1-f:6-19:6    -50.016054   0.000000000  1.000000e+00  1.000000e+00
1-f:6-6:4     -50.016054   0.000000000  1.000000e+00  1.000000e+00
1-NL1:1-14:4  -50.016054   0.000000000  1.000000e+00  1.000000e+00
1-NL1:1-14:5  -33.515991  33.000127457  1.000000e+00  1.000000e+00
1-NL1:1-1:6   -50.016054   0.000000000  1.000000e+00  1.000000e+00
1-NL1:1-20:4  -50.016054   0.000000000  1.000000e+00  1.000000e+00
1-NL1:1-20:6  -50.016054   0.000000000  1.000000e+00  1.000000e+00
1-NL1:1-26:3  -33.515991  33.000127457  1.000000e+00  1.000000e+00
1-NL1:1-26:4  -50.016054   0.000000000  1.000000e+00  1.000000e+00
1-NL1:1-26:6  -50.016054   0.000000000  1.000000e+00  1.000000e+00
1-NL1:1-7:4   -50.016054   0.000000000  1.000000e+00  1.000000e+00
1-NL1:2-15:3  -50.016054   0.000000000  1.000000e+00  1.000000e+00
1-NL1:2-15:4  -50.016054   0.000000000  1.000000e+00  1.000000e+00
1-NL1:2-15:6  -33.515991  33.000127457  1.000000e+00  1.000000e+00
1-NL1:2-21:3  -50.016054   0.000000000  1.000000e+00  1.000000e+00
1-NL1:2-21:4  -50.016054   0.000000000  1.000000e+00  1.000000e+00
1-NL1:2-21:6  -50.016054   0.000000000  1.000000e+00  1.000000e+00
1-NL1:2-2:1   -50.016054   0.000000000  1.000000e+00  1.000000e+00
1-NL1:2-2:4   -50.016054   0.000000000  1.000000e+00  1.000000e+00
1-NL1:2-8:4   -50.016054   0.000000000  1.000000e+00  1.000000e+00
1-NL1:2-8:6   -50.016054   0.000000000  1.000000e+00  1.000000e+00
1-NL1:3-10:1  -50.016054   0.000000000  1.000000e+00  1.000000e+00
1-NL1:3-10:4  -50.016054   0.000000000  1.000000e+00  1.000000e+00
1-NL1:3-10:5  -50.016054   0.000000000  1.000000e+00  1.000000e+00
1-NL1:3-16:3  -33.515991  33.000127457  1.000000e+00  1.000000e+00
1-NL1:3-16:5  -33.515991  33.000127457  1.000000e+00  1.000000e+00
1-NL1:3-16:6  -33.515991  33.000127457  1.000000e+00  1.000000e+00
1-NL1:3-22:3  -50.016054   0.000000000  1.000000e+00  1.000000e+00
1-NL1:3-22:4  -33.515991  33.000127457  1.000000e+00  1.000000e+00
1-NL1:3-22:5  -50.016054   0.000000000  1.000000e+00  1.000000e+00
1-NL1:3-22:6  -50.016054   0.000000000  1.000000e+00  1.000000e+00
1-NL1:3-3:4   -50.016054   0.000000000  1.000000e+00  1.000000e+00
1-NL1:3-3:5   -50.016054   0.000000000  1.000000e+00  1.000000e+00
1-NL1:3-3:6   -33.515991  33.000127457  1.000000e+00  1.000000e+00
1-NL1:3-9:4   -50.016054   0.000000000  1.000000e+00  1.000000e+00
1-NL1:3-9:6   -33.515991  33.000127457  1.000000e+00  1.000000e+00
1-NL1:4-17:4  -50.016054   0.000000000  1.000000e+00  1.000000e+00
1-NL1:4-17:5  -33.515991  33.000127457  1.000000e+00  1.000000e+00
1-NL1:4-23:4  -50.016054   0.000000000  1.000000e+00  1.000000e+00
1-NL1:4-23:6  -50.016054   0.000000000  1.000000e+00  1.000000e+00
1-NL1:4-4:4   -50.016054   0.000000000  1.000000e+00  1.000000e+00
1-NL1:5-12:1  -50.016054   0.000000000  1.000000e+00  1.000000e+00
1-NL1:5-12:6  -50.016054   0.000000000  1.000000e+00  1.000000e+00
1-NL1:5-24:2  -50.016054   0.000000000  1.000000e+00  1.000000e+00
1-NL1:5-24:3  -50.016054   0.000000000  1.000000e+00  1.000000e+00
1-NL1:5-24:6  -50.016054   0.000000000  1.000000e+00  1.000000e+00
1-NL1:5-5:4   -50.016054   0.000000000  1.000000e+00  1.000000e+00
1-NL1:5-5:6   -50.016054   0.000000000  1.000000e+00  1.000000e+00
1-NL1:6-13:5  -50.016054   0.000000000  1.000000e+00  1.000000e+00
1-NL1:6-13:6  -33.515991  33.000127457  1.000000e+00  1.000000e+00
1-NL1:6-19:1  -50.016054   0.000000000  1.000000e+00  1.000000e+00
1-NL1:6-19:4  -50.016054   0.000000000  1.000000e+00  1.000000e+00
1-NL1:6-19:6  -50.016054   0.000000000  1.000000e+00  1.000000e+00
1-NL1:6-25:4  -50.016054   0.000000000  1.000000e+00  1.000000e+00
1-NL1:6-25:6  -50.016054   0.000000000  1.000000e+00  1.000000e+00
1-NL1:6-6:4   -50.016054   0.000000000  1.000000e+00  1.000000e+00
1-NL1:7-27:4  -50.016054   0.000000000  1.000000e+00  1.000000e+00
2-10:2-21:4   -50.016054   0.000000000  1.000000e+00  1.000000e+00
2-10:3-10:6   -50.016054   0.000000000  1.000000e+00  1.000000e+00
2-10:3-22:6   -33.515991  33.000127457  1.000000e+00  1.000000e+00
2-10:6-13:4   -50.016054   0.000000000  1.000000e+00  1.000000e+00
2-10:6-6:3    -50.016054   0.000000000  1.000000e+00  1.000000e+00
2-26:1-14:3   -33.015991  34.000127457  1.000000e+00  1.000000e+00
2-26:1-14:6   -50.016054   0.000000000  1.000000e+00  1.000000e+00
2-26:1-1:2    -50.016054   0.000000000  1.000000e+00  1.000000e+00
2-26:1-1:3    -50.016054   0.000000000  1.000000e+00  1.000000e+00
2-26:1-1:5    -50.016054   0.000000000  1.000000e+00  1.000000e+00
2-26:1-1:6    -33.015991  34.000127457  1.000000e+00  1.000000e+00
2-26:1-20:3   -50.016054   0.000000000  1.000000e+00  1.000000e+00
2-26:1-20:5   -50.016054   0.000000000  1.000000e+00  1.000000e+00
2-26:1-20:6   -50.016054   0.000000000  1.000000e+00  1.000000e+00
2-26:1-26:3   -33.515991  33.000127457  1.000000e+00  1.000000e+00
2-26:1-7:3    -50.016054   0.000000000  1.000000e+00  1.000000e+00
2-26:2-15:2   -50.016054   0.000000000  1.000000e+00  1.000000e+00
2-26:2-15:3   -50.016054   0.000000000  1.000000e+00  1.000000e+00
2-26:2-21:1   -50.016054   0.000000000  1.000000e+00  1.000000e+00
2-26:2-21:2   -50.016054   0.000000000  1.000000e+00  1.000000e+00
2-26:2-21:3   -33.515991  33.000127457  1.000000e+00  1.000000e+00
2-26:2-2:1    -50.016054   0.000000000  1.000000e+00  1.000000e+00
2-26:2-2:3    -50.016054   0.000000000  1.000000e+00  1.000000e+00
2-26:2-8:2    -50.016054   0.000000000  1.000000e+00  1.000000e+00
2-26:2-8:3    -50.016054   0.000000000  1.000000e+00  1.000000e+00
2-26:2-8:5    -33.515991  33.000127457  1.000000e+00  1.000000e+00
2-26:3-10:1   -50.016054   0.000000000  1.000000e+00  1.000000e+00
2-26:3-16:6   -50.016054   0.000000000  1.000000e+00  1.000000e+00
2-26:3-22:2   -50.016054   0.000000000  1.000000e+00  1.000000e+00
2-26:3-22:6   -33.015991  34.000127457  1.000000e+00  1.000000e+00
2-26:3-3:1    -50.016054   0.000000000  1.000000e+00  1.000000e+00
2-26:3-3:2    -50.016054   0.000000000  1.000000e+00  1.000000e+00
2-26:3-3:3    -50.016054   0.000000000  1.000000e+00  1.000000e+00
2-26:3-9:3    -50.016054   0.000000000  1.000000e+00  1.000000e+00
2-26:4-11:2   -50.016054   0.000000000  1.000000e+00  1.000000e+00
2-26:4-11:4   -50.016054   0.000000000  1.000000e+00  1.000000e+00
2-26:4-17:1   -50.016054   0.000000000  1.000000e+00  1.000000e+00
2-26:4-17:2   -50.016054   0.000000000  1.000000e+00  1.000000e+00
2-26:4-17:3   -50.016054   0.000000000  1.000000e+00  1.000000e+00
2-26:4-23:1   -50.016054   0.000000000  1.000000e+00  1.000000e+00
2-26:4-23:2   -50.016054   0.000000000  1.000000e+00  1.000000e+00
2-26:4-23:3   -50.016054   0.000000000  1.000000e+00  1.000000e+00
2-26:4-23:6   -33.515991  33.000127457  1.000000e+00  1.000000e+00
2-26:4-4:3    -50.016054   0.000000000  1.000000e+00  1.000000e+00
2-26:4-4:4    -16.630809  -0.770234824  1.000000e+00  1.000000e+00
2-26:4-4:5    -33.015991  34.000127457  1.000000e+00  1.000000e+00
2-26:4-4:6    -50.016054   0.000000000  1.000000e+00  1.000000e+00
2-26:5-12:1   -50.016054   0.000000000  1.000000e+00  1.000000e+00
2-26:5-12:2   -50.016054   0.000000000  1.000000e+00  1.000000e+00
2-26:5-12:3   -50.016054   0.000000000  1.000000e+00  1.000000e+00
2-26:5-18:4   -50.016054   0.000000000  1.000000e+00  1.000000e+00
2-26:5-24:1   -50.016054   0.000000000  1.000000e+00  1.000000e+00
2-26:5-24:2   -50.016054   0.000000000  1.000000e+00  1.000000e+00
2-26:5-24:5   -50.016054   0.000000000  1.000000e+00  1.000000e+00
2-26:5-24:6   -50.016054   0.000000000  1.000000e+00  1.000000e+00
2-26:5-5:1    -50.016054   0.000000000  1.000000e+00  1.000000e+00
2-26:5-5:2    -50.016054   0.000000000  1.000000e+00  1.000000e+00
2-26:5-5:3    -33.515991  33.000127457  1.000000e+00  1.000000e+00
2-26:5-5:5    -50.016054   0.000000000  1.000000e+00  1.000000e+00
2-26:6-13:1   -50.016054   0.000000000  1.000000e+00  1.000000e+00
2-26:6-13:2   -50.016054   0.000000000  1.000000e+00  1.000000e+00
2-26:6-19:1   -50.016054   0.000000000  1.000000e+00  1.000000e+00
2-26:6-19:2   -50.016054   0.000000000  1.000000e+00  1.000000e+00
2-26:6-19:3   -50.016054   0.000000000  1.000000e+00  1.000000e+00
2-26:6-25:3   -50.016054   0.000000000  1.000000e+00  1.000000e+00
2-26:6-25:5   -50.016054   0.000000000  1.000000e+00  1.000000e+00
2-26:6-25:6   -50.016054   0.000000000  1.000000e+00  1.000000e+00
2-26:6-6:1    -50.016054   0.000000000  1.000000e+00  1.000000e+00
2-26:6-6:2    -50.016054   0.000000000  1.000000e+00  1.000000e+00
2-26:6-6:3    -50.016054   0.000000000  1.000000e+00  1.000000e+00
2-26:7-27:1   -50.016054   0.000000000  1.000000e+00  1.000000e+00
2-26:7-27:2   -50.016054   0.000000000  1.000000e+00  1.000000e+00
2-26:7-27:3   -50.016054   0.000000000  1.000000e+00  1.000000e+00
2-26:7-27:4   -50.016054   0.000000000  1.000000e+00  1.000000e+00
2-26:7-27:5   -50.016054   0.000000000  1.000000e+00  1.000000e+00
2-26:7-27:6   -33.515991  33.000127457  1.000000e+00  1.000000e+00
2-5:1-14:1    -33.515991  33.000127457  1.000000e+00  1.000000e+00
2-5:1-14:2    -50.016054   0.000000000  1.000000e+00  1.000000e+00
2-5:1-1:2     -50.016054   0.000000000  1.000000e+00  1.000000e+00
2-5:1-20:1    -50.016054   0.000000000  1.000000e+00  1.000000e+00
2-5:1-20:2    -50.016054   0.000000000  1.000000e+00  1.000000e+00
2-5:1-20:6    -33.515991  33.000127457  1.000000e+00  1.000000e+00
2-5:1-26:2    -50.016054   0.000000000  1.000000e+00  1.000000e+00
2-5:1-7:2     -50.016054   0.000000000  1.000000e+00  1.000000e+00
2-5:2-21:2    -33.515991  33.000127457  1.000000e+00  1.000000e+00
2-5:2-2:2     -50.016054   0.000000000  1.000000e+00  1.000000e+00
2-5:2-8:2     -50.016054   0.000000000  1.000000e+00  1.000000e+00
2-5:3-22:2    -50.016054   0.000000000  1.000000e+00  1.000000e+00
2-5:4-11:2    -50.016054   0.000000000  1.000000e+00  1.000000e+00
2-5:4-11:3    -50.016054   0.000000000  1.000000e+00  1.000000e+00
2-5:4-11:4    -50.016054   0.000000000  1.000000e+00  1.000000e+00
2-5:4-11:5    -50.016054   0.000000000  1.000000e+00  1.000000e+00
2-5:4-11:6    -50.016054   0.000000000  1.000000e+00  1.000000e+00
2-5:4-17:2    -33.515991  33.000127457  1.000000e+00  1.000000e+00
2-5:4-23:2    -50.016054   0.000000000  1.000000e+00  1.000000e+00
2-5:5-12:2    -50.016054   0.000000000  1.000000e+00  1.000000e+00
2-5:5-18:4    -50.016054   0.000000000  1.000000e+00  1.000000e+00
2-5:5-18:5    -50.016054   0.000000000  1.000000e+00  1.000000e+00
2-5:5-18:6    -50.016054   0.000000000  1.000000e+00  1.000000e+00
2-5:5-5:2     -50.016054   0.000000000  1.000000e+00  1.000000e+00
2-5:7-27:2    -50.016054   0.000000000  1.000000e+00  1.000000e+00
2-5:7-27:3    -50.016054   0.000000000  1.000000e+00  1.000000e+00
2-70:1-14:1   -50.016054   0.000000000  1.000000e+00  1.000000e+00
2-70:1-1:1    -50.016054   0.000000000  1.000000e+00  1.000000e+00
2-70:1-1:2    -50.016054   0.000000000  1.000000e+00  1.000000e+00
2-70:1-1:5    -16.630809  -0.770234824  1.000000e+00  1.000000e+00
2-70:1-20:3   -50.016054   0.000000000  1.000000e+00  1.000000e+00
2-70:1-26:2   -50.016054   0.000000000  1.000000e+00  1.000000e+00
2-70:1-7:1    -50.016054   0.000000000  1.000000e+00  1.000000e+00
2-70:2-15:3   -33.515991  33.000127457  1.000000e+00  1.000000e+00
2-70:2-21:2   -33.515991  33.000127457  1.000000e+00  1.000000e+00
2-70:2-21:3   -50.016054   0.000000000  1.000000e+00  1.000000e+00
2-70:2-2:1    -33.515991  33.000127457  1.000000e+00  1.000000e+00
2-70:2-2:2    -50.016054   0.000000000  1.000000e+00  1.000000e+00
2-70:2-8:1    -50.016054   0.000000000  1.000000e+00  1.000000e+00
2-70:2-8:2    -50.016054   0.000000000  1.000000e+00  1.000000e+00
2-70:3-16:2   -50.016054   0.000000000  1.000000e+00  1.000000e+00
2-70:3-3:2    -50.016054   0.000000000  1.000000e+00  1.000000e+00
2-70:4-11:2   -50.016054   0.000000000  1.000000e+00  1.000000e+00
2-70:4-11:3   -50.016054   0.000000000  1.000000e+00  1.000000e+00
2-70:4-11:4   -50.016054   0.000000000  1.000000e+00  1.000000e+00
2-70:4-11:5   -50.016054   0.000000000  1.000000e+00  1.000000e+00
2-70:4-17:2   -50.016054   0.000000000  1.000000e+00  1.000000e+00
2-70:4-23:1   -50.016054   0.000000000  1.000000e+00  1.000000e+00
2-70:4-23:2   -50.016054   0.000000000  1.000000e+00  1.000000e+00
2-70:4-4:1    -33.515991  33.000127457  1.000000e+00  1.000000e+00
2-70:4-4:2    -50.016054   0.000000000  1.000000e+00  1.000000e+00
2-70:4-4:3    -50.016054   0.000000000  1.000000e+00  1.000000e+00
2-70:5-12:2   -50.016054   0.000000000  1.000000e+00  1.000000e+00
2-70:5-18:4   -50.016054   0.000000000  1.000000e+00  1.000000e+00
2-70:5-18:6   -50.016054   0.000000000  1.000000e+00  1.000000e+00
2-70:5-24:1   -50.016054   0.000000000  1.000000e+00  1.000000e+00
2-70:5-24:2   -50.016054   0.000000000  1.000000e+00  1.000000e+00
2-70:5-24:3   -50.016054   0.000000000  1.000000e+00  1.000000e+00
2-70:5-5:1    -33.515991  33.000127457  1.000000e+00  1.000000e+00
2-70:5-5:2    -50.016054   0.000000000  1.000000e+00  1.000000e+00
2-70:5-5:3    -50.016054   0.000000000  1.000000e+00  1.000000e+00
2-70:6-13:2   -50.016054   0.000000000  1.000000e+00  1.000000e+00
2-70:6-19:2   -50.016054   0.000000000  1.000000e+00  1.000000e+00
2-70:6-19:3   -50.016054   0.000000000  1.000000e+00  1.000000e+00
2-70:6-25:1   -50.016054   0.000000000  1.000000e+00  1.000000e+00
2-70:6-25:3   -50.016054   0.000000000  1.000000e+00  1.000000e+00
2-70:6-25:5   -50.016054   0.000000000  1.000000e+00  1.000000e+00
2-70:6-6:2    -50.016054   0.000000000  1.000000e+00  1.000000e+00
2-70:7-27:2   -50.016054   0.000000000  1.000000e+00  1.000000e+00
2-70:7-27:3   -50.016054   0.000000000  1.000000e+00  1.000000e+00
3-11:1-1:1    -33.015991  34.000127457  1.000000e+00  1.000000e+00
3-11:1-20:5   -50.016054   0.000000000  1.000000e+00  1.000000e+00
3-11:1-20:6   -50.016054   0.000000000  1.000000e+00  1.000000e+00
3-11:1-26:2   -50.016054   0.000000000  1.000000e+00  1.000000e+00
3-11:1-7:2    -50.016054   0.000000000  1.000000e+00  1.000000e+00
3-11:1-7:5    -33.515991  33.000127457  1.000000e+00  1.000000e+00
3-11:2-15:2   -50.016054   0.000000000  1.000000e+00  1.000000e+00
3-11:2-2:2    -33.015991  34.000127457  1.000000e+00  1.000000e+00
3-11:2-8:2    -50.016054   0.000000000  1.000000e+00  1.000000e+00
3-11:3-3:2    -50.016054   0.000000000  1.000000e+00  1.000000e+00
3-11:3-9:2    -50.016054   0.000000000  1.000000e+00  1.000000e+00
3-11:4-11:3   -50.016054   0.000000000  1.000000e+00  1.000000e+00
3-11:4-11:4   -50.016054   0.000000000  1.000000e+00  1.000000e+00
3-11:4-11:5   -50.016054   0.000000000  1.000000e+00  1.000000e+00
3-11:4-11:6   -50.016054   0.000000000  1.000000e+00  1.000000e+00
3-11:4-23:2   -50.016054   0.000000000  1.000000e+00  1.000000e+00
3-11:4-4:1    -33.015991  34.000127457  1.000000e+00  1.000000e+00
3-11:4-4:2    -50.016054   0.000000000  1.000000e+00  1.000000e+00
3-11:5-12:2   -50.016054   0.000000000  1.000000e+00  1.000000e+00
3-11:5-18:3   -50.016054   0.000000000  1.000000e+00  1.000000e+00
3-11:5-18:4   -50.016054   0.000000000  1.000000e+00  1.000000e+00
3-11:5-18:5   -50.016054   0.000000000  1.000000e+00  1.000000e+00
3-11:5-18:6   -50.016054   0.000000000  1.000000e+00  1.000000e+00
3-11:5-24:2   -50.016054   0.000000000  1.000000e+00  1.000000e+00
3-11:5-24:3   -33.515991  33.000127457  1.000000e+00  1.000000e+00
3-11:5-5:2    -50.016054   0.000000000  1.000000e+00  1.000000e+00
3-11:6-19:2   -50.016054   0.000000000  1.000000e+00  1.000000e+00
3-11:6-25:2   -33.515991  33.000127457  1.000000e+00  1.000000e+00
3-11:6-25:6   -33.515991  33.000127457  1.000000e+00  1.000000e+00
3-11:6-6:1    -50.016054   0.000000000  1.000000e+00  1.000000e+00
3-11:6-6:2    -50.016054   0.000000000  1.000000e+00  1.000000e+00
3-11:7-27:2   -50.016054   0.000000000  1.000000e+00  1.000000e+00
3-13:1-1:2    -50.016054   0.000000000  1.000000e+00  1.000000e+00
3-13:1-1:3    -50.016054   0.000000000  1.000000e+00  1.000000e+00
3-13:1-1:5    -33.015991  34.000127457  1.000000e+00  1.000000e+00
3-13:1-20:3   -50.016054   0.000000000  1.000000e+00  1.000000e+00
3-13:1-20:4   -33.515991  33.000127457  1.000000e+00  1.000000e+00
3-13:1-20:6   -50.016054   0.000000000  1.000000e+00  1.000000e+00
3-13:1-26:1   -50.016054   0.000000000  1.000000e+00  1.000000e+00
3-13:1-26:2   -50.016054   0.000000000  1.000000e+00  1.000000e+00
3-13:1-26:5   -33.515991  33.000127457  1.000000e+00  1.000000e+00
3-13:1-7:3    -50.016054   0.000000000  1.000000e+00  1.000000e+00
3-13:1-7:4    -50.016054   0.000000000  1.000000e+00  1.000000e+00
3-13:2-15:1   -50.016054   0.000000000  1.000000e+00  1.000000e+00
3-13:2-15:2   -50.016054   0.000000000  1.000000e+00  1.000000e+00
3-13:2-21:1   -50.016054   0.000000000  1.000000e+00  1.000000e+00
3-13:2-21:2   -50.016054   0.000000000  1.000000e+00  1.000000e+00
3-13:2-2:1    -50.016054   0.000000000  1.000000e+00  1.000000e+00
3-13:2-2:2    -50.016054   0.000000000  1.000000e+00  1.000000e+00
3-13:2-8:3    -50.016054   0.000000000  1.000000e+00  1.000000e+00
3-13:3-10:1   -50.016054   0.000000000  1.000000e+00  1.000000e+00
3-13:3-16:1   -50.016054   0.000000000  1.000000e+00  1.000000e+00
3-13:3-22:1   -50.016054   0.000000000  1.000000e+00  1.000000e+00
3-13:3-22:2   -50.016054   0.000000000  1.000000e+00  1.000000e+00
3-13:3-9:1    -33.515991  33.000127457  1.000000e+00  1.000000e+00
3-13:3-9:2    -50.016054   0.000000000  1.000000e+00  1.000000e+00
3-13:4-11:2   -50.016054   0.000000000  1.000000e+00  1.000000e+00
3-13:4-11:4   -50.016054   0.000000000  1.000000e+00  1.000000e+00
3-13:4-11:6   -50.016054   0.000000000  1.000000e+00  1.000000e+00
3-13:4-17:2   -50.016054   0.000000000  1.000000e+00  1.000000e+00
3-13:4-17:3   -50.016054   0.000000000  1.000000e+00  1.000000e+00
3-13:4-23:2   -50.016054   0.000000000  1.000000e+00  1.000000e+00
3-13:4-23:5   -50.016054   0.000000000  1.000000e+00  1.000000e+00
3-13:4-4:1    -50.016054   0.000000000  1.000000e+00  1.000000e+00
3-13:4-4:2    -50.016054   0.000000000  1.000000e+00  1.000000e+00
3-13:4-4:3    -50.016054   0.000000000  1.000000e+00  1.000000e+00
3-13:5-12:1   -50.016054   0.000000000  1.000000e+00  1.000000e+00
3-13:5-12:2   -50.016054   0.000000000  1.000000e+00  1.000000e+00
3-13:5-18:3   -50.016054   0.000000000  1.000000e+00  1.000000e+00
3-13:5-18:4   -50.016054   0.000000000  1.000000e+00  1.000000e+00
3-13:5-18:6   -50.016054   0.000000000  1.000000e+00  1.000000e+00
3-13:5-24:1   -50.016054   0.000000000  1.000000e+00  1.000000e+00
3-13:5-24:2   -33.515991  33.000127457  1.000000e+00  1.000000e+00
3-13:5-5:1    -50.016054   0.000000000  1.000000e+00  1.000000e+00
3-13:5-5:3    -16.630809  -0.770234824  1.000000e+00  1.000000e+00
3-13:5-5:5    -50.016054   0.000000000  1.000000e+00  1.000000e+00
3-13:6-13:5   -33.015991  34.000127457  1.000000e+00  1.000000e+00
3-13:6-19:1   -50.016054   0.000000000  1.000000e+00  1.000000e+00
3-13:6-19:5   -33.515991  33.000127457  1.000000e+00  1.000000e+00
3-13:6-25:1   -50.016054   0.000000000  1.000000e+00  1.000000e+00
3-13:6-25:5   -50.016054   0.000000000  1.000000e+00  1.000000e+00
3-13:6-6:1    -50.016054   0.000000000  1.000000e+00  1.000000e+00
3-13:6-6:6    -33.015991  34.000127457  1.000000e+00  1.000000e+00
3-13:7-27:2   -50.016054   0.000000000  1.000000e+00  1.000000e+00
3-13:7-27:4   -16.630809  -0.770234824  1.000000e+00  1.000000e+00
3-13:7-27:6   -50.016054   0.000000000  1.000000e+00  1.000000e+00
3-15:1-1:2    -33.015991  34.000127457  1.000000e+00  1.000000e+00
3-15:1-1:3    -50.016054   0.000000000  1.000000e+00  1.000000e+00
3-15:1-20:2   -33.515991  33.000127457  1.000000e+00  1.000000e+00
3-15:1-20:3   -50.016054   0.000000000  1.000000e+00  1.000000e+00
3-15:1-20:6   -50.016054   0.000000000  1.000000e+00  1.000000e+00
3-15:1-26:2   -50.016054   0.000000000  1.000000e+00  1.000000e+00
3-15:2-2:2    -50.016054   0.000000000  1.000000e+00  1.000000e+00
3-15:2-8:2    -50.016054   0.000000000  1.000000e+00  1.000000e+00
3-15:3-10:2   -50.016054   0.000000000  1.000000e+00  1.000000e+00
3-15:3-16:2   -50.016054   0.000000000  1.000000e+00  1.000000e+00
3-15:3-22:2   -50.016054   0.000000000  1.000000e+00  1.000000e+00
3-15:3-3:2    -50.016054   0.000000000  1.000000e+00  1.000000e+00
3-15:3-9:2    -50.016054   0.000000000  1.000000e+00  1.000000e+00
3-15:4-11:1   -50.016054   0.000000000  1.000000e+00  1.000000e+00
3-15:4-11:3   -50.016054   0.000000000  1.000000e+00  1.000000e+00
3-15:4-11:4   -50.016054   0.000000000  1.000000e+00  1.000000e+00
3-15:4-11:6   -50.016054   0.000000000  1.000000e+00  1.000000e+00
3-15:4-23:1   -16.630809  -0.770234824  1.000000e+00  1.000000e+00
3-15:4-23:2   -50.016054   0.000000000  1.000000e+00  1.000000e+00
3-15:4-4:1    -50.016054   0.000000000  1.000000e+00  1.000000e+00
3-15:4-4:3    -50.016054   0.000000000  1.000000e+00  1.000000e+00
3-15:5-12:2   -50.016054   0.000000000  1.000000e+00  1.000000e+00
3-15:5-18:1   -50.016054   0.000000000  1.000000e+00  1.000000e+00
3-15:5-18:2   -50.016054   0.000000000  1.000000e+00  1.000000e+00
3-15:5-18:3   -50.016054   0.000000000  1.000000e+00  1.000000e+00
3-15:5-18:4   -50.016054   0.000000000  1.000000e+00  1.000000e+00
3-15:5-18:5   -50.016054   0.000000000  1.000000e+00  1.000000e+00
3-15:5-18:6   -50.016054   0.000000000  1.000000e+00  1.000000e+00
3-15:5-24:2   -50.016054   0.000000000  1.000000e+00  1.000000e+00
3-15:5-24:3   -33.515991  33.000127457  1.000000e+00  1.000000e+00
3-15:5-24:5   -16.630809  -0.770234824  1.000000e+00  1.000000e+00
3-15:5-5:1    -33.015991  34.000127457  1.000000e+00  1.000000e+00
3-15:5-5:2    -50.016054   0.000000000  1.000000e+00  1.000000e+00
3-15:6-13:2   -50.016054   0.000000000  1.000000e+00  1.000000e+00
3-15:6-19:2   -50.016054   0.000000000  1.000000e+00  1.000000e+00
3-15:6-25:3   -50.016054   0.000000000  1.000000e+00  1.000000e+00
3-15:6-6:2    -50.016054   0.000000000  1.000000e+00  1.000000e+00
3-15:7-27:2   -50.016054   0.000000000  1.000000e+00  1.000000e+00
3-15:7-27:6   -50.016054   0.000000000  1.000000e+00  1.000000e+00
3-19:3-16:5   -50.016054   0.000000000  1.000000e+00  1.000000e+00
3-19:6-13:6   -50.016054   0.000000000  1.000000e+00  1.000000e+00
3-19:6-19:3   -50.016054   0.000000000  1.000000e+00  1.000000e+00
3-20:1-14:3   -50.016054   0.000000000  1.000000e+00  1.000000e+00
3-20:1-14:4   -50.016054   0.000000000  1.000000e+00  1.000000e+00
3-20:1-14:6   -50.016054   0.000000000  1.000000e+00  1.000000e+00
3-20:1-1:5    -50.016054   0.000000000  1.000000e+00  1.000000e+00
3-20:1-20:4   -33.515991  33.000127457  1.000000e+00  1.000000e+00
3-20:1-26:1   -50.016054   0.000000000  1.000000e+00  1.000000e+00
3-20:1-26:2   -50.016054   0.000000000  1.000000e+00  1.000000e+00
3-20:1-26:3   -33.515991  33.000127457  1.000000e+00  1.000000e+00
3-20:1-26:5   -33.515991  33.000127457  1.000000e+00  1.000000e+00
3-20:1-7:2    -50.016054   0.000000000  1.000000e+00  1.000000e+00
3-20:1-7:5    -33.515991  33.000127457  1.000000e+00  1.000000e+00
3-20:1-7:6    -50.016054   0.000000000  1.000000e+00  1.000000e+00
3-20:2-15:1   -50.016054   0.000000000  1.000000e+00  1.000000e+00
3-20:2-15:6   -33.515991  33.000127457  1.000000e+00  1.000000e+00
3-20:2-21:2   -50.016054   0.000000000  1.000000e+00  1.000000e+00
3-20:2-21:5   -33.015991  34.000127457  1.000000e+00  1.000000e+00
3-20:2-2:2    -50.016054   0.000000000  1.000000e+00  1.000000e+00
3-20:2-2:3    -33.515991  33.000127457  1.000000e+00  1.000000e+00
3-20:2-2:5    -16.630809  -0.770234824  1.000000e+00  1.000000e+00
3-20:2-8:1    -50.016054   0.000000000  1.000000e+00  1.000000e+00
3-20:3-16:1   -50.016054   0.000000000  1.000000e+00  1.000000e+00
3-20:3-16:5   -50.016054   0.000000000  1.000000e+00  1.000000e+00
3-20:3-22:2   -50.016054   0.000000000  1.000000e+00  1.000000e+00
3-20:3-3:1    -50.016054   0.000000000  1.000000e+00  1.000000e+00
3-20:3-9:1    -33.515991  33.000127457  1.000000e+00  1.000000e+00
3-20:3-9:2    -50.016054   0.000000000  1.000000e+00  1.000000e+00
3-20:3-9:3    -50.016054   0.000000000  1.000000e+00  1.000000e+00
3-20:4-11:4   -50.016054   0.000000000  1.000000e+00  1.000000e+00
3-20:4-17:1   -50.016054   0.000000000  1.000000e+00  1.000000e+00
3-20:4-17:2   -50.016054   0.000000000  1.000000e+00  1.000000e+00
3-20:4-17:3   -50.016054   0.000000000  1.000000e+00  1.000000e+00
3-20:4-23:3   -50.016054   0.000000000  1.000000e+00  1.000000e+00
3-20:4-23:5   -16.630809  -0.770234824  1.000000e+00  1.000000e+00
3-20:4-4:1    -50.016054   0.000000000  1.000000e+00  1.000000e+00
3-20:4-4:2    -50.016054   0.000000000  1.000000e+00  1.000000e+00
3-20:4-4:3    -50.016054   0.000000000  1.000000e+00  1.000000e+00
3-20:4-4:5    -50.016054   0.000000000  1.000000e+00  1.000000e+00
3-20:5-12:3   -50.016054   0.000000000  1.000000e+00  1.000000e+00
3-20:5-18:4   -50.016054   0.000000000  1.000000e+00  1.000000e+00
3-20:5-18:5   -50.016054   0.000000000  1.000000e+00  1.000000e+00
3-20:5-24:2   -50.016054   0.000000000  1.000000e+00  1.000000e+00
3-20:5-24:3   -33.515991  33.000127457  1.000000e+00  1.000000e+00
3-20:5-5:1    -50.016054   0.000000000  1.000000e+00  1.000000e+00
3-20:6-13:3   -33.015991  34.000127457  1.000000e+00  1.000000e+00
3-20:6-19:1   -50.016054   0.000000000  1.000000e+00  1.000000e+00
3-20:6-19:2   -50.016054   0.000000000  1.000000e+00  1.000000e+00
3-20:6-25:1   -33.015991  34.000127457  1.000000e+00  1.000000e+00
3-20:6-25:5   -50.016054   0.000000000  1.000000e+00  1.000000e+00
3-20:6-25:6   -50.016054   0.000000000  1.000000e+00  1.000000e+00
3-20:6-6:1    -50.016054   0.000000000  1.000000e+00  1.000000e+00
3-20:6-6:2    -50.016054   0.000000000  1.000000e+00  1.000000e+00
3-20:6-6:5    -50.016054   0.000000000  1.000000e+00  1.000000e+00
3-20:6-6:6    -16.630809  -0.770234824  1.000000e+00  1.000000e+00
3-20:7-27:4   -50.016054   0.000000000  1.000000e+00  1.000000e+00
3-21:1-14:2   -50.016054   0.000000000  1.000000e+00  1.000000e+00
3-21:1-20:2   -50.016054   0.000000000  1.000000e+00  1.000000e+00
3-21:1-20:3   -33.515991  33.000127457  1.000000e+00  1.000000e+00
3-21:1-20:6   -33.015991  34.000127457  1.000000e+00  1.000000e+00
3-21:1-7:1    -50.016054   0.000000000  1.000000e+00  1.000000e+00
3-21:1-7:2    -50.016054   0.000000000  1.000000e+00  1.000000e+00
3-21:2-2:2    -50.016054   0.000000000  1.000000e+00  1.000000e+00
3-21:2-8:2    -50.016054   0.000000000  1.000000e+00  1.000000e+00
3-21:3-22:2   -33.515991  33.000127457  1.000000e+00  1.000000e+00
3-21:4-11:3   -50.016054   0.000000000  1.000000e+00  1.000000e+00
3-21:4-11:5   -50.016054   0.000000000  1.000000e+00  1.000000e+00
3-21:4-11:6   -50.016054   0.000000000  1.000000e+00  1.000000e+00
3-21:4-17:2   -16.630809  -0.770234824  1.000000e+00  1.000000e+00
3-21:4-23:2   -33.515991  33.000127457  1.000000e+00  1.000000e+00
3-21:4-4:2    -50.016054   0.000000000  1.000000e+00  1.000000e+00
3-21:4-4:3    -50.016054   0.000000000  1.000000e+00  1.000000e+00
3-21:5-12:2   -50.016054   0.000000000  1.000000e+00  1.000000e+00
3-21:5-18:3   -50.016054   0.000000000  1.000000e+00  1.000000e+00
3-21:5-18:4   -50.016054   0.000000000  1.000000e+00  1.000000e+00
3-21:5-18:5   -50.016054   0.000000000  1.000000e+00  1.000000e+00
3-21:5-18:6   -50.016054   0.000000000  1.000000e+00  1.000000e+00
3-21:5-24:1   -16.630809  -0.770234824  1.000000e+00  1.000000e+00
3-21:5-24:2   -33.515991  33.000127457  1.000000e+00  1.000000e+00
3-21:5-5:1    -16.630809  -0.770234824  1.000000e+00  1.000000e+00
3-21:5-5:2    -50.016054   0.000000000  1.000000e+00  1.000000e+00
3-21:6-19:2   -50.016054   0.000000000  1.000000e+00  1.000000e+00
3-21:6-25:2   -50.016054   0.000000000  1.000000e+00  1.000000e+00
3-21:6-6:2    -50.016054   0.000000000  1.000000e+00  1.000000e+00
3-21:7-27:2   -33.015991  34.000127457  1.000000e+00  1.000000e+00
3-21:7-27:6   -33.015991  34.000127457  1.000000e+00  1.000000e+00
3-22:1-1:3    -50.016054   0.000000000  1.000000e+00  1.000000e+00
3-22:1-26:5   -50.016054   0.000000000  1.000000e+00  1.000000e+00
3-22:2-15:6   -50.016054   0.000000000  1.000000e+00  1.000000e+00
3-22:2-21:4   -50.016054   0.000000000  1.000000e+00  1.000000e+00
3-22:2-21:6   -50.016054   0.000000000  1.000000e+00  1.000000e+00
3-22:2-2:6    -33.515991  33.000127457  1.000000e+00  1.000000e+00
3-22:3-10:4   -33.515991  33.000127457  1.000000e+00  1.000000e+00
3-22:3-10:6   -50.016054   0.000000000  1.000000e+00  1.000000e+00
3-22:3-16:4   -33.515991  33.000127457  1.000000e+00  1.000000e+00
3-22:3-22:3   -50.016054   0.000000000  1.000000e+00  1.000000e+00
3-22:3-22:4   -50.016054   0.000000000  1.000000e+00  1.000000e+00
3-22:3-22:5   -50.016054   0.000000000  1.000000e+00  1.000000e+00
3-22:3-22:6   -33.515991  33.000127457  1.000000e+00  1.000000e+00
3-22:3-3:4    -50.016054   0.000000000  1.000000e+00  1.000000e+00
3-22:3-3:6    -50.016054   0.000000000  1.000000e+00  1.000000e+00
3-22:5-5:4    -33.515991  33.000127457  1.000000e+00  1.000000e+00
3-22:6-13:6   -50.016054   0.000000000  1.000000e+00  1.000000e+00
3-22:6-19:4   -50.016054   0.000000000  1.000000e+00  1.000000e+00
3-22:6-6:6    -50.016054   0.000000000  1.000000e+00  1.000000e+00
3-23:1-20:2   -50.016054   0.000000000  1.000000e+00  1.000000e+00
3-23:1-20:6   -50.016054   0.000000000  1.000000e+00  1.000000e+00
3-23:2-8:2    -33.515991  33.000127457  1.000000e+00  1.000000e+00
3-23:3-10:2   -33.515991  33.000127457  1.000000e+00  1.000000e+00
3-23:4-11:3   -50.016054   0.000000000  1.000000e+00  1.000000e+00
3-23:4-11:4   -50.016054   0.000000000  1.000000e+00  1.000000e+00
3-23:4-11:5   -50.016054   0.000000000  1.000000e+00  1.000000e+00
3-23:4-11:6   -50.016054   0.000000000  1.000000e+00  1.000000e+00
3-23:4-23:2   -16.630809  -0.770234824  1.000000e+00  1.000000e+00
3-23:4-4:2    -50.016054   0.000000000  1.000000e+00  1.000000e+00
3-23:5-18:3   -50.016054   0.000000000  1.000000e+00  1.000000e+00
3-23:5-18:4   -50.016054   0.000000000  1.000000e+00  1.000000e+00
3-23:5-18:5   -50.016054   0.000000000  1.000000e+00  1.000000e+00
3-23:5-18:6   -50.016054   0.000000000  1.000000e+00  1.000000e+00
3-23:5-5:2    -50.016054   0.000000000  1.000000e+00  1.000000e+00
3-23:6-25:1   -33.515991  33.000127457  1.000000e+00  1.000000e+00
3-23:6-25:2   -50.016054   0.000000000  1.000000e+00  1.000000e+00
3-23:6-25:3   -33.015991  34.000127457  1.000000e+00  1.000000e+00
3-23:6-6:2    -50.016054   0.000000000  1.000000e+00  1.000000e+00
3-23:7-27:2   -50.016054   0.000000000  1.000000e+00  1.000000e+00
3-23:7-27:3   -33.015991  34.000127457  1.000000e+00  1.000000e+00
3-30-3:1-14:1 -33.515991  33.000127457  1.000000e+00  1.000000e+00
3-30-3:1-14:5 -50.016054   0.000000000  1.000000e+00  1.000000e+00
3-30-3:1-20:3 -50.016054   0.000000000  1.000000e+00  1.000000e+00
3-30-3:1-20:4 -33.015991  34.000127457  1.000000e+00  1.000000e+00
3-30-3:1-20:5 -33.515991  33.000127457  1.000000e+00  1.000000e+00
3-30-3:1-7:3  -33.515991  33.000127457  1.000000e+00  1.000000e+00
3-30-3:2-15:3 -33.515991  33.000127457  1.000000e+00  1.000000e+00
3-30-3:2-2:2  -50.016054   0.000000000  1.000000e+00  1.000000e+00
3-30-3:2-8:3  -33.515991  33.000127457  1.000000e+00  1.000000e+00
3-30-3:3-10:2 -50.016054   0.000000000  1.000000e+00  1.000000e+00
3-30-3:3-3:2  -50.016054   0.000000000  1.000000e+00  1.000000e+00
3-30-3:3-9:3  -16.630809  -0.770234824  1.000000e+00  1.000000e+00
3-30-3:4-11:1 -50.016054   0.000000000  1.000000e+00  1.000000e+00
3-30-3:4-11:4 -50.016054   0.000000000  1.000000e+00  1.000000e+00
3-30-3:4-11:6 -50.016054   0.000000000  1.000000e+00  1.000000e+00
3-30-3:4-17:3 -16.630809  -0.770234824  1.000000e+00  1.000000e+00
3-30-3:4-23:1 -33.515991  33.000127457  1.000000e+00  1.000000e+00
3-30-3:4-23:2 -50.016054   0.000000000  1.000000e+00  1.000000e+00
3-30-3:5-12:2 -50.016054   0.000000000  1.000000e+00  1.000000e+00
3-30-3:5-12:3 -33.015991  34.000127457  1.000000e+00  1.000000e+00
3-30-3:5-18:3 -50.016054   0.000000000  1.000000e+00  1.000000e+00
3-30-3:5-18:4 -50.016054   0.000000000  1.000000e+00  1.000000e+00
3-30-3:5-18:5 -50.016054   0.000000000  1.000000e+00  1.000000e+00
3-30-3:5-18:6 -50.016054   0.000000000  1.000000e+00  1.000000e+00
3-30-3:5-24:2 -50.016054   0.000000000  1.000000e+00  1.000000e+00
3-30-3:5-5:2  -50.016054   0.000000000  1.000000e+00  1.000000e+00
3-30-3:5-5:3  -50.016054   0.000000000  1.000000e+00  1.000000e+00
3-30-3:6-13:2 -33.515991  33.000127457  1.000000e+00  1.000000e+00
3-30-3:6-25:1 -33.515991  33.000127457  1.000000e+00  1.000000e+00
3-30-3:6-25:3 -50.016054   0.000000000  1.000000e+00  1.000000e+00
3-30-3:6-25:6 -33.015991  34.000127457  1.000000e+00  1.000000e+00
3-30-3:6-6:2  -50.016054   0.000000000  1.000000e+00  1.000000e+00
3-30-3:6-6:3  -50.016054   0.000000000  1.000000e+00  1.000000e+00
3-30-3:7-27:6 -50.016054   0.000000000  1.000000e+00  1.000000e+00
3-30:1-14:3   -50.016054   0.000000000  1.000000e+00  1.000000e+00
3-30:1-7:1    -33.515991  33.000127457  1.000000e+00  1.000000e+00
3-30:1-7:2    -50.016054   0.000000000  1.000000e+00  1.000000e+00
3-30:1-7:3    -33.015991  34.000127457  1.000000e+00  1.000000e+00
3-30:2-15:2   -50.016054   0.000000000  1.000000e+00  1.000000e+00
3-30:2-2:2    -50.016054   0.000000000  1.000000e+00  1.000000e+00
3-30:2-8:1    -33.015991  34.000127457  1.000000e+00  1.000000e+00
3-30:2-8:2    -50.016054   0.000000000  1.000000e+00  1.000000e+00
3-30:3-16:2   -50.016054   0.000000000  1.000000e+00  1.000000e+00
3-30:3-3:2    -33.515991  33.000127457  1.000000e+00  1.000000e+00
3-30:3-9:2    -33.515991  33.000127457  1.000000e+00  1.000000e+00
3-30:4-11:1   -50.016054   0.000000000  1.000000e+00  1.000000e+00
3-30:4-11:3   -50.016054   0.000000000  1.000000e+00  1.000000e+00
3-30:4-11:4   -50.016054   0.000000000  1.000000e+00  1.000000e+00
3-30:4-11:5   -50.016054   0.000000000  1.000000e+00  1.000000e+00
3-30:4-11:6   -50.016054   0.000000000  1.000000e+00  1.000000e+00
3-30:4-17:2   -16.630809  -0.770234824  1.000000e+00  1.000000e+00
3-30:4-23:2   -50.016054   0.000000000  1.000000e+00  1.000000e+00
3-30:4-4:2    -50.016054   0.000000000  1.000000e+00  1.000000e+00
3-30:5-12:2   -33.515991  33.000127457  1.000000e+00  1.000000e+00
3-30:5-18:1   -50.016054   0.000000000  1.000000e+00  1.000000e+00
3-30:5-18:3   -50.016054   0.000000000  1.000000e+00  1.000000e+00
3-30:5-18:4   -50.016054   0.000000000  1.000000e+00  1.000000e+00
3-30:5-18:5   -50.016054   0.000000000  1.000000e+00  1.000000e+00
3-30:5-18:6   -50.016054   0.000000000  1.000000e+00  1.000000e+00
3-30:5-24:2   -50.016054   0.000000000  1.000000e+00  1.000000e+00
3-30:6-19:2   -33.515991  33.000127457  1.000000e+00  1.000000e+00
3-30:6-25:3   -50.016054   0.000000000  1.000000e+00  1.000000e+00
3-33:1-14:1   -50.016054   0.000000000  1.000000e+00  1.000000e+00
3-33:1-14:2   -50.016054   0.000000000  1.000000e+00  1.000000e+00
3-33:1-14:3   -33.515991  33.000127457  1.000000e+00  1.000000e+00
3-33:1-1:2    -33.515991  33.000127457  1.000000e+00  1.000000e+00
3-33:1-20:1   -50.016054   0.000000000  1.000000e+00  1.000000e+00
3-33:1-20:3   -50.016054   0.000000000  1.000000e+00  1.000000e+00
3-33:1-20:5   -33.515991  33.000127457  1.000000e+00  1.000000e+00
3-33:1-26:2   -50.016054   0.000000000  1.000000e+00  1.000000e+00
3-33:1-7:1    -50.016054   0.000000000  1.000000e+00  1.000000e+00
3-33:1-7:2    -50.016054   0.000000000  1.000000e+00  1.000000e+00
3-33:2-15:2   -50.016054   0.000000000  1.000000e+00  1.000000e+00
3-33:2-21:2   -50.016054   0.000000000  1.000000e+00  1.000000e+00
3-33:2-2:2    -50.016054   0.000000000  1.000000e+00  1.000000e+00
3-33:2-8:2    -50.016054   0.000000000  1.000000e+00  1.000000e+00
3-33:3-22:2   -16.630809  -0.770234824  1.000000e+00  1.000000e+00
3-33:3-3:2    -50.016054   0.000000000  1.000000e+00  1.000000e+00
3-33:3-9:2    -50.016054   0.000000000  1.000000e+00  1.000000e+00
3-33:4-11:3   -50.016054   0.000000000  1.000000e+00  1.000000e+00
3-33:4-11:4   -50.016054   0.000000000  1.000000e+00  1.000000e+00
3-33:4-11:5   -50.016054   0.000000000  1.000000e+00  1.000000e+00
3-33:4-11:6   -50.016054   0.000000000  1.000000e+00  1.000000e+00
3-33:4-17:1   -16.630809  -0.770234824  1.000000e+00  1.000000e+00
3-33:4-23:1   -50.016054   0.000000000  1.000000e+00  1.000000e+00
3-33:4-23:2   -50.016054   0.000000000  1.000000e+00  1.000000e+00
3-33:4-4:1    -33.515991  33.000127457  1.000000e+00  1.000000e+00
3-33:4-4:2    -50.016054   0.000000000  1.000000e+00  1.000000e+00
3-33:5-12:1   -33.515991  33.000127457  1.000000e+00  1.000000e+00
3-33:5-12:2   -50.016054   0.000000000  1.000000e+00  1.000000e+00
3-33:5-18:3   -50.016054   0.000000000  1.000000e+00  1.000000e+00
3-33:5-18:4   -50.016054   0.000000000  1.000000e+00  1.000000e+00
3-33:5-18:5   -50.016054   0.000000000  1.000000e+00  1.000000e+00
3-33:5-18:6   -50.016054   0.000000000  1.000000e+00  1.000000e+00
3-33:5-24:1   -50.016054   0.000000000  1.000000e+00  1.000000e+00
3-33:5-24:2   -50.016054   0.000000000  1.000000e+00  1.000000e+00
3-33:5-24:3   -16.630809  -0.770234824  1.000000e+00  1.000000e+00
3-33:5-5:1    -50.016054   0.000000000  1.000000e+00  1.000000e+00
3-33:6-25:2   -50.016054   0.000000000  1.000000e+00  1.000000e+00
3-33:6-25:3   -50.016054   0.000000000  1.000000e+00  1.000000e+00
3-33:6-6:1    -50.016054   0.000000000  1.000000e+00  1.000000e+00
3-33:7-27:1   -50.016054   0.000000000  1.000000e+00  1.000000e+00
3-33:7-27:2   -50.016054   0.000000000  1.000000e+00  1.000000e+00
3-33:7-27:6   -50.016054   0.000000000  1.000000e+00  1.000000e+00
3-35:1-26:4   -50.016054   0.000000000  1.000000e+00  1.000000e+00
3-35:2-15:5   -50.016054   0.000000000  1.000000e+00  1.000000e+00
3-35:2-15:6   -33.515991  33.000127457  1.000000e+00  1.000000e+00
3-35:2-21:4   -50.016054   0.000000000  1.000000e+00  1.000000e+00
3-35:2-2:3    -33.515991  33.000127457  1.000000e+00  1.000000e+00
3-35:2-2:6    -50.016054   0.000000000  1.000000e+00  1.000000e+00
3-35:3-10:6   -50.016054   0.000000000  1.000000e+00  1.000000e+00
3-35:3-16:3   -50.016054   0.000000000  1.000000e+00  1.000000e+00
3-35:3-16:4   -50.016054   0.000000000  1.000000e+00  1.000000e+00
3-35:3-22:4   -50.016054   0.000000000  1.000000e+00  1.000000e+00
3-35:3-3:4    -50.016054   0.000000000  1.000000e+00  1.000000e+00
3-35:3-3:6    -50.016054   0.000000000  1.000000e+00  1.000000e+00
3-35:4-4:4    -50.016054   0.000000000  1.000000e+00  1.000000e+00
3-35:6-13:4   -50.016054   0.000000000  1.000000e+00  1.000000e+00
3-35:6-13:5   -50.016054   0.000000000  1.000000e+00  1.000000e+00
3-35:6-19:4   -50.016054   0.000000000  1.000000e+00  1.000000e+00
3-35:7-27:4   -50.016054   0.000000000  1.000000e+00  1.000000e+00
3-43:1-14:1   -50.016054   0.000000000  1.000000e+00  1.000000e+00
3-43:1-14:6   -50.016054   0.000000000  1.000000e+00  1.000000e+00
3-43:1-20:1   -50.016054   0.000000000  1.000000e+00  1.000000e+00
3-43:1-20:3   -50.016054   0.000000000  1.000000e+00  1.000000e+00
3-43:1-20:4   -33.015991  34.000127457  1.000000e+00  1.000000e+00
3-43:1-20:5   -50.016054   0.000000000  1.000000e+00  1.000000e+00
3-43:1-26:1   -50.016054   0.000000000  1.000000e+00  1.000000e+00
3-43:1-7:3    -50.016054   0.000000000  1.000000e+00  1.000000e+00
3-43:1-7:5    -33.015991  34.000127457  1.000000e+00  1.000000e+00
3-43:2-15:5   -33.515991  33.000127457  1.000000e+00  1.000000e+00
3-43:2-21:1   -16.630809  -0.770234824  1.000000e+00  1.000000e+00
3-43:2-8:1    -50.016054   0.000000000  1.000000e+00  1.000000e+00
3-43:2-8:2    -50.016054   0.000000000  1.000000e+00  1.000000e+00
3-43:2-8:3    -50.016054   0.000000000  1.000000e+00  1.000000e+00
3-43:3-16:1   -33.515991  33.000127457  1.000000e+00  1.000000e+00
3-43:3-22:2   -50.016054   0.000000000  1.000000e+00  1.000000e+00
3-43:3-3:1    -50.016054   0.000000000  1.000000e+00  1.000000e+00
3-43:3-9:2    -50.016054   0.000000000  1.000000e+00  1.000000e+00
3-43:4-11:6   -50.016054   0.000000000  1.000000e+00  1.000000e+00
3-43:4-17:3   -50.016054   0.000000000  1.000000e+00  1.000000e+00
3-43:4-23:3   -50.016054   0.000000000  1.000000e+00  1.000000e+00
3-43:4-4:4    -16.630809  -0.770234824  1.000000e+00  1.000000e+00
3-43:5-12:2   -50.016054   0.000000000  1.000000e+00  1.000000e+00
3-43:5-18:1   -50.016054   0.000000000  1.000000e+00  1.000000e+00
3-43:5-18:4   -50.016054   0.000000000  1.000000e+00  1.000000e+00
3-43:5-18:5   -50.016054   0.000000000  1.000000e+00  1.000000e+00
3-43:5-18:6   -50.016054   0.000000000  1.000000e+00  1.000000e+00
3-43:5-5:3    -33.515991  33.000127457  1.000000e+00  1.000000e+00
3-43:6-13:3   -50.016054   0.000000000  1.000000e+00  1.000000e+00
3-43:6-19:1   -33.515991  33.000127457  1.000000e+00  1.000000e+00
3-43:6-25:3   -50.016054   0.000000000  1.000000e+00  1.000000e+00
3-43:6-25:6   -33.015991  34.000127457  1.000000e+00  1.000000e+00
3-43:6-6:1    -50.016054   0.000000000  1.000000e+00  1.000000e+00
3-43:6-6:2    -50.016054   0.000000000  1.000000e+00  1.000000e+00
3-43:7-27:6   -50.016054   0.000000000  1.000000e+00  1.000000e+00
3-47:2-2:6    -50.016054   0.000000000  1.000000e+00  1.000000e+00
3-47:3-10:6   -33.515991  33.000127457  1.000000e+00  1.000000e+00
3-47:3-22:1   -33.515991  33.000127457  1.000000e+00  1.000000e+00
3-47:3-22:5   -50.016054   0.000000000  1.000000e+00  1.000000e+00
3-47:6-13:3   -33.515991  33.000127457  1.000000e+00  1.000000e+00
3-48:1-14:2   -50.016054   0.000000000  1.000000e+00  1.000000e+00
3-48:1-20:1   -50.016054   0.000000000  1.000000e+00  1.000000e+00
3-48:1-20:3   -50.016054   0.000000000  1.000000e+00  1.000000e+00
3-48:1-20:6   -50.016054   0.000000000  1.000000e+00  1.000000e+00
3-48:1-7:1    -50.016054   0.000000000  1.000000e+00  1.000000e+00
3-48:1-7:2    -50.016054   0.000000000  1.000000e+00  1.000000e+00
3-48:2-8:2    -50.016054   0.000000000  1.000000e+00  1.000000e+00
3-48:3-16:2   -50.016054   0.000000000  1.000000e+00  1.000000e+00
3-48:3-22:2   -33.015991  34.000127457  1.000000e+00  1.000000e+00
3-48:3-9:2    -33.015991  34.000127457  1.000000e+00  1.000000e+00
3-48:4-11:2   -50.016054   0.000000000  1.000000e+00  1.000000e+00
3-48:4-11:3   -50.016054   0.000000000  1.000000e+00  1.000000e+00
3-48:4-11:4   -50.016054   0.000000000  1.000000e+00  1.000000e+00
3-48:4-11:5   -50.016054   0.000000000  1.000000e+00  1.000000e+00
3-48:4-11:6   -50.016054   0.000000000  1.000000e+00  1.000000e+00
3-48:4-17:2   -50.016054   0.000000000  1.000000e+00  1.000000e+00
3-48:4-4:1    -33.015991  34.000127457  1.000000e+00  1.000000e+00
3-48:4-4:2    -50.016054   0.000000000  1.000000e+00  1.000000e+00
3-48:5-12:1   -50.016054   0.000000000  1.000000e+00  1.000000e+00
3-48:5-12:2   -50.016054   0.000000000  1.000000e+00  1.000000e+00
3-48:5-18:3   -50.016054   0.000000000  1.000000e+00  1.000000e+00
3-48:5-18:4   -50.016054   0.000000000  1.000000e+00  1.000000e+00
3-48:5-18:5   -50.016054   0.000000000  1.000000e+00  1.000000e+00
3-48:5-18:6   -50.016054   0.000000000  1.000000e+00  1.000000e+00
3-48:5-24:2   -50.016054   0.000000000  1.000000e+00  1.000000e+00
3-48:5-5:1    -50.016054   0.000000000  1.000000e+00  1.000000e+00
3-48:5-5:2    -50.016054   0.000000000  1.000000e+00  1.000000e+00
3-48:6-19:2   -33.515991  33.000127457  1.000000e+00  1.000000e+00
3-48:6-25:1   -33.515991  33.000127457  1.000000e+00  1.000000e+00
3-48:6-25:2   -50.016054   0.000000000  1.000000e+00  1.000000e+00
3-48:7-27:1   -33.515991  33.000127457  1.000000e+00  1.000000e+00
3-48:7-27:2   -50.016054   0.000000000  1.000000e+00  1.000000e+00
3-48:7-27:3   -50.016054   0.000000000  1.000000e+00  1.000000e+00
3-49:1-14:1   -33.515991  33.000127457  1.000000e+00  1.000000e+00
3-49:1-14:3   -50.016054   0.000000000  1.000000e+00  1.000000e+00
3-49:1-14:5   -50.016054   0.000000000  1.000000e+00  1.000000e+00
3-49:1-1:1    -50.016054   0.000000000  1.000000e+00  1.000000e+00
3-49:1-1:3    -50.016054   0.000000000  1.000000e+00  1.000000e+00
3-49:1-20:1   -50.016054   0.000000000  1.000000e+00  1.000000e+00
3-49:1-20:4   -50.016054   0.000000000  1.000000e+00  1.000000e+00
3-49:1-20:5   -50.016054   0.000000000  1.000000e+00  1.000000e+00
3-49:1-20:6   -50.016054   0.000000000  1.000000e+00  1.000000e+00
3-49:1-26:3   -33.515991  33.000127457  1.000000e+00  1.000000e+00
3-49:1-7:1    -33.515991  33.000127457  1.000000e+00  1.000000e+00
3-49:1-7:3    -33.515991  33.000127457  1.000000e+00  1.000000e+00
3-49:1-7:5    -50.016054   0.000000000  1.000000e+00  1.000000e+00
3-49:2-21:2   -33.515991  33.000127457  1.000000e+00  1.000000e+00
3-49:2-21:6   -33.015991  34.000127457  1.000000e+00  1.000000e+00
3-49:2-2:2    -50.016054   0.000000000  1.000000e+00  1.000000e+00
3-49:2-8:1    -50.016054   0.000000000  1.000000e+00  1.000000e+00
3-49:2-8:2    -50.016054   0.000000000  1.000000e+00  1.000000e+00
3-49:2-8:3    -50.016054   0.000000000  1.000000e+00  1.000000e+00
3-49:2-8:5    -33.515991  33.000127457  1.000000e+00  1.000000e+00
3-49:3-10:2   -50.016054   0.000000000  1.000000e+00  1.000000e+00
3-49:3-16:1   -50.016054   0.000000000  1.000000e+00  1.000000e+00
3-49:3-16:2   -50.016054   0.000000000  1.000000e+00  1.000000e+00
3-49:3-3:1    -33.515991  33.000127457  1.000000e+00  1.000000e+00
3-49:3-9:1    -50.016054   0.000000000  1.000000e+00  1.000000e+00
3-49:4-11:4   -50.016054   0.000000000  1.000000e+00  1.000000e+00
3-49:4-11:5   -50.016054   0.000000000  1.000000e+00  1.000000e+00
3-49:4-11:6   -50.016054   0.000000000  1.000000e+00  1.000000e+00
3-49:4-17:2   -50.016054   0.000000000  1.000000e+00  1.000000e+00
3-49:4-17:3   -50.016054   0.000000000  1.000000e+00  1.000000e+00
3-49:4-23:1   -50.016054   0.000000000  1.000000e+00  1.000000e+00
3-49:4-23:3   -50.016054   0.000000000  1.000000e+00  1.000000e+00
3-49:4-4:2    -50.016054   0.000000000  1.000000e+00  1.000000e+00
3-49:4-4:5    -50.016054   0.000000000  1.000000e+00  1.000000e+00
3-49:5-12:1   -50.016054   0.000000000  1.000000e+00  1.000000e+00
3-49:5-18:4   -50.016054   0.000000000  1.000000e+00  1.000000e+00
3-49:5-18:5   -50.016054   0.000000000  1.000000e+00  1.000000e+00
3-49:5-18:6   -50.016054   0.000000000  1.000000e+00  1.000000e+00
3-49:5-24:5   -50.016054   0.000000000  1.000000e+00  1.000000e+00
3-49:5-5:2    -50.016054   0.000000000  1.000000e+00  1.000000e+00
3-49:5-5:3    -16.630809  -0.770234824  1.000000e+00  1.000000e+00
3-49:6-13:2   -50.016054   0.000000000  1.000000e+00  1.000000e+00
3-49:6-19:2   -50.016054   0.000000000  1.000000e+00  1.000000e+00
3-49:6-19:3   -50.016054   0.000000000  1.000000e+00  1.000000e+00
3-49:6-25:1   -50.016054   0.000000000  1.000000e+00  1.000000e+00
3-49:6-25:2   -50.016054   0.000000000  1.000000e+00  1.000000e+00
3-49:6-25:3   -33.515991  33.000127457  1.000000e+00  1.000000e+00
3-49:6-25:6   -16.630809  -0.770234824  1.000000e+00  1.000000e+00
3-49:6-6:3    -33.015991  34.000127457  1.000000e+00  1.000000e+00
3-49:7-27:1   -50.016054   0.000000000  1.000000e+00  1.000000e+00
3-49:7-27:3   -50.016054   0.000000000  1.000000e+00  1.000000e+00
3-49:7-27:6   -50.016054   0.000000000  1.000000e+00  1.000000e+00
3-52:2-15:3   -50.016054   0.000000000  1.000000e+00  1.000000e+00
3-52:3-10:4   -50.016054   0.000000000  1.000000e+00  1.000000e+00
3-52:3-10:6   -50.016054   0.000000000  1.000000e+00  1.000000e+00
3-52:3-16:6   -50.016054   0.000000000  1.000000e+00  1.000000e+00
3-52:3-22:4   -50.016054   0.000000000  1.000000e+00  1.000000e+00
3-52:3-3:6    -50.016054   0.000000000  1.000000e+00  1.000000e+00
3-52:4-4:6    -50.016054   0.000000000  1.000000e+00  1.000000e+00
3-52:6-13:3   -50.016054   0.000000000  1.000000e+00  1.000000e+00
3-52:6-19:4   -50.016054   0.000000000  1.000000e+00  1.000000e+00
3-53:1-14:1   -50.016054   0.000000000  1.000000e+00  1.000000e+00
3-53:1-1:3    -50.016054   0.000000000  1.000000e+00  1.000000e+00
3-53:1-20:2   -50.016054   0.000000000  1.000000e+00  1.000000e+00
3-53:1-20:3   -50.016054   0.000000000  1.000000e+00  1.000000e+00
3-53:1-20:5   -50.016054   0.000000000  1.000000e+00  1.000000e+00
3-53:1-20:6   -50.016054   0.000000000  1.000000e+00  1.000000e+00
3-53:1-26:2   -50.016054   0.000000000  1.000000e+00  1.000000e+00
3-53:1-7:1    -50.016054   0.000000000  1.000000e+00  1.000000e+00
3-53:1-7:2    -50.016054   0.000000000  1.000000e+00  1.000000e+00
3-53:2-15:3   -50.016054   0.000000000  1.000000e+00  1.000000e+00
3-53:2-2:2    -50.016054   0.000000000  1.000000e+00  1.000000e+00
3-53:3-10:2   -50.016054   0.000000000  1.000000e+00  1.000000e+00
3-53:3-16:2   -33.515991  33.000127457  1.000000e+00  1.000000e+00
3-53:3-3:2    -50.016054   0.000000000  1.000000e+00  1.000000e+00
3-53:3-9:1    -33.015991  34.000127457  1.000000e+00  1.000000e+00
3-53:3-9:2    -33.515991  33.000127457  1.000000e+00  1.000000e+00
3-53:4-11:2   -50.016054   0.000000000  1.000000e+00  1.000000e+00
3-53:4-11:3   -50.016054   0.000000000  1.000000e+00  1.000000e+00
3-53:4-11:4   -50.016054   0.000000000  1.000000e+00  1.000000e+00
3-53:4-11:5   -50.016054   0.000000000  1.000000e+00  1.000000e+00
3-53:4-11:6   -50.016054   0.000000000  1.000000e+00  1.000000e+00
3-53:4-17:2   -50.016054   0.000000000  1.000000e+00  1.000000e+00
3-53:4-23:2   -50.016054   0.000000000  1.000000e+00  1.000000e+00
3-53:4-4:2    -50.016054   0.000000000  1.000000e+00  1.000000e+00
3-53:5-18:2   -50.016054   0.000000000  1.000000e+00  1.000000e+00
3-53:5-18:3   -50.016054   0.000000000  1.000000e+00  1.000000e+00
3-53:5-18:4   -50.016054   0.000000000  1.000000e+00  1.000000e+00
3-53:5-18:5   -50.016054   0.000000000  1.000000e+00  1.000000e+00
3-53:5-18:6   -50.016054   0.000000000  1.000000e+00  1.000000e+00
3-53:5-24:1   -33.515991  33.000127457  1.000000e+00  1.000000e+00
3-53:5-24:6   -33.015991  34.000127457  1.000000e+00  1.000000e+00
3-53:5-5:2    -50.016054   0.000000000  1.000000e+00  1.000000e+00
3-53:6-13:2   -50.016054   0.000000000  1.000000e+00  1.000000e+00
3-53:6-25:5   -33.015991  34.000127457  1.000000e+00  1.000000e+00
3-53:6-6:2    -50.016054   0.000000000  1.000000e+00  1.000000e+00
3-53:7-27:1   -50.016054   0.000000000  1.000000e+00  1.000000e+00
3-53:7-27:2   -50.016054   0.000000000  1.000000e+00  1.000000e+00
3-53:7-27:3   -50.016054   0.000000000  1.000000e+00  1.000000e+00
3-62:3-3:4    -50.016054   0.000000000  1.000000e+00  1.000000e+00
3-64:1-14:3   -50.016054   0.000000000  1.000000e+00  1.000000e+00
3-64:1-14:4   -33.015991  34.000127457  1.000000e+00  1.000000e+00
3-64:1-14:5   -33.015991  34.000127457  1.000000e+00  1.000000e+00
3-64:1-14:6   -33.515991  33.000127457  1.000000e+00  1.000000e+00
3-64:1-1:1    -50.016054   0.000000000  1.000000e+00  1.000000e+00
3-64:1-1:2    -50.016054   0.000000000  1.000000e+00  1.000000e+00
3-64:1-1:3    -50.016054   0.000000000  1.000000e+00  1.000000e+00
3-64:1-1:5    -33.515991  33.000127457  1.000000e+00  1.000000e+00
3-64:1-20:1   -50.016054   0.000000000  1.000000e+00  1.000000e+00
3-64:1-20:3   -50.016054   0.000000000  1.000000e+00  1.000000e+00
3-64:1-20:5   -50.016054   0.000000000  1.000000e+00  1.000000e+00
3-64:1-20:6   -50.016054   0.000000000  1.000000e+00  1.000000e+00
3-64:1-26:3   -50.016054   0.000000000  1.000000e+00  1.000000e+00
3-64:1-7:1    -50.016054   0.000000000  1.000000e+00  1.000000e+00
3-64:1-7:2    -50.016054   0.000000000  1.000000e+00  1.000000e+00
3-64:1-7:3    -50.016054   0.000000000  1.000000e+00  1.000000e+00
3-64:1-7:5    -50.016054   0.000000000  1.000000e+00  1.000000e+00
3-64:1-7:6    -50.016054   0.000000000  1.000000e+00  1.000000e+00
3-64:2-15:1   -33.515991  33.000127457  1.000000e+00  1.000000e+00
3-64:2-15:2   -50.016054   0.000000000  1.000000e+00  1.000000e+00
3-64:2-21:1   -50.016054   0.000000000  1.000000e+00  1.000000e+00
3-64:2-21:2   -50.016054   0.000000000  1.000000e+00  1.000000e+00
3-64:2-21:3   -50.016054   0.000000000  1.000000e+00  1.000000e+00
3-64:2-21:5   -33.015991  34.000127457  1.000000e+00  1.000000e+00
3-64:2-2:1    -50.016054   0.000000000  1.000000e+00  1.000000e+00
3-64:2-2:2    -50.016054   0.000000000  1.000000e+00  1.000000e+00
3-64:2-2:3    -33.515991  33.000127457  1.000000e+00  1.000000e+00
3-64:2-8:1    -33.515991  33.000127457  1.000000e+00  1.000000e+00
3-64:2-8:2    -50.016054   0.000000000  1.000000e+00  1.000000e+00
3-64:2-8:5    -33.515991  33.000127457  1.000000e+00  1.000000e+00
3-64:2-8:6    -33.015991  34.000127457  1.000000e+00  1.000000e+00
3-64:3-10:1   -33.515991  33.000127457  1.000000e+00  1.000000e+00
3-64:3-10:2   -50.016054   0.000000000  1.000000e+00  1.000000e+00
3-64:3-16:1   -50.016054   0.000000000  1.000000e+00  1.000000e+00
3-64:3-16:2   -50.016054   0.000000000  1.000000e+00  1.000000e+00
3-64:3-16:5   -33.015991  34.000127457  1.000000e+00  1.000000e+00
3-64:3-22:1   -33.515991  33.000127457  1.000000e+00  1.000000e+00
3-64:3-22:2   -50.016054   0.000000000  1.000000e+00  1.000000e+00
3-64:3-3:1    -50.016054   0.000000000  1.000000e+00  1.000000e+00
3-64:3-3:2    -50.016054   0.000000000  1.000000e+00  1.000000e+00
3-64:3-3:3    -33.515991  33.000127457  1.000000e+00  1.000000e+00
3-64:3-3:5    -50.016054   0.000000000  1.000000e+00  1.000000e+00
3-64:3-9:1    -33.515991  33.000127457  1.000000e+00  1.000000e+00
3-64:3-9:3    -33.015991  34.000127457  1.000000e+00  1.000000e+00
3-64:4-17:1   -33.515991  33.000127457  1.000000e+00  1.000000e+00
3-64:4-17:2   -33.015991  34.000127457  1.000000e+00  1.000000e+00
3-64:4-17:3   -50.016054   0.000000000  1.000000e+00  1.000000e+00
3-64:4-17:5   -33.515991  33.000127457  1.000000e+00  1.000000e+00
3-64:4-17:6   -33.515991  33.000127457  1.000000e+00  1.000000e+00
3-64:4-23:1   -33.015991  34.000127457  1.000000e+00  1.000000e+00
3-64:4-23:3   -50.016054   0.000000000  1.000000e+00  1.000000e+00
3-64:4-4:1    -50.016054   0.000000000  1.000000e+00  1.000000e+00
3-64:4-4:2    -50.016054   0.000000000  1.000000e+00  1.000000e+00
3-64:4-4:5    -50.016054   0.000000000  1.000000e+00  1.000000e+00
3-64:5-12:1   -50.016054   0.000000000  1.000000e+00  1.000000e+00
3-64:5-12:2   -50.016054   0.000000000  1.000000e+00  1.000000e+00
3-64:5-18:3   -50.016054   0.000000000  1.000000e+00  1.000000e+00
3-64:5-18:4   -50.016054   0.000000000  1.000000e+00  1.000000e+00
3-64:5-18:5   -50.016054   0.000000000  1.000000e+00  1.000000e+00
3-64:5-24:1   -50.016054   0.000000000  1.000000e+00  1.000000e+00
3-64:5-24:2   -50.016054   0.000000000  1.000000e+00  1.000000e+00
3-64:5-24:3   -50.016054   0.000000000  1.000000e+00  1.000000e+00
3-64:5-5:1    -50.016054   0.000000000  1.000000e+00  1.000000e+00
3-64:5-5:2    -50.016054   0.000000000  1.000000e+00  1.000000e+00
3-64:5-5:3    -33.515991  33.000127457  1.000000e+00  1.000000e+00
3-64:6-13:1   -50.016054   0.000000000  1.000000e+00  1.000000e+00
3-64:6-13:2   -50.016054   0.000000000  1.000000e+00  1.000000e+00
3-64:6-13:3   -50.016054   0.000000000  1.000000e+00  1.000000e+00
3-64:6-19:2   -50.016054   0.000000000  1.000000e+00  1.000000e+00
3-64:6-25:1   -50.016054   0.000000000  1.000000e+00  1.000000e+00
3-64:6-25:2   -50.016054   0.000000000  1.000000e+00  1.000000e+00
3-64:6-25:3   -33.015991  34.000127457  1.000000e+00  1.000000e+00
3-64:6-25:5   -50.016054   0.000000000  1.000000e+00  1.000000e+00
3-64:6-25:6   -33.015991  34.000127457  1.000000e+00  1.000000e+00
3-64:6-6:1    -33.515991  33.000127457  1.000000e+00  1.000000e+00
3-64:6-6:2    -50.016054   0.000000000  1.000000e+00  1.000000e+00
3-64:6-6:3    -50.016054   0.000000000  1.000000e+00  1.000000e+00
3-64:6-6:5    -33.015991  34.000127457  1.000000e+00  1.000000e+00
3-64:7-27:2   -50.016054   0.000000000  1.000000e+00  1.000000e+00
3-64:7-27:3   -50.016054   0.000000000  1.000000e+00  1.000000e+00
3-64:7-27:4   -50.016054   0.000000000  1.000000e+00  1.000000e+00
3-66:1-14:1   -50.016054   0.000000000  1.000000e+00  1.000000e+00
3-66:1-14:2   -50.016054   0.000000000  1.000000e+00  1.000000e+00
3-66:1-14:6   -33.515991  33.000127457  1.000000e+00  1.000000e+00
3-66:1-1:1    -50.016054   0.000000000  1.000000e+00  1.000000e+00
3-66:1-1:2    -50.016054   0.000000000  1.000000e+00  1.000000e+00
3-66:1-20:4   -50.016054   0.000000000  1.000000e+00  1.000000e+00
3-66:1-20:5   -33.515991  33.000127457  1.000000e+00  1.000000e+00
3-66:1-20:6   -50.016054   0.000000000  1.000000e+00  1.000000e+00
3-66:1-26:1   -33.515991  33.000127457  1.000000e+00  1.000000e+00
3-66:1-26:5   -33.515991  33.000127457  1.000000e+00  1.000000e+00
3-66:1-7:1    -50.016054   0.000000000  1.000000e+00  1.000000e+00
3-66:1-7:3    -50.016054   0.000000000  1.000000e+00  1.000000e+00
3-66:1-7:6    -33.015991  34.000127457  1.000000e+00  1.000000e+00
3-66:2-15:1   -33.015991  34.000127457  1.000000e+00  1.000000e+00
3-66:2-15:2   -50.016054   0.000000000  1.000000e+00  1.000000e+00
3-66:2-21:1   -33.015991  34.000127457  1.000000e+00  1.000000e+00
3-66:2-21:2   -50.016054   0.000000000  1.000000e+00  1.000000e+00
3-66:2-2:2    -50.016054   0.000000000  1.000000e+00  1.000000e+00
3-66:2-8:2    -50.016054   0.000000000  1.000000e+00  1.000000e+00
3-66:3-10:1   -33.015991  34.000127457  1.000000e+00  1.000000e+00
3-66:3-10:2   -50.016054   0.000000000  1.000000e+00  1.000000e+00
3-66:3-16:1   -50.016054   0.000000000  1.000000e+00  1.000000e+00
3-66:3-22:2   -50.016054   0.000000000  1.000000e+00  1.000000e+00
3-66:3-3:2    -50.016054   0.000000000  1.000000e+00  1.000000e+00
3-66:3-3:3    -50.016054   0.000000000  1.000000e+00  1.000000e+00
3-66:3-9:1    -50.016054   0.000000000  1.000000e+00  1.000000e+00
3-66:3-9:3    -33.515991  33.000127457  1.000000e+00  1.000000e+00
3-66:4-11:3   -50.016054   0.000000000  1.000000e+00  1.000000e+00
3-66:4-11:4   -50.016054   0.000000000  1.000000e+00  1.000000e+00
3-66:4-11:5   -50.016054   0.000000000  1.000000e+00  1.000000e+00
3-66:4-11:6   -50.016054   0.000000000  1.000000e+00  1.000000e+00
3-66:4-17:1   -50.016054   0.000000000  1.000000e+00  1.000000e+00
3-66:4-17:3   -50.016054   0.000000000  1.000000e+00  1.000000e+00
3-66:4-23:1   -33.015991  34.000127457  1.000000e+00  1.000000e+00
3-66:4-23:2   -50.016054   0.000000000  1.000000e+00  1.000000e+00
3-66:4-23:3   -50.016054   0.000000000  1.000000e+00  1.000000e+00
3-66:4-4:1    -33.515991  33.000127457  1.000000e+00  1.000000e+00
3-66:4-4:2    -50.016054   0.000000000  1.000000e+00  1.000000e+00
3-66:4-4:3    -33.515991  33.000127457  1.000000e+00  1.000000e+00
3-66:4-4:5    -33.515991  33.000127457  1.000000e+00  1.000000e+00
3-66:5-12:1   -50.016054   0.000000000  1.000000e+00  1.000000e+00
3-66:5-18:3   -50.016054   0.000000000  1.000000e+00  1.000000e+00
3-66:5-18:4   -50.016054   0.000000000  1.000000e+00  1.000000e+00
3-66:5-18:5   -50.016054   0.000000000  1.000000e+00  1.000000e+00
3-66:5-18:6   -50.016054   0.000000000  1.000000e+00  1.000000e+00
3-66:5-24:1   -50.016054   0.000000000  1.000000e+00  1.000000e+00
3-66:5-24:2   -50.016054   0.000000000  1.000000e+00  1.000000e+00
3-66:5-5:2    -33.515991  33.000127457  1.000000e+00  1.000000e+00
3-66:5-5:3    -33.515991  33.000127457  1.000000e+00  1.000000e+00
3-66:6-13:1   -33.515991  33.000127457  1.000000e+00  1.000000e+00
3-66:6-13:2   -50.016054   0.000000000  1.000000e+00  1.000000e+00
3-66:6-19:1   -33.515991  33.000127457  1.000000e+00  1.000000e+00
3-66:6-19:2   -50.016054   0.000000000  1.000000e+00  1.000000e+00
3-66:6-25:2   -50.016054   0.000000000  1.000000e+00  1.000000e+00
3-66:6-25:5   -33.515991  33.000127457  1.000000e+00  1.000000e+00
3-66:6-25:6   -33.515991  33.000127457  1.000000e+00  1.000000e+00
3-66:7-27:2   -50.016054   0.000000000  1.000000e+00  1.000000e+00
3-66:7-27:3   -50.016054   0.000000000  1.000000e+00  1.000000e+00
3-66:7-27:5   -33.515991  33.000127457  1.000000e+00  1.000000e+00
3-71:1-14:2   -50.016054   0.000000000  1.000000e+00  1.000000e+00
3-71:1-7:4    -50.016054   0.000000000  1.000000e+00  1.000000e+00
3-71:1-7:6    -50.016054   0.000000000  1.000000e+00  1.000000e+00
3-71:2-15:6   -50.016054   0.000000000  1.000000e+00  1.000000e+00
3-71:2-21:3   -50.016054   0.000000000  1.000000e+00  1.000000e+00
3-71:2-21:4   -33.015991  34.000127457  1.000000e+00  1.000000e+00
3-71:2-21:6   -50.016054   0.000000000  1.000000e+00  1.000000e+00
3-71:2-2:1    -50.016054   0.000000000  1.000000e+00  1.000000e+00
3-71:2-2:4    -50.016054   0.000000000  1.000000e+00  1.000000e+00
3-71:2-2:6    -33.515991  33.000127457  1.000000e+00  1.000000e+00
3-71:2-8:3    -50.016054   0.000000000  1.000000e+00  1.000000e+00
3-71:2-8:4    -50.016054   0.000000000  1.000000e+00  1.000000e+00
3-71:2-8:6    -50.016054   0.000000000  1.000000e+00  1.000000e+00
3-71:3-10:4   -33.515991  33.000127457  1.000000e+00  1.000000e+00
3-71:3-10:5   -50.016054   0.000000000  1.000000e+00  1.000000e+00
3-71:3-16:3   -50.016054   0.000000000  1.000000e+00  1.000000e+00
3-71:3-16:4   -33.515991  33.000127457  1.000000e+00  1.000000e+00
3-71:3-16:6   -50.016054   0.000000000  1.000000e+00  1.000000e+00
3-71:3-22:3   -50.016054   0.000000000  1.000000e+00  1.000000e+00
3-71:3-22:4   -50.016054   0.000000000  1.000000e+00  1.000000e+00
3-71:3-22:5   -33.515991  33.000127457  1.000000e+00  1.000000e+00
3-71:3-3:3    -50.016054   0.000000000  1.000000e+00  1.000000e+00
3-71:3-3:4    -50.016054   0.000000000  1.000000e+00  1.000000e+00
3-71:3-3:6    -50.016054   0.000000000  1.000000e+00  1.000000e+00
3-71:3-9:4    -50.016054   0.000000000  1.000000e+00  1.000000e+00
3-71:3-9:5    -50.016054   0.000000000  1.000000e+00  1.000000e+00
3-71:3-9:6    -50.016054   0.000000000  1.000000e+00  1.000000e+00
3-71:4-11:6   -50.016054   0.000000000  1.000000e+00  1.000000e+00
3-71:4-17:4   -33.515991  33.000127457  1.000000e+00  1.000000e+00
3-71:4-17:5   -50.016054   0.000000000  1.000000e+00  1.000000e+00
3-71:4-23:5   -50.016054   0.000000000  1.000000e+00  1.000000e+00
3-71:4-23:6   -50.016054   0.000000000  1.000000e+00  1.000000e+00
3-71:4-4:4    -50.016054   0.000000000  1.000000e+00  1.000000e+00
3-71:4-4:5    -50.016054   0.000000000  1.000000e+00  1.000000e+00
3-71:4-4:6    -50.016054   0.000000000  1.000000e+00  1.000000e+00
3-71:5-12:4   -33.015991  34.000127457  1.000000e+00  1.000000e+00
3-71:5-12:5   -50.016054   0.000000000  1.000000e+00  1.000000e+00
3-71:5-24:4   -50.016054   0.000000000  1.000000e+00  1.000000e+00
3-71:5-24:5   -50.016054   0.000000000  1.000000e+00  1.000000e+00
3-71:6-13:3   -50.016054   0.000000000  1.000000e+00  1.000000e+00
3-71:6-13:4   -33.515991  33.000127457  1.000000e+00  1.000000e+00
3-71:6-13:6   -50.016054   0.000000000  1.000000e+00  1.000000e+00
3-71:6-19:1   -50.016054   0.000000000  1.000000e+00  1.000000e+00
3-71:6-19:4   -50.016054   0.000000000  1.000000e+00  1.000000e+00
3-71:6-19:5   -50.016054   0.000000000  1.000000e+00  1.000000e+00
3-71:6-19:6   -50.016054   0.000000000  1.000000e+00  1.000000e+00
3-71:6-25:4   -50.016054   0.000000000  1.000000e+00  1.000000e+00
3-71:6-6:1    -33.515991  33.000127457  1.000000e+00  1.000000e+00
3-71:6-6:4    -33.515991  33.000127457  1.000000e+00  1.000000e+00
3-71:6-6:6    -50.016054   0.000000000  1.000000e+00  1.000000e+00
3-72:1-14:1   -50.016054   0.000000000  1.000000e+00  1.000000e+00
3-72:1-14:2   -50.016054   0.000000000  1.000000e+00  1.000000e+00
3-72:1-14:3   -50.016054   0.000000000  1.000000e+00  1.000000e+00
3-72:1-14:5   -33.515991  33.000127457  1.000000e+00  1.000000e+00
3-72:1-1:2    -50.016054   0.000000000  1.000000e+00  1.000000e+00
3-72:1-1:3    -50.016054   0.000000000  1.000000e+00  1.000000e+00
3-72:1-20:3   -33.515991  33.000127457  1.000000e+00  1.000000e+00
3-72:1-20:5   -50.016054   0.000000000  1.000000e+00  1.000000e+00
3-72:1-20:6   -50.016054   0.000000000  1.000000e+00  1.000000e+00
3-72:1-26:1   -33.015991  34.000127457  1.000000e+00  1.000000e+00
3-72:1-26:2   -50.016054   0.000000000  1.000000e+00  1.000000e+00
3-72:1-26:3   -33.515991  33.000127457  1.000000e+00  1.000000e+00
3-72:1-7:1    -50.016054   0.000000000  1.000000e+00  1.000000e+00
3-72:1-7:3    -50.016054   0.000000000  1.000000e+00  1.000000e+00
3-72:2-15:1   -50.016054   0.000000000  1.000000e+00  1.000000e+00
3-72:2-15:2   -50.016054   0.000000000  1.000000e+00  1.000000e+00
3-72:2-15:6   -50.016054   0.000000000  1.000000e+00  1.000000e+00
3-72:2-21:2   -50.016054   0.000000000  1.000000e+00  1.000000e+00
3-72:2-2:2    -33.515991  33.000127457  1.000000e+00  1.000000e+00
3-72:2-2:3    -50.016054   0.000000000  1.000000e+00  1.000000e+00
3-72:2-8:2    -50.016054   0.000000000  1.000000e+00  1.000000e+00
3-72:3-10:1   -50.016054   0.000000000  1.000000e+00  1.000000e+00
3-72:3-10:2   -50.016054   0.000000000  1.000000e+00  1.000000e+00
3-72:3-16:1   -50.016054   0.000000000  1.000000e+00  1.000000e+00
3-72:3-22:2   -50.016054   0.000000000  1.000000e+00  1.000000e+00
3-72:3-3:2    -50.016054   0.000000000  1.000000e+00  1.000000e+00
3-72:4-11:5   -50.016054   0.000000000  1.000000e+00  1.000000e+00
3-72:4-17:2   -50.016054   0.000000000  1.000000e+00  1.000000e+00
3-72:4-17:3   -50.016054   0.000000000  1.000000e+00  1.000000e+00
3-72:4-4:1    -50.016054   0.000000000  1.000000e+00  1.000000e+00
3-72:4-4:2    -50.016054   0.000000000  1.000000e+00  1.000000e+00
3-72:4-4:5    -50.016054   0.000000000  1.000000e+00  1.000000e+00
3-72:5-12:1   -50.016054   0.000000000  1.000000e+00  1.000000e+00
3-72:5-12:5   -33.015991  34.000127457  1.000000e+00  1.000000e+00
3-72:5-18:3   -50.016054   0.000000000  1.000000e+00  1.000000e+00
3-72:5-18:4   -50.016054   0.000000000  1.000000e+00  1.000000e+00
3-72:5-18:5   -50.016054   0.000000000  1.000000e+00  1.000000e+00
3-72:5-24:1   -50.016054   0.000000000  1.000000e+00  1.000000e+00
3-72:5-24:2   -33.515991  33.000127457  1.000000e+00  1.000000e+00
3-72:5-24:3   -50.016054   0.000000000  1.000000e+00  1.000000e+00
3-72:5-24:5   -50.016054   0.000000000  1.000000e+00  1.000000e+00
3-72:5-5:2    -50.016054   0.000000000  1.000000e+00  1.000000e+00
3-72:6-13:1   -33.515991  33.000127457  1.000000e+00  1.000000e+00
3-72:6-19:1   -50.016054   0.000000000  1.000000e+00  1.000000e+00
3-72:6-19:3   -50.016054   0.000000000  1.000000e+00  1.000000e+00
3-72:6-19:5   -16.630809  -0.770234824  1.000000e+00  1.000000e+00
3-72:6-19:6   -16.630809  -0.770234824  1.000000e+00  1.000000e+00
3-72:6-25:1   -50.016054   0.000000000  1.000000e+00  1.000000e+00
3-72:6-25:3   -50.016054   0.000000000  1.000000e+00  1.000000e+00
3-72:6-6:1    -50.016054   0.000000000  1.000000e+00  1.000000e+00
3-72:6-6:3    -33.515991  33.000127457  1.000000e+00  1.000000e+00
3-72:6-6:5    -33.515991  33.000127457  1.000000e+00  1.000000e+00
3-72:7-27:5   -33.015991  34.000127457  1.000000e+00  1.000000e+00
3-72:7-27:6   -33.515991  33.000127457  1.000000e+00  1.000000e+00
3-73:1-14:3   -50.016054   0.000000000  1.000000e+00  1.000000e+00
3-73:1-14:5   -33.015991  34.000127457  1.000000e+00  1.000000e+00
3-73:1-1:1    -50.016054   0.000000000  1.000000e+00  1.000000e+00
3-73:1-1:2    -50.016054   0.000000000  1.000000e+00  1.000000e+00
3-73:1-1:3    -50.016054   0.000000000  1.000000e+00  1.000000e+00
3-73:1-1:6    -33.515991  33.000127457  1.000000e+00  1.000000e+00
3-73:1-20:5   -50.016054   0.000000000  1.000000e+00  1.000000e+00
3-73:1-20:6   -33.515991  33.000127457  1.000000e+00  1.000000e+00
3-73:1-26:1   -50.016054   0.000000000  1.000000e+00  1.000000e+00
3-73:1-26:3   -50.016054   0.000000000  1.000000e+00  1.000000e+00
3-73:1-26:5   -33.515991  33.000127457  1.000000e+00  1.000000e+00
3-73:1-7:1    -33.015991  34.000127457  1.000000e+00  1.000000e+00
3-73:1-7:3    -50.016054   0.000000000  1.000000e+00  1.000000e+00
3-73:2-15:1   -33.515991  33.000127457  1.000000e+00  1.000000e+00
3-73:2-15:3   -50.016054   0.000000000  1.000000e+00  1.000000e+00
3-73:2-15:6   -33.515991  33.000127457  1.000000e+00  1.000000e+00
3-73:2-21:1   -50.016054   0.000000000  1.000000e+00  1.000000e+00
3-73:2-21:3   -33.515991  33.000127457  1.000000e+00  1.000000e+00
3-73:2-21:5   -50.016054   0.000000000  1.000000e+00  1.000000e+00
3-73:2-2:1    -50.016054   0.000000000  1.000000e+00  1.000000e+00
3-73:2-8:1    -50.016054   0.000000000  1.000000e+00  1.000000e+00
3-73:2-8:3    -50.016054   0.000000000  1.000000e+00  1.000000e+00
3-73:2-8:4    -33.515991  33.000127457  1.000000e+00  1.000000e+00
3-73:2-8:6    -50.016054   0.000000000  1.000000e+00  1.000000e+00
3-73:3-10:1   -33.515991  33.000127457  1.000000e+00  1.000000e+00
3-73:3-10:2   -50.016054   0.000000000  1.000000e+00  1.000000e+00
3-73:3-10:3   -33.515991  33.000127457  1.000000e+00  1.000000e+00
3-73:3-16:1   -50.016054   0.000000000  1.000000e+00  1.000000e+00
3-73:3-16:3   -33.015991  34.000127457  1.000000e+00  1.000000e+00
3-73:3-22:1   -50.016054   0.000000000  1.000000e+00  1.000000e+00
3-73:3-22:2   -50.016054   0.000000000  1.000000e+00  1.000000e+00
3-73:3-22:3   -33.515991  33.000127457  1.000000e+00  1.000000e+00
3-73:3-3:3    -33.515991  33.000127457  1.000000e+00  1.000000e+00
3-73:4-11:4   -50.016054   0.000000000  1.000000e+00  1.000000e+00
3-73:4-17:1   -50.016054   0.000000000  1.000000e+00  1.000000e+00
3-73:4-17:5   -33.515991  33.000127457  1.000000e+00  1.000000e+00
3-73:4-17:6   -50.016054   0.000000000  1.000000e+00  1.000000e+00
3-73:4-23:1   -50.016054   0.000000000  1.000000e+00  1.000000e+00
3-73:4-23:3   -16.630809  -0.770234824  1.000000e+00  1.000000e+00
3-73:4-23:6   -50.016054   0.000000000  1.000000e+00  1.000000e+00
3-73:4-4:3    -50.016054   0.000000000  1.000000e+00  1.000000e+00
3-73:4-4:5    -50.016054   0.000000000  1.000000e+00  1.000000e+00
3-73:5-12:1   -50.016054   0.000000000  1.000000e+00  1.000000e+00
3-73:5-12:3   -33.515991  33.000127457  1.000000e+00  1.000000e+00
3-73:5-12:6   -33.015991  34.000127457  1.000000e+00  1.000000e+00
3-73:5-18:3   -50.016054   0.000000000  1.000000e+00  1.000000e+00
3-73:5-18:5   -50.016054   0.000000000  1.000000e+00  1.000000e+00
3-73:5-18:6   -50.016054   0.000000000  1.000000e+00  1.000000e+00
3-73:5-24:1   -50.016054   0.000000000  1.000000e+00  1.000000e+00
3-73:5-24:3   -33.515991  33.000127457  1.000000e+00  1.000000e+00
3-73:5-5:1    -50.016054   0.000000000  1.000000e+00  1.000000e+00
3-73:5-5:2    -50.016054   0.000000000  1.000000e+00  1.000000e+00
3-73:5-5:6    -16.630809  -0.770234824  1.000000e+00  1.000000e+00
3-73:6-13:1   -33.515991  33.000127457  1.000000e+00  1.000000e+00
3-73:6-13:2   -50.016054   0.000000000  1.000000e+00  1.000000e+00
3-73:6-19:1   -50.016054   0.000000000  1.000000e+00  1.000000e+00
3-73:6-19:2   -50.016054   0.000000000  1.000000e+00  1.000000e+00
3-73:6-19:3   -50.016054   0.000000000  1.000000e+00  1.000000e+00
3-73:6-25:3   -50.016054   0.000000000  1.000000e+00  1.000000e+00
3-73:6-25:4   -50.016054   0.000000000  1.000000e+00  1.000000e+00
3-73:6-25:5   -33.015991  34.000127457  1.000000e+00  1.000000e+00
3-73:6-25:6   -50.016054   0.000000000  1.000000e+00  1.000000e+00
3-73:6-6:1    -50.016054   0.000000000  1.000000e+00  1.000000e+00
3-73:6-6:3    -50.016054   0.000000000  1.000000e+00  1.000000e+00
3-73:7-27:3   -50.016054   0.000000000  1.000000e+00  1.000000e+00
3-73:7-27:5   -50.016054   0.000000000  1.000000e+00  1.000000e+00
3-73:7-27:6   -16.630809  -0.770234824  1.000000e+00  1.000000e+00
3-74:1-20:2   -50.016054   0.000000000  1.000000e+00  1.000000e+00
3-74:1-20:6   -33.015991  34.000127457  1.000000e+00  1.000000e+00
3-74:1-26:2   -50.016054   0.000000000  1.000000e+00  1.000000e+00
3-74:1-7:1    -50.016054   0.000000000  1.000000e+00  1.000000e+00
3-74:1-7:2    -50.016054   0.000000000  1.000000e+00  1.000000e+00
3-74:2-2:2    -50.016054   0.000000000  1.000000e+00  1.000000e+00
3-74:2-8:2    -50.016054   0.000000000  1.000000e+00  1.000000e+00
3-74:3-10:2   -33.515991  33.000127457  1.000000e+00  1.000000e+00
3-74:3-16:2   -50.016054   0.000000000  1.000000e+00  1.000000e+00
3-74:3-22:2   -50.016054   0.000000000  1.000000e+00  1.000000e+00
3-74:3-9:1    -33.515991  33.000127457  1.000000e+00  1.000000e+00
3-74:4-11:3   -50.016054   0.000000000  1.000000e+00  1.000000e+00
3-74:4-11:4   -50.016054   0.000000000  1.000000e+00  1.000000e+00
3-74:4-11:5   -50.016054   0.000000000  1.000000e+00  1.000000e+00
3-74:4-11:6   -50.016054   0.000000000  1.000000e+00  1.000000e+00
3-74:4-17:2   -50.016054   0.000000000  1.000000e+00  1.000000e+00
3-74:4-23:2   -50.016054   0.000000000  1.000000e+00  1.000000e+00
3-74:4-23:3   -16.630809  -0.770234824  1.000000e+00  1.000000e+00
3-74:4-4:2    -50.016054   0.000000000  1.000000e+00  1.000000e+00
3-74:5-12:2   -33.015991  34.000127457  1.000000e+00  1.000000e+00
3-74:5-18:3   -50.016054   0.000000000  1.000000e+00  1.000000e+00
3-74:5-18:4   -50.016054   0.000000000  1.000000e+00  1.000000e+00
3-74:5-18:5   -50.016054   0.000000000  1.000000e+00  1.000000e+00
3-74:5-18:6   -50.016054   0.000000000  1.000000e+00  1.000000e+00
3-74:5-24:2   -33.015991  34.000127457  1.000000e+00  1.000000e+00
3-74:5-5:2    -50.016054   0.000000000  1.000000e+00  1.000000e+00
3-74:6-13:2   -33.015991  34.000127457  1.000000e+00  1.000000e+00
3-74:6-19:2   -33.015991  34.000127457  1.000000e+00  1.000000e+00
3-74:6-25:1   -50.016054   0.000000000  1.000000e+00  1.000000e+00
3-74:6-25:3   -16.630809  -0.770234824  1.000000e+00  1.000000e+00
3-7:1-14:2    -50.016054   0.000000000  1.000000e+00  1.000000e+00
3-7:1-1:2     -50.016054   0.000000000  1.000000e+00  1.000000e+00
3-7:1-20:6    -50.016054   0.000000000  1.000000e+00  1.000000e+00
3-7:1-26:2    -50.016054   0.000000000  1.000000e+00  1.000000e+00
3-7:1-7:2     -33.515991  33.000127457  1.000000e+00  1.000000e+00
3-7:2-15:2    -16.630809  -0.770234824  1.000000e+00  1.000000e+00
3-7:2-8:2     -33.515991  33.000127457  1.000000e+00  1.000000e+00
3-7:3-10:2    -50.016054   0.000000000  1.000000e+00  1.000000e+00
3-7:3-16:2    -50.016054   0.000000000  1.000000e+00  1.000000e+00
3-7:3-3:1     -50.016054   0.000000000  1.000000e+00  1.000000e+00
3-7:3-3:2     -33.515991  33.000127457  1.000000e+00  1.000000e+00
3-7:4-11:1    -50.016054   0.000000000  1.000000e+00  1.000000e+00
3-7:4-11:3    -50.016054   0.000000000  1.000000e+00  1.000000e+00
3-7:4-11:4    -50.016054   0.000000000  1.000000e+00  1.000000e+00
3-7:4-11:5    -50.016054   0.000000000  1.000000e+00  1.000000e+00
3-7:4-11:6    -50.016054   0.000000000  1.000000e+00  1.000000e+00
3-7:4-17:3    -16.630809  -0.770234824  1.000000e+00  1.000000e+00
3-7:4-23:3    -16.630809  -0.770234824  1.000000e+00  1.000000e+00
3-7:4-4:2     -50.016054   0.000000000  1.000000e+00  1.000000e+00
3-7:5-18:3    -50.016054   0.000000000  1.000000e+00  1.000000e+00
3-7:5-18:4    -50.016054   0.000000000  1.000000e+00  1.000000e+00
3-7:5-18:5    -50.016054   0.000000000  1.000000e+00  1.000000e+00
3-7:5-18:6    -50.016054   0.000000000  1.000000e+00  1.000000e+00
3-7:5-24:2    -33.515991  33.000127457  1.000000e+00  1.000000e+00
3-7:6-13:2    -33.515991  33.000127457  1.000000e+00  1.000000e+00
3-7:6-25:1    -33.015991  34.000127457  1.000000e+00  1.000000e+00
3-7:6-25:2    -33.515991  33.000127457  1.000000e+00  1.000000e+00
3-7:6-6:2     -50.016054   0.000000000  1.000000e+00  1.000000e+00
3-7:7-27:2    -50.016054   0.000000000  1.000000e+00  1.000000e+00
3-9:1-1:1     -50.016054   0.000000000  1.000000e+00  1.000000e+00
3-9:1-1:2     -50.016054   0.000000000  1.000000e+00  1.000000e+00
3-9:1-20:1    -50.016054   0.000000000  1.000000e+00  1.000000e+00
3-9:1-20:4    -50.016054   0.000000000  1.000000e+00  1.000000e+00
3-9:1-20:5    -50.016054   0.000000000  1.000000e+00  1.000000e+00
3-9:1-26:2    -33.515991  33.000127457  1.000000e+00  1.000000e+00
3-9:1-7:1     -33.515991  33.000127457  1.000000e+00  1.000000e+00
3-9:1-7:3     -16.630809  -0.770234824  1.000000e+00  1.000000e+00
3-9:1-7:5     -33.515991  33.000127457  1.000000e+00  1.000000e+00
3-9:2-21:2    -50.016054   0.000000000  1.000000e+00  1.000000e+00
3-9:2-2:1     -16.630809  -0.770234824  1.000000e+00  1.000000e+00
3-9:2-2:2     -50.016054   0.000000000  1.000000e+00  1.000000e+00
3-9:2-8:1     -33.015991  34.000127457  1.000000e+00  1.000000e+00
3-9:2-8:2     -50.016054   0.000000000  1.000000e+00  1.000000e+00
3-9:3-22:2    -50.016054   0.000000000  1.000000e+00  1.000000e+00
3-9:3-3:2     -50.016054   0.000000000  1.000000e+00  1.000000e+00
3-9:4-11:3    -50.016054   0.000000000  1.000000e+00  1.000000e+00
3-9:4-11:4    -50.016054   0.000000000  1.000000e+00  1.000000e+00
3-9:4-11:5    -50.016054   0.000000000  1.000000e+00  1.000000e+00
3-9:4-11:6    -50.016054   0.000000000  1.000000e+00  1.000000e+00
3-9:4-17:2    -33.015991  34.000127457  1.000000e+00  1.000000e+00
3-9:4-17:3    -16.630809  -0.770234824  1.000000e+00  1.000000e+00
3-9:4-23:1    -50.016054   0.000000000  1.000000e+00  1.000000e+00
3-9:4-23:2    -50.016054   0.000000000  1.000000e+00  1.000000e+00
3-9:4-4:3     -16.630809  -0.770234824  1.000000e+00  1.000000e+00
3-9:5-12:2    -50.016054   0.000000000  1.000000e+00  1.000000e+00
3-9:5-18:3    -50.016054   0.000000000  1.000000e+00  1.000000e+00
3-9:5-18:4    -50.016054   0.000000000  1.000000e+00  1.000000e+00
3-9:5-18:5    -50.016054   0.000000000  1.000000e+00  1.000000e+00
3-9:5-18:6    -50.016054   0.000000000  1.000000e+00  1.000000e+00
3-9:5-24:1    -50.016054   0.000000000  1.000000e+00  1.000000e+00
3-9:5-24:2    -50.016054   0.000000000  1.000000e+00  1.000000e+00
3-9:6-19:2    -50.016054   0.000000000  1.000000e+00  1.000000e+00
3-9:6-25:3    -50.016054   0.000000000  1.000000e+00  1.000000e+00
3-9:6-6:2     -50.016054   0.000000000  1.000000e+00  1.000000e+00
3-9:7-27:2    -50.016054   0.000000000  1.000000e+00  1.000000e+00
3-9:7-27:5    -33.515991  33.000127457  1.000000e+00  1.000000e+00
3-d:2-2:3     -50.016054   0.000000000  1.000000e+00  1.000000e+00
3-d:2-2:5     -50.016054   0.000000000  1.000000e+00  1.000000e+00
3-d:3-10:4    -50.016054   0.000000000  1.000000e+00  1.000000e+00
3-d:3-16:6    -50.016054   0.000000000  1.000000e+00  1.000000e+00
3-d:3-3:3     -50.016054   0.000000000  1.000000e+00  1.000000e+00
3-d:3-3:4     -50.016054   0.000000000  1.000000e+00  1.000000e+00
3-d:5-24:4    -50.016054   0.000000000  1.000000e+00  1.000000e+00
3-d:6-13:4    -33.515991  33.000127457  1.000000e+00  1.000000e+00
3-d:6-13:5    -50.016054   0.000000000  1.000000e+00  1.000000e+00
3-h:1-14:3    -50.016054   0.000000000  1.000000e+00  1.000000e+00
3-h:1-1:1     -50.016054   0.000000000  1.000000e+00  1.000000e+00
3-h:1-1:3     -50.016054   0.000000000  1.000000e+00  1.000000e+00
3-h:1-1:6     -33.015991  34.000127457  1.000000e+00  1.000000e+00
3-h:1-20:4    -50.016054   0.000000000  1.000000e+00  1.000000e+00
3-h:1-20:6    -50.016054   0.000000000  1.000000e+00  1.000000e+00
3-h:1-26:3    -50.016054   0.000000000  1.000000e+00  1.000000e+00
3-h:1-26:5    -16.630809  -0.770234824  1.000000e+00  1.000000e+00
3-h:1-26:6    -50.016054   0.000000000  1.000000e+00  1.000000e+00
3-h:1-7:2     -50.016054   0.000000000  1.000000e+00  1.000000e+00
3-h:1-7:5     -50.016054   0.000000000  1.000000e+00  1.000000e+00
3-h:1-7:6     -16.630809  -0.770234824  1.000000e+00  1.000000e+00
3-h:2-15:3    -50.016054   0.000000000  1.000000e+00  1.000000e+00
3-h:2-15:6    -50.016054   0.000000000  1.000000e+00  1.000000e+00
3-h:2-21:1    -50.016054   0.000000000  1.000000e+00  1.000000e+00
3-h:2-21:3    -50.016054   0.000000000  1.000000e+00  1.000000e+00
3-h:2-21:5    -33.015991  34.000127457  1.000000e+00  1.000000e+00
3-h:2-21:6    -33.015991  34.000127457  1.000000e+00  1.000000e+00
3-h:2-2:2     -50.016054   0.000000000  1.000000e+00  1.000000e+00
3-h:2-8:1     -16.630809  -0.770234824  1.000000e+00  1.000000e+00
3-h:2-8:3     -33.515991  33.000127457  1.000000e+00  1.000000e+00
3-h:3-10:1    -33.515991  33.000127457  1.000000e+00  1.000000e+00
3-h:3-10:2    -50.016054   0.000000000  1.000000e+00  1.000000e+00
3-h:3-10:3    -50.016054   0.000000000  1.000000e+00  1.000000e+00
3-h:3-16:1    -50.016054   0.000000000  1.000000e+00  1.000000e+00
3-h:3-16:2    -50.016054   0.000000000  1.000000e+00  1.000000e+00
3-h:3-16:5    -50.016054   0.000000000  1.000000e+00  1.000000e+00
3-h:3-3:3     -50.016054   0.000000000  1.000000e+00  1.000000e+00
3-h:3-9:2     -50.016054   0.000000000  1.000000e+00  1.000000e+00
3-h:4-11:6    -50.016054   0.000000000  1.000000e+00  1.000000e+00
3-h:4-17:3    -50.016054   0.000000000  1.000000e+00  1.000000e+00
3-h:4-23:2    -50.016054   0.000000000  1.000000e+00  1.000000e+00
3-h:4-23:3    -50.016054   0.000000000  1.000000e+00  1.000000e+00
3-h:4-23:6    -33.015991  34.000127457  1.000000e+00  1.000000e+00
3-h:4-4:1     -50.016054   0.000000000  1.000000e+00  1.000000e+00
3-h:4-4:3     -33.515991  33.000127457  1.000000e+00  1.000000e+00
3-h:4-4:5     -50.016054   0.000000000  1.000000e+00  1.000000e+00
3-h:4-4:6     -50.016054   0.000000000  1.000000e+00  1.000000e+00
3-h:5-12:1    -50.016054   0.000000000  1.000000e+00  1.000000e+00
3-h:5-12:2    -50.016054   0.000000000  1.000000e+00  1.000000e+00
3-h:5-12:6    -50.016054   0.000000000  1.000000e+00  1.000000e+00
3-h:5-24:1    -50.016054   0.000000000  1.000000e+00  1.000000e+00
3-h:5-24:3    -50.016054   0.000000000  1.000000e+00  1.000000e+00
3-h:6-13:1    -33.515991  33.000127457  1.000000e+00  1.000000e+00
3-h:6-13:2    -50.016054   0.000000000  1.000000e+00  1.000000e+00
3-h:6-13:3    -50.016054   0.000000000  1.000000e+00  1.000000e+00
3-h:6-19:1    -50.016054   0.000000000  1.000000e+00  1.000000e+00
3-h:6-19:2    -50.016054   0.000000000  1.000000e+00  1.000000e+00
3-h:6-25:4    -50.016054   0.000000000  1.000000e+00  1.000000e+00
3-h:6-25:6    -50.016054   0.000000000  1.000000e+00  1.000000e+00
3-h:6-6:1     -50.016054   0.000000000  1.000000e+00  1.000000e+00
3-h:6-6:2     -50.016054   0.000000000  1.000000e+00  1.000000e+00
3-h:6-6:3     -50.016054   0.000000000  1.000000e+00  1.000000e+00
3-h:7-27:2    -50.016054   0.000000000  1.000000e+00  1.000000e+00
3-h:7-27:3    -50.016054   0.000000000  1.000000e+00  1.000000e+00
3-h:7-27:5    -50.016054   0.000000000  1.000000e+00  1.000000e+00
3-NL1:1-1:4   -50.016054   0.000000000  1.000000e+00  1.000000e+00
3-NL1:1-20:4  -50.016054   0.000000000  1.000000e+00  1.000000e+00
3-NL1:1-26:4  -50.016054   0.000000000  1.000000e+00  1.000000e+00
3-NL1:1-26:5  -50.016054   0.000000000  1.000000e+00  1.000000e+00
3-NL1:2-15:4  -50.016054   0.000000000  1.000000e+00  1.000000e+00
3-NL1:2-21:5  -50.016054   0.000000000  1.000000e+00  1.000000e+00
3-NL1:2-2:4   -50.016054   0.000000000  1.000000e+00  1.000000e+00
3-NL1:2-2:6   -50.016054   0.000000000  1.000000e+00  1.000000e+00
3-NL1:2-8:4   -50.016054   0.000000000  1.000000e+00  1.000000e+00
3-NL1:3-10:4  -50.016054   0.000000000  1.000000e+00  1.000000e+00
3-NL1:3-16:4  -50.016054   0.000000000  1.000000e+00  1.000000e+00
3-NL1:3-16:5  -50.016054   0.000000000  1.000000e+00  1.000000e+00
3-NL1:3-22:3  -50.016054   0.000000000  1.000000e+00  1.000000e+00
3-NL1:3-22:4  -50.016054   0.000000000  1.000000e+00  1.000000e+00
3-NL1:3-3:4   -50.016054   0.000000000  1.000000e+00  1.000000e+00
3-NL1:3-9:6   -50.016054   0.000000000  1.000000e+00  1.000000e+00
3-NL1:4-11:6  -50.016054   0.000000000  1.000000e+00  1.000000e+00
3-NL1:5-12:4  -50.016054   0.000000000  1.000000e+00  1.000000e+00
3-NL1:5-12:5  -50.016054   0.000000000  1.000000e+00  1.000000e+00
3-NL1:5-12:6  -50.016054   0.000000000  1.000000e+00  1.000000e+00
3-NL1:6-13:5  -50.016054   0.000000000  1.000000e+00  1.000000e+00
3-NL1:6-19:4  -50.016054   0.000000000  1.000000e+00  1.000000e+00
3-NL1:6-19:5  -50.016054   0.000000000  1.000000e+00  1.000000e+00
3-NL1:6-19:6  -50.016054   0.000000000  1.000000e+00  1.000000e+00
3-NL1:6-6:5   -50.016054   0.000000000  1.000000e+00  1.000000e+00
4-28:1-14:6   -50.016054   0.000000000  1.000000e+00  1.000000e+00
4-28:1-1:3    -33.515991  33.000127457  1.000000e+00  1.000000e+00
4-28:1-20:5   -50.016054   0.000000000  1.000000e+00  1.000000e+00
4-28:1-26:1   -33.515991  33.000127457  1.000000e+00  1.000000e+00
4-28:1-26:3   -50.016054   0.000000000  1.000000e+00  1.000000e+00
4-28:1-7:5    -50.016054   0.000000000  1.000000e+00  1.000000e+00
4-28:2-15:1   -50.016054   0.000000000  1.000000e+00  1.000000e+00
4-28:2-15:3   -33.015991  34.000127457  1.000000e+00  1.000000e+00
4-28:2-15:6   -50.016054   0.000000000  1.000000e+00  1.000000e+00
4-28:2-21:4   -16.630809  -0.770234824  1.000000e+00  1.000000e+00
4-28:2-21:5   -33.515991  33.000127457  1.000000e+00  1.000000e+00
4-28:2-2:1    -50.016054   0.000000000  1.000000e+00  1.000000e+00
4-28:2-2:4    -16.630809  -0.770234824  1.000000e+00  1.000000e+00
4-28:2-2:5    -33.515991  33.000127457  1.000000e+00  1.000000e+00
4-28:2-2:6    -50.016054   0.000000000  1.000000e+00  1.000000e+00
4-28:2-8:1    -50.016054   0.000000000  1.000000e+00  1.000000e+00
4-28:2-8:4    -50.016054   0.000000000  1.000000e+00  1.000000e+00
4-28:2-8:6    -33.515991  33.000127457  1.000000e+00  1.000000e+00
4-28:3-10:1   -50.016054   0.000000000  1.000000e+00  1.000000e+00
4-28:3-16:2   -50.016054   0.000000000  1.000000e+00  1.000000e+00
4-28:3-22:5   -16.630809  -0.770234824  1.000000e+00  1.000000e+00
4-28:3-22:6   -50.016054   0.000000000  1.000000e+00  1.000000e+00
4-28:3-3:1    -50.016054   0.000000000  1.000000e+00  1.000000e+00
4-28:3-3:6    -50.016054   0.000000000  1.000000e+00  1.000000e+00
4-28:3-9:6    -50.016054   0.000000000  1.000000e+00  1.000000e+00
4-28:4-17:3   -50.016054   0.000000000  1.000000e+00  1.000000e+00
4-28:4-23:4   -50.016054   0.000000000  1.000000e+00  1.000000e+00
4-28:4-23:5   -50.016054   0.000000000  1.000000e+00  1.000000e+00
4-28:4-4:3    -50.016054   0.000000000  1.000000e+00  1.000000e+00
4-28:5-12:3   -50.016054   0.000000000  1.000000e+00  1.000000e+00
4-28:5-12:6   -50.016054   0.000000000  1.000000e+00  1.000000e+00
4-28:5-18:4   -50.016054   0.000000000  1.000000e+00  1.000000e+00
4-28:5-24:1   -50.016054   0.000000000  1.000000e+00  1.000000e+00
4-28:5-24:2   -50.016054   0.000000000  1.000000e+00  1.000000e+00
4-28:5-24:6   -50.016054   0.000000000  1.000000e+00  1.000000e+00
4-28:5-5:5    -50.016054   0.000000000  1.000000e+00  1.000000e+00
4-28:6-13:2   -50.016054   0.000000000  1.000000e+00  1.000000e+00
4-28:6-13:3   -50.016054   0.000000000  1.000000e+00  1.000000e+00
4-28:6-13:6   -33.515991  33.000127457  1.000000e+00  1.000000e+00
4-28:6-19:1   -50.016054   0.000000000  1.000000e+00  1.000000e+00
4-28:6-19:3   -50.016054   0.000000000  1.000000e+00  1.000000e+00
4-28:6-6:3    -50.016054   0.000000000  1.000000e+00  1.000000e+00
4-28:6-6:6    -50.016054   0.000000000  1.000000e+00  1.000000e+00
4-28:7-27:4   -50.016054   0.000000000  1.000000e+00  1.000000e+00
4-30-2:1-14:3 -50.016054   0.000000000  1.000000e+00  1.000000e+00
4-30-2:1-1:1  -50.016054   0.000000000  1.000000e+00  1.000000e+00
4-30-2:1-1:2  -50.016054   0.000000000  1.000000e+00  1.000000e+00
4-30-2:1-20:3 -50.016054   0.000000000  1.000000e+00  1.000000e+00
4-30-2:1-26:1 -33.515991  33.000127457  1.000000e+00  1.000000e+00
4-30-2:1-26:2 -50.016054   0.000000000  1.000000e+00  1.000000e+00
4-30-2:1-7:3  -50.016054   0.000000000  1.000000e+00  1.000000e+00
4-30-2:1-7:5  -33.515991  33.000127457  1.000000e+00  1.000000e+00
4-30-2:2-15:1 -50.016054   0.000000000  1.000000e+00  1.000000e+00
4-30-2:2-15:2 -50.016054   0.000000000  1.000000e+00  1.000000e+00
4-30-2:2-21:2 -33.515991  33.000127457  1.000000e+00  1.000000e+00
4-30-2:2-21:3 -50.016054   0.000000000  1.000000e+00  1.000000e+00
4-30-2:2-2:2  -50.016054   0.000000000  1.000000e+00  1.000000e+00
4-30-2:2-8:1  -33.515991  33.000127457  1.000000e+00  1.000000e+00
4-30-2:2-8:2  -33.015991  34.000127457  1.000000e+00  1.000000e+00
4-30-2:2-8:6  -16.630809  -0.770234824  1.000000e+00  1.000000e+00
4-30-2:3-10:2 -50.016054   0.000000000  1.000000e+00  1.000000e+00
4-30-2:3-16:2 -50.016054   0.000000000  1.000000e+00  1.000000e+00
4-30-2:3-16:3 -50.016054   0.000000000  1.000000e+00  1.000000e+00
4-30-2:3-3:2  -50.016054   0.000000000  1.000000e+00  1.000000e+00
4-30-2:3-9:1  -50.016054   0.000000000  1.000000e+00  1.000000e+00
4-30-2:3-9:2  -33.515991  33.000127457  1.000000e+00  1.000000e+00
4-30-2:4-11:3 -50.016054   0.000000000  1.000000e+00  1.000000e+00
4-30-2:4-11:4 -50.016054   0.000000000  1.000000e+00  1.000000e+00
4-30-2:4-11:6 -50.016054   0.000000000  1.000000e+00  1.000000e+00
4-30-2:4-17:2 -50.016054   0.000000000  1.000000e+00  1.000000e+00
4-30-2:4-4:2  -50.016054   0.000000000  1.000000e+00  1.000000e+00
4-30-2:5-18:2 -50.016054   0.000000000  1.000000e+00  1.000000e+00
4-30-2:5-18:3 -50.016054   0.000000000  1.000000e+00  1.000000e+00
4-30-2:5-18:4 -50.016054   0.000000000  1.000000e+00  1.000000e+00
4-30-2:5-24:1 -50.016054   0.000000000  1.000000e+00  1.000000e+00
4-30-2:5-24:2 -50.016054   0.000000000  1.000000e+00  1.000000e+00
4-30-2:5-5:1  -33.515991  33.000127457  1.000000e+00  1.000000e+00
4-30-2:5-5:3  -50.016054   0.000000000  1.000000e+00  1.000000e+00
4-30-2:6-13:1 -33.515991  33.000127457  1.000000e+00  1.000000e+00
4-30-2:6-13:2 -50.016054   0.000000000  1.000000e+00  1.000000e+00
4-30-2:6-13:3 -16.630809  -0.770234824  1.000000e+00  1.000000e+00
4-30-2:6-19:2 -50.016054   0.000000000  1.000000e+00  1.000000e+00
4-30-2:6-25:1 -50.016054   0.000000000  1.000000e+00  1.000000e+00
4-30-2:6-25:3 -50.016054   0.000000000  1.000000e+00  1.000000e+00
4-30-2:6-25:6 -50.016054   0.000000000  1.000000e+00  1.000000e+00
4-30-2:6-6:2  -50.016054   0.000000000  1.000000e+00  1.000000e+00
4-30-2:6-6:3  -50.016054   0.000000000  1.000000e+00  1.000000e+00
4-30-2:7-27:6 -16.630809  -0.770234824  1.000000e+00  1.000000e+00
4-30-4:1-14:1 -16.630809  -0.770234824  1.000000e+00  1.000000e+00
4-30-4:1-1:2  -50.016054   0.000000000  1.000000e+00  1.000000e+00
4-30-4:1-1:3  -16.630809  -0.770234824  1.000000e+00  1.000000e+00
4-30-4:1-20:2 -50.016054   0.000000000  1.000000e+00  1.000000e+00
4-30-4:1-20:3 -50.016054   0.000000000  1.000000e+00  1.000000e+00
4-30-4:1-20:4 -33.515991  33.000127457  1.000000e+00  1.000000e+00
4-30-4:1-20:6 -50.016054   0.000000000  1.000000e+00  1.000000e+00
4-30-4:1-26:2 -33.515991  33.000127457  1.000000e+00  1.000000e+00
4-30-4:1-7:1  -50.016054   0.000000000  1.000000e+00  1.000000e+00
4-30-4:2-15:1 -50.016054   0.000000000  1.000000e+00  1.000000e+00
4-30-4:2-21:1 -50.016054   0.000000000  1.000000e+00  1.000000e+00
4-30-4:2-21:2 -50.016054   0.000000000  1.000000e+00  1.000000e+00
4-30-4:2-21:3 -16.630809  -0.770234824  1.000000e+00  1.000000e+00
4-30-4:2-2:1  -50.016054   0.000000000  1.000000e+00  1.000000e+00
4-30-4:2-8:1  -33.515991  33.000127457  1.000000e+00  1.000000e+00
4-30-4:2-8:2  -33.515991  33.000127457  1.000000e+00  1.000000e+00
[truncated: 83,283 more chars]
