# Supplementary material for: Tissue-Specific Expressed Antibody Variable Gene Repertoires
Source: PLoS One. 2014 Jun 23;9(6):e100839. doi: 10.1371/journal.pone.0100839 (PMC4067404; doi:10.1371/journal.pone.0100839)
Supplement: File S1 — Suppl Info_PB_vs_Bone_marrow.csv.txt. Suppl Info_PB_vs_Lung.csv.txt. Suppl Info_PB_vs_Lymph_node.csv.txt. Suppl Info_PB_vs_Small_intestine.csv.txt. Suppl Info_PB_vs_Spleen.csv.txt. Suppl Info_PB_vs_Stomach.csv.txt. Suppl Info_PB_vs_Thymus.csv.txt. Suppl Info_PB_vs_Tonsil.csv.txt. (ZIP) [file pone.0100839.s002.zip › TSrep_supplement/Suppl Info_PB_vs_Lung.csv.txt]

Warning message:
In function (object, tol = 1e-06, rowsum.filter = 5)  :
  There is no replication.  Setting common dispersion to 0.
Comparison of groups:  Peripheral.Blood - Lung 
Comparison of groups:  Peripheral.Blood - Lung 
                 logConc         logFC        PValue           FDR
4-59:2-15:1    -9.503688 -5.736765e+00  0.000000e+00  0.000000e+00
4-59:2-15:4    -7.066126 -3.651360e+00  0.000000e+00  0.000000e+00
4-31:3-3:4     -9.394744 -5.067439e+00 2.692622e-311 6.469474e-308
4-39:2-8:5     -9.244652 -4.757914e+00 2.684707e-300 4.837841e-297
1-2:3-3:1     -12.184461 -9.662932e+00 6.881613e-257 9.920534e-254
4-59:2-21:4    -7.844017 -2.678039e+00 1.579090e-241 1.897014e-238
7-4-1:3-16:5  -10.544792 -6.298412e+00 7.223130e-234 7.437760e-231
4-30-4:3-3:5  -10.815716 -6.400422e+00 1.648991e-202 1.485741e-199
3-23:2-15:4    -7.658888 -2.034377e+00 9.161828e-160 7.337606e-157
1-18:3-22:4    -7.056639 -1.598832e+00 2.506614e-150 1.806767e-147
2-5:6-13:5     -7.598254 -1.908298e+00 6.636305e-147 4.348590e-144
5-51:2-8:5    -10.623501 -5.170142e+00 2.632219e-140 1.581086e-137
6-1:6-13:4     -8.020315 -2.129749e+00 1.979116e-136 1.097344e-133
7-4-1:3-9:4    -9.826739 -3.807572e+00 6.961564e-126 3.584211e-123
4-34:2-2:4     -8.632903 -2.528166e+00 8.626279e-126 4.145215e-123
2-5:3-16:4     -8.260402 -2.208945e+00 2.437114e-124 1.097920e-121
5-51:3-16:4    -9.689396 -3.605938e+00 1.088144e-123 4.613730e-121
5-51:4-17:6    -8.599389 -2.048441e+00  5.697336e-85  2.281466e-82
1-18:6-25:6   -13.008441 -8.014972e+00  1.230016e-81  4.666292e-79
4-59:3-22:1   -10.621921 -4.003378e+00  1.818409e-81  6.553546e-79
6-1:2-21:6     -9.346938 -2.452091e+00  1.387841e-72  4.763600e-70
4-39:1-7:4    -10.512175  3.469307e+00  8.110697e-72  2.657359e-69
3-23:1-14:4   -10.047974  2.908224e+00  7.541367e-69  2.363399e-66
3-74:6-6:6    -10.838694 -3.858612e+00  4.746784e-65  1.425618e-62
2-70:3-22:4    -9.606969 -2.518422e+00  2.276589e-64  6.563862e-62
1-18:6-13:6    -9.007414 -2.017025e+00  5.961928e-63  1.652830e-60
4-59:5-24:4    -8.272618 -1.520631e+00  7.377080e-60  1.969407e-57
5-51:1-7:4    -10.948571 -3.794861e+00  3.505599e-58  9.024413e-56
2-5:6-13:4     -7.927267  1.298864e+00  4.099117e-58  1.018843e-55
2-70:2-15:1   -12.753212 -6.525429e+00  7.370316e-57  1.770841e-54
3-11:3-3:6    -10.786993 -3.539005e+00  2.233778e-56  5.193894e-54
6-1:6-13:6    -10.438592  2.988256e+00  5.447827e-56  1.227123e-53
1-69:3-16:4   -10.217588 -2.881573e+00  4.909687e-55  1.072395e-52
3-74:1-14:4   -10.286048 -2.888952e+00  3.719053e-53  7.884393e-51
4-59:6-13:5    -9.529820  2.136963e+00  1.280884e-52  2.637888e-50
3-9:2-15:5    -12.487179 -5.887571e+00  4.940604e-52  9.892187e-50
4-59:4-17:4    -8.326870  1.397920e+00  1.715414e-51  3.341812e-49
5-51:6-19:6   -11.134583  3.596274e+00  2.952726e-51  5.600856e-49
5-51:4-17:4    -9.465254 -2.117640e+00  1.177419e-50  2.176112e-48
4-59:6-13:4    -8.521859  1.469502e+00  1.709192e-49  3.079965e-47
4-59:3-10:5    -9.499157  2.029222e+00  1.084631e-48  1.906834e-46
4-34:5-12:3   -11.484192 -4.144607e+00  1.522913e-48  2.613608e-46
3-21:6-6:4     -9.531741 -2.082485e+00  6.141613e-47  1.029506e-44
1-69:6-6:4    -10.571487 -2.980488e+00  9.083048e-47  1.487968e-44
4-59:3-16:4    -8.481016 -1.429464e+00  3.108864e-46  4.979709e-44
1-2:3-3:4      -9.680048 -2.175903e+00  9.053369e-46  1.418624e-43
6-1:6-13:5    -10.397961  2.660802e+00  2.273030e-45  3.485958e-43
5-51:5-5:4     -9.391665 -1.932100e+00  2.302421e-44  3.457469e-42
5-51:2-2:3    -12.396364 -5.239125e+00  2.705254e-43  3.979484e-41
4-59:3-22:4    -8.323840  1.273175e+00  6.560545e-43  9.457682e-41
3-23:6-13:4    -8.561490  1.380443e+00  1.307109e-42  1.847381e-40
4-59:3-10:6    -9.531741  1.917515e+00  2.866359e-42  3.973215e-40
2-5:2-8:4      -8.894073 -1.581875e+00  2.937648e-42  3.995202e-40
2-5:6-25:4    -11.757191  3.997304e+00  5.423236e-42  7.239016e-40
3-23:2-2:4     -8.799575  1.405022e+00  6.930799e-38  9.083127e-36
1-24:6-13:6   -12.718018 -5.425893e+00  9.527583e-38  1.226336e-35
3-74:3-3:4     -9.505605 -1.820819e+00  4.615054e-37  5.836019e-35
1-18:1-26:4    -9.795476  1.948612e+00  9.657557e-37  1.200201e-34
4-59:5-24:1   -11.749615 -3.888768e+00  4.848793e-36  5.923745e-34
3-23:3-10:4    -8.685137  1.304408e+00  3.242302e-35  3.895085e-33
2-5:5-24:4     -9.803383 -1.967451e+00  7.794572e-35  9.210372e-33
5-51:3-3:6    -10.445563  2.355658e+00  8.292174e-35  9.640322e-33
4-4:4-4:6     -12.209820 -4.442288e+00  1.656176e-34  1.894875e-32
4-34:3-3:6     -9.629192 -1.822003e+00  3.148978e-34  3.546537e-32
3-53:5-24:4   -11.881563 -3.928878e+00  2.212601e-33  2.453604e-31
4-59:1-26:2   -30.203124 -3.962586e+01  2.822691e-33  3.082721e-31
4-59:2-8:2    -30.208636  3.961484e+01  3.081488e-33  3.315129e-31
6-1:6-6:4     -11.359914  3.145612e+00  3.795883e-33  4.023636e-31
4-59:3-22:5   -10.180374  2.094180e+00  5.670388e-33  5.923501e-31
1-46:6-13:4   -10.705250  2.518358e+00  7.387471e-33  7.606985e-31
3-48:5-5:5    -11.442919 -3.332234e+00  8.813781e-33  8.947850e-31
2-5:5-12:4     -8.805082 -1.327900e+00  2.016620e-32  2.018861e-30
2-5:3-16:1    -11.843787  3.610280e+00  1.240336e-31  1.224704e-29
4-59:3-9:4     -9.575845  1.672086e+00  1.635259e-31  1.592830e-29
1-18:4-23:4   -11.515670  3.237368e+00  3.000152e-31  2.883346e-29
5-51:6-13:6    -9.679294  1.716249e+00  5.626530e-31  5.336320e-29
4-59:6-19:4    -8.252508  1.048588e+00  6.443266e-31  6.031567e-29
4-59:2-8:5    -10.043376  1.939926e+00  1.174337e-30  1.085207e-28
2-5:1-26:4     -9.862506  1.814551e+00  1.670869e-30  1.524509e-28
4-34:3-10:5   -10.005109  1.886757e+00  4.348991e-30  3.918440e-28
3-21:1-7:6    -11.959290 -3.773424e+00  1.137934e-29  1.012620e-27
4-59:1-26:1   -12.990178  4.932209e+00  4.062634e-29  3.571154e-27
6-1:1-26:6    -12.109181  3.775340e+00  8.681051e-29  7.538918e-27
1-46:3-9:5    -10.978994 -2.672986e+00  1.601867e-28  1.374555e-26
1-2:3-10:1    -11.570646 -3.275852e+00  2.033246e-28  1.724193e-26
5-51:5-24:6   -10.142893 -1.980782e+00  2.238184e-28  1.875910e-26
1-18:6-19:5   -10.221461  1.973788e+00  2.638921e-28  2.184452e-26
1-3:5-24:4    -11.738928  3.259783e+00  2.666923e-28  2.184452e-26
4-59:1-26:4    -8.798374  1.205252e+00  3.322978e-28  2.691239e-26
1-8:2-2:5     -10.366214 -2.129500e+00  6.390719e-28  5.118256e-26
6-1:3-10:6     -9.915502  1.765138e+00  9.641215e-28  7.636690e-26
3-48:6-13:5   -10.331723 -2.080695e+00  1.530144e-27  1.198835e-25
1-18:3-22:5   -10.384748  2.010891e+00  8.116571e-27  6.290779e-25
1-69:6-19:4    -9.530498 -1.542367e+00  1.410078e-26  1.081260e-24
4-59:4-23:6   -10.836261 -2.450938e+00  1.677772e-26  1.272987e-24
2-5:7-27:3    -30.365435 -3.930124e+01  3.062042e-26  2.299084e-24
1-8:3-10:4    -10.204407  1.859894e+00  6.866474e-26  5.102428e-24
5-51:2-15:6   -10.603517  2.142811e+00  1.317526e-25  9.690540e-24
1-69:3-10:6    -8.902272 -1.211721e+00  1.884606e-25  1.372146e-23
3-30:3-22:5   -10.745588 -2.282111e+00  3.852068e-25  2.776571e-23
2-70:6-25:6   -13.865371 -6.301112e+00  5.105508e-25  3.643614e-23
3-23:6-13:6   -10.955938  2.356832e+00  6.173135e-25  4.362349e-23
6-1:6-19:4     -9.648993  1.504014e+00  1.438082e-24  1.006378e-22
2-5:3-10:5    -10.104287  1.752525e+00  1.608448e-24  1.114778e-22
4-34:3-10:6    -9.541356  1.450203e+00  1.633086e-24  1.121074e-22
3-21:3-22:4    -8.286943 -9.526376e-01  1.758754e-24  1.195953e-22
3-30:1-26:4    -9.555253 -1.492857e+00  2.065391e-24  1.391340e-22
4-59:6-13:3   -13.329214  5.084212e+00  4.446096e-24  2.967357e-22
3-43:3-22:4   -12.498238  3.916089e+00  9.540110e-24  6.308726e-22
1-46:3-16:4   -10.804980 -2.246969e+00  3.129888e-23  2.050930e-21
1-18:6-19:4    -8.580971  1.009247e+00  3.204234e-23  2.080731e-21
1-3:2-2:4      -9.789027 -1.567912e+00  4.468349e-23  2.875702e-21
6-1:3-10:3    -30.493793  3.904452e+01  1.058791e-22  6.753776e-21
1-46:1-1:4    -11.588794 -2.854265e+00  3.288580e-22  2.079305e-20
4-b:3-3:5     -11.843787 -3.174354e+00  4.005821e-22  2.510779e-20
4-61:3-3:1    -12.236105 -3.559645e+00  5.104513e-22  3.171839e-20
1-18:3-10:5    -9.814512  1.493905e+00  1.580972e-21  9.739871e-20
6-1:2-2:3     -30.527351  3.897741e+01  1.694066e-21  1.034816e-19
7-4-1:6-19:4  -11.936148  3.040268e+00  1.938133e-21  1.173955e-19
1-18:4-17:5   -12.005365  3.088054e+00  2.163810e-21  1.299729e-19
4-59:6-19:5    -8.855303 -1.077144e+00  2.572500e-21  1.532445e-19
3-72:6-19:5   -13.966525 -6.098803e+00  2.742155e-21  1.620119e-19
3-23:5-12:6   -11.469440  2.572806e+00  4.832382e-21  2.831854e-19
4-39:4-17:1   -13.414176 -5.203501e+00  5.864483e-21  3.408967e-19
1-69:3-22:5   -11.198031  2.341577e+00  8.938747e-21  5.154439e-19
3-49:2-2:5    -13.998238 -6.035378e+00  1.972164e-20  1.128203e-18
4-30-2:3-3:5  -11.348094 -2.551031e+00  2.004415e-20  1.137624e-18
5-51:6-13:4    -9.713907  1.395961e+00  2.463336e-20  1.387166e-18
4-34:2-21:4   -10.338085 -1.740974e+00  1.251138e-19  6.990853e-18
1-18:6-13:5   -10.148798  1.567845e+00  2.062394e-19  1.143518e-17
3-13:6-13:4   -12.910579  3.921482e+00  2.721093e-19  1.497224e-17
4-34:6-19:6    -9.976594 -1.507862e+00  3.745892e-19  2.045484e-17
5-51:5-5:1    -30.625311  3.878149e+01  4.336809e-19  2.350355e-17
3-20:3-22:6   -12.098042 -3.191913e+00  4.919476e-19  2.646237e-17
3-64:2-2:4    -12.423250  3.422208e+00  6.048586e-19  3.229497e-17
4-59:2-21:1   -13.514633 -5.002588e+00  7.614297e-19  4.035577e-17
3-7:3-9:4     -11.278725  2.266326e+00  9.094561e-19  4.784934e-17
4-4:7-27:6    -13.166329 -4.529271e+00  1.081217e-18  5.647398e-17
1-2:3-10:4     -9.436715 -1.226855e+00  1.629029e-18  8.447513e-17
1-24:2-15:1   -30.651206 -3.872970e+01  1.816039e-18  9.350005e-17
6-1:6-19:3    -12.932439  3.877761e+00  1.938303e-18  9.908713e-17
3-7:4-17:4    -10.825018  1.917677e+00  2.108200e-18  1.070134e-16
4-39:2-15:4    -9.194219 -1.109842e+00  4.172077e-18  2.102960e-16
5-51:2-21:6   -11.621695  2.499249e+00  5.162701e-18  2.584219e-16
4-59:3-10:3   -10.170015 -1.559645e+00  7.331165e-18  3.644347e-16
5-51:5-24:5   -12.461694 -3.493757e+00  7.727370e-18  3.814992e-16
3-7:6-13:4    -10.359601  1.622559e+00  8.622515e-18  4.227965e-16
1-46:3-9:4    -11.203733  2.165248e+00  8.710627e-18  4.242311e-16
3-15:2-2:4    -11.177933  2.137793e+00  1.497768e-17  7.245579e-16
4-59:2-15:5   -10.253393  1.553249e+00  2.029266e-17  9.751301e-16
4-34:2-21:6   -11.127732 -2.161681e+00  2.454143e-17  1.171488e-15
4-59:5-5:3    -11.648642 -2.559645e+00  2.923581e-17  1.386393e-15
5-51:4-4:3    -13.575140 -4.881573e+00  3.589837e-17  1.691212e-15
2-5:3-10:3    -11.990178 -2.881573e+00  3.844379e-17  1.799369e-15
1-69:6-6:5    -12.703060  3.506445e+00  4.252866e-17  1.977720e-15
3-23:5-12:4    -9.443917  1.155474e+00  4.531093e-17  2.093597e-15
4-b:5-12:1    -30.703124 -3.862586e+01  5.377643e-17  2.468920e-15
3-53:6-19:4   -11.224921 -2.181133e+00  6.789759e-17  3.097505e-15
4-59:1-7:4    -11.522448  2.357893e+00  1.159909e-16  5.258252e-15
3-23:6-6:4     -9.904103  1.339072e+00  1.527153e-16  6.879826e-15
3-30:2-21:5   -11.724921 -2.582012e+00  2.153776e-16  9.642495e-15
1-69:5-5:4    -11.395046  2.214080e+00  2.491071e-16  1.108373e-14
4-31:4-4:4    -11.872995 -2.671153e+00  2.654708e-16  1.173934e-14
5-51:5-12:6    -9.563194 -1.189504e+00  3.809215e-16  1.674197e-14
5-51:2-2:6     -9.016213  9.601338e-01  4.032558e-16  1.761617e-14
3-66:4-23:4   -14.474324  5.963917e+00  4.440892e-16  1.928310e-14
3-72:1-26:4   -12.208463  2.880928e+00  5.762324e-16  2.487115e-14
1-18:5-5:4    -10.015800  1.344596e+00  7.454003e-16  3.198122e-14
1-46:3-22:6   -11.000775 -1.941515e+00  7.887937e-16  3.364275e-14
4-39:3-10:6    -8.949806 -9.473271e-01  9.189086e-16  3.896172e-14
5-a:6-13:6    -12.218018  2.861819e+00  1.032699e-15  4.353038e-14
4-61:3-22:4   -10.256330  1.448438e+00  1.285224e-15  5.385984e-14
3-74:6-19:4   -10.447331  1.560265e+00  1.599945e-15  6.666130e-14
7-4-1:4-4:4   -14.490178  5.932209e+00  1.776357e-15  7.358609e-14
4-39:6-13:6   -11.098624  1.930681e+00  1.970175e-15  8.114870e-14
1-18:6-6:5    -11.990178  2.592359e+00  2.457097e-15  1.006293e-13
5-51:3-10:4   -10.220426  1.424588e+00  2.723092e-15  1.108929e-13
3-23:1-26:6   -12.093403  2.725758e+00  3.369757e-15  1.364562e-13
7-4-1:3-22:4  -11.240698  2.012262e+00  3.423512e-15  1.371485e-13
3-53:2-15:5   -13.319659 -4.222610e+00  3.424906e-15  1.371485e-13
2-70:3-16:4   -10.991933 -1.873061e+00  4.401184e-15  1.752692e-13
4-59:4-23:4   -10.657510  1.642985e+00  4.977211e-15  1.971194e-13
6-1:3-9:6     -13.027178  3.688283e+00  5.873991e-15  2.311456e-13
4-4:6-13:5    -12.247465  2.802926e+00  5.900498e-15  2.311456e-13
7-4-1:2-15:5  -13.943623  5.025318e+00  6.106227e-15  2.379118e-13
1-18:2-15:4    -8.751861 -8.497238e-01  8.725420e-15  3.376960e-13
3-74:6-13:4    -9.999759  1.298336e+00  8.760980e-15  3.376960e-13
3-21:3-3:5    -10.762651 -1.721916e+00  9.331370e-15  3.577687e-13
1-2:1-7:4     -12.594560 -3.228023e+00  1.052160e-14  4.012682e-13
4-34:6-13:6   -10.925536  1.773779e+00  1.356840e-14  5.147424e-13
1-18:3-22:3   -12.187747  2.723289e+00  1.415987e-14  5.343684e-13
4-30-4:3-22:4 -11.228049  1.960612e+00  1.433143e-14  5.380257e-13
4-b:2-2:6     -12.887621 -3.612756e+00  1.647021e-14  6.151153e-13
3-15:2-15:5   -13.211180  3.846348e+00  1.724922e-14  6.408887e-13
3-7:6-19:4     -9.830969  1.205890e+00  1.820585e-14  6.729629e-13
3-43:3-3:6    -13.697697  4.347246e+00  2.353673e-14  8.655752e-13
6-1:5-24:3    -30.837215  3.835768e+01  2.842171e-14  1.039917e-12
4-61:3-22:5   -11.861170  2.405590e+00  3.777382e-14  1.375120e-12
3-48:5-5:6    -12.036733  2.499249e+00  3.984674e-14  1.443293e-12
2-5:3-22:1    -12.819659  3.273245e+00  4.119231e-14  1.484571e-12
1-18:2-2:6     -9.828713  1.188292e+00  4.272121e-14  1.532012e-12
1-24:2-21:3   -14.282659 -5.466535e+00  4.432565e-14  1.566173e-12
4-39:6-6:1    -14.282659 -5.466535e+00  4.432565e-14  1.566173e-12
3-23:3-22:1   -13.443623  4.025318e+00  4.432565e-14  1.566173e-12
1-69:2-21:5   -10.219436 -1.375933e+00  5.414185e-14  1.903680e-12
5-51:2-8:4    -10.385451 -1.447170e+00  6.651099e-14  2.327239e-12
7-4-1:5-5:4   -10.701464 -1.645220e+00  6.845341e-14  2.383634e-12
1-2:6-13:5    -11.149266  1.829398e+00  8.368865e-14  2.900134e-12
7-4-1:6-13:4  -11.255018  1.906673e+00  9.583341e-14  3.305106e-12
4-b:3-22:5    -11.691710 -2.308583e+00  1.047402e-13  3.595084e-12
5-51:4-4:6    -11.878982  2.369966e+00  1.099481e-13  3.755952e-12
1-18:3-9:4     -9.327838  9.836399e-01  1.510629e-13  5.136139e-12
1-8:5-24:4    -12.636268 -3.144607e+00  1.858275e-13  6.288474e-12
4-39:3-3:4     -9.314880 -9.831864e-01  2.075248e-13  6.989901e-12
3-23:4-23:4   -10.596880  1.501756e+00  2.609845e-13  8.749655e-12
3-66:3-22:4   -12.858661  3.195243e+00  2.630714e-13  8.778789e-12
4-34:2-8:6    -11.316109 -1.998756e+00  3.118276e-13  1.032604e-11
3-21:5-12:4   -10.157076  1.281990e+00  3.137129e-13  1.032604e-11
1-46:6-19:5   -12.541020  2.911661e+00  3.137352e-13  1.032604e-11
4-4:2-15:5    -11.179885  1.837691e+00  3.326183e-13  1.089778e-11
1-3:6-13:4    -10.015994  1.214796e+00  4.337791e-13  1.414787e-11
6-1:3-10:5    -11.854498  2.284705e+00  5.912079e-13  1.919562e-11
3-66:6-19:4   -13.506389  3.899787e+00  6.123990e-13  1.979449e-11
6-1:5-5:4     -11.561187  2.074228e+00  7.472614e-13  2.404581e-11
1-46:3-9:6    -10.785105 -1.609113e+00  7.565337e-13  2.423598e-11
1-24:4-17:4   -12.791733 -3.278463e+00  7.778844e-13  2.480969e-11
5-a:6-6:6     -12.192373  2.527818e+00  9.037477e-13  2.862724e-11
6-1:6-19:6     -9.658340  1.062312e+00  9.089279e-13  2.862724e-11
3-43:3-9:6    -14.651142  5.610280e+00  9.094947e-13  2.862724e-11
4-34:6-6:6    -10.708633 -1.567464e+00  9.771582e-13  3.062329e-11
2-70:6-6:4    -11.468710 -2.047310e+00  9.932298e-13  3.099221e-11
2-5:1-20:5    -12.960731 -3.466535e+00  1.009864e-12  3.124077e-11
3-64:3-22:4   -12.552943  2.887814e+00  1.009864e-12  3.124077e-11
1-18:6-13:1   -13.522972  3.866620e+00  1.178613e-12  3.630530e-11
1-18:1-26:5   -11.569247  2.058108e+00  1.220692e-12  3.744149e-11
3-23:2-21:4    -9.416575  9.549286e-01  1.697774e-12  5.185404e-11
4-30-2:3-16:5 -12.671463 -3.074218e+00  1.799344e-12  5.472436e-11
3-64:6-13:4   -12.271475  2.555833e+00  2.249094e-12  6.804460e-11
3-43:6-13:6   -13.539946  3.832673e+00  2.266631e-12  6.804460e-11
3-66:5-24:4   -13.539946  3.832673e+00  2.266631e-12  6.804460e-11
1-2:5-5:6     -12.671463  2.925782e+00  2.275076e-12  6.804460e-11
3-30-3:1-1:4  -14.093403  4.725758e+00  2.614797e-12  7.756156e-11
6-1:1-26:3    -14.093403  4.725758e+00  2.614797e-12  7.756156e-11
4-59:3-3:6    -10.096880  1.209030e+00  2.772782e-12  8.191072e-11
3-33:6-13:4   -11.018660  1.645825e+00  2.911947e-12  8.567068e-11
4-39:3-10:5    -9.384504  9.437304e-01  2.950179e-12  8.644265e-11
2-5:5-5:5     -13.151142  3.440355e+00  3.169950e-12  9.250608e-11
3-23:3-10:5   -10.736281  1.485443e+00  3.738432e-12  1.086557e-10
2-5:2-15:4     -9.942919  1.141697e+00  4.519119e-12  1.308185e-10
4-59:3-10:4    -7.937126  5.662850e-01  4.948562e-12  1.426769e-10
2-5:3-10:1    -14.112141  4.688283e+00  5.115908e-12  1.469142e-10
5-51:1-7:6    -11.552943  1.992896e+00  5.165950e-12  1.477626e-10
5-a:3-22:6    -13.345425  3.577859e+00  5.519585e-12  1.572536e-10
7-4-1:6-13:5  -12.367058  2.563738e+00  5.544697e-12  1.573471e-10
2-5:6-19:6    -12.589944  2.813814e+00  5.765519e-12  1.629720e-10
3-74:3-9:4    -10.898016  1.553813e+00  5.982174e-12  1.684356e-10
3-23:1-1:4    -10.638111  1.419294e+00  6.172185e-12  1.731094e-10
1-69:3-22:4    -9.330116  9.074814e-01  6.801953e-12  1.900329e-10
4-59:1-26:5   -11.039946  1.662748e+00  6.875160e-12  1.913365e-10
4-b:2-15:4    -12.108590 -2.413794e+00  7.851967e-12  2.176807e-10
4-61:3-22:6   -11.753934 -2.184135e+00  8.341401e-12  2.303633e-10
3-21:1-26:4   -10.493567  1.354626e+00  8.726968e-12  2.400915e-10
3-48:3-9:4    -10.643434  1.408647e+00  9.099630e-12  2.493921e-10
2-5:2-21:4     -9.897823  1.094464e+00  1.322077e-11  3.609670e-10
3-11:4-17:4   -11.899892 -2.232070e+00  1.419861e-11  3.862022e-10
4-39:4-17:4   -10.256104  1.230432e+00  1.440189e-11  3.902588e-10
3-15:6-13:4   -11.327213  1.762284e+00  1.550210e-11  4.184986e-10
1-18:1-14:4   -12.899892  3.112781e+00  1.639569e-11  4.409706e-10
3-48:3-10:4    -9.923450  1.088295e+00  1.864303e-11  4.995501e-10
1-3:6-13:5    -11.446447  1.844746e+00  1.881975e-11  5.024176e-10
3-53:2-21:5   -30.974387 -3.808333e+01  1.955414e-11  5.200967e-10
3-30:3-3:4     -9.949163 -1.117939e+00  2.326905e-11  6.166299e-10
4-30-4:4-17:5 -13.052943 -3.282111e+00  2.383493e-11  6.293121e-10
3-53:3-10:6   -12.247465  2.417635e+00  2.394645e-11  6.299489e-10
4-31:2-21:6   -12.463622 -2.764759e+00  2.718821e-11  7.126278e-10
3-15:3-10:5   -14.736105  5.440355e+00  2.910383e-11  7.600739e-10
4-34:5-5:3    -14.428750 -5.174354e+00  3.075229e-11  8.002256e-10
2-5:5-5:4      -9.208421  8.426256e-01  3.384819e-11  8.776177e-10
4-39:1-7:5    -13.055133  3.187589e+00  3.496477e-11  9.033191e-10
2-5:6-13:6    -11.921426  2.150849e+00  3.623247e-11  9.327272e-10
1-18:1-7:5    -13.213907  3.314825e+00  3.802969e-11  9.755089e-10
1-8:3-16:4    -11.629856 -1.987506e+00  4.728512e-11  1.208621e-09
4-34:4-23:4   -11.282659  1.703390e+00  5.022962e-11  1.279347e-09
1-18:4-17:4   -10.643822  1.366355e+00  5.320646e-11  1.350395e-09
3-66:3-10:4   -12.928750  3.055065e+00  5.380614e-11  1.356065e-09
6-1:6-13:3    -12.858661  2.855393e+00  5.380614e-11  1.356065e-09
1-18:4-23:6   -12.642428  2.708844e+00  5.747761e-11  1.443549e-09
1-8:1-7:6     -31.038892  3.795432e+01  5.820766e-11  1.456808e-09
2-70:3-9:4    -12.552943  2.636753e+00  7.335319e-11  1.829515e-09
4-39:6-19:4    -9.238276  8.342124e-01  9.372206e-11  2.329478e-09
5-51:3-10:6    -8.906260  7.402266e-01  1.107450e-10  2.743127e-09
5-a:3-10:6    -12.282659  2.347246e+00  1.201649e-10  2.966261e-09
1-3:6-19:6    -10.699034 -1.404366e+00  1.274209e-10  3.134640e-09
1-46:3-22:5   -11.548585  1.815395e+00  1.341699e-10  3.289445e-09
1-69:3-10:5   -10.811304  1.428481e+00  1.491372e-10  3.644003e-09
2-5:4-23:5    -11.936148 -2.159557e+00  1.601006e-10  3.898666e-09
3-23:6-19:4    -8.334351  5.971278e-01  1.847435e-10  4.483607e-09
3-7:4-23:4    -11.093403  1.555833e+00  1.983884e-10  4.798602e-09
5-a:2-2:6     -11.339506  1.662748e+00  2.055736e-10  4.955769e-09
5-51:1-1:6    -11.557328  1.797907e+00  2.127356e-10  5.111326e-09
3-73:2-2:6    -13.539946 -3.782037e+00  2.135843e-10  5.114669e-09
2-5:1-1:4      -9.304689 -8.516712e-01  2.166765e-10  5.171537e-09
3-21:1-14:4   -10.941747 -1.504503e+00  2.193883e-10  5.218981e-09
3-21:3-10:5   -11.612734  1.873315e+00  2.257657e-10  5.353023e-09
4-61:3-10:3   -12.327613 -2.457765e+00  2.559493e-10  6.048795e-09
2-5:3-9:5     -10.553695  1.271601e+00  2.752913e-10  6.484640e-09
1-18:3-9:1    -14.213907  4.484750e+00  2.837623e-10  6.662407e-09
3-7:1-26:4    -10.753663  1.360502e+00  3.012267e-10  7.049488e-09
2-5:1-14:4    -11.066179 -1.559645e+00  3.026612e-10  7.060136e-09
4-61:1-7:4    -12.974324  2.963917e+00  3.158190e-10  7.343301e-09
4-59:6-13:6   -10.405048  1.216580e+00  3.645336e-10  8.448740e-09
1-46:3-3:5    -13.102711  3.092432e+00  3.891388e-10  8.990105e-09
5-a:6-19:6    -13.858661  4.025318e+00  4.110916e-10  9.466927e-09
1-69:7-27:4   -11.951177 -2.129500e+00  4.157047e-10  9.542673e-09
1-2:5-24:5    -13.121695 -3.144607e+00  4.322107e-10  9.890079e-09
2-70:6-13:5   -12.181189 -2.268596e+00  4.446307e-10  1.014208e-08
7-4-1:3-3:6   -13.264847  3.212945e+00  4.461782e-10  1.014528e-08
6-1:5-24:5    -14.832427  5.247710e+00  4.656613e-10  1.055499e-08
4-34:1-26:4   -10.853669  1.391446e+00  5.474202e-10  1.234002e-08
4-59:2-15:6    -9.968710 -1.047310e+00  5.486826e-10  1.234002e-08
1-24:1-1:5    -31.075204 -3.788170e+01  5.529728e-10  1.234002e-08
3-66:5-5:4    -14.236105  4.440355e+00  5.529728e-10  1.234002e-08
5-a:1-1:4     -14.236105  4.440355e+00  5.529728e-10  1.234002e-08
5-51:3-10:5   -10.338694 -1.179541e+00  5.890613e-10  1.310480e-08
1-3:2-21:6    -12.932439 -2.997050e+00  6.811498e-10  1.510685e-08
4-4:3-22:4    -10.981217  1.440355e+00  7.650121e-10  1.691475e-08
3-43:3-3:4    -12.521924  2.467836e+00  8.004823e-10  1.764488e-08
3-23:3-16:4    -9.644054  9.093519e-01  8.891424e-10  1.953945e-08
4-39:6-13:5    -9.363005 -8.290345e-01  9.017943e-10  1.975725e-08
3-21:3-10:4    -9.816429  9.599642e-01  9.301866e-10  2.031753e-08
1-45:5-12:4   -31.093467 -3.784517e+01  1.076842e-09  2.344977e-08
4-34:2-2:6    -10.104213 -1.073348e+00  1.127430e-09  2.447745e-08
3-74:6-13:5   -12.075140  2.118427e+00  1.191523e-09  2.579129e-08
2-5:1-1:6     -13.899892  3.942856e+00  1.493390e-09  3.199237e-08
6-1:1-14:5    -13.899892  3.942856e+00  1.493390e-09  3.199237e-08
6-1:7-27:6    -14.539946 -4.951962e+00  1.493390e-09  3.199237e-08
4-59:5-5:5    -11.205250  1.518358e+00  1.495759e-09  3.199237e-08
6-1:1-26:4    -11.737515  1.822825e+00  1.617953e-09  3.450357e-08
4-61:2-15:4   -10.607558 -1.254018e+00  1.667233e-09  3.541885e-08
4-61:3-10:5   -10.994701  1.413388e+00  1.670700e-09  3.541885e-08
1-8:1-14:4    -31.138547  3.775501e+01  1.862645e-09  3.937228e-08
2-5:1-1:2     -31.112204 -3.780770e+01  2.095476e-09  4.390753e-08
1-3:3-16:5    -14.282659  4.347246e+00  2.095476e-09  4.390753e-08
3-66:3-10:6   -14.282659  4.347246e+00  2.095476e-09  4.390753e-08
4-34:6-25:6   -13.158695 -3.070606e+00  2.402165e-09  5.018783e-08
1-18:5-12:4    -9.282683  7.713939e-01  2.544684e-09  5.301179e-08
2-70:2-15:4   -11.385018 -1.647107e+00  2.558830e-09  5.315288e-08
3-64:1-26:4   -13.319659  3.103320e+00  2.781192e-09  5.760584e-08
1-24:3-3:4    -12.596880 -2.498244e+00  2.855549e-09  5.897649e-08
4-4:6-19:5    -12.222152  2.128411e+00  3.136543e-09  6.441083e-08
7-4-1:3-10:5  -12.222152  2.128411e+00  3.136543e-09  6.441083e-08
1-69:1-14:4   -12.215960 -2.199055e+00  3.172739e-09  6.496904e-08
3-66:3-22:6   -31.165771  3.770057e+01  3.725290e-09  7.585280e-08
5-a:2-21:5    -31.165771  3.770057e+01  3.725290e-09  7.585280e-08
6-1:5-5:6     -11.572890 -1.716149e+00  4.659978e-09  9.461725e-08
3-23:6-25:4   -12.029291  1.935120e+00  5.153955e-09  1.043531e-07
3-48:3-16:6   -12.234697  2.103320e+00  5.194941e-09  1.048883e-07
4-34:6-19:4    -9.808524  9.158668e-01  5.242385e-09  1.055506e-07
1-24:3-16:4   -12.382425 -2.348140e+00  5.257317e-09  1.055564e-07
1-18:6-19:1   -13.943623  3.855393e+00  5.398761e-09  1.077958e-07
4-34:2-15:1   -14.575140 -4.881573e+00  5.398761e-09  1.077958e-07
2-5:2-21:5    -12.651142  2.440355e+00  6.108279e-09  1.216256e-07
3-48:6-13:4   -10.397245  1.102486e+00  6.166493e-09  1.224465e-07
1-8:6-13:5    -11.112734 -1.466535e+00  6.677364e-09  1.322265e-07
2-5:3-10:6    -11.831622  1.848440e+00  6.882318e-09  1.359116e-07
3-66:2-21:4   -31.194062  3.764398e+01  7.450581e-09  1.460249e-07
3-21:3-9:5    -12.862008  2.544692e+00  7.455210e-09  1.460249e-07
6-1:1-7:6     -12.921426  2.729862e+00  7.455210e-09  1.460249e-07
3-9:4-23:5    -31.151206 -3.772970e+01  7.916242e-09  1.542170e-07
1-2:1-14:4    -14.332427  4.247710e+00  7.916242e-09  1.542170e-07
4-59:2-8:4     -9.963140  9.415496e-01  8.416069e-09  1.635122e-07
3-48:4-23:4   -12.183150  2.050409e+00  8.625606e-09  1.666846e-07
4-31:3-3:6    -12.391979 -2.329032e+00  8.625606e-09  1.666846e-07
4-59:6-6:5    -11.220599  1.487661e+00  9.883473e-09  1.904815e-07
3-66:1-26:4   -13.692373  3.527818e+00  1.047920e-08  2.014242e-07
4-61:3-3:4    -10.388382 -1.122912e+00  1.230785e-08  2.359403e-07
6-1:5-24:6    -11.943623  1.855393e+00  1.234039e-08  2.359403e-07
5-a:3-3:6     -12.496214  2.305426e+00  1.275003e-08  2.431276e-07
4-39:5-12:3   -12.628945 -2.434114e+00  1.347767e-08  2.563246e-07
1-3:1-7:4     -13.651142 -3.559645e+00  1.368048e-08  2.594972e-07
1-2:5-12:5    -12.531409 -2.325179e+00  1.393647e-08  2.636589e-07
3-66:3-16:5   -31.223509  3.758509e+01  1.490116e-08  2.804375e-07
5-51:1-14:6   -14.943623  5.025318e+00  1.490116e-08  2.804375e-07
3-43:6-19:4   -11.568409  1.600820e+00  1.526165e-08  2.864739e-07
4-59:6-19:1   -14.358661  4.195243e+00  1.536682e-08  2.876988e-07
5-a:3-22:4    -12.776673  2.440355e+00  1.570262e-08  2.932240e-07
3-23:2-15:6   -11.029555  1.343679e+00  1.653048e-08  3.078856e-07
5-a:1-26:6    -13.378982  2.984676e+00  1.705143e-08  3.167699e-07
1-3:1-1:5     -13.075140  2.762284e+00  1.832363e-08  3.395288e-07
3-23:1-26:4    -9.112595  6.986674e-01  1.844852e-08  3.409664e-07
1-69:3-9:4    -10.394388  1.076665e+00  1.867242e-08  3.442220e-07
5-51:5-12:3   -14.612141 -4.807572e+00  1.941225e-08  3.561009e-07
3-30-3:2-2:4  -13.575140  3.118427e+00  1.946501e-08  3.561009e-07
3-48:1-1:6    -13.575140  3.118427e+00  1.946501e-08  3.561009e-07
4-31:3-9:5    -10.954983 -1.337252e+00  1.995624e-08  3.641635e-07
3-74:5-5:4    -11.009212  1.331421e+00  2.056399e-08  3.743062e-07
1-3:2-2:5     -11.707786  1.683212e+00  2.077988e-08  3.772830e-07
1-18:1-14:6   -11.684461 -1.744069e+00  2.088355e-08  3.782126e-07
4-31:2-21:4   -10.820748 -1.281180e+00  2.108831e-08  3.809637e-07
3-23:3-10:6    -9.011538  6.620036e-01  2.168105e-08  3.906926e-07
4-4:6-13:4    -11.433365  1.549980e+00  2.200572e-08  3.945703e-07
4-30-4:6-13:4 -11.557054 -1.630034e+00  2.200572e-08  3.945703e-07
4-b:2-15:5    -12.329214 -2.203501e+00  2.251980e-08  4.027858e-07
2-5:6-13:1    -12.954983  2.662748e+00  2.291864e-08  4.089049e-07
3-30-3:3-22:4 -12.328413  2.080813e+00  2.307074e-08  4.095908e-07
6-1:2-15:6    -12.328413  2.080813e+00  2.307074e-08  4.095908e-07
1-69:5-12:5   -12.260462  2.051790e+00  2.323652e-08  4.105119e-07
4-59:1-14:4   -12.260462  2.051790e+00  2.323652e-08  4.105119e-07
3-21:6-13:6   -11.589944  1.643889e+00  2.340613e-08  4.124973e-07
1-46:3-22:4    -8.805670 -6.187797e-01  2.401760e-08  4.214316e-07
3-30:6-13:6   -11.174044  1.394552e+00  2.403002e-08  4.214316e-07
1-18:5-24:4   -11.470414  1.552830e+00  2.495731e-08  4.366318e-07
1-3:5-12:4    -10.989177  1.319501e+00  2.543203e-08  4.438597e-07
1-18:2-8:3    -13.052943 -2.756042e+00  2.716853e-08  4.730211e-07
3-48:2-2:4    -10.356264  1.060324e+00  2.832654e-08  4.919944e-07
1-8:4-23:4    -14.385885  4.140795e+00  2.980232e-08  5.102497e-07
3-43:3-22:6   -14.385885  4.140795e+00  2.980232e-08  5.102497e-07
4-59:3-10:1   -14.385885  4.140795e+00  2.980232e-08  5.102497e-07
4-30-2:2-2:4  -14.974324  4.963917e+00  2.980232e-08  5.102497e-07
3-66:6-13:6   -31.254210  3.752369e+01  2.980232e-08  5.102497e-07
6-1:1-20:4    -31.254210  3.752369e+01  2.980232e-08  5.102497e-07
4-59:1-20:4   -12.697697  2.347246e+00  3.085036e-08  5.269416e-07
1-2:5-24:4    -11.599498  1.624780e+00  3.580304e-08  6.100906e-07
7-4-1:6-19:5  -13.736105  3.440355e+00  3.608875e-08  6.135087e-07
4-59:1-14:5   -14.014633  3.713374e+00  3.672903e-08  6.214622e-07
1-24:5-5:6    -14.631378 -4.769098e+00  3.672903e-08  6.214622e-07
5-51:1-26:5   -12.972366  2.627982e+00  4.003196e-08  6.757306e-07
1-18:2-2:5    -10.287796  1.020549e+00  4.012385e-08  6.757306e-07
1-18:7-27:6   -13.681842 -3.498244e+00  4.405936e-08  7.402794e-07
1-18:2-2:4     -9.259097  7.033898e-01  4.434950e-08  7.434214e-07
4-39:3-22:4    -8.736149  5.877379e-01  4.594245e-08  7.667865e-07
6-1:5-12:6    -10.140883  9.650174e-01  4.597883e-08  7.667865e-07
4-31:3-9:6    -12.066179 -1.899495e+00  4.606251e-08  7.667865e-07
3-23:3-22:4    -7.915304  4.426114e-01  4.742913e-08  7.877170e-07
3-53:3-3:6    -12.199034 -2.019076e+00  5.293690e-08  8.771704e-07
4-34:6-6:5    -10.636268 -1.144607e+00  5.445421e-08  9.002429e-07
1-69:5-24:6   -11.755018 -1.737183e+00  5.461978e-08  9.009139e-07
4-31:5-12:4   -11.060359 -1.340332e+00  5.480870e-08  9.019660e-07
3-48:5-5:4    -11.284917  1.423867e+00  5.499479e-08  9.029669e-07
3-74:6-13:6   -12.624104  2.263478e+00  5.713614e-08  9.359938e-07
4-59:3-9:1    -13.443623 -3.144607e+00  5.727765e-08  9.361844e-07
3-21:3-9:4    -10.656326  1.142274e+00  5.772532e-08  9.413667e-07
1-2:3-10:6    -10.736281  1.181437e+00  5.864175e-08  9.541529e-07
3-21:2-2:1    -15.006389  4.899787e+00  5.960464e-08  9.654613e-07
1-24:1-1:4    -31.286275  3.745956e+01  5.960464e-08  9.654613e-07
1-69:2-15:4   -10.157905 -9.659649e-01  5.995804e-08  9.690080e-07
5-51:2-8:6    -11.836464  1.729862e+00  6.073393e-08  9.793517e-07
3-9:6-19:4    -11.145528 -1.400947e+00  6.204067e-08  9.968384e-07
1-69:3-22:3   -12.428750  2.055065e+00  6.209496e-08  9.968384e-07
4-61:3-10:1   -13.621695  3.025318e+00  6.677874e-08  1.067275e-06
6-1:3-16:5    -13.759006  3.394552e+00  6.677874e-08  1.067275e-06
1-3:3-3:3     -14.651142 -4.729570e+00  6.938353e-08  1.106452e-06
4-30-4:2-15:4 -12.084214 -1.863425e+00  7.245374e-08  1.152862e-06
3-23:1-7:4    -11.352426  1.423077e+00  7.340990e-08  1.165503e-06
4-59:2-2:5     -9.534432  7.653828e-01  7.523195e-08  1.191806e-06
4-4:3-22:1    -13.697697 -3.466535e+00  7.878384e-08  1.245338e-06
7-4-1:6-6:5   -12.827613  2.338476e+00  8.067610e-08  1.272458e-06
2-70:3-10:6   -11.122597  1.322519e+00  1.001289e-07  1.575828e-06
3-74:6-25:4   -12.782659 -2.466535e+00  1.005858e-07  1.576136e-06
4-b:3-16:5    -12.782659 -2.466535e+00  1.005858e-07  1.576136e-06
3-30-3:3-9:4  -14.414176  4.084212e+00  1.117587e-07  1.739863e-06
2-26:7-27:2   -31.259070 -3.751397e+01  1.117587e-07  1.739863e-06
4-b:3-9:3     -31.259070 -3.751397e+01  1.117587e-07  1.739863e-06
3-23:7-27:4   -11.937078  1.750696e+00  1.136357e-07  1.765271e-06
1-69:2-2:4     -9.776999 -8.374977e-01  1.161643e-07  1.800671e-06
3-30-3:6-13:6 -15.039946  4.832673e+00  1.192093e-07  1.843907e-06
1-69:3-22:1   -13.008441  2.555833e+00  1.211526e-07  1.869952e-06
3-9:3-10:4    -11.100957  1.309771e+00  1.231784e-07  1.891148e-06
4-61:6-13:5   -11.100957  1.309771e+00  1.231784e-07  1.891148e-06
4-34:3-10:2   -14.112141 -3.807572e+00  1.233129e-07  1.891148e-06
4-34:3-10:4    -8.604250 -5.545013e-01  1.238687e-07  1.895639e-06
1-18:2-15:5   -10.278445  9.826736e-01  1.246383e-07  1.903374e-06
6-1:6-6:5     -11.454983 -1.507177e+00  1.384636e-07  2.110033e-06
3-30-3:3-10:4 -13.288696  2.720463e+00  1.405162e-07  2.136796e-06
7-4-1:3-16:4  -12.248181  1.920348e+00  1.587799e-07  2.409443e-06
4-30-2:5-5:5  -12.928750 -2.559645e+00  1.616381e-07  2.443183e-06
4-34:1-7:4    -11.897245  1.717196e+00  1.616812e-07  2.443183e-06
5-51:1-26:3   -12.314929  1.942856e+00  1.646430e-07  2.482734e-06
2-5:6-13:3    -12.385018  1.967602e+00  1.683763e-07  2.533730e-06
3-30-3:5-5:4  -13.466525  2.809589e+00  1.857024e-07  2.788632e-06
3-15:6-6:4    -12.002302  1.738036e+00  1.940957e-07  2.908611e-06
1-46:5-12:4   -11.344196  1.371643e+00  2.035173e-07  3.043470e-06
1-18:3-16:3   -14.443623  4.025318e+00  2.160668e-07  3.217789e-06
2-5:5-24:6    -14.443623  4.025318e+00  2.160668e-07  3.217789e-06
3-21:6-19:4   -10.114332  8.942658e-01  2.172603e-07  3.228891e-06
1-69:5-5:6    -11.285482  1.357893e+00  2.193283e-07  3.252918e-06
7-4-1:3-3:5   -13.807114  3.298336e+00  2.272136e-07  3.362948e-06
1-3:3-10:1    -15.075140  4.762284e+00  2.384186e-07  3.500043e-06
1-3:3-9:3     -15.075140  4.762284e+00  2.384186e-07  3.500043e-06
3-66:3-16:6   -15.075140  4.762284e+00  2.384186e-07  3.500043e-06
1-24:3-16:2   -31.414240 -3.720363e+01  2.384186e-07  3.500043e-06
1-8:2-8:5     -14.713907 -4.604039e+00  2.463348e-07  3.608905e-06
5-a:2-15:6    -13.310230  2.677395e+00  2.499510e-07  3.647058e-06
3-11:6-25:4   -13.730491 -3.400947e+00  2.499510e-07  3.647058e-06
4-59:1-1:5    -11.908786  1.694112e+00  2.509087e-07  3.653636e-06
2-5:2-15:1    -12.598042 -2.191913e+00  2.746577e-07  3.991397e-06
4-34:6-25:4   -12.586500  2.124854e+00  2.775637e-07  4.025511e-06
6-1:2-2:4      -9.956058 -8.610253e-01  2.790403e-07  4.038800e-06
3-15:4-17:4   -12.014633  1.713374e+00  3.040683e-07  4.392234e-06
3-20:3-22:4   -13.171463  2.569638e+00  3.102804e-07  4.473002e-06
1-3:6-19:5    -11.870021  1.662748e+00  3.482478e-07  5.010319e-06
5-51:2-2:4     -9.917566  8.188671e-01  3.928632e-07  5.640951e-06
1-46:5-5:4    -11.269628  1.326184e+00  3.957631e-07  5.671293e-06
6-1:1-26:5    -12.275928  1.864853e+00  4.093199e-07  5.853924e-06
1-58:4-17:4   -31.307178 -3.741775e+01  4.172325e-07  5.955271e-06
4-59:4-17:5   -10.774255  1.105488e+00  4.273991e-07  6.088326e-06
3-64:6-19:4   -12.520878  2.057027e+00  4.566611e-07  6.492333e-06
1-24:4-17:6   -14.736105 -4.559645e+00  4.628673e-07  6.554710e-06
1-46:6-6:1    -14.736105 -4.559645e+00  4.628673e-07  6.554710e-06
2-5:3-10:4     -8.271822  4.663506e-01  4.697109e-07  6.638581e-06
3-23:4-23:3   -15.112141  4.688283e+00  4.768372e-07  6.686853e-06
3-66:3-9:4    -31.392027  3.724805e+01  4.768372e-07  6.686853e-06
4-59:1-20:6   -31.392027  3.724805e+01  4.768372e-07  6.686853e-06
5-a:2-8:6     -31.392027  3.724805e+01  4.768372e-07  6.686853e-06
4-39:6-13:4    -8.556333 -5.198436e-01  4.786384e-07  6.699079e-06
2-5:3-9:4      -9.618210  7.409342e-01  4.853610e-07  6.780004e-06
3-11:2-2:4    -11.230491  1.281658e+00  4.870586e-07  6.790558e-06
4-34:3-22:6   -11.566179  1.440355e+00  4.906490e-07  6.827410e-06
3-7:4-4:4     -12.083644  1.698153e+00  5.204404e-07  7.228004e-06
2-70:6-19:4   -10.688983 -1.091168e+00  5.855591e-07  8.116750e-06
1-18:3-22:1   -11.932439  1.646806e+00  5.986671e-07  8.282519e-06
3-21:5-12:5   -13.066179  2.440355e+00  6.240408e-07  8.617024e-06
3-49:5-5:4    -11.666329 -1.529271e+00  6.306715e-07  8.691932e-06
2-5:3-16:6    -12.443623 -1.974682e+00  6.539968e-07  8.996201e-06
7-4-1:2-2:5   -12.951177  2.366355e+00  6.867118e-07  9.410301e-06
1-2:3-22:3    -12.901662  2.190377e+00  6.867118e-07  9.410301e-06
1-8:3-22:6    -12.458810  1.994944e+00  7.237175e-07  9.879841e-06
2-70:6-19:6   -12.458810  1.994944e+00  7.237175e-07  9.879841e-06
4-39:6-13:1   -11.990178 -1.711648e+00  7.254367e-07  9.884589e-06
1-69:5-5:5    -12.039946  1.662748e+00  7.391532e-07  1.005248e-05
2-5:1-26:1    -14.506389  3.899787e+00  8.046627e-07  1.092280e-05
1-2:2-15:5    -11.760462 -1.592066e+00  8.420014e-07  1.140817e-05
2-70:4-4:5    -14.759006 -4.513841e+00  8.679926e-07  1.173826e-05
4-59:5-24:5   -10.911252  1.135501e+00  8.739141e-07  1.179620e-05
4-39:2-15:5   -11.007158  1.182287e+00  8.924264e-07  1.202357e-05
4-30-4:3-3:4  -12.077964 -1.701000e+00  9.203076e-07  1.235303e-05
3-23:5-5:6    -11.944563  1.622559e+00  9.203076e-07  1.235303e-05
1-18:3-9:3    -15.151142  4.610280e+00  9.536743e-07  1.270626e-05
3-30-3:2-15:4 -15.151142  4.610280e+00  9.536743e-07  1.270626e-05
3-49:5-5:6    -15.151142  4.610280e+00  9.536743e-07  1.270626e-05
3-66:3-10:5   -15.151142  4.610280e+00  9.536743e-07  1.270626e-05
1-18:6-6:1    -12.421426 -2.019076e+00  9.674891e-07  1.286653e-05
4-31:5-24:4   -11.942216 -1.651567e+00  9.699232e-07  1.287515e-05
1-3:6-6:5     -12.304786  1.807138e+00  1.041402e-06  1.379858e-05
3-66:6-13:4   -13.086500  2.399713e+00  1.070912e-06  1.413761e-05
3-15:1-1:6    -13.329214 -2.729570e+00  1.070912e-06  1.413761e-05
3-72:3-22:4   -13.514633  2.713374e+00  1.084394e-06  1.426335e-05
3-33:6-19:5   -13.858661 -3.144607e+00  1.084394e-06  1.426335e-05
3-9:1-26:6    -12.207786 -1.802501e+00  1.146754e-06  1.505611e-05
4-61:3-22:1   -13.025072 -2.366999e+00  1.220851e-06  1.597077e-05
1-18:4-23:5   -12.819659  2.103320e+00  1.220851e-06  1.597077e-05
4-59:5-12:4    -8.610900 -5.105598e-01  1.227704e-06  1.603132e-05
1-18:5-24:6   -12.724921  2.061844e+00  1.245451e-06  1.623366e-05
3-23:5-5:5    -12.110363  1.644714e+00  1.269697e-06  1.651982e-05
3-7:7-27:5    -13.858661  3.195243e+00  1.401175e-06  1.819760e-05
4-34:2-15:5   -10.899892  1.112781e+00  1.413851e-06  1.832921e-05
2-5:3-22:6    -11.146772 -1.242454e+00  1.485879e-06  1.917897e-05
1-69:2-2:5    -11.148018  1.215649e+00  1.487382e-06  1.917897e-05
1-8:6-13:4    -11.148018  1.215649e+00  1.487382e-06  1.917897e-05
4-61:6-19:4   -10.206813  8.585812e-01  1.531905e-06  1.971781e-05
3-23:1-1:3    -14.539946  3.832673e+00  1.549721e-06  1.987613e-05
7-4-1:2-8:6   -14.539946  3.832673e+00  1.549721e-06  1.987613e-05
4-b:2-8:5     -14.782659 -4.466535e+00  1.624227e-06  2.079472e-05
3-64:3-9:4    -13.213907  2.484750e+00  1.636124e-06  2.090990e-05
3-33:3-22:6   -11.470901 -1.374089e+00  1.644770e-06  2.098319e-05
6-1:1-1:4     -11.867058  1.563738e+00  1.670437e-06  2.127298e-05
1-18:5-5:5    -11.232591  1.217963e+00  1.739382e-06  2.211193e-05
4-34:3-9:4    -10.423535  9.257823e-01  1.794852e-06  2.277693e-05
4-39:3-9:4     -9.797175  7.474102e-01  1.856570e-06  2.351873e-05
2-70:3-9:5    -15.192373  4.527818e+00  1.907349e-06  2.399331e-05
3-49:2-2:1    -15.192373  4.527818e+00  1.907349e-06  2.399331e-05
3-9:4-17:5    -31.431028  3.717005e+01  1.907349e-06  2.399331e-05
2-26:2-15:6   -31.540010 -3.695209e+01  1.907349e-06  2.399331e-05
3-23:3-9:4     -9.124207  5.863118e-01  1.925409e-06  2.417831e-05
1-46:3-10:6   -11.389579  1.280877e+00  1.935125e-06  2.425805e-05
3-53:1-26:6   -13.878982 -3.103965e+00  1.941575e-06  2.429665e-05
4-4:5-12:6    -13.181842 -2.498244e+00  1.964654e-06  2.454285e-05
3-48:3-10:6   -10.760462  1.051790e+00  2.011689e-06  2.508694e-05
2-5:6-19:4     -8.046384  4.057686e-01  2.038952e-06  2.538302e-05
1-18:3-3:5    -10.018953  8.078119e-01  2.147891e-06  2.669310e-05
4-39:6-6:4    -10.743984  1.044947e+00  2.293191e-06  2.844978e-05
1-3:5-5:4     -11.029820  1.136963e+00  2.436718e-06  3.017846e-05
3-30:3-9:4    -10.027178 -8.075721e-01  2.469013e-06  3.052597e-05
4-61:6-6:6    -11.861170 -1.524879e+00  2.484126e-06  3.066024e-05
3-21:4-23:4   -11.186759  1.194195e+00  2.491537e-06  3.069915e-05
3-53:2-21:4   -12.017749 -1.656506e+00  2.522154e-06  3.102335e-05
2-5:2-2:4      -9.557775  6.725289e-01  2.746439e-06  3.372459e-05
5-a:2-21:6    -13.236105  2.440355e+00  2.828878e-06  3.461893e-05
1-3:2-21:3    -13.557328 -2.917197e+00  2.828878e-06  3.461893e-05
5-a:1-26:4    -14.575140  3.762284e+00  2.980232e-06  3.640935e-05
3-13:5-5:4    -14.181842  3.378955e+00  3.032386e-06  3.698382e-05
3-23:1-26:5   -12.156169  1.681364e+00  3.055057e-06  3.719738e-05
4-30-4:2-8:4  -13.362008 -2.663981e+00  3.121310e-06  3.793997e-05
4-61:2-15:6   -12.107411 -1.642107e+00  3.276470e-06  3.975892e-05
5-51:1-26:4   -10.692622  9.937478e-01  3.339682e-06  4.045786e-05
3-23:2-2:3    -12.838897  2.064846e+00  3.388828e-06  4.081631e-05
3-53:5-5:4    -12.838897  2.064846e+00  3.388828e-06  4.081631e-05
3-43:4-17:6   -13.055133 -2.306879e+00  3.388828e-06  4.081631e-05
3-30:2-2:5    -11.485186 -1.345520e+00  3.391921e-06  4.081631e-05
3-15:3-16:4   -11.313359  1.238722e+00  3.464489e-06  4.156235e-05
6-1:4-4:4     -13.566179  2.610280e+00  3.465451e-06  4.156235e-05
4-59:1-1:4    -10.773698  1.025318e+00  3.714225e-06  4.447198e-05
3-13:3-9:4    -15.236105  4.440355e+00  3.814697e-06  4.492866e-05
3-43:1-7:4    -15.236105  4.440355e+00  3.814697e-06  4.492866e-05
3-43:2-15:6   -15.236105  4.440355e+00  3.814697e-06  4.492866e-05
3-49:6-13:6   -15.236105  4.440355e+00  3.814697e-06  4.492866e-05
3-66:3-3:6    -15.236105  4.440355e+00  3.814697e-06  4.492866e-05
3-66:6-6:4    -15.236105  4.440355e+00  3.814697e-06  4.492866e-05
3-72:1-1:6    -15.236105  4.440355e+00  3.814697e-06  4.492866e-05
4-30-2:1-1:4  -15.236105  4.440355e+00  3.814697e-06  4.492866e-05
4-4:1-14:1    -31.472259  3.708759e+01  3.814697e-06  4.492866e-05
1-2:2-21:1    -31.575204 -3.688170e+01  3.814697e-06  4.492866e-05
3-7:2-21:4    -10.408507  8.957250e-01  3.840584e-06  4.515976e-05
3-43:5-12:4   -11.525072 -1.366999e+00  4.004114e-06  4.699648e-05
3-7:6-6:4     -10.036733 -7.884633e-01  4.009827e-06  4.699648e-05
1-46:2-8:4    -11.453553 -1.310965e+00  4.099291e-06  4.796703e-05
3-64:6-13:5   -13.914176  3.084212e+00  4.649162e-06  5.422518e-05
5-a:3-9:3     -14.259006 -3.513841e+00  4.649162e-06  5.422518e-05
4-4:3-10:6    -11.713907  1.395961e+00  4.692413e-06  5.457369e-05
1-18:3-9:5    -10.138611  7.976166e-01  4.705136e-06  5.457369e-05
1-8:3-9:4     -12.170176  1.653349e+00  4.713242e-06  5.457369e-05
3-33:3-9:4    -12.170176  1.653349e+00  4.713242e-06  5.457369e-05
1-2:6-19:4    -10.338592  8.623794e-01  4.721329e-06  5.457369e-05
4-b:5-12:4    -11.547499 -1.322145e+00  4.724471e-06  5.457369e-05
3-74:4-4:6    -13.259006  2.394552e+00  4.873598e-06  5.611645e-05
5-51:6-6:3    -13.593403 -2.845047e+00  4.873598e-06  5.611645e-05
3-48:3-22:4    -9.422110  6.261468e-01  4.895986e-06  5.628431e-05
3-11:3-16:6   -11.841338  1.416108e+00  4.935351e-06  5.664652e-05
4-39:5-24:4   -10.243984  8.357641e-01  5.203850e-06  5.963330e-05
4-30-4:3-9:4  -13.128945  2.314825e+00  5.299582e-06  6.063394e-05
4-34:3-9:6    -11.557879  1.300952e+00  5.344887e-06  6.105538e-05
3-15:4-23:4   -13.010499  2.247710e+00  5.539622e-06  6.317973e-05
3-30:3-16:4   -10.952126 -1.080477e+00  5.558120e-06  6.329056e-05
4-59:1-26:6   -11.490178  1.288352e+00  5.571423e-06  6.334198e-05
5-a:3-16:4    -14.832427 -4.366999e+00  5.647540e-06  6.390497e-05
3-15:6-13:6   -14.213907  3.314825e+00  5.647540e-06  6.390497e-05
4-30-4:4-17:6 -14.213907  3.314825e+00  5.647540e-06  6.390497e-05
1-46:4-4:5    -14.612141  3.688283e+00  5.722046e-06  6.434400e-05
3-21:4-23:1   -14.612141  3.688283e+00  5.722046e-06  6.434400e-05
3-7:1-7:3     -14.612141  3.688283e+00  5.722046e-06  6.434400e-05
5-a:1-1:6     -14.612141  3.688283e+00  5.722046e-06  6.434400e-05
3-7:1-7:4     -12.297846  1.673016e+00  5.853956e-06  6.572478e-05
6-1:3-10:4    -10.804108  1.004854e+00  6.004495e-06  6.731011e-05
3-21:6-13:1   -13.697697  2.873315e+00  6.164890e-06  6.900082e-05
4-34:1-26:6   -11.805561  1.393050e+00  6.339265e-06  7.084251e-05
4-59:3-3:4     -9.061922 -5.490495e-01  6.353829e-06  7.089536e-05
3-74:6-19:5   -12.107411  1.527818e+00  6.415064e-06  7.146798e-05
4-61:2-21:4   -10.489928 -9.198201e-01  6.613226e-06  7.356194e-05
4-31:6-6:4    -12.462657  1.812324e+00  7.069488e-06  7.851597e-05
3-30:2-15:4   -10.304689 -8.516712e-01  7.315518e-06  8.112347e-05
1-18:3-16:5   -11.865792  1.465017e+00  7.348549e-06  8.123979e-05
3-15:5-5:4    -11.853669  1.391446e+00  7.348549e-06  8.123979e-05
3-48:3-9:6    -12.008441  1.494803e+00  7.505332e-06  8.284600e-05
3-64:5-5:6    -31.515991  3.700013e+01  7.629395e-06  8.332224e-05
3-66:5-5:6    -31.515991  3.700013e+01  7.629395e-06  8.332224e-05
1-24:1-7:4    -31.612204 -3.680770e+01  7.629395e-06  8.332224e-05
1-2:1-7:6     -15.282659  4.347246e+00  7.629395e-06  8.332224e-05
1-69:1-20:4   -15.282659  4.347246e+00  7.629395e-06  8.332224e-05
3-66:6-19:5   -15.282659  4.347246e+00  7.629395e-06  8.332224e-05
4-30-4:1-7:4  -15.282659  4.347246e+00  7.629395e-06  8.332224e-05
3-7:5-24:4    -11.137189  1.128411e+00  7.952539e-06  8.671997e-05
1-46:6-6:5    -13.943623  3.025318e+00  8.430332e-06  9.165284e-05
4-59:6-6:3    -13.943623  3.025318e+00  8.430332e-06  9.165284e-05
4-30-2:3-22:4 -12.689726  1.918403e+00  8.699372e-06  9.443535e-05
3-7:3-10:6    -11.061187  1.074228e+00  8.951597e-06  9.700539e-05
3-74:3-9:6    -13.151142  2.270430e+00  8.963039e-06  9.700539e-05
4-31:6-6:6    -12.958810 -2.114233e+00  9.063272e-06  9.794312e-05
4-34:5-24:5   -12.878982  1.984676e+00  9.263546e-06  9.995755e-05
3-11:6-13:6   -12.260462 -1.697148e+00  9.775071e-06  1.051623e-04
4-4:6-19:6    -12.260462 -1.697148e+00  9.775071e-06  1.051623e-04
4-34:3-16:5   -10.963140 -1.058450e+00  1.023319e-05  1.099268e-04
1-69:4-4:3    -14.247465  3.247710e+00  1.049042e-05  1.123550e-04
3-23:3-9:1    -14.247465  3.247710e+00  1.049042e-05  1.123550e-04
3-23:2-8:1    -13.724921  2.818867e+00  1.092860e-05  1.161849e-04
3-23:3-9:3    -13.724921  2.818867e+00  1.092860e-05  1.161849e-04
5-51:7-27:4   -13.724921  2.818867e+00  1.092860e-05  1.161849e-04
7-4-1:2-8:4   -13.724921  2.818867e+00  1.092860e-05  1.161849e-04
5-a:2-2:5     -13.621695  2.499249e+00  1.092860e-05  1.161849e-04
3-30-3:2-2:6  -14.651142  3.610280e+00  1.096725e-05  1.164241e-04
3-21:5-5:6    -12.479241  1.779157e+00  1.112302e-05  1.179040e-04
3-48:2-2:6    -10.760644  9.723690e-01  1.153380e-05  1.218997e-04
3-74:3-3:6    -10.840421 -1.006160e+00  1.153380e-05  1.218997e-04
2-70:1-1:4    -11.897245 -1.452729e+00  1.182809e-05  1.248270e-04
3-30:3-10:6   -10.464468  8.744513e-01  1.226792e-05  1.292795e-04
3-73:3-10:6   -12.420516 -1.789942e+00  1.252682e-05  1.318151e-04
3-11:2-2:6    -11.804399 -1.375933e+00  1.257915e-05  1.321728e-04
5-51:3-22:5   -11.928750  1.440355e+00  1.265351e-05  1.327606e-04
6-1:2-2:6     -10.951177  1.010211e+00  1.287432e-05  1.348810e-04
6-1:1-14:4    -13.454983  2.387888e+00  1.291349e-05  1.350949e-04
1-2:3-9:4     -11.620194  1.253270e+00  1.315367e-05  1.372094e-04
4-39:3-22:6   -11.620194  1.253270e+00  1.315367e-05  1.372094e-04
1-8:3-22:5    -12.800922  1.909841e+00  1.473772e-05  1.535108e-04
3-21:5-5:5    -11.748539  1.326699e+00  1.476695e-05  1.535933e-04
3-23:1-1:5    -12.899892  1.942856e+00  1.522183e-05  1.575721e-04
4-59:1-14:6   -13.974324  2.963917e+00  1.523644e-05  1.575721e-04
1-58:5-12:4   -31.562545  3.690702e+01  1.525879e-05  1.575721e-04
7-4-1:4-23:6  -31.562545  3.690702e+01  1.525879e-05  1.575721e-04
7-4-1:6-6:3   -31.562545  3.690702e+01  1.525879e-05  1.575721e-04
1-3:2-15:5    -12.382425  1.651860e+00  1.571703e-05  1.618405e-04
3-49:6-13:4   -12.382425  1.651860e+00  1.571703e-05  1.618405e-04
5-51:1-26:6    -9.617761 -6.427003e-01  1.616921e-05  1.662592e-04
3-33:5-5:4    -12.213907  1.565886e+00  1.691362e-05  1.734187e-04
4-4:3-3:6     -12.355329 -1.706486e+00  1.691362e-05  1.734187e-04
1-24:6-19:4   -12.066179 -1.559645e+00  1.876280e-05  1.921055e-04
1-18:3-16:4   -10.441806  8.291273e-01  1.909632e-05  1.952429e-04
1-18:7-27:5   -13.966525 -2.928878e+00  1.930119e-05  1.965014e-04
3-53:3-22:3   -13.753212  2.762284e+00  1.930119e-05  1.965014e-04
6-1:1-14:6    -13.753212  2.762284e+00  1.930119e-05  1.965014e-04
3-64:4-23:4   -14.282659  3.177321e+00  1.943111e-05  1.975451e-04
1-69:4-17:6   -11.189726 -1.081597e+00  2.015166e-05  2.045819e-04
1-24:6-19:6   -14.692373  3.527818e+00  2.098083e-05  2.121036e-04
1-3:1-26:3    -14.692373  3.527818e+00  2.098083e-05  2.121036e-04
3-66:5-12:6   -14.692373  3.527818e+00  2.098083e-05  2.121036e-04
6-1:2-2:5     -12.136268  1.470103e+00  2.242964e-05  2.264326e-04
3-48:6-19:4    -9.529340 -6.133552e-01  2.305298e-05  2.323998e-04
3-30:1-1:6    -13.332427  2.247710e+00  2.434256e-05  2.450575e-04
3-23:5-5:4     -9.066606  5.105003e-01  2.539693e-05  2.553153e-04
1-69:2-21:4   -10.794019 -9.340401e-01  2.811759e-05  2.822724e-04
2-5:3-22:5    -10.997225  1.009721e+00  2.823088e-05  2.830156e-04
4-59:3-3:1    -12.738928 -1.910142e+00  3.011591e-05  3.014937e-04
2-5:5-24:1    -31.612313  3.680748e+01  3.051758e-05  3.021576e-04
3-66:3-22:3   -31.612313  3.680748e+01  3.051758e-05  3.021576e-04
4-39:1-26:1   -31.612313  3.680748e+01  3.051758e-05  3.021576e-04
5-51:7-27:5   -31.612313  3.680748e+01  3.051758e-05  3.021576e-04
5-a:4-4:3     -31.612313  3.680748e+01  3.051758e-05  3.021576e-04
5-a:6-25:6    -31.612313  3.680748e+01  3.051758e-05  3.021576e-04
1-58:1-26:3   -31.692437 -3.664723e+01  3.051758e-05  3.021576e-04
3-20:6-6:5    -31.692437 -3.664723e+01  3.051758e-05  3.021576e-04
1-18:1-1:5    -11.694365  1.265269e+00  3.216002e-05  3.179827e-04
4-31:3-3:5    -11.637189 -1.247701e+00  3.296814e-05  3.255265e-04
1-58:3-10:4   -13.782659  2.703390e+00  3.395323e-05  3.343372e-04
3-66:2-2:4    -13.782659  2.703390e+00  3.395323e-05  3.343372e-04
4-34:4-17:4   -10.636268  8.553929e-01  3.476510e-05  3.418648e-04
6-1:5-12:3    -14.319659  3.103320e+00  3.588200e-05  3.518877e-04
1-58:3-16:4   -14.943623 -4.144607e+00  3.588200e-05  3.518877e-04
3-23:4-17:4    -9.905048  6.641304e-01  3.759505e-05  3.678831e-04
3-48:3-10:5   -12.049672  1.412341e+00  3.761513e-05  3.678831e-04
1-69:7-27:5   -14.736105  3.440355e+00  4.005432e-05  3.903657e-04
3-43:2-21:6   -14.736105  3.440355e+00  4.005432e-05  3.903657e-04
5-51:3-16:6   -10.768890  8.789284e-01  4.007639e-05  3.903657e-04
3-64:2-21:4   -13.358661  2.195243e+00  4.125759e-05  4.002486e-04
1-69:7-27:6   -13.671463 -2.688928e+00  4.125759e-05  4.002486e-04
3-20:5-12:6   -13.671463 -2.688928e+00  4.125759e-05  4.002486e-04
5-a:5-12:6    -13.098042  2.072624e+00  4.193416e-05  4.057200e-04
6-1:5-24:4    -13.098042  2.072624e+00  4.193416e-05  4.057200e-04
2-5:1-26:5    -12.513597  1.710445e+00  4.223705e-05  4.081027e-04
1-3:2-2:6     -11.706094  1.241810e+00  4.606243e-05  4.444685e-04
1-24:2-2:6    -11.645528 -1.231022e+00  4.655579e-05  4.486285e-04
3-21:5-24:4   -11.211180  1.034363e+00  4.709671e-05  4.532350e-04
4-31:2-2:4    -10.804399 -9.132815e-01  4.880345e-05  4.690337e-04
1-3:3-22:3    -14.039946  2.832673e+00  4.923344e-05  4.719077e-04
3-49:4-4:4    -14.385885 -3.260084e+00  4.923344e-05  4.719077e-04
1-46:6-19:4   -11.013080  9.780122e-01  5.120483e-05  4.901520e-04
3-30:6-19:4    -9.627164  5.954745e-01  5.149296e-05  4.922563e-04
3-64:3-16:4   -12.677933  1.742918e+00  5.209447e-05  4.973470e-04
4-39:1-26:5   -11.458331  1.143374e+00  5.400451e-05  5.149001e-04
1-18:4-4:6    -12.767786  1.762284e+00  5.703812e-05  5.431053e-04
4-61:2-8:6    -12.579663 -1.702603e+00  5.778372e-05  5.494790e-04
3-30:4-4:4    -12.391106 -1.634933e+00  5.849547e-05  5.555143e-04
3-49:3-3:4    -11.377695 -1.101538e+00  5.877405e-05  5.574254e-04
1-24:2-15:6   -14.014633 -2.832663e+00  5.947612e-05  5.626035e-04
4-b:7-27:4    -14.014633 -2.832663e+00  5.947612e-05  5.626035e-04
2-26:1-1:2    -31.736168 -3.655977e+01  6.103516e-05  5.713525e-04
2-5:4-23:1    -31.736168 -3.655977e+01  6.103516e-05  5.713525e-04
4-61:1-26:2   -31.736168 -3.655977e+01  6.103516e-05  5.713525e-04
3-13:2-8:6    -31.665771  3.670057e+01  6.103516e-05  5.713525e-04
3-64:1-7:4    -31.665771  3.670057e+01  6.103516e-05  5.713525e-04
3-66:4-23:6   -31.665771  3.670057e+01  6.103516e-05  5.713525e-04
6-1:2-8:3     -31.665771  3.670057e+01  6.103516e-05  5.713525e-04
7-4-1:6-13:1  -31.665771  3.670057e+01  6.103516e-05  5.713525e-04
3-64:4-17:4   -12.863688  1.784310e+00  6.169641e-05  5.767934e-04
3-11:3-10:4   -10.351496 -7.580581e-01  6.209749e-05  5.797911e-04
4-30-2:6-13:5 -14.358661  3.025318e+00  6.604195e-05  6.134412e-04
4-30-4:6-13:6 -14.358661  3.025318e+00  6.604195e-05  6.134412e-04
7-4-1:5-24:5  -14.358661  3.025318e+00  6.604195e-05  6.134412e-04
5-51:5-12:1   -14.974324 -4.083207e+00  6.604195e-05  6.134412e-04
5-51:2-15:4   -11.021140  9.618925e-01  6.865233e-05  6.368675e-04
4-b:1-1:4     -13.319659 -2.222610e+00  6.877111e-05  6.371494e-04
1-8:3-9:6     -13.385885  2.140795e+00  6.960169e-05  6.440167e-04
3-23:3-22:6   -10.569247  8.226030e-01  7.007208e-05  6.470194e-04
2-70:5-12:4   -12.139958 -1.412087e+00  7.010574e-05  6.470194e-04
3-74:4-4:4    -13.247465  2.077785e+00  7.025478e-05  6.470556e-04
1-69:6-6:6    -11.421426 -1.100213e+00  7.028920e-05  6.470556e-04
5-51:5-24:4   -10.326364 -7.715637e-01  7.115970e-05  6.542336e-04
1-46:5-5:6    -12.612141  1.688283e+00  7.333218e-05  6.733483e-04
1-46:5-5:1    -14.782659  3.347246e+00  7.629395e-05  6.969921e-04
3-23:5-12:1   -14.782659  3.347246e+00  7.629395e-05  6.969921e-04
3-23:7-27:5   -14.782659  3.347246e+00  7.629395e-05  6.969921e-04
4-34:1-26:1   -14.782659  3.347246e+00  7.629395e-05  6.969921e-04
1-8:6-13:6    -11.619295 -1.178554e+00  7.692819e-05  7.018967e-04
4-39:1-14:4   -12.697697  1.703390e+00  8.171335e-05  7.436740e-04
3-7:3-9:6     -12.889361 -1.913282e+00  8.171335e-05  7.436740e-04
4-59:1-26:3   -12.203733 -1.449462e+00  8.215922e-05  7.458484e-04
4-61:6-19:6   -12.203733 -1.449462e+00  8.215922e-05  7.458484e-04
1-69:2-2:6     -9.900638 -6.417457e-01  8.275642e-05  7.503249e-04
2-70:3-3:6    -12.089944 -1.356111e+00  8.715479e-05  7.892107e-04
1-3:5-5:5     -14.075140  2.762284e+00  8.797646e-05  7.926679e-04
1-8:3-22:3    -14.075140  2.762284e+00  8.797646e-05  7.926679e-04
3-53:4-4:4    -14.075140  2.762284e+00  8.797646e-05  7.926679e-04
5-51:5-5:5    -14.075140  2.762284e+00  8.797646e-05  7.926679e-04
3-33:1-26:4   -12.788696  1.720463e+00  9.021490e-05  8.118215e-04
6-1:3-16:4    -11.563957  1.140795e+00  9.182026e-05  8.252375e-04
1-18:3-3:6     -9.032902 -4.696632e-01  9.203777e-05  8.261622e-04
3-48:6-13:6   -11.718018  1.217963e+00  9.340687e-05  8.374089e-04
3-11:5-5:4    -12.151142  1.440355e+00  9.612987e-05  8.607504e-04
3-53:1-1:6    -12.684461 -1.744069e+00  1.004967e-04  8.987347e-04
5-a:3-3:5     -14.066179 -2.729570e+00  1.037158e-04  9.263737e-04
1-46:6-13:6   -11.462657  1.068387e+00  1.042367e-04  9.298740e-04
1-46:2-15:5   -13.029291  1.935120e+00  1.060447e-04  9.436666e-04
1-69:6-19:3   -13.029291  1.935120e+00  1.060447e-04  9.436666e-04
1-2:3-22:4     -9.396364 -5.240207e-01  1.079885e-04  9.597795e-04
1-18:5-5:6    -11.845425  1.221715e+00  1.099262e-04  9.757985e-04
4-34:2-15:4    -9.533983 -5.645434e-01  1.115848e-04  9.893031e-04
1-2:5-24:6    -13.651142  2.440355e+00  1.130742e-04  1.000048e-03
3-30-3:1-26:4 -13.570646  2.156562e+00  1.130742e-04  1.000048e-03
3-7:4-17:6    -12.631378  1.649809e+00  1.136106e-04  1.003560e-03
3-48:5-12:6   -12.396364  1.475979e+00  1.170554e-04  1.032724e-03
1-46:2-2:5    -12.093403  1.324878e+00  1.206291e-04  1.060100e-03
1-58:3-10:5   -14.399892  2.942856e+00  1.211166e-04  1.060100e-03
3-21:1-1:5    -14.399892  2.942856e+00  1.211166e-04  1.060100e-03
4-30-4:6-19:5 -15.006389 -4.019076e+00  1.211166e-04  1.060100e-03
1-58:7-27:6   -31.723509  3.658509e+01  1.220703e-04  1.060100e-03
3-15:1-26:1   -31.723509  3.658509e+01  1.220703e-04  1.060100e-03
3-43:5-24:6   -31.723509  3.658509e+01  1.220703e-04  1.060100e-03
3-7:1-26:1    -31.723509  3.658509e+01  1.220703e-04  1.060100e-03
4-34:1-26:3   -31.723509  3.658509e+01  1.220703e-04  1.060100e-03
4-61:1-20:5   -31.723509  3.658509e+01  1.220703e-04  1.060100e-03
4-61:2-8:2    -31.723509  3.658509e+01  1.220703e-04  1.060100e-03
6-1:1-7:5     -31.723509  3.658509e+01  1.220703e-04  1.060100e-03
2-70:3-9:3    -31.782723 -3.646666e+01  1.220703e-04  1.060100e-03
3-23:6-19:6   -11.506901  1.114127e+00  1.246562e-04  1.081254e-03
4-31:3-10:4   -10.312282 -7.275892e-01  1.283248e-04  1.111737e-03
1-8:6-19:4    -11.348711  1.045217e+00  1.319598e-04  1.140488e-03
4-34:5-24:4   -11.348711  1.045217e+00  1.319598e-04  1.140488e-03
5-51:3-9:5    -12.469440  1.477830e+00  1.345141e-04  1.161171e-03
2-5:3-3:6     -11.009598  9.388089e-01  1.358087e-04  1.169545e-03
1-2:2-21:4    -11.083644 -9.457030e-01  1.358087e-04  1.169545e-03
4-34:3-16:4   -10.596299  8.011028e-01  1.381819e-04  1.188562e-03
4-61:3-10:4   -10.095429  6.548599e-01  1.411572e-04  1.212707e-03
1-69:6-13:5   -10.057466 -6.582084e-01  1.413500e-04  1.212918e-03
3-23:5-24:6   -12.051306  1.300178e+00  1.494815e-04  1.279647e-03
3-74:3-22:6   -12.051306  1.300178e+00  1.494815e-04  1.279647e-03
1-2:2-2:6     -11.184461  9.809238e-01  1.504186e-04  1.286141e-03
4-59:6-13:1   -12.343787  1.440355e+00  1.521066e-04  1.297496e-03
3-33:2-2:5    -12.454983 -1.507177e+00  1.521066e-04  1.297496e-03
3-23:3-3:3    -12.908786  1.694112e+00  1.564172e-04  1.327305e-03
1-2:3-16:3    -14.443623 -3.144607e+00  1.565218e-04  1.327305e-03
1-8:4-23:5    -14.443623 -3.144607e+00  1.565218e-04  1.327305e-03
2-5:4-17:1    -14.443623 -3.144607e+00  1.565218e-04  1.327305e-03
3-7:6-6:1     -14.443623 -3.144607e+00  1.565218e-04  1.327305e-03
3-9:6-13:6    -11.858661  1.195243e+00  1.571487e-04  1.330705e-03
1-18:2-21:4   -10.075070  6.518595e-01  1.572920e-04  1.330705e-03
3-21:5-24:6   -13.052943  1.887814e+00  1.701552e-04  1.434478e-03
3-74:1-7:4    -13.052943  1.887814e+00  1.701552e-04  1.434478e-03
3-74:4-23:6   -13.052943  1.887814e+00  1.701552e-04  1.434478e-03
3-23:6-13:1   -12.651142  1.610280e+00  1.751267e-04  1.474665e-03
1-24:3-9:6    -14.093403 -2.675122e+00  1.799911e-04  1.510333e-03
4-61:5-5:3    -14.093403 -2.675122e+00  1.799911e-04  1.510333e-03
3-7:1-7:5     -13.878982  2.510745e+00  1.799911e-04  1.510333e-03
1-3:3-22:5    -13.171463  1.925782e+00  1.821658e-04  1.525031e-03
7-4-1:3-3:4   -13.171463  1.925782e+00  1.821658e-04  1.525031e-03
4-39:5-5:6    -12.010499  1.276857e+00  1.831166e-04  1.531211e-03
1-2:1-26:4    -10.486867 -7.586256e-01  1.879154e-04  1.569518e-03
4-31:1-26:4   -11.513080 -1.097301e+00  1.893026e-04  1.579275e-03
1-24:5-5:5    -13.602711  2.092432e+00  1.921952e-04  1.597858e-03
5-51:3-3:3    -13.602711  2.092432e+00  1.921952e-04  1.597858e-03
4-31:4-17:6   -13.832427 -2.366999e+00  1.921952e-04  1.597858e-03
4-39:6-19:6   -11.066040  9.190090e-01  1.943003e-04  1.613498e-03
4-61:2-15:5   -12.168250  1.288352e+00  2.077160e-04  1.722920e-03
4-59:3-3:5     -9.678827  5.552194e-01  2.082128e-04  1.725055e-03
1-69:2-15:6   -11.248181  9.603625e-01  2.157765e-04  1.785668e-03
4-34:6-19:5   -10.794019 -8.291052e-01  2.178535e-04  1.800789e-03
3-64:3-10:1   -15.039946 -3.951962e+00  2.212524e-04  1.824700e-03
5-51:1-26:1   -15.039946 -3.951962e+00  2.212524e-04  1.824700e-03
1-2:2-2:4     -11.171463  9.549286e-01  2.253002e-04  1.855959e-03
1-8:3-9:5     -12.361170  1.405590e+00  2.268824e-04  1.864730e-03
1-24:6-6:4    -12.482207 -1.452729e+00  2.268824e-04  1.864730e-03
1-69:6-19:6   -11.309450  1.005953e+00  2.299776e-04  1.888017e-03
5-51:6-6:4    -11.095139  9.085043e-01  2.324657e-04  1.906271e-03
1-46:6-25:4   -31.786275  3.645956e+01  2.441406e-04  1.983799e-03
3-66:4-17:4   -31.786275  3.645956e+01  2.441406e-04  1.983799e-03
4-b:4-4:5     -31.786275  3.645956e+01  2.441406e-04  1.983799e-03
7-4-1:1-1:3   -31.786275  3.645956e+01  2.441406e-04  1.983799e-03
2-26:6-19:6   -31.832491 -3.636713e+01  2.441406e-04  1.983799e-03
3-72:6-19:3   -31.832491 -3.636713e+01  2.441406e-04  1.983799e-03
4-39:3-10:2   -31.832491 -3.636713e+01  2.441406e-04  1.983799e-03
3-53:2-15:4   -12.366214 -1.485644e+00  2.443970e-04  1.983799e-03
4-39:2-15:1   -12.366214 -1.485644e+00  2.443970e-04  1.983799e-03
3-64:3-10:4   -11.677933  1.137793e+00  2.553461e-04  2.070343e-03
3-21:3-3:6    -10.823228 -8.226790e-01  2.592477e-04  2.099615e-03
4-61:3-9:4    -10.938476  8.606872e-01  2.634770e-04  2.128109e-03
3-30-3:5-24:4 -12.123501 -1.288997e+00  2.636368e-04  2.128109e-03
3-15:3-10:4   -10.873848  8.250193e-01  2.636516e-04  2.128109e-03
5-a:4-17:6    -13.077398  1.838905e+00  2.715392e-04  2.189120e-03
1-18:1-26:6   -11.500775  1.058485e+00  2.718178e-04  2.189120e-03
3-53:3-9:6    -15.332427  4.247710e+00  2.746582e-04  2.204606e-03
3-13:3-10:5   -14.832427  3.247710e+00  2.746582e-04  2.204606e-03
3-66:4-4:6    -14.832427  3.247710e+00  2.746582e-04  2.204606e-03
1-46:6-13:3   -14.151142  2.610280e+00  2.771616e-04  2.214973e-03
4-31:1-1:5    -14.151142  2.610280e+00  2.771616e-04  2.214973e-03
6-1:3-9:5     -14.151142  2.610280e+00  2.771616e-04  2.214973e-03
4-34:5-5:4     -9.502684 -5.117101e-01  2.771789e-04  2.214973e-03
5-51:3-22:4    -9.205461  4.569066e-01  2.802100e-04  2.236715e-03
3-48:4-17:6   -12.197697  1.347246e+00  3.031634e-04  2.412504e-03
4-4:3-22:5    -12.197697  1.347246e+00  3.031634e-04  2.412504e-03
3-7:5-5:4     -10.722929  7.870060e-01  3.032365e-04  2.412504e-03
7-4-1:3-22:6  -12.760462  1.577859e+00  3.058640e-04  2.430725e-03
2-5:3-22:3    -12.507414  1.401881e+00  3.069470e-04  2.436645e-03
3-23:6-19:5   -11.103883  8.910168e-01  3.077225e-04  2.440114e-03
3-30-3:3-10:5 -14.121695 -2.618538e+00  3.107488e-04  2.458702e-03
3-30:6-6:5    -14.121695 -2.618538e+00  3.107488e-04  2.458702e-03
4-30-4:5-5:5  -13.329214  1.914287e+00  3.125512e-04  2.467545e-03
4-4:6-25:4    -13.329214  1.914287e+00  3.125512e-04  2.467545e-03
1-3:2-8:4     -11.996214 -1.254790e+00  3.169993e-04  2.499924e-03
1-18:4-4:5    -13.474324  1.963917e+00  3.240635e-04  2.545632e-03
1-2:1-26:3    -13.474324  1.963917e+00  3.240635e-04  2.545632e-03
3-30-3:3-3:4  -13.474324  1.963917e+00  3.240635e-04  2.545632e-03
1-58:3-3:5    -13.858661 -2.314532e+00  3.249142e-04  2.545632e-03
3-49:2-21:4   -13.713907  2.314825e+00  3.249142e-04  2.545632e-03
5-a:5-24:4    -13.713907  2.314825e+00  3.249142e-04  2.545632e-03
3-23:3-22:3   -11.378982  9.846759e-01  3.304000e-04  2.585802e-03
4-61:2-2:4    -10.691462  7.795615e-01  3.523411e-04  2.754528e-03
1-69:6-13:6   -10.460731  7.033898e-01  3.528942e-04  2.755863e-03
2-70:2-8:4    -13.112141 -1.807572e+00  3.881309e-04  3.027757e-03
3-23:6-6:5    -11.498238 -1.035378e+00  3.961778e-04  3.087189e-03
3-7:7-27:3    -15.075140 -3.881573e+00  4.024506e-04  3.129303e-03
5-a:2-15:3    -15.075140 -3.881573e+00  4.024506e-04  3.129303e-03
4-34:4-23:5   -11.186595 -9.435596e-01  4.059745e-04  3.153302e-03
4-59:5-5:4     -8.953063  4.171977e-01  4.138744e-04  3.211202e-03
3-48:5-12:4   -10.591527  7.139205e-01  4.219201e-04  3.270107e-03
3-49:3-22:4   -11.734697  1.103320e+00  4.247927e-04  3.288836e-03
4-39:4-17:6   -11.908786  1.186599e+00  4.471992e-04  3.458596e-03
3-49:2-15:4   -13.224921  1.818867e+00  4.719867e-04  3.642484e-03
7-4-1:5-24:4  -13.224921  1.818867e+00  4.719867e-04  3.642484e-03
1-58:4-4:6    -31.855026  3.632206e+01  4.882813e-04  3.704770e-03
3-15:1-14:5   -31.855026  3.632206e+01  4.882813e-04  3.704770e-03
3-43:2-21:3   -31.855026  3.632206e+01  4.882813e-04  3.704770e-03
3-43:2-8:6    -31.855026  3.632206e+01  4.882813e-04  3.704770e-03
3-66:2-21:6   -31.855026  3.632206e+01  4.882813e-04  3.704770e-03
3-72:5-24:4   -31.855026  3.632206e+01  4.882813e-04  3.704770e-03
3-7:4-17:5    -14.192373  2.527818e+00  4.882813e-04  3.704770e-03
3-7:5-24:6    -14.192373  2.527818e+00  4.882813e-04  3.704770e-03
4-30-4:1-1:4  -14.192373  2.527818e+00  4.882813e-04  3.704770e-03
4-61:1-26:1   -31.855026  3.632206e+01  4.882813e-04  3.704770e-03
6-1:7-27:5    -31.855026  3.632206e+01  4.882813e-04  3.704770e-03
7-4-1:3-22:3  -31.855026  3.632206e+01  4.882813e-04  3.704770e-03
3-11:2-2:1    -14.506389 -3.019076e+00  4.882813e-04  3.704770e-03
1-69:1-7:3    -31.885948 -3.626021e+01  4.882813e-04  3.704770e-03
2-70:5-24:3   -31.885948 -3.626021e+01  4.882813e-04  3.704770e-03
5-51:4-17:1   -31.885948 -3.626021e+01  4.882813e-04  3.704770e-03
1-2:4-23:4    -12.397245  1.333440e+00  4.970916e-04  3.767651e-03
3-30:2-8:4    -11.438476 -9.799764e-01  4.985620e-04  3.774826e-03
4-34:2-2:3    -13.358661  1.855393e+00  5.082604e-04  3.840190e-03
4-4:4-17:6    -13.358661  1.855393e+00  5.082604e-04  3.840190e-03
1-24:6-13:5   -14.885885  3.140795e+00  5.187988e-04  3.891261e-03
3-9:1-1:5     -14.885885  3.140795e+00  5.187988e-04  3.891261e-03
1-18:1-1:3    -15.385885  4.140795e+00  5.187988e-04  3.891261e-03
1-2:7-27:5    -15.385885  4.140795e+00  5.187988e-04  3.891261e-03
1-8:4-17:5    -15.385885  4.140795e+00  5.187988e-04  3.891261e-03
3-30:5-12:1   -15.385885  4.140795e+00  5.187988e-04  3.891261e-03
3-66:2-8:1    -15.385885  4.140795e+00  5.187988e-04  3.891261e-03
3-48:3-3:5    -12.278165  1.309111e+00  5.216128e-04  3.908300e-03
3-23:2-2:1    -11.962657 -1.187676e+00  5.243547e-04  3.924765e-03
2-70:1-26:4   -11.199034  8.997870e-01  5.273346e-04  3.942975e-03
4-31:2-15:4   -10.981341 -8.397525e-01  5.282020e-04  3.945368e-03
3-11:6-6:6    -14.151142 -2.559645e+00  5.335212e-04  3.959484e-03
1-18:5-5:1    -13.951177  2.366355e+00  5.335212e-04  3.959484e-03
3-21:5-24:5   -13.951177  2.366355e+00  5.335212e-04  3.959484e-03
5-51:4-23:6   -11.960731  1.177321e+00  5.347215e-04  3.959484e-03
1-2:4-23:6    -13.506389  1.899787e+00  5.350527e-04  3.959484e-03
5-51:4-4:4    -13.506389  1.899787e+00  5.350527e-04  3.959484e-03
3-11:1-7:4    -12.760462 -1.592066e+00  5.354355e-04  3.959484e-03
5-a:6-13:4    -12.627732  1.482176e+00  5.354355e-04  3.959484e-03
2-70:4-17:6   -12.878982  1.539891e+00  5.355851e-04  3.959484e-03
3-7:3-22:5    -12.878982  1.539891e+00  5.355851e-04  3.959484e-03
1-3:4-4:5     -13.885885 -2.260084e+00  5.461127e-04  4.020817e-03
1-69:1-14:5   -13.885885 -2.260084e+00  5.461127e-04  4.020817e-03
4-31:3-10:3   -13.885885 -2.260084e+00  5.461127e-04  4.020817e-03
2-5:5-12:6    -13.747465  2.247710e+00  5.461127e-04  4.020817e-03
1-46:3-3:4    -11.253934  8.949213e-01  5.715227e-04  4.203608e-03
5-51:5-12:4   -10.573171 -7.105865e-01  5.803668e-04  4.264306e-03
4-34:5-24:1   -13.131378 -1.769098e+00  6.061066e-04  4.439854e-03
1-18:6-19:3   -13.014633  1.713374e+00  6.061066e-04  4.439854e-03
1-3:4-23:4    -13.014633  1.713374e+00  6.061066e-04  4.439854e-03
4-34:5-12:5   -10.879411  7.740928e-01  6.186948e-04  4.527464e-03
3-21:6-19:6   -12.713907  1.484750e+00  6.210435e-04  4.535442e-03
3-43:2-2:6    -12.713907  1.484750e+00  6.210435e-04  4.535442e-03
3-7:3-16:4    -10.442919 -6.883779e-01  6.266922e-04  4.572062e-03
1-3:1-26:4    -10.744251  7.443616e-01  6.327887e-04  4.611871e-03
3-23:3-22:5   -10.212884 -6.223803e-01  6.425441e-04  4.678240e-03
1-3:5-12:5    -13.128945  1.735811e+00  6.795483e-04  4.942668e-03
1-3:3-10:5    -10.593476 -7.127239e-01  6.847800e-04  4.975700e-03
4-34:4-4:6    -12.681842 -1.498244e+00  6.855642e-04  4.976381e-03
1-46:4-23:5   -14.490178  2.762284e+00  7.286072e-04  5.262325e-03
1-69:5-24:3   -14.490178  2.762284e+00  7.286072e-04  5.262325e-03
3-66:2-15:4   -14.490178  2.762284e+00  7.286072e-04  5.262325e-03
5-51:3-22:1   -14.490178  2.762284e+00  7.286072e-04  5.262325e-03
7-4-1:1-14:4  -14.490178  2.762284e+00  7.286072e-04  5.262325e-03
4-34:4-17:5   -12.415982  1.295966e+00  7.299045e-04  5.266418e-03
4-61:3-10:6   -10.642428  7.088443e-01  7.459376e-04  5.376718e-03
7-4-1:6-6:4   -13.253212  1.762284e+00  7.528971e-04  5.421461e-03
4-34:2-8:5    -11.338897 -9.351537e-01  7.558903e-04  5.437582e-03
4-30-4:4-23:4 -13.598042 -2.191913e+00  8.213953e-04  5.897029e-03
4-34:1-1:5    -13.389361  1.793992e+00  8.213953e-04  5.897029e-03
2-5:4-4:4     -11.089081  8.260091e-01  8.332150e-04  5.969993e-03
2-5:6-19:5    -11.089081  8.260091e-01  8.332150e-04  5.969993e-03
3-33:3-10:4   -10.869597  7.544640e-01  8.548766e-04  6.117117e-03
2-70:2-2:3    -14.539946 -2.951962e+00  8.554459e-04  6.117117e-03
3-33:3-10:6   -11.554311 -1.014839e+00  8.605684e-04  6.144141e-03
3-11:2-8:4    -12.608590 -1.413794e+00  8.617822e-04  6.144141e-03
5-a:5-12:4    -12.490178  1.288352e+00  8.617822e-04  6.144141e-03
1-58:1-26:4   -13.539946  1.832673e+00  8.779103e-04  6.246769e-03
4-31:4-4:6    -13.697697 -1.992604e+00  8.779103e-04  6.246769e-03
4-59:4-17:6   -11.297271  8.621821e-01  9.052775e-04  6.435148e-03
3-7:3-16:5    -13.990178  2.288352e+00  9.105206e-04  6.459120e-03
4-30-4:2-15:6 -14.181842 -2.498244e+00  9.105206e-04  6.459120e-03
1-8:2-15:6    -13.782659  2.177321e+00  9.122342e-04  6.459120e-03
7-4-1:3-3:3   -13.782659  2.177321e+00  9.122342e-04  6.459120e-03
1-2:5-12:6    -12.128945  1.144900e+00  9.142746e-04  6.467214e-03
3-74:5-5:6    -12.878982 -1.630034e+00  9.362229e-04  6.615975e-03
3-30:3-16:5   -13.151142 -1.729570e+00  9.406740e-04  6.640919e-03
3-21:2-2:5    -10.913275  7.461639e-01  9.442928e-04  6.659944e-03
3-33:6-19:3   -14.943623  3.025318e+00  9.765625e-04  6.755338e-03
1-69:3-22:2   -31.931028  3.617005e+01  9.765625e-04  6.755338e-03
2-5:1-7:6     -31.931028  3.617005e+01  9.765625e-04  6.755338e-03
2-5:3-3:1     -31.931028  3.617005e+01  9.765625e-04  6.755338e-03
2-5:4-4:1     -31.931028  3.617005e+01  9.765625e-04  6.755338e-03
2-70:1-14:6   -31.943687 -3.614473e+01  9.765625e-04  6.755338e-03
2-70:6-6:3    -31.931028  3.617005e+01  9.765625e-04  6.755338e-03
3-13:3-16:4   -31.931028  3.617005e+01  9.765625e-04  6.755338e-03
3-43:3-16:6   -31.931028  3.617005e+01  9.765625e-04  6.755338e-03
3-43:4-17:5   -31.931028  3.617005e+01  9.765625e-04  6.755338e-03
3-49:5-12:5   -31.931028  3.617005e+01  9.765625e-04  6.755338e-03
3-53:5-24:5   -31.931028  3.617005e+01  9.765625e-04  6.755338e-03
3-66:6-19:3   -31.931028  3.617005e+01  9.765625e-04  6.755338e-03
3-66:6-6:1    -31.931028  3.617005e+01  9.765625e-04  6.755338e-03
3-66:7-27:6   -31.931028  3.617005e+01  9.765625e-04  6.755338e-03
3-7:5-24:3    -31.931028  3.617005e+01  9.765625e-04  6.755338e-03
4-61:4-4:3    -31.943687 -3.614473e+01  9.765625e-04  6.755338e-03
5-a:1-14:6    -31.931028  3.617005e+01  9.765625e-04  6.755338e-03
6-1:4-23:3    -31.931028  3.617005e+01  9.765625e-04  6.755338e-03
7-4-1:2-15:3  -31.931028  3.617005e+01  9.765625e-04  6.755338e-03
7-4-1:3-22:5  -12.586500  1.399713e+00  1.015847e-03  7.016258e-03
1-3:2-21:4    -10.493882 -6.644408e-01  1.016228e-03  7.016258e-03
4-30-4:3-10:5 -13.156169  1.681364e+00  1.065020e-03  7.330191e-03
2-5:7-27:4    -13.288696 -1.839752e+00  1.065020e-03  7.330191e-03
2-5:2-2:1     -12.539946 -1.337252e+00  1.065766e-03  7.330191e-03
4-4:1-1:5     -12.539946 -1.337252e+00  1.065766e-03  7.330191e-03
3-49:3-10:6   -12.086500  1.124854e+00  1.079516e-03  7.417681e-03
2-5:6-6:4     -10.028762 -5.734504e-01  1.086494e-03  7.458523e-03
3-23:3-3:6    -10.307746  6.060926e-01  1.104920e-03  7.577796e-03
2-5:3-3:5     -10.527838 -6.766840e-01  1.131943e-03  7.755746e-03
3-7:5-12:4     -9.859705 -5.228078e-01  1.165250e-03  7.976374e-03
3-33:5-12:4   -11.941279 -1.102172e+00  1.168637e-03  7.991973e-03
3-53:3-22:4   -11.307503  8.417180e-01  1.192497e-03  8.121714e-03
1-46:4-23:4   -13.282659  1.703390e+00  1.193243e-03  8.121714e-03
3-43:2-2:4    -13.282659  1.703390e+00  1.193243e-03  8.121714e-03
3-7:3-16:3    -13.466525 -1.928878e+00  1.193243e-03  8.121714e-03
4-31:6-19:5   -13.466525 -1.928878e+00  1.193243e-03  8.121714e-03
1-18:5-24:5   -12.928750  1.440355e+00  1.260034e-03  8.568230e-03
4-b:3-3:4     -12.247465 -1.197074e+00  1.293585e-03  8.779812e-03
6-1:4-23:4    -12.145528  1.111733e+00  1.293585e-03  8.779812e-03
1-69:3-3:6    -10.032205 -5.665640e-01  1.305435e-03  8.851909e-03
3-64:2-2:3    -15.151142 -3.729570e+00  1.312256e-03  8.856498e-03
3-11:5-24:5   -14.539946  2.662748e+00  1.312256e-03  8.856498e-03
3-66:3-22:5   -14.539946  2.662748e+00  1.312256e-03  8.856498e-03
3-72:2-21:4   -14.539946  2.662748e+00  1.312256e-03  8.856498e-03
7-4-1:1-7:4   -14.539946  2.662748e+00  1.312256e-03  8.856498e-03
3-48:7-27:4   -13.421426  1.729862e+00  1.318727e-03  8.883538e-03
4-30-2:5-12:4 -13.421426  1.729862e+00  1.318727e-03  8.883538e-03
2-70:5-5:4    -10.801500 -7.128908e-01  1.369453e-03  9.216637e-03
1-58:3-22:4   -13.724921 -1.938156e+00  1.430906e-03  9.621243e-03
4-4:4-4:4     -13.171463 -1.688928e+00  1.450491e-03  9.743839e-03
3-30:3-22:4    -9.666329  4.707291e-01  1.458929e-03  9.791399e-03
4-31:3-22:1   -14.575140 -2.881573e+00  1.489639e-03  9.941963e-03
4-31:4-23:5   -14.575140 -2.881573e+00  1.489639e-03  9.941963e-03
4-34:3-9:3    -14.575140 -2.881573e+00  1.489639e-03  9.941963e-03
3-15:2-21:5   -14.236105  2.440355e+00  1.489639e-03  9.941963e-03
3-7:1-26:5    -14.236105  2.440355e+00  1.489639e-03  9.941963e-03
3-9:5-24:6    -14.236105  2.440355e+00  1.489639e-03  9.941963e-03
3-33:2-15:6   -12.713907 -1.434114e+00  1.496259e-03  9.958480e-03
1-8:3-3:4     -12.607411  1.357893e+00  1.496259e-03  9.958480e-03
6-1:4-17:4    -12.607411  1.357893e+00  1.496259e-03  9.958480e-03
1-69:3-3:1    -13.943623 -2.144607e+00  1.513720e-03  1.006540e-02
1-2:3-22:1    -11.859914 -1.024313e+00  1.516513e-03  1.006540e-02
4-34:3-9:5    -11.787182  9.983509e-01  1.516513e-03  1.006540e-02
3-h:6-6:4     -14.213907 -2.434114e+00  1.543880e-03  1.023761e-02
3-9:3-3:6     -12.555133 -1.306879e+00  1.547167e-03  1.024057e-02
4-61:5-5:6    -12.454983  1.217963e+00  1.547167e-03  1.024057e-02
4-59:5-12:6   -10.911476  7.099625e-01  1.646872e-03  1.089051e-02
3-74:3-16:5   -13.310230 -1.796684e+00  1.658053e-03  1.092079e-02
3-48:3-22:3   -13.184461  1.624780e+00  1.658053e-03  1.092079e-02
1-3:6-25:4    -13.332427 -1.752290e+00  1.658053e-03  1.092079e-02
2-5:2-21:6    -11.569527  9.209813e-01  1.659027e-03  1.092079e-02
1-2:3-22:6    -11.639958 -9.381562e-01  1.659027e-03  1.092079e-02
3-15:2-8:4    -12.051306 -1.144607e+00  1.688638e-03  1.110557e-02
4-39:3-22:5    -9.759234 -4.909318e-01  1.699310e-03  1.116557e-02
4-31:3-10:6   -11.103590 -7.775496e-01  1.756559e-03  1.152073e-02
5-51:6-19:5   -11.043982  7.358113e-01  1.756559e-03  1.152073e-02
3-23:4-17:5   -12.692373  1.352893e+00  1.769197e-03  1.157203e-02
3-33:5-24:4   -12.692373  1.352893e+00  1.769197e-03  1.157203e-02
3-7:6-13:5    -12.692373  1.352893e+00  1.769197e-03  1.157203e-02
1-3:4-23:6    -15.443623  4.025318e+00  1.831055e-03  1.187961e-02
1-8:5-5:6     -15.443623  4.025318e+00  1.831055e-03  1.187961e-02
3-21:1-14:6   -15.006389  2.899787e+00  1.831055e-03  1.187961e-02
3-43:6-19:5   -15.006389  2.899787e+00  1.831055e-03  1.187961e-02
3-72:5-5:4    -15.006389  2.899787e+00  1.831055e-03  1.187961e-02
3-74:7-27:6   -15.006389  2.899787e+00  1.831055e-03  1.187961e-02
4-30-2:3-22:5 -15.006389  2.899787e+00  1.831055e-03  1.187961e-02
4-30-4:1-7:5  -15.443623  4.025318e+00  1.831055e-03  1.187961e-02
4-61:1-20:4   -15.443623  4.025318e+00  1.831055e-03  1.187961e-02
1-2:1-1:3     -12.639958 -1.351058e+00  1.841555e-03  1.191555e-02
1-2:4-4:6     -12.531409  1.205890e+00  1.841555e-03  1.191555e-02
2-5:2-8:5     -12.531409  1.205890e+00  1.841555e-03  1.191555e-02
3-33:3-9:6    -12.490178 -1.237716e+00  1.868101e-03  1.207648e-02
3-33:4-23:4   -13.313359  1.641989e+00  1.878225e-03  1.210935e-02
4-4:1-7:4     -13.313359  1.641989e+00  1.878225e-03  1.210935e-02
4-31:3-22:3   -13.490178 -1.881573e+00  1.878225e-03  1.210935e-02
4-4:2-8:6     -13.066179 -1.559645e+00  1.913961e-03  1.232871e-02
6-1:3-22:6    -11.921426  9.809238e-01  1.931437e-03  1.243018e-02
1-18:5-12:2   -32.075204 -3.588170e+01  1.953125e-03  1.245135e-02
1-2:1-14:6    -32.075204 -3.588170e+01  1.953125e-03  1.245135e-02
3-72:3-16:3   -32.075204 -3.588170e+01  1.953125e-03  1.245135e-02
4-4:2-15:1    -32.075204 -3.588170e+01  1.953125e-03  1.245135e-02
4-b:1-7:3     -32.075204 -3.588170e+01  1.953125e-03  1.245135e-02
5-a:4-4:5     -32.075204 -3.588170e+01  1.953125e-03  1.245135e-02
6-1:7-27:2    -32.075204 -3.588170e+01  1.953125e-03  1.245135e-02
7-4-1:6-25:5  -32.075204 -3.588170e+01  1.953125e-03  1.245135e-02
3-49:7-27:6   -32.006452 -3.601920e+01  1.953125e-03  1.245135e-02
4-b:5-24:6    -32.006452 -3.601920e+01  1.953125e-03  1.245135e-02
4-39:2-8:4    -10.997731 -7.486784e-01  1.953728e-03  1.245135e-02
2-5:1-7:4     -11.168250  7.622835e-01  1.988686e-03  1.266294e-02
3-74:5-12:4   -10.781252  6.703610e-01  2.032353e-03  1.292957e-02
5-51:2-21:4   -10.623124 -6.534267e-01  2.043624e-03  1.298981e-02
3-48:3-22:6   -11.800922  9.708701e-01  2.060266e-03  1.308405e-02
4-39:1-26:6   -12.119295  1.059265e+00  2.118173e-03  1.343996e-02
5-51:2-2:5    -11.684461  8.997870e-01  2.151553e-03  1.363975e-02
3-13:2-2:6    -13.213907 -1.604039e+00  2.221434e-03  1.403339e-02
1-2:2-8:6     -13.093403  1.555833e+00  2.221434e-03  1.403339e-02
1-3:4-4:4     -13.093403  1.555833e+00  2.221434e-03  1.403339e-02
4-4:2-8:5     -13.192373 -1.647107e+00  2.221434e-03  1.403339e-02
2-70:3-16:6   -12.475304  1.177321e+00  2.232552e-03  1.407894e-02
4-30-4:2-2:6  -12.475304  1.177321e+00  2.232552e-03  1.407894e-02
1-24:2-8:4    -13.753212 -1.881573e+00  2.315700e-03  1.455237e-02
3-73:6-19:4   -13.575140  1.762284e+00  2.315700e-03  1.455237e-02
5-a:5-24:6    -13.575140  1.762284e+00  2.315700e-03  1.455237e-02
6-1:1-20:6    -13.575140  1.762284e+00  2.315700e-03  1.455237e-02
1-46:1-26:3   -14.593403  2.555833e+00  2.349854e-03  1.460150e-02
1-46:5-5:5    -14.593403  2.555833e+00  2.349854e-03  1.460150e-02
1-69:6-25:5   -14.593403  2.555833e+00  2.349854e-03  1.460150e-02
2-5:5-12:1    -14.593403  2.555833e+00  2.349854e-03  1.460150e-02
3-15:4-17:6   -14.593403  2.555833e+00  2.349854e-03  1.460150e-02
3-20:3-10:3   -14.593403  2.555833e+00  2.349854e-03  1.460150e-02
3-30-3:2-15:6 -14.593403  2.555833e+00  2.349854e-03  1.460150e-02
3-53:5-12:6   -14.593403  2.555833e+00  2.349854e-03  1.460150e-02
3-53:6-19:6   -14.593403  2.555833e+00  2.349854e-03  1.460150e-02
4-30-2:6-6:4  -14.593403  2.555833e+00  2.349854e-03  1.460150e-02
4-4:5-24:5    -14.593403  2.555833e+00  2.349854e-03  1.460150e-02
2-5:2-8:1     -15.192373 -3.647107e+00  2.349854e-03  1.460150e-02
3-9:2-15:1    -15.192373 -3.647107e+00  2.349854e-03  1.460150e-02
3-48:3-16:4   -11.366847  8.340193e-01  2.446857e-03  1.519117e-02
3-74:2-8:4    -11.454983  8.326728e-01  2.455811e-03  1.521352e-02
1-2:3-16:5    -12.970414 -1.447170e+00  2.458900e-03  1.521352e-02
3-48:2-21:6   -12.878982  1.340820e+00  2.458900e-03  1.521352e-02
4-39:4-4:5    -12.878982  1.340820e+00  2.458900e-03  1.521352e-02
7-4-1:6-13:6  -11.849535  9.549286e-01  2.479420e-03  1.532732e-02
4-61:4-17:4    -9.951651 -5.138409e-01  2.524612e-03  1.559332e-02
1-2:6-19:5    -12.179885  1.043020e+00  2.547565e-03  1.572162e-02
3-30:2-8:5    -13.355329 -1.706486e+00  2.563208e-03  1.579111e-02
3-15:6-19:6   -13.213907  1.565886e+00  2.563208e-03  1.579111e-02
4-30-4:3-22:1 -14.612141 -2.807572e+00  2.576828e-03  1.582093e-02
3-30-3:2-21:4 -14.282659  2.347246e+00  2.576828e-03  1.582093e-02
4-31:6-25:4   -14.282659  2.347246e+00  2.576828e-03  1.582093e-02
4-39:6-25:5   -14.282659  2.347246e+00  2.576828e-03  1.582093e-02
5-51:2-21:1   -14.247465 -2.366999e+00  2.599478e-03  1.590580e-02
2-5:6-25:5    -14.031409  2.205890e+00  2.599478e-03  1.590580e-02
3-7:1-1:6     -14.031409  2.205890e+00  2.599478e-03  1.590580e-02
4-30-2:1-26:5 -14.031409  2.205890e+00  2.599478e-03  1.590580e-02
5-a:3-9:6     -12.715275  1.307089e+00  2.602171e-03  1.590878e-02
5-51:6-6:6    -10.367639  5.884541e-01  2.618124e-03  1.599274e-02
1-2:2-15:6    -11.936613  9.505502e-01  2.642493e-03  1.612793e-02
4-61:2-2:5    -11.623501  8.809280e-01  2.653786e-03  1.618316e-02
3-21:3-22:5   -11.339100  7.785242e-01  2.662017e-03  1.621963e-02
2-70:6-13:6   -12.036733  1.025318e+00  2.799054e-03  1.704019e-02
5-51:2-21:3   -13.086500 -1.519003e+00  2.887248e-03  1.756226e-02
7-4-1:1-26:4  -11.466768 -8.397525e-01  2.928128e-03  1.779591e-02
1-24:2-15:4   -13.514633 -1.832663e+00  2.935056e-03  1.782298e-02
4-34:2-21:5   -11.899892  9.378551e-01  2.985323e-03  1.811297e-02
3-30-3:6-13:4 -12.369597  1.126247e+00  3.156060e-03  1.913279e-02
3-21:4-4:4    -11.997225  1.009721e+00  3.183011e-03  1.927995e-02
2-5:2-15:6    -12.496214  1.135501e+00  3.201544e-03  1.935967e-02
4-4:3-9:4     -12.496214  1.135501e+00  3.201544e-03  1.935967e-02
3-23:3-3:5    -11.239989 -7.672400e-01  3.279679e-03  1.981553e-02
3-30:3-22:3   -13.454983  1.662748e+00  3.326893e-03  2.002985e-02
3-43:6-6:4    -13.454983  1.662748e+00  3.326893e-03  2.002985e-02
2-70:4-17:4   -12.171463 -1.045071e+00  3.372233e-03  2.002985e-02
1-3:6-19:1    -13.236105 -1.559645e+00  3.377848e-03  2.002985e-02
3-11:5-12:4   -11.146928 -7.542920e-01  3.393884e-03  2.002985e-02
1-58:3-22:5   -15.506389  3.899787e+00  3.417969e-03  2.002985e-02
1-8:3-10:1    -15.506389  3.899787e+00  3.417969e-03  2.002985e-02
2-5:1-7:3     -15.506389  3.899787e+00  3.417969e-03  2.002985e-02
2-5:3-9:1     -15.506389  3.899787e+00  3.417969e-03  2.002985e-02
3-21:7-27:4   -15.075140  2.762284e+00  3.417969e-03  2.002985e-02
3-21:7-27:5   -15.506389  3.899787e+00  3.417969e-03  2.002985e-02
3-23:4-17:1   -15.506389  3.899787e+00  3.417969e-03  2.002985e-02
3-30-3:3-9:6  -15.075140  2.762284e+00  3.417969e-03  2.002985e-02
3-30-3:5-5:6  -15.506389  3.899787e+00  3.417969e-03  2.002985e-02
3-48:1-26:1   -15.506389  3.899787e+00  3.417969e-03  2.002985e-02
3-49:6-25:4   -15.506389  3.899787e+00  3.417969e-03  2.002985e-02
3-53:2-21:6   -15.075140  2.762284e+00  3.417969e-03  2.002985e-02
3-53:6-19:5   -15.075140  2.762284e+00  3.417969e-03  2.002985e-02
3-64:2-8:4    -15.075140  2.762284e+00  3.417969e-03  2.002985e-02
3-64:3-9:6    -15.506389  3.899787e+00  3.417969e-03  2.002985e-02
3-66:6-13:5   -15.506389  3.899787e+00  3.417969e-03  2.002985e-02
3-72:4-17:5   -15.506389  3.899787e+00  3.417969e-03  2.002985e-02
3-73:5-24:4   -15.506389  3.899787e+00  3.417969e-03  2.002985e-02
3-7:5-5:3     -15.075140  2.762284e+00  3.417969e-03  2.002985e-02
4-30-2:7-27:4 -15.075140  2.762284e+00  3.417969e-03  2.002985e-02
4-59:2-2:1    -15.075140  2.762284e+00  3.417969e-03  2.002985e-02
5-51:3-10:1   -15.075140  2.762284e+00  3.417969e-03  2.002985e-02
5-a:6-19:5    -15.075140  2.762284e+00  3.417969e-03  2.002985e-02
1-18:2-21:3   -15.385885 -3.260084e+00  3.417969e-03  2.002985e-02
2-70:3-3:3    -15.385885 -3.260084e+00  3.417969e-03  2.002985e-02
3-64:4-17:5   -15.385885 -3.260084e+00  3.417969e-03  2.002985e-02
4-31:2-21:3   -15.385885 -3.260084e+00  3.417969e-03  2.002985e-02
4-39:1-26:2   -15.385885 -3.260084e+00  3.417969e-03  2.002985e-02
1-2:4-17:1    -15.443623 -3.144607e+00  3.417969e-03  2.002985e-02
3-30:6-19:2   -15.443623 -3.144607e+00  3.417969e-03  2.002985e-02
4-34:2-8:3    -15.443623 -3.144607e+00  3.417969e-03  2.002985e-02
4-59:2-15:2   -15.443623 -3.144607e+00  3.417969e-03  2.002985e-02
1-46:2-15:6   -12.207109  1.097468e+00  3.544813e-03  2.073946e-02
4-30-4:2-21:4 -12.287182 -1.117640e+00  3.544813e-03  2.073946e-02
2-5:2-2:5     -10.271059  5.327194e-01  3.605704e-03  2.107860e-02
4-b:5-12:6    -13.010499 -1.366999e+00  3.657767e-03  2.136563e-02
4-39:3-9:3    -13.782659 -1.822679e+00  3.719166e-03  2.156697e-02
4-61:2-15:1   -13.782659 -1.822679e+00  3.719166e-03  2.156697e-02
1-3:1-14:4    -13.612141  1.688283e+00  3.719166e-03  2.156697e-02
3-21:3-9:3    -13.612141  1.688283e+00  3.719166e-03  2.156697e-02
3-33:3-10:5   -13.612141  1.688283e+00  3.719166e-03  2.156697e-02
3-48:3-9:5    -13.612141  1.688283e+00  3.719166e-03  2.156697e-02
3-73:3-10:4   -13.612141  1.688283e+00  3.719166e-03  2.156697e-02
4-31:1-14:4   -13.612141  1.688283e+00  3.719166e-03  2.156697e-02
6-1:4-17:5    -13.612141  1.688283e+00  3.719166e-03  2.156697e-02
5-51:2-15:3   -12.520878 -1.176316e+00  3.793706e-03  2.198154e-02
3-30:3-16:6   -11.783787 -9.545042e-01  3.832872e-03  2.211803e-02
3-74:2-2:5    -12.589944  1.236822e+00  3.838266e-03  2.211803e-02
3-21:2-15:4   -10.170176 -5.215765e-01  3.846813e-03  2.211803e-02
1-3:3-10:6    -11.222152  7.522994e-01  3.905122e-03  2.211803e-02
1-18:3-10:2   -32.015991  3.600013e+01  3.906250e-03  2.211803e-02
1-24:3-22:3   -32.015991  3.600013e+01  3.906250e-03  2.211803e-02
1-3:2-2:1     -32.015991  3.600013e+01  3.906250e-03  2.211803e-02
1-8:2-8:1     -32.015991  3.600013e+01  3.906250e-03  2.211803e-02
2-5:1-7:1     -32.015991  3.600013e+01  3.906250e-03  2.211803e-02
3-20:2-8:4    -32.015991  3.600013e+01  3.906250e-03  2.211803e-02
3-43:3-22:3   -32.015991  3.600013e+01  3.906250e-03  2.211803e-02
3-43:6-19:3   -32.015991  3.600013e+01  3.906250e-03  2.211803e-02
3-53:1-7:3    -32.015991  3.600013e+01  3.906250e-03  2.211803e-02
3-64:5-12:6   -32.015991  3.600013e+01  3.906250e-03  2.211803e-02
3-64:5-24:5   -32.015991  3.600013e+01  3.906250e-03  2.211803e-02
3-66:6-25:4   -32.015991  3.600013e+01  3.906250e-03  2.211803e-02
6-1:2-21:3    -32.015991  3.600013e+01  3.906250e-03  2.211803e-02
6-1:7-27:3    -32.015991  3.600013e+01  3.906250e-03  2.211803e-02
1-24:1-7:6    -32.151206 -3.572970e+01  3.906250e-03  2.211803e-02
1-8:1-1:6     -32.151206 -3.572970e+01  3.906250e-03  2.211803e-02
3-23:2-15:2   -32.151206 -3.572970e+01  3.906250e-03  2.211803e-02
3-73:1-14:6   -32.151206 -3.572970e+01  3.906250e-03  2.211803e-02
3-9:3-3:3     -32.151206 -3.572970e+01  3.906250e-03  2.211803e-02
4-30-4:2-15:1 -32.151206 -3.572970e+01  3.906250e-03  2.211803e-02
4-34:1-26:2   -32.151206 -3.572970e+01  3.906250e-03  2.211803e-02
4-4:5-12:3    -32.151206 -3.572970e+01  3.906250e-03  2.211803e-02
4-59:7-27:2   -32.151206 -3.572970e+01  3.906250e-03  2.211803e-02
5-51:1-20:3   -32.151206 -3.572970e+01  3.906250e-03  2.211803e-02
5-a:1-7:5     -32.151206 -3.572970e+01  3.906250e-03  2.211803e-02
4-34:4-23:6   -13.378982 -1.659180e+00  3.933173e-03  2.225299e-02
3-20:3-10:4   -13.858661  2.025318e+00  4.077315e-03  2.301432e-02
1-8:5-5:5     -14.006389 -2.019076e+00  4.077315e-03  2.301432e-02
3-33:3-16:5   -14.006389 -2.019076e+00  4.077315e-03  2.301432e-02
4-34:3-22:4    -9.508248  4.131340e-01  4.112755e-03  2.319620e-02
2-26:3-9:4    -14.651142  2.440355e+00  4.180908e-03  2.348869e-02
3-33:4-4:5    -14.651142  2.440355e+00  4.180908e-03  2.348869e-02
4-30-2:6-6:5  -14.651142  2.440355e+00  4.180908e-03  2.348869e-02
4-4:1-26:6    -14.651142  2.440355e+00  4.180908e-03  2.348869e-02
3-74:6-6:3    -15.236105 -3.559645e+00  4.180908e-03  2.348869e-02
1-69:1-14:6   -12.982207  1.333440e+00  4.324005e-03  2.419476e-02
1-69:3-9:6    -10.691710  6.102804e-01  4.324803e-03  2.419476e-02
3-13:3-10:4   -14.075140  2.118427e+00  4.343510e-03  2.419476e-02
3-43:3-9:4    -14.075140  2.118427e+00  4.343510e-03  2.419476e-02
3-7:1-26:3    -14.075140  2.118427e+00  4.343510e-03  2.419476e-02
4-30-2:6-19:4 -14.075140  2.118427e+00  4.343510e-03  2.419476e-02
4-30-4:2-21:5 -14.075140  2.118427e+00  4.343510e-03  2.419476e-02
4-31:1-1:4    -14.075140  2.118427e+00  4.343510e-03  2.419476e-02
4-34:1-1:6    -14.075140  2.118427e+00  4.343510e-03  2.419476e-02
4-59:5-5:1    -14.075140  2.118427e+00  4.343510e-03  2.419476e-02
3-73:6-6:6    -14.282659 -2.296610e+00  4.343510e-03  2.419476e-02
3-15:3-16:5   -14.332427  2.247710e+00  4.425049e-03  2.462992e-02
6-1:3-22:3    -12.458810 -1.114233e+00  4.444019e-03  2.469737e-02
3-30:5-24:6   -12.389361  1.086718e+00  4.444019e-03  2.469737e-02
1-2:4-17:4    -11.363688  7.843098e-01  4.455023e-03  2.473945e-02
1-24:3-9:4    -11.943623 -9.746821e-01  4.511640e-03  2.503457e-02
2-26:6-19:4   -13.345425  1.577859e+00  4.551384e-03  2.521628e-02
4-39:3-16:1   -13.539946 -1.782037e+00  4.551384e-03  2.521628e-02
2-70:2-2:4    -11.044657 -7.131191e-01  4.637497e-03  2.567364e-02
3-48:4-17:4   -11.325616  7.515571e-01  4.800874e-03  2.655771e-02
1-2:4-4:4     -12.052943 -1.007104e+00  4.868154e-03  2.690924e-02
4-59:4-23:5   -12.197697  1.007396e+00  4.903383e-03  2.708320e-02
1-8:3-10:6    -10.965072  6.829257e-01  4.912965e-03  2.711329e-02
4-61:6-6:4    -10.935916 -6.502471e-01  4.916353e-03  2.711329e-02
3-33:2-15:5   -13.259006 -1.513841e+00  5.097643e-03  2.809160e-02
1-69:3-10:4    -9.780057 -4.492841e-01  5.145551e-03  2.833395e-02
3-33:4-17:4   -12.428750 -1.174354e+00  5.152397e-03  2.834998e-02
4-59:2-8:6    -11.374274 -7.874505e-01  5.161225e-03  2.837689e-02
1-46:3-16:5   -13.490178  1.592359e+00  5.222879e-03  2.865032e-02
3-15:6-19:5   -13.490178  1.592359e+00  5.222879e-03  2.865032e-02
3-30-3:3-10:6 -13.490178  1.592359e+00  5.222879e-03  2.865032e-02
1-69:4-23:4   -10.747822 -6.278161e-01  5.315224e-03  2.913470e-02
1-24:2-21:4   -12.905215  1.288352e+00  5.401573e-03  2.958551e-02
1-46:5-12:6   -11.997225 -9.902789e-01  5.435925e-03  2.975106e-02
1-46:3-16:6   -12.612141  1.192428e+00  5.486345e-03  3.000423e-02
4-34:3-16:6   -11.426682 -7.595821e-01  5.726862e-03  3.129585e-02
1-46:1-26:5   -13.651142  1.610280e+00  5.924612e-03  3.216031e-02
3-21:2-21:3   -13.651142  1.610280e+00  5.924612e-03  3.216031e-02
4-30-2:6-13:4 -13.708463  1.880928e+00  5.924612e-03  3.216031e-02
4-39:6-13:3   -13.651142  1.610280e+00  5.924612e-03  3.216031e-02
5-a:3-9:4     -13.651142  1.610280e+00  5.924612e-03  3.216031e-02
3-23:2-21:1   -13.813359 -1.761278e+00  5.924612e-03  3.216031e-02
3-64:2-15:4   -13.813359 -1.761278e+00  5.924612e-03  3.216031e-02
3-11:3-3:4    -11.321243 -7.455111e-01  5.925207e-03  3.216031e-02
2-5:1-1:5     -11.313359 -7.612784e-01  5.925207e-03  3.216031e-02
1-69:3-10:3   -13.244608  1.504486e+00  5.988121e-03  3.237987e-02
3-74:1-26:5   -13.244608  1.504486e+00  5.988121e-03  3.237987e-02
4-30-2:3-9:5  -13.403437 -1.610271e+00  5.988121e-03  3.237987e-02
4-31:2-8:5    -13.403437 -1.610271e+00  5.988121e-03  3.237987e-02
4-34:3-22:1   -13.403437 -1.610271e+00  5.988121e-03  3.237987e-02
4-b:3-16:4    -11.954983 -9.519620e-01  6.037958e-03  3.260045e-02
2-70:6-6:6    -11.966525 -9.288784e-01  6.037958e-03  3.260045e-02
1-18:1-1:4    -11.154280  6.956125e-01  6.052539e-03  3.265472e-02
2-5:3-22:4     -8.274580 -2.532738e-01  6.111827e-03  3.294992e-02
2-70:6-13:4   -11.062017  6.997421e-01  6.118703e-03  3.296234e-02
4-4:2-21:5    -12.474324 -1.083207e+00  6.217603e-03  3.347011e-02
3-33:2-2:4    -10.541356 -5.694924e-01  6.240452e-03  3.349123e-02
3-74:3-10:4   -10.495646  5.482708e-01  6.240452e-03  3.349123e-02
6-1:3-3:6     -10.396364 -5.240207e-01  6.248602e-03  3.349123e-02
3-7:6-6:6     -12.197697 -9.926040e-01  6.309827e-03  3.349123e-02
1-24:1-26:3   -15.575140  3.762284e+00  6.347656e-03  3.349123e-02
1-58:3-3:4    -15.151142  2.610280e+00  6.347656e-03  3.349123e-02
1-58:6-13:6   -15.575140  3.762284e+00  6.347656e-03  3.349123e-02
1-8:4-4:3     -15.575140  3.762284e+00  6.347656e-03  3.349123e-02
3-13:1-7:6    -15.575140  3.762284e+00  6.347656e-03  3.349123e-02
3-15:2-2:3    -15.151142  2.610280e+00  6.347656e-03  3.349123e-02
3-21:1-26:1   -15.151142  2.610280e+00  6.347656e-03  3.349123e-02
3-33:1-26:5   -15.575140  3.762284e+00  6.347656e-03  3.349123e-02
3-43:6-13:5   -15.575140  3.762284e+00  6.347656e-03  3.349123e-02
3-49:3-16:5   -15.151142  2.610280e+00  6.347656e-03  3.349123e-02
3-49:4-23:6   -15.151142  2.610280e+00  6.347656e-03  3.349123e-02
3-64:1-26:6   -15.151142  2.610280e+00  6.347656e-03  3.349123e-02
3-72:6-13:6   -15.151142  2.610280e+00  6.347656e-03  3.349123e-02
4-30-2:2-21:5 -15.151142  2.610280e+00  6.347656e-03  3.349123e-02
4-34:3-16:3   -15.575140  3.762284e+00  6.347656e-03  3.349123e-02
4-34:6-25:5   -15.575140  3.762284e+00  6.347656e-03  3.349123e-02
4-39:4-23:3   -15.151142  2.610280e+00  6.347656e-03  3.349123e-02
5-51:6-19:1   -15.575140  3.762284e+00  6.347656e-03  3.349123e-02
1-24:7-27:5   -15.506389 -3.019076e+00  6.347656e-03  3.349123e-02
2-26:6-6:4    -15.506389 -3.019076e+00  6.347656e-03  3.349123e-02
2-70:3-3:5    -15.506389 -3.019076e+00  6.347656e-03  3.349123e-02
3-11:6-25:6   -15.506389 -3.019076e+00  6.347656e-03  3.349123e-02
3-73:3-3:4    -15.506389 -3.019076e+00  6.347656e-03  3.349123e-02
3-21:6-13:5   -11.425536  7.737792e-01  6.351624e-03  3.349123e-02
3-13:1-1:6    -13.151142 -1.389720e+00  6.426576e-03  3.381223e-02
3-43:1-26:4   -13.010499  1.276857e+00  6.426576e-03  3.381223e-02
5-a:5-5:6     -13.010499  1.276857e+00  6.426576e-03  3.381223e-02
4-34:4-4:4    -12.517749  1.092432e+00  6.455803e-03  3.394123e-02
4-61:5-24:5   -12.941747 -1.229496e+00  6.608823e-03  3.462957e-02
4-b:6-13:5    -12.832427  1.247710e+00  6.608823e-03  3.462957e-02
3-48:6-13:1   -13.899892  1.942856e+00  6.610751e-03  3.462957e-02
5-a:3-16:6    -13.899892  1.942856e+00  6.610751e-03  3.462957e-02
4-b:3-22:6    -14.039946 -1.951962e+00  6.610751e-03  3.462957e-02
5-51:3-3:5    -11.270366 -7.064860e-01  6.746359e-03  3.531427e-02
3-49:3-9:4    -13.378982  1.510745e+00  7.000367e-03  3.661730e-02
1-2:2-2:1     -14.121695  2.025318e+00  7.197380e-03  3.753887e-02
1-69:6-25:4   -14.121695  2.025318e+00  7.197380e-03  3.753887e-02
3-48:2-2:3    -14.121695  2.025318e+00  7.197380e-03  3.753887e-02
3-66:3-3:4    -14.121695  2.025318e+00  7.197380e-03  3.753887e-02
1-69:3-3:4    -10.561187 -5.696287e-01  7.250605e-03  3.778913e-02
4-39:3-16:6   -11.930592  8.764545e-01  7.275502e-03  3.789149e-02
3-23:5-12:5   -11.809450  8.747583e-01  7.343409e-03  3.821754e-02
3-30:5-24:3   -14.713907  2.314825e+00  7.385254e-03  3.824203e-02
3-48:2-8:1    -14.713907  2.314825e+00  7.385254e-03  3.824203e-02
3-64:6-13:6   -14.713907  2.314825e+00  7.385254e-03  3.824203e-02
3-74:5-24:5   -14.713907  2.314825e+00  7.385254e-03  3.824203e-02
3-h:6-13:6    -14.713907  2.314825e+00  7.385254e-03  3.824203e-02
2-70:7-27:4   -15.282659 -3.466535e+00  7.385254e-03  3.824203e-02
3-13:7-27:4   -15.282659 -3.466535e+00  7.385254e-03  3.824203e-02
3-64:6-6:4    -12.462657  1.068387e+00  7.508176e-03  3.875375e-02
3-7:2-8:4     -11.265397  7.159899e-01  7.519595e-03  3.875375e-02
3-h:6-19:4    -14.692373 -2.647107e+00  7.537842e-03  3.875375e-02
2-70:6-25:4   -14.385885  2.140795e+00  7.537842e-03  3.875375e-02
3-11:5-5:3    -14.385885  2.140795e+00  7.537842e-03  3.875375e-02
3-15:5-24:6   -14.385885  2.140795e+00  7.537842e-03  3.875375e-02
3-66:2-8:4    -14.385885  2.140795e+00  7.537842e-03  3.875375e-02
3-66:3-16:4   -14.385885  2.140795e+00  7.537842e-03  3.875375e-02
3-h:5-12:4    -14.385885  2.140795e+00  7.537842e-03  3.875375e-02
4-39:5-24:3   -14.385885  2.140795e+00  7.537842e-03  3.875375e-02
7-4-1:5-5:6   -13.151142  1.440355e+00  7.632079e-03  3.921028e-02
4-59:4-4:4    -11.069667  6.410528e-01  7.656053e-03  3.924216e-02
6-1:2-8:4     -12.707109 -1.216757e+00  7.787436e-03  3.924216e-02
1-24:6-6:3    -32.236168 -3.555977e+01  7.812500e-03  3.924216e-02
1-2:7-27:6    -32.236168 -3.555977e+01  7.812500e-03  3.924216e-02
1-46:4-4:3    -32.236168 -3.555977e+01  7.812500e-03  3.924216e-02
1-46:6-25:6   -32.236168 -3.555977e+01  7.812500e-03  3.924216e-02
3-20:1-7:4    -32.236168 -3.555977e+01  7.812500e-03  3.924216e-02
3-72:2-21:5   -32.236168 -3.555977e+01  7.812500e-03  3.924216e-02
3-74:6-6:2    -32.236168 -3.555977e+01  7.812500e-03  3.924216e-02
3-h:1-1:4     -32.236168 -3.555977e+01  7.812500e-03  3.924216e-02
4-30-2:2-15:6 -32.236168 -3.555977e+01  7.812500e-03  3.924216e-02
1-45:3-22:4   -32.112313  3.580748e+01  7.812500e-03  3.924216e-02
1-69:5-5:1    -32.112313  3.580748e+01  7.812500e-03  3.924216e-02
1-8:2-2:3     -32.112313  3.580748e+01  7.812500e-03  3.924216e-02
3-13:3-10:3   -32.112313  3.580748e+01  7.812500e-03  3.924216e-02
3-15:5-12:1   -32.112313  3.580748e+01  7.812500e-03  3.924216e-02
3-15:7-27:1   -32.112313  3.580748e+01  7.812500e-03  3.924216e-02
3-20:2-15:5   -32.112313  3.580748e+01  7.812500e-03  3.924216e-02
3-30-3:1-26:6 -32.112313  3.580748e+01  7.812500e-03  3.924216e-02
3-30-3:2-21:5 -32.112313  3.580748e+01  7.812500e-03  3.924216e-02
3-30-3:3-9:5  -32.112313  3.580748e+01  7.812500e-03  3.924216e-02
3-43:4-23:6   -32.112313  3.580748e+01  7.812500e-03  3.924216e-02
3-49:7-27:5   -32.112313  3.580748e+01  7.812500e-03  3.924216e-02
3-66:1-7:5    -32.112313  3.580748e+01  7.812500e-03  3.924216e-02
3-66:3-9:5    -32.112313  3.580748e+01  7.812500e-03  3.924216e-02
3-66:6-6:6    -32.112313  3.580748e+01  7.812500e-03  3.924216e-02
3-73:6-13:3   -32.112313  3.580748e+01  7.812500e-03  3.924216e-02
4-28:3-10:6   -32.112313  3.580748e+01  7.812500e-03  3.924216e-02
4-30-2:4-4:4  -32.112313  3.580748e+01  7.812500e-03  3.924216e-02
5-a:1-14:4    -32.112313  3.580748e+01  7.812500e-03  3.924216e-02
5-a:7-27:6    -32.112313  3.580748e+01  7.812500e-03  3.924216e-02
7-4-1:2-21:5  -32.112313  3.580748e+01  7.812500e-03  3.924216e-02
5-51:6-19:4    -9.120231 -3.355499e-01  7.927194e-03  3.979054e-02
6-1:5-12:5    -12.763383  1.210874e+00  7.942727e-03  3.984076e-02
3-43:5-24:4   -13.527178  1.518358e+00  8.130059e-03  4.075206e-02
4-39:1-1:4    -11.437078  7.506955e-01  8.149691e-03  4.082208e-02
3-23:1-26:3   -13.276673  1.440355e+00  9.041185e-03  4.522475e-02
1-46:1-14:6   -13.428750 -1.559645e+00  9.041185e-03  4.522475e-02
1-46:4-4:4    -11.571206 -8.006527e-01  9.057983e-03  4.524598e-02
3-49:3-10:4   -11.502302  7.380360e-01  9.057983e-03  4.524598e-02
3-21:4-23:6   -12.539946  1.048038e+00  9.073340e-03  4.525996e-02
3-74:3-10:5   -12.539946  1.048038e+00  9.073340e-03  4.525996e-02
1-2:3-9:5     -12.329214 -1.033576e+00  9.210490e-03  4.591232e-02
5-51:5-12:5   -11.664094 -7.952728e-01  9.335048e-03  4.634574e-02
1-46:1-7:4    -13.692373  1.527818e+00  9.355307e-03  4.634574e-02
3-48:2-21:5   -13.747465  1.802926e+00  9.355307e-03  4.634574e-02
3-64:3-3:6    -13.747465  1.802926e+00  9.355307e-03  4.634574e-02
3-9:5-5:6     -13.692373  1.527818e+00  9.355307e-03  4.634574e-02
4-30-2:2-15:5 -13.692373  1.527818e+00  9.355307e-03  4.634574e-02
4-61:1-1:5    -13.747465  1.802926e+00  9.355307e-03  4.634574e-02
3-53:2-8:6    -13.845425 -1.697148e+00  9.355307e-03  4.634574e-02
4-31:4-23:6   -13.845425 -1.697148e+00  9.355307e-03  4.634574e-02
4-39:1-1:5    -12.697697  1.177321e+00  9.399242e-03  4.653141e-02
3-9:3-10:5    -13.174044 -1.343916e+00  9.475304e-03  4.687577e-02
4-4:6-19:4    -10.341491  4.888539e-01  9.526116e-03  4.709482e-02
7-4-1:3-9:5   -12.858661  1.195243e+00  9.559879e-03  4.722934e-02
1-18:7-27:4   -12.033002 -9.187257e-01  9.682850e-03  4.780410e-02
3-49:2-2:6    -12.358661  1.025318e+00  9.853448e-03  4.861304e-02
4-61:6-13:4   -10.170055  4.618886e-01  1.031071e-02  5.083418e-02
1-2:3-16:6    -12.484192  1.025318e+00  1.045482e-02  5.143913e-02
3-7:7-27:4    -12.484192  1.025318e+00  1.045482e-02  5.143913e-02
3-48:3-22:1   -12.569527 -1.079019e+00  1.045482e-02  5.143913e-02
2-5:2-2:6     -11.790213  8.362841e-01  1.054690e-02  5.185678e-02
3-72:3-9:4    -13.943623  1.855393e+00  1.062202e-02  5.204864e-02
3-7:3-9:5     -13.943623  1.855393e+00  1.062202e-02  5.204864e-02
4-30-2:5-5:4  -13.943623  1.855393e+00  1.062202e-02  5.204864e-02
4-39:3-10:1   -13.943623  1.855393e+00  1.062202e-02  5.204864e-02
4-b:2-15:6    -13.943623  1.855393e+00  1.062202e-02  5.204864e-02
1-46:5-12:5   -13.414176  1.440355e+00  1.067384e-02  5.216071e-02
4-30-4:1-26:4 -13.414176  1.440355e+00  1.067384e-02  5.216071e-02
4-39:1-1:6    -13.414176  1.440355e+00  1.067384e-02  5.216071e-02
4-59:2-15:3   -13.414176  1.440355e+00  1.067384e-02  5.216071e-02
4-34:1-14:4   -11.542365  7.186566e-01  1.081791e-02  5.282890e-02
4-34:3-22:5   -10.934175  5.865762e-01  1.092456e-02  5.331363e-02
7-4-1:1-7:6   -12.724921 -1.181133e+00  1.097356e-02  5.351654e-02
1-69:5-24:4   -10.541423 -5.301003e-01  1.125634e-02  5.485849e-02
4-39:6-6:5    -11.206094  6.389011e-01  1.131462e-02  5.510527e-02
3-11:3-10:5   -13.181842  1.378955e+00  1.133098e-02  5.511048e-02
4-59:4-17:1   -13.181842  1.378955e+00  1.133098e-02  5.511048e-02
3-33:6-13:6   -12.788696  1.160248e+00  1.135159e-02  5.517348e-02
2-70:1-7:4    -13.075140 -1.237716e+00  1.150779e-02  5.578221e-02
3-33:4-4:4    -13.075140 -1.237716e+00  1.150779e-02  5.578221e-02
1-3:3-16:6    -12.960731  1.177321e+00  1.150779e-02  5.578221e-02
3-48:2-8:6    -12.960731  1.177321e+00  1.150779e-02  5.578221e-02
3-7:3-10:4     -9.505461  3.520689e-01  1.156864e-02  5.601376e-02
5-a:6-6:4     -12.089944 -9.331030e-01  1.167272e-02  5.601376e-02
1-46:1-7:6    -15.651142  3.610280e+00  1.171875e-02  5.601376e-02
3-13:3-3:5    -15.651142  3.610280e+00  1.171875e-02  5.601376e-02
3-15:1-14:1   -15.651142  3.610280e+00  1.171875e-02  5.601376e-02
3-15:5-5:5    -15.651142  3.610280e+00  1.171875e-02  5.601376e-02
3-30-3:6-6:4  -15.651142  3.610280e+00  1.171875e-02  5.601376e-02
3-33:4-23:5   -15.651142  3.610280e+00  1.171875e-02  5.601376e-02
3-43:6-6:6    -15.651142  3.610280e+00  1.171875e-02  5.601376e-02
3-66:2-8:6    -15.651142  3.610280e+00  1.171875e-02  5.601376e-02
3-72:5-5:6    -15.651142  3.610280e+00  1.171875e-02  5.601376e-02
4-30-4:6-6:5  -15.651142  3.610280e+00  1.171875e-02  5.601376e-02
4-59:7-27:5   -15.651142  3.610280e+00  1.171875e-02  5.601376e-02
5-51:6-13:1   -15.651142  3.610280e+00  1.171875e-02  5.601376e-02
5-51:6-13:2   -15.651142  3.610280e+00  1.171875e-02  5.601376e-02
7-4-1:1-26:5  -15.651142  3.610280e+00  1.171875e-02  5.601376e-02
1-24:3-9:5    -15.575140 -2.881573e+00  1.171875e-02  5.601376e-02
1-8:1-7:5     -15.575140 -2.881573e+00  1.171875e-02  5.601376e-02
3-73:2-21:6   -15.575140 -2.881573e+00  1.171875e-02  5.601376e-02
4-39:6-19:2   -15.575140 -2.881573e+00  1.171875e-02  5.601376e-02
7-4-1:6-6:1   -15.575140 -2.881573e+00  1.171875e-02  5.601376e-02
1-8:3-10:3    -14.171463  1.925782e+00  1.181793e-02  5.633840e-02
3-49:2-15:6   -14.171463  1.925782e+00  1.181793e-02  5.633840e-02
1-46:2-8:6    -14.358661 -2.144607e+00  1.181793e-02  5.633840e-02
3-33:3-10:3   -14.358661 -2.144607e+00  1.181793e-02  5.633840e-02
1-69:3-9:5    -11.397245  7.171956e-01  1.184989e-02  5.641614e-02
7-4-1:3-10:6  -11.089944  6.438888e-01  1.184989e-02  5.641614e-02
4-4:2-8:4     -12.506389 -1.019076e+00  1.192814e-02  5.675118e-02
4-59:5-12:3   -13.681842 -1.498244e+00  1.254095e-02  5.954887e-02
1-24:3-10:5   -13.566179  1.440355e+00  1.254095e-02  5.954887e-02
3-74:1-14:6   -13.566179  1.440355e+00  1.254095e-02  5.954887e-02
4-59:2-2:4     -8.736809  2.690209e-01  1.259615e-02  5.976299e-02
4-4:2-15:4    -11.424621 -6.867565e-01  1.260263e-02  5.976299e-02
1-2:6-13:4     -9.822632  3.980446e-01  1.262314e-02  5.982090e-02
3-49:6-19:4   -12.562848  1.002234e+00  1.266034e-02  5.991839e-02
4-61:1-1:4    -12.575140  1.118427e+00  1.266034e-02  5.991839e-02
1-8:6-6:5     -14.443623  2.025318e+00  1.272583e-02  5.999201e-02
3-13:3-10:6   -14.443623  2.025318e+00  1.272583e-02  5.999201e-02
3-30-3:3-22:6 -14.443623  2.025318e+00  1.272583e-02  5.999201e-02
3-73:4-17:4   -14.443623  2.025318e+00  1.272583e-02  5.999201e-02
1-8:1-26:6    -14.736105 -2.559645e+00  1.272583e-02  5.999201e-02
5-a:4-17:3    -14.736105 -2.559645e+00  1.272583e-02  5.999201e-02
3-9:1-1:4     -12.175986 -8.952476e-01  1.277460e-02  6.018254e-02
1-18:5-12:5   -10.224877  4.403554e-01  1.278677e-02  6.020057e-02
3-7:6-19:5    -11.967981  8.878144e-01  1.281240e-02  6.028185e-02
7-4-1:4-23:4  -14.782659  2.177321e+00  1.293945e-02  6.076064e-02
2-5:2-8:3     -15.332427 -3.366999e+00  1.293945e-02  6.076064e-02
3-15:6-6:6    -15.332427 -3.366999e+00  1.293945e-02  6.076064e-02
4-34:1-7:6    -12.838897 -1.184135e+00  1.328328e-02  6.217266e-02
6-1:2-8:5     -12.722152  1.128411e+00  1.328328e-02  6.217266e-02
1-69:4-17:5   -12.819659 -1.222610e+00  1.328328e-02  6.217266e-02
3-13:3-16:6   -12.819659 -1.222610e+00  1.328328e-02  6.217266e-02
3-33:5-5:6    -12.819659 -1.222610e+00  1.328328e-02  6.217266e-02
4-b:2-8:4     -13.454983 -1.507177e+00  1.353099e-02  6.329095e-02
3-21:1-26:6   -11.804786  8.071378e-01  1.375039e-02  6.427547e-02
3-7:1-1:4     -11.557879  7.496835e-01  1.383620e-02  6.462924e-02
3-23:5-24:5   -13.093403  1.324878e+00  1.385297e-02  6.462924e-02
3-23:1-14:3   -13.197697 -1.296610e+00  1.385297e-02  6.462924e-02
1-18:3-10:4    -8.966578  2.908164e-01  1.391534e-02  6.487823e-02
1-69:6-13:3   -13.788696  1.720463e+00  1.463330e-02  6.804956e-02
3-53:6-6:4    -13.788696  1.720463e+00  1.463330e-02  6.804956e-02
3-11:2-21:6   -13.878982 -1.630034e+00  1.463330e-02  6.804956e-02
3-48:3-16:3   -13.878982 -1.630034e+00  1.463330e-02  6.804956e-02
1-3:1-7:5     -32.223509  3.558509e+01  1.562500e-02  6.999689e-02
1-45:2-8:4    -32.223509  3.558509e+01  1.562500e-02  6.999689e-02
1-58:5-5:3    -32.223509  3.558509e+01  1.562500e-02  6.999689e-02
1-58:6-19:6   -32.223509  3.558509e+01  1.562500e-02  6.999689e-02
2-70:1-26:3   -32.223509  3.558509e+01  1.562500e-02  6.999689e-02
3-11:6-19:1   -32.223509  3.558509e+01  1.562500e-02  6.999689e-02
3-13:1-1:4    -32.223509  3.558509e+01  1.562500e-02  6.999689e-02
3-13:5-12:3   -32.223509  3.558509e+01  1.562500e-02  6.999689e-02
3-15:3-9:3    -32.223509  3.558509e+01  1.562500e-02  6.999689e-02
3-20:3-16:6   -32.223509  3.558509e+01  1.562500e-02  6.999689e-02
3-20:6-25:4   -32.223509  3.558509e+01  1.562500e-02  6.999689e-02
3-30-3:1-7:4  -32.223509  3.558509e+01  1.562500e-02  6.999689e-02
3-30-3:3-3:5  -32.223509  3.558509e+01  1.562500e-02  6.999689e-02
3-30-3:5-12:5 -32.223509  3.558509e+01  1.562500e-02  6.999689e-02
3-30-3:5-12:6 -32.223509  3.558509e+01  1.562500e-02  6.999689e-02
3-30-3:5-24:6 -32.223509  3.558509e+01  1.562500e-02  6.999689e-02
3-43:1-7:6    -32.223509  3.558509e+01  1.562500e-02  6.999689e-02
3-43:2-2:1    -32.223509  3.558509e+01  1.562500e-02  6.999689e-02
3-43:5-24:3   -32.223509  3.558509e+01  1.562500e-02  6.999689e-02
3-43:6-25:5   -32.223509  3.558509e+01  1.562500e-02  6.999689e-02
3-48:7-27:5   -32.223509  3.558509e+01  1.562500e-02  6.999689e-02
3-49:2-15:5   -32.223509  3.558509e+01  1.562500e-02  6.999689e-02
3-49:3-16:3   -32.223509  3.558509e+01  1.562500e-02  6.999689e-02
3-64:1-26:1   -32.223509  3.558509e+01  1.562500e-02  6.999689e-02
3-64:5-24:6   -32.223509  3.558509e+01  1.562500e-02  6.999689e-02
3-66:1-1:4    -32.223509  3.558509e+01  1.562500e-02  6.999689e-02
3-66:5-24:5   -32.223509  3.558509e+01  1.562500e-02  6.999689e-02
3-66:6-19:6   -32.223509  3.558509e+01  1.562500e-02  6.999689e-02
3-66:6-6:5    -32.223509  3.558509e+01  1.562500e-02  6.999689e-02
3-72:2-8:3    -32.223509  3.558509e+01  1.562500e-02  6.999689e-02
3-74:4-23:1   -32.223509  3.558509e+01  1.562500e-02  6.999689e-02
4-30-2:3-3:3  -32.223509  3.558509e+01  1.562500e-02  6.999689e-02
4-30-4:4-17:3 -32.223509  3.558509e+01  1.562500e-02  6.999689e-02
4-30-4:5-5:1  -32.223509  3.558509e+01  1.562500e-02  6.999689e-02
4-4:3-10:1    -32.223509  3.558509e+01  1.562500e-02  6.999689e-02
4-59:6-13:2   -32.223509  3.558509e+01  1.562500e-02  6.999689e-02
4-61:5-24:1   -32.223509  3.558509e+01  1.562500e-02  6.999689e-02
5-51:1-14:3   -32.223509  3.558509e+01  1.562500e-02  6.999689e-02
5-51:1-20:6   -32.223509  3.558509e+01  1.562500e-02  6.999689e-02
5-51:6-25:5   -32.223509  3.558509e+01  1.562500e-02  6.999689e-02
6-1:1-7:3     -32.223509  3.558509e+01  1.562500e-02  6.999689e-02
6-1:6-6:1     -32.223509  3.558509e+01  1.562500e-02  6.999689e-02
7-4-1:7-27:4  -32.223509  3.558509e+01  1.562500e-02  6.999689e-02
1-3:3-9:2     -32.332491 -3.536713e+01  1.562500e-02  6.999689e-02
3-13:2-2:3    -32.332491 -3.536713e+01  1.562500e-02  6.999689e-02
3-13:5-5:5    -32.332491 -3.536713e+01  1.562500e-02  6.999689e-02
3-20:4-17:4   -32.332491 -3.536713e+01  1.562500e-02  6.999689e-02
3-23:4-4:2    -32.332491 -3.536713e+01  1.562500e-02  6.999689e-02
3-43:2-15:1   -32.332491 -3.536713e+01  1.562500e-02  6.999689e-02
3-53:2-15:3   -32.332491 -3.536713e+01  1.562500e-02  6.999689e-02
3-73:6-6:3    -32.332491 -3.536713e+01  1.562500e-02  6.999689e-02
3-9:5-24:3    -32.332491 -3.536713e+01  1.562500e-02  6.999689e-02
3-h:3-3:6     -32.332491 -3.536713e+01  1.562500e-02  6.999689e-02
4-31:7-27:6   -32.332491 -3.536713e+01  1.562500e-02  6.999689e-02
4-4:3-10:2    -32.332491 -3.536713e+01  1.562500e-02  6.999689e-02
4-4:5-12:1    -32.332491 -3.536713e+01  1.562500e-02  6.999689e-02
5-a:2-15:1    -32.332491 -3.536713e+01  1.562500e-02  6.999689e-02
6-1:1-1:1     -32.332491 -3.536713e+01  1.562500e-02  6.999689e-02
7-4-1:2-21:3  -32.332491 -3.536713e+01  1.562500e-02  6.999689e-02
4-31:4-17:4   -11.383504  6.897149e-01  1.586450e-02  7.100074e-02
4-39:6-19:5   -10.871082  5.628394e-01  1.586878e-02  7.100074e-02
6-1:5-12:4    -11.735400  7.266596e-01  1.602027e-02  7.163408e-02
1-3:6-6:6     -13.451177  1.366355e+00  1.612480e-02  7.196754e-02
3-49:3-3:3    -13.621695 -1.618538e+00  1.612480e-02  7.196754e-02
4-4:1-14:4    -13.621695 -1.618538e+00  1.612480e-02  7.196754e-02
4-b:6-19:4    -11.205250 -6.376471e-01  1.643226e-02  7.329440e-02
2-70:3-9:6    -13.990178  1.762284e+00  1.690054e-02  7.533648e-02
1-3:3-9:4     -10.933365  5.499799e-01  1.707747e-02  7.607813e-02
1-69:2-8:4    -11.774069 -7.677528e-01  1.720960e-02  7.657208e-02
3-15:1-26:4   -11.703733  7.204633e-01  1.720960e-02  7.657208e-02
4-34:5-5:5    -10.159328  4.189818e-01  1.745966e-02  7.763680e-02
1-58:6-19:4   -12.689726 -1.037692e+00  1.753324e-02  7.777204e-02
3-9:3-10:3    -12.689726 -1.037692e+00  1.753324e-02  7.777204e-02
3-49:1-26:4   -12.598042  1.072624e+00  1.753324e-02  7.777204e-02
3-7:5-5:6     -12.598042  1.072624e+00  1.753324e-02  7.777204e-02
3-21:3-22:6   -11.063957 -6.162281e-01  1.759769e-02  7.800994e-02
3-30:4-23:6   -11.881563 -7.589534e-01  1.782755e-02  7.898033e-02
4-61:3-9:5    -11.941747  7.705040e-01  1.831610e-02  8.109486e-02
1-69:5-12:4   -10.753212 -5.254289e-01  1.839643e-02  8.140052e-02
1-3:3-9:6     -12.234697  9.333954e-01  1.865726e-02  8.240290e-02
3-11:1-26:4   -12.227700  8.424539e-01  1.865726e-02  8.240290e-02
3-7:1-26:6    -12.227700  8.424539e-01  1.865726e-02  8.240290e-02
1-2:4-23:5    -13.607411  1.357893e+00  1.915729e-02  8.445612e-02
1-69:1-1:5    -13.607411  1.357893e+00  1.915729e-02  8.445612e-02
3-13:3-3:4    -13.713907 -1.434114e+00  1.915729e-02  8.445612e-02
3-30:5-5:6    -11.786048  7.696631e-01  1.918661e-02  8.448539e-02
4-34:3-3:3    -14.399892 -2.062145e+00  1.921082e-02  8.448539e-02
3-48:4-4:5    -14.224921  1.818867e+00  1.921082e-02  8.448539e-02
6-1:4-23:5    -14.224921  1.818867e+00  1.921082e-02  8.448539e-02
3-23:6-13:5   -10.599644  4.838571e-01  1.939694e-02  8.525194e-02
4-30-4:5-12:4 -12.914176  1.084212e+00  1.952047e-02  8.569036e-02
1-3:2-15:3    -13.006389 -1.100213e+00  1.952047e-02  8.569036e-02
4-59:2-21:5   -10.681842  5.017560e-01  1.968835e-02  8.637468e-02
7-4-1:3-9:6   -11.905215  7.622835e-01  1.982692e-02  8.692969e-02
1-8:2-2:4     -11.001411 -5.731911e-01  1.994575e-02  8.739754e-02
2-5:2-2:3     -13.345425  1.302852e+00  2.006161e-02  8.758574e-02
2-5:2-8:6     -13.345425  1.302852e+00  2.006161e-02  8.758574e-02
3-11:3-22:5   -13.345425  1.302852e+00  2.006161e-02  8.758574e-02
3-11:6-19:5   -13.345425  1.302852e+00  2.006161e-02  8.758574e-02
6-1:6-13:1    -13.345425  1.302852e+00  2.006161e-02  8.758574e-02
3-53:2-2:5    -13.482207 -1.452729e+00  2.006161e-02  8.758574e-02
3-33:3-16:4   -13.222152 -1.247701e+00  2.007385e-02  8.758615e-02
4-59:4-4:5    -12.183150  8.303019e-01  2.052693e-02  8.950886e-02
3-11:6-13:4   -10.793638 -5.361856e-01  2.059705e-02  8.976028e-02
3-23:6-6:6    -11.310230 -6.267588e-01  2.068078e-02  9.007075e-02
3-53:3-10:4   -11.612734  7.033898e-01  2.097874e-02  9.125479e-02
3-15:1-1:4    -11.485186  6.544802e-01  2.108641e-02  9.125479e-02
3-11:4-17:5   -14.506389  1.899787e+00  2.127075e-02  9.125479e-02
3-49:1-26:6   -14.506389  1.899787e+00  2.127075e-02  9.125479e-02
3-49:3-10:5   -14.506389  1.899787e+00  2.127075e-02  9.125479e-02
3-74:1-26:3   -14.506389  1.899787e+00  2.127075e-02  9.125479e-02
4-30-4:3-22:6 -14.506389  1.899787e+00  2.127075e-02  9.125479e-02
5-a:2-15:4    -14.506389  1.899787e+00  2.127075e-02  9.125479e-02
1-18:4-4:3    -14.782659 -2.466535e+00  2.127075e-02  9.125479e-02
3-7:6-25:1    -14.782659 -2.466535e+00  2.127075e-02  9.125479e-02
3-48:4-4:6    -12.781158 -1.068658e+00  2.129411e-02  9.125479e-02
1-3:3-3:4     -10.498491 -4.640669e-01  2.137597e-02  9.125479e-02
3-48:3-22:5   -11.869597  7.544640e-01  2.138319e-02  9.125479e-02
1-18:2-21:1   -15.736105  3.440355e+00  2.148437e-02  9.125479e-02
1-2:5-5:3     -15.736105  3.440355e+00  2.148437e-02  9.125479e-02
1-45:3-10:4   -15.736105  3.440355e+00  2.148437e-02  9.125479e-02
1-8:4-4:6     -15.736105  3.440355e+00  2.148437e-02  9.125479e-02
2-26:3-9:6    -15.736105  3.440355e+00  2.148437e-02  9.125479e-02
3-13:2-21:6   -15.736105  3.440355e+00  2.148437e-02  9.125479e-02
3-15:3-9:1    -15.736105  3.440355e+00  2.148437e-02  9.125479e-02
3-30-3:6-19:6 -15.736105  3.440355e+00  2.148437e-02  9.125479e-02
3-43:3-22:1   -15.736105  3.440355e+00  2.148437e-02  9.125479e-02
3-66:2-8:5    -15.736105  3.440355e+00  2.148437e-02  9.125479e-02
3-66:3-9:6    -15.736105  3.440355e+00  2.148437e-02  9.125479e-02
3-66:4-23:5   -15.736105  3.440355e+00  2.148437e-02  9.125479e-02
3-7:3-16:1    -15.736105  3.440355e+00  2.148437e-02  9.125479e-02
4-30-2:4-17:5 -15.736105  3.440355e+00  2.148437e-02  9.125479e-02
4-30-2:4-23:4 -15.736105  3.440355e+00  2.148437e-02  9.125479e-02
4-30-4:3-16:3 -15.736105  3.440355e+00  2.148437e-02  9.125479e-02
4-4:4-17:3    -15.736105  3.440355e+00  2.148437e-02  9.125479e-02
5-a:6-25:4    -15.736105  3.440355e+00  2.148437e-02  9.125479e-02
6-1:2-2:1     -15.736105  3.440355e+00  2.148437e-02  9.125479e-02
1-58:2-2:4    -15.651142 -2.729570e+00  2.148438e-02  9.125479e-02
1-58:4-4:4    -15.651142 -2.729570e+00  2.148438e-02  9.125479e-02
3-23:4-17:3   -15.651142 -2.729570e+00  2.148438e-02  9.125479e-02
3-30:4-23:5   -15.651142 -2.729570e+00  2.148438e-02  9.125479e-02
3-74:6-6:1    -15.651142 -2.729570e+00  2.148438e-02  9.125479e-02
4-30-2:3-22:1 -15.651142 -2.729570e+00  2.148438e-02  9.125479e-02
4-59:2-21:2   -15.651142 -2.729570e+00  2.148438e-02  9.125479e-02
5-a:5-12:5    -15.651142 -2.729570e+00  2.148438e-02  9.125479e-02
6-1:3-9:3     -15.651142 -2.729570e+00  2.148438e-02  9.125479e-02
7-4-1:1-14:6  -15.651142 -2.729570e+00  2.148438e-02  9.125479e-02
4-39:3-9:6    -11.718018  6.918942e-01  2.201859e-02  9.346878e-02
1-18:3-3:3    -12.557328 -9.171966e-01  2.224139e-02  9.433070e-02
5-51:3-3:4    -10.153101 -4.092277e-01  2.224781e-02  9.433070e-02
1-3:1-14:5    -14.858661  2.025318e+00  2.246094e-02  9.473285e-02
1-58:3-16:6   -14.858661  2.025318e+00  2.246094e-02  9.473285e-02
2-26:3-10:4   -14.858661  2.025318e+00  2.246094e-02  9.473285e-02
3-21:4-23:3   -14.858661  2.025318e+00  2.246094e-02  9.473285e-02
3-64:3-10:6   -14.858661  2.025318e+00  2.246094e-02  9.473285e-02
3-72:2-8:4    -14.858661  2.025318e+00  2.246094e-02  9.473285e-02
3-72:3-10:6   -14.858661  2.025318e+00  2.246094e-02  9.473285e-02
4-30-2:5-24:5 -14.858661  2.025318e+00  2.246094e-02  9.473285e-02
4-34:3-9:1    -14.858661  2.025318e+00  2.246094e-02  9.473285e-02
4-31:3-22:4   -10.191752  4.184960e-01  2.259462e-02  9.510968e-02
1-3:4-17:5    -13.832427  1.633001e+00  2.265584e-02  9.510968e-02
3-15:4-23:6   -13.832427  1.633001e+00  2.265584e-02  9.510968e-02
3-49:6-19:6   -13.832427  1.633001e+00  2.265584e-02  9.510968e-02
3-73:6-13:4   -13.832427  1.633001e+00  2.265584e-02  9.510968e-02
3-7:3-22:1    -13.832427  1.633001e+00  2.265584e-02  9.510968e-02
5-51:5-24:3   -13.832427  1.633001e+00  2.265584e-02  9.510968e-02
1-46:2-21:3   -13.914176 -1.559645e+00  2.265584e-02  9.510968e-02
4-61:6-19:5   -11.834846  7.470168e-01  2.298259e-02  9.642522e-02
4-4:3-9:5     -13.039946  1.217963e+00  2.370270e-02  9.938864e-02
4-39:4-4:4    -11.958331  7.373372e-01  2.381979e-02  9.982155e-02
3-53:4-17:6   -13.651142 -1.559645e+00  2.411954e-02  1.006680e-01
4-59:3-10:2   -13.651142 -1.559645e+00  2.411954e-02  1.006680e-01
1-3:4-17:6    -13.490178  1.288352e+00  2.411954e-02  1.006680e-01
1-69:4-23:5   -13.490178  1.288352e+00  2.411954e-02  1.006680e-01
3-72:2-2:4    -13.490178  1.288352e+00  2.411954e-02  1.006680e-01
4-34:2-21:3   -13.490178  1.288352e+00  2.411954e-02  1.006680e-01
5-51:1-14:4   -13.490178  1.288352e+00  2.411954e-02  1.006680e-01
1-46:1-1:6    -13.247465  1.247710e+00  2.430651e-02  1.012139e-01
3-21:4-4:6    -13.247465  1.247710e+00  2.430651e-02  1.012139e-01
3-74:6-6:5    -13.247465  1.247710e+00  2.430651e-02  1.012139e-01
4-4:5-5:6     -13.247465  1.247710e+00  2.430651e-02  1.012139e-01
4-39:6-6:6    -11.800922  7.399157e-01  2.462283e-02  1.024719e-01
4-30-4:5-5:4  -12.421426  8.997870e-01  2.474604e-02  1.028659e-01
3-74:2-8:6    -12.479241 -8.984465e-01  2.474604e-02  1.028659e-01
3-33:6-19:4   -10.994701 -5.326775e-01  2.512803e-02  1.043936e-01
3-74:4-17:4   -11.380056  5.897331e-01  2.607556e-02  1.082677e-01
2-5:4-17:4    -10.117313  3.988362e-01  2.630103e-02  1.091409e-01
4-31:2-2:3    -14.151142 -1.729570e+00  2.660370e-02  1.101433e-01
2-5:1-20:4    -14.039946  1.662748e+00  2.660370e-02  1.101433e-01
3-73:3-9:4    -14.039946  1.662748e+00  2.660370e-02  1.101433e-01
4-4:3-10:3    -14.039946  1.662748e+00  2.660370e-02  1.101433e-01
4-30-4:3-10:6 -12.267786 -8.524263e-01  2.711999e-02  1.122164e-01
1-2:7-27:4    -13.029291 -1.054409e+00  2.753316e-02  1.136692e-01
3-74:2-15:5   -12.943623  1.025318e+00  2.753316e-02  1.136692e-01
3-74:5-24:6   -12.943623  1.025318e+00  2.753316e-02  1.136692e-01
3-7:1-14:4    -11.885451  7.227552e-01  2.753418e-02  1.136692e-01
1-2:2-2:5     -10.801693  4.903961e-01  2.762605e-02  1.139832e-01
3-48:1-26:4   -10.508184  4.403554e-01  2.809958e-02  1.158706e-01
1-46:1-26:4   -10.076551  3.798139e-01  2.850375e-02  1.174700e-01
4-4:3-16:5    -13.156169  1.199347e+00  2.881672e-02  1.186920e-01
3-74:4-17:6   -13.747465 -1.366999e+00  2.895927e-02  1.190979e-01
3-30:2-2:3    -13.651142  1.270430e+00  2.895927e-02  1.190979e-01
2-70:3-10:4   -10.878982  5.107448e-01  2.896485e-02  1.190979e-01
3-11:6-19:4   -11.203733  5.505383e-01  2.917163e-02  1.198798e-01
1-24:3-22:4   -11.488677 -6.355934e-01  2.930222e-02  1.202793e-01
3-33:2-2:6    -11.444563  6.225588e-01  2.930222e-02  1.202793e-01
3-30:1-7:6    -13.510499 -1.396146e+00  2.944937e-02  1.206771e-01
4-34:7-27:6   -13.382425  1.228851e+00  2.944937e-02  1.206771e-01
4-59:7-27:6   -13.382425  1.228851e+00  2.944937e-02  1.206771e-01
3-48:2-15:6   -12.158695  7.813923e-01  2.949349e-02  1.207893e-01
3-43:6-13:4   -11.566179  6.102804e-01  2.968221e-02  1.214931e-01
4-4:5-24:4    -12.389361 -9.132815e-01  3.001586e-02  1.222192e-01
1-46:6-19:6   -12.321243  8.691987e-01  3.001586e-02  1.222192e-01
1-69:3-9:1    -14.443623 -1.974682e+00  3.088379e-02  1.222192e-01
1-46:3-3:1    -14.490178 -1.881573e+00  3.088379e-02  1.222192e-01
3-9:1-1:6     -14.490178 -1.881573e+00  3.088379e-02  1.222192e-01
1-8:6-19:1    -14.282659  1.703390e+00  3.088379e-02  1.222192e-01
1-18:1-7:1    -32.443687 -3.514473e+01  3.125000e-02  1.222192e-01
1-18:3-3:2    -32.443687 -3.514473e+01  3.125000e-02  1.222192e-01
1-3:4-23:3    -32.443687 -3.514473e+01  3.125000e-02  1.222192e-01
1-46:5-5:3    -32.443687 -3.514473e+01  3.125000e-02  1.222192e-01
1-8:2-21:3    -32.443687 -3.514473e+01  3.125000e-02  1.222192e-01
2-26:3-9:1    -32.443687 -3.514473e+01  3.125000e-02  1.222192e-01
3-11:7-27:6   -32.443687 -3.514473e+01  3.125000e-02  1.222192e-01
3-13:4-17:1   -32.443687 -3.514473e+01  3.125000e-02  1.222192e-01
3-20:3-16:5   -32.443687 -3.514473e+01  3.125000e-02  1.222192e-01
3-48:1-7:1    -32.443687 -3.514473e+01  3.125000e-02  1.222192e-01
3-48:3-10:2   -32.443687 -3.514473e+01  3.125000e-02  1.222192e-01
3-48:4-17:3   -32.443687 -3.514473e+01  3.125000e-02  1.222192e-01
3-72:5-12:1   -32.443687 -3.514473e+01  3.125000e-02  1.222192e-01
3-73:1-1:4    -32.443687 -3.514473e+01  3.125000e-02  1.222192e-01
3-73:3-22:1   -32.443687 -3.514473e+01  3.125000e-02  1.222192e-01
3-9:3-3:1     -32.443687 -3.514473e+01  3.125000e-02  1.222192e-01
4-30-2:1-1:6  -32.443687 -3.514473e+01  3.125000e-02  1.222192e-01
4-30-4:2-21:1 -32.443687 -3.514473e+01  3.125000e-02  1.222192e-01
4-31:2-21:2   -32.443687 -3.514473e+01  3.125000e-02  1.222192e-01
4-31:3-16:2   -32.443687 -3.514473e+01  3.125000e-02  1.222192e-01
4-31:3-3:1    -32.443687 -3.514473e+01  3.125000e-02  1.222192e-01
4-34:7-27:1   -32.443687 -3.514473e+01  3.125000e-02  1.222192e-01
4-4:3-3:1     -32.443687 -3.514473e+01  3.125000e-02  1.222192e-01
4-59:1-7:3    -32.443687 -3.514473e+01  3.125000e-02  1.222192e-01
4-59:5-24:2   -32.443687 -3.514473e+01  3.125000e-02  1.222192e-01
6-1:7-27:1    -32.443687 -3.514473e+01  3.125000e-02  1.222192e-01
1-3:7-27:1    -32.355026  3.532206e+01  3.125000e-02  1.222192e-01
1-46:1-20:6   -32.355026  3.532206e+01  3.125000e-02  1.222192e-01
1-46:2-2:1    -32.355026  3.532206e+01  3.125000e-02  1.222192e-01
1-46:3-9:3    -32.355026  3.532206e+01  3.125000e-02  1.222192e-01
1-69:3-16:1   -32.355026  3.532206e+01  3.125000e-02  1.222192e-01
2-26:2-21:5   -32.355026  3.532206e+01  3.125000e-02  1.222192e-01
2-26:3-10:3   -32.355026  3.532206e+01  3.125000e-02  1.222192e-01
2-26:6-13:3   -32.355026  3.532206e+01  3.125000e-02  1.222192e-01
2-5:6-6:3     -32.355026  3.532206e+01  3.125000e-02  1.222192e-01
2-70:3-16:1   -32.355026  3.532206e+01  3.125000e-02  1.222192e-01
3-11:2-8:3    -32.355026  3.532206e+01  3.125000e-02  1.222192e-01
3-11:3-22:2   -32.355026  3.532206e+01  3.125000e-02  1.222192e-01
3-13:2-8:4    -32.355026  3.532206e+01  3.125000e-02  1.222192e-01
3-20:3-22:5   -32.355026  3.532206e+01  3.125000e-02  1.222192e-01
3-20:4-23:4   -32.355026  3.532206e+01  3.125000e-02  1.222192e-01
3-30-3:1-26:5 -32.355026  3.532206e+01  3.125000e-02  1.222192e-01
3-30:2-8:3    -32.355026  3.532206e+01  3.125000e-02  1.222192e-01
3-33:3-9:1    -32.355026  3.532206e+01  3.125000e-02  1.222192e-01
3-43:1-14:5   -32.355026  3.532206e+01  3.125000e-02  1.222192e-01
3-43:2-2:2    -32.355026  3.532206e+01  3.125000e-02  1.222192e-01
3-43:3-3:3    -32.355026  3.532206e+01  3.125000e-02  1.222192e-01
3-48:4-23:5   -32.355026  3.532206e+01  3.125000e-02  1.222192e-01
3-49:4-23:5   -32.355026  3.532206e+01  3.125000e-02  1.222192e-01
3-64:3-9:5    -32.355026  3.532206e+01  3.125000e-02  1.222192e-01
3-64:5-12:5   -32.355026  3.532206e+01  3.125000e-02  1.222192e-01
3-64:6-19:3   -32.355026  3.532206e+01  3.125000e-02  1.222192e-01
3-66:1-7:4    -32.355026  3.532206e+01  3.125000e-02  1.222192e-01
3-66:2-21:5   -32.355026  3.532206e+01  3.125000e-02  1.222192e-01
3-66:2-2:1    -32.355026  3.532206e+01  3.125000e-02  1.222192e-01
3-66:2-2:5    -32.355026  3.532206e+01  3.125000e-02  1.222192e-01
3-66:3-3:5    -32.355026  3.532206e+01  3.125000e-02  1.222192e-01
3-72:2-8:5    -32.355026  3.532206e+01  3.125000e-02  1.222192e-01
3-72:3-9:6    -32.355026  3.532206e+01  3.125000e-02  1.222192e-01
3-72:5-5:5    -32.355026  3.532206e+01  3.125000e-02  1.222192e-01
3-73:5-24:5   -32.355026  3.532206e+01  3.125000e-02  1.222192e-01
3-73:6-13:6   -32.355026  3.532206e+01  3.125000e-02  1.222192e-01
3-7:6-19:2    -32.355026  3.532206e+01  3.125000e-02  1.222192e-01
3-9:3-9:1     -32.355026  3.532206e+01  3.125000e-02  1.222192e-01
3-9:6-6:3     -32.355026  3.532206e+01  3.125000e-02  1.222192e-01
4-30-2:1-7:1  -32.355026  3.532206e+01  3.125000e-02  1.222192e-01
4-31:1-14:3   -32.355026  3.532206e+01  3.125000e-02  1.222192e-01
4-39:1-7:1    -32.355026  3.532206e+01  3.125000e-02  1.222192e-01
4-4:1-26:1    -32.355026  3.532206e+01  3.125000e-02  1.222192e-01
4-61:1-20:6   -32.355026  3.532206e+01  3.125000e-02  1.222192e-01
4-b:1-14:3    -32.355026  3.532206e+01  3.125000e-02  1.222192e-01
5-51:2-8:1    -32.355026  3.532206e+01  3.125000e-02  1.222192e-01
5-a:6-13:3    -32.355026  3.532206e+01  3.125000e-02  1.222192e-01
6-1:6-6:3     -32.355026  3.532206e+01  3.125000e-02  1.222192e-01
7-4-1:2-8:3   -32.355026  3.532206e+01  3.125000e-02  1.222192e-01
7-4-1:4-4:2   -32.355026  3.532206e+01  3.125000e-02  1.222192e-01
4-59:1-7:5    -11.816109  7.095421e-01  3.141811e-02  1.228101e-01
2-5:3-9:3     -12.870445  9.967488e-01  3.153950e-02  1.232177e-01
4-61:4-17:6   -12.116305  7.715613e-01  3.192716e-02  1.246647e-01
1-2:3-16:4    -10.654751 -4.637846e-01  3.230138e-02  1.260576e-01
1-2:5-5:4     -10.035231 -3.725590e-01  3.249075e-02  1.267280e-01
1-69:3-16:6   -12.273698  8.553929e-01  3.276576e-02  1.276625e-01
3-64:5-24:4   -12.267786  7.622835e-01  3.276576e-02  1.276625e-01
1-18:2-8:4    -11.070786 -5.454307e-01  3.282183e-02  1.278119e-01
4-39:4-17:5   -11.938010  6.966952e-01  3.299262e-02  1.284076e-01
6-1:2-8:6     -12.513597 -8.297337e-01  3.314397e-02  1.288575e-01
4-61:2-8:5    -12.443623  8.553929e-01  3.314397e-02  1.288575e-01
3-21:1-26:5   -13.070646  1.156562e+00  3.355244e-02  1.303049e-01
4-59:3-9:3    -13.052943  9.928965e-01  3.355244e-02  1.303049e-01
4-39:3-10:4    -8.552521 -2.205182e-01  3.416807e-02  1.326244e-01
3-48:3-10:3   -13.878982  1.539891e+00  3.468966e-02  1.343595e-01
3-7:1-14:6    -13.878982  1.539891e+00  3.468966e-02  1.343595e-01
3-7:4-4:5     -13.878982  1.539891e+00  3.468966e-02  1.343595e-01
7-4-1:4-17:4  -13.878982  1.539891e+00  3.468966e-02  1.343595e-01
4-30-4:3-22:5 -13.282659  1.177321e+00  3.508203e-02  1.352221e-01
3-30:4-4:6    -13.385885 -1.260084e+00  3.508203e-02  1.352221e-01
4-31:6-19:6   -13.385885 -1.260084e+00  3.508203e-02  1.352221e-01
1-18:1-26:1   -14.575140  1.762284e+00  3.515625e-02  1.352221e-01
3-13:6-19:6   -14.575140  1.762284e+00  3.515625e-02  1.352221e-01
3-23:6-6:3    -14.575140  1.762284e+00  3.515625e-02  1.352221e-01
3-43:5-5:6    -14.575140  1.762284e+00  3.515625e-02  1.352221e-01
4-39:3-16:3   -14.575140  1.762284e+00  3.515625e-02  1.352221e-01
4-b:5-12:5    -14.575140  1.762284e+00  3.515625e-02  1.352221e-01
1-2:6-25:6    -14.885885 -2.260084e+00  3.515625e-02  1.352221e-01
3-15:1-7:6    -14.885885 -2.260084e+00  3.515625e-02  1.352221e-01
3-7:4-17:1    -14.885885 -2.260084e+00  3.515625e-02  1.352221e-01
7-4-1:3-10:3  -14.885885 -2.260084e+00  3.515625e-02  1.352221e-01
3-74:4-23:4   -11.096880  5.017560e-01  3.553746e-02  1.366155e-01
3-48:6-19:6   -12.222152  7.522994e-01  3.558272e-02  1.367166e-01
3-74:3-3:5    -12.800922  9.708701e-01  3.569780e-02  1.370139e-01
4-59:6-25:5   -13.531409  1.205890e+00  3.569814e-02  1.370139e-01
1-46:2-15:4   -11.497985 -6.169777e-01  3.630649e-02  1.392747e-01
3-23:3-10:3   -11.581366  6.406541e-01  3.706677e-02  1.421156e-01
3-43:3-10:4   -11.715617  6.288005e-01  3.751423e-02  1.437547e-01
4-59:3-22:6   -10.528762  4.265496e-01  3.771896e-02  1.444624e-01
2-70:3-10:5   -13.052943 -1.007104e+00  3.847731e-02  1.466471e-01
1-18:5-24:3   -14.943623  1.855393e+00  3.857422e-02  1.466471e-01
2-70:1-20:4   -14.943623  1.855393e+00  3.857422e-02  1.466471e-01
3-13:5-24:4   -14.943623  1.855393e+00  3.857422e-02  1.466471e-01
3-15:2-15:3   -14.943623  1.855393e+00  3.857422e-02  1.466471e-01
3-15:3-3:3    -14.943623  1.855393e+00  3.857422e-02  1.466471e-01
3-53:3-3:5    -14.943623  1.855393e+00  3.857422e-02  1.466471e-01
3-73:2-2:5    -14.943623  1.855393e+00  3.857422e-02  1.466471e-01
3-74:1-20:4   -14.943623  1.855393e+00  3.857422e-02  1.466471e-01
3-74:4-4:5    -14.943623  1.855393e+00  3.857422e-02  1.466471e-01
2-26:2-15:4   -15.832427  3.247710e+00  3.906250e-02  1.466471e-01
3-13:3-22:5   -15.832427  3.247710e+00  3.906250e-02  1.466471e-01
3-15:3-22:3   -15.832427  3.247710e+00  3.906250e-02  1.466471e-01
3-20:1-26:4   -15.832427  3.247710e+00  3.906250e-02  1.466471e-01
3-21:2-21:1   -15.832427  3.247710e+00  3.906250e-02  1.466471e-01
3-23:3-3:2    -15.832427  3.247710e+00  3.906250e-02  1.466471e-01
3-23:7-27:6   -15.832427  3.247710e+00  3.906250e-02  1.466471e-01
3-30:7-27:6   -15.832427  3.247710e+00  3.906250e-02  1.466471e-01
3-64:3-16:6   -15.832427  3.247710e+00  3.906250e-02  1.466471e-01
3-66:3-10:3   -15.832427  3.247710e+00  3.906250e-02  1.466471e-01
3-66:3-16:3   -15.832427  3.247710e+00  3.906250e-02  1.466471e-01
3-74:5-5:3    -15.832427  3.247710e+00  3.906250e-02  1.466471e-01
3-7:4-23:2    -15.832427  3.247710e+00  3.906250e-02  1.466471e-01
4-30-4:3-10:3 -15.832427  3.247710e+00  3.906250e-02  1.466471e-01
4-4:3-9:3     -15.832427  3.247710e+00  3.906250e-02  1.466471e-01
4-61:1-14:5   -15.832427  3.247710e+00  3.906250e-02  1.466471e-01
4-61:6-19:1   -15.832427  3.247710e+00  3.906250e-02  1.466471e-01
1-24:3-10:3   -15.736105 -2.559645e+00  3.906250e-02  1.466471e-01
1-2:1-20:4    -15.736105 -2.559645e+00  3.906250e-02  1.466471e-01
1-2:5-12:3    -15.736105 -2.559645e+00  3.906250e-02  1.466471e-01
2-70:2-15:3   -15.736105 -2.559645e+00  3.906250e-02  1.466471e-01
3-74:5-12:3   -15.736105 -2.559645e+00  3.906250e-02  1.466471e-01
3-9:4-17:3    -15.736105 -2.559645e+00  3.906250e-02  1.466471e-01
3-h:5-5:5     -15.736105 -2.559645e+00  3.906250e-02  1.466471e-01
4-30-4:3-22:2 -15.736105 -2.559645e+00  3.906250e-02  1.466471e-01
4-34:5-12:1   -15.736105 -2.559645e+00  3.906250e-02  1.466471e-01
4-4:5-24:6    -15.736105 -2.559645e+00  3.906250e-02  1.466471e-01
6-1:3-3:1     -15.736105 -2.559645e+00  3.906250e-02  1.466471e-01
3-53:2-2:4    -11.684461  6.247800e-01  3.960824e-02  1.484969e-01
3-9:3-16:4    -12.342153  8.273786e-01  3.961701e-02  1.484969e-01
6-1:4-23:6    -12.342153  8.273786e-01  3.961701e-02  1.484969e-01
3-21:6-25:4   -12.734697  9.473154e-01  3.998606e-02  1.498022e-01
1-18:6-19:6    -9.904298 -3.382293e-01  4.089069e-02  1.531117e-01
3-33:6-6:6    -13.273698 -1.144607e+00  4.095959e-02  1.531311e-01
3-43:2-15:4   -13.189726  1.132233e+00  4.095959e-02  1.531311e-01
3-7:5-12:5    -13.189726  1.132233e+00  4.095959e-02  1.531311e-01
1-46:1-1:5    -14.093403  1.555833e+00  4.138947e-02  1.540192e-01
3-11:4-4:6    -14.093403  1.555833e+00  4.138947e-02  1.540192e-01
3-11:5-24:6   -14.093403  1.555833e+00  4.138947e-02  1.540192e-01
4-61:1-7:5    -14.093403  1.555833e+00  4.138947e-02  1.540192e-01
4-30-4:4-23:5 -14.236105 -1.559645e+00  4.138947e-02  1.540192e-01
4-30-4:5-12:5 -14.236105 -1.559645e+00  4.138947e-02  1.540192e-01
4-61:3-3:3    -14.192373 -1.647107e+00  4.138947e-02  1.540192e-01
4-b:6-6:5     -14.192373 -1.647107e+00  4.138947e-02  1.540192e-01
5-a:4-17:4    -14.192373 -1.647107e+00  4.138947e-02  1.540192e-01
3-7:2-2:4     -10.112437  3.679469e-01  4.160536e-02  1.547427e-01
1-18:3-10:3   -11.797846  6.730162e-01  4.221061e-02  1.569129e-01
1-18:4-17:1   -13.539946 -1.337252e+00  4.277395e-02  1.586797e-01
3-11:2-8:6    -13.539946 -1.337252e+00  4.277395e-02  1.586797e-01
3-72:3-16:4   -13.539946 -1.337252e+00  4.277395e-02  1.586797e-01
4-34:7-27:4   -13.421426  1.150849e+00  4.277395e-02  1.586797e-01
2-5:4-17:5    -11.496214  5.752850e-01  4.280722e-02  1.587214e-01
1-24:1-26:6   -13.697697  1.177321e+00  4.328525e-02  1.603289e-01
3-23:1-20:4   -13.697697  1.177321e+00  4.328525e-02  1.603289e-01
3-33:4-23:6   -12.966525 -9.288784e-01  4.355852e-02  1.611755e-01
7-4-1:4-23:5  -12.966525 -9.288784e-01  4.355852e-02  1.611755e-01
1-46:2-2:4    -10.283364 -3.868080e-01  4.402514e-02  1.628141e-01
4-39:4-4:6    -12.531409 -7.941098e-01  4.404655e-02  1.628141e-01
3-7:6-19:6    -11.764847  6.677659e-01  4.459752e-02  1.647663e-01
3-21:2-15:5   -11.516968 -5.790099e-01  4.476209e-02  1.652895e-01
1-2:3-22:5    -11.330016  5.365707e-01  4.505174e-02  1.662739e-01
1-69:4-17:4   -11.594850  6.136870e-01  4.604407e-02  1.698494e-01
4-39:2-21:5   -10.854291 -4.617972e-01  4.646443e-02  1.713123e-01
3-11:5-12:6   -13.102711  1.092432e+00  4.703103e-02  1.729590e-01
4-34:3-10:1   -13.086500  9.257823e-01  4.703103e-02  1.729590e-01
4-59:3-16:3   -13.086500  9.257823e-01  4.703103e-02  1.729590e-01
7-4-1:2-21:4  -13.102711  1.092432e+00  4.703103e-02  1.729590e-01
1-18:3-3:1    -13.171463 -1.045071e+00  4.703103e-02  1.729590e-01
3-48:1-7:4    -11.929670 -6.627381e-01  4.752489e-02  1.746861e-01
4-4:2-2:6     -12.414176  7.964992e-01  4.794032e-02  1.761233e-01
5-51:2-21:5   -12.829214  9.142866e-01  4.876677e-02  1.789770e-01
7-4-1:2-15:4  -12.829214  9.142866e-01  4.876677e-02  1.789770e-01
4-30-2:3-16:4 -12.677933 -8.622073e-01  4.887389e-02  1.791238e-01
5-51:3-9:3    -12.610955  9.060190e-01  4.887389e-02  1.791238e-01
1-18:2-2:1    -14.345425  1.577859e+00  4.904175e-02  1.791238e-01
1-58:2-8:4    -14.345425  1.577859e+00  4.904175e-02  1.791238e-01
3-15:1-26:3   -14.345425  1.577859e+00  4.904175e-02  1.791238e-01
3-30-3:2-2:5  -14.345425  1.577859e+00  4.904175e-02  1.791238e-01
3-53:6-13:6   -14.345425  1.577859e+00  4.904175e-02  1.791238e-01
3-15:3-10:1   -14.539946 -1.782037e+00  4.904175e-02  1.791238e-01
3-74:3-3:3    -14.539946 -1.782037e+00  4.904175e-02  1.791238e-01
3-21:3-16:4   -10.824720 -4.278547e-01  4.905528e-02  1.791238e-01
3-11:5-24:4   -11.747822 -6.278161e-01  4.945007e-02  1.804740e-01
1-2:6-13:6    -10.698950 -4.169044e-01  4.985144e-02  1.818468e-01
3-73:3-22:4   -11.891106 -6.349327e-01  5.025090e-02  1.832112e-01
6-1:3-22:5    -12.010499  6.330005e-01  5.045241e-02  1.838529e-01
4-61:6-13:6   -12.363688  7.843098e-01  5.189390e-02  1.890102e-01
3-13:6-19:4   -13.575140  1.118427e+00  5.223899e-02  1.899791e-01
4-30-4:3-16:5 -13.575140  1.118427e+00  5.223899e-02  1.899791e-01
4-39:5-24:6   -13.575140  1.118427e+00  5.223899e-02  1.899791e-01
1-2:6-19:3    -13.928750  1.440355e+00  5.247879e-02  1.902752e-01
1-3:5-12:6    -13.928750  1.440355e+00  5.247879e-02  1.902752e-01
5-51:3-16:3   -13.928750  1.440355e+00  5.247879e-02  1.902752e-01
1-58:3-9:4    -13.990178 -1.407641e+00  5.247879e-02  1.902752e-01
2-5:1-14:5    -13.990178 -1.407641e+00  5.247879e-02  1.902752e-01
7-4-1:5-12:6  -13.990178 -1.407641e+00  5.247879e-02  1.902752e-01
1-18:2-8:6    -11.556230 -5.795441e-01  5.266778e-02  1.907685e-01
3-15:5-12:4   -11.509212  5.492898e-01  5.266778e-02  1.907685e-01
1-69:4-4:4    -13.077398 -9.581939e-01  5.325191e-02  1.926328e-01
1-3:3-10:4    -10.071977 -3.251793e-01  5.327460e-02  1.926328e-01
3-15:2-2:6    -12.154280  6.956125e-01  5.328936e-02  1.926328e-01
3-30:4-17:6   -12.154280  6.956125e-01  5.328936e-02  1.926328e-01
1-8:3-22:4    -10.969318  4.403554e-01  5.353758e-02  1.934330e-01
1-18:3-10:6    -8.909822 -2.235026e-01  5.415778e-02  1.955758e-01
3-15:2-21:4   -11.778165  5.716000e-01  5.577833e-02  2.013271e-01
4-31:3-9:4    -11.935219  6.232195e-01  5.666443e-02  2.044230e-01
3-7:2-2:5     -12.112141  6.882829e-01  5.681468e-02  2.047601e-01
4-61:3-9:6    -12.166969 -6.507925e-01  5.681468e-02  2.047601e-01
1-24:4-23:4   -14.651142  1.610280e+00  5.737305e-02  2.055392e-01
1-46:2-2:3    -14.651142  1.610280e+00  5.737305e-02  2.055392e-01
1-46:2-8:5    -14.651142  1.610280e+00  5.737305e-02  2.055392e-01
1-58:3-22:6   -14.651142  1.610280e+00  5.737305e-02  2.055392e-01
3-21:6-25:5   -14.651142  1.610280e+00  5.737305e-02  2.055392e-01
3-43:2-2:5    -14.651142  1.610280e+00  5.737305e-02  2.055392e-01
3-66:2-2:6    -14.651142  1.610280e+00  5.737305e-02  2.055392e-01
4-59:1-20:5   -14.651142  1.610280e+00  5.737305e-02  2.055392e-01
4-59:3-16:2   -14.651142  1.610280e+00  5.737305e-02  2.055392e-01
5-a:2-15:5    -14.651142  1.610280e+00  5.737305e-02  2.055392e-01
3-43:5-12:5   -14.943623 -2.144607e+00  5.737305e-02  2.055392e-01
4-b:6-19:6    -14.943623 -2.144607e+00  5.737305e-02  2.055392e-01
3-9:3-22:3    -13.300922 -1.090159e+00  5.761267e-02  2.057840e-01
4-34:3-22:3   -13.300922 -1.090159e+00  5.761267e-02  2.057840e-01
4-39:1-7:6    -13.300922 -1.090159e+00  5.761267e-02  2.057840e-01
1-24:2-2:4    -13.224921  1.061844e+00  5.761267e-02  2.057840e-01
3-23:5-5:3    -13.224921  1.061844e+00  5.761267e-02  2.057840e-01
3-7:1-7:6     -13.224921  1.061844e+00  5.761267e-02  2.057840e-01
3-7:3-3:6     -11.469440 -5.221699e-01  5.943073e-02  2.121727e-01
2-70:5-24:4   -12.767786 -8.815727e-01  5.946338e-02  2.121842e-01
1-24:1-26:4   -12.930592  8.764545e-01  5.958389e-02  2.121940e-01
3-21:2-8:5    -12.930592  8.764545e-01  5.958389e-02  2.121940e-01
3-43:3-10:6   -12.930592  8.764545e-01  5.958389e-02  2.121940e-01
4-30-4:2-2:5  -12.930592  8.764545e-01  5.958389e-02  2.121940e-01
2-5:4-17:6    -12.313359 -7.612784e-01  5.994119e-02  2.127007e-01
1-69:1-26:5   -12.124104 -7.365223e-01  6.037004e-02  2.127007e-01
3-21:6-13:4    -9.790735  2.996950e-01  6.047260e-02  2.127007e-01
3-53:5-5:6    -13.570646 -1.275852e+00  6.142835e-02  2.127007e-01
4-31:5-5:6    -13.462657  1.068387e+00  6.142835e-02  2.127007e-01
1-18:1-20:4   -32.515991  3.500013e+01  6.250000e-02  2.127007e-01
1-2:7-27:3    -32.515991  3.500013e+01  6.250000e-02  2.127007e-01
1-3:1-14:3    -32.515991  3.500013e+01  6.250000e-02  2.127007e-01
1-45:2-2:6    -32.515991  3.500013e+01  6.250000e-02  2.127007e-01
1-46:1-7:1    -32.515991  3.500013e+01  6.250000e-02  2.127007e-01
1-46:7-27:1   -32.515991  3.500013e+01  6.250000e-02  2.127007e-01
1-58:5-5:4    -32.515991  3.500013e+01  6.250000e-02  2.127007e-01
1-69:3-10:2   -32.515991  3.500013e+01  6.250000e-02  2.127007e-01
1-NL1:3-3:3   -32.515991  3.500013e+01  6.250000e-02  2.127007e-01
2-26:3-22:3   -32.515991  3.500013e+01  6.250000e-02  2.127007e-01
2-26:3-22:5   -32.515991  3.500013e+01  6.250000e-02  2.127007e-01
2-5:5-5:1     -32.515991  3.500013e+01  6.250000e-02  2.127007e-01
2-70:1-14:3   -32.515991  3.500013e+01  6.250000e-02  2.127007e-01
2-70:1-7:6    -32.515991  3.500013e+01  6.250000e-02  2.127007e-01
3-11:1-7:1    -32.515991  3.500013e+01  6.250000e-02  2.127007e-01
3-11:7-27:5   -32.515991  3.500013e+01  6.250000e-02  2.127007e-01
3-13:3-22:3   -32.515991  3.500013e+01  6.250000e-02  2.127007e-01
3-13:5-24:3   -32.515991  3.500013e+01  6.250000e-02  2.127007e-01
3-20:2-8:3    -32.515991  3.500013e+01  6.250000e-02  2.127007e-01
3-20:3-10:5   -32.515991  3.500013e+01  6.250000e-02  2.127007e-01
3-20:3-9:6    -32.515991  3.500013e+01  6.250000e-02  2.127007e-01
3-20:4-17:6   -32.515991  3.500013e+01  6.250000e-02  2.127007e-01
3-30-3:1-14:6 -32.515991  3.500013e+01  6.250000e-02  2.127007e-01
3-30-3:1-7:6  -32.515991  3.500013e+01  6.250000e-02  2.127007e-01
3-30-3:2-15:1 -32.515991  3.500013e+01  6.250000e-02  2.127007e-01
3-30-3:2-2:3  -32.515991  3.500013e+01  6.250000e-02  2.127007e-01
3-30-3:6-25:5 -32.515991  3.500013e+01  6.250000e-02  2.127007e-01
3-30-3:6-6:6  -32.515991  3.500013e+01  6.250000e-02  2.127007e-01
3-43:1-1:6    -32.515991  3.500013e+01  6.250000e-02  2.127007e-01
3-43:5-24:5   -32.515991  3.500013e+01  6.250000e-02  2.127007e-01
3-49:1-1:5    -32.515991  3.500013e+01  6.250000e-02  2.127007e-01
3-49:2-15:1   -32.515991  3.500013e+01  6.250000e-02  2.127007e-01
3-64:4-4:3    -32.515991  3.500013e+01  6.250000e-02  2.127007e-01
3-64:5-12:3   -32.515991  3.500013e+01  6.250000e-02  2.127007e-01
3-66:1-14:3   -32.515991  3.500013e+01  6.250000e-02  2.127007e-01
3-66:1-1:6    -32.515991  3.500013e+01  6.250000e-02  2.127007e-01
3-66:1-26:6   -32.515991  3.500013e+01  6.250000e-02  2.127007e-01
3-66:2-15:5   -32.515991  3.500013e+01  6.250000e-02  2.127007e-01
3-66:2-2:3    -32.515991  3.500013e+01  6.250000e-02  2.127007e-01
3-66:5-12:3   -32.515991  3.500013e+01  6.250000e-02  2.127007e-01
3-66:5-24:6   -32.515991  3.500013e+01  6.250000e-02  2.127007e-01
3-66:5-5:5    -32.515991  3.500013e+01  6.250000e-02  2.127007e-01
3-72:2-2:1    -32.515991  3.500013e+01  6.250000e-02  2.127007e-01
3-72:4-17:4   -32.515991  3.500013e+01  6.250000e-02  2.127007e-01
3-72:6-13:5   -32.515991  3.500013e+01  6.250000e-02  2.127007e-01
3-72:6-25:5   -32.515991  3.500013e+01  6.250000e-02  2.127007e-01
4-28:3-22:4   -32.515991  3.500013e+01  6.250000e-02  2.127007e-01
4-28:3-9:5    -32.515991  3.500013e+01  6.250000e-02  2.127007e-01
4-28:4-17:6   -32.515991  3.500013e+01  6.250000e-02  2.127007e-01
4-28:6-19:6   -32.515991  3.500013e+01  6.250000e-02  2.127007e-01
4-28:6-25:6   -32.515991  3.500013e+01  6.250000e-02  2.127007e-01
4-30-2:3-10:1 -32.515991  3.500013e+01  6.250000e-02  2.127007e-01
4-30-4:4-23:1 -32.515991  3.500013e+01  6.250000e-02  2.127007e-01
4-31:2-8:1    -32.515991  3.500013e+01  6.250000e-02  2.127007e-01
4-55:3-22:4   -32.515991  3.500013e+01  6.250000e-02  2.127007e-01
4-59:1-20:3   -32.515991  3.500013e+01  6.250000e-02  2.127007e-01
5-51:7-27:3   -32.515991  3.500013e+01  6.250000e-02  2.127007e-01
5-a:2-8:1     -32.515991  3.500013e+01  6.250000e-02  2.127007e-01
5-a:4-4:4     -32.515991  3.500013e+01  6.250000e-02  2.127007e-01
7-4-1:7-27:5  -32.515991  3.500013e+01  6.250000e-02  2.127007e-01
1-3:4-17:1    -32.575204 -3.488170e+01  6.250000e-02  2.127007e-01
1-3:4-17:3    -32.575204 -3.488170e+01  6.250000e-02  2.127007e-01
1-45:4-17:3   -32.575204 -3.488170e+01  6.250000e-02  2.127007e-01
1-8:7-27:5    -32.575204 -3.488170e+01  6.250000e-02  2.127007e-01
1-NL1:1-20:6  -32.575204 -3.488170e+01  6.250000e-02  2.127007e-01
2-26:1-14:4   -32.575204 -3.488170e+01  6.250000e-02  2.127007e-01
2-70:1-1:2    -32.575204 -3.488170e+01  6.250000e-02  2.127007e-01
2-70:5-24:1   -32.575204 -3.488170e+01  6.250000e-02  2.127007e-01
3-23:5-5:2    -32.575204 -3.488170e+01  6.250000e-02  2.127007e-01
3-48:5-5:1    -32.575204 -3.488170e+01  6.250000e-02  2.127007e-01
3-49:6-19:3   -32.575204 -3.488170e+01  6.250000e-02  2.127007e-01
3-53:5-24:3   -32.575204 -3.488170e+01  6.250000e-02  2.127007e-01
3-64:3-3:5    -32.575204 -3.488170e+01  6.250000e-02  2.127007e-01
3-74:3-16:2   -32.575204 -3.488170e+01  6.250000e-02  2.127007e-01
3-9:3-10:2    -32.575204 -3.488170e+01  6.250000e-02  2.127007e-01
3-h:2-8:6     -32.575204 -3.488170e+01  6.250000e-02  2.127007e-01
3-h:6-6:5     -32.575204 -3.488170e+01  6.250000e-02  2.127007e-01
3-h:6-6:6     -32.575204 -3.488170e+01  6.250000e-02  2.127007e-01
4-28:4-4:5    -32.575204 -3.488170e+01  6.250000e-02  2.127007e-01
4-30-4:5-5:3  -32.575204 -3.488170e+01  6.250000e-02  2.127007e-01
4-31:1-7:6    -32.575204 -3.488170e+01  6.250000e-02  2.127007e-01
4-34:1-20:5   -32.575204 -3.488170e+01  6.250000e-02  2.127007e-01
4-34:4-4:1    -32.575204 -3.488170e+01  6.250000e-02  2.127007e-01
4-39:1-20:5   -32.575204 -3.488170e+01  6.250000e-02  2.127007e-01
4-39:4-23:1   -32.575204 -3.488170e+01  6.250000e-02  2.127007e-01
4-59:2-2:2    -32.575204 -3.488170e+01  6.250000e-02  2.127007e-01
4-b:2-15:1    -32.575204 -3.488170e+01  6.250000e-02  2.127007e-01
5-51:2-15:1   -32.575204 -3.488170e+01  6.250000e-02  2.127007e-01
5-51:4-23:2   -32.575204 -3.488170e+01  6.250000e-02  2.127007e-01
1-18:5-12:3   -14.282659 -1.466535e+00  6.356812e-02  2.155216e-01
3-53:4-23:6   -14.282659 -1.466535e+00  6.356812e-02  2.155216e-01
4-b:2-21:6    -14.282659 -1.466535e+00  6.356812e-02  2.155216e-01
2-5:7-27:6    -14.151142  1.440355e+00  6.356812e-02  2.155216e-01
3-30:5-12:5   -14.151142  1.440355e+00  6.356812e-02  2.155216e-01
3-66:5-12:4   -14.151142  1.440355e+00  6.356812e-02  2.155216e-01
5-51:4-17:5   -14.151142  1.440355e+00  6.356812e-02  2.155216e-01
7-4-1:1-14:5  -14.151142  1.440355e+00  6.356812e-02  2.155216e-01
3-33:1-14:4   -13.858661 -1.144607e+00  6.391466e-02  2.157831e-01
4-b:3-3:6     -13.858661 -1.144607e+00  6.391466e-02  2.157831e-01
3-15:1-26:6   -13.782659  1.347246e+00  6.391466e-02  2.157831e-01
3-15:3-16:6   -13.782659  1.347246e+00  6.391466e-02  2.157831e-01
3-7:2-21:3    -13.782659  1.347246e+00  6.391466e-02  2.157831e-01
4-30-2:3-9:4  -13.782659  1.347246e+00  6.391466e-02  2.157831e-01
4-34:6-6:3    -13.747465  1.077785e+00  6.391466e-02  2.157831e-01
4-39:1-26:3   -13.747465  1.077785e+00  6.391466e-02  2.157831e-01
3-64:6-6:6    -13.819659 -1.222610e+00  6.391466e-02  2.157831e-01
4-4:6-6:4     -12.031409  6.748207e-01  6.394992e-02  2.158010e-01
1-18:6-6:6    -11.724921 -5.820124e-01  6.421281e-02  2.165868e-01
3-74:5-5:5    -12.697697 -8.226790e-01  6.490865e-02  2.181393e-01
4-34:3-10:3   -12.628945  7.358113e-01  6.490865e-02  2.181393e-01
7-4-1:2-2:4   -11.224921  4.627232e-01  6.508647e-02  2.181393e-01
3-30:6-19:1   -13.197697 -9.926040e-01  6.524534e-02  2.181393e-01
1-3:1-1:4     -13.136268  1.025318e+00  6.524534e-02  2.181393e-01
1-2:6-13:3    -15.236105  2.440355e+00  6.542969e-02  2.181393e-01
1-3:1-7:6     -15.039946  1.662748e+00  6.542969e-02  2.181393e-01
1-58:3-3:6    -15.236105  2.440355e+00  6.542969e-02  2.181393e-01
1-8:1-26:1    -15.236105  2.440355e+00  6.542969e-02  2.181393e-01
2-26:2-2:5    -15.236105  2.440355e+00  6.542969e-02  2.181393e-01
2-70:6-19:5   -15.236105  2.440355e+00  6.542969e-02  2.181393e-01
3-11:4-17:1   -15.236105  2.440355e+00  6.542969e-02  2.181393e-01
3-13:2-15:5   -15.039946  1.662748e+00  6.542969e-02  2.181393e-01
3-30:3-9:3    -15.236105  2.440355e+00  6.542969e-02  2.181393e-01
3-33:5-12:5   -15.039946  1.662748e+00  6.542969e-02  2.181393e-01
3-43:5-12:6   -15.236105  2.440355e+00  6.542969e-02  2.181393e-01
3-48:6-6:3    -15.039946  1.662748e+00  6.542969e-02  2.181393e-01
3-49:6-13:5   -15.039946  1.662748e+00  6.542969e-02  2.181393e-01
3-66:2-15:6   -15.236105  2.440355e+00  6.542969e-02  2.181393e-01
3-73:3-16:6   -15.236105  2.440355e+00  6.542969e-02  2.181393e-01
3-9:4-23:6    -15.039946  1.662748e+00  6.542969e-02  2.181393e-01
4-34:5-5:1    -15.039946  1.662748e+00  6.542969e-02  2.181393e-01
4-61:6-6:3    -15.039946  1.662748e+00  6.542969e-02  2.181393e-01
5-51:1-14:5   -15.039946  1.662748e+00  6.542969e-02  2.181393e-01
7-4-1:1-26:3  -15.236105  2.440355e+00  6.542969e-02  2.181393e-01
3-7:6-13:6    -12.385885  7.399157e-01  6.744461e-02  2.247530e-01
4-34:1-26:5   -12.036733 -6.706759e-01  6.754925e-02  2.249977e-01
2-5:3-16:5    -10.710585 -3.936346e-01  6.797106e-02  2.262981e-01
4-39:5-12:5   -11.329414  4.884497e-01  6.859364e-02  2.282654e-01
3-23:3-16:6   -11.180863  4.620505e-01  6.925959e-02  2.303752e-01
1-24:5-12:5   -15.832427 -2.366999e+00  7.031250e-02  2.304741e-01
1-24:5-24:6   -15.832427 -2.366999e+00  7.031250e-02  2.304741e-01
1-3:2-8:6     -15.832427 -2.366999e+00  7.031250e-02  2.304741e-01
2-70:1-1:5    -15.832427 -2.366999e+00  7.031250e-02  2.304741e-01
3-11:2-15:3   -15.832427 -2.366999e+00  7.031250e-02  2.304741e-01
3-21:7-27:3   -15.832427 -2.366999e+00  7.031250e-02  2.304741e-01
3-49:1-26:3   -15.832427 -2.366999e+00  7.031250e-02  2.304741e-01
3-72:6-25:4   -15.832427 -2.366999e+00  7.031250e-02  2.304741e-01
3-73:3-9:5    -15.832427 -2.366999e+00  7.031250e-02  2.304741e-01
3-74:2-21:3   -15.832427 -2.366999e+00  7.031250e-02  2.304741e-01
4-61:1-26:3   -15.832427 -2.366999e+00  7.031250e-02  2.304741e-01
6-1:6-25:4    -15.832427 -2.366999e+00  7.031250e-02  2.304741e-01
1-18:5-12:1   -15.943623  3.025318e+00  7.031250e-02  2.304741e-01
2-26:4-17:4   -15.943623  3.025318e+00  7.031250e-02  2.304741e-01
2-5:2-21:1    -15.943623  3.025318e+00  7.031250e-02  2.304741e-01
3-11:3-9:1    -15.943623  3.025318e+00  7.031250e-02  2.304741e-01
3-13:5-5:6    -15.943623  3.025318e+00  7.031250e-02  2.304741e-01
3-21:1-7:3    -15.943623  3.025318e+00  7.031250e-02  2.304741e-01
3-23:1-26:1   -15.943623  3.025318e+00  7.031250e-02  2.304741e-01
3-43:3-10:3   -15.943623  3.025318e+00  7.031250e-02  2.304741e-01
3-48:4-23:1   -15.943623  3.025318e+00  7.031250e-02  2.304741e-01
3-49:2-2:3    -15.943623  3.025318e+00  7.031250e-02  2.304741e-01
3-53:3-16:5   -15.943623  3.025318e+00  7.031250e-02  2.304741e-01
3-64:6-25:4   -15.943623  3.025318e+00  7.031250e-02  2.304741e-01
3-66:4-17:6   -15.943623  3.025318e+00  7.031250e-02  2.304741e-01
3-66:4-4:4    -15.943623  3.025318e+00  7.031250e-02  2.304741e-01
3-9:3-10:1    -15.943623  3.025318e+00  7.031250e-02  2.304741e-01
4-30-2:1-26:6 -15.943623  3.025318e+00  7.031250e-02  2.304741e-01
4-30-4:1-14:4 -15.943623  3.025318e+00  7.031250e-02  2.304741e-01
4-31:3-9:1    -15.943623  3.025318e+00  7.031250e-02  2.304741e-01
4-34:4-23:1   -15.943623  3.025318e+00  7.031250e-02  2.304741e-01
4-4:2-2:1     -15.943623  3.025318e+00  7.031250e-02  2.304741e-01
4-61:4-23:6   -13.443623 -1.144607e+00  7.075555e-02  2.317156e-01
1-2:6-13:1    -13.358661  1.025318e+00  7.075555e-02  2.317156e-01
1-3:6-13:6    -11.952602  5.884541e-01  7.116341e-02  2.329454e-01
4-4:3-3:5     -12.181842 -6.210451e-01  7.223793e-02  2.363554e-01
2-5:1-26:6    -12.790213  8.362841e-01  7.245426e-02  2.367408e-01
1-8:3-16:6    -12.863688 -9.035990e-01  7.245426e-02  2.367408e-01
4-59:6-25:6   -12.863688 -9.035990e-01  7.245426e-02  2.367408e-01
1-3:1-26:5    -10.783599 -4.199198e-01  7.254167e-02  2.368374e-01
3-30:4-23:4   -11.761191  5.376526e-01  7.254953e-02  2.368374e-01
3-23:3-9:6    -11.593403  5.558326e-01  7.275701e-02  2.374072e-01
3-43:2-21:4   -13.039946  8.326728e-01  7.295139e-02  2.379338e-01
1-18:3-22:6   -10.300441  3.343138e-01  7.342229e-02  2.393613e-01
1-8:1-26:3    -13.621695  1.025318e+00  7.551870e-02  2.457511e-01
3-21:1-1:6    -13.621695  1.025318e+00  7.551870e-02  2.457511e-01
4-31:1-7:4    -13.621695  1.025318e+00  7.551870e-02  2.457511e-01
4-b:2-21:5    -13.621695  1.025318e+00  7.551870e-02  2.457511e-01
1-24:6-13:4   -12.568409 -7.201092e-01  7.590473e-02  2.468959e-01
4-34:6-6:4    -10.488302  3.732412e-01  7.595349e-02  2.469430e-01
3-23:2-21:5   -12.089944  6.438888e-01  7.636915e-02  2.481825e-01
1-18:1-7:6    -14.414176  1.440355e+00  7.681274e-02  2.488388e-01
1-18:6-25:5   -14.414176  1.440355e+00  7.681274e-02  2.488388e-01
5-51:7-27:6   -14.414176  1.440355e+00  7.681274e-02  2.488388e-01
3-23:4-4:3    -14.593403 -1.675122e+00  7.681274e-02  2.488388e-01
3-74:1-26:1   -14.593403 -1.675122e+00  7.681274e-02  2.488388e-01
3-74:3-9:3    -14.593403 -1.675122e+00  7.681274e-02  2.488388e-01
4-34:1-14:5   -14.593403 -1.675122e+00  7.681274e-02  2.488388e-01
3-23:4-17:6   -11.269628 -4.454736e-01  7.784941e-02  2.520838e-01
4-59:5-12:5    -9.957014  3.010806e-01  7.812378e-02  2.528587e-01
2-70:3-22:3   -14.075140 -1.237716e+00  7.835388e-02  2.532622e-01
3-11:2-8:5    -14.075140 -1.237716e+00  7.835388e-02  2.532622e-01
4-34:6-13:3   -13.982207  1.333440e+00  7.835388e-02  2.532622e-01
5-a:6-19:4    -12.724921  8.188671e-01  7.894069e-02  2.550429e-01
3-74:6-19:6   -11.736105 -5.596446e-01  7.897555e-02  2.550429e-01
1-3:3-22:4    -10.139457  3.139071e-01  7.959187e-02  2.569181e-01
3-72:6-19:4   -13.261921  9.878432e-01  8.014331e-02  2.585824e-01
1-46:3-3:6    -10.956894 -4.021033e-01  8.070859e-02  2.602897e-01
4-61:5-12:5   -12.460731  7.033898e-01  8.142681e-02  2.624886e-01
3-48:5-24:6   -12.238928  6.209277e-01  8.168153e-02  2.630744e-01
5-51:4-23:3   -12.294019 -6.591802e-01  8.168153e-02  2.630744e-01
1-2:6-19:6    -11.845425  5.778590e-01  8.205430e-02  2.640390e-01
1-2:2-8:4     -11.878124 -5.596446e-01  8.205430e-02  2.640390e-01
5-51:3-9:6     -9.999252  3.064997e-01  8.360783e-02  2.689180e-01
4-4:6-6:5     -12.718018 -7.820370e-01  8.543313e-02  2.746664e-01
4-59:2-2:3    -11.811402  5.746565e-01  8.568897e-02  2.752434e-01
1-69:2-15:5   -11.853669 -6.085542e-01  8.568897e-02  2.752434e-01
3-15:5-24:4   -12.194365  6.154421e-01  8.643723e-02  2.775232e-01
4-39:2-2:6    -10.385451  3.278807e-01  8.692140e-02  2.789535e-01
3-30:3-10:4    -9.459320 -2.439574e-01  8.707523e-02  2.792173e-01
3-9:3-9:6     -13.506389  9.809238e-01  8.715855e-02  2.792173e-01
3-74:3-10:3   -13.602711 -1.211721e+00  8.715855e-02  2.792173e-01
4-b:4-17:6    -13.602711 -1.211721e+00  8.715855e-02  2.792173e-01
4-59:6-25:4   -11.970414  5.528302e-01  8.878243e-02  2.842931e-01
4-4:4-17:4    -11.817291 -5.834913e-01  8.932074e-02  2.858898e-01
1-69:2-21:6   -11.428750  4.403554e-01  8.995433e-02  2.877900e-01
4-61:2-21:5   -12.151142  6.102804e-01  9.118649e-02  2.914733e-01
1-2:3-9:6     -12.197029 -5.906715e-01  9.118649e-02  2.914733e-01
1-69:5-5:3    -14.736105  1.440355e+00  9.228516e-02  2.929068e-01
3-15:4-17:5   -14.736105  1.440355e+00  9.228516e-02  2.929068e-01
3-33:6-13:1   -14.736105  1.440355e+00  9.228516e-02  2.929068e-01
3-33:6-6:5    -14.736105  1.440355e+00  9.228516e-02  2.929068e-01
3-33:7-27:4   -14.736105  1.440355e+00  9.228516e-02  2.929068e-01
3-48:1-14:5   -14.736105  1.440355e+00  9.228516e-02  2.929068e-01
3-73:3-3:6    -14.736105  1.440355e+00  9.228516e-02  2.929068e-01
3-9:1-26:5    -14.736105  1.440355e+00  9.228516e-02  2.929068e-01
4-31:3-10:1   -14.736105  1.440355e+00  9.228516e-02  2.929068e-01
5-51:5-5:3    -14.736105  1.440355e+00  9.228516e-02  2.929068e-01
1-24:2-21:5   -15.006389 -2.019076e+00  9.228516e-02  2.929068e-01
1-2:5-5:1     -15.006389 -2.019076e+00  9.228516e-02  2.929068e-01
3-49:2-21:6   -15.006389 -2.019076e+00  9.228516e-02  2.929068e-01
3-72:3-10:5   -15.006389 -2.019076e+00  9.228516e-02  2.929068e-01
4-b:3-10:1    -15.006389 -2.019076e+00  9.228516e-02  2.929068e-01
6-1:6-25:6    -15.006389 -2.019076e+00  9.228516e-02  2.929068e-01
2-70:2-2:6    -11.403214  4.403554e-01  9.281592e-02  2.944618e-01
2-5:5-5:3     -13.800922  9.708701e-01  9.313965e-02  2.947105e-01
2-70:4-23:4   -13.800922  9.708701e-01  9.313965e-02  2.947105e-01
3-53:2-15:6   -13.800922  9.708701e-01  9.313965e-02  2.947105e-01
3-53:3-10:5   -13.800922  9.708701e-01  9.313965e-02  2.947105e-01
3-64:1-1:4    -13.832427  1.247710e+00  9.313965e-02  2.947105e-01
4-31:1-26:5   -13.800922  9.708701e-01  9.313965e-02  2.947105e-01
1-46:2-21:6   -12.885885 -8.592049e-01  9.614175e-02  3.026996e-01
3-21:3-16:3   -12.885885 -8.592049e-01  9.614175e-02  3.026996e-01
1-2:3-10:3    -12.819659  7.773904e-01  9.614175e-02  3.026996e-01
1-46:7-27:6   -14.332427 -1.366999e+00  9.625244e-02  3.026996e-01
1-8:3-16:5    -14.332427 -1.366999e+00  9.625244e-02  3.026996e-01
3-48:3-3:3    -14.332427 -1.366999e+00  9.625244e-02  3.026996e-01
3-64:3-16:3   -14.332427 -1.366999e+00  9.625244e-02  3.026996e-01
3-9:1-14:4    -14.332427 -1.366999e+00  9.625244e-02  3.026996e-01
4-b:5-24:4    -14.332427 -1.366999e+00  9.625244e-02  3.026996e-01
3-48:3-10:1   -14.213907  1.314825e+00  9.625244e-02  3.026996e-01
4-30-2:2-21:6 -14.213907  1.314825e+00  9.625244e-02  3.026996e-01
4-30-2:4-17:4 -14.213907  1.314825e+00  9.625244e-02  3.026996e-01
4-61:4-17:3   -14.213907  1.314825e+00  9.625244e-02  3.026996e-01
7-4-1:6-19:6  -14.213907  1.314825e+00  9.625244e-02  3.026996e-01
6-1:2-15:4    -11.056230  4.204559e-01  9.639402e-02  3.030127e-01
2-5:3-3:4      -9.046204  2.034788e-01  9.751057e-02  3.063889e-01
1-8:5-5:4     -12.587646 -6.816351e-01  9.837065e-02  3.089567e-01
3-9:2-21:6    -13.399892  9.428558e-01  9.873715e-02  3.099727e-01
4-b:3-10:6    -13.075140  7.622835e-01  9.887175e-02  3.099902e-01
5-51:6-25:6   -13.075140  7.622835e-01  9.887175e-02  3.099902e-01
3-74:2-15:3   -13.128945 -8.551005e-01  9.887175e-02  3.099902e-01
5-a:2-2:4     -11.681842  5.017560e-01  1.001733e-01  3.137981e-01
4-4:2-21:6    -11.713907 -5.152505e-01  1.001733e-01  3.137981e-01
6-1:6-6:6     -10.265948  3.138230e-01  1.005840e-01  3.149475e-01
1-8:4-17:4    -11.862008  5.446921e-01  1.011363e-01  3.164022e-01
3-9:1-26:4    -11.890669 -5.345536e-01  1.011363e-01  3.164022e-01
3-11:6-6:4    -11.182823 -4.367878e-01  1.029132e-01  3.218214e-01
4-b:5-5:4     -12.753212  7.622835e-01  1.038054e-01  3.240489e-01
3-23:2-15:3   -12.810230 -7.966838e-01  1.038054e-01  3.240489e-01
3-9:6-6:6     -12.810230 -7.966838e-01  1.038054e-01  3.240489e-01
4-30-4:6-19:4 -12.810230 -7.966838e-01  1.038054e-01  3.240489e-01
3-30:2-15:6   -11.305367  4.403554e-01  1.042039e-01  3.251522e-01
3-21:1-1:4    -11.467981  4.668276e-01  1.046131e-01  3.262877e-01
6-1:7-27:4    -12.485186  6.544802e-01  1.047895e-01  3.266966e-01
4-39:1-26:4    -9.719823  2.434981e-01  1.050185e-01  3.272689e-01
3-74:5-24:4   -12.028762  5.964746e-01  1.053423e-01  3.281362e-01
3-23:2-8:4     -9.209311 -2.123517e-01  1.065954e-01  3.318963e-01
4-39:3-16:5   -11.270366  4.172718e-01  1.070314e-01  3.331099e-01
1-46:3-10:3   -13.671463  9.257823e-01  1.077521e-01  3.349191e-01
1-8:2-21:6    -13.671463  9.257823e-01  1.077521e-01  3.349191e-01
7-4-1:4-17:6  -13.671463  9.257823e-01  1.077521e-01  3.349191e-01
3-7:5-5:5     -12.996214  7.452100e-01  1.081290e-01  3.357645e-01
1-24:4-23:6   -15.332427  2.247710e+00  1.093750e-01  3.357645e-01
1-58:1-26:6   -15.332427  2.247710e+00  1.093750e-01  3.357645e-01
1-58:5-24:5   -15.332427  2.247710e+00  1.093750e-01  3.357645e-01
2-70:5-12:5   -15.151142  1.440355e+00  1.093750e-01  3.357645e-01
3-11:6-13:1   -15.332427  2.247710e+00  1.093750e-01  3.357645e-01
3-15:2-21:3   -15.151142  1.440355e+00  1.093750e-01  3.357645e-01
3-15:4-4:5    -15.151142  1.440355e+00  1.093750e-01  3.357645e-01
3-20:2-15:4   -15.151142  1.440355e+00  1.093750e-01  3.357645e-01
3-21:1-20:4   -15.151142  1.440355e+00  1.093750e-01  3.357645e-01
3-23:4-17:2   -15.332427  2.247710e+00  1.093750e-01  3.357645e-01
3-30-3:4-23:4 -15.151142  1.440355e+00  1.093750e-01  3.357645e-01
3-30:4-4:3    -15.332427  2.247710e+00  1.093750e-01  3.357645e-01
3-33:1-14:6   -15.151142  1.440355e+00  1.093750e-01  3.357645e-01
3-33:2-2:3    -15.151142  1.440355e+00  1.093750e-01  3.357645e-01
3-33:3-22:1   -15.151142  1.440355e+00  1.093750e-01  3.357645e-01
3-43:1-14:4   -15.151142  1.440355e+00  1.093750e-01  3.357645e-01
3-43:3-9:5    -15.332427  2.247710e+00  1.093750e-01  3.357645e-01
3-49:5-12:3   -15.151142  1.440355e+00  1.093750e-01  3.357645e-01
3-53:5-12:5   -15.332427  2.247710e+00  1.093750e-01  3.357645e-01
3-64:2-2:5    -15.151142  1.440355e+00  1.093750e-01  3.357645e-01
3-72:4-17:6   -15.151142  1.440355e+00  1.093750e-01  3.357645e-01
3-74:3-10:1   -15.332427  2.247710e+00  1.093750e-01  3.357645e-01
3-7:5-12:2    -15.151142  1.440355e+00  1.093750e-01  3.357645e-01
4-30-2:5-24:6 -15.151142  1.440355e+00  1.093750e-01  3.357645e-01
4-30-2:6-13:6 -15.151142  1.440355e+00  1.093750e-01  3.357645e-01
4-30-4:5-24:5 -15.332427  2.247710e+00  1.093750e-01  3.357645e-01
4-59:1-14:3   -15.151142  1.440355e+00  1.093750e-01  3.357645e-01
6-1:3-3:3     -15.332427  2.247710e+00  1.093750e-01  3.357645e-01
3-49:2-2:4    -11.988677  5.163043e-01  1.100156e-01  3.375872e-01
3-30:4-17:4   -11.442919 -4.309113e-01  1.109393e-01  3.402768e-01
1-24:3-22:5   -12.689726  7.484777e-01  1.114029e-01  3.414082e-01
3-23:1-1:6    -12.689726  7.484777e-01  1.114029e-01  3.414082e-01
3-21:2-8:4    -10.808476 -3.701668e-01  1.131791e-01  3.467043e-01
1-46:2-21:5   -12.171463  5.696384e-01  1.142543e-01  3.497007e-01
1-8:6-13:1    -12.171463  5.696384e-01  1.142543e-01  3.497007e-01
3-9:5-5:4     -11.994701 -5.326775e-01  1.146604e-01  3.507945e-01
4-61:5-12:4   -10.658300 -3.356043e-01  1.149219e-01  3.511678e-01
1-8:3-9:3     -14.039946  1.217963e+00  1.153183e-01  3.511678e-01
1-8:6-19:3    -14.039946  1.217963e+00  1.153183e-01  3.511678e-01
2-5:6-19:1    -14.039946  1.217963e+00  1.153183e-01  3.511678e-01
3-23:5-24:1   -14.039946  1.217963e+00  1.153183e-01  3.511678e-01
3-72:4-23:4   -14.039946  1.217963e+00  1.153183e-01  3.511678e-01
3-72:6-6:4    -14.039946  1.217963e+00  1.153183e-01  3.511678e-01
3-74:3-9:5    -14.039946  1.217963e+00  1.153183e-01  3.511678e-01
4-30-4:5-5:6  -14.039946  1.217963e+00  1.153183e-01  3.511678e-01
3-23:5-5:1    -14.121695 -1.144607e+00  1.153183e-01  3.511678e-01
3-7:5-12:3    -14.121695 -1.144607e+00  1.153183e-01  3.511678e-01
1-18:2-15:3   -12.921426  7.298620e-01  1.172752e-01  3.520907e-01
4-4:3-9:6     -12.921426  7.298620e-01  1.172752e-01  3.520907e-01
3-15:3-10:6   -12.381563  6.396642e-01  1.174774e-01  3.520907e-01
3-11:2-2:5    -12.433365 -6.692691e-01  1.174774e-01  3.520907e-01
4-61:3-3:6    -11.566736 -4.794742e-01  1.180000e-01  3.520907e-01
1-24:5-12:6   -14.490178  1.288352e+00  1.184692e-01  3.520907e-01
2-26:5-5:4    -14.490178  1.288352e+00  1.184692e-01  3.520907e-01
3-11:5-12:5   -14.490178  1.288352e+00  1.184692e-01  3.520907e-01
3-48:2-2:1    -14.490178  1.288352e+00  1.184692e-01  3.520907e-01
3-49:4-23:4   -14.490178  1.288352e+00  1.184692e-01  3.520907e-01
3-64:6-19:5   -14.490178  1.288352e+00  1.184692e-01  3.520907e-01
3-74:4-17:5   -14.490178  1.288352e+00  1.184692e-01  3.520907e-01
3-7:2-15:3    -14.490178  1.288352e+00  1.184692e-01  3.520907e-01
4-30-4:2-8:6  -14.490178  1.288352e+00  1.184692e-01  3.520907e-01
4-34:4-23:3   -14.490178  1.288352e+00  1.184692e-01  3.520907e-01
7-4-1:5-5:5   -14.490178  1.288352e+00  1.184692e-01  3.520907e-01
2-70:5-5:5    -14.651142 -1.559645e+00  1.184692e-01  3.520907e-01
3-33:2-21:5   -14.651142 -1.559645e+00  1.184692e-01  3.520907e-01
4-b:3-10:3    -14.651142 -1.559645e+00  1.184692e-01  3.520907e-01
4-39:2-2:5     -9.816921 -2.443802e-01  1.188575e-01  3.520907e-01
1-3:3-9:5     -12.624104  6.172332e-01  1.189205e-01  3.520907e-01
1-3:3-3:5     -12.128945  5.658863e-01  1.196093e-01  3.520907e-01
4-30-2:2-15:4 -13.253212 -8.815727e-01  1.214495e-01  3.520907e-01
4-59:5-12:1   -13.208463  8.809280e-01  1.214495e-01  3.520907e-01
1-8:2-8:4     -13.552943  8.878144e-01  1.220781e-01  3.520907e-01
3-43:1-26:6   -13.552943  8.878144e-01  1.220781e-01  3.520907e-01
3-48:1-26:3   -13.552943  8.878144e-01  1.220781e-01  3.520907e-01
3-48:3-9:3    -13.552943  8.878144e-01  1.220781e-01  3.520907e-01
3-49:1-14:4   -13.636268 -1.144607e+00  1.220781e-01  3.520907e-01
4-4:3-16:6    -13.636268 -1.144607e+00  1.220781e-01  3.520907e-01
3-23:5-24:4    -9.666089  2.355356e-01  1.232043e-01  3.520907e-01
1-18:6-13:4    -8.915813 -1.777739e-01  1.242722e-01  3.520907e-01
1-18:1-14:5   -16.075140  2.762284e+00  1.250000e-01  3.520907e-01
1-18:5-5:2    -16.075140  2.762284e+00  1.250000e-01  3.520907e-01
1-2:3-9:2     -16.075140  2.762284e+00  1.250000e-01  3.520907e-01
1-3:6-13:3    -16.075140  2.762284e+00  1.250000e-01  3.520907e-01
1-3:6-25:5    -16.075140  2.762284e+00  1.250000e-01  3.520907e-01
1-8:2-15:3    -16.075140  2.762284e+00  1.250000e-01  3.520907e-01
2-26:6-13:6   -16.075140  2.762284e+00  1.250000e-01  3.520907e-01
3-15:6-25:5   -16.075140  2.762284e+00  1.250000e-01  3.520907e-01
3-33:3-9:5    -16.075140  2.762284e+00  1.250000e-01  3.520907e-01
3-43:6-25:4   -16.075140  2.762284e+00  1.250000e-01  3.520907e-01
3-53:3-3:1    -16.075140  2.762284e+00  1.250000e-01  3.520907e-01
3-64:3-10:3   -16.075140  2.762284e+00  1.250000e-01  3.520907e-01
3-74:4-4:1    -16.075140  2.762284e+00  1.250000e-01  3.520907e-01
3-74:6-13:1   -16.075140  2.762284e+00  1.250000e-01  3.520907e-01
3-7:5-5:2     -16.075140  2.762284e+00  1.250000e-01  3.520907e-01
4-30-4:4-23:6 -16.075140  2.762284e+00  1.250000e-01  3.520907e-01
4-61:4-17:1   -16.075140  2.762284e+00  1.250000e-01  3.520907e-01
4-b:6-13:3    -16.075140  2.762284e+00  1.250000e-01  3.520907e-01
5-51:5-12:2   -16.075140  2.762284e+00  1.250000e-01  3.520907e-01
7-4-1:4-23:3  -16.075140  2.762284e+00  1.250000e-01  3.520907e-01
1-24:6-25:3   -32.736168 -3.455977e+01  1.250000e-01  3.520907e-01
1-24:6-6:2    -32.736168 -3.455977e+01  1.250000e-01  3.520907e-01
1-2:2-8:3     -32.736168 -3.455977e+01  1.250000e-01  3.520907e-01
1-2:6-6:3     -32.736168 -3.455977e+01  1.250000e-01  3.520907e-01
1-3:2-8:3     -32.736168 -3.455977e+01  1.250000e-01  3.520907e-01
1-3:3-16:2    -32.736168 -3.455977e+01  1.250000e-01  3.520907e-01
1-58:3-22:3   -32.736168 -3.455977e+01  1.250000e-01  3.520907e-01
1-58:3-9:5    -32.736168 -3.455977e+01  1.250000e-01  3.520907e-01
1-8:3-16:1    -32.736168 -3.455977e+01  1.250000e-01  3.520907e-01
2-26:3-16:6   -32.736168 -3.455977e+01  1.250000e-01  3.520907e-01
2-5:5-24:3    -32.736168 -3.455977e+01  1.250000e-01  3.520907e-01
2-70:2-8:5    -32.736168 -3.455977e+01  1.250000e-01  3.520907e-01
2-70:4-23:3   -32.736168 -3.455977e+01  1.250000e-01  3.520907e-01
2-70:7-27:1   -32.736168 -3.455977e+01  1.250000e-01  3.520907e-01
3-11:2-15:1   -32.736168 -3.455977e+01  1.250000e-01  3.520907e-01
3-11:3-3:1    -32.736168 -3.455977e+01  1.250000e-01  3.520907e-01
3-11:6-13:3   -32.736168 -3.455977e+01  1.250000e-01  3.520907e-01
3-15:1-20:6   -32.736168 -3.455977e+01  1.250000e-01  3.520907e-01
3-20:6-13:5   -32.736168 -3.455977e+01  1.250000e-01  3.520907e-01
3-21:1-1:1    -32.736168 -3.455977e+01  1.250000e-01  3.520907e-01
3-21:1-7:2    -32.736168 -3.455977e+01  1.250000e-01  3.520907e-01
3-33:7-27:6   -32.736168 -3.455977e+01  1.250000e-01  3.520907e-01
3-48:2-15:1   -32.736168 -3.455977e+01  1.250000e-01  3.520907e-01
3-53:1-7:5    -32.736168 -3.455977e+01  1.250000e-01  3.520907e-01
3-64:5-12:1   -32.736168 -3.455977e+01  1.250000e-01  3.520907e-01
3-72:3-22:3   -32.736168 -3.455977e+01  1.250000e-01  3.520907e-01
3-72:4-17:3   -32.736168 -3.455977e+01  1.250000e-01  3.520907e-01
3-73:2-15:3   -32.736168 -3.455977e+01  1.250000e-01  3.520907e-01
3-73:4-4:5    -32.736168 -3.455977e+01  1.250000e-01  3.520907e-01
3-73:7-27:4   -32.736168 -3.455977e+01  1.250000e-01  3.520907e-01
3-74:2-15:1   -32.736168 -3.455977e+01  1.250000e-01  3.520907e-01
3-h:2-21:3    -32.736168 -3.455977e+01  1.250000e-01  3.520907e-01
4-30-4:3-9:3  -32.736168 -3.455977e+01  1.250000e-01  3.520907e-01
4-31:5-12:1   -32.736168 -3.455977e+01  1.250000e-01  3.520907e-01
4-34:1-7:1    -32.736168 -3.455977e+01  1.250000e-01  3.520907e-01
4-34:4-4:3    -32.736168 -3.455977e+01  1.250000e-01  3.520907e-01
4-39:1-7:3    -32.736168 -3.455977e+01  1.250000e-01  3.520907e-01
4-39:3-9:2    -32.736168 -3.455977e+01  1.250000e-01  3.520907e-01
4-4:1-1:2     -32.736168 -3.455977e+01  1.250000e-01  3.520907e-01
4-b:2-15:3    -32.736168 -3.455977e+01  1.250000e-01  3.520907e-01
4-b:4-23:3    -32.736168 -3.455977e+01  1.250000e-01  3.520907e-01
5-51:3-16:1   -32.736168 -3.455977e+01  1.250000e-01  3.520907e-01
5-a:7-27:4    -32.736168 -3.455977e+01  1.250000e-01  3.520907e-01
7-4-1:5-5:1   -32.736168 -3.455977e+01  1.250000e-01  3.520907e-01
7-4-1:6-25:6  -32.736168 -3.455977e+01  1.250000e-01  3.520907e-01
1-18:3-9:2    -32.723509  3.458509e+01  1.250000e-01  3.520907e-01
1-24:2-2:2    -32.723509  3.458509e+01  1.250000e-01  3.520907e-01
1-3:5-5:1     -32.723509  3.458509e+01  1.250000e-01  3.520907e-01
1-45:4-17:4   -32.723509  3.458509e+01  1.250000e-01  3.520907e-01
1-58:2-2:5    -32.723509  3.458509e+01  1.250000e-01  3.520907e-01
1-58:3-22:1   -32.723509  3.458509e+01  1.250000e-01  3.520907e-01
1-58:5-12:6   -32.723509  3.458509e+01  1.250000e-01  3.520907e-01
1-69:2-15:2   -32.723509  3.458509e+01  1.250000e-01  3.520907e-01
1-69:6-19:2   -32.723509  3.458509e+01  1.250000e-01  3.520907e-01
1-8:1-20:6    -32.723509  3.458509e+01  1.250000e-01  3.520907e-01
1-8:2-2:1     -32.723509  3.458509e+01  1.250000e-01  3.520907e-01
1-NL1:2-2:5   -32.723509  3.458509e+01  1.250000e-01  3.520907e-01
1-NL1:6-13:4  -32.723509  3.458509e+01  1.250000e-01  3.520907e-01
2-26:1-14:5   -32.723509  3.458509e+01  1.250000e-01  3.520907e-01
2-26:1-7:6    -32.723509  3.458509e+01  1.250000e-01  3.520907e-01
2-26:3-9:5    -32.723509  3.458509e+01  1.250000e-01  3.520907e-01
2-70:1-20:6   -32.723509  3.458509e+01  1.250000e-01  3.520907e-01
3-13:1-14:5   -32.723509  3.458509e+01  1.250000e-01  3.520907e-01
3-13:1-26:3   -32.723509  3.458509e+01  1.250000e-01  3.520907e-01
3-13:3-16:3   -32.723509  3.458509e+01  1.250000e-01  3.520907e-01
3-13:5-24:5   -32.723509  3.458509e+01  1.250000e-01  3.520907e-01
3-13:6-13:1   -32.723509  3.458509e+01  1.250000e-01  3.520907e-01
3-15:1-7:5    -32.723509  3.458509e+01  1.250000e-01  3.520907e-01
3-20:2-15:3   -32.723509  3.458509e+01  1.250000e-01  3.520907e-01
3-20:3-3:3    -32.723509  3.458509e+01  1.250000e-01  3.520907e-01
3-20:5-12:5   -32.723509  3.458509e+01  1.250000e-01  3.520907e-01
3-20:6-13:1   -32.723509  3.458509e+01  1.250000e-01  3.520907e-01
3-20:6-19:6   -32.723509  3.458509e+01  1.250000e-01  3.520907e-01
3-21:6-25:3   -32.723509  3.458509e+01  1.250000e-01  3.520907e-01
3-22:2-15:4   -32.723509  3.458509e+01  1.250000e-01  3.520907e-01
3-30-3:1-1:5  -32.723509  3.458509e+01  1.250000e-01  3.520907e-01
3-30-3:3-22:3 -32.723509  3.458509e+01  1.250000e-01  3.520907e-01
3-30-3:4-23:6 -32.723509  3.458509e+01  1.250000e-01  3.520907e-01
3-30-3:7-27:4 -32.723509  3.458509e+01  1.250000e-01  3.520907e-01
3-33:1-20:6   -32.723509  3.458509e+01  1.250000e-01  3.520907e-01
3-33:1-26:1   -32.723509  3.458509e+01  1.250000e-01  3.520907e-01
3-33:1-7:3    -32.723509  3.458509e+01  1.250000e-01  3.520907e-01
3-33:2-8:3    -32.723509  3.458509e+01  1.250000e-01  3.520907e-01
3-33:3-10:1   -32.723509  3.458509e+01  1.250000e-01  3.520907e-01
3-33:3-10:2   -32.723509  3.458509e+01  1.250000e-01  3.520907e-01
3-43:3-10:1   -32.723509  3.458509e+01  1.250000e-01  3.520907e-01
3-43:5-12:1   -32.723509  3.458509e+01  1.250000e-01  3.520907e-01
3-43:5-24:2   -32.723509  3.458509e+01  1.250000e-01  3.520907e-01
3-48:2-21:1   -32.723509  3.458509e+01  1.250000e-01  3.520907e-01
3-48:3-3:2    -32.723509  3.458509e+01  1.250000e-01  3.520907e-01
3-48:6-13:2   -32.723509  3.458509e+01  1.250000e-01  3.520907e-01
3-49:1-1:6    -32.723509  3.458509e+01  1.250000e-01  3.520907e-01
3-49:4-17:5   -32.723509  3.458509e+01  1.250000e-01  3.520907e-01
3-49:6-6:1    -32.723509  3.458509e+01  1.250000e-01  3.520907e-01
3-53:5-12:1   -32.723509  3.458509e+01  1.250000e-01  3.520907e-01
3-53:6-13:1   -32.723509  3.458509e+01  1.250000e-01  3.520907e-01
3-53:6-25:3   -32.723509  3.458509e+01  1.250000e-01  3.520907e-01
3-64:1-14:1   -32.723509  3.458509e+01  1.250000e-01  3.520907e-01
3-66:1-14:5   -32.723509  3.458509e+01  1.250000e-01  3.520907e-01
3-66:1-1:5    -32.723509  3.458509e+01  1.250000e-01  3.520907e-01
3-66:1-26:3   -32.723509  3.458509e+01  1.250000e-01  3.520907e-01
3-66:2-21:3   -32.723509  3.458509e+01  1.250000e-01  3.520907e-01
3-66:2-8:3    -32.723509  3.458509e+01  1.250000e-01  3.520907e-01
3-66:3-3:1    -32.723509  3.458509e+01  1.250000e-01  3.520907e-01
3-66:4-17:5   -32.723509  3.458509e+01  1.250000e-01  3.520907e-01
3-66:5-24:3   -32.723509  3.458509e+01  1.250000e-01  3.520907e-01
3-66:5-5:1    -32.723509  3.458509e+01  1.250000e-01  3.520907e-01
3-66:6-13:3   -32.723509  3.458509e+01  1.250000e-01  3.520907e-01
3-72:2-15:3   -32.723509  3.458509e+01  1.250000e-01  3.520907e-01
3-72:4-23:6   -32.723509  3.458509e+01  1.250000e-01  3.520907e-01
3-72:6-13:3   -32.723509  3.458509e+01  1.250000e-01  3.520907e-01
3-73:2-15:5   -32.723509  3.458509e+01  1.250000e-01  3.520907e-01
3-73:2-2:3    -32.723509  3.458509e+01  1.250000e-01  3.520907e-01
3-74:5-24:1   -32.723509  3.458509e+01  1.250000e-01  3.520907e-01
3-7:1-14:1    -32.723509  3.458509e+01  1.250000e-01  3.520907e-01
3-7:2-2:2     -32.723509  3.458509e+01  1.250000e-01  3.520907e-01
4-28:1-26:5   -32.723509  3.458509e+01  1.250000e-01  3.520907e-01
4-30-2:2-2:3  -32.723509  3.458509e+01  1.250000e-01  3.520907e-01
4-31:4-23:3   -32.723509  3.458509e+01  1.250000e-01  3.520907e-01
4-4:2-8:2     -32.723509  3.458509e+01  1.250000e-01  3.520907e-01
4-55:3-10:5   -32.723509  3.458509e+01  1.250000e-01  3.520907e-01
4-55:3-16:4   -32.723509  3.458509e+01  1.250000e-01  3.520907e-01
4-59:1-7:1    -32.723509  3.458509e+01  1.250000e-01  3.520907e-01
4-61:5-24:3   -32.723509  3.458509e+01  1.250000e-01  3.520907e-01
4-61:5-5:2    -32.723509  3.458509e+01  1.250000e-01  3.520907e-01
4-b:1-1:5     -32.723509  3.458509e+01  1.250000e-01  3.520907e-01
4-b:5-5:1     -32.723509  3.458509e+01  1.250000e-01  3.520907e-01
5-a:1-26:3    -32.723509  3.458509e+01  1.250000e-01  3.520907e-01
6-1:4-23:1    -32.723509  3.458509e+01  1.250000e-01  3.520907e-01
7-4-1:1-7:5   -32.723509  3.458509e+01  1.250000e-01  3.520907e-01
7-4-1:4-17:1  -32.723509  3.458509e+01  1.250000e-01  3.520907e-01
7-81:2-2:6    -32.723509  3.458509e+01  1.250000e-01  3.520907e-01
1-45:1-26:4   -15.943623 -2.144607e+00  1.250000e-01  3.520907e-01
3-21:6-13:2   -15.943623 -2.144607e+00  1.250000e-01  3.520907e-01
3-33:2-21:3   -15.943623 -2.144607e+00  1.250000e-01  3.520907e-01
3-49:2-8:5    -15.943623 -2.144607e+00  1.250000e-01  3.520907e-01
4-31:2-8:3    -15.943623 -2.144607e+00  1.250000e-01  3.520907e-01
4-34:1-1:3    -15.943623 -2.144607e+00  1.250000e-01  3.520907e-01
4-39:3-9:1    -15.943623 -2.144607e+00  1.250000e-01  3.520907e-01
7-4-1:6-13:3  -15.943623 -2.144607e+00  1.250000e-01  3.520907e-01
4-59:3-16:5   -10.682251  3.482372e-01  1.254001e-01  3.530796e-01
2-26:6-13:4   -12.850360  7.159899e-01  1.262895e-01  3.554450e-01
1-2:1-1:5     -12.566179  6.102804e-01  1.263471e-01  3.554683e-01
3-21:2-21:4   -10.802079  3.569394e-01  1.281262e-01  3.603331e-01
1-46:2-2:6    -11.636268  4.701028e-01  1.292926e-01  3.634715e-01
1-8:2-2:6     -13.112141  6.882829e-01  1.324982e-01  3.722940e-01
3-48:2-15:4   -10.797462 -3.481405e-01  1.325342e-01  3.722940e-01
1-2:3-10:5    -11.236281  3.952675e-01  1.326248e-01  3.724034e-01
4-61:2-8:4    -11.809840  4.403554e-01  1.329019e-01  3.730361e-01
1-24:3-10:6   -12.510499  6.038542e-01  1.336742e-01  3.746830e-01
3-11:3-10:3   -13.885885  1.140795e+00  1.338005e-01  3.746830e-01
3-7:5-24:5    -13.885885  1.140795e+00  1.338005e-01  3.746830e-01
3-7:6-13:3    -13.885885  1.140795e+00  1.338005e-01  3.746830e-01
1-2:2-2:3     -13.943623 -9.746821e-01  1.338005e-01  3.746830e-01
2-5:1-7:5     -13.943623 -9.746821e-01  1.338005e-01  3.746830e-01
1-8:5-12:4    -12.049672 -5.316302e-01  1.353851e-01  3.789731e-01
7-4-1:1-1:5   -13.443623  8.553929e-01  1.360459e-01  3.806752e-01
3-74:2-2:6    -11.230491 -4.009468e-01  1.386680e-01  3.878615e-01
1-18:1-1:6    -12.228397 -5.279357e-01  1.420714e-01  3.970727e-01
3-21:3-16:6   -12.192373  5.278183e-01  1.420714e-01  3.970727e-01
2-5:5-12:3    -13.066179 -7.295696e-01  1.433067e-01  3.992596e-01
4-31:3-16:5   -13.066179 -7.295696e-01  1.433067e-01  3.992596e-01
1-24:2-8:5    -14.282659  1.177321e+00  1.434631e-01  3.992596e-01
1-69:1-1:3    -14.282659  1.177321e+00  1.434631e-01  3.992596e-01
3-53:2-8:4    -14.282659  1.177321e+00  1.434631e-01  3.992596e-01
5-51:1-7:3    -14.282659  1.177321e+00  1.434631e-01  3.992596e-01
1-8:4-4:5     -14.385885 -1.260084e+00  1.434631e-01  3.992596e-01
3-48:5-12:3   -14.385885 -1.260084e+00  1.434631e-01  3.992596e-01
3-73:4-4:4    -14.385885 -1.260084e+00  1.434631e-01  3.992596e-01
4-31:2-15:1   -14.385885 -1.260084e+00  1.434631e-01  3.992596e-01
5-a:3-3:4     -14.385885 -1.260084e+00  1.434631e-01  3.992596e-01
3-23:1-7:6    -12.760462 -6.971481e-01  1.438651e-01  4.002237e-01
3-21:5-12:6   -11.932439  4.768813e-01  1.456355e-01  4.042796e-01
1-58:3-10:6   -14.832427  1.247710e+00  1.459961e-01  4.042796e-01
1-69:4-17:3   -14.832427  1.247710e+00  1.459961e-01  4.042796e-01
2-26:2-8:4    -14.832427  1.247710e+00  1.459961e-01  4.042796e-01
3-11:6-25:5   -14.832427  1.247710e+00  1.459961e-01  4.042796e-01
3-7:1-14:5    -14.832427  1.247710e+00  1.459961e-01  4.042796e-01
4-34:1-20:4   -14.832427  1.247710e+00  1.459961e-01  4.042796e-01
4-4:6-13:1    -14.832427  1.247710e+00  1.459961e-01  4.042796e-01
5-a:4-4:6     -14.832427  1.247710e+00  1.459961e-01  4.042796e-01
3-13:6-6:6    -15.075140 -1.881573e+00  1.459961e-01  4.042796e-01
3-30:2-8:1    -15.075140 -1.881573e+00  1.459961e-01  4.042796e-01
4-31:1-1:6    -15.075140 -1.881573e+00  1.459961e-01  4.042796e-01
3-48:6-6:4    -11.128186  3.566975e-01  1.475919e-01  4.085415e-01
4-59:7-27:4   -12.405215  5.923585e-01  1.480058e-01  4.095301e-01
3-7:2-15:4    -10.794019  3.408198e-01  1.495490e-01  4.135004e-01
4-b:1-26:5    -13.389361 -9.132815e-01  1.496128e-01  4.135004e-01
1-3:7-27:4    -13.342153  8.273786e-01  1.496128e-01  4.135004e-01
5-51:3-9:4     -9.685199 -2.231191e-01  1.502636e-01  4.151399e-01
3-11:3-9:4    -11.896364  4.759793e-01  1.506752e-01  4.161176e-01
1-2:3-9:3     -13.788696 -8.397525e-01  1.515896e-01  4.178425e-01
1-3:2-2:3     -13.788696 -8.397525e-01  1.515896e-01  4.178425e-01
3-11:3-9:5    -13.724921  8.188671e-01  1.515896e-01  4.178425e-01
3-21:4-4:5    -13.724921  8.188671e-01  1.515896e-01  4.178425e-01
4-30-4:3-3:6  -13.724921  8.188671e-01  1.515896e-01  4.178425e-01
4-59:6-6:4     -9.569003 -2.141480e-01  1.519969e-01  4.188049e-01
1-18:5-12:6   -11.270736  3.710928e-01  1.521209e-01  4.189863e-01
4-61:5-5:5    -12.656169  6.813635e-01  1.524078e-01  4.192959e-01
4-61:1-26:5   -12.652395  5.606497e-01  1.524078e-01  4.192959e-01
4-b:3-9:4     -12.652395  5.606497e-01  1.524078e-01  4.192959e-01
1-69:2-21:3   -12.954983  6.627478e-01  1.538599e-01  4.231295e-01
3-21:4-17:6   -11.671463 -4.303616e-01  1.548158e-01  4.255958e-01
1-2:2-15:4    -11.066736  3.601851e-01  1.563398e-01  4.296216e-01
3-9:2-15:4    -12.627732 -6.014647e-01  1.607796e-01  4.414855e-01
3-23:2-8:5    -12.593403  5.558326e-01  1.607796e-01  4.414855e-01
3-15:1-14:4   -13.247465  8.029255e-01  1.627557e-01  4.464014e-01
3-9:4-23:4    -13.247465  8.029255e-01  1.627557e-01  4.464014e-01
4-31:2-21:5   -13.282659 -8.226790e-01  1.627557e-01  4.464014e-01
1-8:2-15:5    -12.932439 -7.660955e-01  1.641494e-01  4.497107e-01
3-11:3-22:6   -12.932439 -7.660955e-01  1.641494e-01  4.497107e-01
3-9:6-6:4     -12.932439 -7.660955e-01  1.641494e-01  4.497107e-01
1-46:6-13:5   -11.181189  3.752604e-01  1.650834e-01  4.520977e-01
1-69:1-1:6    -12.026651  4.403554e-01  1.654279e-01  4.526973e-01
3-7:3-22:6    -12.026651  4.403554e-01  1.654279e-01  4.526973e-01
3-11:3-22:3   -14.171463 -1.045071e+00  1.670685e-01  4.561476e-01
3-73:2-15:4   -14.171463 -1.045071e+00  1.670685e-01  4.561476e-01
3-30-3:3-16:6 -14.102711  1.092432e+00  1.670685e-01  4.561476e-01
3-48:2-21:3   -14.102711  1.092432e+00  1.670685e-01  4.561476e-01
3-74:6-19:1   -14.102711  1.092432e+00  1.670685e-01  4.561476e-01
5-51:1-20:4   -14.102711  1.092432e+00  1.670685e-01  4.561476e-01
3-74:2-21:4   -10.989302  3.263992e-01  1.677220e-01  4.577585e-01
3-11:4-23:6   -13.671463 -1.074218e+00  1.686375e-01  4.593875e-01
4-61:5-24:6   -13.671463 -1.074218e+00  1.686375e-01  4.593875e-01
1-69:1-7:6    -13.602711  7.882787e-01  1.686375e-01  4.593875e-01
3-43:1-1:4    -13.602711  7.882787e-01  1.686375e-01  4.593875e-01
3-53:1-1:4    -13.602711  7.882787e-01  1.686375e-01  4.593875e-01
4-61:3-16:6   -12.566179 -5.596446e-01  1.689778e-01  4.601406e-01
1-8:3-3:6     -11.988177  4.403554e-01  1.710610e-01  4.656373e-01
1-2:2-21:5    -12.855329 -7.064860e-01  1.741711e-01  4.732098e-01
1-3:1-26:6    -12.813359  6.419893e-01  1.741711e-01  4.732098e-01
3-21:2-21:5   -12.813359  6.419893e-01  1.741711e-01  4.732098e-01
3-48:4-17:5   -12.813359  6.419893e-01  1.741711e-01  4.732098e-01
3-64:5-12:4   -12.813359  6.419893e-01  1.741711e-01  4.732098e-01
6-1:3-3:4     -10.644597 -2.850222e-01  1.745822e-01  4.741478e-01
4-31:4-17:5   -13.184461 -7.440691e-01  1.754652e-01  4.760081e-01
2-70:1-26:5   -13.158695  7.813923e-01  1.754652e-01  4.760081e-01
3-72:6-13:4   -13.158695  7.813923e-01  1.754652e-01  4.760081e-01
3-33:3-22:3   -14.575140  1.118427e+00  1.795654e-01  4.793440e-01
3-74:2-8:3    -14.575140  1.118427e+00  1.795654e-01  4.793440e-01
2-70:6-6:5    -14.713907 -1.434114e+00  1.795654e-01  4.793440e-01
4-39:5-5:5    -11.467981  4.138832e-01  1.796711e-01  4.793440e-01
1-24:4-4:6    -15.443623  2.025318e+00  1.796875e-01  4.793440e-01
1-24:6-6:6    -15.282659  1.177321e+00  1.796875e-01  4.793440e-01
1-2:6-25:4    -15.282659  1.177321e+00  1.796875e-01  4.793440e-01
1-46:3-10:1   -15.282659  1.177321e+00  1.796875e-01  4.793440e-01
1-69:2-2:1    -15.282659  1.177321e+00  1.796875e-01  4.793440e-01
1-8:3-22:1    -15.282659  1.177321e+00  1.796875e-01  4.793440e-01
1-8:5-24:6    -15.282659  1.177321e+00  1.796875e-01  4.793440e-01
1-8:6-13:3    -15.443623  2.025318e+00  1.796875e-01  4.793440e-01
1-8:6-6:1     -15.443623  2.025318e+00  1.796875e-01  4.793440e-01
2-70:2-21:5   -15.443623  2.025318e+00  1.796875e-01  4.793440e-01
3-13:3-22:6   -15.282659  1.177321e+00  1.796875e-01  4.793440e-01
3-23:4-23:1   -15.282659  1.177321e+00  1.796875e-01  4.793440e-01
3-30-3:3-22:5 -15.282659  1.177321e+00  1.796875e-01  4.793440e-01
3-30:1-7:5    -15.282659  1.177321e+00  1.796875e-01  4.793440e-01
3-33:2-2:1    -15.282659  1.177321e+00  1.796875e-01  4.793440e-01
3-48:3-16:1   -15.282659  1.177321e+00  1.796875e-01  4.793440e-01
3-49:4-4:6    -15.443623  2.025318e+00  1.796875e-01  4.793440e-01
3-53:3-10:1   -15.282659  1.177321e+00  1.796875e-01  4.793440e-01
3-53:6-13:5   -15.282659  1.177321e+00  1.796875e-01  4.793440e-01
3-64:3-22:3   -15.282659  1.177321e+00  1.796875e-01  4.793440e-01
3-72:1-14:6   -15.282659  1.177321e+00  1.796875e-01  4.793440e-01
3-73:3-22:5   -15.282659  1.177321e+00  1.796875e-01  4.793440e-01
3-74:3-16:3   -15.282659  1.177321e+00  1.796875e-01  4.793440e-01
3-9:2-2:3     -15.282659  1.177321e+00  1.796875e-01  4.793440e-01
4-28:5-12:4   -15.282659  1.177321e+00  1.796875e-01  4.793440e-01
4-31:3-16:1   -15.443623  2.025318e+00  1.796875e-01  4.793440e-01
4-39:1-20:4   -15.443623  2.025318e+00  1.796875e-01  4.793440e-01
4-4:6-6:3     -15.282659  1.177321e+00  1.796875e-01  4.793440e-01
4-61:2-8:3    -15.282659  1.177321e+00  1.796875e-01  4.793440e-01
5-a:4-23:6    -15.443623  2.025318e+00  1.796875e-01  4.793440e-01
7-4-1:3-16:6  -15.282659  1.177321e+00  1.796875e-01  4.793440e-01
7-4-1:5-12:5  -15.282659  1.177321e+00  1.796875e-01  4.793440e-01
7-4-1:6-25:4  -15.282659  1.177321e+00  1.796875e-01  4.793440e-01
1-3:6-6:1     -15.332427 -1.366999e+00  1.796875e-01  4.793440e-01
3-13:6-19:3   -15.332427 -1.366999e+00  1.796875e-01  4.793440e-01
3-48:3-9:2    -15.332427 -1.366999e+00  1.796875e-01  4.793440e-01
3-53:1-7:6    -15.332427 -1.366999e+00  1.796875e-01  4.793440e-01
3-74:1-20:6   -15.332427 -1.366999e+00  1.796875e-01  4.793440e-01
3-9:2-8:3     -15.332427 -1.366999e+00  1.796875e-01  4.793440e-01
4-34:3-16:1   -15.332427 -1.366999e+00  1.796875e-01  4.793440e-01
4-61:3-9:1    -15.332427 -1.366999e+00  1.796875e-01  4.793440e-01
3-33:4-17:6   -12.197697 -4.665352e-01  1.818101e-01  4.848268e-01
1-18:2-21:5   -10.722152  2.983364e-01  1.831684e-01  4.882683e-01
5-51:6-25:4   -12.747465  6.330005e-01  1.839248e-01  4.899224e-01
1-24:3-3:6    -12.782659 -6.527540e-01  1.839248e-01  4.899224e-01
4-31:6-19:4   -11.682823 -4.076415e-01  1.842859e-01  4.906145e-01
5-51:4-23:4   -11.236809  3.501576e-01  1.846826e-01  4.906145e-01
3-72:3-10:4   -12.469440 -5.971193e-01  1.848505e-01  4.906145e-01
3-11:2-21:4   -12.429670  5.434489e-01  1.848505e-01  4.906145e-01
2-70:1-14:4   -13.539946 -9.519620e-01  1.849333e-01  4.906145e-01
3-20:2-2:6    -13.539946 -9.519620e-01  1.849333e-01  4.906145e-01
1-2:5-5:5     -13.490178  7.622835e-01  1.849333e-01  4.906145e-01
3-15:2-8:6    -13.490178  7.622835e-01  1.849333e-01  4.906145e-01
4-4:5-5:5     -13.490178  7.622835e-01  1.849333e-01  4.906145e-01
1-69:2-2:3    -13.575140 -8.815727e-01  1.849333e-01  4.906145e-01
4-4:1-26:5    -13.575140 -8.815727e-01  1.849333e-01  4.906145e-01
3-7:3-22:4     -9.987553  2.223548e-01  1.870330e-01  4.960022e-01
3-30:3-10:5   -11.878552  4.403554e-01  1.874599e-01  4.960561e-01
3-74:2-15:4   -10.558429 -2.711395e-01  1.875708e-01  4.960561e-01
1-24:5-12:4   -13.121695 -6.185383e-01  1.877416e-01  4.960561e-01
3-11:3-3:5    -13.121695 -6.185383e-01  1.877416e-01  4.960561e-01
3-23:4-4:1    -13.093403 -6.751218e-01  1.877416e-01  4.960561e-01
3-15:3-3:6    -13.068409  6.008201e-01  1.877416e-01  4.960561e-01
3-23:6-13:3   -13.068409  6.008201e-01  1.877416e-01  4.960561e-01
3-74:2-21:6   -13.068409  6.008201e-01  1.877416e-01  4.960561e-01
3-9:3-9:4     -13.068409  6.008201e-01  1.877416e-01  4.960561e-01
5-51:3-16:5   -13.068409  6.008201e-01  1.877416e-01  4.960561e-01
1-3:3-16:3    -13.990178 -8.815727e-01  1.892471e-01  4.987544e-01
1-69:2-15:1   -13.990178 -8.815727e-01  1.892471e-01  4.987544e-01
3-30:6-13:3   -13.990178 -8.815727e-01  1.892471e-01  4.987544e-01
5-51:4-4:5    -13.990178 -8.815727e-01  1.892471e-01  4.987544e-01
3-11:6-6:5    -13.943623  1.025318e+00  1.892471e-01  4.987544e-01
3-15:6-13:5   -13.943623  1.025318e+00  1.892471e-01  4.987544e-01
4-b:4-17:5    -13.943623  1.025318e+00  1.892471e-01  4.987544e-01
3-15:3-3:4    -10.543982 -2.641887e-01  1.896900e-01  4.997388e-01
4-4:3-3:4     -11.425536 -3.961458e-01  1.914959e-01  5.043123e-01
4-b:3-10:5    -12.378982  5.398911e-01  1.925265e-01  5.068410e-01
4-4:2-2:5     -12.684461  6.247800e-01  1.934127e-01  5.084312e-01
3-48:2-15:5   -12.681842  5.017560e-01  1.934127e-01  5.084312e-01
3-7:6-25:4    -12.681842  5.017560e-01  1.934127e-01  5.084312e-01
6-1:4-17:6    -12.681842  5.017560e-01  1.934127e-01  5.084312e-01
2-5:2-15:5    -10.834241 -3.186365e-01  1.947475e-01  5.117535e-01
3-21:3-10:6   -10.050386  2.225503e-01  1.970830e-01  5.177021e-01
2-5:5-5:6     -11.842561 -4.383383e-01  1.979791e-01  5.198665e-01
3-15:3-22:6   -13.008441 -6.140924e-01  1.995909e-01  5.231458e-01
1-69:2-8:6    -13.035665 -5.596446e-01  1.995909e-01  5.231458e-01
5-51:1-1:3    -13.035665 -5.596446e-01  1.995909e-01  5.231458e-01
1-2:3-3:3     -12.990178  5.923585e-01  1.995909e-01  5.231458e-01
3-30-3:6-19:4 -12.990178  5.923585e-01  1.995909e-01  5.231458e-01
4-34:3-3:4     -9.919834 -2.148161e-01  1.998594e-01  5.235389e-01
3-23:4-23:6   -12.330016  5.365707e-01  2.000314e-01  5.235389e-01
5-51:1-1:5    -12.330016  5.365707e-01  2.000314e-01  5.235389e-01
3-23:3-10:1   -12.361170 -5.248792e-01  2.000314e-01  5.235389e-01
5-51:3-22:6    -9.777465  2.027766e-01  2.001166e-01  5.235718e-01
1-24:6-6:5    -13.454983 -7.820370e-01  2.004884e-01  5.241641e-01
1-69:2-8:5    -13.421426 -8.491512e-01  2.004884e-01  5.241641e-01
3-49:3-22:5   -12.648642 -5.596446e-01  2.026388e-01  5.295940e-01
3-30:6-19:6   -11.807114 -4.176256e-01  2.031168e-01  5.306510e-01
1-18:2-21:6   -11.508441  3.859076e-01  2.064982e-01  5.390942e-01
1-46:2-21:4   -11.508441  3.859076e-01  2.064982e-01  5.390942e-01
4-61:3-16:4   -11.294019  3.699661e-01  2.066471e-01  5.392876e-01
1-69:1-26:6   -10.927486 -3.154078e-01  2.071798e-01  5.404822e-01
3-74:2-15:6   -12.281908  4.403554e-01  2.073679e-01  5.407771e-01
4-31:3-22:5   -11.760462 -4.221410e-01  2.081744e-01  5.426840e-01
1-18:2-15:6   -10.889579  2.808772e-01  2.099952e-01  5.438055e-01
1-2:2-8:5     -13.832427 -7.522897e-01  2.100396e-01  5.438055e-01
1-58:2-2:6    -13.832427 -7.522897e-01  2.100396e-01  5.438055e-01
4-34:2-2:1    -13.832427 -7.522897e-01  2.100396e-01  5.438055e-01
4-39:2-21:1   -13.832427 -7.522897e-01  2.100396e-01  5.438055e-01
4-b:1-26:6    -13.832427 -7.522897e-01  2.100396e-01  5.438055e-01
3-48:5-5:3    -13.782659  7.033898e-01  2.100396e-01  5.438055e-01
3-64:2-15:6   -13.782659  7.033898e-01  2.100396e-01  5.438055e-01
6-1:2-21:5    -13.782659  7.033898e-01  2.100396e-01  5.438055e-01
3-15:3-16:3   -14.358661  1.025318e+00  2.101135e-01  5.438055e-01
3-30-3:5-12:4 -14.358661  1.025318e+00  2.101135e-01  5.438055e-01
3-43:7-27:4   -14.358661  1.025318e+00  2.101135e-01  5.438055e-01
3-48:6-25:5   -14.358661  1.025318e+00  2.101135e-01  5.438055e-01
3-7:3-3:3     -14.358661  1.025318e+00  2.101135e-01  5.438055e-01
2-5:6-19:3    -14.443623 -1.144607e+00  2.101135e-01  5.438055e-01
3-15:1-1:5    -14.443623 -1.144607e+00  2.101135e-01  5.438055e-01
4-30-2:2-2:6  -14.443623 -1.144607e+00  2.101135e-01  5.438055e-01
4-4:2-2:3     -14.443623 -1.144607e+00  2.101135e-01  5.438055e-01
6-1:5-5:5     -14.443623 -1.144607e+00  2.101135e-01  5.438055e-01
7-4-1:3-10:1  -14.443623 -1.144607e+00  2.101135e-01  5.438055e-01
3-23:2-8:6    -11.481464  3.869162e-01  2.107658e-01  5.451022e-01
2-70:3-22:6   -11.510499 -3.669995e-01  2.107658e-01  5.451022e-01
1-69:4-4:6    -12.586500 -5.190026e-01  2.116086e-01  5.470856e-01
4-30-4:3-10:4 -11.482455 -3.518397e-01  2.149765e-01  5.528576e-01
4-61:2-2:6    -11.454983  3.878880e-01  2.149765e-01  5.528576e-01
3-21:3-22:3   -13.288696  7.204633e-01  2.153271e-01  5.528576e-01
4-31:5-12:5   -13.288696  7.204633e-01  2.153271e-01  5.528576e-01
3-7:2-8:5     -13.345425 -6.971481e-01  2.153271e-01  5.528576e-01
3-23:3-16:1   -13.313359 -7.612784e-01  2.153271e-01  5.528576e-01
4-31:6-6:5    -13.313359 -7.612784e-01  2.153271e-01  5.528576e-01
2-5:6-6:5     -11.055133 -3.068785e-01  2.174455e-01  5.528576e-01
4-39:5-12:6   -11.956894 -4.021033e-01  2.185180e-01  5.528576e-01
1-24:2-2:3    -16.075140 -1.881573e+00  2.187500e-01  5.528576e-01
1-3:5-24:6    -16.075140 -1.881573e+00  2.187500e-01  5.528576e-01
1-45:4-4:4    -16.075140 -1.881573e+00  2.187500e-01  5.528576e-01
1-46:1-14:3   -16.075140 -1.881573e+00  2.187500e-01  5.528576e-01
1-46:2-15:1   -16.075140 -1.881573e+00  2.187500e-01  5.528576e-01
1-46:6-6:3    -16.075140 -1.881573e+00  2.187500e-01  5.528576e-01
2-5:1-14:6    -16.075140 -1.881573e+00  2.187500e-01  5.528576e-01
3-20:2-15:6   -16.075140 -1.881573e+00  2.187500e-01  5.528576e-01
3-48:6-19:2   -16.075140 -1.881573e+00  2.187500e-01  5.528576e-01
3-73:1-1:6    -16.075140 -1.881573e+00  2.187500e-01  5.528576e-01
3-73:1-26:5   -16.075140 -1.881573e+00  2.187500e-01  5.528576e-01
3-73:2-8:4    -16.075140 -1.881573e+00  2.187500e-01  5.528576e-01
3-74:6-13:3   -16.075140 -1.881573e+00  2.187500e-01  5.528576e-01
3-9:5-5:5     -16.075140 -1.881573e+00  2.187500e-01  5.528576e-01
4-34:6-25:1   -16.075140 -1.881573e+00  2.187500e-01  5.528576e-01
1-18:1-20:5   -16.236105  2.440355e+00  2.187500e-01  5.528576e-01
1-58:4-17:6   -16.236105  2.440355e+00  2.187500e-01  5.528576e-01
1-58:4-23:6   -16.236105  2.440355e+00  2.187500e-01  5.528576e-01
1-69:1-20:5   -16.236105  2.440355e+00  2.187500e-01  5.528576e-01
1-8:4-17:3    -16.236105  2.440355e+00  2.187500e-01  5.528576e-01
2-70:4-17:3   -16.236105  2.440355e+00  2.187500e-01  5.528576e-01
3-11:1-26:3   -16.236105  2.440355e+00  2.187500e-01  5.528576e-01
3-13:3-9:5    -16.236105  2.440355e+00  2.187500e-01  5.528576e-01
3-13:5-12:6   -16.236105  2.440355e+00  2.187500e-01  5.528576e-01
3-15:2-21:1   -16.236105  2.440355e+00  2.187500e-01  5.528576e-01
3-20:3-16:4   -16.236105  2.440355e+00  2.187500e-01  5.528576e-01
3-21:6-25:1   -16.236105  2.440355e+00  2.187500e-01  5.528576e-01
3-30-3:1-14:4 -16.236105  2.440355e+00  2.187500e-01  5.528576e-01
3-30-3:2-8:6  -16.236105  2.440355e+00  2.187500e-01  5.528576e-01
3-30-3:6-13:5 -16.236105  2.440355e+00  2.187500e-01  5.528576e-01
3-30-3:6-19:5 -16.236105  2.440355e+00  2.187500e-01  5.528576e-01
3-33:6-6:3    -16.236105  2.440355e+00  2.187500e-01  5.528576e-01
3-43:1-14:3   -16.236105  2.440355e+00  2.187500e-01  5.528576e-01
3-43:1-26:5   -16.236105  2.440355e+00  2.187500e-01  5.528576e-01
3-43:3-22:5   -16.236105  2.440355e+00  2.187500e-01  5.528576e-01
3-48:1-7:3    -16.236105  2.440355e+00  2.187500e-01  5.528576e-01
3-48:5-24:3   -16.236105  2.440355e+00  2.187500e-01  5.528576e-01
3-64:6-19:1   -16.236105  2.440355e+00  2.187500e-01  5.528576e-01
3-66:3-22:1   -16.236105  2.440355e+00  2.187500e-01  5.528576e-01
3-72:3-16:5   -16.236105  2.440355e+00  2.187500e-01  5.528576e-01
3-72:3-22:6   -16.236105  2.440355e+00  2.187500e-01  5.528576e-01
3-72:5-12:6   -16.236105  2.440355e+00  2.187500e-01  5.528576e-01
3-73:3-3:5    -16.236105  2.440355e+00  2.187500e-01  5.528576e-01
3-73:6-19:6   -16.236105  2.440355e+00  2.187500e-01  5.528576e-01
3-7:4-4:3     -16.236105  2.440355e+00  2.187500e-01  5.528576e-01
3-9:4-17:1    -16.236105  2.440355e+00  2.187500e-01  5.528576e-01
3-9:5-12:5    -16.236105  2.440355e+00  2.187500e-01  5.528576e-01
3-h:3-3:5     -16.236105  2.440355e+00  2.187500e-01  5.528576e-01
3-h:3-9:6     -16.236105  2.440355e+00  2.187500e-01  5.528576e-01
3-h:5-5:4     -16.236105  2.440355e+00  2.187500e-01  5.528576e-01
4-30-2:6-25:4 -16.236105  2.440355e+00  2.187500e-01  5.528576e-01
4-30-2:6-6:6  -16.236105  2.440355e+00  2.187500e-01  5.528576e-01
4-30-4:1-1:6  -16.236105  2.440355e+00  2.187500e-01  5.528576e-01
4-31:3-16:3   -16.236105  2.440355e+00  2.187500e-01  5.528576e-01
5-51:3-3:2    -16.236105  2.440355e+00  2.187500e-01  5.528576e-01
6-1:3-3:5     -12.508441  4.948032e-01  2.203285e-01  5.564568e-01
6-1:4-4:6     -12.508441  4.948032e-01  2.203285e-01  5.564568e-01
4-4:2-2:4     -11.203733  3.301725e-01  2.211160e-01  5.580547e-01
3-9:6-13:4    -11.232591 -3.372522e-01  2.211160e-01  5.580547e-01
1-8:6-6:6     -12.213907 -4.341137e-01  2.215487e-01  5.589511e-01
3-49:3-3:6    -12.878982 -6.591802e-01  2.220528e-01  5.590488e-01
3-53:3-16:4   -12.878982 -6.591802e-01  2.220528e-01  5.590488e-01
3-7:2-21:6    -12.878982 -6.591802e-01  2.220528e-01  5.590488e-01
4-59:3-3:3    -12.878982 -6.591802e-01  2.220528e-01  5.590488e-01
3-23:2-15:1   -12.845425  5.778590e-01  2.220528e-01  5.590488e-01
3-7:3-22:3    -12.845425  5.778590e-01  2.220528e-01  5.590488e-01
4-b:2-2:4     -11.636268  4.106081e-01  2.228777e-01  5.609295e-01
3-21:1-7:4    -11.918699 -3.806744e-01  2.242445e-01  5.641726e-01
4-39:3-16:4    -9.879653 -2.057017e-01  2.265211e-01  5.662491e-01
1-24:4-4:4    -14.943623  1.025318e+00  2.265625e-01  5.662491e-01
1-46:6-13:1   -14.943623  1.025318e+00  2.265625e-01  5.662491e-01
1-8:5-5:3     -14.943623  1.025318e+00  2.265625e-01  5.662491e-01
2-70:7-27:6   -14.943623  1.025318e+00  2.265625e-01  5.662491e-01
3-21:6-25:6   -14.943623  1.025318e+00  2.265625e-01  5.662491e-01
3-30-3:4-17:6 -14.943623  1.025318e+00  2.265625e-01  5.662491e-01
3-30:3-22:1   -14.943623  1.025318e+00  2.265625e-01  5.662491e-01
3-43:3-3:5    -14.943623  1.025318e+00  2.265625e-01  5.662491e-01
3-49:4-17:6   -14.943623  1.025318e+00  2.265625e-01  5.662491e-01
3-9:6-19:1    -14.943623  1.025318e+00  2.265625e-01  5.662491e-01
4-39:2-8:3    -14.943623  1.025318e+00  2.265625e-01  5.662491e-01
7-4-1:2-2:3   -14.943623  1.025318e+00  2.265625e-01  5.662491e-01
1-8:1-26:5    -15.151142 -1.729570e+00  2.265625e-01  5.662491e-01
2-5:6-6:1     -15.151142 -1.729570e+00  2.265625e-01  5.662491e-01
3-53:5-24:6   -15.151142 -1.729570e+00  2.265625e-01  5.662491e-01
3-53:6-6:5    -15.151142 -1.729570e+00  2.265625e-01  5.662491e-01
4-b:6-19:5    -15.151142 -1.729570e+00  2.265625e-01  5.662491e-01
4-b:6-25:6    -15.151142 -1.729570e+00  2.265625e-01  5.662491e-01
3-7:3-16:6    -12.454983  4.928228e-01  2.288055e-01  5.714589e-01
3-30:6-6:6    -12.488177 -5.596446e-01  2.288055e-01  5.714589e-01
2-5:3-3:3     -13.213907 -6.851755e-01  2.294810e-01  5.720613e-01
3-7:6-19:1    -13.213907 -6.851755e-01  2.294810e-01  5.720613e-01
7-4-1:3-22:1  -13.197697  7.033898e-01  2.294810e-01  5.720613e-01
3-11:4-17:6   -13.656169  6.813635e-01  2.295229e-01  5.720613e-01
3-74:6-19:3   -13.656169  6.813635e-01  2.295229e-01  5.720613e-01
3-9:1-7:4     -13.656169  6.813635e-01  2.295229e-01  5.720613e-01
1-3:6-19:4     -9.251861  1.502762e-01  2.299906e-01  5.730287e-01
1-3:2-21:5    -12.778165  5.716000e-01  2.326932e-01  5.793618e-01
3-74:3-22:5   -12.778165  5.716000e-01  2.326932e-01  5.793618e-01
3-53:6-13:4   -12.106821  4.403554e-01  2.350976e-01  5.851461e-01
3-7:5-12:6    -12.403437  4.909815e-01  2.370471e-01  5.897948e-01
1-18:3-10:1   -14.224921 -9.381562e-01  2.378845e-01  5.902484e-01
3-15:4-4:6    -14.224921 -9.381562e-01  2.378845e-01  5.902484e-01
3-21:1-1:3    -14.224921 -9.381562e-01  2.378845e-01  5.902484e-01
3-53:3-3:3    -14.224921 -9.381562e-01  2.378845e-01  5.902484e-01
1-46:7-27:4   -14.171463  9.549286e-01  2.378845e-01  5.902484e-01
1-69:6-13:1   -14.171463  9.549286e-01  2.378845e-01  5.902484e-01
3-15:5-12:6   -14.171463  9.549286e-01  2.378845e-01  5.902484e-01
4-30-4:6-13:5 -14.171463  9.549286e-01  2.378845e-01  5.902484e-01
1-2:1-7:5     -12.736105 -5.596446e-01  2.429602e-01  6.012679e-01
3-21:3-22:1   -13.151142 -5.596446e-01  2.429850e-01  6.012679e-01
3-33:6-19:6   -13.151142 -5.596446e-01  2.429850e-01  6.012679e-01
3-74:3-22:3   -13.151142 -5.596446e-01  2.429850e-01  6.012679e-01
4-39:6-25:6   -13.107411  5.228176e-01  2.429850e-01  6.012679e-01
1-46:3-10:4    -9.515994 -1.641599e-01  2.443221e-01  6.012679e-01
4-59:3-16:6   -11.057879  3.009524e-01  2.448836e-01  6.012679e-01
5-51:3-22:3   -11.083644 -3.018468e-01  2.448836e-01  6.012679e-01
3-30:3-3:3    -13.612141 -8.075721e-01  2.477886e-01  6.012679e-01
5-a:2-8:4     -13.612141 -8.075721e-01  2.477886e-01  6.012679e-01
3-7:2-2:3     -13.539946  6.627478e-01  2.477886e-01  6.012679e-01
1-24:3-10:1   -32.943687 -3.414473e+01  2.500000e-01  6.012679e-01
1-24:4-17:5   -32.943687 -3.414473e+01  2.500000e-01  6.012679e-01
1-24:4-4:5    -32.943687 -3.414473e+01  2.500000e-01  6.012679e-01
1-2:4-17:3    -32.943687 -3.414473e+01  2.500000e-01  6.012679e-01
1-2:4-4:3     -32.943687 -3.414473e+01  2.500000e-01  6.012679e-01
1-2:5-12:1    -32.943687 -3.414473e+01  2.500000e-01  6.012679e-01
1-46:1-14:5   -32.943687 -3.414473e+01  2.500000e-01  6.012679e-01
1-46:5-12:1   -32.943687 -3.414473e+01  2.500000e-01  6.012679e-01
1-58:2-2:3    -32.943687 -3.414473e+01  2.500000e-01  6.012679e-01
1-58:3-16:3   -32.943687 -3.414473e+01  2.500000e-01  6.012679e-01
1-69:1-14:3   -32.943687 -3.414473e+01  2.500000e-01  6.012679e-01
1-8:3-10:2    -32.943687 -3.414473e+01  2.500000e-01  6.012679e-01
1-8:6-25:5    -32.943687 -3.414473e+01  2.500000e-01  6.012679e-01
1-8:7-27:4    -32.943687 -3.414473e+01  2.500000e-01  6.012679e-01
1-f:3-16:3    -32.943687 -3.414473e+01  2.500000e-01  6.012679e-01
1-f:5-12:4    -32.943687 -3.414473e+01  2.500000e-01  6.012679e-01
2-26:1-7:5    -32.943687 -3.414473e+01  2.500000e-01  6.012679e-01
2-5:6-25:3    -32.943687 -3.414473e+01  2.500000e-01  6.012679e-01
2-70:1-1:3    -32.943687 -3.414473e+01  2.500000e-01  6.012679e-01
2-70:2-21:3   -32.943687 -3.414473e+01  2.500000e-01  6.012679e-01
2-70:6-19:1   -32.943687 -3.414473e+01  2.500000e-01  6.012679e-01
3-11:3-9:2    -32.943687 -3.414473e+01  2.500000e-01  6.012679e-01
3-13:1-26:2   -32.943687 -3.414473e+01  2.500000e-01  6.012679e-01
3-13:4-17:2   -32.943687 -3.414473e+01  2.500000e-01  6.012679e-01
3-15:1-1:1    -32.943687 -3.414473e+01  2.500000e-01  6.012679e-01
3-15:2-15:1   -32.943687 -3.414473e+01  2.500000e-01  6.012679e-01
3-15:3-3:1    -32.943687 -3.414473e+01  2.500000e-01  6.012679e-01
3-20:1-14:4   -32.943687 -3.414473e+01  2.500000e-01  6.012679e-01
3-20:6-19:1   -32.943687 -3.414473e+01  2.500000e-01  6.012679e-01
3-20:6-19:5   -32.943687 -3.414473e+01  2.500000e-01  6.012679e-01
3-21:1-1:2    -32.943687 -3.414473e+01  2.500000e-01  6.012679e-01
3-21:6-6:1    -32.943687 -3.414473e+01  2.500000e-01  6.012679e-01
3-23:2-2:2    -32.943687 -3.414473e+01  2.500000e-01  6.012679e-01
3-23:3-16:2   -32.943687 -3.414473e+01  2.500000e-01  6.012679e-01
3-23:6-25:2   -32.943687 -3.414473e+01  2.500000e-01  6.012679e-01
3-33:2-15:1   -32.943687 -3.414473e+01  2.500000e-01  6.012679e-01
3-33:5-24:1   -32.943687 -3.414473e+01  2.500000e-01  6.012679e-01
3-43:4-4:6    -32.943687 -3.414473e+01  2.500000e-01  6.012679e-01
3-48:6-6:1    -32.943687 -3.414473e+01  2.500000e-01  6.012679e-01
3-49:2-21:5   -32.943687 -3.414473e+01  2.500000e-01  6.012679e-01
3-49:6-13:3   -32.943687 -3.414473e+01  2.500000e-01  6.012679e-01
3-53:1-14:5   -32.943687 -3.414473e+01  2.500000e-01  6.012679e-01
3-53:1-26:2   -32.943687 -3.414473e+01  2.500000e-01  6.012679e-01
3-53:3-22:1   -32.943687 -3.414473e+01  2.500000e-01  6.012679e-01
3-53:5-5:3    -32.943687 -3.414473e+01  2.500000e-01  6.012679e-01
3-53:6-13:3   -32.943687 -3.414473e+01  2.500000e-01  6.012679e-01
3-71:4-4:4    -32.943687 -3.414473e+01  2.500000e-01  6.012679e-01
3-71:5-5:4    -32.943687 -3.414473e+01  2.500000e-01  6.012679e-01
3-72:1-20:4   -32.943687 -3.414473e+01  2.500000e-01  6.012679e-01
3-73:1-26:3   -32.943687 -3.414473e+01  2.500000e-01  6.012679e-01
3-73:2-8:3    -32.943687 -3.414473e+01  2.500000e-01  6.012679e-01
3-73:6-25:6   -32.943687 -3.414473e+01  2.500000e-01  6.012679e-01
3-7:3-10:2    -32.943687 -3.414473e+01  2.500000e-01  6.012679e-01
3-7:3-3:1     -32.943687 -3.414473e+01  2.500000e-01  6.012679e-01
3-9:3-16:1    -32.943687 -3.414473e+01  2.500000e-01  6.012679e-01
3-9:6-19:2    -32.943687 -3.414473e+01  2.500000e-01  6.012679e-01
3-h:1-7:4     -32.943687 -3.414473e+01  2.500000e-01  6.012679e-01
3-h:2-2:5     -32.943687 -3.414473e+01  2.500000e-01  6.012679e-01
3-h:4-4:6     -32.943687 -3.414473e+01  2.500000e-01  6.012679e-01
4-30-2:2-15:1 -32.943687 -3.414473e+01  2.500000e-01  6.012679e-01
4-30-2:4-4:6  -32.943687 -3.414473e+01  2.500000e-01  6.012679e-01
4-30-4:6-19:2 -32.943687 -3.414473e+01  2.500000e-01  6.012679e-01
4-31:1-26:2   -32.943687 -3.414473e+01  2.500000e-01  6.012679e-01
4-31:3-10:2   -32.943687 -3.414473e+01  2.500000e-01  6.012679e-01
4-31:6-19:3   -32.943687 -3.414473e+01  2.500000e-01  6.012679e-01
4-34:1-7:2    -32.943687 -3.414473e+01  2.500000e-01  6.012679e-01
4-34:3-16:2   -32.943687 -3.414473e+01  2.500000e-01  6.012679e-01
4-34:3-22:2   -32.943687 -3.414473e+01  2.500000e-01  6.012679e-01
4-39:2-2:2    -32.943687 -3.414473e+01  2.500000e-01  6.012679e-01
4-39:4-4:1    -32.943687 -3.414473e+01  2.500000e-01  6.012679e-01
4-39:7-27:2   -32.943687 -3.414473e+01  2.500000e-01  6.012679e-01
4-61:1-14:6   -32.943687 -3.414473e+01  2.500000e-01  6.012679e-01
4-61:3-3:2    -32.943687 -3.414473e+01  2.500000e-01  6.012679e-01
4-b:1-26:2    -32.943687 -3.414473e+01  2.500000e-01  6.012679e-01
4-b:1-7:6     -32.943687 -3.414473e+01  2.500000e-01  6.012679e-01
5-51:4-4:1    -32.943687 -3.414473e+01  2.500000e-01  6.012679e-01
5-51:6-19:2   -32.943687 -3.414473e+01  2.500000e-01  6.012679e-01
5-51:6-25:2   -32.943687 -3.414473e+01  2.500000e-01  6.012679e-01
5-a:5-12:3    -32.943687 -3.414473e+01  2.500000e-01  6.012679e-01
5-a:6-6:3     -32.943687 -3.414473e+01  2.500000e-01  6.012679e-01
7-4-1:3-22:2  -32.943687 -3.414473e+01  2.500000e-01  6.012679e-01
1-46:4-17:4   -11.492687 -3.313756e-01  2.502820e-01  6.017454e-01
1-18:4-17:6   -11.237691  3.050036e-01  2.504399e-01  6.019242e-01
3-7:3-10:5    -11.712884  3.776197e-01  2.513221e-01  6.036420e-01
4-61:4-23:4   -11.712884  3.776197e-01  2.513221e-01  6.036420e-01
1-46:3-22:3   -12.651142  4.403554e-01  2.528697e-01  6.071569e-01
4-34:1-1:4    -11.215275  3.070889e-01  2.541246e-01  6.099666e-01
3-15:3-9:4    -11.465072 -3.170743e-01  2.546051e-01  6.107134e-01
4-34:5-12:6   -11.465072 -3.170743e-01  2.546051e-01  6.107134e-01
3-13:3-22:4   -13.027178  5.183579e-01  2.558751e-01  6.133514e-01
2-70:4-4:4    -13.063957 -5.030610e-01  2.558751e-01  6.133514e-01
4-34:6-13:5   -10.595792  2.380473e-01  2.566506e-01  6.150058e-01
3-48:4-23:6   -12.278165 -4.284000e-01  2.604355e-01  6.238680e-01
1-8:2-15:4    -11.651455  3.802344e-01  2.614694e-01  6.261368e-01
1-2:2-21:6    -12.592248  4.403554e-01  2.624375e-01  6.276210e-01
1-3:6-19:3    -12.592248  4.403554e-01  2.624375e-01  6.276210e-01
1-8:6-19:6    -12.607411 -4.771824e-01  2.624375e-01  6.276210e-01
4-61:5-12:6   -12.607411 -4.771824e-01  2.624375e-01  6.276210e-01
1-3:1-26:1    -14.006389  8.997870e-01  2.631760e-01  6.277208e-01
2-26:3-3:4    -14.006389  8.997870e-01  2.631760e-01  6.277208e-01
3-11:2-2:3    -14.006389  8.997870e-01  2.631760e-01  6.277208e-01
3-11:7-27:4   -14.006389  8.997870e-01  2.631760e-01  6.277208e-01
4-31:1-26:6   -14.006389  8.997870e-01  2.631760e-01  6.277208e-01
3-48:6-19:3   -14.039946 -7.820370e-01  2.631760e-01  6.277208e-01
3-9:4-4:4     -14.039946 -7.820370e-01  2.631760e-01  6.277208e-01
4-59:4-23:3   -14.039946 -7.820370e-01  2.631760e-01  6.277208e-01
1-69:2-15:3   -13.490178 -7.116477e-01  2.649309e-01  6.310713e-01
4-b:3-16:6    -13.490178 -7.116477e-01  2.649309e-01  6.310713e-01
4-31:5-5:5    -13.432439  6.468063e-01  2.649309e-01  6.310713e-01
5-a:5-5:4     -13.432439  6.468063e-01  2.649309e-01  6.310713e-01
2-26:5-12:4   -14.671463  9.257823e-01  2.668457e-01  6.327052e-01
3-11:2-8:1    -14.671463  9.257823e-01  2.668457e-01  6.327052e-01
3-21:1-14:5   -14.671463  9.257823e-01  2.668457e-01  6.327052e-01
3-30-3:3-3:6  -14.671463  9.257823e-01  2.668457e-01  6.327052e-01
3-48:2-15:3   -14.671463  9.257823e-01  2.668457e-01  6.327052e-01
3-64:4-23:5   -14.671463  9.257823e-01  2.668457e-01  6.327052e-01
3-7:1-1:3     -14.671463  9.257823e-01  2.668457e-01  6.327052e-01
4-39:6-25:3   -14.671463  9.257823e-01  2.668457e-01  6.327052e-01
4-b:7-27:6    -14.671463  9.257823e-01  2.668457e-01  6.327052e-01
1-69:6-6:1    -14.782659 -1.296610e+00  2.668457e-01  6.327052e-01
2-5:4-17:3    -14.782659 -1.296610e+00  2.668457e-01  6.327052e-01
3-11:6-19:3   -14.782659 -1.296610e+00  2.668457e-01  6.327052e-01
3-30:1-1:3    -14.782659 -1.296610e+00  2.668457e-01  6.327052e-01
3-7:2-15:1    -14.782659 -1.296610e+00  2.668457e-01  6.327052e-01
1-46:6-6:6    -12.982207 -6.665598e-01  2.681873e-01  6.354680e-01
3-9:4-17:4    -12.982207 -6.665598e-01  2.681873e-01  6.354680e-01
3-9:3-3:4     -11.593403  3.248782e-01  2.712530e-01  6.425211e-01
3-30:3-3:6    -10.904214 -2.688652e-01  2.727839e-01  6.459351e-01
4-34:5-12:4   -10.315716  2.142873e-01  2.744497e-01  6.496662e-01
3-48:1-1:4    -11.318474  3.210565e-01  2.752533e-01  6.513546e-01
3-48:2-21:4   -10.668250 -2.377165e-01  2.789818e-01  6.599608e-01
3-30:2-21:6   -12.903437 -6.102706e-01  2.799562e-01  6.618316e-01
3-7:2-15:6    -12.878982  5.107448e-01  2.799562e-01  6.618316e-01
2-70:3-22:5   -13.378982 -6.300339e-01  2.810415e-01  6.635268e-01
7-4-1:3-9:3   -13.378982 -6.300339e-01  2.810415e-01  6.635268e-01
3-43:4-23:4   -13.332427  6.330005e-01  2.810415e-01  6.635268e-01
3-9:5-12:6    -13.332427  6.330005e-01  2.810415e-01  6.635268e-01
4-30-2:3-10:5 -11.832427 -3.669995e-01  2.836071e-01  6.693648e-01
3-48:3-3:4    -10.420516  2.100578e-01  2.860988e-01  6.696030e-01
1-8:1-7:4     -13.878982 -6.591802e-01  2.862787e-01  6.696030e-01
3-23:5-12:3   -13.878982 -6.591802e-01  2.862787e-01  6.696030e-01
3-49:1-1:4    -13.878982 -6.591802e-01  2.862787e-01  6.696030e-01
1-24:3-3:5    -13.858661  8.553929e-01  2.862787e-01  6.696030e-01
3-30:7-27:4   -13.845425  5.778590e-01  2.862787e-01  6.696030e-01
3-49:6-6:4    -13.858661  8.553929e-01  2.862787e-01  6.696030e-01
3-53:3-22:5   -13.845425  5.778590e-01  2.862787e-01  6.696030e-01
3-74:1-7:6    -13.845425  5.778590e-01  2.862787e-01  6.696030e-01
4-61:4-4:5    -13.858661  8.553929e-01  2.862787e-01  6.696030e-01
3-21:5-24:3   -15.443623 -1.144607e+00  2.890625e-01  6.696030e-01
3-49:2-8:6    -15.443623 -1.144607e+00  2.890625e-01  6.696030e-01
3-73:3-10:5   -15.443623 -1.144607e+00  2.890625e-01  6.696030e-01
3-74:5-24:3   -15.443623 -1.144607e+00  2.890625e-01  6.696030e-01
3-9:1-14:5    -15.443623 -1.144607e+00  2.890625e-01  6.696030e-01
4-30-2:4-17:6 -15.443623 -1.144607e+00  2.890625e-01  6.696030e-01
4-61:6-25:6   -15.443623 -1.144607e+00  2.890625e-01  6.696030e-01
6-1:1-20:5    -15.443623 -1.144607e+00  2.890625e-01  6.696030e-01
1-2:2-15:3    -15.575140  1.762284e+00  2.890625e-01  6.696030e-01
2-26:3-10:5   -15.443623  8.553929e-01  2.890625e-01  6.696030e-01
3-11:3-9:3    -15.443623  8.553929e-01  2.890625e-01  6.696030e-01
3-13:2-15:3   -15.575140  1.762284e+00  2.890625e-01  6.696030e-01
3-13:3-9:6    -15.575140  1.762284e+00  2.890625e-01  6.696030e-01
3-13:5-24:6   -15.575140  1.762284e+00  2.890625e-01  6.696030e-01
3-15:4-17:3   -15.575140  1.762284e+00  2.890625e-01  6.696030e-01
3-20:5-12:4   -15.575140  1.762284e+00  2.890625e-01  6.696030e-01
3-21:1-20:5   -15.575140  1.762284e+00  2.890625e-01  6.696030e-01
3-21:1-26:2   -15.575140  1.762284e+00  2.890625e-01  6.696030e-01
3-21:4-17:3   -15.575140  1.762284e+00  2.890625e-01  6.696030e-01
3-21:5-12:1   -15.575140  1.762284e+00  2.890625e-01  6.696030e-01
3-30:5-5:3    -15.443623  8.553929e-01  2.890625e-01  6.696030e-01
3-30:6-25:6   -15.443623  8.553929e-01  2.890625e-01  6.696030e-01
3-33:1-1:5    -15.443623  8.553929e-01  2.890625e-01  6.696030e-01
3-33:3-9:3    -15.443623  8.553929e-01  2.890625e-01  6.696030e-01
3-49:2-21:3   -15.443623  8.553929e-01  2.890625e-01  6.696030e-01
3-49:3-22:3   -15.575140  1.762284e+00  2.890625e-01  6.696030e-01
3-53:2-2:3    -15.575140  1.762284e+00  2.890625e-01  6.696030e-01
3-53:5-5:1    -15.575140  1.762284e+00  2.890625e-01  6.696030e-01
3-64:1-26:5   -15.443623  8.553929e-01  2.890625e-01  6.696030e-01
3-64:6-19:6   -15.575140  1.762284e+00  2.890625e-01  6.696030e-01
3-72:2-2:5    -15.443623  8.553929e-01  2.890625e-01  6.696030e-01
3-72:3-3:6    -15.575140  1.762284e+00  2.890625e-01  6.696030e-01
3-73:3-16:4   -15.443623  8.553929e-01  2.890625e-01  6.696030e-01
3-74:1-1:1    -15.443623  8.553929e-01  2.890625e-01  6.696030e-01
3-7:3-9:3     -15.575140  1.762284e+00  2.890625e-01  6.696030e-01
3-9:4-4:6     -15.575140  1.762284e+00  2.890625e-01  6.696030e-01
3-9:6-25:5    -15.575140  1.762284e+00  2.890625e-01  6.696030e-01
4-30-2:3-16:6 -15.575140  1.762284e+00  2.890625e-01  6.696030e-01
4-30-2:4-23:6 -15.443623  8.553929e-01  2.890625e-01  6.696030e-01
4-31:3-9:3    -15.575140  1.762284e+00  2.890625e-01  6.696030e-01
4-34:2-15:3   -15.575140  1.762284e+00  2.890625e-01  6.696030e-01
4-61:6-25:5   -15.575140  1.762284e+00  2.890625e-01  6.696030e-01
4-61:7-27:6   -15.443623  8.553929e-01  2.890625e-01  6.696030e-01
4-b:4-23:6    -15.443623  8.553929e-01  2.890625e-01  6.696030e-01
5-51:3-22:2   -15.443623  8.553929e-01  2.890625e-01  6.696030e-01
5-a:1-1:5     -15.575140  1.762284e+00  2.890625e-01  6.696030e-01
7-4-1:4-4:5   -15.575140  1.762284e+00  2.890625e-01  6.696030e-01
4-34:5-5:6    -11.761191  3.430582e-01  2.890961e-01  6.696030e-01
3-33:6-6:4    -12.428750  4.403554e-01  2.892437e-01  6.697298e-01
7-4-1:3-10:4  -10.225007  1.834471e-01  2.898671e-01  6.709576e-01
4-59:3-9:5     -9.602327 -1.653656e-01  2.937081e-01  6.796302e-01
4-61:1-26:4   -10.389361 -2.060076e-01  2.945327e-01  6.813196e-01
3-21:2-2:3    -13.238928  6.209277e-01  2.962064e-01  6.849713e-01
3-33:2-21:4   -12.353669  3.914458e-01  2.975952e-01  6.870808e-01
4-b:1-26:4    -12.353669  3.914458e-01  2.975952e-01  6.870808e-01
6-1:1-1:6     -12.353669  3.914458e-01  2.975952e-01  6.870808e-01
3-11:3-10:6   -12.378124  4.403554e-01  2.975952e-01  6.870808e-01
3-33:3-3:6    -12.378124  4.403554e-01  2.975952e-01  6.870808e-01
3-74:3-16:4   -11.182823  2.883523e-01  2.980707e-01  6.879582e-01
4-34:6-19:3   -14.443623  8.553929e-01  3.017578e-01  6.949106e-01
4-39:6-6:3    -14.443623  8.553929e-01  3.017578e-01  6.949106e-01
4-61:3-16:3   -14.443623  8.553929e-01  3.017578e-01  6.949106e-01
4-b:5-5:5     -14.443623  8.553929e-01  3.017578e-01  6.949106e-01
3-30:2-21:3   -14.506389 -1.019076e+00  3.017578e-01  6.949106e-01
4-30-4:2-21:6 -14.506389 -1.019076e+00  3.017578e-01  6.949106e-01
4-59:2-8:1    -14.506389 -1.019076e+00  3.017578e-01  6.949106e-01
3-7:2-8:6     -12.759006 -5.138409e-01  3.019956e-01  6.950142e-01
4-4:6-6:6     -12.759006 -5.138409e-01  3.019956e-01  6.950142e-01
5-51:6-13:5   -10.312184 -2.076592e-01  3.066785e-01  7.055662e-01
2-5:4-23:6    -13.713907  5.658863e-01  3.074563e-01  7.066788e-01
3-30:1-14:6   -13.713907  5.658863e-01  3.074563e-01  7.066788e-01
3-33:4-4:6    -13.713907  5.658863e-01  3.074563e-01  7.066788e-01
1-3:6-6:4     -11.636882  3.510881e-01  3.099335e-01  7.121457e-01
4-59:6-19:6   -10.264298 -1.868353e-01  3.144571e-01  7.223094e-01
3-11:3-16:4   -11.908786 -3.058880e-01  3.202934e-01  7.354809e-01
4-59:3-22:3   -11.284917  2.539423e-01  3.232476e-01  7.420284e-01
5-a:3-10:3    -13.093403 -4.441674e-01  3.240086e-01  7.433017e-01
4-30-2:3-3:4  -13.066179  4.403554e-01  3.240086e-01  7.433017e-01
4-b:3-22:4    -11.551306  3.001778e-01  3.244788e-01  7.441435e-01
1-2:4-4:5     -13.593403  5.558326e-01  3.269396e-01  7.483584e-01
3-7:4-23:5    -13.593403  5.558326e-01  3.269396e-01  7.483584e-01
1-24:5-5:4    -13.651142 -7.295696e-01  3.269396e-01  7.483584e-01
4-30-4:5-24:4 -13.651142 -7.295696e-01  3.269396e-01  7.483584e-01
4-4:3-3:3     -13.651142 -7.295696e-01  3.269396e-01  7.483584e-01
5-a:2-8:5     -13.651142 -7.295696e-01  3.269396e-01  7.483584e-01
1-18:3-3:4     -9.515994  1.398463e-01  3.296941e-01  7.544239e-01
1-3:7-27:3    -14.247465  8.029255e-01  3.323059e-01  7.579940e-01
3-15:5-12:5   -14.247465  8.029255e-01  3.323059e-01  7.579940e-01
3-23:2-8:3    -14.247465  8.029255e-01  3.323059e-01  7.579940e-01
3-48:6-13:3   -14.247465  8.029255e-01  3.323059e-01  7.579940e-01
3-9:3-3:5     -14.247465  8.029255e-01  3.323059e-01  7.579940e-01
4-30-2:2-21:4 -14.247465  8.029255e-01  3.323059e-01  7.579940e-01
1-3:4-4:6     -14.282659 -8.226790e-01  3.323059e-01  7.579940e-01
2-70:2-15:6   -14.282659 -8.226790e-01  3.323059e-01  7.579940e-01
4-4:4-23:5    -14.282659 -8.226790e-01  3.323059e-01  7.579940e-01
4-61:5-12:3   -14.282659 -8.226790e-01  3.323059e-01  7.579940e-01
4-31:3-22:6   -12.988177  4.403554e-01  3.367836e-01  7.679647e-01
3-23:2-15:5   -11.194365  2.652687e-01  3.383802e-01  7.713614e-01
4-39:4-23:6   -12.527178 -4.816421e-01  3.408909e-01  7.768390e-01
7-4-1:5-12:4  -12.124104 -3.827668e-01  3.424710e-01  7.779435e-01
3-9:5-12:4    -12.086500  3.997134e-01  3.424710e-01  7.779435e-01
1-69:1-7:5    -15.075140  7.622835e-01  3.437500e-01  7.779435e-01
1-8:2-8:6     -15.075140  7.622835e-01  3.437500e-01  7.779435e-01
3-13:5-12:4   -15.075140  7.622835e-01  3.437500e-01  7.779435e-01
3-20:6-13:4   -15.075140  7.622835e-01  3.437500e-01  7.779435e-01
3-21:5-5:3    -15.075140  7.622835e-01  3.437500e-01  7.779435e-01
3-33:6-25:4   -15.075140  7.622835e-01  3.437500e-01  7.779435e-01
3-49:3-3:5    -15.075140  7.622835e-01  3.437500e-01  7.779435e-01
3-64:3-22:6   -15.075140  7.622835e-01  3.437500e-01  7.779435e-01
3-73:1-26:6   -15.075140  7.622835e-01  3.437500e-01  7.779435e-01
4-30-4:1-26:5 -15.075140  7.622835e-01  3.437500e-01  7.779435e-01
4-34:2-8:1    -15.075140  7.622835e-01  3.437500e-01  7.779435e-01
4-39:5-5:3    -15.075140  7.622835e-01  3.437500e-01  7.779435e-01
4-61:2-2:1    -15.075140  7.622835e-01  3.437500e-01  7.779435e-01
4-61:6-19:3   -15.075140  7.622835e-01  3.437500e-01  7.779435e-01
3-21:7-27:2   -15.236105 -1.559645e+00  3.437500e-01  7.779435e-01
3-74:3-16:1   -15.236105 -1.559645e+00  3.437500e-01  7.779435e-01
3-h:2-15:4    -15.236105 -1.559645e+00  3.437500e-01  7.779435e-01
3-h:2-21:4    -15.236105 -1.559645e+00  3.437500e-01  7.779435e-01
3-h:2-2:6     -15.236105 -1.559645e+00  3.437500e-01  7.779435e-01
4-39:7-27:6   -15.236105 -1.559645e+00  3.437500e-01  7.779435e-01
3-21:5-12:3   -13.482207  5.472706e-01  3.449285e-01  7.793869e-01
4-b:6-6:4     -13.482207  5.472706e-01  3.449285e-01  7.793869e-01
1-3:3-10:3    -13.527178 -6.376471e-01  3.449285e-01  7.793869e-01
3-33:3-22:5   -13.527178 -6.376471e-01  3.449285e-01  7.793869e-01
3-53:6-6:6    -13.527178 -6.376471e-01  3.449285e-01  7.793869e-01
5-51:4-17:3   -12.914176  4.403554e-01  3.488889e-01  7.878418e-01
6-1:1-1:3     -12.914176  4.403554e-01  3.488889e-01  7.878418e-01
5-51:6-19:3   -12.081366 -3.593459e-01  3.491818e-01  7.882564e-01
4-39:5-12:4    -9.403187 -1.316912e-01  3.505630e-01  7.911266e-01
1-46:3-10:5   -11.682823  3.174987e-01  3.533280e-01  7.971169e-01
3-48:1-14:4   -12.415982 -4.152547e-01  3.581433e-01  8.074748e-01
3-53:5-12:4   -12.415982 -4.152547e-01  3.581433e-01  8.074748e-01
7-4-1:2-2:6   -11.652395  3.200612e-01  3.583976e-01  8.077955e-01
3-11:3-16:5   -14.093403 -6.751218e-01  3.592834e-01  8.080234e-01
4-30-4:6-6:6  -14.093403 -6.751218e-01  3.592834e-01  8.080234e-01
2-70:2-8:6    -14.075140  7.622835e-01  3.592834e-01  8.080234e-01
3-15:3-9:6    -14.075140  7.622835e-01  3.592834e-01  8.080234e-01
3-43:5-12:3   -14.075140  7.622835e-01  3.592834e-01  8.080234e-01
5-51:6-13:3   -14.075140  7.622835e-01  3.592834e-01  8.080234e-01
6-1:3-10:1    -14.075140  7.622835e-01  3.592834e-01  8.080234e-01
4-61:1-26:6   -12.878982 -4.601089e-01  3.603777e-01  8.099788e-01
3-49:5-12:4   -12.843787  4.403554e-01  3.603777e-01  8.099788e-01
1-46:3-22:1   -13.414176 -5.596446e-01  3.615946e-01  8.122075e-01
4-31:2-8:6    -13.414176 -5.596446e-01  3.615946e-01  8.122075e-01
4-31:2-2:5    -11.321243  2.253425e-01  3.633633e-01  8.159260e-01
2-70:5-5:6    -12.330016  3.441401e-01  3.662940e-01  8.219948e-01
4-39:7-27:4   -12.363688 -3.856152e-01  3.662940e-01  8.219948e-01
4-4:2-21:4    -11.960731 -2.966102e-01  3.681876e-01  8.259871e-01
4-34:2-8:4    -10.309547 -1.833395e-01  3.711268e-01  8.321879e-01
3-23:3-16:3   -12.807114 -4.176256e-01  3.712980e-01  8.321879e-01
3-7:2-21:5    -12.782659 -4.665352e-01  3.712980e-01  8.321879e-01
1-24:1-1:6    -16.236105 -1.559645e+00  3.750000e-01  8.345168e-01
1-2:4-23:3    -16.236105 -1.559645e+00  3.750000e-01  8.345168e-01
1-3:5-5:3     -16.236105 -1.559645e+00  3.750000e-01  8.345168e-01
1-58:1-26:5   -16.236105 -1.559645e+00  3.750000e-01  8.345168e-01
1-58:1-7:4    -16.236105 -1.559645e+00  3.750000e-01  8.345168e-01
1-58:2-15:4   -16.236105 -1.559645e+00  3.750000e-01  8.345168e-01
1-8:5-12:1    -16.236105 -1.559645e+00  3.750000e-01  8.345168e-01
3-30:1-20:5   -16.236105 -1.559645e+00  3.750000e-01  8.345168e-01
3-33:1-20:4   -16.236105 -1.559645e+00  3.750000e-01  8.345168e-01
3-33:2-8:5    -16.236105 -1.559645e+00  3.750000e-01  8.345168e-01
3-33:6-19:2   -16.236105 -1.559645e+00  3.750000e-01  8.345168e-01
3-43:6-19:1   -16.236105 -1.559645e+00  3.750000e-01  8.345168e-01
3-53:1-26:3   -16.236105 -1.559645e+00  3.750000e-01  8.345168e-01
3-64:1-14:6   -16.236105 -1.559645e+00  3.750000e-01  8.345168e-01
3-72:4-4:3    -16.236105 -1.559645e+00  3.750000e-01  8.345168e-01
3-7:4-17:3    -16.236105 -1.559645e+00  3.750000e-01  8.345168e-01
3-9:7-27:4    -16.236105 -1.559645e+00  3.750000e-01  8.345168e-01
4-30-2:2-8:6  -16.236105 -1.559645e+00  3.750000e-01  8.345168e-01
4-30-2:3-22:6 -16.236105 -1.559645e+00  3.750000e-01  8.345168e-01
4-30-4:5-12:3 -16.236105 -1.559645e+00  3.750000e-01  8.345168e-01
4-31:5-12:3   -16.236105 -1.559645e+00  3.750000e-01  8.345168e-01
4-4:2-8:1     -16.236105 -1.559645e+00  3.750000e-01  8.345168e-01
4-61:3-10:2   -16.236105 -1.559645e+00  3.750000e-01  8.345168e-01
1-2:6-6:1     -13.310230 -4.925304e-01  3.770856e-01  8.388990e-01
2-5:5-12:5    -10.970779 -2.288201e-01  3.785370e-01  8.418682e-01
3-48:6-19:5   -12.681842  3.789549e-01  3.816934e-01  8.486262e-01
3-23:3-3:4     -8.923885  1.052334e-01  3.826544e-01  8.496005e-01
1-18:5-5:3    -13.914176  4.403554e-01  3.833103e-01  8.496005e-01
1-3:5-5:6     -13.921426  7.298620e-01  3.833103e-01  8.496005e-01
1-46:4-17:5   -13.914176  4.403554e-01  3.833103e-01  8.496005e-01
3-21:3-3:3    -13.921426  7.298620e-01  3.833103e-01  8.496005e-01
3-48:5-12:5   -13.914176  4.403554e-01  3.833103e-01  8.496005e-01
3-48:6-19:1   -13.914176  4.403554e-01  3.833103e-01  8.496005e-01
3-49:3-9:6    -13.914176  4.403554e-01  3.833103e-01  8.496005e-01
4-4:1-7:5     -13.914176  4.403554e-01  3.833103e-01  8.496005e-01
6-1:4-4:5     -13.921426  7.298620e-01  3.833103e-01  8.496005e-01
3-30:3-9:6    -11.485186  2.262306e-01  3.865726e-01  8.556362e-01
3-21:2-8:1    -14.782659  7.033898e-01  3.876953e-01  8.556362e-01
3-30:3-16:3   -14.782659  7.033898e-01  3.876953e-01  8.556362e-01
3-30:6-25:4   -14.782659  7.033898e-01  3.876953e-01  8.556362e-01
3-9:4-17:6    -14.782659  7.033898e-01  3.876953e-01  8.556362e-01
3-9:6-19:3    -14.782659  7.033898e-01  3.876953e-01  8.556362e-01
3-h:3-16:4    -14.782659  7.033898e-01  3.876953e-01  8.556362e-01
5-a:3-16:5    -14.782659  7.033898e-01  3.876953e-01  8.556362e-01
5-a:5-24:5    -14.782659  7.033898e-01  3.876953e-01  8.556362e-01
7-4-1:5-24:6  -14.782659  7.033898e-01  3.876953e-01  8.556362e-01
7-4-1:6-19:3  -14.782659  7.033898e-01  3.876953e-01  8.556362e-01
3-30:1-20:4   -14.858661 -1.144607e+00  3.876953e-01  8.556362e-01
4-34:3-3:1    -14.858661 -1.144607e+00  3.876953e-01  8.556362e-01
4-34:4-17:1   -14.858661 -1.144607e+00  3.876953e-01  8.556362e-01
4-39:3-3:5    -10.198741  1.552641e-01  3.880243e-01  8.561001e-01
1-69:6-25:6   -13.213907 -4.341137e-01  3.915283e-01  8.624118e-01
3-11:1-26:6   -13.213907 -4.341137e-01  3.915283e-01  8.624118e-01
5-a:3-22:5    -13.213907 -4.341137e-01  3.915283e-01  8.624118e-01
4-61:6-6:5    -12.651142 -3.897196e-01  3.916029e-01  8.624118e-01
3-64:5-5:4    -12.621695  3.814617e-01  3.916029e-01  8.624118e-01
7-4-1:6-6:6   -12.621695  3.814617e-01  3.916029e-01  8.624118e-01
4-31:5-5:4    -11.121695  2.115367e-01  3.964151e-01  8.727428e-01
4-31:3-16:4   -11.788696 -2.795367e-01  3.965702e-01  8.728176e-01
3-48:2-8:4    -11.421426 -2.701380e-01  3.993732e-01  8.787185e-01
3-30:5-12:4   -10.583287 -1.855789e-01  3.997141e-01  8.792002e-01
3-23:4-4:6    -12.589944 -3.561112e-01  4.010620e-01  8.816270e-01
4-39:3-10:3   -12.589944 -3.561112e-01  4.010620e-01  8.816270e-01
4-61:5-24:4   -11.381563  2.410466e-01  4.034697e-01  8.866493e-01
3-h:3-22:4    -13.782659 -4.665352e-01  4.048729e-01  8.889198e-01
4-39:1-14:6   -13.782659 -4.665352e-01  4.048729e-01  8.889198e-01
1-24:2-15:5   -13.776673  4.403554e-01  4.048729e-01  8.889198e-01
3-21:4-17:5   -13.124104 -3.827668e-01  4.050322e-01  8.889989e-01
3-30:5-12:6   -12.508441  3.859076e-01  4.101027e-01  8.993065e-01
3-53:1-26:4   -12.508441  3.859076e-01  4.101027e-01  8.993065e-01
6-1:3-16:6    -12.508441  3.859076e-01  4.101027e-01  8.993065e-01
3-30:5-5:4    -10.725267  2.033162e-01  4.149314e-01  9.096185e-01
1-2:6-6:6     -13.039946 -3.372522e-01  4.176922e-01  9.153923e-01
3-7:6-6:5     -12.490178 -4.076415e-01  4.187542e-01  9.174408e-01
1-18:3-16:6   -11.635043 -2.659134e-01  4.215233e-01  9.232271e-01
1-2:2-21:3    -14.575140 -8.815727e-01  4.239502e-01  9.248889e-01
1-69:4-23:3   -14.539946  6.627478e-01  4.239502e-01  9.248889e-01
1-69:6-25:3   -14.539946  6.627478e-01  4.239502e-01  9.248889e-01
2-70:3-10:3   -14.575140 -8.815727e-01  4.239502e-01  9.248889e-01
3-30:2-2:1    -14.539946  6.627478e-01  4.239502e-01  9.248889e-01
3-30:4-4:5    -14.575140 -8.815727e-01  4.239502e-01  9.248889e-01
3-53:3-10:3   -14.539946  6.627478e-01  4.239502e-01  9.248889e-01
3-72:1-7:4    -14.575140 -8.815727e-01  4.239502e-01  9.248889e-01
4-30-4:4-4:4  -14.575140 -8.815727e-01  4.239502e-01  9.248889e-01
4-30-4:5-12:6 -14.575140 -8.815727e-01  4.239502e-01  9.248889e-01
4-31:5-24:6   -14.575140 -8.815727e-01  4.239502e-01  9.248889e-01
4-59:1-1:3    -14.539946  6.627478e-01  4.239502e-01  9.248889e-01
4-59:6-6:1    -14.539946  6.627478e-01  4.239502e-01  9.248889e-01
1-69:2-21:1   -13.692373 -6.471074e-01  4.243562e-01  9.249349e-01
4-b:4-23:5    -13.692373 -6.471074e-01  4.243562e-01  9.249349e-01
3-48:6-6:5    -13.651142  4.403554e-01  4.243562e-01  9.249349e-01
5-51:1-1:4    -11.915982  2.959655e-01  4.340423e-01  9.457608e-01
1-3:3-22:6    -11.880271  2.994929e-01  4.397054e-01  9.578110e-01
3-21:6-6:5    -12.905215 -4.076415e-01  4.407991e-01  9.599032e-01
1-46:2-8:3    -13.566179 -5.596446e-01  4.420683e-01  9.603462e-01
2-70:2-15:5   -13.566179 -5.596446e-01  4.420683e-01  9.603462e-01
3-13:2-15:4   -13.566179 -5.596446e-01  4.420683e-01  9.603462e-01
4-31:2-15:6   -13.566179 -5.596446e-01  4.420683e-01  9.603462e-01
3-21:1-7:5    -13.535665  4.403554e-01  4.420683e-01  9.603462e-01
3-23:1-14:6   -13.535665  4.403554e-01  4.420683e-01  9.603462e-01
3-73:5-5:4    -13.535665  4.403554e-01  4.420683e-01  9.603462e-01
3-9:2-21:4    -13.535665  4.403554e-01  4.420683e-01  9.603462e-01
3-33:3-3:4    -12.307114  2.983364e-01  4.426260e-01  9.612679e-01
4-b:2-21:4    -12.282659 -2.966102e-01  4.499625e-01  9.743810e-01
1-24:6-25:6   -15.736105  1.440355e+00  4.531250e-01  9.743810e-01
1-24:7-27:4   -15.736105  1.440355e+00  4.531250e-01  9.743810e-01
2-26:6-6:5    -15.736105  1.440355e+00  4.531250e-01  9.743810e-01
3-13:2-2:5    -15.736105  1.440355e+00  4.531250e-01  9.743810e-01
3-23:1-20:3   -15.736105  1.440355e+00  4.531250e-01  9.743810e-01
3-48:4-4:3    -15.736105  1.440355e+00  4.531250e-01  9.743810e-01
3-53:3-16:3   -15.736105  1.440355e+00  4.531250e-01  9.743810e-01
3-53:3-9:3    -15.736105  1.440355e+00  4.531250e-01  9.743810e-01
3-64:3-22:5   -15.736105  1.440355e+00  4.531250e-01  9.743810e-01
3-74:1-1:3    -15.736105  1.440355e+00  4.531250e-01  9.743810e-01
3-7:3-10:1    -15.736105  1.440355e+00  4.531250e-01  9.743810e-01
3-9:6-25:4    -15.736105  1.440355e+00  4.531250e-01  9.743810e-01
4-30-2:3-10:3 -15.736105  1.440355e+00  4.531250e-01  9.743810e-01
4-30-4:6-25:4 -15.736105  1.440355e+00  4.531250e-01  9.743810e-01
4-b:2-21:1    -15.736105  1.440355e+00  4.531250e-01  9.743810e-01
4-b:2-2:3     -15.736105  1.440355e+00  4.531250e-01  9.743810e-01
1-3:5-12:3    -15.575140 -8.815727e-01  4.531250e-01  9.743810e-01
1-8:3-3:3     -15.575140 -8.815727e-01  4.531250e-01  9.743810e-01
3-20:3-22:3   -15.575140 -8.815727e-01  4.531250e-01  9.743810e-01
3-30-3:4-4:6  -15.575140 -8.815727e-01  4.531250e-01  9.743810e-01
3-30:4-17:1   -15.575140 -8.815727e-01  4.531250e-01  9.743810e-01
3-49:1-14:6   -15.575140 -8.815727e-01  4.531250e-01  9.743810e-01
3-72:1-14:4   -15.575140 -8.815727e-01  4.531250e-01  9.743810e-01
3-74:2-8:1    -15.575140 -8.815727e-01  4.531250e-01  9.743810e-01
3-9:6-13:3    -15.575140 -8.815727e-01  4.531250e-01  9.743810e-01
3-h:1-14:4    -15.575140 -8.815727e-01  4.531250e-01  9.743810e-01
3-h:2-21:5    -15.575140 -8.815727e-01  4.531250e-01  9.743810e-01
4-30-2:3-3:6  -15.575140 -8.815727e-01  4.531250e-01  9.743810e-01
4-31:6-6:3    -15.575140 -8.815727e-01  4.531250e-01  9.743810e-01
4-39:1-14:1   -15.575140 -8.815727e-01  4.531250e-01  9.743810e-01
4-b:5-12:3    -15.575140 -8.815727e-01  4.531250e-01  9.743810e-01
5-a:1-26:5    -15.575140 -8.815727e-01  4.531250e-01  9.743810e-01
4-b:3-10:4    -10.492436 -1.610952e-01  4.542634e-01  9.747170e-01
3-11:5-5:6    -14.332427  6.330005e-01  4.544983e-01  9.747170e-01
3-21:6-13:3   -14.332427  6.330005e-01  4.544983e-01  9.747170e-01
3-73:5-12:4   -14.332427  6.330005e-01  4.544983e-01  9.747170e-01
4-30-4:2-15:5 -14.332427  6.330005e-01  4.544983e-01  9.747170e-01
3-53:3-16:6   -14.345425 -6.971481e-01  4.544983e-01  9.747170e-01
3-72:1-26:5   -14.345425 -6.971481e-01  4.544983e-01  9.747170e-01
3-74:2-21:5   -14.345425 -6.971481e-01  4.544983e-01  9.747170e-01
7-4-1:1-26:1  -14.345425 -6.971481e-01  4.544983e-01  9.747170e-01
5-51:2-15:5   -11.801693 -2.535414e-01  4.557413e-01  9.770920e-01
2-26:3-22:4   -13.451177 -4.856440e-01  4.582583e-01  9.816125e-01
4-4:5-12:5    -13.428750  4.403554e-01  4.582583e-01  9.816125e-01
4-b:3-9:5     -13.428750  4.403554e-01  4.582583e-01  9.816125e-01
1-18:6-13:3   -12.713907  3.148245e-01  4.613912e-01  9.880296e-01
3-74:3-10:6   -10.703733  1.602475e-01  4.623030e-01  9.896882e-01
3-74:7-27:4   -12.171463  3.110724e-01  4.638176e-01  9.926358e-01
2-5:4-23:4    -10.688159  1.632458e-01  4.647069e-01  9.942438e-01
3-30:1-7:4    -12.652395  3.200612e-01  4.708790e-01  1.000000e+00
3-9:6-19:6    -12.652395  3.200612e-01  4.708790e-01  1.000000e+00
1-18:2-15:1   -13.345425 -4.221410e-01  4.731297e-01  1.000000e+00
3-49:4-17:4   -13.345425 -4.221410e-01  4.731297e-01  1.000000e+00
3-11:3-22:4   -10.351186 -1.296567e-01  4.759077e-01  1.000000e+00
3-53:2-2:6    -12.635043 -2.659134e-01  4.798877e-01  1.000000e+00
3-11:6-19:6   -14.151142 -5.596446e-01  4.806824e-01  1.000000e+00
4-39:2-8:1    -14.151142 -5.596446e-01  4.806824e-01  1.000000e+00
4-4:4-4:5     -14.151142 -5.596446e-01  4.806824e-01  1.000000e+00
4-b:3-22:1    -14.151142 -5.596446e-01  4.806824e-01  1.000000e+00
1-3:5-24:5    -14.151142  6.102804e-01  4.806824e-01  1.000000e+00
3-30-3:4-17:4 -14.151142  6.102804e-01  4.806824e-01  1.000000e+00
3-30:3-10:3   -14.151142  6.102804e-01  4.806824e-01  1.000000e+00
3-33:3-3:5    -14.151142  6.102804e-01  4.806824e-01  1.000000e+00
3-53:1-7:4    -14.151142  6.102804e-01  4.806824e-01  1.000000e+00
3-74:1-14:5   -14.151142  6.102804e-01  4.806824e-01  1.000000e+00
3-74:1-1:6    -14.151142  6.102804e-01  4.806824e-01  1.000000e+00
7-4-1:4-17:5  -14.151142  6.102804e-01  4.806824e-01  1.000000e+00
4-39:3-3:6    -10.584999  1.537342e-01  4.806879e-01  1.000000e+00
1-3:3-16:4    -11.215960 -1.990549e-01  4.847202e-01  1.000000e+00
3-30:5-24:4   -11.215960 -1.990549e-01  4.847202e-01  1.000000e+00
1-2:4-17:5    -13.247465 -3.669995e-01  4.868502e-01  1.000000e+00
3-9:3-22:6    -13.192373  3.528926e-01  4.868502e-01  1.000000e+00
4-59:5-5:6    -10.543780  1.340242e-01  4.871171e-01  1.000000e+00
3-30:2-15:5   -12.575140 -2.377165e-01  4.884557e-01  1.000000e+00
4-61:4-4:4    -12.575140 -2.377165e-01  4.884557e-01  1.000000e+00
4-30-4:2-2:4  -11.990178 -2.377165e-01  4.943823e-01  1.000000e+00
3-9:3-22:4    -11.144597  1.657330e-01  4.944425e-01  1.000000e+00
1-2:6-6:4     -10.790497 -1.513644e-01  4.976294e-01  1.000000e+00
7-4-1:2-21:6  -13.156169 -3.186365e-01  4.995598e-01  1.000000e+00
1-18:2-15:2   -33.236168 -3.355977e+01  5.000000e-01  1.000000e+00
1-18:3-16:2   -33.236168 -3.355977e+01  5.000000e-01  1.000000e+00
1-24:4-17:1   -33.236168 -3.355977e+01  5.000000e-01  1.000000e+00
1-24:5-24:1   -33.236168 -3.355977e+01  5.000000e-01  1.000000e+00
1-24:7-27:6   -33.236168 -3.355977e+01  5.000000e-01  1.000000e+00
1-2:1-14:5    -33.236168 -3.355977e+01  5.000000e-01  1.000000e+00
1-2:3-16:2    -33.236168 -3.355977e+01  5.000000e-01  1.000000e+00
1-3:1-20:6    -33.236168 -3.355977e+01  5.000000e-01  1.000000e+00
1-3:3-16:1    -33.236168 -3.355977e+01  5.000000e-01  1.000000e+00
1-3:6-25:6    -33.236168 -3.355977e+01  5.000000e-01  1.000000e+00
1-45:6-13:6   -33.236168 -3.355977e+01  5.000000e-01  1.000000e+00
1-46:3-16:2   -33.236168 -3.355977e+01  5.000000e-01  1.000000e+00
1-46:4-23:3   -33.236168 -3.355977e+01  5.000000e-01  1.000000e+00
1-58:3-3:1    -33.236168 -3.355977e+01  5.000000e-01  1.000000e+00
1-58:4-4:5    -33.236168 -3.355977e+01  5.000000e-01  1.000000e+00
1-58:6-6:4    -33.236168 -3.355977e+01  5.000000e-01  1.000000e+00
1-69:1-1:1    -33.236168 -3.355977e+01  5.000000e-01  1.000000e+00
1-69:6-13:2   -33.236168 -3.355977e+01  5.000000e-01  1.000000e+00
1-8:2-8:3     -33.236168 -3.355977e+01  5.000000e-01  1.000000e+00
1-8:6-13:2    -33.236168 -3.355977e+01  5.000000e-01  1.000000e+00
1-8:6-25:1    -33.236168 -3.355977e+01  5.000000e-01  1.000000e+00
1-f:1-1:4     -33.236168 -3.355977e+01  5.000000e-01  1.000000e+00
1-NL1:3-9:4   -33.236168 -3.355977e+01  5.000000e-01  1.000000e+00
1-NL1:6-13:5  -33.236168 -3.355977e+01  5.000000e-01  1.000000e+00
2-26:3-9:3    -33.236168 -3.355977e+01  5.000000e-01  1.000000e+00
2-26:5-12:2   -33.236168 -3.355977e+01  5.000000e-01  1.000000e+00
2-26:6-13:2   -33.236168 -3.355977e+01  5.000000e-01  1.000000e+00
2-5:2-15:2    -33.236168 -3.355977e+01  5.000000e-01  1.000000e+00
2-5:3-9:2     -33.236168 -3.355977e+01  5.000000e-01  1.000000e+00
2-5:5-5:2     -33.236168 -3.355977e+01  5.000000e-01  1.000000e+00
2-5:7-27:1    -33.236168 -3.355977e+01  5.000000e-01  1.000000e+00
2-70:1-14:5   -33.236168 -3.355977e+01  5.000000e-01  1.000000e+00
2-70:2-8:2    -33.236168 -3.355977e+01  5.000000e-01  1.000000e+00
2-70:4-17:1   -33.236168 -3.355977e+01  5.000000e-01  1.000000e+00
2-70:4-4:2    -33.236168 -3.355977e+01  5.000000e-01  1.000000e+00
2-70:4-4:3    -33.236168 -3.355977e+01  5.000000e-01  1.000000e+00
2-70:5-12:1   -33.236168 -3.355977e+01  5.000000e-01  1.000000e+00
2-70:7-27:2   -33.236168 -3.355977e+01  5.000000e-01  1.000000e+00
2-70:7-27:3   -33.236168 -3.355977e+01  5.000000e-01  1.000000e+00
3-11:1-1:3    -33.236168 -3.355977e+01  5.000000e-01  1.000000e+00
3-11:4-17:3   -33.236168 -3.355977e+01  5.000000e-01  1.000000e+00
3-11:6-13:2   -33.236168 -3.355977e+01  5.000000e-01  1.000000e+00
3-11:6-19:2   -33.236168 -3.355977e+01  5.000000e-01  1.000000e+00
3-13:2-21:2   -33.236168 -3.355977e+01  5.000000e-01  1.000000e+00
3-13:2-8:5    -33.236168 -3.355977e+01  5.000000e-01  1.000000e+00
3-13:3-22:2   -33.236168 -3.355977e+01  5.000000e-01  1.000000e+00
3-20:1-14:6   -33.236168 -3.355977e+01  5.000000e-01  1.000000e+00
3-20:3-3:5    -33.236168 -3.355977e+01  5.000000e-01  1.000000e+00
3-20:4-4:4    -33.236168 -3.355977e+01  5.000000e-01  1.000000e+00
3-21:1-20:1   -33.236168 -3.355977e+01  5.000000e-01  1.000000e+00
3-21:4-4:3    -33.236168 -3.355977e+01  5.000000e-01  1.000000e+00
3-21:6-19:2   -33.236168 -3.355977e+01  5.000000e-01  1.000000e+00
3-30:2-15:2   -33.236168 -3.355977e+01  5.000000e-01  1.000000e+00
3-33:4-4:2    -33.236168 -3.355977e+01  5.000000e-01  1.000000e+00
3-33:6-6:1    -33.236168 -3.355977e+01  5.000000e-01  1.000000e+00
3-48:1-20:1   -33.236168 -3.355977e+01  5.000000e-01  1.000000e+00
3-48:1-7:2    -33.236168 -3.355977e+01  5.000000e-01  1.000000e+00
3-48:2-8:2    -33.236168 -3.355977e+01  5.000000e-01  1.000000e+00
3-48:4-23:2   -33.236168 -3.355977e+01  5.000000e-01  1.000000e+00
3-48:5-24:1   -33.236168 -3.355977e+01  5.000000e-01  1.000000e+00
3-48:6-25:3   -33.236168 -3.355977e+01  5.000000e-01  1.000000e+00
3-48:7-27:3   -33.236168 -3.355977e+01  5.000000e-01  1.000000e+00
3-49:4-23:1   -33.236168 -3.355977e+01  5.000000e-01  1.000000e+00
3-49:5-24:6   -33.236168 -3.355977e+01  5.000000e-01  1.000000e+00
3-49:5-5:2    -33.236168 -3.355977e+01  5.000000e-01  1.000000e+00
3-53:3-3:2    -33.236168 -3.355977e+01  5.000000e-01  1.000000e+00
3-53:5-12:3   -33.236168 -3.355977e+01  5.000000e-01  1.000000e+00
3-53:6-19:2   -33.236168 -3.355977e+01  5.000000e-01  1.000000e+00
3-64:2-21:1   -33.236168 -3.355977e+01  5.000000e-01  1.000000e+00
3-64:2-21:3   -33.236168 -3.355977e+01  5.000000e-01  1.000000e+00
3-64:6-13:1   -33.236168 -3.355977e+01  5.000000e-01  1.000000e+00
3-64:6-13:3   -33.236168 -3.355977e+01  5.000000e-01  1.000000e+00
3-72:1-26:6   -33.236168 -3.355977e+01  5.000000e-01  1.000000e+00
3-73:2-21:5   -33.236168 -3.355977e+01  5.000000e-01  1.000000e+00
3-73:5-12:1   -33.236168 -3.355977e+01  5.000000e-01  1.000000e+00
3-74:1-20:1   -33.236168 -3.355977e+01  5.000000e-01  1.000000e+00
3-7:1-20:6    -33.236168 -3.355977e+01  5.000000e-01  1.000000e+00
3-7:3-9:2     -33.236168 -3.355977e+01  5.000000e-01  1.000000e+00
3-d:2-2:5     -33.236168 -3.355977e+01  5.000000e-01  1.000000e+00
3-d:3-10:4    -33.236168 -3.355977e+01  5.000000e-01  1.000000e+00
3-h:1-26:6    -33.236168 -3.355977e+01  5.000000e-01  1.000000e+00
3-h:1-7:2     -33.236168 -3.355977e+01  5.000000e-01  1.000000e+00
3-h:7-27:2    -33.236168 -3.355977e+01  5.000000e-01  1.000000e+00
4-28:7-27:4   -33.236168 -3.355977e+01  5.000000e-01  1.000000e+00
4-30-2:1-20:5 -33.236168 -3.355977e+01  5.000000e-01  1.000000e+00
4-30-2:5-12:3 -33.236168 -3.355977e+01  5.000000e-01  1.000000e+00
4-30-2:7-27:5 -33.236168 -3.355977e+01  5.000000e-01  1.000000e+00
4-30-4:2-8:3  -33.236168 -3.355977e+01  5.000000e-01  1.000000e+00
4-30-4:3-9:1  -33.236168 -3.355977e+01  5.000000e-01  1.000000e+00
4-30-4:4-23:3 -33.236168 -3.355977e+01  5.000000e-01  1.000000e+00
4-30-4:5-24:6 -33.236168 -3.355977e+01  5.000000e-01  1.000000e+00
4-31:1-20:3   -33.236168 -3.355977e+01  5.000000e-01  1.000000e+00
4-31:2-2:2    -33.236168 -3.355977e+01  5.000000e-01  1.000000e+00
4-31:7-27:2   -33.236168 -3.355977e+01  5.000000e-01  1.000000e+00
4-31:7-27:5   -33.236168 -3.355977e+01  5.000000e-01  1.000000e+00
4-34:1-14:1   -33.236168 -3.355977e+01  5.000000e-01  1.000000e+00
4-34:3-9:2    -33.236168 -3.355977e+01  5.000000e-01  1.000000e+00
4-34:4-17:2   -33.236168 -3.355977e+01  5.000000e-01  1.000000e+00
4-34:6-25:3   -33.236168 -3.355977e+01  5.000000e-01  1.000000e+00
4-39:3-16:2   -33.236168 -3.355977e+01  5.000000e-01  1.000000e+00
4-39:5-5:1    -33.236168 -3.355977e+01  5.000000e-01  1.000000e+00
4-39:5-5:2    -33.236168 -3.355977e+01  5.000000e-01  1.000000e+00
4-39:6-13:2   -33.236168 -3.355977e+01  5.000000e-01  1.000000e+00
4-39:6-25:2   -33.236168 -3.355977e+01  5.000000e-01  1.000000e+00
4-4:1-26:2    -33.236168 -3.355977e+01  5.000000e-01  1.000000e+00
4-4:1-26:3    -33.236168 -3.355977e+01  5.000000e-01  1.000000e+00
4-4:7-27:2    -33.236168 -3.355977e+01  5.000000e-01  1.000000e+00
4-61:3-9:2    -33.236168 -3.355977e+01  5.000000e-01  1.000000e+00
4-61:5-12:1   -33.236168 -3.355977e+01  5.000000e-01  1.000000e+00
4-61:6-6:1    -33.236168 -3.355977e+01  5.000000e-01  1.000000e+00
4-b:1-14:5    -33.236168 -3.355977e+01  5.000000e-01  1.000000e+00
4-b:2-21:3    -33.236168 -3.355977e+01  5.000000e-01  1.000000e+00
4-b:2-8:2     -33.236168 -3.355977e+01  5.000000e-01  1.000000e+00
4-b:3-16:3    -33.236168 -3.355977e+01  5.000000e-01  1.000000e+00
4-b:3-9:1     -33.236168 -3.355977e+01  5.000000e-01  1.000000e+00
4-b:4-17:1    -33.236168 -3.355977e+01  5.000000e-01  1.000000e+00
4-b:5-24:3    -33.236168 -3.355977e+01  5.000000e-01  1.000000e+00
4-b:7-27:5    -33.236168 -3.355977e+01  5.000000e-01  1.000000e+00
5-51:5-5:2    -33.236168 -3.355977e+01  5.000000e-01  1.000000e+00
5-51:6-25:3   -33.236168 -3.355977e+01  5.000000e-01  1.000000e+00
5-51:6-6:1    -33.236168 -3.355977e+01  5.000000e-01  1.000000e+00
5-a:2-21:3    -33.236168 -3.355977e+01  5.000000e-01  1.000000e+00
5-a:2-8:3     -33.236168 -3.355977e+01  5.000000e-01  1.000000e+00
5-a:4-17:1    -33.236168 -3.355977e+01  5.000000e-01  1.000000e+00
5-a:5-12:1    -33.236168 -3.355977e+01  5.000000e-01  1.000000e+00
6-1:1-26:2    -33.236168 -3.355977e+01  5.000000e-01  1.000000e+00
6-1:3-16:3    -33.236168 -3.355977e+01  5.000000e-01  1.000000e+00
6-1:4-17:2    -33.236168 -3.355977e+01  5.000000e-01  1.000000e+00
6-1:6-25:5    -33.236168 -3.355977e+01  5.000000e-01  1.000000e+00
7-4-1:1-14:3  -33.236168 -3.355977e+01  5.000000e-01  1.000000e+00
7-4-1:3-9:1   -33.236168 -3.355977e+01  5.000000e-01  1.000000e+00
7-4-1:4-17:3  -33.236168 -3.355977e+01  5.000000e-01  1.000000e+00
7-4-1:6-13:2  -33.236168 -3.355977e+01  5.000000e-01  1.000000e+00
3-15:2-15:6   -13.990178  5.923585e-01  5.034447e-01  1.000000e+00
3-15:5-5:6    -13.990178  5.923585e-01  5.034447e-01  1.000000e+00
3-21:2-8:3    -13.990178  5.923585e-01  5.034447e-01  1.000000e+00
3-48:3-16:5   -13.990178  5.923585e-01  5.034447e-01  1.000000e+00
3-74:1-26:6   -13.982207 -4.527294e-01  5.034447e-01  1.000000e+00
3-9:3-16:5    -13.982207 -4.527294e-01  5.034447e-01  1.000000e+00
4-30-4:3-9:5  -13.990178  5.923585e-01  5.034447e-01  1.000000e+00
4-39:3-22:3   -12.429670  3.372619e-01  5.044038e-01  1.000000e+00
3-21:4-23:5   -13.070646 -2.758516e-01  5.113758e-01  1.000000e+00
4-31:6-13:5   -13.070646 -2.758516e-01  5.113758e-01  1.000000e+00
4-61:2-21:6   -13.070646 -2.758516e-01  5.113758e-01  1.000000e+00
1-3:2-8:5     -13.027178  3.623529e-01  5.113758e-01  1.000000e+00
2-5:6-25:6    -13.027178  3.623529e-01  5.113758e-01  1.000000e+00
3-21:3-16:5   -13.027178  3.623529e-01  5.113758e-01  1.000000e+00
4-61:6-25:4   -13.027178  3.623529e-01  5.113758e-01  1.000000e+00
4-59:2-21:6   -11.008955 -1.524692e-01  5.151625e-01  1.000000e+00
1-18:2-2:3    -12.350360 -2.840101e-01  5.189580e-01  1.000000e+00
4-4:6-13:6    -12.350360 -2.840101e-01  5.189580e-01  1.000000e+00
3-64:3-3:4    -11.814929 -2.270692e-01  5.202916e-01  1.000000e+00
4-31:6-13:4   -10.956535  1.807116e-01  5.206334e-01  1.000000e+00
3-33:6-13:5   -13.010499 -3.961458e-01  5.223974e-01  1.000000e+00
4-b:4-23:4    -13.010499 -3.961458e-01  5.223974e-01  1.000000e+00
4-34:2-21:1   -13.832427 -3.669995e-01  5.234671e-01  1.000000e+00
3-9:5-24:4    -12.300922 -2.600843e-01  5.257734e-01  1.000000e+00
1-2:3-3:6     -10.571487 -1.388015e-01  5.287149e-01  1.000000e+00
4-39:2-15:6   -11.701044  2.227640e-01  5.340599e-01  1.000000e+00
6-1:3-9:4     -11.219909  1.732514e-01  5.394196e-01  1.000000e+00
3-74:2-8:5    -13.736105 -5.596446e-01  5.412562e-01  1.000000e+00
4-59:5-24:3   -13.736105 -5.596446e-01  5.412562e-01  1.000000e+00
1-8:2-21:5    -12.858661 -3.145321e-01  5.423840e-01  1.000000e+00
2-26:3-3:6    -12.858661 -3.145321e-01  5.423840e-01  1.000000e+00
3-48:1-1:5    -12.151142  2.704304e-01  5.446122e-01  1.000000e+00
1-69:3-3:5    -11.628035 -2.049797e-01  5.467135e-01  1.000000e+00
3-15:2-8:5    -14.943623 -9.746821e-01  5.488281e-01  1.000000e+00
3-30:1-26:3   -14.943623 -9.746821e-01  5.488281e-01  1.000000e+00
3-73:3-22:6   -14.943623 -9.746821e-01  5.488281e-01  1.000000e+00
3-h:3-10:4    -14.943623 -9.746821e-01  5.488281e-01  1.000000e+00
4-30-4:3-9:6  -14.943623 -9.746821e-01  5.488281e-01  1.000000e+00
4-34:2-21:2   -14.943623 -9.746821e-01  5.488281e-01  1.000000e+00
4-34:4-17:3   -14.943623 -9.746821e-01  5.488281e-01  1.000000e+00
4-4:1-1:6     -14.943623 -9.746821e-01  5.488281e-01  1.000000e+00
6-1:5-5:3     -14.943623 -9.746821e-01  5.488281e-01  1.000000e+00
3-21:5-5:4    -10.111696  9.993099e-02  5.494605e-01  1.000000e+00
4-61:4-17:5   -12.128945 -2.641887e-01  5.504125e-01  1.000000e+00
4-b:6-13:4    -11.583644  1.825577e-01  5.507089e-01  1.000000e+00
4-59:4-4:6    -11.598042 -1.919128e-01  5.507089e-01  1.000000e+00
1-2:1-26:6    -12.744608  3.762251e-01  5.514843e-01  1.000000e+00
3-15:2-21:6   -12.788696 -2.795367e-01  5.514843e-01  1.000000e+00
4-b:4-17:4    -12.744608  3.762251e-01  5.514843e-01  1.000000e+00
1-3:4-17:4    -11.555133  1.875894e-01  5.546011e-01  1.000000e+00
3-9:2-8:4     -13.607411 -4.771824e-01  5.571971e-01  1.000000e+00
4-4:1-1:4     -13.607411 -4.771824e-01  5.571971e-01  1.000000e+00
4-61:1-1:6    -13.607411 -4.771824e-01  5.571971e-01  1.000000e+00
3-11:6-13:5   -12.684461  2.559309e-01  5.600646e-01  1.000000e+00
3-23:1-7:5    -12.684461  2.559309e-01  5.600646e-01  1.000000e+00
3-53:3-22:6   -12.722152 -2.477006e-01  5.600646e-01  1.000000e+00
4-30-4:4-17:4 -12.684461  2.559309e-01  5.600646e-01  1.000000e+00
3-30:2-2:6    -10.606748 -1.386578e-01  5.707535e-01  1.000000e+00
1-24:3-16:5   -13.490178 -4.076415e-01  5.715882e-01  1.000000e+00
3-49:5-24:4   -13.490178 -4.076415e-01  5.715882e-01  1.000000e+00
3-74:5-12:6   -13.490178 -4.076415e-01  5.715882e-01  1.000000e+00
4-39:3-3:1    -13.490178 -4.076415e-01  5.715882e-01  1.000000e+00
3-23:2-21:6   -11.409682 -1.653656e-01  5.760121e-01  1.000000e+00
1-3:2-21:1    -14.651142 -7.295696e-01  5.810547e-01  1.000000e+00
1-69:2-8:3    -14.651142 -7.295696e-01  5.810547e-01  1.000000e+00
3-21:2-15:1   -14.651142 -7.295696e-01  5.810547e-01  1.000000e+00
3-33:1-1:6    -14.651142 -7.295696e-01  5.810547e-01  1.000000e+00
3-49:6-19:5   -14.651142 -7.295696e-01  5.810547e-01  1.000000e+00
4-30-4:6-19:6 -14.651142 -7.295696e-01  5.810547e-01  1.000000e+00
5-a:1-7:4     -14.651142 -7.295696e-01  5.810547e-01  1.000000e+00
3-9:2-2:4     -11.358661 -1.446071e-01  5.824938e-01  1.000000e+00
3-30:3-22:6   -11.349947  1.238818e-01  5.824938e-01  1.000000e+00
3-7:4-23:6    -13.382425 -3.481405e-01  5.846647e-01  1.000000e+00
4-31:3-16:6   -13.382425 -3.481405e-01  5.846647e-01  1.000000e+00
1-69:3-16:5   -12.496214 -2.547900e-01  5.900533e-01  1.000000e+00
3-15:3-22:4   -10.086500  9.570726e-02  5.933838e-01  1.000000e+00
6-1:3-22:4    -11.257191 -1.726214e-01  5.946155e-01  1.000000e+00
1-69:1-26:4   -10.793447  1.258448e-01  5.957765e-01  1.000000e+00
3-33:5-12:6   -13.238928  2.597832e-01  5.966149e-01  1.000000e+00
3-48:6-25:4   -13.238928  2.597832e-01  5.966149e-01  1.000000e+00
4-39:3-22:1   -12.408786  1.865988e-01  5.966418e-01  1.000000e+00
6-1:1-7:4     -12.405215  2.883523e-01  5.966418e-01  1.000000e+00
7-4-1:2-15:6  -12.408786  1.865988e-01  5.966418e-01  1.000000e+00
3-23:3-9:5    -11.760462 -1.710793e-01  5.984117e-01  1.000000e+00
3-43:3-16:4   -11.760462 -1.710793e-01  5.984117e-01  1.000000e+00
3-23:2-2:6    -10.051067 -9.199245e-02  5.984882e-01  1.000000e+00
3-30:6-13:1   -14.414176 -5.596446e-01  6.072388e-01  1.000000e+00
4-39:6-19:1   -14.414176 -5.596446e-01  6.072388e-01  1.000000e+00
3-33:2-8:4    -12.338897 -1.841354e-01  6.089207e-01  1.000000e+00
1-24:3-10:4   -12.310230  2.033162e-01  6.089207e-01  1.000000e+00
3-48:5-24:4   -11.114071  1.508488e-01  6.109737e-01  1.000000e+00
4-39:3-9:5    -10.652239  1.251532e-01  6.135472e-01  1.000000e+00
1-69:5-24:5   -13.102711 -2.117213e-01  6.177193e-01  1.000000e+00
1-18:6-6:4    -10.218447  9.602092e-02  6.192070e-01  1.000000e+00
4-39:4-23:4   -10.603883 -1.089832e-01  6.207289e-01  1.000000e+00
3-21:2-2:4     -9.529952  7.517413e-02  6.243976e-01  1.000000e+00
1-24:1-14:6   -16.443623 -1.144607e+00  6.250000e-01  1.000000e+00
1-24:2-8:3    -16.443623 -1.144607e+00  6.250000e-01  1.000000e+00
1-24:2-8:6    -16.443623 -1.144607e+00  6.250000e-01  1.000000e+00
1-2:6-25:5    -16.443623 -1.144607e+00  6.250000e-01  1.000000e+00
1-46:5-12:3   -16.443623 -1.144607e+00  6.250000e-01  1.000000e+00
1-8:1-1:3     -16.443623 -1.144607e+00  6.250000e-01  1.000000e+00
2-26:2-21:4   -16.443623 -1.144607e+00  6.250000e-01  1.000000e+00
2-26:3-10:6   -16.443623 -1.144607e+00  6.250000e-01  1.000000e+00
3-11:3-10:1   -16.443623 -1.144607e+00  6.250000e-01  1.000000e+00
3-11:3-10:2   -16.443623 -1.144607e+00  6.250000e-01  1.000000e+00
3-11:3-16:3   -16.443623 -1.144607e+00  6.250000e-01  1.000000e+00
3-15:2-8:3    -16.443623 -1.144607e+00  6.250000e-01  1.000000e+00
3-15:5-24:5   -16.443623 -1.144607e+00  6.250000e-01  1.000000e+00
3-20:2-8:6    -16.443623 -1.144607e+00  6.250000e-01  1.000000e+00
3-23:3-10:2   -16.443623 -1.144607e+00  6.250000e-01  1.000000e+00
3-30:3-10:1   -16.443623 -1.144607e+00  6.250000e-01  1.000000e+00
3-33:5-5:3    -16.443623 -1.144607e+00  6.250000e-01  1.000000e+00
3-64:3-3:3    -16.443623 -1.144607e+00  6.250000e-01  1.000000e+00
3-72:5-24:6   -16.443623 -1.144607e+00  6.250000e-01  1.000000e+00
3-73:2-15:6   -16.443623 -1.144607e+00  6.250000e-01  1.000000e+00
3-73:4-17:5   -16.443623 -1.144607e+00  6.250000e-01  1.000000e+00
3-74:3-3:1    -16.443623 -1.144607e+00  6.250000e-01  1.000000e+00
3-9:2-21:3    -16.443623 -1.144607e+00  6.250000e-01  1.000000e+00
4-30-2:5-5:1  -16.443623 -1.144607e+00  6.250000e-01  1.000000e+00
4-30-4:1-7:6  -16.443623 -1.144607e+00  6.250000e-01  1.000000e+00
4-30-4:4-4:6  -16.443623 -1.144607e+00  6.250000e-01  1.000000e+00
4-34:1-14:6   -16.443623 -1.144607e+00  6.250000e-01  1.000000e+00
4-39:1-1:1    -16.443623 -1.144607e+00  6.250000e-01  1.000000e+00
4-39:3-22:2   -16.443623 -1.144607e+00  6.250000e-01  1.000000e+00
5-a:1-20:4    -16.443623 -1.144607e+00  6.250000e-01  1.000000e+00
6-1:3-22:1    -16.443623 -1.144607e+00  6.250000e-01  1.000000e+00
7-4-1:6-19:1  -16.443623 -1.144607e+00  6.250000e-01  1.000000e+00
3-21:3-9:6    -11.005109 -1.132429e-01  6.255036e-01  1.000000e+00
1-8:5-24:5    -14.213907 -4.341137e-01  6.290588e-01  1.000000e+00
3-30-3:2-8:4  -14.213907 -4.341137e-01  6.290588e-01  1.000000e+00
3-48:1-20:4   -14.213907 -4.341137e-01  6.290588e-01  1.000000e+00
5-a:3-10:5    -14.213907 -4.341137e-01  6.290588e-01  1.000000e+00
1-3:2-15:6    -12.915982  2.959655e-01  6.358280e-01  1.000000e+00
1-8:3-3:5     -12.960731 -2.966102e-01  6.358280e-01  1.000000e+00
3-21:1-26:3   -12.960731 -2.966102e-01  6.358280e-01  1.000000e+00
3-49:2-8:4    -12.960731 -2.966102e-01  6.358280e-01  1.000000e+00
4-31:6-13:6   -12.915982  2.959655e-01  6.358280e-01  1.000000e+00
3-21:6-6:6    -12.061187 -1.935167e-01  6.399729e-01  1.000000e+00
3-30:2-21:4   -10.852116  1.300153e-01  6.425688e-01  1.000000e+00
3-33:1-1:4    -14.039946 -3.372522e-01  6.476059e-01  1.000000e+00
4-59:2-2:6     -9.978255 -7.534441e-02  6.480409e-01  1.000000e+00
1-2:1-26:5    -11.319264 -1.056129e-01  6.509598e-01  1.000000e+00
7-4-1:1-26:6  -12.814929 -2.270692e-01  6.515878e-01  1.000000e+00
3-7:3-3:4      -9.925536  7.778535e-02  6.532658e-01  1.000000e+00
1-3:4-23:5    -12.718018  1.888167e-01  6.587381e-01  1.000000e+00
6-1:1-1:5     -12.747465 -1.970745e-01  6.587381e-01  1.000000e+00
1-18:1-7:4    -11.869597  1.262468e-01  6.608836e-01  1.000000e+00
3-21:3-3:4    -10.224747  8.342088e-02  6.630645e-01  1.000000e+00
3-11:2-15:4   -11.190056  1.135451e-01  6.635854e-01  1.000000e+00
1-3:3-3:1     -13.845425  3.028519e-01  6.636238e-01  1.000000e+00
1-8:6-19:5    -13.845425  3.028519e-01  6.636238e-01  1.000000e+00
3-30:4-17:5   -13.845425  3.028519e-01  6.636238e-01  1.000000e+00
3-53:6-25:4   -13.845425  3.028519e-01  6.636238e-01  1.000000e+00
4-34:4-4:5    -13.885885 -2.600843e-01  6.636238e-01  1.000000e+00
5-51:4-23:5   -13.845425  3.028519e-01  6.636238e-01  1.000000e+00
5-a:2-21:4    -13.845425  3.028519e-01  6.636238e-01  1.000000e+00
3-33:2-15:4   -11.834846  1.336941e-01  6.646455e-01  1.000000e+00
3-74:5-12:5   -12.656169  1.993473e-01  6.654658e-01  1.000000e+00
4-4:3-10:5    -11.136268 -1.446071e-01  6.705341e-01  1.000000e+00
4-59:6-6:6    -10.580514 -8.619039e-02  6.737741e-01  1.000000e+00
3-48:3-3:6    -11.093982 -1.279283e-01  6.749346e-01  1.000000e+00
4-34:4-17:6   -11.735400  1.540512e-01  6.752225e-01  1.000000e+00
1-8:4-17:6    -13.713907  3.148245e-01  6.776395e-01  1.000000e+00
2-26:6-13:5   -13.713907  3.148245e-01  6.776395e-01  1.000000e+00
3-33:1-7:6    -13.713907  3.148245e-01  6.776395e-01  1.000000e+00
1-69:1-26:3   -12.539946  2.179630e-01  6.778086e-01  1.000000e+00
4-4:3-16:4    -12.462657 -1.876758e-01  6.888798e-01  1.000000e+00
4-59:1-7:6    -12.432439  2.339045e-01  6.888798e-01  1.000000e+00
4-34:2-15:6   -10.958810 -1.142334e-01  6.890543e-01  1.000000e+00
2-5:2-15:3    -13.651142 -3.897196e-01  6.900380e-01  1.000000e+00
3-11:3-9:6    -13.593403  3.248782e-01  6.900380e-01  1.000000e+00
3-15:2-2:5    -13.651142 -3.897196e-01  6.900380e-01  1.000000e+00
3-74:2-2:3    -13.593403  3.248782e-01  6.900380e-01  1.000000e+00
4-30-2:2-2:5  -13.593403  3.248782e-01  6.900380e-01  1.000000e+00
3-7:3-3:5     -12.336464  1.508488e-01  6.988834e-01  1.000000e+00
3-33:3-22:4   -10.311109  7.329796e-02  7.003953e-01  1.000000e+00
1-18:6-25:4   -13.531409 -3.251793e-01  7.011080e-01  1.000000e+00
2-5:5-24:5    -13.531409 -3.251793e-01  7.011080e-01  1.000000e+00
3-20:6-19:4   -13.531409 -3.251793e-01  7.011080e-01  1.000000e+00
3-30:6-19:5   -13.531409 -3.251793e-01  7.011080e-01  1.000000e+00
3-74:5-5:1    -13.482207  3.334402e-01  7.011080e-01  1.000000e+00
4-30-2:3-10:6 -13.482207  3.334402e-01  7.011080e-01  1.000000e+00
4-34:1-7:5    -13.482207  3.334402e-01  7.011080e-01  1.000000e+00
1-18:3-9:6    -10.293018 -7.281639e-02  7.027135e-01  1.000000e+00
4-30-2:3-10:4 -12.288696  1.602475e-01  7.035367e-01  1.000000e+00
4-34:6-13:4    -9.449814 -5.390876e-02  7.039231e-01  1.000000e+00
3-11:2-15:5   -13.421426 -2.701380e-01  7.110711e-01  1.000000e+00
4-34:5-24:6   -13.378982  3.408198e-01  7.110711e-01  1.000000e+00
4-61:4-4:6    -13.421426 -2.701380e-01  7.110711e-01  1.000000e+00
3-7:2-2:6     -11.374701  1.184273e-01  7.117033e-01  1.000000e+00
5-51:6-6:5    -12.197697  1.773210e-01  7.122309e-01  1.000000e+00
3-49:3-16:4   -13.282659  3.472460e-01  7.201001e-01  1.000000e+00
3-9:2-2:6     -12.119295 -1.785544e-01  7.202028e-01  1.000000e+00
4-39:2-21:6   -11.244786  1.234983e-01  7.227871e-01  1.000000e+00
3-73:2-2:4    -13.224921 -1.811329e-01  7.283325e-01  1.000000e+00
1-2:5-12:4    -10.531741 -8.248536e-02  7.301611e-01  1.000000e+00
3-9:2-15:6    -11.997225 -1.290102e-01  7.310089e-01  1.000000e+00
1-2:6-6:5     -11.958810 -1.142334e-01  7.343420e-01  1.000000e+00
2-5:3-9:6     -13.112141  1.924279e-01  7.358788e-01  1.000000e+00
4-4:3-22:6    -13.136268 -1.446071e-01  7.358788e-01  1.000000e+00
4-b:2-2:5     -13.136268 -1.446071e-01  7.358788e-01  1.000000e+00
4-34:2-2:5    -10.402992  6.184380e-02  7.406259e-01  1.000000e+00
3-53:3-3:4    -11.889361  8.671847e-02  7.406528e-01  1.000000e+00
3-15:4-4:4    -13.031409  2.058902e-01  7.428294e-01  1.000000e+00
3-48:2-2:5    -11.854083  9.521994e-02  7.436442e-01  1.000000e+00
1-46:1-26:6   -12.990178 -2.377165e-01  7.492586e-01  1.000000e+00
1-69:6-6:3    -12.990178 -2.377165e-01  7.492586e-01  1.000000e+00
3-21:3-10:3   -12.954983  2.179630e-01  7.492586e-01  1.000000e+00
2-70:3-16:5   -15.039946 -7.820370e-01  7.539063e-01  1.000000e+00
2-70:6-13:3   -15.039946 -7.820370e-01  7.539063e-01  1.000000e+00
3-20:5-5:4    -15.039946 -7.820370e-01  7.539063e-01  1.000000e+00
3-33:5-5:5    -15.039946 -7.820370e-01  7.539063e-01  1.000000e+00
3-53:4-4:6    -15.039946 -7.820370e-01  7.539063e-01  1.000000e+00
3-73:6-19:5   -15.039946 -7.820370e-01  7.539063e-01  1.000000e+00
4-39:4-17:3   -15.039946 -7.820370e-01  7.539063e-01  1.000000e+00
4-39:6-19:3   -15.039946 -7.820370e-01  7.539063e-01  1.000000e+00
4-4:1-7:6     -15.039946 -7.820370e-01  7.539063e-01  1.000000e+00
4-61:2-15:3   -15.039946 -7.820370e-01  7.539063e-01  1.000000e+00
4-61:2-21:1   -15.039946 -7.820370e-01  7.539063e-01  1.000000e+00
4-61:3-16:1   -15.039946 -7.820370e-01  7.539063e-01  1.000000e+00
4-b:3-22:3    -15.039946 -7.820370e-01  7.539063e-01  1.000000e+00
4-b:6-6:6     -15.039946 -7.820370e-01  7.539063e-01  1.000000e+00
5-a:6-13:5    -15.039946 -7.820370e-01  7.539063e-01  1.000000e+00
3-11:2-15:6   -12.914176 -2.035008e-01  7.552287e-01  1.000000e+00
3-53:3-9:4    -12.882425  2.288513e-01  7.552287e-01  1.000000e+00
1-69:6-19:5   -11.693368  6.998698e-02  7.571891e-01  1.000000e+00
4-39:2-21:4   -10.183150  5.040891e-02  7.592376e-01  1.000000e+00
3-30:6-13:4    -9.652905 -4.634306e-02  7.598117e-01  1.000000e+00
5-51:5-5:6     -9.652905 -4.634306e-02  7.598117e-01  1.000000e+00
2-5:3-16:3    -12.813359  2.387216e-01  7.607916e-01  1.000000e+00
1-46:1-14:4   -12.773698 -1.446071e-01  7.659918e-01  1.000000e+00
1-2:3-3:5     -11.545874 -8.757613e-02  7.687918e-01  1.000000e+00
1-8:1-26:4    -12.708463 -1.190720e-01  7.708670e-01  1.000000e+00
3-30:1-26:5   -12.689726  1.322331e-01  7.708670e-01  1.000000e+00
5-a:3-10:4    -12.689726  1.322331e-01  7.708670e-01  1.000000e+00
1-2:2-8:1     -14.736105 -5.596446e-01  7.744141e-01  1.000000e+00
3-13:3-3:6    -14.736105 -5.596446e-01  7.744141e-01  1.000000e+00
3-15:3-22:1   -14.736105 -5.596446e-01  7.744141e-01  1.000000e+00
3-15:3-9:5    -14.736105 -5.596446e-01  7.744141e-01  1.000000e+00
3-48:5-24:5   -14.736105 -5.596446e-01  7.744141e-01  1.000000e+00
3-64:3-10:5   -14.736105 -5.596446e-01  7.744141e-01  1.000000e+00
3-74:6-25:5   -14.736105 -5.596446e-01  7.744141e-01  1.000000e+00
3-h:3-10:6    -14.736105 -5.596446e-01  7.744141e-01  1.000000e+00
3-21:2-15:6   -11.415079 -9.251856e-02  7.788761e-01  1.000000e+00
3-15:2-15:4   -11.364108 -7.421775e-02  7.825559e-01  1.000000e+00
3-74:2-2:4    -10.513080  7.262364e-02  7.831087e-01  1.000000e+00
1-24:6-19:5   -14.490178 -4.076415e-01  7.905273e-01  1.000000e+00
1-46:5-24:5   -14.490178 -4.076415e-01  7.905273e-01  1.000000e+00
2-5:4-23:3    -14.490178 -4.076415e-01  7.905273e-01  1.000000e+00
3-73:1-14:4   -14.490178 -4.076415e-01  7.905273e-01  1.000000e+00
3-74:4-23:5   -14.490178 -4.076415e-01  7.905273e-01  1.000000e+00
5-a:2-2:3     -14.490178 -4.076415e-01  7.905273e-01  1.000000e+00
2-70:2-21:6   -12.430592 -1.235455e-01  7.913664e-01  1.000000e+00
3-74:1-26:4   -10.397465  5.078862e-02  7.915970e-01  1.000000e+00
3-30:6-13:5   -12.363688  9.640103e-02  7.948437e-01  1.000000e+00
2-5:4-4:5     -12.314929  1.077801e-01  7.981526e-01  1.000000e+00
4-59:1-1:6    -12.329214 -8.571338e-02  7.981526e-01  1.000000e+00
3-74:1-1:4    -11.128035  8.569055e-02  7.985445e-01  1.000000e+00
1-8:3-10:5    -11.107116  9.077099e-02  7.999564e-01  1.000000e+00
2-5:6-6:6     -12.281158 -6.865822e-02  8.013065e-01  1.000000e+00
3-30:1-26:6   -12.281158 -6.865822e-02  8.013065e-01  1.000000e+00
4-39:4-23:5   -12.267786  1.184273e-01  8.013065e-01  1.000000e+00
1-2:3-16:1    -14.282659 -2.966102e-01  8.036194e-01  1.000000e+00
1-46:3-3:3    -14.282659 -2.966102e-01  8.036194e-01  1.000000e+00
4-30-4:3-22:3 -14.282659 -2.966102e-01  8.036194e-01  1.000000e+00
4-61:2-2:3    -14.282659 -2.966102e-01  8.036194e-01  1.000000e+00
3-30:6-6:4    -11.057603 -5.517199e-02  8.040204e-01  1.000000e+00
3-15:1-7:4    -12.057328  8.280342e-02  8.151212e-01  1.000000e+00
3-23:3-16:5   -11.974324 -8.320653e-02  8.198929e-01  1.000000e+00
4-39:5-5:4     -9.918784  4.359666e-02  8.228342e-01  1.000000e+00
1-69:1-7:4    -11.905215  1.184273e-01  8.243132e-01  1.000000e+00
4-31:2-15:5   -11.870445 -1.160379e-01  8.264047e-01  1.000000e+00
3-15:6-19:4   -11.838897  6.484629e-02  8.284233e-01  1.000000e+00
3-21:2-21:6   -11.838897  6.484629e-02  8.284233e-01  1.000000e+00
3-21:3-10:1   -13.782659  1.773210e-01  8.318119e-01  1.000000e+00
3-43:3-10:5   -13.782659  1.773210e-01  8.318119e-01  1.000000e+00
1-24:2-2:5    -13.656169  1.993473e-01  8.388197e-01  1.000000e+00
3-33:2-8:6    -13.697697 -2.966102e-01  8.388197e-01  1.000000e+00
5-a:3-22:3    -13.697697 -2.966102e-01  8.388197e-01  1.000000e+00
1-69:3-22:6   -10.385018 -3.239757e-02  8.439127e-01  1.000000e+00
3-15:2-2:1    -13.539946  2.179630e-01  8.450190e-01  1.000000e+00
3-48:1-14:6   -13.575140 -2.377165e-01  8.450190e-01  1.000000e+00
3-7:4-4:6     -13.539946  2.179630e-01  8.450190e-01  1.000000e+00
4-34:6-13:1   -13.539946  2.179630e-01  8.450190e-01  1.000000e+00
4-59:3-16:1   -13.575140 -2.377165e-01  8.450190e-01  1.000000e+00
1-8:5-12:6    -13.432439  2.339045e-01  8.505540e-01  1.000000e+00
4-4:2-15:6    -13.432439  2.339045e-01  8.505540e-01  1.000000e+00
1-24:5-24:4   -13.462657 -1.876758e-01  8.505540e-01  1.000000e+00
1-2:4-17:6    -13.462657 -1.876758e-01  8.505540e-01  1.000000e+00
1-8:6-6:4     -13.462657 -1.876758e-01  8.505540e-01  1.000000e+00
3-23:2-2:5    -10.162860  3.459574e-02  8.551751e-01  1.000000e+00
1-46:4-17:6   -13.332427  2.477103e-01  8.555356e-01  1.000000e+00
4-4:4-17:5    -13.332427  2.477103e-01  8.555356e-01  1.000000e+00
6-1:6-19:5    -10.101176 -3.986624e-02  8.582549e-01  1.000000e+00
5-51:3-10:3   -11.139958  6.184380e-02  8.644050e-01  1.000000e+00
3-74:6-6:4    -11.107263 -5.204095e-02  8.663216e-01  1.000000e+00
4-61:3-3:5    -11.100811  3.124276e-02  8.663216e-01  1.000000e+00
3-33:1-7:4    -13.075140  1.184273e-01  8.679394e-01  1.000000e+00
3-48:6-25:6   -13.075140  1.184273e-01  8.679394e-01  1.000000e+00
1-18:1-26:3   -12.996214  1.355008e-01  8.714147e-01  1.000000e+00
3-30:1-14:4   -13.020878 -1.763159e-01  8.714147e-01  1.000000e+00
4-61:5-5:4    -10.927945  4.108524e-02  8.740403e-01  1.000000e+00
3-11:4-4:4    -12.921426  1.508488e-01  8.746293e-01  1.000000e+00
3-11:5-5:5    -12.943623 -1.446071e-01  8.746293e-01  1.000000e+00
3-33:3-16:6   -12.943623 -1.446071e-01  8.746293e-01  1.000000e+00
3-7:3-10:3    -12.943623 -1.446071e-01  8.746293e-01  1.000000e+00
3-21:4-17:4   -10.896914 -2.097572e-02  8.755812e-01  1.000000e+00
3-30:3-9:5    -12.850360  1.647210e-01  8.776143e-01  1.000000e+00
3-48:1-26:5   -12.870445 -1.160379e-01  8.776143e-01  1.000000e+00
4-31:4-23:4   -12.602711  9.243212e-02  8.877248e-01  1.000000e+00
2-70:1-26:6   -12.562848 -1.215235e-01  8.898840e-01  1.000000e+00
1-8:2-21:4    -12.490178  1.184273e-01  8.919232e-01  1.000000e+00
2-70:3-3:4    -12.437078  1.300153e-01  8.938531e-01  1.000000e+00
4-4:3-10:4    -10.290497  3.207529e-02  8.987707e-01  1.000000e+00
4-59:3-9:6    -10.071487  1.951231e-02  9.060500e-01  1.000000e+00
3-21:6-19:5   -11.921426 -1.002130e-01  9.110721e-01  1.000000e+00
3-23:6-19:1   -11.748181 -3.963751e-02  9.161289e-01  1.000000e+00
1-69:6-13:4    -9.727309 -2.498715e-02  9.166448e-01  1.000000e+00
1-18:4-4:4    -11.689726 -8.159728e-02  9.179231e-01  1.000000e+00
3-21:2-2:6    -10.368591  2.175131e-02  9.478964e-01  1.000000e+00
4-34:3-3:5    -10.273698  2.531793e-02  9.495878e-01  1.000000e+00
3-30:2-2:4     -9.954566 -1.215678e-02  1.000000e+00  1.000000e+00
3-23:4-4:4    -10.752491  6.702250e-03  1.000000e+00  1.000000e+00
1-3:2-15:4    -10.299046 -5.270392e-03  1.000000e+00  1.000000e+00
4-4:5-5:4     -11.623501 -2.171643e-04  1.000000e+00  1.000000e+00
1-3:3-3:6     -11.619295  5.926526e-02  1.000000e+00  1.000000e+00
1-46:5-24:4   -11.619295  5.926526e-02  1.000000e+00  1.000000e+00
1-46:6-6:4    -11.775928  1.585760e-02  1.000000e+00  1.000000e+00
4-39:5-24:5   -12.171463 -7.421775e-02  1.000000e+00  1.000000e+00
3-21:2-8:6    -12.086500 -4.507140e-02  1.000000e+00  1.000000e+00
2-70:2-21:4   -12.819659  1.033204e-01  1.000000e+00  1.000000e+00
3-74:3-22:1   -12.819659  1.033204e-01  1.000000e+00  1.000000e+00
3-30:5-5:5    -13.158695  9.931851e-02  1.000000e+00  1.000000e+00
3-49:3-22:6   -13.171463 -7.421775e-02  1.000000e+00  1.000000e+00
3-7:2-15:5    -13.171463 -7.421775e-02  1.000000e+00  1.000000e+00
4-4:5-12:4    -11.930592  4.256312e-03  1.000000e+00  1.000000e+00
4-30-4:3-16:4 -13.671463 -4.507140e-02  1.000000e+00  1.000000e+00
1-69:3-16:3   -13.247465  7.778535e-02  1.000000e+00  1.000000e+00
3-72:1-1:4    -13.261921 -1.071324e-01  1.000000e+00  1.000000e+00
3-9:6-13:5    -12.761921 -1.215678e-02  1.000000e+00  1.000000e+00
3-48:1-1:3    -12.662502  7.778535e-02  1.000000e+00  1.000000e+00
4-39:6-25:4   -12.662502  7.778535e-02  1.000000e+00  1.000000e+00
3-30:3-3:5    -13.006389 -1.907619e-02  1.000000e+00  1.000000e+00
3-9:3-10:6    -11.858661  2.531793e-02  1.000000e+00  1.000000e+00
1-24:3-16:6   -13.506389 -1.002130e-01  1.000000e+00  1.000000e+00
3-43:6-19:6   -13.490178  1.184273e-01  1.000000e+00  1.000000e+00
3-74:1-7:5    -13.490178  1.184273e-01  1.000000e+00  1.000000e+00
3-11:1-1:4    -13.300922 -2.912986e-02  1.000000e+00  1.000000e+00
3-15:3-22:5   -13.300922 -2.912986e-02  1.000000e+00  1.000000e+00
3-23:4-4:5    -13.288696  1.602475e-01  1.000000e+00  1.000000e+00
3-48:1-7:6    -13.288696  1.602475e-01  1.000000e+00  1.000000e+00
3-30-3:3-16:4 -12.858661  2.531793e-02  1.000000e+00  1.000000e+00
1-69:5-12:3   -14.443623  2.531793e-02  1.000000e+00  1.000000e+00
2-5:2-21:3    -14.443623  2.531793e-02  1.000000e+00  1.000000e+00
3-23:6-25:5   -14.443623  2.531793e-02  1.000000e+00  1.000000e+00
3-49:3-16:6   -14.443623  2.531793e-02  1.000000e+00  1.000000e+00
4-b:5-24:5    -14.443623  2.531793e-02  1.000000e+00  1.000000e+00
5-a:5-5:5     -14.443623  2.531793e-02  1.000000e+00  1.000000e+00
1-18:4-17:3   -14.075140  1.184273e-01  1.000000e+00  1.000000e+00
1-69:4-4:5    -14.075140  1.184273e-01  1.000000e+00  1.000000e+00
2-26:2-2:4    -14.102711 -2.117213e-01  1.000000e+00  1.000000e+00
3-11:1-7:6    -14.102711 -2.117213e-01  1.000000e+00  1.000000e+00
3-23:2-21:3   -14.102711 -2.117213e-01  1.000000e+00  1.000000e+00
3-33:5-12:3   -14.102711 -2.117213e-01  1.000000e+00  1.000000e+00
3-72:2-15:4   -14.075140  1.184273e-01  1.000000e+00  1.000000e+00
3-74:1-1:5    -14.075140  1.184273e-01  1.000000e+00  1.000000e+00
4-30-2:1-26:4 -14.102711 -2.117213e-01  1.000000e+00  1.000000e+00
4-30-4:2-8:5  -14.075140  1.184273e-01  1.000000e+00  1.000000e+00
1-18:6-6:3    -14.428750  4.403554e-01  1.000000e+00  1.000000e+00
2-26:3-16:4   -14.428750  4.403554e-01  1.000000e+00  1.000000e+00
3-49:5-5:5    -14.428750  4.403554e-01  1.000000e+00  1.000000e+00
4-61:7-27:4   -14.428750  4.403554e-01  1.000000e+00  1.000000e+00
1-8:5-12:5    -14.236105  4.403554e-01  1.000000e+00  1.000000e+00
2-5:4-4:6     -14.236105  4.403554e-01  1.000000e+00  1.000000e+00
3-73:1-26:4   -14.236105  4.403554e-01  1.000000e+00  1.000000e+00
3-74:7-27:5   -14.236105  4.403554e-01  1.000000e+00  1.000000e+00
4-30-2:5-24:4 -14.236105  4.403554e-01  1.000000e+00  1.000000e+00
1-24:3-3:3    -13.990178  2.883523e-01  1.000000e+00  1.000000e+00
3-20:2-2:4    -14.006389 -1.907619e-02  1.000000e+00  1.000000e+00
3-30:5-24:5   -13.990178  2.883523e-01  1.000000e+00  1.000000e+00
3-48:2-8:5    -13.990178  2.883523e-01  1.000000e+00  1.000000e+00
3-74:2-2:1    -14.006389 -1.907619e-02  1.000000e+00  1.000000e+00
4-59:4-4:1    -13.990178  2.883523e-01  1.000000e+00  1.000000e+00
4-b:4-4:4     -14.006389 -1.907619e-02  1.000000e+00  1.000000e+00
3-11:4-23:4   -12.889361  8.671847e-02  1.000000e+00  1.000000e+00
3-23:1-14:5   -14.066179  4.403554e-01  1.000000e+00  1.000000e+00
3-33:2-21:6   -12.889361  8.671847e-02  1.000000e+00  1.000000e+00
5-51:1-7:5    -14.066179  4.403554e-01  1.000000e+00  1.000000e+00
1-2:1-1:6     -13.747465 -1.970745e-01  1.000000e+00  1.000000e+00
1-3:6-13:1    -13.724921  6.184380e-02  1.000000e+00  1.000000e+00
1-69:3-10:1   -13.724921  6.184380e-02  1.000000e+00  1.000000e+00
3-21:6-19:3   -13.747465 -1.970745e-01  1.000000e+00  1.000000e+00
3-9:1-26:3    -13.747465 -1.970745e-01  1.000000e+00  1.000000e+00
3-9:3-22:5    -13.724921  6.184380e-02  1.000000e+00  1.000000e+00
4-39:1-14:5   -13.747465 -1.970745e-01  1.000000e+00  1.000000e+00
4-59:4-17:3   -13.747465 -1.970745e-01  1.000000e+00  1.000000e+00
4-b:1-7:4     -13.724921  6.184380e-02  1.000000e+00  1.000000e+00
1-58:5-5:6    -15.651142  4.403554e-01  1.000000e+00  1.000000e+00
1-69:1-26:1   -15.651142  4.403554e-01  1.000000e+00  1.000000e+00
2-5:6-13:2    -15.651142  4.403554e-01  1.000000e+00  1.000000e+00
2-70:5-24:5   -15.651142  4.403554e-01  1.000000e+00  1.000000e+00
3-15:6-19:3   -15.651142  4.403554e-01  1.000000e+00  1.000000e+00
3-21:1-14:3   -15.651142  4.403554e-01  1.000000e+00  1.000000e+00
3-23:3-22:2   -15.651142  4.403554e-01  1.000000e+00  1.000000e+00
3-30:2-15:3   -15.651142  4.403554e-01  1.000000e+00  1.000000e+00
3-33:6-13:3   -15.651142  4.403554e-01  1.000000e+00  1.000000e+00
3-49:3-22:1   -15.651142  4.403554e-01  1.000000e+00  1.000000e+00
3-49:6-6:5    -15.651142  4.403554e-01  1.000000e+00  1.000000e+00
3-64:4-23:6   -15.651142  4.403554e-01  1.000000e+00  1.000000e+00
3-72:3-10:3   -15.651142  4.403554e-01  1.000000e+00  1.000000e+00
3-73:3-9:6    -15.651142  4.403554e-01  1.000000e+00  1.000000e+00
3-7:2-21:2    -15.651142  4.403554e-01  1.000000e+00  1.000000e+00
3-7:6-25:6    -15.651142  4.403554e-01  1.000000e+00  1.000000e+00
3-h:5-24:4    -15.651142  4.403554e-01  1.000000e+00  1.000000e+00
4-30-2:6-19:5 -15.651142  4.403554e-01  1.000000e+00  1.000000e+00
4-59:3-3:2    -15.651142  4.403554e-01  1.000000e+00  1.000000e+00
4-61:1-1:3    -15.651142  4.403554e-01  1.000000e+00  1.000000e+00
7-4-1:3-3:1   -15.651142  4.403554e-01  1.000000e+00  1.000000e+00
3-11:1-26:5   -13.800922 -9.015929e-02  1.000000e+00  1.000000e+00
4-59:2-8:3    -13.800922 -9.015929e-02  1.000000e+00  1.000000e+00
4-61:1-14:4   -13.800922 -9.015929e-02  1.000000e+00  1.000000e+00
1-24:3-22:6   -14.651142  4.403554e-01  1.000000e+00  1.000000e+00
1-58:5-24:4   -14.651142  4.403554e-01  1.000000e+00  1.000000e+00
2-70:1-1:6    -14.651142  4.403554e-01  1.000000e+00  1.000000e+00
3-15:7-27:4   -14.651142  4.403554e-01  1.000000e+00  1.000000e+00
3-30:2-15:1   -14.651142  4.403554e-01  1.000000e+00  1.000000e+00
3-64:2-2:6    -14.651142  4.403554e-01  1.000000e+00  1.000000e+00
4-4:7-27:4    -14.651142  4.403554e-01  1.000000e+00  1.000000e+00
1-18:1-1:1    -16.236105  4.403554e-01  1.000000e+00  1.000000e+00
1-18:1-26:2   -16.236105  4.403554e-01  1.000000e+00  1.000000e+00
1-18:5-24:1   -16.236105  4.403554e-01  1.000000e+00  1.000000e+00
1-46:3-16:3   -16.236105  4.403554e-01  1.000000e+00  1.000000e+00
1-58:2-15:6   -16.236105  4.403554e-01  1.000000e+00  1.000000e+00
2-26:1-1:4    -16.236105  4.403554e-01  1.000000e+00  1.000000e+00
2-26:1-26:6   -16.236105  4.403554e-01  1.000000e+00  1.000000e+00
2-26:3-22:6   -16.236105  4.403554e-01  1.000000e+00  1.000000e+00
2-5:1-26:3    -16.236105  4.403554e-01  1.000000e+00  1.000000e+00
2-70:3-22:1   -16.236105  4.403554e-01  1.000000e+00  1.000000e+00
3-15:6-13:3   -16.236105  4.403554e-01  1.000000e+00  1.000000e+00
3-20:3-9:4    -16.236105  4.403554e-01  1.000000e+00  1.000000e+00
3-23:1-1:1    -16.236105  4.403554e-01  1.000000e+00  1.000000e+00
3-23:1-7:3    -16.236105  4.403554e-01  1.000000e+00  1.000000e+00
3-23:6-19:2   -16.236105  4.403554e-01  1.000000e+00  1.000000e+00
3-23:6-25:3   -16.236105  4.403554e-01  1.000000e+00  1.000000e+00
3-23:7-27:3   -16.236105  4.403554e-01  1.000000e+00  1.000000e+00
3-30-3:3-3:3  -16.236105  4.403554e-01  1.000000e+00  1.000000e+00
3-30-3:6-13:1 -16.236105  4.403554e-01  1.000000e+00  1.000000e+00
3-30:1-26:1   -16.236105  4.403554e-01  1.000000e+00  1.000000e+00
3-43:6-25:6   -16.236105  4.403554e-01  1.000000e+00  1.000000e+00
3-48:7-27:6   -16.236105  4.403554e-01  1.000000e+00  1.000000e+00
3-49:1-7:4    -16.236105  4.403554e-01  1.000000e+00  1.000000e+00
3-49:1-7:6    -16.236105  4.403554e-01  1.000000e+00  1.000000e+00
3-64:3-16:5   -16.236105  4.403554e-01  1.000000e+00  1.000000e+00
3-64:6-25:6   -16.236105  4.403554e-01  1.000000e+00  1.000000e+00
3-64:6-6:5    -16.236105  4.403554e-01  1.000000e+00  1.000000e+00
3-72:2-21:6   -16.236105  4.403554e-01  1.000000e+00  1.000000e+00
3-72:4-4:4    -16.236105  4.403554e-01  1.000000e+00  1.000000e+00
3-73:3-16:3   -16.236105  4.403554e-01  1.000000e+00  1.000000e+00
3-73:5-12:6   -16.236105  4.403554e-01  1.000000e+00  1.000000e+00
3-7:1-20:4    -16.236105  4.403554e-01  1.000000e+00  1.000000e+00
3-7:3-9:1     -16.236105  4.403554e-01  1.000000e+00  1.000000e+00
3-7:5-5:1     -16.236105  4.403554e-01  1.000000e+00  1.000000e+00
3-9:1-14:6    -16.236105  4.403554e-01  1.000000e+00  1.000000e+00
3-9:1-1:3     -16.236105  4.403554e-01  1.000000e+00  1.000000e+00
3-9:5-12:3    -16.236105  4.403554e-01  1.000000e+00  1.000000e+00
3-h:4-4:4     -16.236105  4.403554e-01  1.000000e+00  1.000000e+00
3-h:5-24:6    -16.236105  4.403554e-01  1.000000e+00  1.000000e+00
4-30-2:4-4:5  -16.236105  4.403554e-01  1.000000e+00  1.000000e+00
4-30-2:5-5:6  -16.236105  4.403554e-01  1.000000e+00  1.000000e+00
4-30-4:2-15:3 -16.236105  4.403554e-01  1.000000e+00  1.000000e+00
4-31:5-24:3   -16.236105  4.403554e-01  1.000000e+00  1.000000e+00
4-31:7-27:4   -16.236105  4.403554e-01  1.000000e+00  1.000000e+00
4-39:1-14:3   -16.236105  4.403554e-01  1.000000e+00  1.000000e+00
4-4:1-1:1     -16.236105  4.403554e-01  1.000000e+00  1.000000e+00
4-59:1-1:1    -16.236105  4.403554e-01  1.000000e+00  1.000000e+00
4-61:1-20:3   -16.236105  4.403554e-01  1.000000e+00  1.000000e+00
4-61:4-23:3   -16.236105  4.403554e-01  1.000000e+00  1.000000e+00
4-61:4-4:1    -16.236105  4.403554e-01  1.000000e+00  1.000000e+00
3-74:3-16:6   -13.602711  9.243212e-02  1.000000e+00  1.000000e+00
3-7:2-8:1     -13.621695 -1.446071e-01  1.000000e+00  1.000000e+00
3-7:6-19:3    -13.602711  9.243212e-02  1.000000e+00  1.000000e+00
4-59:6-19:3   -13.621695 -1.446071e-01  1.000000e+00  1.000000e+00
1-24:6-25:4   -15.736105 -5.596446e-01  1.000000e+00  1.000000e+00
1-58:5-12:5   -15.736105 -5.596446e-01  1.000000e+00  1.000000e+00
1-8:4-17:1    -15.736105 -5.596446e-01  1.000000e+00  1.000000e+00
2-70:4-17:5   -15.736105 -5.596446e-01  1.000000e+00  1.000000e+00
3-11:1-1:5    -15.736105 -5.596446e-01  1.000000e+00  1.000000e+00
3-7:6-25:5    -15.736105 -5.596446e-01  1.000000e+00  1.000000e+00
3-9:3-22:1    -15.736105 -5.596446e-01  1.000000e+00  1.000000e+00
3-9:4-23:3    -15.736105 -5.596446e-01  1.000000e+00  1.000000e+00
4-31:2-15:3   -15.736105 -5.596446e-01  1.000000e+00  1.000000e+00
4-b:5-5:6     -15.736105 -5.596446e-01  1.000000e+00  1.000000e+00
6-1:5-24:1    -15.736105 -5.596446e-01  1.000000e+00  1.000000e+00
7-4-1:2-15:1  -15.736105 -5.596446e-01  1.000000e+00  1.000000e+00
3-48:1-26:6   -12.391979  3.981750e-02  1.000000e+00  1.000000e+00
1-18:3-16:1   -16.736105 -5.596446e-01  1.000000e+00  1.000000e+00
1-18:3-22:2   -16.736105 -5.596446e-01  1.000000e+00  1.000000e+00
1-18:6-13:2   -16.736105 -5.596446e-01  1.000000e+00  1.000000e+00
1-24:3-16:3   -16.736105 -5.596446e-01  1.000000e+00  1.000000e+00
1-24:3-22:1   -16.736105 -5.596446e-01  1.000000e+00  1.000000e+00
1-24:3-9:3    -16.736105 -5.596446e-01  1.000000e+00  1.000000e+00
1-24:6-6:1    -16.736105 -5.596446e-01  1.000000e+00  1.000000e+00
1-2:4-23:1    -16.736105 -5.596446e-01  1.000000e+00  1.000000e+00
1-3:3-10:2    -16.736105 -5.596446e-01  1.000000e+00  1.000000e+00
1-69:4-17:1   -16.736105 -5.596446e-01  1.000000e+00  1.000000e+00
1-8:6-25:6    -16.736105 -5.596446e-01  1.000000e+00  1.000000e+00
1-NL1:3-22:4  -16.736105 -5.596446e-01  1.000000e+00  1.000000e+00
2-26:1-26:4   -16.736105 -5.596446e-01  1.000000e+00  1.000000e+00
2-5:1-14:1    -16.736105 -5.596446e-01  1.000000e+00  1.000000e+00
2-5:1-14:3    -16.736105 -5.596446e-01  1.000000e+00  1.000000e+00
2-70:3-16:3   -16.736105 -5.596446e-01  1.000000e+00  1.000000e+00
2-70:4-4:1    -16.736105 -5.596446e-01  1.000000e+00  1.000000e+00
3-11:5-24:1   -16.736105 -5.596446e-01  1.000000e+00  1.000000e+00
3-13:3-3:3    -16.736105 -5.596446e-01  1.000000e+00  1.000000e+00
3-13:4-23:6   -16.736105 -5.596446e-01  1.000000e+00  1.000000e+00
3-13:6-19:5   -16.736105 -5.596446e-01  1.000000e+00  1.000000e+00
3-15:5-24:1   -16.736105 -5.596446e-01  1.000000e+00  1.000000e+00
3-15:7-27:5   -16.736105 -5.596446e-01  1.000000e+00  1.000000e+00
3-20:1-1:4    -16.736105 -5.596446e-01  1.000000e+00  1.000000e+00
3-20:5-24:6   -16.736105 -5.596446e-01  1.000000e+00  1.000000e+00
3-21:4-17:2   -16.736105 -5.596446e-01  1.000000e+00  1.000000e+00
3-23:1-14:1   -16.736105 -5.596446e-01  1.000000e+00  1.000000e+00
3-23:2-8:2    -16.736105 -5.596446e-01  1.000000e+00  1.000000e+00
3-30:3-16:1   -16.736105 -5.596446e-01  1.000000e+00  1.000000e+00
3-30:6-6:1    -16.736105 -5.596446e-01  1.000000e+00  1.000000e+00
3-33:1-1:3    -16.736105 -5.596446e-01  1.000000e+00  1.000000e+00
3-33:5-24:3   -16.736105 -5.596446e-01  1.000000e+00  1.000000e+00
3-43:2-15:5   -16.736105 -5.596446e-01  1.000000e+00  1.000000e+00
3-43:2-21:1   -16.736105 -5.596446e-01  1.000000e+00  1.000000e+00
3-43:2-2:3    -16.736105 -5.596446e-01  1.000000e+00  1.000000e+00
3-48:3-9:1    -16.736105 -5.596446e-01  1.000000e+00  1.000000e+00
3-49:1-7:3    -16.736105 -5.596446e-01  1.000000e+00  1.000000e+00
3-49:2-21:1   -16.736105 -5.596446e-01  1.000000e+00  1.000000e+00
3-53:2-15:1   -16.736105 -5.596446e-01  1.000000e+00  1.000000e+00
3-53:7-27:6   -16.736105 -5.596446e-01  1.000000e+00  1.000000e+00
3-64:2-8:5    -16.736105 -5.596446e-01  1.000000e+00  1.000000e+00
3-66:6-19:1   -16.736105 -5.596446e-01  1.000000e+00  1.000000e+00
3-72:4-4:6    -16.736105 -5.596446e-01  1.000000e+00  1.000000e+00
3-73:2-8:5    -16.736105 -5.596446e-01  1.000000e+00  1.000000e+00
3-73:4-23:5   -16.736105 -5.596446e-01  1.000000e+00  1.000000e+00
3-73:6-6:5    -16.736105 -5.596446e-01  1.000000e+00  1.000000e+00
3-74:1-14:3   -16.736105 -5.596446e-01  1.000000e+00  1.000000e+00
3-7:2-21:1    -16.736105 -5.596446e-01  1.000000e+00  1.000000e+00
3-7:4-23:1    -16.736105 -5.596446e-01  1.000000e+00  1.000000e+00
3-7:4-23:3    -16.736105 -5.596446e-01  1.000000e+00  1.000000e+00
3-9:2-21:5    -16.736105 -5.596446e-01  1.000000e+00  1.000000e+00
3-9:2-2:1     -16.736105 -5.596446e-01  1.000000e+00  1.000000e+00
3-9:2-8:5     -16.736105 -5.596446e-01  1.000000e+00  1.000000e+00
3-9:4-4:3     -16.736105 -5.596446e-01  1.000000e+00  1.000000e+00
3-9:4-4:5     -16.736105 -5.596446e-01  1.000000e+00  1.000000e+00
3-h:2-8:4     -16.736105 -5.596446e-01  1.000000e+00  1.000000e+00
3-h:3-16:6    -16.736105 -5.596446e-01  1.000000e+00  1.000000e+00
3-h:3-22:6    -16.736105 -5.596446e-01  1.000000e+00  1.000000e+00
4-30-2:1-7:5  -16.736105 -5.596446e-01  1.000000e+00  1.000000e+00
4-30-2:4-23:3 -16.736105 -5.596446e-01  1.000000e+00  1.000000e+00
4-30-2:6-13:1 -16.736105 -5.596446e-01  1.000000e+00  1.000000e+00
4-30-4:1-14:5 -16.736105 -5.596446e-01  1.000000e+00  1.000000e+00
4-30-4:1-26:2 -16.736105 -5.596446e-01  1.000000e+00  1.000000e+00
4-30-4:3-3:3  -16.736105 -5.596446e-01  1.000000e+00  1.000000e+00
4-30-4:6-6:1  -16.736105 -5.596446e-01  1.000000e+00  1.000000e+00
4-31:1-26:1   -16.736105 -5.596446e-01  1.000000e+00  1.000000e+00
4-31:6-13:3   -16.736105 -5.596446e-01  1.000000e+00  1.000000e+00
4-34:2-15:2   -16.736105 -5.596446e-01  1.000000e+00  1.000000e+00
4-39:6-25:1   -16.736105 -5.596446e-01  1.000000e+00  1.000000e+00
4-4:1-20:4    -16.736105 -5.596446e-01  1.000000e+00  1.000000e+00
4-4:4-17:1    -16.736105 -5.596446e-01  1.000000e+00  1.000000e+00
4-4:6-19:3    -16.736105 -5.596446e-01  1.000000e+00  1.000000e+00
4-4:6-25:5    -16.736105 -5.596446e-01  1.000000e+00  1.000000e+00
4-4:6-6:1     -16.736105 -5.596446e-01  1.000000e+00  1.000000e+00
4-61:7-27:5   -16.736105 -5.596446e-01  1.000000e+00  1.000000e+00
4-b:1-26:3    -16.736105 -5.596446e-01  1.000000e+00  1.000000e+00
4-b:2-8:6     -16.736105 -5.596446e-01  1.000000e+00  1.000000e+00
5-a:1-14:3    -16.736105 -5.596446e-01  1.000000e+00  1.000000e+00
5-a:3-3:1     -16.736105 -5.596446e-01  1.000000e+00  1.000000e+00
5-a:4-23:5    -16.736105 -5.596446e-01  1.000000e+00  1.000000e+00
5-a:6-25:5    -16.736105 -5.596446e-01  1.000000e+00  1.000000e+00
6-1:2-15:1    -16.736105 -5.596446e-01  1.000000e+00  1.000000e+00
7-4-1:2-8:5   -16.736105 -5.596446e-01  1.000000e+00  1.000000e+00
1-24:1-14:4   -15.943623  1.025318e+00  1.000000e+00  1.000000e+00
1-24:6-19:3   -15.943623  1.025318e+00  1.000000e+00  1.000000e+00
1-3:2-15:1    -14.247465  7.778535e-02  1.000000e+00  1.000000e+00
1-46:4-4:6    -13.052943 -1.121856e-01  1.000000e+00  1.000000e+00
1-46:6-19:1   -16.443623  2.025318e+00  1.000000e+00  1.000000e+00
1-58:2-21:4   -16.443623  2.025318e+00  1.000000e+00  1.000000e+00
1-69:5-12:1   -15.943623  1.025318e+00  1.000000e+00  1.000000e+00
2-26:5-12:6   -16.443623  2.025318e+00  1.000000e+00  1.000000e+00
3-11:3-22:1   -16.443623  2.025318e+00  1.000000e+00  1.000000e+00
3-11:4-23:5   -15.943623  1.025318e+00  1.000000e+00  1.000000e+00
3-13:4-23:3   -16.443623  2.025318e+00  1.000000e+00  1.000000e+00
3-13:6-13:2   -16.443623  2.025318e+00  1.000000e+00  1.000000e+00
3-13:6-19:2   -16.443623  2.025318e+00  1.000000e+00  1.000000e+00
3-13:6-6:4    -15.943623  1.025318e+00  1.000000e+00  1.000000e+00
3-15:1-14:6   -15.943623  1.025318e+00  1.000000e+00  1.000000e+00
3-15:1-7:3    -16.443623  2.025318e+00  1.000000e+00  1.000000e+00
3-15:3-16:1   -16.443623  2.025318e+00  1.000000e+00  1.000000e+00
3-15:6-6:1    -15.943623  1.025318e+00  1.000000e+00  1.000000e+00
3-15:6-6:3    -16.443623  2.025318e+00  1.000000e+00  1.000000e+00
3-20:2-8:5    -16.443623  2.025318e+00  1.000000e+00  1.000000e+00
3-23:3-3:1    -14.247465  7.778535e-02  1.000000e+00  1.000000e+00
3-23:5-24:3   -14.247465  7.778535e-02  1.000000e+00  1.000000e+00
3-30-3:1-1:6  -15.943623  1.025318e+00  1.000000e+00  1.000000e+00
3-30-3:1-26:3 -15.943623  1.025318e+00  1.000000e+00  1.000000e+00
3-30-3:2-21:6 -15.943623  1.025318e+00  1.000000e+00  1.000000e+00
3-30-3:3-16:1 -16.443623  2.025318e+00  1.000000e+00  1.000000e+00
3-30-3:5-5:5  -16.443623  2.025318e+00  1.000000e+00  1.000000e+00
3-30:5-24:1   -16.443623  2.025318e+00  1.000000e+00  1.000000e+00
3-30:6-19:3   -14.247465  7.778535e-02  1.000000e+00  1.000000e+00
3-30:6-25:5   -16.443623  2.025318e+00  1.000000e+00  1.000000e+00
3-33:2-8:1    -16.443623  2.025318e+00  1.000000e+00  1.000000e+00
3-33:4-23:3   -16.443623  2.025318e+00  1.000000e+00  1.000000e+00
3-33:6-19:1   -16.443623  2.025318e+00  1.000000e+00  1.000000e+00
3-43:2-8:4    -13.052943 -1.121856e-01  1.000000e+00  1.000000e+00
3-43:3-9:1    -16.443623  2.025318e+00  1.000000e+00  1.000000e+00
3-43:6-6:3    -15.943623  1.025318e+00  1.000000e+00  1.000000e+00
3-48:1-20:5   -16.443623  2.025318e+00  1.000000e+00  1.000000e+00
3-49:3-9:5    -15.943623  1.025318e+00  1.000000e+00  1.000000e+00
3-49:7-27:4   -15.943623  1.025318e+00  1.000000e+00  1.000000e+00
3-53:1-14:3   -16.443623  2.025318e+00  1.000000e+00  1.000000e+00
3-53:1-14:6   -15.943623  1.025318e+00  1.000000e+00  1.000000e+00
3-53:1-1:5    -16.443623  2.025318e+00  1.000000e+00  1.000000e+00
3-53:2-21:1   -16.443623  2.025318e+00  1.000000e+00  1.000000e+00
3-53:2-8:3    -15.943623  1.025318e+00  1.000000e+00  1.000000e+00
3-53:3-16:1   -16.443623  2.025318e+00  1.000000e+00  1.000000e+00
3-53:4-4:5    -15.943623  1.025318e+00  1.000000e+00  1.000000e+00
3-53:6-19:1   -16.443623  2.025318e+00  1.000000e+00  1.000000e+00
3-53:6-19:3   -15.943623  1.025318e+00  1.000000e+00  1.000000e+00
3-53:6-25:6   -16.443623  2.025318e+00  1.000000e+00  1.000000e+00
3-64:1-1:6    -16.443623  2.025318e+00  1.000000e+00  1.000000e+00
3-64:2-21:6   -15.943623  1.025318e+00  1.000000e+00  1.000000e+00
3-66:1-14:4   -15.943623  1.025318e+00  1.000000e+00  1.000000e+00
3-66:5-12:5   -16.443623  2.025318e+00  1.000000e+00  1.000000e+00
3-66:7-27:4   -16.443623  2.025318e+00  1.000000e+00  1.000000e+00
3-72:3-22:5   -15.943623  1.025318e+00  1.000000e+00  1.000000e+00
3-72:6-6:6    -16.443623  2.025318e+00  1.000000e+00  1.000000e+00
3-73:4-4:6    -15.943623  1.025318e+00  1.000000e+00  1.000000e+00
3-74:5-12:1   -16.443623  2.025318e+00  1.000000e+00  1.000000e+00
3-7:2-8:3     -16.443623  2.025318e+00  1.000000e+00  1.000000e+00
3-7:5-24:1    -16.443623  2.025318e+00  1.000000e+00  1.000000e+00
3-9:2-15:3    -16.443623  2.025318e+00  1.000000e+00  1.000000e+00
3-9:3-16:6    -14.247465  7.778535e-02  1.000000e+00  1.000000e+00
3-9:5-24:5    -16.443623  2.025318e+00  1.000000e+00  1.000000e+00
3-d:2-2:4     -16.443623  2.025318e+00  1.000000e+00  1.000000e+00
3-h:4-17:4    -16.443623  2.025318e+00  1.000000e+00  1.000000e+00
4-30-2:1-7:4  -16.443623  2.025318e+00  1.000000e+00  1.000000e+00
4-30-4:2-2:3  -15.943623  1.025318e+00  1.000000e+00  1.000000e+00
4-31:1-20:4   -15.943623  1.025318e+00  1.000000e+00  1.000000e+00
4-31:1-20:5   -16.443623  2.025318e+00  1.000000e+00  1.000000e+00
4-31:5-12:6   -12.234697 -5.268458e-02  1.000000e+00  1.000000e+00
4-31:6-6:1    -16.443623  2.025318e+00  1.000000e+00  1.000000e+00
4-39:2-21:2   -15.943623  1.025318e+00  1.000000e+00  1.000000e+00
4-4:1-14:6    -16.443623  2.025318e+00  1.000000e+00  1.000000e+00
4-4:3-16:3    -16.443623  2.025318e+00  1.000000e+00  1.000000e+00
4-4:3-9:1     -15.943623  1.025318e+00  1.000000e+00  1.000000e+00
4-4:6-19:1    -16.443623  2.025318e+00  1.000000e+00  1.000000e+00
4-59:1-14:1   -16.443623  2.025318e+00  1.000000e+00  1.000000e+00
4-61:4-23:1   -16.443623  2.025318e+00  1.000000e+00  1.000000e+00
4-61:6-13:3   -14.247465  7.778535e-02  1.000000e+00  1.000000e+00
4-b:3-3:1     -16.443623  2.025318e+00  1.000000e+00  1.000000e+00
4-b:6-13:1    -15.943623  1.025318e+00  1.000000e+00  1.000000e+00
5-51:2-8:3    -13.052943 -1.121856e-01  1.000000e+00  1.000000e+00
5-51:3-3:1    -16.443623  2.025318e+00  1.000000e+00  1.000000e+00
5-a:3-16:1    -16.443623  2.025318e+00  1.000000e+00  1.000000e+00
5-a:3-3:2     -16.443623  2.025318e+00  1.000000e+00  1.000000e+00
5-a:4-17:5    -15.943623  1.025318e+00  1.000000e+00  1.000000e+00
5-a:4-23:4    -15.943623  1.025318e+00  1.000000e+00  1.000000e+00
5-a:6-6:5     -15.943623  1.025318e+00  1.000000e+00  1.000000e+00
7-4-1:2-2:1   -16.443623  2.025318e+00  1.000000e+00  1.000000e+00
1-18:1-14:2   -50.016054  0.000000e+00  1.000000e+00  1.000000e+00
1-18:1-14:3   -50.016054  0.000000e+00  1.000000e+00  1.000000e+00
1-18:1-20:1   -50.016054  0.000000e+00  1.000000e+00  1.000000e+00
1-18:1-7:2    -50.016054  0.000000e+00  1.000000e+00  1.000000e+00
1-18:1-7:3    -50.016054  0.000000e+00  1.000000e+00  1.000000e+00
1-18:2-21:2   -50.016054  0.000000e+00  1.000000e+00  1.000000e+00
1-18:2-2:2    -50.016054  0.000000e+00  1.000000e+00  1.000000e+00
1-18:2-8:1    -33.515991  3.300013e+01  1.000000e+00  1.000000e+00
1-18:2-8:2    -33.736168 -3.255977e+01  1.000000e+00  1.000000e+00
1-18:4-11:1   -50.016054  0.000000e+00  1.000000e+00  1.000000e+00
1-18:4-11:3   -50.016054  0.000000e+00  1.000000e+00  1.000000e+00
1-18:4-11:4   -50.016054  0.000000e+00  1.000000e+00  1.000000e+00
1-18:4-11:5   -50.016054  0.000000e+00  1.000000e+00  1.000000e+00
1-18:4-11:6   -50.016054  0.000000e+00  1.000000e+00  1.000000e+00
1-18:4-17:2   -50.016054  0.000000e+00  1.000000e+00  1.000000e+00
1-18:4-23:1   -33.736168 -3.255977e+01  1.000000e+00  1.000000e+00
1-18:4-23:2   -33.736168 -3.255977e+01  1.000000e+00  1.000000e+00
1-18:4-4:1    -33.736168 -3.255977e+01  1.000000e+00  1.000000e+00
1-18:4-4:2    -50.016054  0.000000e+00  1.000000e+00  1.000000e+00
1-18:5-18:1   -50.016054  0.000000e+00  1.000000e+00  1.000000e+00
1-18:5-18:3   -50.016054  0.000000e+00  1.000000e+00  1.000000e+00
1-18:5-18:4   -50.016054  0.000000e+00  1.000000e+00  1.000000e+00
1-18:5-18:5   -50.016054  0.000000e+00  1.000000e+00  1.000000e+00
1-18:5-18:6   -50.016054  0.000000e+00  1.000000e+00  1.000000e+00
1-18:5-24:2   -50.016054  0.000000e+00  1.000000e+00  1.000000e+00
1-18:6-19:2   -33.736168 -3.255977e+01  1.000000e+00  1.000000e+00
1-18:6-25:1   -50.016054  0.000000e+00  1.000000e+00  1.000000e+00
1-18:6-25:2   -50.016054  0.000000e+00  1.000000e+00  1.000000e+00
1-18:6-6:2    -50.016054  0.000000e+00  1.000000e+00  1.000000e+00
1-18:7-27:1   -50.016054  0.000000e+00  1.000000e+00  1.000000e+00
1-18:7-27:2   -50.016054  0.000000e+00  1.000000e+00  1.000000e+00
1-18:7-27:3   -33.515991  3.300013e+01  1.000000e+00  1.000000e+00
1-24:1-14:1   -50.016054  0.000000e+00  1.000000e+00  1.000000e+00
1-24:1-14:2   -50.016054  0.000000e+00  1.000000e+00  1.000000e+00
1-24:1-14:3   -50.016054  0.000000e+00  1.000000e+00  1.000000e+00
1-24:1-14:5   -50.016054  0.000000e+00  1.000000e+00  1.000000e+00
1-24:1-1:1    -50.016054  0.000000e+00  1.000000e+00  1.000000e+00
1-24:1-1:3    -50.016054  0.000000e+00  1.000000e+00  1.000000e+00
1-24:1-20:3   -50.016054  0.000000e+00  1.000000e+00  1.000000e+00
1-24:1-20:4   -33.515991  3.300013e+01  1.000000e+00  1.000000e+00
1-24:1-20:5   -50.016054  0.000000e+00  1.000000e+00  1.000000e+00
1-24:1-20:6   -50.016054  0.000000e+00  1.000000e+00  1.000000e+00
1-24:1-26:1   -50.016054  0.000000e+00  1.000000e+00  1.000000e+00
1-24:1-7:1    -50.016054  0.000000e+00  1.000000e+00  1.000000e+00
1-24:1-7:2    -50.016054  0.000000e+00  1.000000e+00  1.000000e+00
1-24:1-7:3    -50.016054  0.000000e+00  1.000000e+00  1.000000e+00
1-24:2-15:3   -50.016054  0.000000e+00  1.000000e+00  1.000000e+00
1-24:2-21:1   -33.736168 -3.255977e+01  1.000000e+00  1.000000e+00
1-24:2-21:2   -50.016054  0.000000e+00  1.000000e+00  1.000000e+00
1-24:2-2:1    -50.016054  0.000000e+00  1.000000e+00  1.000000e+00
1-24:2-8:1    -50.016054  0.000000e+00  1.000000e+00  1.000000e+00
1-24:2-8:2    -50.016054  0.000000e+00  1.000000e+00  1.000000e+00
1-24:3-16:1   -33.736168 -3.255977e+01  1.000000e+00  1.000000e+00
1-24:3-22:2   -50.016054  0.000000e+00  1.000000e+00  1.000000e+00
1-24:3-3:2    -33.736168 -3.255977e+01  1.000000e+00  1.000000e+00
1-24:3-9:1    -50.016054  0.000000e+00  1.000000e+00  1.000000e+00
1-24:4-11:4   -50.016054  0.000000e+00  1.000000e+00  1.000000e+00
1-24:4-11:5   -50.016054  0.000000e+00  1.000000e+00  1.000000e+00
1-24:4-17:2   -50.016054  0.000000e+00  1.000000e+00  1.000000e+00
1-24:4-17:3   -50.016054  0.000000e+00  1.000000e+00  1.000000e+00
1-24:4-23:1   -50.016054  0.000000e+00  1.000000e+00  1.000000e+00
1-24:4-23:3   -50.016054  0.000000e+00  1.000000e+00  1.000000e+00
1-24:4-23:5   -33.515991  3.300013e+01  1.000000e+00  1.000000e+00
1-24:4-4:1    -50.016054  0.000000e+00  1.000000e+00  1.000000e+00
1-24:4-4:2    -50.016054  0.000000e+00  1.000000e+00  1.000000e+00
1-24:4-4:3    -50.016054  0.000000e+00  1.000000e+00  1.000000e+00
1-24:5-12:1   -50.016054  0.000000e+00  1.000000e+00  1.000000e+00
1-24:5-12:2   -50.016054  0.000000e+00  1.000000e+00  1.000000e+00
1-24:5-12:3   -33.736168 -3.255977e+01  1.000000e+00  1.000000e+00
1-24:5-18:1   -50.016054  0.000000e+00  1.000000e+00  1.000000e+00
1-24:5-18:3   -50.016054  0.000000e+00  1.000000e+00  1.000000e+00
1-24:5-18:4   -50.016054  0.000000e+00  1.000000e+00  1.000000e+00
1-24:5-18:5   -50.016054  0.000000e+00  1.000000e+00  1.000000e+00
1-24:5-18:6   -50.016054  0.000000e+00  1.000000e+00  1.000000e+00
1-24:5-24:2   -50.016054  0.000000e+00  1.000000e+00  1.000000e+00
1-24:5-24:3   -50.016054  0.000000e+00  1.000000e+00  1.000000e+00
1-24:5-24:5   -50.016054  0.000000e+00  1.000000e+00  1.000000e+00
1-24:5-5:1    -50.016054  0.000000e+00  1.000000e+00  1.000000e+00
1-24:5-5:3    -50.016054  0.000000e+00  1.000000e+00  1.000000e+00
1-24:6-13:2   -50.016054  0.000000e+00  1.000000e+00  1.000000e+00
1-24:6-19:1   -33.515991  3.300013e+01  1.000000e+00  1.000000e+00
1-24:6-19:2   -50.016054  0.000000e+00  1.000000e+00  1.000000e+00
1-24:6-25:1   -50.016054  0.000000e+00  1.000000e+00  1.000000e+00
1-24:6-25:5   -33.515991  3.300013e+01  1.000000e+00  1.000000e+00
1-24:7-27:1   -33.515991  3.300013e+01  1.000000e+00  1.000000e+00
1-24:7-27:2   -50.016054  0.000000e+00  1.000000e+00  1.000000e+00
1-24:7-27:3   -50.016054  0.000000e+00  1.000000e+00  1.000000e+00
1-2:1-14:1    -50.016054  0.000000e+00  1.000000e+00  1.000000e+00
1-2:1-14:2    -50.016054  0.000000e+00  1.000000e+00  1.000000e+00
1-2:1-14:3    -50.016054  0.000000e+00  1.000000e+00  1.000000e+00
1-2:1-1:1     -33.736168 -3.255977e+01  1.000000e+00  1.000000e+00
1-2:1-1:2     -50.016054  0.000000e+00  1.000000e+00  1.000000e+00
1-2:1-20:1    -50.016054  0.000000e+00  1.000000e+00  1.000000e+00
1-2:1-20:2    -50.016054  0.000000e+00  1.000000e+00  1.000000e+00
1-2:1-20:3    -50.016054  0.000000e+00  1.000000e+00  1.000000e+00
1-2:1-20:5    -50.016054  0.000000e+00  1.000000e+00  1.000000e+00
1-2:1-20:6    -33.515991  3.300013e+01  1.000000e+00  1.000000e+00
1-2:1-26:1    -33.736168 -3.255977e+01  1.000000e+00  1.000000e+00
1-2:1-26:2    -33.736168 -3.255977e+01  1.000000e+00  1.000000e+00
1-2:1-7:1     -33.736168 -3.255977e+01  1.000000e+00  1.000000e+00
1-2:1-7:2     -50.016054  0.000000e+00  1.000000e+00  1.000000e+00
1-2:1-7:3     -50.016054  0.000000e+00  1.000000e+00  1.000000e+00
1-2:2-15:2    -50.016054  0.000000e+00  1.000000e+00  1.000000e+00
1-2:2-21:2    -50.016054  0.000000e+00  1.000000e+00  1.000000e+00
1-2:2-8:2     -33.736168 -3.255977e+01  1.000000e+00  1.000000e+00
1-2:3-10:2    -50.016054  0.000000e+00  1.000000e+00  1.000000e+00
1-2:3-22:2    -50.016054  0.000000e+00  1.000000e+00  1.000000e+00
1-2:3-3:2     -33.736168 -3.255977e+01  1.000000e+00  1.000000e+00
1-2:3-9:1     -50.016054  0.000000e+00  1.000000e+00  1.000000e+00
1-2:4-11:5    -50.016054  0.000000e+00  1.000000e+00  1.000000e+00
1-2:4-11:6    -50.016054  0.000000e+00  1.000000e+00  1.000000e+00
1-2:4-17:2    -50.016054  0.000000e+00  1.000000e+00  1.000000e+00
1-2:4-23:2    -50.016054  0.000000e+00  1.000000e+00  1.000000e+00
1-2:4-4:1     -33.736168 -3.255977e+01  1.000000e+00  1.000000e+00
1-2:4-4:2     -50.016054  0.000000e+00  1.000000e+00  1.000000e+00
1-2:5-12:2    -50.016054  0.000000e+00  1.000000e+00  1.000000e+00
1-2:5-18:3    -50.016054  0.000000e+00  1.000000e+00  1.000000e+00
1-2:5-18:4    -50.016054  0.000000e+00  1.000000e+00  1.000000e+00
1-2:5-18:6    -50.016054  0.000000e+00  1.000000e+00  1.000000e+00
1-2:5-24:1    -33.736168 -3.255977e+01  1.000000e+00  1.000000e+00
1-2:5-24:2    -50.016054  0.000000e+00  1.000000e+00  1.000000e+00
1-2:5-24:3    -33.515991  3.300013e+01  1.000000e+00  1.000000e+00
1-2:5-5:2     -33.736168 -3.255977e+01  1.000000e+00  1.000000e+00
1-2:6-13:2    -33.736168 -3.255977e+01  1.000000e+00  1.000000e+00
1-2:6-19:2    -50.016054  0.000000e+00  1.000000e+00  1.000000e+00
1-2:6-25:1    -50.016054  0.000000e+00  1.000000e+00  1.000000e+00
1-2:6-25:2    -50.016054  0.000000e+00  1.000000e+00  1.000000e+00
1-2:6-25:3    -50.016054  0.000000e+00  1.000000e+00  1.000000e+00
1-2:6-6:2     -50.016054  0.000000e+00  1.000000e+00  1.000000e+00
1-2:7-27:1    -50.016054  0.000000e+00  1.000000e+00  1.000000e+00
1-2:7-27:2    -50.016054  0.000000e+00  1.000000e+00  1.000000e+00
1-3:1-14:1    -50.016054  0.000000e+00  1.000000e+00  1.000000e+00
1-3:1-14:2    -50.016054  0.000000e+00  1.000000e+00  1.000000e+00
1-3:1-1:1     -33.736168 -3.255977e+01  1.000000e+00  1.000000e+00
1-3:1-1:2     -50.016054  0.000000e+00  1.000000e+00  1.000000e+00
1-3:1-20:1    -50.016054  0.000000e+00  1.000000e+00  1.000000e+00
1-3:1-20:2    -50.016054  0.000000e+00  1.000000e+00  1.000000e+00
1-3:1-20:3    -50.016054  0.000000e+00  1.000000e+00  1.000000e+00
1-3:1-20:4    -50.016054  0.000000e+00  1.000000e+00  1.000000e+00
1-3:1-20:5    -33.736168 -3.255977e+01  1.000000e+00  1.000000e+00
1-3:1-26:2    -50.016054  0.000000e+00  1.000000e+00  1.000000e+00
1-3:1-7:1     -50.016054  0.000000e+00  1.000000e+00  1.000000e+00
1-3:1-7:2     -50.016054  0.000000e+00  1.000000e+00  1.000000e+00
1-3:1-7:3     -50.016054  0.000000e+00  1.000000e+00  1.000000e+00
1-3:2-15:2    -33.736168 -3.255977e+01  1.000000e+00  1.000000e+00
1-3:2-21:2    -33.736168 -3.255977e+01  1.000000e+00  1.000000e+00
1-3:2-2:2     -50.016054  0.000000e+00  1.000000e+00  1.000000e+00
1-3:2-8:2     -50.016054  0.000000e+00  1.000000e+00  1.000000e+00
1-3:3-22:2    -33.515991  3.300013e+01  1.000000e+00  1.000000e+00
1-3:3-3:2     -50.016054  0.000000e+00  1.000000e+00  1.000000e+00
1-3:4-11:1    -50.016054  0.000000e+00  1.000000e+00  1.000000e+00
1-3:4-11:4    -50.016054  0.000000e+00  1.000000e+00  1.000000e+00
1-3:4-11:5    -50.016054  0.000000e+00  1.000000e+00  1.000000e+00
1-3:4-11:6    -50.016054  0.000000e+00  1.000000e+00  1.000000e+00
1-3:4-17:2    -50.016054  0.000000e+00  1.000000e+00  1.000000e+00
1-3:4-23:2    -50.016054  0.000000e+00  1.000000e+00  1.000000e+00
1-3:4-4:2     -50.016054  0.000000e+00  1.000000e+00  1.000000e+00
1-3:4-4:3     -33.515991  3.300013e+01  1.000000e+00  1.000000e+00
1-3:5-12:1    -50.016054  0.000000e+00  1.000000e+00  1.000000e+00
1-3:5-12:2    -50.016054  0.000000e+00  1.000000e+00  1.000000e+00
1-3:5-18:3    -50.016054  0.000000e+00  1.000000e+00  1.000000e+00
1-3:5-18:4    -50.016054  0.000000e+00  1.000000e+00  1.000000e+00
1-3:5-18:5    -50.016054  0.000000e+00  1.000000e+00  1.000000e+00
1-3:5-18:6    -50.016054  0.000000e+00  1.000000e+00  1.000000e+00
1-3:5-24:1    -33.736168 -3.255977e+01  1.000000e+00  1.000000e+00
1-3:5-24:2    -50.016054  0.000000e+00  1.000000e+00  1.000000e+00
1-3:5-5:2     -50.016054  0.000000e+00  1.000000e+00  1.000000e+00
1-3:6-13:2    -33.736168 -3.255977e+01  1.000000e+00  1.000000e+00
1-3:6-19:2    -50.016054  0.000000e+00  1.000000e+00  1.000000e+00
1-3:6-25:1    -50.016054  0.000000e+00  1.000000e+00  1.000000e+00
1-3:6-6:2     -50.016054  0.000000e+00  1.000000e+00  1.000000e+00
1-3:6-6:3     -33.736168 -3.255977e+01  1.000000e+00  1.000000e+00
1-3:7-27:6    -50.016054  0.000000e+00  1.000000e+00  1.000000e+00
1-45:1-1:4    -50.016054  0.000000e+00  1.000000e+00  1.000000e+00
1-45:1-1:6    -50.016054  0.000000e+00  1.000000e+00  1.000000e+00
1-45:1-26:3   -50.016054  0.000000e+00  1.000000e+00  1.000000e+00
1-45:1-7:4    -50.016054  0.000000e+00  1.000000e+00  1.000000e+00
1-45:1-7:5    -33.736168 -3.255977e+01  1.000000e+00  1.000000e+00
1-45:2-15:3   -50.016054  0.000000e+00  1.000000e+00  1.000000e+00
1-45:2-15:4   -33.736168 -3.255977e+01  1.000000e+00  1.000000e+00
1-45:2-15:5   -50.016054  0.000000e+00  1.000000e+00  1.000000e+00
1-45:2-15:6   -50.016054  0.000000e+00  1.000000e+00  1.000000e+00
1-45:2-21:4   -50.016054  0.000000e+00  1.000000e+00  1.000000e+00
1-45:2-21:5   -33.736168 -3.255977e+01  1.000000e+00  1.000000e+00
1-45:2-2:3    -50.016054  0.000000e+00  1.000000e+00  1.000000e+00
1-45:2-2:4    -50.016054  0.000000e+00  1.000000e+00  1.000000e+00
1-45:2-2:5    -50.016054  0.000000e+00  1.000000e+00  1.000000e+00
1-45:2-8:2    -50.016054  0.000000e+00  1.000000e+00  1.000000e+00
1-45:2-8:3    -50.016054  0.000000e+00  1.000000e+00  1.000000e+00
1-45:3-10:3   -50.016054  0.000000e+00  1.000000e+00  1.000000e+00
1-45:3-10:5   -33.736168 -3.255977e+01  1.000000e+00  1.000000e+00
1-45:3-10:6   -33.515991  3.300013e+01  1.000000e+00  1.000000e+00
1-45:3-16:4   -50.016054  0.000000e+00  1.000000e+00  1.000000e+00
1-45:3-16:6   -50.016054  0.000000e+00  1.000000e+00  1.000000e+00
1-45:3-22:3   -50.016054  0.000000e+00  1.000000e+00  1.000000e+00
1-45:3-22:6   -33.736168 -3.255977e+01  1.000000e+00  1.000000e+00
1-45:3-3:3    -33.736168 -3.255977e+01  1.000000e+00  1.000000e+00
1-45:3-3:4    -50.016054  0.000000e+00  1.000000e+00  1.000000e+00
1-45:3-3:5    -50.016054  0.000000e+00  1.000000e+00  1.000000e+00
1-45:3-3:6    -50.016054  0.000000e+00  1.000000e+00  1.000000e+00
1-45:3-9:3    -50.016054  0.000000e+00  1.000000e+00  1.000000e+00
1-45:3-9:4    -50.016054  0.000000e+00  1.000000e+00  1.000000e+00
1-45:3-9:5    -33.736168 -3.255977e+01  1.000000e+00  1.000000e+00
1-45:4-17:6   -33.515991  3.300013e+01  1.000000e+00  1.000000e+00
1-45:4-23:6   -50.016054  0.000000e+00  1.000000e+00  1.000000e+00
1-45:5-5:5    -50.016054  0.000000e+00  1.000000e+00  1.000000e+00
1-45:6-13:3   -50.016054  0.000000e+00  1.000000e+00  1.000000e+00
1-45:6-13:4   -50.016054  0.000000e+00  1.000000e+00  1.000000e+00
1-45:6-13:5   -50.016054  0.000000e+00  1.000000e+00  1.000000e+00
1-45:6-19:3   -50.016054  0.000000e+00  1.000000e+00  1.000000e+00
1-45:6-19:4   -50.016054  0.000000e+00  1.000000e+00  1.000000e+00
1-45:6-19:5   -50.016054  0.000000e+00  1.000000e+00  1.000000e+00
1-45:6-19:6   -50.016054  0.000000e+00  1.000000e+00  1.000000e+00
1-45:6-25:4   -50.016054  0.000000e+00  1.000000e+00  1.000000e+00
1-45:6-25:5   -50.016054  0.000000e+00  1.000000e+00  1.000000e+00
1-45:6-6:3    -50.016054  0.000000e+00  1.000000e+00  1.000000e+00
1-45:6-6:4    -50.016054  0.000000e+00  1.000000e+00  1.000000e+00
1-45:6-6:6    -50.016054  0.000000e+00  1.000000e+00  1.000000e+00
1-45:7-27:3   -50.016054  0.000000e+00  1.000000e+00  1.000000e+00
1-45:7-27:4   -50.016054  0.000000e+00  1.000000e+00  1.000000e+00
1-45:7-27:6   -50.016054  0.000000e+00  1.000000e+00  1.000000e+00
1-46:1-14:1   -50.016054  0.000000e+00  1.000000e+00  1.000000e+00
1-46:1-1:1    -50.016054  0.000000e+00  1.000000e+00  1.000000e+00
1-46:1-20:1   -50.016054  0.000000e+00  1.000000e+00  1.000000e+00
1-46:1-20:3   -50.016054  0.000000e+00  1.000000e+00  1.000000e+00
1-46:1-26:1   -33.515991  3.300013e+01  1.000000e+00  1.000000e+00
1-46:1-26:2   -33.736168 -3.255977e+01  1.000000e+00  1.000000e+00
1-46:1-7:3    -33.515991  3.300013e+01  1.000000e+00  1.000000e+00
1-46:2-15:2   -50.016054  0.000000e+00  1.000000e+00  1.000000e+00
1-46:2-15:3   -15.943623 -1.446071e-01  1.000000e+00  1.000000e+00
1-46:2-21:2   -50.016054  0.000000e+00  1.000000e+00  1.000000e+00
1-46:2-2:2    -50.016054  0.000000e+00  1.000000e+00  1.000000e+00
1-46:2-8:1    -50.016054  0.000000e+00  1.000000e+00  1.000000e+00
1-46:2-8:2    -33.515991  3.300013e+01  1.000000e+00  1.000000e+00
1-46:3-10:2   -33.736168 -3.255977e+01  1.000000e+00  1.000000e+00
1-46:3-16:1   -33.736168 -3.255977e+01  1.000000e+00  1.000000e+00
1-46:3-22:2   -33.515991  3.300013e+01  1.000000e+00  1.000000e+00
1-46:3-3:2    -50.016054  0.000000e+00  1.000000e+00  1.000000e+00
1-46:3-9:1    -50.016054  0.000000e+00  1.000000e+00  1.000000e+00
1-46:3-9:2    -33.515991  3.300013e+01  1.000000e+00  1.000000e+00
1-46:4-11:3   -50.016054  0.000000e+00  1.000000e+00  1.000000e+00
1-46:4-11:4   -50.016054  0.000000e+00  1.000000e+00  1.000000e+00
1-46:4-11:5   -50.016054  0.000000e+00  1.000000e+00  1.000000e+00
1-46:4-11:6   -50.016054  0.000000e+00  1.000000e+00  1.000000e+00
1-46:4-17:1   -33.515991  3.300013e+01  1.000000e+00  1.000000e+00
1-46:4-17:2   -50.016054  0.000000e+00  1.000000e+00  1.000000e+00
1-46:4-23:1   -33.736168 -3.255977e+01  1.000000e+00  1.000000e+00
1-46:4-23:2   -50.016054  0.000000e+00  1.000000e+00  1.000000e+00
1-46:4-4:1    -50.016054  0.000000e+00  1.000000e+00  1.000000e+00
1-46:4-4:2    -50.016054  0.000000e+00  1.000000e+00  1.000000e+00
1-46:5-12:2   -33.515991  3.300013e+01  1.000000e+00  1.000000e+00
1-46:5-18:1   -50.016054  0.000000e+00  1.000000e+00  1.000000e+00
1-46:5-18:3   -50.016054  0.000000e+00  1.000000e+00  1.000000e+00
1-46:5-18:4   -50.016054  0.000000e+00  1.000000e+00  1.000000e+00
1-46:5-18:5   -50.016054  0.000000e+00  1.000000e+00  1.000000e+00
1-46:5-18:6   -50.016054  0.000000e+00  1.000000e+00  1.000000e+00
1-46:5-24:1   -50.016054  0.000000e+00  1.000000e+00  1.000000e+00
1-46:5-24:2   -50.016054  0.000000e+00  1.000000e+00  1.000000e+00
1-46:5-24:3   -50.016054  0.000000e+00  1.000000e+00  1.000000e+00
1-46:5-5:2    -50.016054  0.000000e+00  1.000000e+00  1.000000e+00
1-46:6-13:2   -33.736168 -3.255977e+01  1.000000e+00  1.000000e+00
1-46:6-19:2   -50.016054  0.000000e+00  1.000000e+00  1.000000e+00
1-46:6-25:1   -50.016054  0.000000e+00  1.000000e+00  1.000000e+00
1-46:6-25:2   -50.016054  0.000000e+00  1.000000e+00  1.000000e+00
1-46:6-25:3   -33.736168 -3.255977e+01  1.000000e+00  1.000000e+00
1-46:6-6:2    -50.016054  0.000000e+00  1.000000e+00  1.000000e+00
1-46:7-27:2   -50.016054  0.000000e+00  1.000000e+00  1.000000e+00
1-46:7-27:3   -50.016054  0.000000e+00  1.000000e+00  1.000000e+00
1-46:7-27:5   -33.515991  3.300013e+01  1.000000e+00  1.000000e+00
1-58:1-14:3   -50.016054  0.000000e+00  1.000000e+00  1.000000e+00
1-58:1-14:4   -33.736168 -3.255977e+01  1.000000e+00  1.000000e+00
1-58:1-14:5   -50.016054  0.000000e+00  1.000000e+00  1.000000e+00
1-58:1-14:6   -50.016054  0.000000e+00  1.000000e+00  1.000000e+00
1-58:1-1:1    -50.016054  0.000000e+00  1.000000e+00  1.000000e+00
1-58:1-1:3    -50.016054  0.000000e+00  1.000000e+00  1.000000e+00
1-58:1-1:4    -33.736168 -3.255977e+01  1.000000e+00  1.000000e+00
1-58:1-1:5    -33.515991  3.300013e+01  1.000000e+00  1.000000e+00
1-58:1-20:4   -50.016054  0.000000e+00  1.000000e+00  1.000000e+00
1-58:1-20:6   -50.016054  0.000000e+00  1.000000e+00  1.000000e+00
1-58:1-26:1   -33.736168 -3.255977e+01  1.000000e+00  1.000000e+00
1-58:1-26:2   -50.016054  0.000000e+00  1.000000e+00  1.000000e+00
1-58:1-7:1    -33.736168 -3.255977e+01  1.000000e+00  1.000000e+00
1-58:1-7:3    -50.016054  0.000000e+00  1.000000e+00  1.000000e+00
1-58:1-7:5    -33.515991  3.300013e+01  1.000000e+00  1.000000e+00
1-58:1-7:6    -50.016054  0.000000e+00  1.000000e+00  1.000000e+00
1-58:2-15:1   -33.736168 -3.255977e+01  1.000000e+00  1.000000e+00
1-58:2-15:2   -50.016054  0.000000e+00  1.000000e+00  1.000000e+00
1-58:2-15:3   -50.016054  0.000000e+00  1.000000e+00  1.000000e+00
1-58:2-15:5   -33.736168 -3.255977e+01  1.000000e+00  1.000000e+00
1-58:2-21:1   -50.016054  0.000000e+00  1.000000e+00  1.000000e+00
1-58:2-21:3   -50.016054  0.000000e+00  1.000000e+00  1.000000e+00
1-58:2-21:6   -33.736168 -3.255977e+01  1.000000e+00  1.000000e+00
1-58:2-2:1    -50.016054  0.000000e+00  1.000000e+00  1.000000e+00
1-58:2-2:2    -33.515991  3.300013e+01  1.000000e+00  1.000000e+00
1-58:2-8:1    -50.016054  0.000000e+00  1.000000e+00  1.000000e+00
1-58:2-8:3    -50.016054  0.000000e+00  1.000000e+00  1.000000e+00
1-58:2-8:5    -33.736168 -3.255977e+01  1.000000e+00  1.000000e+00
1-58:3-10:2   -50.016054  0.000000e+00  1.000000e+00  1.000000e+00
1-58:3-10:3   -33.515991  3.300013e+01  1.000000e+00  1.000000e+00
1-58:3-16:1   -50.016054  0.000000e+00  1.000000e+00  1.000000e+00
1-58:3-16:2   -33.736168 -3.255977e+01  1.000000e+00  1.000000e+00
1-58:3-16:5   -33.515991  3.300013e+01  1.000000e+00  1.000000e+00
1-58:3-22:2   -33.736168 -3.255977e+01  1.000000e+00  1.000000e+00
1-58:3-3:3    -50.016054  0.000000e+00  1.000000e+00  1.000000e+00
1-58:3-9:3    -50.016054  0.000000e+00  1.000000e+00  1.000000e+00
1-58:4-11:1   -50.016054  0.000000e+00  1.000000e+00  1.000000e+00
1-58:4-11:4   -50.016054  0.000000e+00  1.000000e+00  1.000000e+00
1-58:4-11:5   -50.016054  0.000000e+00  1.000000e+00  1.000000e+00
1-58:4-17:1   -50.016054  0.000000e+00  1.000000e+00  1.000000e+00
1-58:4-17:3   -50.016054  0.000000e+00  1.000000e+00  1.000000e+00
1-58:4-17:5   -50.016054  0.000000e+00  1.000000e+00  1.000000e+00
1-58:4-23:1   -50.016054  0.000000e+00  1.000000e+00  1.000000e+00
1-58:4-23:3   -50.016054  0.000000e+00  1.000000e+00  1.000000e+00
1-58:4-4:2    -50.016054  0.000000e+00  1.000000e+00  1.000000e+00
1-58:4-4:3    -50.016054  0.000000e+00  1.000000e+00  1.000000e+00
1-58:5-12:1   -50.016054  0.000000e+00  1.000000e+00  1.000000e+00
1-58:5-12:2   -50.016054  0.000000e+00  1.000000e+00  1.000000e+00
1-58:5-12:3   -50.016054  0.000000e+00  1.000000e+00  1.000000e+00
1-58:5-18:4   -50.016054  0.000000e+00  1.000000e+00  1.000000e+00
1-58:5-24:1   -50.016054  0.000000e+00  1.000000e+00  1.000000e+00
1-58:5-24:2   -50.016054  0.000000e+00  1.000000e+00  1.000000e+00
1-58:5-24:3   -50.016054  0.000000e+00  1.000000e+00  1.000000e+00
1-58:5-5:5    -33.736168 -3.255977e+01  1.000000e+00  1.000000e+00
1-58:6-13:3   -50.016054  0.000000e+00  1.000000e+00  1.000000e+00
1-58:6-19:1   -50.016054  0.000000e+00  1.000000e+00  1.000000e+00
1-58:6-19:2   -50.016054  0.000000e+00  1.000000e+00  1.000000e+00
1-58:6-25:3   -50.016054  0.000000e+00  1.000000e+00  1.000000e+00
1-58:6-25:4   -50.016054  0.000000e+00  1.000000e+00  1.000000e+00
1-58:6-25:5   -50.016054  0.000000e+00  1.000000e+00  1.000000e+00
1-58:6-25:6   -50.016054  0.000000e+00  1.000000e+00  1.000000e+00
1-58:6-6:1    -50.016054  0.000000e+00  1.000000e+00  1.000000e+00
1-58:6-6:3    -50.016054  0.000000e+00  1.000000e+00  1.000000e+00
1-58:6-6:6    -33.515991  3.300013e+01  1.000000e+00  1.000000e+00
1-58:7-27:4   -50.016054  0.000000e+00  1.000000e+00  1.000000e+00
1-58:7-27:5   -50.016054  0.000000e+00  1.000000e+00  1.000000e+00
1-68:1-26:5   -50.016054  0.000000e+00  1.000000e+00  1.000000e+00
1-68:1-26:6   -50.016054  0.000000e+00  1.000000e+00  1.000000e+00
1-68:2-15:3   -50.016054  0.000000e+00  1.000000e+00  1.000000e+00
1-68:2-15:5   -50.016054  0.000000e+00  1.000000e+00  1.000000e+00
1-68:2-21:4   -50.016054  0.000000e+00  1.000000e+00  1.000000e+00
1-68:3-16:6   -33.736168 -3.255977e+01  1.000000e+00  1.000000e+00
1-68:3-22:4   -50.016054  0.000000e+00  1.000000e+00  1.000000e+00
1-68:3-3:4    -33.736168 -3.255977e+01  1.000000e+00  1.000000e+00
1-68:4-23:6   -50.016054  0.000000e+00  1.000000e+00  1.000000e+00
1-68:6-13:5   -50.016054  0.000000e+00  1.000000e+00  1.000000e+00
1-69:1-14:1   -50.016054  0.000000e+00  1.000000e+00  1.000000e+00
1-69:1-14:2   -50.016054  0.000000e+00  1.000000e+00  1.000000e+00
1-69:1-1:2    -33.515991  3.300013e+01  1.000000e+00  1.000000e+00
1-69:1-20:1   -50.016054  0.000000e+00  1.000000e+00  1.000000e+00
1-69:1-26:2   -33.515991  3.300013e+01  1.000000e+00  1.000000e+00
1-69:1-7:1    -50.016054  0.000000e+00  1.000000e+00  1.000000e+00
1-69:1-7:2    -50.016054  0.000000e+00  1.000000e+00  1.000000e+00
1-69:2-21:2   -33.736168 -3.255977e+01  1.000000e+00  1.000000e+00
1-69:2-2:2    -50.016054  0.000000e+00  1.000000e+00  1.000000e+00
1-69:2-8:1    -33.736168 -3.255977e+01  1.000000e+00  1.000000e+00
1-69:2-8:2    -50.016054  0.000000e+00  1.000000e+00  1.000000e+00
1-69:3-16:2   -33.736168 -3.255977e+01  1.000000e+00  1.000000e+00
1-69:3-3:2    -50.016054  0.000000e+00  1.000000e+00  1.000000e+00
1-69:3-9:2    -50.016054  0.000000e+00  1.000000e+00  1.000000e+00
1-69:4-11:1   -50.016054  0.000000e+00  1.000000e+00  1.000000e+00
1-69:4-11:4   -50.016054  0.000000e+00  1.000000e+00  1.000000e+00
1-69:4-11:5   -50.016054  0.000000e+00  1.000000e+00  1.000000e+00
1-69:4-11:6   -50.016054  0.000000e+00  1.000000e+00  1.000000e+00
1-69:4-17:2   -50.016054  0.000000e+00  1.000000e+00  1.000000e+00
1-69:4-23:2   -33.736168 -3.255977e+01  1.000000e+00  1.000000e+00
1-69:4-4:2    -50.016054  0.000000e+00  1.000000e+00  1.000000e+00
1-69:5-12:2   -50.016054  0.000000e+00  1.000000e+00  1.000000e+00
1-69:5-18:1   -50.016054  0.000000e+00  1.000000e+00  1.000000e+00
1-69:5-18:3   -50.016054  0.000000e+00  1.000000e+00  1.000000e+00
1-69:5-18:4   -50.016054  0.000000e+00  1.000000e+00  1.000000e+00
1-69:5-18:5   -50.016054  0.000000e+00  1.000000e+00  1.000000e+00
1-69:5-18:6   -50.016054  0.000000e+00  1.000000e+00  1.000000e+00
1-69:5-24:1   -15.943623 -1.446071e-01  1.000000e+00  1.000000e+00
1-69:5-24:2   -50.016054  0.000000e+00  1.000000e+00  1.000000e+00
1-69:5-5:2    -50.016054  0.000000e+00  1.000000e+00  1.000000e+00
1-69:6-25:1   -33.515991  3.300013e+01  1.000000e+00  1.000000e+00
1-69:6-25:2   -50.016054  0.000000e+00  1.000000e+00  1.000000e+00
1-69:6-6:2    -50.016054  0.000000e+00  1.000000e+00  1.000000e+00
1-69:7-27:1   -33.515991  3.300013e+01  1.000000e+00  1.000000e+00
1-69:7-27:2   -50.016054  0.000000e+00  1.000000e+00  1.000000e+00
1-69:7-27:3   -33.515991  3.300013e+01  1.000000e+00  1.000000e+00
1-8:1-14:1    -50.016054  0.000000e+00  1.000000e+00  1.000000e+00
1-8:1-14:3    -50.016054  0.000000e+00  1.000000e+00  1.000000e+00
1-8:1-14:5    -50.016054  0.000000e+00  1.000000e+00  1.000000e+00
1-8:1-14:6    -15.943623 -1.446071e-01  1.000000e+00  1.000000e+00
1-8:1-1:1     -50.016054  0.000000e+00  1.000000e+00  1.000000e+00
1-8:1-1:2     -50.016054  0.000000e+00  1.000000e+00  1.000000e+00
1-8:1-20:1    -50.016054  0.000000e+00  1.000000e+00  1.000000e+00
1-8:1-20:3    -50.016054  0.000000e+00  1.000000e+00  1.000000e+00
1-8:1-20:4    -33.515991  3.300013e+01  1.000000e+00  1.000000e+00
1-8:1-20:5    -33.736168 -3.255977e+01  1.000000e+00  1.000000e+00
1-8:1-26:2    -50.016054  0.000000e+00  1.000000e+00  1.000000e+00
1-8:1-7:1     -33.515991  3.300013e+01  1.000000e+00  1.000000e+00
1-8:1-7:2     -50.016054  0.000000e+00  1.000000e+00  1.000000e+00
1-8:1-7:3     -33.515991  3.300013e+01  1.000000e+00  1.000000e+00
1-8:2-15:2    -50.016054  0.000000e+00  1.000000e+00  1.000000e+00
1-8:2-21:1    -33.515991  3.300013e+01  1.000000e+00  1.000000e+00
1-8:2-21:2    -33.736168 -3.255977e+01  1.000000e+00  1.000000e+00
1-8:2-8:2     -50.016054  0.000000e+00  1.000000e+00  1.000000e+00
1-8:3-22:2    -33.515991  3.300013e+01  1.000000e+00  1.000000e+00
1-8:3-3:2     -50.016054  0.000000e+00  1.000000e+00  1.000000e+00
1-8:3-9:1     -33.515991  3.300013e+01  1.000000e+00  1.000000e+00
1-8:3-9:2     -50.016054  0.000000e+00  1.000000e+00  1.000000e+00
1-8:4-11:5    -50.016054  0.000000e+00  1.000000e+00  1.000000e+00
1-8:4-17:2    -50.016054  0.000000e+00  1.000000e+00  1.000000e+00
1-8:4-23:1    -50.016054  0.000000e+00  1.000000e+00  1.000000e+00
1-8:4-23:2    -50.016054  0.000000e+00  1.000000e+00  1.000000e+00
1-8:4-4:1     -50.016054  0.000000e+00  1.000000e+00  1.000000e+00
1-8:5-12:2    -50.016054  0.000000e+00  1.000000e+00  1.000000e+00
1-8:5-12:3    -33.515991  3.300013e+01  1.000000e+00  1.000000e+00
1-8:5-18:1    -50.016054  0.000000e+00  1.000000e+00  1.000000e+00
1-8:5-18:4    -50.016054  0.000000e+00  1.000000e+00  1.000000e+00
1-8:5-18:5    -50.016054  0.000000e+00  1.000000e+00  1.000000e+00
1-8:5-18:6    -50.016054  0.000000e+00  1.000000e+00  1.000000e+00
1-8:5-24:1    -33.515991  3.300013e+01  1.000000e+00  1.000000e+00
1-8:5-24:2    -50.016054  0.000000e+00  1.000000e+00  1.000000e+00
1-8:5-24:3    -33.736168 -3.255977e+01  1.000000e+00  1.000000e+00
1-8:5-5:1     -33.515991  3.300013e+01  1.000000e+00  1.000000e+00
1-8:5-5:2     -33.736168 -3.255977e+01  1.000000e+00  1.000000e+00
1-8:6-19:2    -50.016054  0.000000e+00  1.000000e+00  1.000000e+00
1-8:6-25:2    -50.016054  0.000000e+00  1.000000e+00  1.000000e+00
1-8:6-25:3    -50.016054  0.000000e+00  1.000000e+00  1.000000e+00
1-8:7-27:3    -50.016054  0.000000e+00  1.000000e+00  1.000000e+00
1-8:7-27:6    -33.736168 -3.255977e+01  1.000000e+00  1.000000e+00
1-f:1-26:4    -50.016054  0.000000e+00  1.000000e+00  1.000000e+00
1-f:1-7:1     -50.016054  0.000000e+00  1.000000e+00  1.000000e+00
1-f:1-7:5     -50.016054  0.000000e+00  1.000000e+00  1.000000e+00
1-f:2-15:3    -50.016054  0.000000e+00  1.000000e+00  1.000000e+00
1-f:2-15:5    -50.016054  0.000000e+00  1.000000e+00  1.000000e+00
1-f:2-21:1    -50.016054  0.000000e+00  1.000000e+00  1.000000e+00
1-f:2-21:3    -50.016054  0.000000e+00  1.000000e+00  1.000000e+00
1-f:2-21:5    -50.016054  0.000000e+00  1.000000e+00  1.000000e+00
1-f:2-21:6    -50.016054  0.000000e+00  1.000000e+00  1.000000e+00
1-f:2-2:4     -33.736168 -3.255977e+01  1.000000e+00  1.000000e+00
1-f:2-2:5     -50.016054  0.000000e+00  1.000000e+00  1.000000e+00
1-f:2-8:1     -50.016054  0.000000e+00  1.000000e+00  1.000000e+00
1-f:2-8:4     -50.016054  0.000000e+00  1.000000e+00  1.000000e+00
1-f:3-10:3    -50.016054  0.000000e+00  1.000000e+00  1.000000e+00
1-f:3-10:4    -50.016054  0.000000e+00  1.000000e+00  1.000000e+00
1-f:3-10:5    -50.016054  0.000000e+00  1.000000e+00  1.000000e+00
1-f:3-10:6    -50.016054  0.000000e+00  1.000000e+00  1.000000e+00
1-f:3-16:1    -50.016054  0.000000e+00  1.000000e+00  1.000000e+00
1-f:3-22:1    -50.016054  0.000000e+00  1.000000e+00  1.000000e+00
1-f:3-22:4    -50.016054  0.000000e+00  1.000000e+00  1.000000e+00
1-f:3-22:6    -50.016054  0.000000e+00  1.000000e+00  1.000000e+00
1-f:3-3:4     -33.736168 -3.255977e+01  1.000000e+00  1.000000e+00
1-f:3-3:6     -50.016054  0.000000e+00  1.000000e+00  1.000000e+00
1-f:3-9:4     -50.016054  0.000000e+00  1.000000e+00  1.000000e+00
1-f:3-9:5     -50.016054  0.000000e+00  1.000000e+00  1.000000e+00
1-f:3-9:6     -50.016054  0.000000e+00  1.000000e+00  1.000000e+00
1-f:4-17:4    -50.016054  0.000000e+00  1.000000e+00  1.000000e+00
1-f:4-23:3    -50.016054  0.000000e+00  1.000000e+00  1.000000e+00
1-f:4-23:6    -50.016054  0.000000e+00  1.000000e+00  1.000000e+00
1-f:4-4:3     -50.016054  0.000000e+00  1.000000e+00  1.000000e+00
1-f:4-4:4     -50.016054  0.000000e+00  1.000000e+00  1.000000e+00
1-f:4-4:6     -33.515991  3.300013e+01  1.000000e+00  1.000000e+00
1-f:5-12:2    -50.016054  0.000000e+00  1.000000e+00  1.000000e+00
1-f:5-12:5    -50.016054  0.000000e+00  1.000000e+00  1.000000e+00
1-f:5-24:4    -50.016054  0.000000e+00  1.000000e+00  1.000000e+00
1-f:5-24:6    -50.016054  0.000000e+00  1.000000e+00  1.000000e+00
1-f:5-5:1     -50.016054  0.000000e+00  1.000000e+00  1.000000e+00
1-f:5-5:4     -50.016054  0.000000e+00  1.000000e+00  1.000000e+00
1-f:6-13:3    -50.016054  0.000000e+00  1.000000e+00  1.000000e+00
1-f:6-13:4    -50.016054  0.000000e+00  1.000000e+00  1.000000e+00
1-f:6-13:5    -50.016054  0.000000e+00  1.000000e+00  1.000000e+00
1-f:6-19:4    -50.016054  0.000000e+00  1.000000e+00  1.000000e+00
1-f:6-19:5    -50.016054  0.000000e+00  1.000000e+00  1.000000e+00
1-f:6-19:6    -50.016054  0.000000e+00  1.000000e+00  1.000000e+00
1-f:6-6:4     -50.016054  0.000000e+00  1.000000e+00  1.000000e+00
1-NL1:1-14:4  -50.016054  0.000000e+00  1.000000e+00  1.000000e+00
1-NL1:1-14:5  -33.515991  3.300013e+01  1.000000e+00  1.000000e+00
1-NL1:1-1:6   -50.016054  0.000000e+00  1.000000e+00  1.000000e+00
1-NL1:1-20:4  -50.016054  0.000000e+00  1.000000e+00  1.000000e+00
1-NL1:1-26:3  -33.515991  3.300013e+01  1.000000e+00  1.000000e+00
1-NL1:1-26:4  -50.016054  0.000000e+00  1.000000e+00  1.000000e+00
1-NL1:1-26:6  -50.016054  0.000000e+00  1.000000e+00  1.000000e+00
1-NL1:1-7:4   -50.016054  0.000000e+00  1.000000e+00  1.000000e+00
1-NL1:2-15:3  -50.016054  0.000000e+00  1.000000e+00  1.000000e+00
1-NL1:2-15:4  -50.016054  0.000000e+00  1.000000e+00  1.000000e+00
1-NL1:2-15:6  -33.515991  3.300013e+01  1.000000e+00  1.000000e+00
1-NL1:2-21:3  -50.016054  0.000000e+00  1.000000e+00  1.000000e+00
1-NL1:2-21:4  -50.016054  0.000000e+00  1.000000e+00  1.000000e+00
1-NL1:2-21:6  -50.016054  0.000000e+00  1.000000e+00  1.000000e+00
1-NL1:2-2:1   -50.016054  0.000000e+00  1.000000e+00  1.000000e+00
1-NL1:2-2:4   -50.016054  0.000000e+00  1.000000e+00  1.000000e+00
1-NL1:2-8:4   -50.016054  0.000000e+00  1.000000e+00  1.000000e+00
1-NL1:2-8:6   -50.016054  0.000000e+00  1.000000e+00  1.000000e+00
1-NL1:3-10:1  -50.016054  0.000000e+00  1.000000e+00  1.000000e+00
1-NL1:3-10:3  -50.016054  0.000000e+00  1.000000e+00  1.000000e+00
1-NL1:3-10:4  -50.016054  0.000000e+00  1.000000e+00  1.000000e+00
1-NL1:3-10:5  -33.736168 -3.255977e+01  1.000000e+00  1.000000e+00
1-NL1:3-10:6  -50.016054  0.000000e+00  1.000000e+00  1.000000e+00
1-NL1:3-16:3  -33.515991  3.300013e+01  1.000000e+00  1.000000e+00
1-NL1:3-16:6  -33.515991  3.300013e+01  1.000000e+00  1.000000e+00
1-NL1:3-22:3  -50.016054  0.000000e+00  1.000000e+00  1.000000e+00
1-NL1:3-22:5  -50.016054  0.000000e+00  1.000000e+00  1.000000e+00
1-NL1:3-22:6  -50.016054  0.000000e+00  1.000000e+00  1.000000e+00
1-NL1:3-3:4   -50.016054  0.000000e+00  1.000000e+00  1.000000e+00
1-NL1:3-3:5   -50.016054  0.000000e+00  1.000000e+00  1.000000e+00
1-NL1:3-3:6   -33.515991  3.300013e+01  1.000000e+00  1.000000e+00
1-NL1:3-9:5   -50.016054  0.000000e+00  1.000000e+00  1.000000e+00
1-NL1:3-9:6   -33.515991  3.300013e+01  1.000000e+00  1.000000e+00
1-NL1:4-17:4  -50.016054  0.000000e+00  1.000000e+00  1.000000e+00
1-NL1:4-17:5  -33.515991  3.300013e+01  1.000000e+00  1.000000e+00
1-NL1:4-23:4  -50.016054  0.000000e+00  1.000000e+00  1.000000e+00
1-NL1:4-23:6  -50.016054  0.000000e+00  1.000000e+00  1.000000e+00
1-NL1:4-4:4   -50.016054  0.000000e+00  1.000000e+00  1.000000e+00
1-NL1:5-12:1  -50.016054  0.000000e+00  1.000000e+00  1.000000e+00
1-NL1:5-12:6  -50.016054  0.000000e+00  1.000000e+00  1.000000e+00
1-NL1:5-24:2  -50.016054  0.000000e+00  1.000000e+00  1.000000e+00
1-NL1:5-24:3  -50.016054  0.000000e+00  1.000000e+00  1.000000e+00
1-NL1:5-24:6  -50.016054  0.000000e+00  1.000000e+00  1.000000e+00
1-NL1:5-5:4   -50.016054  0.000000e+00  1.000000e+00  1.000000e+00
1-NL1:5-5:6   -50.016054  0.000000e+00  1.000000e+00  1.000000e+00
1-NL1:6-13:6  -33.515991  3.300013e+01  1.000000e+00  1.000000e+00
1-NL1:6-19:1  -50.016054  0.000000e+00  1.000000e+00  1.000000e+00
1-NL1:6-19:4  -50.016054  0.000000e+00  1.000000e+00  1.000000e+00
1-NL1:6-19:6  -50.016054  0.000000e+00  1.000000e+00  1.000000e+00
1-NL1:6-25:4  -50.016054  0.000000e+00  1.000000e+00  1.000000e+00
1-NL1:6-25:6  -50.016054  0.000000e+00  1.000000e+00  1.000000e+00
1-NL1:6-6:4   -50.016054  0.000000e+00  1.000000e+00  1.000000e+00
1-NL1:7-27:4  -50.016054  0.000000e+00  1.000000e+00  1.000000e+00
2-10:2-21:4   -50.016054  0.000000e+00  1.000000e+00  1.000000e+00
2-10:3-10:6   -50.016054  0.000000e+00  1.000000e+00  1.000000e+00
2-10:3-22:6   -33.515991  3.300013e+01  1.000000e+00  1.000000e+00
2-10:6-13:4   -50.016054  0.000000e+00  1.000000e+00  1.000000e+00
2-10:6-6:3    -50.016054  0.000000e+00  1.000000e+00  1.000000e+00
2-26:1-14:6   -50.016054  0.000000e+00  1.000000e+00  1.000000e+00
2-26:1-1:3    -33.736168 -3.255977e+01  1.000000e+00  1.000000e+00
2-26:1-1:5    -33.736168 -3.255977e+01  1.000000e+00  1.000000e+00
2-26:1-20:3   -50.016054  0.000000e+00  1.000000e+00  1.000000e+00
2-26:1-20:4   -50.016054  0.000000e+00  1.000000e+00  1.000000e+00
2-26:1-20:5   -50.016054  0.000000e+00  1.000000e+00  1.000000e+00
2-26:1-20:6   -50.016054  0.000000e+00  1.000000e+00  1.000000e+00
2-26:1-26:3   -33.515991  3.300013e+01  1.000000e+00  1.000000e+00
2-26:1-7:3    -50.016054  0.000000e+00  1.000000e+00  1.000000e+00
2-26:1-7:4    -50.016054  0.000000e+00  1.000000e+00  1.000000e+00
2-26:2-15:1   -33.736168 -3.255977e+01  1.000000e+00  1.000000e+00
2-26:2-15:2   -33.736168 -3.255977e+01  1.000000e+00  1.000000e+00
2-26:2-15:3   -33.736168 -3.255977e+01  1.000000e+00  1.000000e+00
2-26:2-15:5   -33.736168 -3.255977e+01  1.000000e+00  1.000000e+00
2-26:2-21:1   -50.016054  0.000000e+00  1.000000e+00  1.000000e+00
2-26:2-21:2   -50.016054  0.000000e+00  1.000000e+00  1.000000e+00
2-26:2-21:3   -33.515991  3.300013e+01  1.000000e+00  1.000000e+00
2-26:2-21:6   -33.515991  3.300013e+01  1.000000e+00  1.000000e+00
2-26:2-2:1    -50.016054  0.000000e+00  1.000000e+00  1.000000e+00
2-26:2-2:3    -50.016054  0.000000e+00  1.000000e+00  1.000000e+00
2-26:2-8:1    -50.016054  0.000000e+00  1.000000e+00  1.000000e+00
2-26:2-8:2    -33.736168 -3.255977e+01  1.000000e+00  1.000000e+00
2-26:2-8:3    -50.016054  0.000000e+00  1.000000e+00  1.000000e+00
2-26:2-8:5    -33.515991  3.300013e+01  1.000000e+00  1.000000e+00
2-26:2-8:6    -50.016054  0.000000e+00  1.000000e+00  1.000000e+00
2-26:3-10:1   -50.016054  0.000000e+00  1.000000e+00  1.000000e+00
2-26:3-10:2   -50.016054  0.000000e+00  1.000000e+00  1.000000e+00
2-26:3-16:1   -50.016054  0.000000e+00  1.000000e+00  1.000000e+00
2-26:3-16:3   -50.016054  0.000000e+00  1.000000e+00  1.000000e+00
2-26:3-16:5   -33.515991  3.300013e+01  1.000000e+00  1.000000e+00
2-26:3-22:1   -50.016054  0.000000e+00  1.000000e+00  1.000000e+00
2-26:3-22:2   -50.016054  0.000000e+00  1.000000e+00  1.000000e+00
2-26:3-3:1    -50.016054  0.000000e+00  1.000000e+00  1.000000e+00
2-26:3-3:2    -50.016054  0.000000e+00  1.000000e+00  1.000000e+00
2-26:3-3:3    -33.736168 -3.255977e+01  1.000000e+00  1.000000e+00
2-26:3-9:2    -50.016054  0.000000e+00  1.000000e+00  1.000000e+00
2-26:4-11:2   -50.016054  0.000000e+00  1.000000e+00  1.000000e+00
2-26:4-11:4   -50.016054  0.000000e+00  1.000000e+00  1.000000e+00
2-26:4-17:1   -50.016054  0.000000e+00  1.000000e+00  1.000000e+00
2-26:4-17:2   -50.016054  0.000000e+00  1.000000e+00  1.000000e+00
2-26:4-17:3   -33.736168 -3.255977e+01  1.000000e+00  1.000000e+00
2-26:4-17:5   -50.016054  0.000000e+00  1.000000e+00  1.000000e+00
2-26:4-17:6   -50.016054  0.000000e+00  1.000000e+00  1.000000e+00
2-26:4-23:1   -50.016054  0.000000e+00  1.000000e+00  1.000000e+00
2-26:4-23:2   -50.016054  0.000000e+00  1.000000e+00  1.000000e+00
2-26:4-23:3   -50.016054  0.000000e+00  1.000000e+00  1.000000e+00
2-26:4-23:4   -50.016054  0.000000e+00  1.000000e+00  1.000000e+00
2-26:4-23:5   -33.736168 -3.255977e+01  1.000000e+00  1.000000e+00
2-26:4-23:6   -33.515991  3.300013e+01  1.000000e+00  1.000000e+00
2-26:4-4:3    -50.016054  0.000000e+00  1.000000e+00  1.000000e+00
2-26:4-4:4    -33.515991  3.300013e+01  1.000000e+00  1.000000e+00
2-26:4-4:6    -50.016054  0.000000e+00  1.000000e+00  1.000000e+00
2-26:5-12:1   -50.016054  0.000000e+00  1.000000e+00  1.000000e+00
2-26:5-12:3   -50.016054  0.000000e+00  1.000000e+00  1.000000e+00
2-26:5-12:5   -33.515991  3.300013e+01  1.000000e+00  1.000000e+00
2-26:5-18:4   -50.016054  0.000000e+00  1.000000e+00  1.000000e+00
2-26:5-24:1   -50.016054  0.000000e+00  1.000000e+00  1.000000e+00
2-26:5-24:2   -33.736168 -3.255977e+01  1.000000e+00  1.000000e+00
2-26:5-24:3   -50.016054  0.000000e+00  1.000000e+00  1.000000e+00
2-26:5-24:5   -50.016054  0.000000e+00  1.000000e+00  1.000000e+00
2-26:5-24:6   -33.736168 -3.255977e+01  1.000000e+00  1.000000e+00
2-26:5-5:1    -50.016054  0.000000e+00  1.000000e+00  1.000000e+00
2-26:5-5:2    -50.016054  0.000000e+00  1.000000e+00  1.000000e+00
2-26:5-5:3    -33.515991  3.300013e+01  1.000000e+00  1.000000e+00
2-26:5-5:5    -50.016054  0.000000e+00  1.000000e+00  1.000000e+00
2-26:6-13:1   -50.016054  0.000000e+00  1.000000e+00  1.000000e+00
2-26:6-19:1   -50.016054  0.000000e+00  1.000000e+00  1.000000e+00
2-26:6-19:2   -50.016054  0.000000e+00  1.000000e+00  1.000000e+00
2-26:6-19:3   -50.016054  0.000000e+00  1.000000e+00  1.000000e+00
2-26:6-19:5   -50.016054  0.000000e+00  1.000000e+00  1.000000e+00
2-26:6-25:3   -50.016054  0.000000e+00  1.000000e+00  1.000000e+00
2-26:6-25:4   -15.943623 -1.446071e-01  1.000000e+00  1.000000e+00
2-26:6-25:5   -50.016054  0.000000e+00  1.000000e+00  1.000000e+00
2-26:6-25:6   -33.736168 -3.255977e+01  1.000000e+00  1.000000e+00
2-26:6-6:1    -33.736168 -3.255977e+01  1.000000e+00  1.000000e+00
2-26:6-6:2    -50.016054  0.000000e+00  1.000000e+00  1.000000e+00
2-26:6-6:3    -50.016054  0.000000e+00  1.000000e+00  1.000000e+00
2-26:7-27:1   -50.016054  0.000000e+00  1.000000e+00  1.000000e+00
2-26:7-27:3   -50.016054  0.000000e+00  1.000000e+00  1.000000e+00
2-26:7-27:4   -50.016054  0.000000e+00  1.000000e+00  1.000000e+00
2-26:7-27:5   -50.016054  0.000000e+00  1.000000e+00  1.000000e+00
2-5:1-14:2    -50.016054  0.000000e+00  1.000000e+00  1.000000e+00
2-5:1-1:1     -33.736168 -3.255977e+01  1.000000e+00  1.000000e+00
2-5:1-20:1    -50.016054  0.000000e+00  1.000000e+00  1.000000e+00
2-5:1-20:2    -50.016054  0.000000e+00  1.000000e+00  1.000000e+00
2-5:1-20:3    -50.016054  0.000000e+00  1.000000e+00  1.000000e+00
2-5:1-20:6    -33.515991  3.300013e+01  1.000000e+00  1.000000e+00
2-5:1-26:2    -50.016054  0.000000e+00  1.000000e+00  1.000000e+00
2-5:1-7:2     -33.736168 -3.255977e+01  1.000000e+00  1.000000e+00
2-5:2-21:2    -33.515991  3.300013e+01  1.000000e+00  1.000000e+00
2-5:2-2:2     -50.016054  0.000000e+00  1.000000e+00  1.000000e+00
2-5:2-8:2     -33.736168 -3.255977e+01  1.000000e+00  1.000000e+00
2-5:3-10:2    -33.736168 -3.255977e+01  1.000000e+00  1.000000e+00
2-5:3-16:2    -50.016054  0.000000e+00  1.000000e+00  1.000000e+00
2-5:3-22:2    -50.016054  0.000000e+00  1.000000e+00  1.000000e+00
2-5:3-3:2     -50.016054  0.000000e+00  1.000000e+00  1.000000e+00
2-5:4-11:2    -50.016054  0.000000e+00  1.000000e+00  1.000000e+00
2-5:4-11:3    -50.016054  0.000000e+00  1.000000e+00  1.000000e+00
2-5:4-11:4    -50.016054  0.000000e+00  1.000000e+00  1.000000e+00
2-5:4-11:5    -50.016054  0.000000e+00  1.000000e+00  1.000000e+00
2-5:4-11:6    -50.016054  0.000000e+00  1.000000e+00  1.000000e+00
2-5:4-17:2    -33.515991  3.300013e+01  1.000000e+00  1.000000e+00
2-5:4-23:2    -50.016054  0.000000e+00  1.000000e+00  1.000000e+00
2-5:4-4:2     -33.736168 -3.255977e+01  1.000000e+00  1.000000e+00
2-5:5-12:2    -50.016054  0.000000e+00  1.000000e+00  1.000000e+00
2-5:5-18:4    -50.016054  0.000000e+00  1.000000e+00  1.000000e+00
2-5:5-18:5    -50.016054  0.000000e+00  1.000000e+00  1.000000e+00
2-5:5-18:6    -50.016054  0.000000e+00  1.000000e+00  1.000000e+00
2-5:5-24:2    -50.016054  0.000000e+00  1.000000e+00  1.000000e+00
2-5:6-19:2    -33.736168 -3.255977e+01  1.000000e+00  1.000000e+00
2-5:6-25:1    -33.515991  3.300013e+01  1.000000e+00  1.000000e+00
2-5:6-6:2     -50.016054  0.000000e+00  1.000000e+00  1.000000e+00
2-5:7-27:2    -33.736168 -3.255977e+01  1.000000e+00  1.000000e+00
2-5:7-27:5    -15.943623 -1.446071e-01  1.000000e+00  1.000000e+00
2-70:1-14:1   -33.736168 -3.255977e+01  1.000000e+00  1.000000e+00
2-70:1-1:1    -50.016054  0.000000e+00  1.000000e+00  1.000000e+00
2-70:1-20:3   -50.016054  0.000000e+00  1.000000e+00  1.000000e+00
2-70:1-20:5   -50.016054  0.000000e+00  1.000000e+00  1.000000e+00
2-70:1-26:2   -33.736168 -3.255977e+01  1.000000e+00  1.000000e+00
2-70:1-7:1    -50.016054  0.000000e+00  1.000000e+00  1.000000e+00
2-70:2-15:2   -50.016054  0.000000e+00  1.000000e+00  1.000000e+00
2-70:2-21:1   -50.016054  0.000000e+00  1.000000e+00  1.000000e+00
2-70:2-21:2   -33.515991  3.300013e+01  1.000000e+00  1.000000e+00
2-70:2-2:1    -33.515991  3.300013e+01  1.000000e+00  1.000000e+00
2-70:2-2:2    -50.016054  0.000000e+00  1.000000e+00  1.000000e+00
2-70:2-8:1    -50.016054  0.000000e+00  1.000000e+00  1.000000e+00
2-70:3-10:2   -33.736168 -3.255977e+01  1.000000e+00  1.000000e+00
2-70:3-16:2   -50.016054  0.000000e+00  1.000000e+00  1.000000e+00
2-70:3-22:2   -33.736168 -3.255977e+01  1.000000e+00  1.000000e+00
2-70:3-3:1    -33.515991  3.300013e+01  1.000000e+00  1.000000e+00
2-70:3-3:2    -50.016054  0.000000e+00  1.000000e+00  1.000000e+00
2-70:3-9:1    -50.016054  0.000000e+00  1.000000e+00  1.000000e+00
2-70:3-9:2    -50.016054  0.000000e+00  1.000000e+00  1.000000e+00
2-70:4-11:2   -50.016054  0.000000e+00  1.000000e+00  1.000000e+00
2-70:4-11:3   -50.016054  0.000000e+00  1.000000e+00  1.000000e+00
2-70:4-11:4   -50.016054  0.000000e+00  1.000000e+00  1.000000e+00
2-70:4-11:5   -50.016054  0.000000e+00  1.000000e+00  1.000000e+00
2-70:4-17:2   -50.016054  0.000000e+00  1.000000e+00  1.000000e+00
2-70:4-23:1   -33.736168 -3.255977e+01  1.000000e+00  1.000000e+00
2-70:4-23:2   -50.016054  0.000000e+00  1.000000e+00  1.000000e+00
2-70:4-23:5   -15.943623 -1.446071e-01  1.000000e+00  1.000000e+00
2-70:5-12:2   -50.016054  0.000000e+00  1.000000e+00  1.000000e+00
2-70:5-18:4   -50.016054  0.000000e+00  1.000000e+00  1.000000e+00
2-70:5-18:6   -50.016054  0.000000e+00  1.000000e+00  1.000000e+00
2-70:5-24:2   -50.016054  0.000000e+00  1.000000e+00  1.000000e+00
2-70:5-5:1    -33.515991  3.300013e+01  1.000000e+00  1.000000e+00
2-70:5-5:2    -50.016054  0.000000e+00  1.000000e+00  1.000000e+00
2-70:5-5:3    -33.736168 -3.255977e+01  1.000000e+00  1.000000e+00
2-70:6-13:2   -50.016054  0.000000e+00  1.000000e+00  1.000000e+00
2-70:6-19:2   -33.736168 -3.255977e+01  1.000000e+00  1.000000e+00
2-70:6-19:3   -50.016054  0.000000e+00  1.000000e+00  1.000000e+00
2-70:6-25:1   -50.016054  0.000000e+00  1.000000e+00  1.000000e+00
2-70:6-25:3   -50.016054  0.000000e+00  1.000000e+00  1.000000e+00
2-70:6-25:5   -33.736168 -3.255977e+01  1.000000e+00  1.000000e+00
2-70:6-6:1    -50.016054  0.000000e+00  1.000000e+00  1.000000e+00
2-70:6-6:2    -50.016054  0.000000e+00  1.000000e+00  1.000000e+00
2-70:7-27:5   -50.016054  0.000000e+00  1.000000e+00  1.000000e+00
3-11:1-14:1   -33.736168 -3.255977e+01  1.000000e+00  1.000000e+00
3-11:1-14:3   -33.736168 -3.255977e+01  1.000000e+00  1.000000e+00
3-11:1-1:2    -50.016054  0.000000e+00  1.000000e+00  1.000000e+00
3-11:1-20:3   -50.016054  0.000000e+00  1.000000e+00  1.000000e+00
3-11:1-20:5   -50.016054  0.000000e+00  1.000000e+00  1.000000e+00
3-11:1-20:6   -50.016054  0.000000e+00  1.000000e+00  1.000000e+00
3-11:1-26:2   -50.016054  0.000000e+00  1.000000e+00  1.000000e+00
3-11:1-7:2    -50.016054  0.000000e+00  1.000000e+00  1.000000e+00
3-11:1-7:5    -33.515991  3.300013e+01  1.000000e+00  1.000000e+00
3-11:2-15:2   -50.016054  0.000000e+00  1.000000e+00  1.000000e+00
3-11:2-21:1   -33.736168 -3.255977e+01  1.000000e+00  1.000000e+00
3-11:2-21:2   -50.016054  0.000000e+00  1.000000e+00  1.000000e+00
3-11:2-8:2    -33.736168 -3.255977e+01  1.000000e+00  1.000000e+00
3-11:3-16:2   -50.016054  0.000000e+00  1.000000e+00  1.000000e+00
3-11:3-3:2    -50.016054  0.000000e+00  1.000000e+00  1.000000e+00
3-11:4-11:3   -50.016054  0.000000e+00  1.000000e+00  1.000000e+00
3-11:4-11:4   -50.016054  0.000000e+00  1.000000e+00  1.000000e+00
3-11:4-11:5   -50.016054  0.000000e+00  1.000000e+00  1.000000e+00
3-11:4-11:6   -50.016054  0.000000e+00  1.000000e+00  1.000000e+00
3-11:4-17:2   -50.016054  0.000000e+00  1.000000e+00  1.000000e+00
3-11:4-23:1   -33.515991  3.300013e+01  1.000000e+00  1.000000e+00
3-11:4-23:2   -50.016054  0.000000e+00  1.000000e+00  1.000000e+00
3-11:4-23:3   -33.515991  3.300013e+01  1.000000e+00  1.000000e+00
3-11:4-4:2    -50.016054  0.000000e+00  1.000000e+00  1.000000e+00
3-11:4-4:3    -50.016054  0.000000e+00  1.000000e+00  1.000000e+00
3-11:4-4:5    -15.943623 -1.446071e-01  1.000000e+00  1.000000e+00
3-11:5-12:1   -33.515991  3.300013e+01  1.000000e+00  1.000000e+00
3-11:5-12:2   -50.016054  0.000000e+00  1.000000e+00  1.000000e+00
3-11:5-18:3   -50.016054  0.000000e+00  1.000000e+00  1.000000e+00
3-11:5-18:4   -50.016054  0.000000e+00  1.000000e+00  1.000000e+00
3-11:5-18:5   -50.016054  0.000000e+00  1.000000e+00  1.000000e+00
3-11:5-18:6   -50.016054  0.000000e+00  1.000000e+00  1.000000e+00
3-11:5-24:2   -50.016054  0.000000e+00  1.000000e+00  1.000000e+00
3-11:5-24:3   -33.515991  3.300013e+01  1.000000e+00  1.000000e+00
3-11:5-5:2    -33.736168 -3.255977e+01  1.000000e+00  1.000000e+00
3-11:6-25:2   -33.515991  3.300013e+01  1.000000e+00  1.000000e+00
3-11:6-25:3   -33.736168 -3.255977e+01  1.000000e+00  1.000000e+00
3-11:6-6:1    -33.736168 -3.255977e+01  1.000000e+00  1.000000e+00
3-11:6-6:2    -50.016054  0.000000e+00  1.000000e+00  1.000000e+00
3-11:6-6:3    -33.736168 -3.255977e+01  1.000000e+00  1.000000e+00
3-11:7-27:2   -50.016054  0.000000e+00  1.000000e+00  1.000000e+00
3-11:7-27:3   -50.016054  0.000000e+00  1.000000e+00  1.000000e+00
3-13:1-14:3   -50.016054  0.000000e+00  1.000000e+00  1.000000e+00
3-13:1-1:1    -50.016054  0.000000e+00  1.000000e+00  1.000000e+00
3-13:1-1:2    -50.016054  0.000000e+00  1.000000e+00  1.000000e+00
3-13:1-1:3    -50.016054  0.000000e+00  1.000000e+00  1.000000e+00
3-13:1-20:3   -50.016054  0.000000e+00  1.000000e+00  1.000000e+00
3-13:1-20:4   -33.515991  3.300013e+01  1.000000e+00  1.000000e+00
3-13:1-20:6   -50.016054  0.000000e+00  1.000000e+00  1.000000e+00
3-13:1-26:1   -50.016054  0.000000e+00  1.000000e+00  1.000000e+00
3-13:1-26:6   -33.515991  3.300013e+01  1.000000e+00  1.000000e+00
3-13:1-7:3    -50.016054  0.000000e+00  1.000000e+00  1.000000e+00
3-13:1-7:4    -33.736168 -3.255977e+01  1.000000e+00  1.000000e+00
3-13:1-7:5    -50.016054  0.000000e+00  1.000000e+00  1.000000e+00
3-13:2-15:1   -50.016054  0.000000e+00  1.000000e+00  1.000000e+00
3-13:2-15:2   -50.016054  0.000000e+00  1.000000e+00  1.000000e+00
3-13:2-21:1   -50.016054  0.000000e+00  1.000000e+00  1.000000e+00
3-13:2-21:3   -50.016054  0.000000e+00  1.000000e+00  1.000000e+00
3-13:2-21:4   -15.943623 -1.446071e-01  1.000000e+00  1.000000e+00
3-13:2-2:1    -50.016054  0.000000e+00  1.000000e+00  1.000000e+00
3-13:2-2:2    -50.016054  0.000000e+00  1.000000e+00  1.000000e+00
3-13:2-8:3    -50.016054  0.000000e+00  1.000000e+00  1.000000e+00
3-13:3-10:1   -33.736168 -3.255977e+01  1.000000e+00  1.000000e+00
3-13:3-10:2   -50.016054  0.000000e+00  1.000000e+00  1.000000e+00
3-13:3-16:1   -50.016054  0.000000e+00  1.000000e+00  1.000000e+00
3-13:3-16:5   -50.016054  0.000000e+00  1.000000e+00  1.000000e+00
3-13:3-22:1   -50.016054  0.000000e+00  1.000000e+00  1.000000e+00
3-13:3-9:1    -33.515991  3.300013e+01  1.000000e+00  1.000000e+00
3-13:3-9:2    -50.016054  0.000000e+00  1.000000e+00  1.000000e+00
3-13:4-11:2   -50.016054  0.000000e+00  1.000000e+00  1.000000e+00
3-13:4-11:4   -50.016054  0.000000e+00  1.000000e+00  1.000000e+00
3-13:4-11:6   -50.016054  0.000000e+00  1.000000e+00  1.000000e+00
3-13:4-17:3   -50.016054  0.000000e+00  1.000000e+00  1.000000e+00
3-13:4-17:4   -33.736168 -3.255977e+01  1.000000e+00  1.000000e+00
3-13:4-17:5   -33.515991  3.300013e+01  1.000000e+00  1.000000e+00
3-13:4-17:6   -33.736168 -3.255977e+01  1.000000e+00  1.000000e+00
3-13:4-23:2   -50.016054  0.000000e+00  1.000000e+00  1.000000e+00
3-13:4-23:4   -33.515991  3.300013e+01  1.000000e+00  1.000000e+00
3-13:4-23:5   -50.016054  0.000000e+00  1.000000e+00  1.000000e+00
3-13:4-4:1    -50.016054  0.000000e+00  1.000000e+00  1.000000e+00
3-13:4-4:2    -50.016054  0.000000e+00  1.000000e+00  1.000000e+00
3-13:4-4:3    -50.016054  0.000000e+00  1.000000e+00  1.000000e+00
3-13:4-4:4    -50.016054  0.000000e+00  1.000000e+00  1.000000e+00
3-13:4-4:6    -33.736168 -3.255977e+01  1.000000e+00  1.000000e+00
3-13:5-12:1   -50.016054  0.000000e+00  1.000000e+00  1.000000e+00
3-13:5-12:2   -50.016054  0.000000e+00  1.000000e+00  1.000000e+00
3-13:5-12:5   -33.736168 -3.255977e+01  1.000000e+00  1.000000e+00
3-13:5-18:3   -50.016054  0.000000e+00  1.000000e+00  1.000000e+00
3-13:5-18:4   -50.016054  0.000000e+00  1.000000e+00  1.000000e+00
3-13:5-18:6   -50.016054  0.000000e+00  1.000000e+00  1.000000e+00
3-13:5-24:1   -50.016054  0.000000e+00  1.000000e+00  1.000000e+00
3-13:5-24:2   -33.515991  3.300013e+01  1.000000e+00  1.000000e+00
3-13:5-5:1    -50.016054  0.000000e+00  1.000000e+00  1.000000e+00
3-13:6-13:3   -33.736168 -3.255977e+01  1.000000e+00  1.000000e+00
3-13:6-19:1   -50.016054  0.000000e+00  1.000000e+00  1.000000e+00
3-13:6-25:1   -50.016054  0.000000e+00  1.000000e+00  1.000000e+00
3-13:6-25:3   -50.016054  0.000000e+00  1.000000e+00  1.000000e+00
3-13:6-25:5   -50.016054  0.000000e+00  1.000000e+00  1.000000e+00
3-13:6-25:6   -50.016054  0.000000e+00  1.000000e+00  1.000000e+00
3-13:6-6:1    -33.736168 -3.255977e+01  1.000000e+00  1.000000e+00
3-13:6-6:2    -50.016054  0.000000e+00  1.000000e+00  1.000000e+00
3-13:6-6:3    -50.016054  0.000000e+00  1.000000e+00  1.000000e+00
3-13:7-27:2   -50.016054  0.000000e+00  1.000000e+00  1.000000e+00
3-13:7-27:3   -33.736168 -3.255977e+01  1.000000e+00  1.000000e+00
3-13:7-27:6   -50.016054  0.000000e+00  1.000000e+00  1.000000e+00
3-15:1-14:3   -50.016054  0.000000e+00  1.000000e+00  1.000000e+00
3-15:1-1:3    -50.016054  0.000000e+00  1.000000e+00  1.000000e+00
3-15:1-20:2   -33.515991  3.300013e+01  1.000000e+00  1.000000e+00
3-15:1-20:3   -50.016054  0.000000e+00  1.000000e+00  1.000000e+00
3-15:1-26:2   -50.016054  0.000000e+00  1.000000e+00  1.000000e+00
3-15:2-21:2   -50.016054  0.000000e+00  1.000000e+00  1.000000e+00
3-15:2-2:2    -33.736168 -3.255977e+01  1.000000e+00  1.000000e+00
3-15:2-8:1    -50.016054  0.000000e+00  1.000000e+00  1.000000e+00
3-15:2-8:2    -50.016054  0.000000e+00  1.000000e+00  1.000000e+00
3-15:3-10:2   -50.016054  0.000000e+00  1.000000e+00  1.000000e+00
3-15:3-10:3   -15.943623 -1.446071e-01  1.000000e+00  1.000000e+00
3-15:3-16:2   -50.016054  0.000000e+00  1.000000e+00  1.000000e+00
3-15:3-22:2   -33.736168 -3.255977e+01  1.000000e+00  1.000000e+00
3-15:3-3:2    -50.016054  0.000000e+00  1.000000e+00  1.000000e+00
3-15:3-9:2    -50.016054  0.000000e+00  1.000000e+00  1.000000e+00
3-15:4-11:1   -50.016054  0.000000e+00  1.000000e+00  1.000000e+00
3-15:4-11:3   -50.016054  0.000000e+00  1.000000e+00  1.000000e+00
3-15:4-11:4   -50.016054  0.000000e+00  1.000000e+00  1.000000e+00
3-15:4-11:6   -50.016054  0.000000e+00  1.000000e+00  1.000000e+00
3-15:4-17:2   -50.016054  0.000000e+00  1.000000e+00  1.000000e+00
3-15:4-23:1   -33.515991  3.300013e+01  1.000000e+00  1.000000e+00
3-15:4-23:2   -50.016054  0.000000e+00  1.000000e+00  1.000000e+00
3-15:4-23:3   -33.515991  3.300013e+01  1.000000e+00  1.000000e+00
3-15:4-4:1    -33.736168 -3.255977e+01  1.000000e+00  1.000000e+00
3-15:4-4:3    -33.736168 -3.255977e+01  1.000000e+00  1.000000e+00
3-15:5-12:2   -50.016054  0.000000e+00  1.000000e+00  1.000000e+00
3-15:5-18:1   -50.016054  0.000000e+00  1.000000e+00  1.000000e+00
3-15:5-18:2   -50.016054  0.000000e+00  1.000000e+00  1.000000e+00
3-15:5-18:3   -50.016054  0.000000e+00  1.000000e+00  1.000000e+00
3-15:5-18:4   -50.016054  0.000000e+00  1.000000e+00  1.000000e+00
3-15:5-18:5   -50.016054  0.000000e+00  1.000000e+00  1.000000e+00
3-15:5-18:6   -50.016054  0.000000e+00  1.000000e+00  1.000000e+00
3-15:5-24:2   -50.016054  0.000000e+00  1.000000e+00  1.000000e+00
3-15:5-24:3   -33.515991  3.300013e+01  1.000000e+00  1.000000e+00
3-15:5-5:2    -50.016054  0.000000e+00  1.000000e+00  1.000000e+00
3-15:5-5:3    -15.943623 -1.446071e-01  1.000000e+00  1.000000e+00
3-15:6-13:2   -50.016054  0.000000e+00  1.000000e+00  1.000000e+00
3-15:6-19:2   -50.016054  0.000000e+00  1.000000e+00  1.000000e+00
3-15:6-25:3   -50.016054  0.000000e+00  1.000000e+00  1.000000e+00
3-15:6-25:6   -50.016054  0.000000e+00  1.000000e+00  1.000000e+00
3-15:6-6:2    -33.736168 -3.255977e+01  1.000000e+00  1.000000e+00
3-15:7-27:2   -50.016054  0.000000e+00  1.000000e+00  1.000000e+00
3-15:7-27:3   -50.016054  0.000000e+00  1.000000e+00  1.000000e+00
3-15:7-27:6   -50.016054  0.000000e+00  1.000000e+00  1.000000e+00
3-19:3-16:5   -50.016054  0.000000e+00  1.000000e+00  1.000000e+00
3-19:6-13:6   -50.016054  0.000000e+00  1.000000e+00  1.000000e+00
3-19:6-19:3   -50.016054  0.000000e+00  1.000000e+00  1.000000e+00
3-20:1-14:3   -50.016054  0.000000e+00  1.000000e+00  1.000000e+00
3-20:1-14:5   -50.016054  0.000000e+00  1.000000e+00  1.000000e+00
3-20:1-1:3    -50.016054  0.000000e+00  1.000000e+00  1.000000e+00
3-20:1-1:5    -50.016054  0.000000e+00  1.000000e+00  1.000000e+00
3-20:1-1:6    -33.736168 -3.255977e+01  1.000000e+00  1.000000e+00
3-20:1-20:4   -33.515991  3.300013e+01  1.000000e+00  1.000000e+00
3-20:1-26:1   -50.016054  0.000000e+00  1.000000e+00  1.000000e+00
3-20:1-26:2   -50.016054  0.000000e+00  1.000000e+00  1.000000e+00
3-20:1-26:3   -33.515991  3.300013e+01  1.000000e+00  1.000000e+00
3-20:1-7:1    -50.016054  0.000000e+00  1.000000e+00  1.000000e+00
3-20:1-7:2    -50.016054  0.000000e+00  1.000000e+00  1.000000e+00
3-20:1-7:5    -33.515991  3.300013e+01  1.000000e+00  1.000000e+00
3-20:1-7:6    -50.016054  0.000000e+00  1.000000e+00  1.000000e+00
3-20:2-15:1   -50.016054  0.000000e+00  1.000000e+00  1.000000e+00
3-20:2-21:2   -50.016054  0.000000e+00  1.000000e+00  1.000000e+00
3-20:2-21:3   -50.016054  0.000000e+00  1.000000e+00  1.000000e+00
3-20:2-2:2    -50.016054  0.000000e+00  1.000000e+00  1.000000e+00
3-20:2-8:1    -50.016054  0.000000e+00  1.000000e+00  1.000000e+00
3-20:2-8:2    -50.016054  0.000000e+00  1.000000e+00  1.000000e+00
3-20:3-10:2   -50.016054  0.000000e+00  1.000000e+00  1.000000e+00
3-20:3-16:1   -33.736168 -3.255977e+01  1.000000e+00  1.000000e+00
3-20:3-16:3   -50.016054  0.000000e+00  1.000000e+00  1.000000e+00
3-20:3-22:1   -33.515991  3.300013e+01  1.000000e+00  1.000000e+00
3-20:3-22:2   -50.016054  0.000000e+00  1.000000e+00  1.000000e+00
3-20:3-3:1    -50.016054  0.000000e+00  1.000000e+00  1.000000e+00
3-20:3-3:2    -50.016054  0.000000e+00  1.000000e+00  1.000000e+00
3-20:3-9:1    -33.515991  3.300013e+01  1.000000e+00  1.000000e+00
3-20:3-9:2    -50.016054  0.000000e+00  1.000000e+00  1.000000e+00
3-20:3-9:3    -50.016054  0.000000e+00  1.000000e+00  1.000000e+00
3-20:4-11:4   -50.016054  0.000000e+00  1.000000e+00  1.000000e+00
3-20:4-17:1   -33.736168 -3.255977e+01  1.000000e+00  1.000000e+00
3-20:4-17:2   -50.016054  0.000000e+00  1.000000e+00  1.000000e+00
3-20:4-17:3   -50.016054  0.000000e+00  1.000000e+00  1.000000e+00
3-20:4-17:5   -33.515991  3.300013e+01  1.000000e+00  1.000000e+00
3-20:4-23:3   -50.016054  0.000000e+00  1.000000e+00  1.000000e+00
3-20:4-23:5   -33.515991  3.300013e+01  1.000000e+00  1.000000e+00
3-20:4-23:6   -50.016054  0.000000e+00  1.000000e+00  1.000000e+00
3-20:4-4:1    -50.016054  0.000000e+00  1.000000e+00  1.000000e+00
3-20:4-4:2    -50.016054  0.000000e+00  1.000000e+00  1.000000e+00
3-20:4-4:3    -50.016054  0.000000e+00  1.000000e+00  1.000000e+00
3-20:4-4:5    -50.016054  0.000000e+00  1.000000e+00  1.000000e+00
3-20:5-12:1   -50.016054  0.000000e+00  1.000000e+00  1.000000e+00
3-20:5-12:3   -50.016054  0.000000e+00  1.000000e+00  1.000000e+00
3-20:5-18:4   -50.016054  0.000000e+00  1.000000e+00  1.000000e+00
3-20:5-18:5   -50.016054  0.000000e+00  1.000000e+00  1.000000e+00
3-20:5-24:2   -50.016054  0.000000e+00  1.000000e+00  1.000000e+00
3-20:5-24:3   -33.515991  3.300013e+01  1.000000e+00  1.000000e+00
3-20:5-24:5   -50.016054  0.000000e+00  1.000000e+00  1.000000e+00
3-20:5-5:1    -50.016054  0.000000e+00  1.000000e+00  1.000000e+00
3-20:5-5:2    -33.515991  3.300013e+01  1.000000e+00  1.000000e+00
3-20:5-5:3    -33.515991  3.300013e+01  1.000000e+00  1.000000e+00
3-20:5-5:5    -33.515991  3.300013e+01  1.000000e+00  1.000000e+00
3-20:6-13:2   -50.016054  0.000000e+00  1.000000e+00  1.000000e+00
3-20:6-13:6   -33.736168 -3.255977e+01  1.000000e+00  1.000000e+00
3-20:6-19:2   -33.736168 -3.255977e+01  1.000000e+00  1.000000e+00
3-20:6-25:3   -50.016054  0.000000e+00  1.000000e+00  1.000000e+00
3-20:6-25:5   -50.016054  0.000000e+00  1.000000e+00  1.000000e+00
3-20:6-25:6   -50.016054  0.000000e+00  1.000000e+00  1.000000e+00
3-20:6-6:1    -50.016054  0.000000e+00  1.000000e+00  1.000000e+00
3-20:6-6:2    -50.016054  0.000000e+00  1.000000e+00  1.000000e+00
3-20:6-6:3    -50.016054  0.000000e+00  1.000000e+00  1.000000e+00
3-20:7-27:4   -33.736168 -3.255977e+01  1.000000e+00  1.000000e+00
3-20:7-27:5   -33.736168 -3.255977e+01  1.000000e+00  1.000000e+00
3-21:1-14:2   -50.016054  0.000000e+00  1.000000e+00  1.000000e+00
3-21:1-20:2   -50.016054  0.000000e+00  1.000000e+00  1.000000e+00
3-21:1-20:3   -33.515991  3.300013e+01  1.000000e+00  1.000000e+00
3-21:1-7:1    -50.016054  0.000000e+00  1.000000e+00  1.000000e+00
3-21:2-15:2   -33.736168 -3.255977e+01  1.000000e+00  1.000000e+00
3-21:2-2:2    -33.736168 -3.255977e+01  1.000000e+00  1.000000e+00
3-21:2-8:2    -33.736168 -3.255977e+01  1.000000e+00  1.000000e+00
3-21:3-10:2   -33.515991  3.300013e+01  1.000000e+00  1.000000e+00
3-21:3-16:1   -33.515991  3.300013e+01  1.000000e+00  1.000000e+00
3-21:3-22:2   -33.515991  3.300013e+01  1.000000e+00  1.000000e+00
3-21:3-3:1    -50.016054  0.000000e+00  1.000000e+00  1.000000e+00
3-21:3-3:2    -33.736168 -3.255977e+01  1.000000e+00  1.000000e+00
3-21:3-9:2    -50.016054  0.000000e+00  1.000000e+00  1.000000e+00
3-21:4-11:3   -50.016054  0.000000e+00  1.000000e+00  1.000000e+00
3-21:4-11:5   -50.016054  0.000000e+00  1.000000e+00  1.000000e+00
3-21:4-11:6   -50.016054  0.000000e+00  1.000000e+00  1.000000e+00
3-21:4-17:1   -15.943623 -1.446071e-01  1.000000e+00  1.000000e+00
3-21:4-23:2   -33.515991  3.300013e+01  1.000000e+00  1.000000e+00
3-21:4-4:1    -50.016054  0.000000e+00  1.000000e+00  1.000000e+00
3-21:4-4:2    -50.016054  0.000000e+00  1.000000e+00  1.000000e+00
3-21:5-12:2   -50.016054  0.000000e+00  1.000000e+00  1.000000e+00
3-21:5-18:3   -50.016054  0.000000e+00  1.000000e+00  1.000000e+00
3-21:5-18:4   -50.016054  0.000000e+00  1.000000e+00  1.000000e+00
3-21:5-18:5   -50.016054  0.000000e+00  1.000000e+00  1.000000e+00
3-21:5-18:6   -50.016054  0.000000e+00  1.000000e+00  1.000000e+00
3-21:5-24:2   -33.515991  3.300013e+01  1.000000e+00  1.000000e+00
3-21:5-5:1    -33.515991  3.300013e+01  1.000000e+00  1.000000e+00
3-21:5-5:2    -50.016054  0.000000e+00  1.000000e+00  1.000000e+00
3-21:6-25:2   -33.736168 -3.255977e+01  1.000000e+00  1.000000e+00
3-21:6-6:2    -50.016054  0.000000e+00  1.000000e+00  1.000000e+00
3-21:7-27:1   -50.016054  0.000000e+00  1.000000e+00  1.000000e+00
3-22:1-1:3    -50.016054  0.000000e+00  1.000000e+00  1.000000e+00
3-22:1-26:5   -50.016054  0.000000e+00  1.000000e+00  1.000000e+00
3-22:2-15:6   -50.016054  0.000000e+00  1.000000e+00  1.000000e+00
3-22:2-21:3   -50.016054  0.000000e+00  1.000000e+00  1.000000e+00
3-22:2-21:4   -50.016054  0.000000e+00  1.000000e+00  1.000000e+00
3-22:2-21:6   -50.016054  0.000000e+00  1.000000e+00  1.000000e+00
3-22:2-2:3    -50.016054  0.000000e+00  1.000000e+00  1.000000e+00
3-22:2-2:6    -33.515991  3.300013e+01  1.000000e+00  1.000000e+00
3-22:3-10:4   -33.515991  3.300013e+01  1.000000e+00  1.000000e+00
3-22:3-10:6   -50.016054  0.000000e+00  1.000000e+00  1.000000e+00
3-22:3-16:4   -33.515991  3.300013e+01  1.000000e+00  1.000000e+00
3-22:3-22:3   -50.016054  0.000000e+00  1.000000e+00  1.000000e+00
3-22:3-22:4   -33.736168 -3.255977e+01  1.000000e+00  1.000000e+00
3-22:3-22:5   -50.016054  0.000000e+00  1.000000e+00  1.000000e+00
3-22:3-22:6   -33.515991  3.300013e+01  1.000000e+00  1.000000e+00
3-22:3-3:4    -50.016054  0.000000e+00  1.000000e+00  1.000000e+00
3-22:3-3:6    -50.016054  0.000000e+00  1.000000e+00  1.000000e+00
3-22:5-5:4    -33.515991  3.300013e+01  1.000000e+00  1.000000e+00
3-22:6-13:6   -50.016054  0.000000e+00  1.000000e+00  1.000000e+00
3-22:6-19:4   -50.016054  0.000000e+00  1.000000e+00  1.000000e+00
3-22:6-6:6    -50.016054  0.000000e+00  1.000000e+00  1.000000e+00
3-23:1-14:2   -33.736168 -3.255977e+01  1.000000e+00  1.000000e+00
3-23:1-1:2    -50.016054  0.000000e+00  1.000000e+00  1.000000e+00
3-23:1-20:1   -50.016054  0.000000e+00  1.000000e+00  1.000000e+00
3-23:1-20:2   -50.016054  0.000000e+00  1.000000e+00  1.000000e+00
3-23:1-20:6   -50.016054  0.000000e+00  1.000000e+00  1.000000e+00
3-23:1-7:2    -50.016054  0.000000e+00  1.000000e+00  1.000000e+00
3-23:2-21:2   -33.736168 -3.255977e+01  1.000000e+00  1.000000e+00
3-23:4-11:3   -50.016054  0.000000e+00  1.000000e+00  1.000000e+00
3-23:4-11:4   -50.016054  0.000000e+00  1.000000e+00  1.000000e+00
3-23:4-11:5   -50.016054  0.000000e+00  1.000000e+00  1.000000e+00
3-23:4-11:6   -50.016054  0.000000e+00  1.000000e+00  1.000000e+00
3-23:5-18:3   -50.016054  0.000000e+00  1.000000e+00  1.000000e+00
3-23:5-18:4   -50.016054  0.000000e+00  1.000000e+00  1.000000e+00
3-23:5-18:5   -50.016054  0.000000e+00  1.000000e+00  1.000000e+00
3-23:5-18:6   -50.016054  0.000000e+00  1.000000e+00  1.000000e+00
3-23:5-24:2   -33.736168 -3.255977e+01  1.000000e+00  1.000000e+00
3-23:6-13:2   -50.016054  0.000000e+00  1.000000e+00  1.000000e+00
3-23:6-25:1   -33.515991  3.300013e+01  1.000000e+00  1.000000e+00
3-23:6-6:2    -50.016054  0.000000e+00  1.000000e+00  1.000000e+00
3-23:7-27:1   -33.736168 -3.255977e+01  1.000000e+00  1.000000e+00
3-23:7-27:2   -33.736168 -3.255977e+01  1.000000e+00  1.000000e+00
3-30-3:1-14:1 -33.515991  3.300013e+01  1.000000e+00  1.000000e+00
3-30-3:1-14:5 -50.016054  0.000000e+00  1.000000e+00  1.000000e+00
3-30-3:1-20:3 -50.016054  0.000000e+00  1.000000e+00  1.000000e+00
3-30-3:1-20:5 -33.515991  3.300013e+01  1.000000e+00  1.000000e+00
3-30-3:1-26:1 -33.515991  3.300013e+01  1.000000e+00  1.000000e+00
3-30-3:1-7:3  -33.515991  3.300013e+01  1.000000e+00  1.000000e+00
3-30-3:1-7:5  -33.515991  3.300013e+01  1.000000e+00  1.000000e+00
3-30-3:2-15:3 -33.515991  3.300013e+01  1.000000e+00  1.000000e+00
3-30-3:2-21:1 -50.016054  0.000000e+00  1.000000e+00  1.000000e+00
3-30-3:2-21:2 -50.016054  0.000000e+00  1.000000e+00  1.000000e+00
3-30-3:2-21:3 -33.515991  3.300013e+01  1.000000e+00  1.000000e+00
3-30-3:2-2:1  -50.016054  0.000000e+00  1.000000e+00  1.000000e+00
3-30-3:2-2:2  -50.016054  0.000000e+00  1.000000e+00  1.000000e+00
3-30-3:2-8:1  -50.016054  0.000000e+00  1.000000e+00  1.000000e+00
3-30-3:2-8:3  -33.515991  3.300013e+01  1.000000e+00  1.000000e+00
3-30-3:3-10:1 -33.736168 -3.255977e+01  1.000000e+00  1.000000e+00
3-30-3:3-10:2 -50.016054  0.000000e+00  1.000000e+00  1.000000e+00
3-30-3:3-16:3 -50.016054  0.000000e+00  1.000000e+00  1.000000e+00
3-30-3:3-16:5 -33.515991  3.300013e+01  1.000000e+00  1.000000e+00
3-30-3:3-22:1 -33.736168 -3.255977e+01  1.000000e+00  1.000000e+00
3-30-3:3-3:2  -50.016054  0.000000e+00  1.000000e+00  1.000000e+00
3-30-3:3-9:1  -50.016054  0.000000e+00  1.000000e+00  1.000000e+00
3-30-3:3-9:3  -33.515991  3.300013e+01  1.000000e+00  1.000000e+00
3-30-3:4-11:1 -50.016054  0.000000e+00  1.000000e+00  1.000000e+00
3-30-3:4-11:4 -50.016054  0.000000e+00  1.000000e+00  1.000000e+00
3-30-3:4-11:6 -50.016054  0.000000e+00  1.000000e+00  1.000000e+00
3-30-3:4-17:1 -33.515991  3.300013e+01  1.000000e+00  1.000000e+00
3-30-3:4-17:3 -33.515991  3.300013e+01  1.000000e+00  1.000000e+00
3-30-3:4-23:1 -33.515991  3.300013e+01  1.000000e+00  1.000000e+00
3-30-3:4-23:2 -50.016054  0.000000e+00  1.000000e+00  1.000000e+00
3-30-3:4-23:3 -50.016054  0.000000e+00  1.000000e+00  1.000000e+00
3-30-3:4-23:5 -33.736168 -3.255977e+01  1.000000e+00  1.000000e+00
3-30-3:4-4:1  -50.016054  0.000000e+00  1.000000e+00  1.000000e+00
3-30-3:5-12:1 -33.515991  3.300013e+01  1.000000e+00  1.000000e+00
3-30-3:5-12:2 -50.016054  0.000000e+00  1.000000e+00  1.000000e+00
3-30-3:5-12:3 -15.943623 -1.446071e-01  1.000000e+00  1.000000e+00
3-30-3:5-18:3 -50.016054  0.000000e+00  1.000000e+00  1.000000e+00
3-30-3:5-18:4 -50.016054  0.000000e+00  1.000000e+00  1.000000e+00
3-30-3:5-18:5 -50.016054  0.000000e+00  1.000000e+00  1.000000e+00
3-30-3:5-18:6 -50.016054  0.000000e+00  1.000000e+00  1.000000e+00
3-30-3:5-24:1 -33.515991  3.300013e+01  1.000000e+00  1.000000e+00
3-30-3:5-24:2 -50.016054  0.000000e+00  1.000000e+00  1.000000e+00
3-30-3:5-24:3 -33.515991  3.300013e+01  1.000000e+00  1.000000e+00
3-30-3:5-5:1  -50.016054  0.000000e+00  1.000000e+00  1.000000e+00
3-30-3:5-5:2  -50.016054  0.000000e+00  1.000000e+00  1.000000e+00
3-30-3:5-5:3  -50.016054  0.000000e+00  1.000000e+00  1.000000e+00
3-30-3:6-13:2 -33.515991  3.300013e+01  1.000000e+00  1.000000e+00
3-30-3:6-13:3 -33.515991  3.300013e+01  1.000000e+00  1.000000e+00
3-30-3:6-19:1 -50.016054  0.000000e+00  1.000000e+00  1.000000e+00
3-30-3:6-19:3 -33.736168 -3.255977e+01  1.000000e+00  1.000000e+00
3-30-3:6-25:1 -33.515991  3.300013e+01  1.000000e+00  1.000000e+00
3-30-3:6-25:3 -50.016054  0.000000e+00  1.000000e+00  1.000000e+00
3-30-3:6-25:4 -50.016054  0.000000e+00  1.000000e+00  1.000000e+00
3-30-3:6-6:2  -50.016054  0.000000e+00  1.000000e+00  1.000000e+00
3-30-3:6-6:3  -50.016054  0.000000e+00  1.000000e+00  1.000000e+00
3-30-3:6-6:5  -33.515991  3.300013e+01  1.000000e+00  1.000000e+00
3-30-3:7-27:3 -33.736168 -3.255977e+01  1.000000e+00  1.000000e+00
3-30-3:7-27:5 -33.515991  3.300013e+01  1.000000e+00  1.000000e+00
3-30-3:7-27:6 -50.016054  0.000000e+00  1.000000e+00  1.000000e+00
3-30:1-14:1   -50.016054  0.000000e+00  1.000000e+00  1.000000e+00
3-30:1-14:2   -50.016054  0.000000e+00  1.000000e+00  1.000000e+00
3-30:1-14:3   -33.736168 -3.255977e+01  1.000000e+00  1.000000e+00
3-30:1-1:1    -33.736168 -3.255977e+01  1.000000e+00  1.000000e+00
3-30:1-1:2    -50.016054  0.000000e+00  1.000000e+00  1.000000e+00
3-30:1-20:3   -50.016054  0.000000e+00  1.000000e+00  1.000000e+00
3-30:1-26:2   -33.515991  3.300013e+01  1.000000e+00  1.000000e+00
3-30:1-7:2    -50.016054  0.000000e+00  1.000000e+00  1.000000e+00
3-30:1-7:3    -15.943623 -1.446071e-01  1.000000e+00  1.000000e+00
3-30:2-21:2   -33.515991  3.300013e+01  1.000000e+00  1.000000e+00
3-30:2-2:2    -33.736168 -3.255977e+01  1.000000e+00  1.000000e+00
3-30:2-8:2    -33.736168 -3.255977e+01  1.000000e+00  1.000000e+00
3-30:3-10:2   -33.736168 -3.255977e+01  1.000000e+00  1.000000e+00
3-30:3-16:2   -50.016054  0.000000e+00  1.000000e+00  1.000000e+00
3-30:3-3:2    -33.515991  3.300013e+01  1.000000e+00  1.000000e+00
3-30:3-9:1    -33.736168 -3.255977e+01  1.000000e+00  1.000000e+00
3-30:3-9:2    -33.515991  3.300013e+01  1.000000e+00  1.000000e+00
3-30:4-11:1   -50.016054  0.000000e+00  1.000000e+00  1.000000e+00
3-30:4-11:3   -50.016054  0.000000e+00  1.000000e+00  1.000000e+00
3-30:4-11:4   -50.016054  0.000000e+00  1.000000e+00  1.000000e+00
3-30:4-11:5   -50.016054  0.000000e+00  1.000000e+00  1.000000e+00
3-30:4-11:6   -50.016054  0.000000e+00  1.000000e+00  1.000000e+00
3-30:4-23:1   -33.515991  3.300013e+01  1.000000e+00  1.000000e+00
3-30:4-23:2   -50.016054  0.000000e+00  1.000000e+00  1.000000e+00
3-30:4-23:3   -15.943623 -1.446071e-01  1.000000e+00  1.000000e+00
3-30:4-4:1    -33.736168 -3.255977e+01  1.000000e+00  1.000000e+00
3-30:4-4:2    -33.736168 -3.255977e+01  1.000000e+00  1.000000e+00
3-30:5-12:3   -15.943623 -1.446071e-01  1.000000e+00  1.000000e+00
3-30:5-18:1   -50.016054  0.000000e+00  1.000000e+00  1.000000e+00
3-30:5-18:3   -50.016054  0.000000e+00  1.000000e+00  1.000000e+00
3-30:5-18:4   -50.016054  0.000000e+00  1.000000e+00  1.000000e+00
3-30:5-18:5   -50.016054  0.000000e+00  1.000000e+00  1.000000e+00
3-30:5-18:6   -50.016054  0.000000e+00  1.000000e+00  1.000000e+00
3-30:5-24:2   -50.016054  0.000000e+00  1.000000e+00  1.000000e+00
3-30:5-5:1    -33.515991  3.300013e+01  1.000000e+00  1.000000e+00
3-30:5-5:2    -33.736168 -3.255977e+01  1.000000e+00  1.000000e+00
3-30:6-13:2   -33.736168 -3.255977e+01  1.000000e+00  1.000000e+00
3-30:6-25:1   -50.016054  0.000000e+00  1.000000e+00  1.000000e+00
3-30:6-25:3   -33.736168 -3.255977e+01  1.000000e+00  1.000000e+00
3-30:6-6:2    -50.016054  0.000000e+00  1.000000e+00  1.000000e+00
3-30:7-27:3   -33.736168 -3.255977e+01  1.000000e+00  1.000000e+00
3-33:1-14:1   -50.016054  0.000000e+00  1.000000e+00  1.000000e+00
3-33:1-14:2   -50.016054  0.000000e+00  1.000000e+00  1.000000e+00
3-33:1-14:5   -33.736168 -3.255977e+01  1.000000e+00  1.000000e+00
3-33:1-1:1    -50.016054  0.000000e+00  1.000000e+00  1.000000e+00
3-33:1-1:2    -33.515991  3.300013e+01  1.000000e+00  1.000000e+00
3-33:1-20:1   -50.016054  0.000000e+00  1.000000e+00  1.000000e+00
3-33:1-20:3   -50.016054  0.000000e+00  1.000000e+00  1.000000e+00
3-33:1-20:5   -33.515991  3.300013e+01  1.000000e+00  1.000000e+00
3-33:1-26:2   -50.016054  0.000000e+00  1.000000e+00  1.000000e+00
3-33:1-7:1    -50.016054  0.000000e+00  1.000000e+00  1.000000e+00
3-33:1-7:2    -50.016054  0.000000e+00  1.000000e+00  1.000000e+00
3-33:2-15:2   -50.016054  0.000000e+00  1.000000e+00  1.000000e+00
3-33:2-15:3   -15.943623 -1.446071e-01  1.000000e+00  1.000000e+00
3-33:2-21:1   -50.016054  0.000000e+00  1.000000e+00  1.000000e+00
3-33:2-21:2   -50.016054  0.000000e+00  1.000000e+00  1.000000e+00
3-33:2-2:2    -50.016054  0.000000e+00  1.000000e+00  1.000000e+00
3-33:2-8:2    -50.016054  0.000000e+00  1.000000e+00  1.000000e+00
3-33:3-16:1   -50.016054  0.000000e+00  1.000000e+00  1.000000e+00
3-33:3-22:2   -33.515991  3.300013e+01  1.000000e+00  1.000000e+00
3-33:3-3:1    -33.515991  3.300013e+01  1.000000e+00  1.000000e+00
3-33:3-3:2    -50.016054  0.000000e+00  1.000000e+00  1.000000e+00
3-33:3-3:3    -15.943623 -1.446071e-01  1.000000e+00  1.000000e+00
3-33:3-9:2    -50.016054  0.000000e+00  1.000000e+00  1.000000e+00
3-33:4-11:3   -50.016054  0.000000e+00  1.000000e+00  1.000000e+00
3-33:4-11:4   -50.016054  0.000000e+00  1.000000e+00  1.000000e+00
3-33:4-11:5   -50.016054  0.000000e+00  1.000000e+00  1.000000e+00
3-33:4-11:6   -50.016054  0.000000e+00  1.000000e+00  1.000000e+00
3-33:4-17:2   -50.016054  0.000000e+00  1.000000e+00  1.000000e+00
3-33:4-17:5   -15.943623 -1.446071e-01  1.000000e+00  1.000000e+00
3-33:4-23:1   -50.016054  0.000000e+00  1.000000e+00  1.000000e+00
3-33:4-23:2   -50.016054  0.000000e+00  1.000000e+00  1.000000e+00
3-33:4-4:1    -33.515991  3.300013e+01  1.000000e+00  1.000000e+00
3-33:4-4:3    -33.736168 -3.255977e+01  1.000000e+00  1.000000e+00
3-33:5-12:1   -33.515991  3.300013e+01  1.000000e+00  1.000000e+00
3-33:5-12:2   -50.016054  0.000000e+00  1.000000e+00  1.000000e+00
3-33:5-18:3   -50.016054  0.000000e+00  1.000000e+00  1.000000e+00
3-33:5-18:4   -50.016054  0.000000e+00  1.000000e+00  1.000000e+00
3-33:5-18:5   -50.016054  0.000000e+00  1.000000e+00  1.000000e+00
3-33:5-18:6   -50.016054  0.000000e+00  1.000000e+00  1.000000e+00
3-33:5-24:2   -50.016054  0.000000e+00  1.000000e+00  1.000000e+00
3-33:5-5:1    -50.016054  0.000000e+00  1.000000e+00  1.000000e+00
3-33:6-13:2   -50.016054  0.000000e+00  1.000000e+00  1.000000e+00
3-33:6-25:2   -50.016054  0.000000e+00  1.000000e+00  1.000000e+00
3-33:6-25:3   -50.016054  0.000000e+00  1.000000e+00  1.000000e+00
3-33:6-6:2    -50.016054  0.000000e+00  1.000000e+00  1.000000e+00
3-33:7-27:1   -50.016054  0.000000e+00  1.000000e+00  1.000000e+00
3-33:7-27:2   -50.016054  0.000000e+00  1.000000e+00  1.000000e+00
3-33:7-27:3   -50.016054  0.000000e+00  1.000000e+00  1.000000e+00
3-33:7-27:5   -33.736168 -3.255977e+01  1.000000e+00  1.000000e+00
3-35:1-26:4   -50.016054  0.000000e+00  1.000000e+00  1.000000e+00
3-35:2-15:5   -50.016054  0.000000e+00  1.000000e+00  1.000000e+00
3-35:2-15:6   -33.515991  3.300013e+01  1.000000e+00  1.000000e+00
3-35:2-21:4   -50.016054  0.000000e+00  1.000000e+00  1.000000e+00
3-35:2-2:3    -33.515991  3.300013e+01  1.000000e+00  1.000000e+00
3-35:2-2:6    -50.016054  0.000000e+00  1.000000e+00  1.000000e+00
3-35:2-8:4    -50.016054  0.000000e+00  1.000000e+00  1.000000e+00
3-35:3-10:6   -50.016054  0.000000e+00  1.000000e+00  1.000000e+00
3-35:3-16:3   -50.016054  0.000000e+00  1.000000e+00  1.000000e+00
3-35:3-16:4   -50.016054  0.000000e+00  1.000000e+00  1.000000e+00
3-35:3-22:4   -50.016054  0.000000e+00  1.000000e+00  1.000000e+00
3-35:3-3:4    -50.016054  0.000000e+00  1.000000e+00  1.000000e+00
3-35:3-3:6    -50.016054  0.000000e+00  1.000000e+00  1.000000e+00
3-35:4-4:4    -50.016054  0.000000e+00  1.000000e+00  1.000000e+00
3-35:6-13:4   -50.016054  0.000000e+00  1.000000e+00  1.000000e+00
3-35:6-13:5   -50.016054  0.000000e+00  1.000000e+00  1.000000e+00
3-35:6-19:4   -50.016054  0.000000e+00  1.000000e+00  1.000000e+00
3-35:7-27:4   -50.016054  0.000000e+00  1.000000e+00  1.000000e+00
3-43:1-14:1   -50.016054  0.000000e+00  1.000000e+00  1.000000e+00
3-43:1-14:6   -50.016054  0.000000e+00  1.000000e+00  1.000000e+00
3-43:1-1:3    -50.016054  0.000000e+00  1.000000e+00  1.000000e+00
3-43:1-1:5    -33.515991  3.300013e+01  1.000000e+00  1.000000e+00
3-43:1-20:1   -50.016054  0.000000e+00  1.000000e+00  1.000000e+00
3-43:1-20:3   -33.736168 -3.255977e+01  1.000000e+00  1.000000e+00
3-43:1-20:5   -50.016054  0.000000e+00  1.000000e+00  1.000000e+00
3-43:1-26:1   -50.016054  0.000000e+00  1.000000e+00  1.000000e+00
3-43:1-7:3    -50.016054  0.000000e+00  1.000000e+00  1.000000e+00
3-43:2-21:5   -33.736168 -3.255977e+01  1.000000e+00  1.000000e+00
3-43:2-8:1    -50.016054  0.000000e+00  1.000000e+00  1.000000e+00
3-43:2-8:2    -50.016054  0.000000e+00  1.000000e+00  1.000000e+00
3-43:2-8:3    -33.736168 -3.255977e+01  1.000000e+00  1.000000e+00
3-43:3-22:2   -50.016054  0.000000e+00  1.000000e+00  1.000000e+00
3-43:3-3:1    -50.016054  0.000000e+00  1.000000e+00  1.000000e+00
3-43:3-3:2    -33.736168 -3.255977e+01  1.000000e+00  1.000000e+00
3-43:3-9:2    -50.016054  0.000000e+00  1.000000e+00  1.000000e+00
3-43:3-9:3    -50.016054  0.000000e+00  1.000000e+00  1.000000e+00
3-43:4-11:6   -50.016054  0.000000e+00  1.000000e+00  1.000000e+00
3-43:4-17:1   -50.016054  0.000000e+00  1.000000e+00  1.000000e+00
3-43:4-17:2   -50.016054  0.000000e+00  1.000000e+00  1.000000e+00
3-43:4-17:3   -33.736168 -3.255977e+01  1.000000e+00  1.000000e+00
3-43:4-23:1   -33.515991  3.300013e+01  1.000000e+00  1.000000e+00
3-43:4-23:3   -33.736168 -3.255977e+01  1.000000e+00  1.000000e+00
3-43:5-12:2   -50.016054  0.000000e+00  1.000000e+00  1.000000e+00
3-43:5-18:1   -50.016054  0.000000e+00  1.000000e+00  1.000000e+00
3-43:5-18:4   -50.016054  0.000000e+00  1.000000e+00  1.000000e+00
3-43:5-18:5   -50.016054  0.000000e+00  1.000000e+00  1.000000e+00
3-43:5-18:6   -50.016054  0.000000e+00  1.000000e+00  1.000000e+00
3-43:5-5:1    -50.016054  0.000000e+00  1.000000e+00  1.000000e+00
3-43:6-13:3   -50.016054  0.000000e+00  1.000000e+00  1.000000e+00
3-43:6-25:3   -50.016054  0.000000e+00  1.000000e+00  1.000000e+00
3-43:6-6:1    -33.736168 -3.255977e+01  1.000000e+00  1.000000e+00
3-43:6-6:2    -50.016054  0.000000e+00  1.000000e+00  1.000000e+00
3-43:7-27:1   -50.016054  0.000000e+00  1.000000e+00  1.000000e+00
3-43:7-27:5   -50.016054  0.000000e+00  1.000000e+00  1.000000e+00
3-43:7-27:6   -50.016054  0.000000e+00  1.000000e+00  1.000000e+00
3-47:2-2:6    -50.016054  0.000000e+00  1.000000e+00  1.000000e+00
3-47:3-10:6   -33.515991  3.300013e+01  1.000000e+00  1.000000e+00
3-47:3-22:1   -33.515991  3.300013e+01  1.000000e+00  1.000000e+00
3-47:3-22:5   -50.016054  0.000000e+00  1.000000e+00  1.000000e+00
3-47:6-13:3   -33.515991  3.300013e+01  1.000000e+00  1.000000e+00
3-48:1-14:1   -33.736168 -3.255977e+01  1.000000e+00  1.000000e+00
3-48:1-14:2   -50.016054  0.000000e+00  1.000000e+00  1.000000e+00
3-48:1-1:1    -33.515991  3.300013e+01  1.000000e+00  1.000000e+00
3-48:1-1:2    -50.016054  0.000000e+00  1.000000e+00  1.000000e+00
3-48:1-20:3   -50.016054  0.000000e+00  1.000000e+00  1.000000e+00
3-48:1-20:6   -50.016054  0.000000e+00  1.000000e+00  1.000000e+00
3-48:1-26:2   -50.016054  0.000000e+00  1.000000e+00  1.000000e+00
3-48:2-15:2   -50.016054  0.000000e+00  1.000000e+00  1.000000e+00
3-48:2-21:2   -50.016054  0.000000e+00  1.000000e+00  1.000000e+00
3-48:2-2:2    -50.016054  0.000000e+00  1.000000e+00  1.000000e+00
3-48:3-16:2   -33.736168 -3.255977e+01  1.000000e+00  1.000000e+00
3-48:4-11:2   -50.016054  0.000000e+00  1.000000e+00  1.000000e+00
3-48:4-11:3   -50.016054  0.000000e+00  1.000000e+00  1.000000e+00
3-48:4-11:4   -50.016054  0.000000e+00  1.000000e+00  1.000000e+00
3-48:4-11:5   -50.016054  0.000000e+00  1.000000e+00  1.000000e+00
3-48:4-11:6   -50.016054  0.000000e+00  1.000000e+00  1.000000e+00
3-48:4-17:2   -50.016054  0.000000e+00  1.000000e+00  1.000000e+00
3-48:4-4:2    -50.016054  0.000000e+00  1.000000e+00  1.000000e+00
3-48:5-12:1   -50.016054  0.000000e+00  1.000000e+00  1.000000e+00
3-48:5-12:2   -50.016054  0.000000e+00  1.000000e+00  1.000000e+00
3-48:5-18:3   -50.016054  0.000000e+00  1.000000e+00  1.000000e+00
3-48:5-18:4   -50.016054  0.000000e+00  1.000000e+00  1.000000e+00
3-48:5-18:5   -50.016054  0.000000e+00  1.000000e+00  1.000000e+00
3-48:5-18:6   -50.016054  0.000000e+00  1.000000e+00  1.000000e+00
3-48:5-24:2   -50.016054  0.000000e+00  1.000000e+00  1.000000e+00
3-48:5-5:2    -33.736168 -3.255977e+01  1.000000e+00  1.000000e+00
3-48:6-25:2   -50.016054  0.000000e+00  1.000000e+00  1.000000e+00
3-48:6-6:2    -50.016054  0.000000e+00  1.000000e+00  1.000000e+00
3-48:7-27:2   -50.016054  0.000000e+00  1.000000e+00  1.000000e+00
3-49:1-14:1   -33.515991  3.300013e+01  1.000000e+00  1.000000e+00
3-49:1-14:3   -50.016054  0.000000e+00  1.000000e+00  1.000000e+00
3-49:1-14:5   -33.736168 -3.255977e+01  1.000000e+00  1.000000e+00
3-49:1-1:1    -50.016054  0.000000e+00  1.000000e+00  1.000000e+00
3-49:1-1:3    -33.736168 -3.255977e+01  1.000000e+00  1.000000e+00
3-49:1-20:1   -50.016054  0.000000e+00  1.000000e+00  1.000000e+00
3-49:1-20:3   -50.016054  0.000000e+00  1.000000e+00  1.000000e+00
3-49:1-20:4   -50.016054  0.000000e+00  1.000000e+00  1.000000e+00
3-49:1-20:5   -50.016054  0.000000e+00  1.000000e+00  1.000000e+00
3-49:1-20:6   -50.016054  0.000000e+00  1.000000e+00  1.000000e+00
3-49:1-26:1   -50.016054  0.000000e+00  1.000000e+00  1.000000e+00
3-49:1-7:1    -33.515991  3.300013e+01  1.000000e+00  1.000000e+00
3-49:1-7:5    -50.016054  0.000000e+00  1.000000e+00  1.000000e+00
3-49:2-15:2   -50.016054  0.000000e+00  1.000000e+00  1.000000e+00
3-49:2-15:3   -33.736168 -3.255977e+01  1.000000e+00  1.000000e+00
3-49:2-21:2   -33.515991  3.300013e+01  1.000000e+00  1.000000e+00
3-49:2-2:2    -33.736168 -3.255977e+01  1.000000e+00  1.000000e+00
3-49:2-8:1    -50.016054  0.000000e+00  1.000000e+00  1.000000e+00
3-49:2-8:2    -50.016054  0.000000e+00  1.000000e+00  1.000000e+00
3-49:2-8:3    -33.736168 -3.255977e+01  1.000000e+00  1.000000e+00
3-49:3-10:1   -50.016054  0.000000e+00  1.000000e+00  1.000000e+00
3-49:3-10:2   -50.016054  0.000000e+00  1.000000e+00  1.000000e+00
3-49:3-16:1   -50.016054  0.000000e+00  1.000000e+00  1.000000e+00
3-49:3-16:2   -50.016054  0.000000e+00  1.000000e+00  1.000000e+00
3-49:3-22:2   -50.016054  0.000000e+00  1.000000e+00  1.000000e+00
3-49:3-9:1    -50.016054  0.000000e+00  1.000000e+00  1.000000e+00
3-49:3-9:3    -50.016054  0.000000e+00  1.000000e+00  1.000000e+00
3-49:4-11:4   -50.016054  0.000000e+00  1.000000e+00  1.000000e+00
3-49:4-11:5   -50.016054  0.000000e+00  1.000000e+00  1.000000e+00
3-49:4-11:6   -50.016054  0.000000e+00  1.000000e+00  1.000000e+00
3-49:4-17:1   -50.016054  0.000000e+00  1.000000e+00  1.000000e+00
3-49:4-17:2   -50.016054  0.000000e+00  1.000000e+00  1.000000e+00
3-49:4-17:3   -50.016054  0.000000e+00  1.000000e+00  1.000000e+00
3-49:4-23:3   -50.016054  0.000000e+00  1.000000e+00  1.000000e+00
3-49:4-4:2    -50.016054  0.000000e+00  1.000000e+00  1.000000e+00
3-49:4-4:3    -50.016054  0.000000e+00  1.000000e+00  1.000000e+00
3-49:4-4:5    -50.016054  0.000000e+00  1.000000e+00  1.000000e+00
3-49:5-12:1   -50.016054  0.000000e+00  1.000000e+00  1.000000e+00
3-49:5-18:4   -50.016054  0.000000e+00  1.000000e+00  1.000000e+00
3-49:5-18:5   -50.016054  0.000000e+00  1.000000e+00  1.000000e+00
3-49:5-18:6   -50.016054  0.000000e+00  1.000000e+00  1.000000e+00
3-49:5-24:3   -50.016054  0.000000e+00  1.000000e+00  1.000000e+00
3-49:5-24:5   -33.736168 -3.255977e+01  1.000000e+00  1.000000e+00
3-49:5-5:1    -33.515991  3.300013e+01  1.000000e+00  1.000000e+00
3-49:5-5:3    -33.515991  3.300013e+01  1.000000e+00  1.000000e+00
3-49:6-13:2   -50.016054  0.000000e+00  1.000000e+00  1.000000e+00
3-49:6-19:1   -50.016054  0.000000e+00  1.000000e+00  1.000000e+00
3-49:6-19:2   -50.016054  0.000000e+00  1.000000e+00  1.000000e+00
3-49:6-25:1   -50.016054  0.000000e+00  1.000000e+00  1.000000e+00
3-49:6-25:2   -50.016054  0.000000e+00  1.000000e+00  1.000000e+00
3-49:6-25:5   -50.016054  0.000000e+00  1.000000e+00  1.000000e+00
3-49:7-27:1   -50.016054  0.000000e+00  1.000000e+00  1.000000e+00
3-49:7-27:3   -50.016054  0.000000e+00  1.000000e+00  1.000000e+00
3-52:2-15:3   -50.016054  0.000000e+00  1.000000e+00  1.000000e+00
3-52:3-10:4   -33.736168 -3.255977e+01  1.000000e+00  1.000000e+00
3-52:3-10:6   -33.736168 -3.255977e+01  1.000000e+00  1.000000e+00
3-52:3-16:6   -50.016054  0.000000e+00  1.000000e+00  1.000000e+00
3-52:3-22:4   -50.016054  0.000000e+00  1.000000e+00  1.000000e+00
3-52:3-3:6    -50.016054  0.000000e+00  1.000000e+00  1.000000e+00
3-52:4-4:6    -50.016054  0.000000e+00  1.000000e+00  1.000000e+00
3-52:6-13:3   -50.016054  0.000000e+00  1.000000e+00  1.000000e+00
3-52:6-19:4   -50.016054  0.000000e+00  1.000000e+00  1.000000e+00
3-53:1-14:1   -50.016054  0.000000e+00  1.000000e+00  1.000000e+00
3-53:1-1:1    -50.016054  0.000000e+00  1.000000e+00  1.000000e+00
3-53:1-1:3    -50.016054  0.000000e+00  1.000000e+00  1.000000e+00
3-53:1-20:2   -50.016054  0.000000e+00  1.000000e+00  1.000000e+00
3-53:1-20:3   -33.736168 -3.255977e+01  1.000000e+00  1.000000e+00
3-53:1-20:4   -50.016054  0.000000e+00  1.000000e+00  1.000000e+00
3-53:1-20:5   -50.016054  0.000000e+00  1.000000e+00  1.000000e+00
3-53:1-20:6   -50.016054  0.000000e+00  1.000000e+00  1.000000e+00
3-53:1-7:1    -50.016054  0.000000e+00  1.000000e+00  1.000000e+00
3-53:1-7:2    -50.016054  0.000000e+00  1.000000e+00  1.000000e+00
3-53:2-15:2   -50.016054  0.000000e+00  1.000000e+00  1.000000e+00
3-53:2-21:3   -33.515991  3.300013e+01  1.000000e+00  1.000000e+00
3-53:2-2:2    -33.736168 -3.255977e+01  1.000000e+00  1.000000e+00
3-53:2-8:1    -33.515991  3.300013e+01  1.000000e+00  1.000000e+00
3-53:3-10:2   -50.016054  0.000000e+00  1.000000e+00  1.000000e+00
3-53:3-16:2   -33.515991  3.300013e+01  1.000000e+00  1.000000e+00
3-53:3-22:2   -50.016054  0.000000e+00  1.000000e+00  1.000000e+00
3-53:3-9:2    -33.515991  3.300013e+01  1.000000e+00  1.000000e+00
3-53:4-11:2   -50.016054  0.000000e+00  1.000000e+00  1.000000e+00
3-53:4-11:3   -50.016054  0.000000e+00  1.000000e+00  1.000000e+00
3-53:4-11:4   -50.016054  0.000000e+00  1.000000e+00  1.000000e+00
3-53:4-11:5   -50.016054  0.000000e+00  1.000000e+00  1.000000e+00
3-53:4-11:6   -50.016054  0.000000e+00  1.000000e+00  1.000000e+00
3-53:4-17:1   -33.515991  3.300013e+01  1.000000e+00  1.000000e+00
3-53:4-17:2   -33.736168 -3.255977e+01  1.000000e+00  1.000000e+00
3-53:4-17:3   -33.736168 -3.255977e+01  1.000000e+00  1.000000e+00
3-53:4-23:2   -50.016054  0.000000e+00  1.000000e+00  1.000000e+00
3-53:4-4:1    -50.016054  0.000000e+00  1.000000e+00  1.000000e+00
3-53:4-4:2    -33.736168 -3.255977e+01  1.000000e+00  1.000000e+00
3-53:4-4:3    -33.515991  3.300013e+01  1.000000e+00  1.000000e+00
3-53:5-12:2   -50.016054  0.000000e+00  1.000000e+00  1.000000e+00
3-53:5-18:2   -50.016054  0.000000e+00  1.000000e+00  1.000000e+00
3-53:5-18:3   -50.016054  0.000000e+00  1.000000e+00  1.000000e+00
3-53:5-18:4   -50.016054  0.000000e+00  1.000000e+00  1.000000e+00
3-53:5-18:5   -50.016054  0.000000e+00  1.000000e+00  1.000000e+00
3-53:5-18:6   -50.016054  0.000000e+00  1.000000e+00  1.000000e+00
3-53:5-24:1   -33.515991  3.300013e+01  1.000000e+00  1.000000e+00
3-53:5-5:2    -50.016054  0.000000e+00  1.000000e+00  1.000000e+00
3-53:6-13:2   -50.016054  0.000000e+00  1.000000e+00  1.000000e+00
3-53:6-25:1   -50.016054  0.000000e+00  1.000000e+00  1.000000e+00
3-53:6-6:1    -50.016054  0.000000e+00  1.000000e+00  1.000000e+00
3-53:6-6:2    -50.016054  0.000000e+00  1.000000e+00  1.000000e+00
3-53:6-6:3    -33.515991  3.300013e+01  1.000000e+00  1.000000e+00
3-53:7-27:1   -50.016054  0.000000e+00  1.000000e+00  1.000000e+00
3-53:7-27:2   -50.016054  0.000000e+00  1.000000e+00  1.000000e+00
3-53:7-27:3   -50.016054  0.000000e+00  1.000000e+00  1.000000e+00
3-62:3-3:4    -50.016054  0.000000e+00  1.000000e+00  1.000000e+00
3-64:1-14:3   -50.016054  0.000000e+00  1.000000e+00  1.000000e+00
3-64:1-1:1    -50.016054  0.000000e+00  1.000000e+00  1.000000e+00
3-64:1-1:2    -50.016054  0.000000e+00  1.000000e+00  1.000000e+00
3-64:1-1:3    -50.016054  0.000000e+00  1.000000e+00  1.000000e+00
3-64:1-1:5    -33.515991  3.300013e+01  1.000000e+00  1.000000e+00
3-64:1-20:1   -50.016054  0.000000e+00  1.000000e+00  1.000000e+00
3-64:1-20:3   -50.016054  0.000000e+00  1.000000e+00  1.000000e+00
3-64:1-20:4   -50.016054  0.000000e+00  1.000000e+00  1.000000e+00
3-64:1-20:5   -50.016054  0.000000e+00  1.000000e+00  1.000000e+00
3-64:1-20:6   -50.016054  0.000000e+00  1.000000e+00  1.000000e+00
3-64:1-26:3   -50.016054  0.000000e+00  1.000000e+00  1.000000e+00
3-64:1-7:1    -50.016054  0.000000e+00  1.000000e+00  1.000000e+00
3-64:1-7:2    -50.016054  0.000000e+00  1.000000e+00  1.000000e+00
3-64:1-7:3    -50.016054  0.000000e+00  1.000000e+00  1.000000e+00
3-64:1-7:5    -50.016054  0.000000e+00  1.000000e+00  1.000000e+00
3-64:1-7:6    -33.736168 -3.255977e+01  1.000000e+00  1.000000e+00
3-64:2-15:2   -50.016054  0.000000e+00  1.000000e+00  1.000000e+00
3-64:2-21:2   -50.016054  0.000000e+00  1.000000e+00  1.000000e+00
3-64:2-2:1    -33.736168 -3.255977e+01  1.000000e+00  1.000000e+00
3-64:2-2:2    -50.016054  0.000000e+00  1.000000e+00  1.000000e+00
3-64:2-8:1    -33.515991  3.300013e+01  1.000000e+00  1.000000e+00
3-64:2-8:2    -50.016054  0.000000e+00  1.000000e+00  1.000000e+00
3-64:3-10:2   -50.016054  0.000000e+00  1.000000e+00  1.000000e+00
3-64:3-16:1   -33.736168 -3.255977e+01  1.000000e+00  1.000000e+00
3-64:3-16:2   -50.016054  0.000000e+00  1.000000e+00  1.000000e+00
3-64:3-22:2   -50.016054  0.000000e+00  1.000000e+00  1.000000e+00
3-64:3-3:1    -50.016054  0.000000e+00  1.000000e+00  1.000000e+00
3-64:3-3:2    -50.016054  0.000000e+00  1.000000e+00  1.000000e+00
3-64:3-9:1    -33.515991  3.300013e+01  1.000000e+00  1.000000e+00
3-64:4-17:1   -33.515991  3.300013e+01  1.000000e+00  1.000000e+00
3-64:4-17:3   -50.016054  0.000000e+00  1.000000e+00  1.000000e+00
3-64:4-23:3   -50.016054  0.000000e+00  1.000000e+00  1.000000e+00
3-64:4-4:1    -33.736168 -3.255977e+01  1.000000e+00  1.000000e+00
3-64:4-4:2    -50.016054  0.000000e+00  1.000000e+00  1.000000e+00
3-64:4-4:5    -50.016054  0.000000e+00  1.000000e+00  1.000000e+00
3-64:5-12:2   -50.016054  0.000000e+00  1.000000e+00  1.000000e+00
3-64:5-18:3   -50.016054  0.000000e+00  1.000000e+00  1.000000e+00
3-64:5-18:4   -50.016054  0.000000e+00  1.000000e+00  1.000000e+00
3-64:5-18:5   -50.016054  0.000000e+00  1.000000e+00  1.000000e+00
3-64:5-24:1   -50.016054  0.000000e+00  1.000000e+00  1.000000e+00
3-64:5-24:2   -50.016054  0.000000e+00  1.000000e+00  1.000000e+00
3-64:5-24:3   -33.736168 -3.255977e+01  1.000000e+00  1.000000e+00
3-64:5-5:1    -33.736168 -3.255977e+01  1.000000e+00  1.000000e+00
3-64:5-5:2    -33.736168 -3.255977e+01  1.000000e+00  1.000000e+00
3-64:5-5:3    -33.515991  3.300013e+01  1.000000e+00  1.000000e+00
3-64:6-13:2   -50.016054  0.000000e+00  1.000000e+00  1.000000e+00
3-64:6-19:2   -50.016054  0.000000e+00  1.000000e+00  1.000000e+00
3-64:6-25:1   -50.016054  0.000000e+00  1.000000e+00  1.000000e+00
3-64:6-25:2   -50.016054  0.000000e+00  1.000000e+00  1.000000e+00
3-64:6-25:5   -33.736168 -3.255977e+01  1.000000e+00  1.000000e+00
3-64:6-6:1    -33.515991  3.300013e+01  1.000000e+00  1.000000e+00
3-64:6-6:2    -50.016054  0.000000e+00  1.000000e+00  1.000000e+00
3-64:6-6:3    -50.016054  0.000000e+00  1.000000e+00  1.000000e+00
3-64:7-27:2   -50.016054  0.000000e+00  1.000000e+00  1.000000e+00
3-64:7-27:3   -50.016054  0.000000e+00  1.000000e+00  1.000000e+00
3-64:7-27:4   -50.016054  0.000000e+00  1.000000e+00  1.000000e+00
3-64:7-27:5   -50.016054  0.000000e+00  1.000000e+00  1.000000e+00
3-64:7-27:6   -50.016054  0.000000e+00  1.000000e+00  1.000000e+00
3-66:1-14:1   -50.016054  0.000000e+00  1.000000e+00  1.000000e+00
3-66:1-14:2   -50.016054  0.000000e+00  1.000000e+00  1.000000e+00
3-66:1-14:6   -33.515991  3.300013e+01  1.000000e+00  1.000000e+00
3-66:1-1:1    -50.016054  0.000000e+00  1.000000e+00  1.000000e+00
3-66:1-1:2    -50.016054  0.000000e+00  1.000000e+00  1.000000e+00
3-66:1-1:3    -50.016054  0.000000e+00  1.000000e+00  1.000000e+00
3-66:1-20:4   -50.016054  0.000000e+00  1.000000e+00  1.000000e+00
3-66:1-20:5   -33.515991  3.300013e+01  1.000000e+00  1.000000e+00
3-66:1-20:6   -50.016054  0.000000e+00  1.000000e+00  1.000000e+00
3-66:1-26:1   -33.515991  3.300013e+01  1.000000e+00  1.000000e+00
3-66:1-26:5   -33.515991  3.300013e+01  1.000000e+00  1.000000e+00
3-66:1-7:1    -50.016054  0.000000e+00  1.000000e+00  1.000000e+00
3-66:1-7:3    -50.016054  0.000000e+00  1.000000e+00  1.000000e+00
3-66:2-15:2   -33.736168 -3.255977e+01  1.000000e+00  1.000000e+00
3-66:2-15:3   -33.736168 -3.255977e+01  1.000000e+00  1.000000e+00
3-66:2-21:2   -50.016054  0.000000e+00  1.000000e+00  1.000000e+00
3-66:2-2:2    -50.016054  0.000000e+00  1.000000e+00  1.000000e+00
3-66:2-8:2    -50.016054  0.000000e+00  1.000000e+00  1.000000e+00
3-66:3-10:2   -50.016054  0.000000e+00  1.000000e+00  1.000000e+00
3-66:3-16:1   -50.016054  0.000000e+00  1.000000e+00  1.000000e+00
3-66:3-22:2   -50.016054  0.000000e+00  1.000000e+00  1.000000e+00
3-66:3-3:2    -50.016054  0.000000e+00  1.000000e+00  1.000000e+00
3-66:3-3:3    -50.016054  0.000000e+00  1.000000e+00  1.000000e+00
3-66:3-9:1    -50.016054  0.000000e+00  1.000000e+00  1.000000e+00
3-66:3-9:3    -33.515991  3.300013e+01  1.000000e+00  1.000000e+00
3-66:4-11:3   -50.016054  0.000000e+00  1.000000e+00  1.000000e+00
3-66:4-11:4   -50.016054  0.000000e+00  1.000000e+00  1.000000e+00
3-66:4-11:5   -50.016054  0.000000e+00  1.000000e+00  1.000000e+00
3-66:4-11:6   -50.016054  0.000000e+00  1.000000e+00  1.000000e+00
3-66:4-17:1   -50.016054  0.000000e+00  1.000000e+00  1.000000e+00
3-66:4-17:3   -50.016054  0.000000e+00  1.000000e+00  1.000000e+00
3-66:4-23:2   -50.016054  0.000000e+00  1.000000e+00  1.000000e+00
3-66:4-23:3   -50.016054  0.000000e+00  1.000000e+00  1.000000e+00
3-66:4-4:1    -33.515991  3.300013e+01  1.000000e+00  1.000000e+00
3-66:4-4:2    -50.016054  0.000000e+00  1.000000e+00  1.000000e+00
3-66:4-4:3    -33.515991  3.300013e+01  1.000000e+00  1.000000e+00
3-66:4-4:5    -33.515991  3.300013e+01  1.000000e+00  1.000000e+00
3-66:5-12:1   -50.016054  0.000000e+00  1.000000e+00  1.000000e+00
3-66:5-18:3   -50.016054  0.000000e+00  1.000000e+00  1.000000e+00
3-66:5-18:4   -50.016054  0.000000e+00  1.000000e+00  1.000000e+00
3-66:5-18:5   -50.016054  0.000000e+00  1.000000e+00  1.000000e+00
3-66:5-18:6   -50.016054  0.000000e+00  1.000000e+00  1.000000e+00
3-66:5-24:1   -50.016054  0.000000e+00  1.000000e+00  1.000000e+00
3-66:5-24:2   -50.016054  0.000000e+00  1.000000e+00  1.000000e+00
3-66:5-5:2    -33.515991  3.300013e+01  1.000000e+00  1.000000e+00
3-66:5-5:3    -33.515991  3.300013e+01  1.000000e+00  1.000000e+00
3-66:6-13:1   -33.515991  3.300013e+01  1.000000e+00  1.000000e+00
3-66:6-13:2   -50.016054  0.000000e+00  1.000000e+00  1.000000e+00
3-66:6-19:2   -50.016054  0.000000e+00  1.000000e+00  1.000000e+00
3-66:6-25:2   -50.016054  0.000000e+00  1.000000e+00  1.000000e+00
3-66:6-25:5   -33.515991  3.300013e+01  1.000000e+00  1.000000e+00
3-66:6-25:6   -33.515991  3.300013e+01  1.000000e+00  1.000000e+00
3-66:6-6:3    -33.736168 -3.255977e+01  1.000000e+00  1.000000e+00
3-66:7-27:2   -50.016054  0.000000e+00  1.000000e+00  1.000000e+00
3-66:7-27:3   -50.016054  0.000000e+00  1.000000e+00  1.000000e+00
3-66:7-27:5   -33.515991  3.300013e+01  1.000000e+00  1.000000e+00
3-71:1-14:2   -50.016054  0.000000e+00  1.000000e+00  1.000000e+00
3-71:1-26:4   -50.016054  0.000000e+00  1.000000e+00  1.000000e+00
3-71:1-26:6   -33.515991  3.300013e+01  1.000000e+00  1.000000e+00
3-71:1-7:4    -50.016054  0.000000e+00  1.000000e+00  1.000000e+00
3-71:1-7:6    -50.016054  0.000000e+00  1.000000e+00  1.000000e+00
3-71:2-15:4   -50.016054  0.000000e+00  1.000000e+00  1.000000e+00
3-71:2-15:5   -50.016054  0.000000e+00  1.000000e+00  1.000000e+00
3-71:2-15:6   -50.016054  0.000000e+00  1.000000e+00  1.000000e+00
3-71:2-21:3   -50.016054  0.000000e+00  1.000000e+00  1.000000e+00
3-71:2-21:4   -15.943623 -1.446071e-01  1.000000e+00  1.000000e+00
3-71:2-21:6   -50.016054  0.000000e+00  1.000000e+00  1.000000e+00
3-71:2-2:1    -50.016054  0.000000e+00  1.000000e+00  1.000000e+00
3-71:2-2:4    -33.736168 -3.255977e+01  1.000000e+00  1.000000e+00
3-71:2-2:6    -33.515991  3.300013e+01  1.000000e+00  1.000000e+00
3-71:2-8:3    -50.016054  0.000000e+00  1.000000e+00  1.000000e+00
3-71:2-8:4    -50.016054  0.000000e+00  1.000000e+00  1.000000e+00
3-71:2-8:6    -50.016054  0.000000e+00  1.000000e+00  1.000000e+00
3-71:3-10:4   -33.515991  3.300013e+01  1.000000e+00  1.000000e+00
3-71:3-10:5   -50.016054  0.000000e+00  1.000000e+00  1.000000e+00
3-71:3-10:6   -50.016054  0.000000e+00  1.000000e+00  1.000000e+00
3-71:3-16:3   -50.016054  0.000000e+00  1.000000e+00  1.000000e+00
3-71:3-16:4   -33.515991  3.300013e+01  1.000000e+00  1.000000e+00
3-71:3-16:6   -33.736168 -3.255977e+01  1.000000e+00  1.000000e+00
3-71:3-22:3   -50.016054  0.000000e+00  1.000000e+00  1.000000e+00
3-71:3-22:4   -50.016054  0.000000e+00  1.000000e+00  1.000000e+00
3-71:3-22:5   -33.515991  3.300013e+01  1.000000e+00  1.000000e+00
3-71:3-3:3    -50.016054  0.000000e+00  1.000000e+00  1.000000e+00
3-71:3-3:4    -33.736168 -3.255977e+01  1.000000e+00  1.000000e+00
3-71:3-3:6    -50.016054  0.000000e+00  1.000000e+00  1.000000e+00
3-71:3-9:4    -50.016054  0.000000e+00  1.000000e+00  1.000000e+00
3-71:3-9:5    -50.016054  0.000000e+00  1.000000e+00  1.000000e+00
3-71:3-9:6    -50.016054  0.000000e+00  1.000000e+00  1.000000e+00
3-71:4-11:6   -50.016054  0.000000e+00  1.000000e+00  1.000000e+00
3-71:4-17:4   -33.515991  3.300013e+01  1.000000e+00  1.000000e+00
3-71:4-17:5   -50.016054  0.000000e+00  1.000000e+00  1.000000e+00
3-71:4-23:5   -50.016054  0.000000e+00  1.000000e+00  1.000000e+00
3-71:4-23:6   -50.016054  0.000000e+00  1.000000e+00  1.000000e+00
3-71:4-4:5    -50.016054  0.000000e+00  1.000000e+00  1.000000e+00
3-71:4-4:6    -50.016054  0.000000e+00  1.000000e+00  1.000000e+00
3-71:5-12:5   -33.736168 -3.255977e+01  1.000000e+00  1.000000e+00
3-71:5-24:4   -50.016054  0.000000e+00  1.000000e+00  1.000000e+00
3-71:5-24:5   -50.016054  0.000000e+00  1.000000e+00  1.000000e+00
3-71:6-13:3   -50.016054  0.000000e+00  1.000000e+00  1.000000e+00
3-71:6-13:4   -33.515991  3.300013e+01  1.000000e+00  1.000000e+00
3-71:6-13:6   -50.016054  0.000000e+00  1.000000e+00  1.000000e+00
3-71:6-19:1   -50.016054  0.000000e+00  1.000000e+00  1.000000e+00
3-71:6-19:4   -33.736168 -3.255977e+01  1.000000e+00  1.000000e+00
3-71:6-19:5   -50.016054  0.000000e+00  1.000000e+00  1.000000e+00
3-71:6-19:6   -33.736168 -3.255977e+01  1.000000e+00  1.000000e+00
3-71:6-25:4   -50.016054  0.000000e+00  1.000000e+00  1.000000e+00
3-71:6-6:1    -33.515991  3.300013e+01  1.000000e+00  1.000000e+00
3-71:6-6:4    -33.515991  3.300013e+01  1.000000e+00  1.000000e+00
3-71:6-6:6    -50.016054  0.000000e+00  1.000000e+00  1.000000e+00
3-72:1-14:1   -50.016054  0.000000e+00  1.000000e+00  1.000000e+00
3-72:1-14:2   -50.016054  0.000000e+00  1.000000e+00  1.000000e+00
3-72:1-14:3   -50.016054  0.000000e+00  1.000000e+00  1.000000e+00
3-72:1-14:5   -33.515991  3.300013e+01  1.000000e+00  1.000000e+00
3-72:1-1:2    -50.016054  0.000000e+00  1.000000e+00  1.000000e+00
3-72:1-1:3    -50.016054  0.000000e+00  1.000000e+00  1.000000e+00
3-72:1-20:3   -33.515991  3.300013e+01  1.000000e+00  1.000000e+00
3-72:1-20:5   -50.016054  0.000000e+00  1.000000e+00  1.000000e+00
3-72:1-20:6   -50.016054  0.000000e+00  1.000000e+00  1.000000e+00
3-72:1-26:2   -50.016054  0.000000e+00  1.000000e+00  1.000000e+00
3-72:1-26:3   -33.515991  3.300013e+01  1.000000e+00  1.000000e+00
3-72:1-7:1    -50.016054  0.000000e+00  1.000000e+00  1.000000e+00
3-72:1-7:3    -50.016054  0.000000e+00  1.000000e+00  1.000000e+00
3-72:2-15:1   -33.736168 -3.255977e+01  1.000000e+00  1.000000e+00
3-72:2-15:2   -33.736168 -3.255977e+01  1.000000e+00  1.000000e+00
3-72:2-15:5   -33.736168 -3.255977e+01  1.000000e+00  1.000000e+00
3-72:2-15:6   -50.016054  0.000000e+00  1.000000e+00  1.000000e+00
3-72:2-21:1   -50.016054  0.000000e+00  1.000000e+00  1.000000e+00
3-72:2-21:2   -50.016054  0.000000e+00  1.000000e+00  1.000000e+00
3-72:2-21:3   -33.515991  3.300013e+01  1.000000e+00  1.000000e+00
3-72:2-2:2    -33.515991  3.300013e+01  1.000000e+00  1.000000e+00
3-72:2-2:3    -33.736168 -3.255977e+01  1.000000e+00  1.000000e+00
3-72:2-8:2    -50.016054  0.000000e+00  1.000000e+00  1.000000e+00
3-72:2-8:6    -50.016054  0.000000e+00  1.000000e+00  1.000000e+00
3-72:3-10:1   -50.016054  0.000000e+00  1.000000e+00  1.000000e+00
3-72:3-10:2   -50.016054  0.000000e+00  1.000000e+00  1.000000e+00
3-72:3-16:1   -50.016054  0.000000e+00  1.000000e+00  1.000000e+00
3-72:3-22:1   -33.515991  3.300013e+01  1.000000e+00  1.000000e+00
3-72:3-22:2   -50.016054  0.000000e+00  1.000000e+00  1.000000e+00
3-72:3-3:1    -33.736168 -3.255977e+01  1.000000e+00  1.000000e+00
3-72:3-3:2    -33.736168 -3.255977e+01  1.000000e+00  1.000000e+00
3-72:3-3:3    -50.016054  0.000000e+00  1.000000e+00  1.000000e+00
3-72:3-3:5    -33.515991  3.300013e+01  1.000000e+00  1.000000e+00
3-72:3-9:1    -50.016054  0.000000e+00  1.000000e+00  1.000000e+00
3-72:3-9:3    -50.016054  0.000000e+00  1.000000e+00  1.000000e+00
3-72:3-9:5    -33.515991  3.300013e+01  1.000000e+00  1.000000e+00
3-72:4-11:5   -50.016054  0.000000e+00  1.000000e+00  1.000000e+00
3-72:4-17:1   -33.515991  3.300013e+01  1.000000e+00  1.000000e+00
3-72:4-17:2   -50.016054  0.000000e+00  1.000000e+00  1.000000e+00
3-72:4-23:1   -50.016054  0.000000e+00  1.000000e+00  1.000000e+00
3-72:4-23:3   -33.515991  3.300013e+01  1.000000e+00  1.000000e+00
3-72:4-23:5   -33.515991  3.300013e+01  1.000000e+00  1.000000e+00
3-72:4-4:1    -50.016054  0.000000e+00  1.000000e+00  1.000000e+00
3-72:4-4:2    -50.016054  0.000000e+00  1.000000e+00  1.000000e+00
3-72:4-4:5    -50.016054  0.000000e+00  1.000000e+00  1.000000e+00
3-72:5-18:3   -50.016054  0.000000e+00  1.000000e+00  1.000000e+00
3-72:5-18:4   -50.016054  0.000000e+00  1.000000e+00  1.000000e+00
3-72:5-18:5   -50.016054  0.000000e+00  1.000000e+00  1.000000e+00
3-72:5-24:1   -50.016054  0.000000e+00  1.000000e+00  1.000000e+00
3-72:5-24:2   -33.515991  3.300013e+01  1.000000e+00  1.000000e+00
3-72:5-24:3   -50.016054  0.000000e+00  1.000000e+00  1.000000e+00
3-72:5-24:5   -50.016054  0.000000e+00  1.000000e+00  1.000000e+00
3-72:5-5:1    -50.016054  0.000000e+00  1.000000e+00  1.000000e+00
3-72:5-5:2    -50.016054  0.000000e+00  1.000000e+00  1.000000e+00
3-72:6-13:1   -33.515991  3.300013e+01  1.000000e+00  1.000000e+00
3-72:6-19:1   -33.736168 -3.255977e+01  1.000000e+00  1.000000e+00
3-72:6-19:2   -50.016054  0.000000e+00  1.000000e+00  1.000000e+00
3-72:6-25:1   -50.016054  0.000000e+00  1.000000e+00  1.000000e+00
3-72:6-25:3   -50.016054  0.000000e+00  1.000000e+00  1.000000e+00
3-72:6-25:6   -33.736168 -3.255977e+01  1.000000e+00  1.000000e+00
3-72:6-6:1    -50.016054  0.000000e+00  1.000000e+00  1.000000e+00
3-72:6-6:3    -33.515991  3.300013e+01  1.000000e+00  1.000000e+00
3-72:6-6:5    -33.515991  3.300013e+01  1.000000e+00  1.000000e+00
3-72:7-27:6   -33.515991  3.300013e+01  1.000000e+00  1.000000e+00
3-73:1-14:3   -50.016054  0.000000e+00  1.000000e+00  1.000000e+00
3-73:1-1:1    -33.736168 -3.255977e+01  1.000000e+00  1.000000e+00
3-73:1-1:2    -50.016054  0.000000e+00  1.000000e+00  1.000000e+00
3-73:1-1:3    -50.016054  0.000000e+00  1.000000e+00  1.000000e+00
3-73:1-1:5    -33.515991  3.300013e+01  1.000000e+00  1.000000e+00
3-73:1-20:4   -50.016054  0.000000e+00  1.000000e+00  1.000000e+00
3-73:1-20:5   -50.016054  0.000000e+00  1.000000e+00  1.000000e+00
3-73:1-20:6   -33.515991  3.300013e+01  1.000000e+00  1.000000e+00
3-73:1-26:1   -50.016054  0.000000e+00  1.000000e+00  1.000000e+00
3-73:1-26:2   -50.016054  0.000000e+00  1.000000e+00  1.000000e+00
3-73:1-7:3    -50.016054  0.000000e+00  1.000000e+00  1.000000e+00
3-73:1-7:4    -50.016054  0.000000e+00  1.000000e+00  1.000000e+00
3-73:1-7:5    -50.016054  0.000000e+00  1.000000e+00  1.000000e+00
3-73:1-7:6    -50.016054  0.000000e+00  1.000000e+00  1.000000e+00
3-73:2-21:1   -50.016054  0.000000e+00  1.000000e+00  1.000000e+00
3-73:2-21:3   -33.515991  3.300013e+01  1.000000e+00  1.000000e+00
3-73:2-2:1    -50.016054  0.000000e+00  1.000000e+00  1.000000e+00
3-73:2-8:1    -50.016054  0.000000e+00  1.000000e+00  1.000000e+00
3-73:2-8:6    -33.736168 -3.255977e+01  1.000000e+00  1.000000e+00
3-73:3-10:2   -50.016054  0.000000e+00  1.000000e+00  1.000000e+00
3-73:3-10:3   -33.515991  3.300013e+01  1.000000e+00  1.000000e+00
3-73:3-16:1   -50.016054  0.000000e+00  1.000000e+00  1.000000e+00
3-73:3-22:2   -33.736168 -3.255977e+01  1.000000e+00  1.000000e+00
3-73:3-22:3   -33.515991  3.300013e+01  1.000000e+00  1.000000e+00
3-73:3-3:1    -33.736168 -3.255977e+01  1.000000e+00  1.000000e+00
3-73:3-9:3    -50.016054  0.000000e+00  1.000000e+00  1.000000e+00
3-73:4-11:4   -50.016054  0.000000e+00  1.000000e+00  1.000000e+00
3-73:4-17:1   -50.016054  0.000000e+00  1.000000e+00  1.000000e+00
3-73:4-17:3   -33.736168 -3.255977e+01  1.000000e+00  1.000000e+00
3-73:4-17:6   -33.736168 -3.255977e+01  1.000000e+00  1.000000e+00
3-73:4-23:1   -50.016054  0.000000e+00  1.000000e+00  1.000000e+00
3-73:4-23:3   -33.515991  3.300013e+01  1.000000e+00  1.000000e+00
3-73:4-23:4   -33.736168 -3.255977e+01  1.000000e+00  1.000000e+00
3-73:4-23:6   -33.736168 -3.255977e+01  1.000000e+00  1.000000e+00
3-73:4-4:1    -50.016054  0.000000e+00  1.000000e+00  1.000000e+00
3-73:4-4:3    -50.016054  0.000000e+00  1.000000e+00  1.000000e+00
3-73:5-12:3   -33.515991  3.300013e+01  1.000000e+00  1.000000e+00
3-73:5-12:5   -33.736168 -3.255977e+01  1.000000e+00  1.000000e+00
3-73:5-18:3   -50.016054  0.000000e+00  1.000000e+00  1.000000e+00
3-73:5-18:5   -50.016054  0.000000e+00  1.000000e+00  1.000000e+00
3-73:5-18:6   -50.016054  0.000000e+00  1.000000e+00  1.000000e+00
3-73:5-24:1   -50.016054  0.000000e+00  1.000000e+00  1.000000e+00
3-73:5-24:3   -33.515991  3.300013e+01  1.000000e+00  1.000000e+00
3-73:5-24:6   -33.515991  3.300013e+01  1.000000e+00  1.000000e+00
3-73:5-5:1    -50.016054  0.000000e+00  1.000000e+00  1.000000e+00
3-73:5-5:2    -50.016054  0.000000e+00  1.000000e+00  1.000000e+00
3-73:5-5:3    -50.016054  0.000000e+00  1.000000e+00  1.000000e+00
3-73:5-5:5    -50.016054  0.000000e+00  1.000000e+00  1.000000e+00
3-73:5-5:6    -33.515991  3.300013e+01  1.000000e+00  1.000000e+00
3-73:6-13:1   -33.515991  3.300013e+01  1.000000e+00  1.000000e+00
3-73:6-13:2   -50.016054  0.000000e+00  1.000000e+00  1.000000e+00
3-73:6-19:1   -50.016054  0.000000e+00  1.000000e+00  1.000000e+00
3-73:6-19:2   -50.016054  0.000000e+00  1.000000e+00  1.000000e+00
3-73:6-19:3   -50.016054  0.000000e+00  1.000000e+00  1.000000e+00
3-73:6-25:3   -50.016054  0.000000e+00  1.000000e+00  1.000000e+00
3-73:6-25:4   -50.016054  0.000000e+00  1.000000e+00  1.000000e+00
3-73:6-25:5   -15.943623 -1.446071e-01  1.000000e+00  1.000000e+00
3-73:6-6:1    -50.016054  0.000000e+00  1.000000e+00  1.000000e+00
3-73:7-27:3   -50.016054  0.000000e+00  1.000000e+00  1.000000e+00
3-73:7-27:5   -50.016054  0.000000e+00  1.000000e+00  1.000000e+00
3-73:7-27:6   -33.515991  3.300013e+01  1.000000e+00  1.000000e+00
3-74:1-14:1   -33.515991  3.300013e+01  1.000000e+00  1.000000e+00
3-74:1-1:2    -33.736168 -3.255977e+01  1.000000e+00  1.000000e+00
3-74:1-20:2   -50.016054  0.000000e+00  1.000000e+00  1.000000e+00
3-74:1-20:3   -33.736168 -3.255977e+01  1.000000e+00  1.000000e+00
3-74:1-20:5   -33.515991  3.300013e+01  1.000000e+00  1.000000e+00
3-74:1-26:2   -33.736168 -3.255977e+01  1.000000e+00  1.000000e+00
3-74:1-7:1    -50.016054  0.000000e+00  1.000000e+00  1.000000e+00
3-74:1-7:2    -50.016054  0.000000e+00  1.000000e+00  1.000000e+00
3-74:2-15:2   -50.016054  0.000000e+00  1.000000e+00  1.000000e+00
3-74:2-21:1   -33.736168 -3.255977e+01  1.000000e+00  1.000000e+00
3-74:2-21:2   -50.016054  0.000000e+00  1.000000e+00  1.000000e+00
3-74:2-2:2    -50.016054  0.000000e+00  1.000000e+00  1.000000e+00
3-74:2-8:2    -50.016054  0.000000e+00  1.000000e+00  1.000000e+00
3-74:3-10:2   -33.515991  3.300013e+01  1.000000e+00  1.000000e+00
3-74:3-22:2   -50.016054  0.000000e+00  1.000000e+00  1.000000e+00
3-74:3-3:2    -50.016054  0.000000e+00  1.000000e+00  1.000000e+00
3-74:3-9:1    -33.515991  3.300013e+01  1.000000e+00  1.000000e+00
3-74:3-9:2    -33.736168 -3.255977e+01  1.000000e+00  1.000000e+00
3-74:4-11:3   -50.016054  0.000000e+00  1.000000e+00  1.000000e+00
3-74:4-11:4   -50.016054  0.000000e+00  1.000000e+00  1.000000e+00
3-74:4-11:5   -50.016054  0.000000e+00  1.000000e+00  1.000000e+00
3-74:4-11:6   -50.016054  0.000000e+00  1.000000e+00  1.000000e+00
3-74:4-17:2   -50.016054  0.000000e+00  1.000000e+00  1.000000e+00
3-74:4-17:3   -50.016054  0.000000e+00  1.000000e+00  1.000000e+00
3-74:4-23:2   -50.016054  0.000000e+00  1.000000e+00  1.000000e+00
3-74:4-4:2    -33.736168 -3.255977e+01  1.000000e+00  1.000000e+00
3-74:5-18:3   -50.016054  0.000000e+00  1.000000e+00  1.000000e+00
3-74:5-18:4   -50.016054  0.000000e+00  1.000000e+00  1.000000e+00
3-74:5-18:5   -50.016054  0.000000e+00  1.000000e+00  1.000000e+00
3-74:5-18:6   -50.016054  0.000000e+00  1.000000e+00  1.000000e+00
3-74:5-5:2    -50.016054  0.000000e+00  1.000000e+00  1.000000e+00
3-74:6-19:2   -15.943623 -1.446071e-01  1.000000e+00  1.000000e+00
3-74:6-25:1   -33.736168 -3.255977e+01  1.000000e+00  1.000000e+00
3-74:6-25:3   -33.515991  3.300013e+01  1.000000e+00  1.000000e+00
3-74:7-27:1   -50.016054  0.000000e+00  1.000000e+00  1.000000e+00
3-74:7-27:3   -33.515991  3.300013e+01  1.000000e+00  1.000000e+00
3-7:1-14:2    -50.016054  0.000000e+00  1.000000e+00  1.000000e+00
3-7:1-1:2     -50.016054  0.000000e+00  1.000000e+00  1.000000e+00
3-7:1-20:3    -50.016054  0.000000e+00  1.000000e+00  1.000000e+00
3-7:1-26:2    -50.016054  0.000000e+00  1.000000e+00  1.000000e+00
3-7:1-7:1     -50.016054  0.000000e+00  1.000000e+00  1.000000e+00
3-7:1-7:2     -33.515991  3.300013e+01  1.000000e+00  1.000000e+00
3-7:2-8:2     -33.515991  3.300013e+01  1.000000e+00  1.000000e+00
3-7:3-16:2    -50.016054  0.000000e+00  1.000000e+00  1.000000e+00
3-7:3-22:2    -50.016054  0.000000e+00  1.000000e+00  1.000000e+00
3-7:3-3:2     -33.515991  3.300013e+01  1.000000e+00  1.000000e+00
3-7:4-11:1    -50.016054  0.000000e+00  1.000000e+00  1.000000e+00
3-7:4-11:3    -50.016054  0.000000e+00  1.000000e+00  1.000000e+00
3-7:4-11:4    -50.016054  0.000000e+00  1.000000e+00  1.000000e+00
3-7:4-11:5    -50.016054  0.000000e+00  1.000000e+00  1.000000e+00
3-7:4-11:6    -50.016054  0.000000e+00  1.000000e+00  1.000000e+00
3-7:4-17:2    -50.016054  0.000000e+00  1.000000e+00  1.000000e+00
3-7:4-4:1     -33.736168 -3.255977e+01  1.000000e+00  1.000000e+00
3-7:4-4:2     -33.736168 -3.255977e+01  1.000000e+00  1.000000e+00
3-7:5-12:1    -15.943623 -1.446071e-01  1.000000e+00  1.000000e+00
3-7:5-18:3    -50.016054  0.000000e+00  1.000000e+00  1.000000e+00
3-7:5-18:4    -50.016054  0.000000e+00  1.000000e+00  1.000000e+00
3-7:5-18:5    -50.016054  0.000000e+00  1.000000e+00  1.000000e+00
3-7:5-18:6    -50.016054  0.000000e+00  1.000000e+00  1.000000e+00
3-7:5-24:2    -33.515991  3.300013e+01  1.000000e+00  1.000000e+00
3-7:6-13:2    -33.515991  3.300013e+01  1.000000e+00  1.000000e+00
3-7:6-25:2    -33.515991  3.300013e+01  1.000000e+00  1.000000e+00
3-7:6-6:2     -50.016054  0.000000e+00  1.000000e+00  1.000000e+00
3-7:6-6:3     -15.943623 -1.446071e-01  1.000000e+00  1.000000e+00
3-7:7-27:2    -50.016054  0.000000e+00  1.000000e+00  1.000000e+00
3-7:7-27:6    -33.736168 -3.255977e+01  1.000000e+00  1.000000e+00
3-9:1-14:3    -50.016054  0.000000e+00  1.000000e+00  1.000000e+00
3-9:1-1:1     -50.016054  0.000000e+00  1.000000e+00  1.000000e+00
3-9:1-1:2     -50.016054  0.000000e+00  1.000000e+00  1.000000e+00
3-9:1-20:1    -50.016054  0.000000e+00  1.000000e+00  1.000000e+00
3-9:1-20:3    -33.736168 -3.255977e+01  1.000000e+00  1.000000e+00
3-9:1-20:4    -50.016054  0.000000e+00  1.000000e+00  1.000000e+00
3-9:1-20:5    -50.016054  0.000000e+00  1.000000e+00  1.000000e+00
3-9:1-20:6    -50.016054  0.000000e+00  1.000000e+00  1.000000e+00
3-9:1-26:2    -33.515991  3.300013e+01  1.000000e+00  1.000000e+00
3-9:1-7:1     -33.515991  3.300013e+01  1.000000e+00  1.000000e+00
3-9:1-7:3     -33.515991  3.300013e+01  1.000000e+00  1.000000e+00
3-9:2-15:2    -50.016054  0.000000e+00  1.000000e+00  1.000000e+00
3-9:2-21:1    -50.016054  0.000000e+00  1.000000e+00  1.000000e+00
3-9:2-21:2    -50.016054  0.000000e+00  1.000000e+00  1.000000e+00
3-9:2-2:2     -50.016054  0.000000e+00  1.000000e+00  1.000000e+00
3-9:2-8:2     -50.016054  0.000000e+00  1.000000e+00  1.000000e+00
3-9:3-16:2    -50.016054  0.000000e+00  1.000000e+00  1.000000e+00
3-9:3-22:2    -50.016054  0.000000e+00  1.000000e+00  1.000000e+00
3-9:3-3:2     -50.016054  0.000000e+00  1.000000e+00  1.000000e+00
3-9:3-9:2     -33.515991  3.300013e+01  1.000000e+00  1.000000e+00
3-9:3-9:3     -33.736168 -3.255977e+01  1.000000e+00  1.000000e+00
3-9:4-11:3    -50.016054  0.000000e+00  1.000000e+00  1.000000e+00
3-9:4-11:4    -50.016054  0.000000e+00  1.000000e+00  1.000000e+00
3-9:4-11:5    -50.016054  0.000000e+00  1.000000e+00  1.000000e+00
3-9:4-11:6    -50.016054  0.000000e+00  1.000000e+00  1.000000e+00
3-9:4-23:1    -50.016054  0.000000e+00  1.000000e+00  1.000000e+00
3-9:4-23:2    -33.736168 -3.255977e+01  1.000000e+00  1.000000e+00
3-9:4-4:1     -33.736168 -3.255977e+01  1.000000e+00  1.000000e+00
3-9:4-4:2     -50.016054  0.000000e+00  1.000000e+00  1.000000e+00
3-9:5-12:1    -33.736168 -3.255977e+01  1.000000e+00  1.000000e+00
3-9:5-12:2    -50.016054  0.000000e+00  1.000000e+00  1.000000e+00
3-9:5-18:3    -50.016054  0.000000e+00  1.000000e+00  1.000000e+00
3-9:5-18:4    -50.016054  0.000000e+00  1.000000e+00  1.000000e+00
3-9:5-18:5    -50.016054  0.000000e+00  1.000000e+00  1.000000e+00
3-9:5-18:6    -50.016054  0.000000e+00  1.000000e+00  1.000000e+00
3-9:5-24:1    -50.016054  0.000000e+00  1.000000e+00  1.000000e+00
3-9:5-24:2    -50.016054  0.000000e+00  1.000000e+00  1.000000e+00
3-9:5-5:1     -50.016054  0.000000e+00  1.000000e+00  1.000000e+00
3-9:6-13:2    -50.016054  0.000000e+00  1.000000e+00  1.000000e+00
3-9:6-25:1    -33.515991  3.300013e+01  1.000000e+00  1.000000e+00
3-9:6-25:3    -50.016054  0.000000e+00  1.000000e+00  1.000000e+00
3-9:6-25:6    -15.943623 -1.446071e-01  1.000000e+00  1.000000e+00
3-9:6-6:1     -50.016054  0.000000e+00  1.000000e+00  1.000000e+00
3-9:6-6:2     -50.016054  0.000000e+00  1.000000e+00  1.000000e+00
3-9:7-27:1    -50.016054  0.000000e+00  1.000000e+00  1.000000e+00
3-9:7-27:2    -50.016054  0.000000e+00  1.000000e+00  1.000000e+00
3-9:7-27:3    -50.016054  0.000000e+00  1.000000e+00  1.000000e+00
3-9:7-27:5    -33.515991  3.300013e+01  1.000000e+00  1.000000e+00
3-9:7-27:6    -50.016054  0.000000e+00  1.000000e+00  1.000000e+00
3-d:2-2:3     -50.016054  0.000000e+00  1.000000e+00  1.000000e+00
3-d:3-16:6    -50.016054  0.000000e+00  1.000000e+00  1.000000e+00
3-d:3-3:3     -50.016054  0.000000e+00  1.000000e+00  1.000000e+00
3-d:3-3:4     -50.016054  0.000000e+00  1.000000e+00  1.000000e+00
3-d:5-24:4    -50.016054  0.000000e+00  1.000000e+00  1.000000e+00
3-d:6-13:4    -33.515991  3.300013e+01  1.000000e+00  1.000000e+00
3-d:6-13:5    -33.736168 -3.255977e+01  1.000000e+00  1.000000e+00
3-h:1-14:3    -33.736168 -3.255977e+01  1.000000e+00  1.000000e+00
3-h:1-14:5    -50.016054  0.000000e+00  1.000000e+00  1.000000e+00
3-h:1-14:6    -50.016054  0.000000e+00  1.000000e+00  1.000000e+00
3-h:1-1:1     -50.016054  0.000000e+00  1.000000e+00  1.000000e+00
3-h:1-1:2     -50.016054  0.000000e+00  1.000000e+00  1.000000e+00
3-h:1-1:3     -33.736168 -3.255977e+01  1.000000e+00  1.000000e+00
3-h:1-1:5     -33.736168 -3.255977e+01  1.000000e+00  1.000000e+00
3-h:1-20:4    -50.016054  0.000000e+00  1.000000e+00  1.000000e+00
3-h:1-20:6    -50.016054  0.000000e+00  1.000000e+00  1.000000e+00
3-h:1-26:2    -50.016054  0.000000e+00  1.000000e+00  1.000000e+00
3-h:1-26:3    -50.016054  0.000000e+00  1.000000e+00  1.000000e+00
3-h:1-26:5    -33.515991  3.300013e+01  1.000000e+00  1.000000e+00
3-h:1-7:5     -50.016054  0.000000e+00  1.000000e+00  1.000000e+00
3-h:1-7:6     -33.515991  3.300013e+01  1.000000e+00  1.000000e+00
3-h:2-15:2    -50.016054  0.000000e+00  1.000000e+00  1.000000e+00
3-h:2-15:3    -50.016054  0.000000e+00  1.000000e+00  1.000000e+00
3-h:2-15:5    -33.515991  3.300013e+01  1.000000e+00  1.000000e+00
3-h:2-15:6    -50.016054  0.000000e+00  1.000000e+00  1.000000e+00
3-h:2-21:1    -50.016054  0.000000e+00  1.000000e+00  1.000000e+00
3-h:2-2:1     -50.016054  0.000000e+00  1.000000e+00  1.000000e+00
3-h:2-2:2     -50.016054  0.000000e+00  1.000000e+00  1.000000e+00
3-h:2-2:3     -33.736168 -3.255977e+01  1.000000e+00  1.000000e+00
3-h:2-8:1     -33.515991  3.300013e+01  1.000000e+00  1.000000e+00
3-h:2-8:3     -33.515991  3.300013e+01  1.000000e+00  1.000000e+00
3-h:3-10:2    -50.016054  0.000000e+00  1.000000e+00  1.000000e+00
3-h:3-10:3    -33.736168 -3.255977e+01  1.000000e+00  1.000000e+00
3-h:3-10:5    -33.515991  3.300013e+01  1.000000e+00  1.000000e+00
3-h:3-16:1    -50.016054  0.000000e+00  1.000000e+00  1.000000e+00
3-h:3-16:2    -33.736168 -3.255977e+01  1.000000e+00  1.000000e+00
3-h:3-16:3    -33.736168 -3.255977e+01  1.000000e+00  1.000000e+00
3-h:3-16:5    -50.016054  0.000000e+00  1.000000e+00  1.000000e+00
3-h:3-22:1    -33.736168 -3.255977e+01  1.000000e+00  1.000000e+00
[truncated: 83,283 more chars]
