# Supplementary material for: Tissue-Specific Expressed Antibody Variable Gene Repertoires
Source: PLoS One. 2014 Jun 23;9(6):e100839. doi: 10.1371/journal.pone.0100839 (PMC4067404; doi:10.1371/journal.pone.0100839)
Supplement: File S1 — Suppl Info_PB_vs_Bone_marrow.csv.txt. Suppl Info_PB_vs_Lung.csv.txt. Suppl Info_PB_vs_Lymph_node.csv.txt. Suppl Info_PB_vs_Small_intestine.csv.txt. Suppl Info_PB_vs_Spleen.csv.txt. Suppl Info_PB_vs_Stomach.csv.txt. Suppl Info_PB_vs_Thymus.csv.txt. Suppl Info_PB_vs_Tonsil.csv.txt. (ZIP) [file pone.0100839.s002.zip › TSrep_supplement/Suppl Info_PB_vs_Lymph_node.csv.txt]

Warning message:
In function (object, tol = 1e-06, rowsum.filter = 5)  :
  There is no replication.  Setting common dispersion to 0.
Comparison of groups:  Peripheral.Blood - Lymph.Node 
Comparison of groups:  Peripheral.Blood - Lymph.Node 
                 logConc         logFC        PValue           FDR
4-39:3-9:5     -9.157647 -2.864031e+00 1.582605e-107 1.140742e-103
1-46:2-21:4    -9.826694 -2.977586e+00  1.454667e-73  5.242619e-70
6-1:2-15:4     -9.526129 -2.639745e+00  5.523377e-71  1.327083e-67
4-39:1-7:4    -10.497503  3.439962e+00  2.756986e-65  4.968089e-62
4-59:4-17:4    -8.400500  1.545181e+00  7.422275e-55  1.069995e-51
3-23:1-14:4    -9.861942  2.536160e+00  1.761561e-54  2.116222e-51
2-5:3-3:5      -9.832906 -2.066548e+00  6.576870e-36  6.772297e-33
1-8:3-10:4    -10.549813  2.550707e+00  2.831584e-34  2.551257e-31
4-31:2-15:1   -12.531743 -4.968367e+00  2.001826e-33  1.603240e-30
3-23:3-10:6    -9.532565  1.704058e+00  5.118014e-31  3.689065e-28
1-18:3-16:1   -13.681523 -6.668807e+00  6.313198e-31  4.136867e-28
1-24:3-3:4    -11.931907 -3.828190e+00  1.219226e-29  7.323483e-27
2-5:3-22:4     -7.932742 -9.369492e-01  3.863810e-28  2.142334e-25
1-24:1-26:4   -11.089234 -2.806262e+00  9.598802e-28  4.942012e-25
2-5:3-16:1    -11.674620  3.271947e+00  3.026353e-27  1.454263e-24
4-34:3-3:4     -9.298634 -1.457216e+00  1.862620e-26  8.391105e-24
2-5:2-2:6     -10.332371 -2.079399e+00  3.344073e-26  1.374424e-23
4-59:2-8:2    -12.516869  4.231305e+00  3.432246e-26  1.374424e-23
2-70:6-19:4   -10.251842 -1.965450e+00  1.150149e-24  4.363302e-22
5-51:3-10:6    -9.211357  1.350421e+00  1.803966e-24  6.501494e-22
2-5:3-3:4      -8.432516 -1.023896e+00  7.171630e-24  2.335161e-21
4-34:5-5:5    -11.321880  2.744085e+00  7.447697e-24  2.335161e-21
6-1:1-26:6     -9.487735 -1.467551e+00  7.451263e-24  2.335161e-21
2-70:3-16:5   -13.031743 -4.798442e+00  8.758242e-23  2.630392e-20
4-34:3-16:5   -10.477481 -2.029768e+00  1.851078e-22  5.337029e-20
1-24:3-22:4   -10.723265 -2.166418e+00  9.409493e-22  2.608601e-19
2-26:3-16:4   -12.335584 -3.745975e+00  2.314511e-21  6.178888e-19
2-5:6-6:4      -9.598791 -1.433393e+00  6.081102e-21  1.565449e-18
7-4-1:1-1:4   -12.854925 -4.322004e+00  1.111224e-20  2.761967e-18
1-18:6-19:4    -8.559453  9.662112e-01  4.934968e-20  1.185708e-17
1-18:5-12:4    -9.574343  1.354714e+00  1.387464e-19  3.226077e-17
6-1:1-1:6     -11.026751 -2.262389e+00  1.877527e-19  4.229129e-17
4-59:6-13:5    -9.013885  1.105095e+00  2.232961e-19  4.877328e-17
4-59:3-10:6    -9.153326  1.160685e+00  3.594217e-19  7.619741e-17
4-34:3-10:6    -9.457399  1.282289e+00  4.766400e-19  9.816061e-17
1-18:3-9:5    -10.732717  1.985829e+00  5.061058e-19  1.013336e-16
5-51:5-5:1    -14.226026  5.982917e+00  3.469447e-18  6.758858e-16
4-59:1-26:1   -12.020559  2.992971e+00  7.727370e-18  1.465760e-15
6-1:2-8:4     -11.875806 -2.879362e+00  8.274509e-18  1.529299e-15
4-59:4-4:4     -9.997541 -1.503199e+00  9.442942e-18  1.701618e-15
1-69:2-21:4   -10.399522 -1.723035e+00  1.180779e-17  2.075868e-15
1-24:6-19:4   -11.554645 -2.582714e+00  1.396629e-17  2.396882e-15
4-b:3-22:4    -10.505686 -1.791063e+00  1.922259e-17  3.222243e-15
6-1:6-13:5     -9.738845  1.342570e+00  2.362229e-17  3.869760e-15
4-39:2-15:6   -10.661665 -1.855993e+00  3.459375e-17  5.541151e-15
2-5:3-9:6     -11.700261 -2.631332e+00  4.569611e-17  7.160382e-15
2-70:6-13:6   -10.624853 -1.798442e+00  1.114219e-16  1.708784e-14
4-39:3-10:6   -10.177776  1.508612e+00  3.015967e-16  4.528978e-14
2-70:3-22:4   -10.125387 -1.481585e+00  3.796606e-16  5.584885e-14
1-2:1-1:4     -11.002296 -2.027261e+00  4.322138e-16  6.230794e-14
6-1:3-22:4    -10.491779 -1.703446e+00  4.815212e-16  6.805500e-14
5-51:6-13:6    -9.390633  1.138927e+00  5.342474e-16  7.405490e-14
4-39:2-21:6   -10.374735 -1.616604e+00  5.530816e-16  7.490545e-14
4-39:3-3:4     -9.258082 -1.096784e+00  5.611674e-16  7.490545e-14
1-18:6-19:5    -9.911347  1.353561e+00  6.409136e-16  8.399463e-14
7-4-1:3-22:4  -11.348582  2.228030e+00  6.918893e-16  8.905604e-14
6-1:1-14:4    -11.200854 -2.120370e+00  7.917642e-16  1.001234e-13
4-b:3-3:4     -11.602753 -2.486498e+00  9.432005e-16  1.172170e-13
3-30:5-5:4     -9.940546 -1.366127e+00  9.885764e-16  1.207739e-13
3-21:3-22:4    -9.307212  1.087901e+00  1.450959e-15  1.743086e-13
1-18:3-10:5    -9.689077  1.243034e+00  1.996025e-15  2.358582e-13
5-51:4-17:6   -10.420547  1.593875e+00  2.286941e-15  2.658753e-13
3-43:3-22:4   -11.835107  2.589828e+00  3.706124e-15  4.240277e-13
1-18:5-12:5   -10.950128  1.890857e+00  4.456960e-15  5.019652e-13
2-5:6-25:4    -10.597332  1.677586e+00  5.520580e-15  6.121899e-13
6-1:5-12:6    -10.449290  1.581830e+00  5.885084e-15  6.427225e-13
1-46:6-13:4   -10.153002  1.413861e+00  1.846130e-14  1.986105e-12
5-51:2-2:6     -9.006082  9.398709e-01  2.158489e-14  2.287998e-12
7-4-1:3-10:6  -12.142522  2.749045e+00  2.501505e-14  2.613166e-12
4-39:6-13:6   -11.090422  1.914276e+00  3.459547e-14  3.512171e-12
7-4-1:3-10:4  -11.090422  1.914276e+00  3.459547e-14  3.512171e-12
2-5:4-23:4     -9.961577 -1.289918e+00  6.327580e-14  6.334611e-12
4-61:3-22:6   -11.681523 -2.328957e+00  9.202544e-14  9.086566e-12
4-34:6-13:6   -10.931907  1.786520e+00  9.475133e-14  9.229292e-12
5-51:6-19:6    -9.969611  1.266328e+00  1.203962e-13  1.157088e-11
1-18:6-13:5   -10.013885  1.298020e+00  1.361508e-13  1.291283e-11
4-30-4:3-3:4  -11.743868 -2.369191e+00  1.446748e-13  1.354306e-11
4-4:2-15:5    -11.262164  2.002249e+00  1.640915e-13  1.516374e-11
7-4-1:3-9:6   -13.870779  4.693411e+00  1.776357e-13  1.620757e-11
1-18:4-17:5   -11.517483  2.112290e+00  4.508860e-13  4.062483e-11
4-59:3-3:4     -8.906232 -8.604292e-01  5.866776e-13  5.220706e-11
6-1:5-5:4      -9.911347 -1.225452e+00  7.374306e-13  6.482195e-11
1-46:6-25:6   -30.920611 -3.819089e+01  9.094947e-13  7.898359e-11
2-5:6-19:4     -7.575545 -5.359079e-01  1.158479e-12  9.940856e-11
2-5:3-16:3    -11.591781 -2.204435e+00  1.220692e-12  1.035147e-10
1-3:2-8:4     -11.549813 -2.147592e+00  1.970291e-12  1.651379e-10
6-1:3-3:4     -10.145174 -1.283869e+00  2.176420e-12  1.803176e-10
4-30-2:1-1:6  -30.955805 -3.812050e+01  3.637979e-12  2.979835e-10
4-59:6-13:4    -8.097010  6.198047e-01  4.447626e-12  3.602077e-10
3-43:3-3:4    -12.960264  3.344516e+00  5.645557e-12  4.521464e-10
1-18:2-15:5   -10.491112  1.408009e+00  5.905693e-12  4.677828e-10
1-69:2-2:1    -12.990373 -3.407252e+00  9.029019e-12  7.074040e-10
4-59:3-9:6    -10.847126  1.570791e+00  1.020387e-11  7.908548e-10
1-24:5-12:4   -12.154299 -2.553330e+00  1.047661e-11  8.033557e-10
3-43:6-19:4   -11.907779  2.279560e+00  1.238531e-11  9.397193e-10
2-5:2-8:4      -9.233933 -9.021537e-01  1.457097e-11  1.094037e-09
3-11:1-7:6    -12.701844 -3.013455e+00  1.826765e-11  1.357456e-09
7-4-1:2-15:5  -13.163260  3.464592e+00  2.047423e-11  1.505901e-09
1-18:3-3:5    -10.246341  1.262587e+00  2.291223e-11  1.668196e-09
1-18:3-10:6    -9.509945  9.767426e-01  3.057942e-11  2.194678e-09
1-2:5-24:3    -14.354925 -5.322004e+00  3.075229e-11  2.194678e-09
7-4-1:3-10:5  -12.602753  2.889614e+00  3.243251e-11  2.291897e-09
4-30-4:3-16:4 -12.351015 -2.685968e+00  4.107912e-11  2.874740e-09
4-39:3-10:5    -9.377542  9.298060e-01  4.255483e-11  2.949377e-09
1-46:6-6:4    -10.965101 -1.605797e+00  6.009508e-11  4.125384e-09
2-70:3-3:4    -11.430817 -1.882507e+00  6.968773e-11  4.738766e-09
3-43:3-16:4   -14.031743  4.371483e+00  7.457857e-11  5.023947e-09
4-59:6-13:6   -10.463390  1.333263e+00  7.553516e-11  5.041272e-09
7-4-1:6-13:5  -12.421621  2.672863e+00  8.957424e-11  5.923405e-09
3-21:3-10:6   -10.649307  1.420392e+00  9.635967e-11  6.314187e-09
3-43:6-13:6   -13.420547  3.593875e+00  1.312586e-10  8.523529e-09
1-69:3-16:4   -10.899522 -1.517706e+00  2.037182e-10  1.311072e-08
1-2:3-3:4     -10.178064 -1.179871e+00  2.200222e-10  1.403469e-08
4-34:3-10:5    -9.530023  9.365854e-01  2.231564e-10  1.410975e-08
1-24:4-4:5    -31.073038 -3.788603e+01  2.328306e-10  1.448128e-08
1-69:6-6:4    -11.216862 -1.689736e+00  2.330506e-10  1.448128e-08
4-61:3-3:4    -10.321880 -1.255915e+00  2.611957e-10  1.609144e-08
6-1:2-2:6      -9.909033 -1.074077e+00  2.685558e-10  1.640466e-08
4-59:6-13:3   -11.841332  2.108448e+00  2.720543e-10  1.647872e-08
6-1:7-27:6    -14.492742 -5.046370e+00  2.837623e-10  1.704466e-08
3-66:4-23:4   -13.062443  3.140157e+00  3.891388e-10  2.318110e-08
6-1:6-19:6     -9.592398  9.304296e-01  4.773196e-10  2.820098e-08
7-4-1:3-22:6  -14.094509  4.245952e+00  5.529728e-10  3.240510e-08
6-1:3-10:4     -9.794214 -1.014934e+00  5.858695e-10  3.405603e-08
2-5:5-24:4    -10.206068 -1.162081e+00  6.990133e-10  4.016830e-08
3-43:3-3:6    -13.078298  3.108448e+00  7.077379e-10  4.016830e-08
7-4-1:4-4:4   -13.078298  3.108448e+00  7.077379e-10  4.016830e-08
6-1:2-21:4    -10.974005 -1.513040e+00  8.801744e-10  4.956482e-08
7-4-1:6-13:4  -11.063424  1.523486e+00  1.158263e-09  6.471905e-08
3-23:2-2:4     -8.401398  6.086682e-01  1.215086e-09  6.737185e-08
5-51:2-2:3    -13.309351 -3.413152e+00  1.284823e-09  7.069468e-08
1-69:1-1:4    -11.609695 -1.893600e+00  1.315184e-09  7.181704e-08
5-51:3-9:6    -10.467102  1.242200e+00  1.373379e-09  7.443094e-08
1-3:1-26:5    -12.061790  2.136463e+00  1.938192e-09  1.042574e-07
2-5:2-2:4      -8.867546 -7.079301e-01  2.103005e-09  1.122849e-07
4-31:3-3:4    -11.143984 -1.568960e+00  2.599579e-09  1.377777e-07
4-31:1-1:5    -11.852967 -1.986069e+00  2.872091e-09  1.511097e-07
1-8:3-10:6    -11.491556  1.735894e+00  2.952378e-09  1.542083e-07
4-b:2-2:5     -12.108301 -2.200541e+00  3.206380e-09  1.662704e-07
3-23:6-13:4    -8.140699  5.388610e-01  3.508914e-09  1.806590e-07
4-b:3-16:5    -12.700261 -2.631332e+00  3.542223e-09  1.810805e-07
5-51:1-26:6   -10.556101  1.233979e+00  3.768685e-09  1.913006e-07
1-69:6-13:6   -10.772580  1.327089e+00  4.485179e-09  2.260781e-07
1-46:3-22:5   -11.500195  1.718616e+00  4.589572e-09  2.297336e-07
5-51:2-15:6   -10.052870  1.041517e+00  5.410612e-09  2.689634e-07
3-43:3-9:6    -13.531743  3.371483e+00  5.631591e-09  2.780309e-07
7-4-1:6-6:5   -13.145448  2.974147e+00  7.597158e-09  3.725192e-07
4-31:5-12:3   -14.594509 -4.842836e+00  7.916242e-09  3.855424e-07
1-18:2-21:5   -11.395234  1.644501e+00  7.977122e-09  3.859000e-07
3-23:3-9:4     -9.213242  7.643812e-01  8.552464e-09  4.109744e-07
1-69:3-10:6   -10.005686  9.951068e-01  8.939605e-09  4.267329e-07
2-70:6-13:4   -10.183694 -1.056904e+00  1.136065e-08  5.387342e-07
1-46:3-9:4    -10.765619  1.289020e+00  1.145051e-08  5.394460e-07
4-31:3-22:3   -13.002296 -2.857336e+00  1.308759e-08  6.125670e-07
1-3:5-5:4      -9.972056 -9.785631e-01  1.351835e-08  6.286467e-07
2-5:1-26:4     -8.645036 -6.203895e-01  1.384388e-08  6.396580e-07
3-21:5-12:4   -10.002822  9.734831e-01  1.814072e-08  8.328555e-07
4-39:6-19:6   -11.412010  1.610949e+00  1.857220e-08  8.472684e-07
4-59:3-9:4     -9.094551  7.094977e-01  1.909934e-08  8.658365e-07
4-b:6-19:4    -10.870779 -1.306589e+00  2.268256e-08  1.021849e-06
4-b:2-15:4    -12.222754 -2.185465e+00  2.303440e-08  1.031254e-06
3-30-3:1-1:4  -13.181523  2.901997e+00  2.457978e-08  1.093648e-06
4-61:3-3:6    -11.089234 -1.434479e+00  2.613846e-08  1.155865e-06
6-1:3-16:3    -31.239326 -3.755346e+01  2.980232e-08  1.309848e-06
3-13:6-13:4   -11.887502  1.875329e+00  3.127182e-08  1.366105e-06
4-59:3-10:4    -7.885403  4.628391e-01  3.227724e-08  1.401532e-06
4-59:2-21:5    -9.950128 -9.616727e-01  3.317953e-08  1.432084e-06
5-51:5-12:6   -10.784038  1.252184e+00  3.354589e-08  1.439278e-06
1-18:3-9:1    -13.594509  3.245952e+00  3.608875e-08  1.539217e-06
1-46:1-26:4   -10.447337  1.121387e+00  3.944583e-08  1.672503e-06
4-31:6-19:5   -13.031743 -2.798442e+00  4.003196e-08  1.687429e-06
2-5:6-19:3    -13.403573 -3.224707e+00  4.405936e-08  1.846395e-06
2-5:4-17:4     -9.513427 -8.089347e-01  4.457714e-08  1.857295e-06
5-a:6-6:6     -11.843258  1.829589e+00  4.606251e-08  1.897249e-06
4-4:5-24:4    -11.907779 -1.876445e+00  4.606251e-08  1.897249e-06
3-48:3-9:4    -10.503424  1.128626e+00  4.784910e-08  1.959638e-06
3-21:1-26:4   -10.346944  1.061380e+00  4.964569e-08  2.021729e-06
1-3:3-9:4     -10.160635 -9.954792e-01  5.493812e-08  2.224685e-06
2-5:1-20:4    -12.179984 -2.057177e+00  5.871330e-08  2.351142e-06
4-31:6-13:5   -12.179984 -2.057177e+00  5.871330e-08  2.351142e-06
1-3:6-6:3     -31.266549 -3.749901e+01  5.960464e-08  2.373648e-06
4-30-2:4-17:4 -12.457999 -2.196992e+00  6.209496e-08  2.459233e-06
4-b:6-19:5    -14.011979 -4.007896e+00  6.677874e-08  2.630280e-06
3-23:5-12:6   -10.796583  1.227093e+00  6.792491e-08  2.660885e-06
4-4:3-3:4     -10.967102 -1.313016e+00  7.588073e-08  2.956477e-06
1-46:6-13:5   -11.909363  1.831608e+00  7.836625e-08  3.036903e-06
2-5:3-22:5    -10.022257 -9.402163e-01  7.939921e-08  3.060479e-06
2-5:5-12:6    -11.759583 -1.728053e+00  8.534328e-08  3.272098e-06
3-48:3-10:4    -9.815501  8.723980e-01  8.952938e-08  3.414433e-06
3-11:3-16:6   -12.090422  1.914276e+00  9.439221e-08  3.580942e-06
6-1:3-16:6    -11.512588 -1.605797e+00  9.758912e-08  3.682840e-06
5-51:3-22:6   -10.161853  9.715521e-01  1.045765e-07  3.925976e-06
2-70:4-4:6    -14.687715 -4.656423e+00  1.117587e-07  4.152355e-06
6-1:6-25:4    -14.687715 -4.656423e+00  1.117587e-07  4.152355e-06
4-30-2:2-15:6 -31.294841 -3.744243e+01  1.192093e-07  4.383982e-06
4-34:7-27:1   -31.294841 -3.744243e+01  1.192093e-07  4.383982e-06
4-b:5-24:4    -13.437930 -3.155994e+00  1.405162e-07  5.141326e-06
5-51:3-10:3   -12.039297  1.860521e+00  1.426637e-07  5.193534e-06
1-18:3-9:4     -9.180008  6.879798e-01  1.473260e-07  5.336309e-06
3-21:3-10:4    -9.760254  8.476148e-01  1.532753e-07  5.524042e-06
7-4-1:6-13:6  -12.391100  2.038059e+00  1.694494e-07  6.076574e-06
4-30-2:3-22:4 -11.063915 -1.333219e+00  1.772007e-07  6.323082e-06
1-2:3-22:6    -11.370779 -1.476514e+00  1.859271e-07  6.601787e-06
2-5:1-7:4     -10.280825 -1.012567e+00  1.876798e-07  6.631352e-06
4-34:3-22:4    -8.984209 -6.349436e-01  1.888212e-07  6.639137e-06
4-34:2-15:5   -10.988012  1.289020e+00  2.158757e-07  7.487547e-06
4-59:6-25:4   -11.039297 -1.309404e+00  2.158757e-07  7.487547e-06
1-8:2-8:5     -14.713028 -4.605797e+00  2.160668e-07  7.487547e-06
3-64:2-2:4    -11.464815  1.505338e+00  2.200773e-07  7.590035e-06
2-70:4-17:4   -11.831778 -1.724442e+00  2.260598e-07  7.759234e-06
6-1:2-15:3    -31.324288 -3.738353e+01  2.384186e-07  8.144650e-06
6-1:2-21:5    -12.370779 -2.120370e+00  2.665917e-07  9.064118e-06
4-b:4-17:4    -11.735099 -1.642791e+00  2.766572e-07  9.362185e-06
3-43:3-10:4   -12.405673  2.008913e+00  2.786234e-07  9.384662e-06
4-34:2-8:5    -11.134535 -1.343876e+00  3.522819e-07  1.181046e-05
5-51:3-9:4    -10.285650  9.777827e-01  3.577325e-07  1.193767e-05
3-72:1-26:4   -11.515644  1.495289e+00  3.778053e-07  1.253999e-05
4-39:5-24:4   -10.317098  9.819913e-01  3.792615e-07  1.253999e-05
3-9:6-13:6    -12.195530  1.868982e+00  4.093199e-07  1.347205e-05
2-70:3-3:5    -14.766486 -4.498882e+00  4.172325e-07  1.354690e-05
6-1:3-9:3     -14.766486 -4.498882e+00  4.172325e-07  1.354690e-05
3-72:3-22:1   -14.739262 -4.553330e+00  4.172325e-07  1.354690e-05
3-48:1-7:4    -11.501395 -1.519288e+00  4.253744e-07  1.372619e-05
1-69:3-3:4    -10.339891 -1.012222e+00  4.265631e-07  1.372619e-05
7-4-1:5-5:4   -12.641063  2.233979e+00  4.516619e-07  1.446924e-05
1-69:4-4:4    -12.509546 -2.093898e+00  4.566611e-07  1.456466e-05
3-21:5-5:5    -11.955178  1.739978e+00  4.748493e-07  1.507475e-05
2-26:4-4:6    -31.387054 -3.725800e+01  4.768372e-07  1.507475e-05
1-18:6-19:6   -10.612404  1.077983e+00  4.812287e-07  1.514715e-05
3-9:3-10:4    -11.085851  1.279560e+00  5.056038e-07  1.584518e-05
5-51:3-3:6     -9.657647  7.798255e-01  5.132152e-07  1.601409e-05
1-46:6-13:6   -11.695530  1.534133e+00  6.404732e-07  1.989884e-05
2-70:4-23:4   -12.313040 -2.004893e+00  6.539968e-07  2.023180e-05
4-34:2-21:4   -10.664012 -1.089120e+00  6.607005e-07  2.035183e-05
1-8:3-10:5    -11.909892  1.696322e+00  6.669779e-07  2.045777e-05
3-21:3-10:5   -11.382139  1.412125e+00  6.904732e-07  2.108869e-05
2-5:2-15:4     -9.056911 -6.303196e-01  7.065388e-07  2.148832e-05
2-5:3-16:6    -12.433545 -1.994840e+00  7.237175e-07  2.182659e-05
4-b:3-3:5     -12.433545 -1.994840e+00  7.237175e-07  2.182659e-05
4-34:1-26:6   -11.967102  1.716131e+00  7.391532e-07  2.219923e-05
3-66:3-16:5   -14.824224  4.786520e+00  8.046627e-07  2.406643e-05
2-5:1-26:6    -11.598619 -1.546904e+00  8.420014e-07  2.507888e-05
1-18:1-26:4    -9.141883  6.414270e-01  8.466763e-07  2.507888e-05
1-69:2-21:5   -11.658766  1.502727e+00  8.505992e-07  2.507888e-05
6-1:1-26:4    -10.334274 -9.836572e-01  8.524313e-07  2.507888e-05
3-21:6-13:1   -14.239262  3.956445e+00  8.679926e-07  2.532992e-05
5-a:2-21:5    -13.974005  3.317035e+00  8.679926e-07  2.532992e-05
1-2:2-21:4    -10.957999 -1.196992e+00  8.924264e-07  2.593794e-05
4-34:1-7:4    -11.866285  1.655276e+00  9.203076e-07  2.664087e-05
6-1:1-7:4     -11.517790 -1.486498e+00  9.322584e-07  2.687887e-05
1-24:1-7:4    -31.420611 -3.719089e+01  9.536743e-07  2.727811e-05
6-1:6-25:5    -31.420611 -3.719089e+01  9.536743e-07  2.727811e-05
1-18:3-22:5    -9.776196  7.937882e-01  9.671941e-07  2.753153e-05
1-24:3-9:4    -11.645448 -1.571032e+00  9.701731e-07  2.753153e-05
3-15:6-19:4   -11.154856 -1.303234e+00  1.033079e-06  2.920171e-05
3-48:5-5:6    -11.502296  1.430376e+00  1.080908e-06  3.043432e-05
2-5:6-19:5    -10.217065 -9.180240e-01  1.126996e-06  3.160851e-05
6-1:2-8:6     -12.050777 -1.755374e+00  1.146754e-06  3.203800e-05
2-70:3-10:4   -10.174620 -8.979780e-01  1.152500e-06  3.207420e-05
2-70:2-15:4   -11.483312 -1.450519e+00  1.180338e-06  3.272260e-05
5-51:1-7:6    -11.190831  1.268672e+00  1.186146e-06  3.275762e-05
1-8:3-22:6    -12.489191  2.055707e+00  1.214381e-06  3.320715e-05
2-70:3-10:5   -12.536770 -2.039450e+00  1.214381e-06  3.320715e-05
4-39:3-16:5   -10.544695 -1.034071e+00  1.220319e-06  3.320715e-05
2-70:2-8:4    -12.854925 -2.322004e+00  1.220851e-06  3.320715e-05
7-4-1:6-19:4  -11.024268  1.216508e+00  1.255080e-06  3.400985e-05
5-51:5-12:3   -14.824224 -4.383405e+00  1.549721e-06  4.183666e-05
2-5:3-10:4     -7.842189 -3.929151e-01  1.571230e-06  4.225905e-05
3-21:3-9:4    -10.597075  1.023771e+00  1.610440e-06  4.299278e-05
2-70:5-5:4    -10.638699 -1.038493e+00  1.610440e-06  4.299278e-05
1-46:3-10:6   -11.439581  1.380881e+00  1.730004e-06  4.584512e-05
1-8:3-22:4    -11.439581  1.380881e+00  1.730004e-06  4.584512e-05
1-2:6-6:3     -31.455805 -3.712050e+01  1.907349e-06  5.017580e-05
4-31:1-14:1   -31.455805 -3.712050e+01  1.907349e-06  5.017580e-05
4-b:2-8:4     -12.999896 -2.417352e+00  1.964654e-06  5.149536e-05
4-59:1-26:4    -8.437037  4.825778e-01  2.142826e-06  5.596193e-05
1-18:5-5:5    -11.277846  1.308473e+00  2.365542e-06  6.155533e-05
5-a:1-1:4     -13.324224  2.616595e+00  2.429908e-06  6.300279e-05
6-1:5-5:6     -11.700261 -1.461407e+00  2.484126e-06  6.417771e-05
7-4-1:3-9:5   -13.739262  2.956445e+00  2.556015e-06  6.579912e-05
6-1:3-10:3    -11.690831  1.438597e+00  2.867555e-06  7.307975e-05
1-2:3-9:6     -11.750198 -1.484334e+00  2.867555e-06  7.307975e-05
3-74:3-10:6   -11.241771  1.236323e+00  2.872030e-06  7.307975e-05
1-18:1-1:5    -11.847126  1.570791e+00  2.879391e-06  7.307975e-05
1-24:5-12:5   -14.854925 -4.322004e+00  2.980232e-06  7.511019e-05
6-1:3-22:1    -14.854925 -4.322004e+00  2.980232e-06  7.511019e-05
3-15:1-7:6    -14.266486 -3.498882e+00  3.032386e-06  7.615833e-05
2-5:1-7:5     -13.163260 -2.535408e+00  3.121310e-06  7.811944e-05
4-34:3-9:6    -11.608998  1.403192e+00  3.179888e-06  7.931014e-05
2-70:3-3:6    -11.959697 -1.616604e+00  3.276470e-06  8.143724e-05
1-8:3-9:5     -12.708214  2.099678e+00  3.385686e-06  8.338778e-05
2-5:4-4:6     -12.886990 -2.257874e+00  3.388828e-06  8.338778e-05
4-59:2-15:5    -9.858486  7.634365e-01  3.389653e-06  8.338778e-05
4-59:6-19:4    -7.923833  3.912380e-01  3.428654e-06  8.406034e-05
3-7:4-17:4    -10.320360  9.083613e-01  3.477129e-06  8.495982e-05
4-59:5-12:6   -11.157274  1.201558e+00  3.503730e-06  8.532056e-05
4-30-4:4-4:5  -31.492806 -3.704650e+01  3.814697e-06  9.258026e-05
1-18:3-9:6    -10.869778  1.080703e+00  3.828626e-06  9.260650e-05
1-2:3-9:4     -10.510609 -9.658991e-01  4.168374e-06  1.004871e-04
1-8:1-7:6     -13.347126  2.570791e+00  4.255962e-06  1.022566e-04
6-1:2-15:5    -11.760012 -1.464705e+00  4.271012e-06  1.022773e-04
4-59:1-20:4   -12.417334  1.786520e+00  4.817523e-06  1.149825e-04
2-5:3-16:4     -9.075953 -5.778432e-01  4.845464e-06  1.152677e-04
1-24:3-16:4   -12.579635 -1.953721e+00  5.125629e-06  1.215314e-04
4-59:3-16:5   -10.093229 -8.298065e-01  5.149950e-06  1.217077e-04
3-66:5-24:4   -12.628066  2.008913e+00  5.378318e-06  1.266893e-04
1-69:6-13:5   -10.924584  1.076027e+00  5.444474e-06  1.278299e-04
1-18:2-8:4    -10.809236 -1.068532e+00  5.558120e-06  1.300744e-04
1-24:5-5:4    -12.903573 -2.224707e+00  5.614100e-06  1.309593e-04
2-70:5-12:4   -12.031743 -1.628517e+00  5.656215e-06  1.315161e-04
2-26:1-26:4   -14.886990 -4.257874e+00  5.722046e-06  1.321939e-04
3-13:1-26:6   -14.886990 -4.257874e+00  5.722046e-06  1.321939e-04
2-5:2-8:5     -11.303395 -1.250138e+00  5.833040e-06  1.343276e-04
1-2:6-6:4     -10.413138 -9.060831e-01  5.889738e-06  1.352014e-04
3-33:6-13:4   -10.706616  1.021737e+00  6.004495e-06  1.373981e-04
4-31:2-8:4    -12.163260 -1.705333e+00  7.244157e-06  1.647189e-04
1-18:4-23:6   -12.091781  1.607550e+00  7.244157e-06  1.647189e-04
6-1:3-16:4    -10.520559 -9.459995e-01  7.354113e-06  1.666932e-04
4-61:3-10:1   -13.370779  2.523486e+00  7.427530e-06  1.678296e-04
3-30:6-13:6   -11.039771  1.126007e+00  7.952539e-06  1.791309e-04
1-24:5-24:4   -12.594509 -1.923973e+00  8.219664e-06  1.845711e-04
7-4-1:6-19:5  -13.213028  2.394203e+00  8.364585e-06  1.872420e-04
1-3:1-1:4     -11.876815 -1.493588e+00  8.501108e-06  1.891234e-04
3-15:2-8:4    -11.876815 -1.493588e+00  8.501108e-06  1.891234e-04
1-69:3-9:6    -10.911347  1.049555e+00  8.632696e-06  1.914599e-04
6-1:6-6:6      -9.753171 -7.117307e-01  8.666500e-06  1.916200e-04
7-4-1:3-3:6   -12.645448  1.974147e+00  8.699372e-06  1.917586e-04
4-59:2-21:3   -12.802027 -2.087949e+00  9.063272e-06  1.991709e-04
3-43:6-13:4   -12.043103  1.564128e+00  9.775071e-06  2.135112e-04
1-24:6-13:4   -12.107606 -1.641717e+00  9.775071e-06  2.135112e-04
6-1:4-23:4    -11.032840 -1.113645e+00  1.068306e-05  2.326389e-04
1-2:2-15:5    -11.832728 -1.447535e+00  1.090205e-05  2.366927e-04
6-1:3-3:1     -14.920547 -4.190760e+00  1.096725e-05  2.373933e-04
2-70:2-21:4   -11.992742 -1.550515e+00  1.129602e-05  2.437776e-04
3-21:6-13:4   -10.025508  7.692422e-01  1.151402e-05  2.477404e-04
1-46:3-10:4    -9.978789  7.614292e-01  1.208653e-05  2.592849e-04
4-31:3-16:5   -12.516869 -1.828190e+00  1.214671e-05  2.598026e-04
3-21:2-2:4     -9.854925  7.251196e-01  1.262847e-05  2.693077e-04
6-1:1-1:5     -12.054645 -1.582714e+00  1.296708e-05  2.757130e-04
3-7:3-22:4     -9.546930 -6.588910e-01  1.331834e-05  2.823489e-04
3-53:3-10:6   -11.750622  1.423950e+00  1.381592e-05  2.920386e-04
3-7:6-19:6    -12.239262  1.616595e+00  1.407416e-05  2.963723e-04
2-5:5-12:4     -9.184552 -5.689605e-01  1.410318e-05  2.963723e-04
3-30:3-10:6   -10.479662  9.048401e-01  1.419559e-05  2.974472e-04
3-48:3-22:4    -9.413337  6.086024e-01  1.441211e-05  3.011086e-04
1-2:6-13:5    -10.726026  9.829174e-01  1.467715e-05  3.057597e-04
1-18:4-23:4    -9.565738 -6.624948e-01  1.478665e-05  3.071533e-04
4-59:6-6:3    -13.824224  2.786520e+00  1.523644e-05  3.133486e-04
7-4-1:5-5:6   -13.824224  2.786520e+00  1.523644e-05  3.133486e-04
7-4-1:6-6:6   -13.824224  2.786520e+00  1.523644e-05  3.133486e-04
3-48:4-17:3   -31.573038 -3.688603e+01  1.525879e-05  3.133486e-04
7-4-1:2-2:6   -12.311193  1.637657e+00  1.571703e-05  3.218419e-04
2-5:2-15:5    -10.535746 -9.156259e-01  1.693017e-05  3.457016e-04
4-b:2-21:4    -11.749351 -1.363227e+00  1.731691e-05  3.525997e-04
1-24:2-15:6   -13.870779 -3.120370e+00  1.930119e-05  3.907950e-04
1-3:1-7:4     -13.870779 -3.120370e+00  1.930119e-05  3.907950e-04
2-70:6-6:4    -11.800662 -1.383405e+00  2.028329e-05  4.095293e-04
3-21:4-23:1   -14.992742  4.449485e+00  2.098083e-05  4.177620e-04
4-59:5-12:1   -14.992742  4.449485e+00  2.098083e-05  4.177620e-04
1-18:2-21:3   -14.955742 -4.120370e+00  2.098083e-05  4.177620e-04
1-58:2-15:4   -14.955742 -4.120370e+00  2.098083e-05  4.177620e-04
4-30-2:3-22:6 -14.955742 -4.120370e+00  2.098083e-05  4.177620e-04
3-21:2-15:6   -12.254449  1.586222e+00  2.168924e-05  4.294946e-04
4-b:6-6:4     -12.335584 -1.745975e+00  2.168924e-05  4.294946e-04
1-18:3-22:4    -8.043849  3.755871e-01  2.324029e-05  4.577638e-04
4-39:3-9:4     -9.761007  6.750736e-01  2.324384e-05  4.577638e-04
2-70:2-2:4    -10.899261 -1.003911e+00  2.361287e-05  4.637645e-04
6-1:2-2:4     -10.017100 -7.389413e-01  2.452540e-05  4.803779e-04
5-51:6-13:5   -10.913072  9.941156e-01  2.494889e-05  4.873485e-04
4-30-2:3-16:5 -13.089064 -2.239015e+00  2.544860e-05  4.931008e-04
4-61:7-27:4   -13.089064 -2.239015e+00  2.544860e-05  4.931008e-04
6-1:3-3:3     -13.089064 -2.239015e+00  2.544860e-05  4.931008e-04
3-23:5-12:4    -9.134941  5.375236e-01  2.554248e-05  4.935930e-04
2-5:2-21:4     -9.085735 -5.297112e-01  2.661207e-05  5.128871e-04
1-69:2-8:6    -12.459131 -1.712712e+00  2.719188e-05  5.226641e-04
1-8:6-13:4    -11.071484  1.062581e+00  2.877575e-05  5.516372e-04
7-4-1:3-16:4  -12.023030  1.470046e+00  2.926311e-05  5.594920e-04
4-28:6-13:4   -31.616769 -3.679857e+01  3.051758e-05  5.803976e-04
7-4-1:6-6:3   -31.562545  3.690702e+01  3.051758e-05  5.803976e-04
3-21:6-13:5   -11.674620  1.271947e+00  3.114062e-05  5.906883e-04
1-18:6-13:6   -10.446781  8.617077e-01  3.216506e-05  6.085190e-04
1-3:6-13:5    -11.048851  1.049555e+00  3.293876e-05  6.199022e-04
3-7:3-10:6    -11.048851  1.049555e+00  3.293876e-05  6.199022e-04
4-31:3-16:6   -12.641063 -1.830864e+00  3.305376e-05  6.204467e-04
3-49:3-22:1   -13.920547 -3.020835e+00  3.395323e-05  6.356750e-04
1-69:3-10:5   -10.533310  8.724934e-01  3.476510e-05  6.491888e-04
4-31:5-12:6   -13.446781  2.371483e+00  3.855815e-05  7.181580e-04
4-59:3-10:3   -11.561464  1.223253e+00  3.885014e-05  7.217315e-04
1-2:2-8:4     -11.535825 -1.244242e+00  3.918715e-05  7.261208e-04
3-9:4-17:5    -15.031743  4.371483e+00  4.005432e-05  7.383927e-04
7-4-1:3-22:1  -15.031743  4.371483e+00  4.005432e-05  7.383927e-04
4-30-4:3-3:5  -12.974005 -2.083845e+00  4.056036e-05  7.458140e-04
4-30-4:2-8:4  -13.455742 -2.476514e+00  4.125759e-05  7.567041e-04
3-43:2-2:6    -13.009546  2.076027e+00  4.193416e-05  7.671609e-04
1-46:3-9:6    -12.450128  1.720932e+00  4.223705e-05  7.707459e-04
6-1:1-14:6    -11.730136 -1.283869e+00  4.496432e-05  8.184415e-04
2-70:3-16:4   -11.359842 -1.137244e+00  4.525135e-05  8.215912e-04
3-21:4-23:4   -11.111092  1.042860e+00  4.709671e-05  8.529474e-04
1-69:5-12:5   -11.933545  1.397955e+00  4.769842e-05  8.598456e-04
4-34:2-2:4     -9.591866 -6.102386e-01  4.771618e-05  8.598456e-04
1-3:1-1:5     -12.605522  1.823046e+00  5.209447e-05  9.364014e-04
4-39:3-22:4    -8.664424  4.442880e-01  5.476724e-05  9.819957e-04
7-4-1:2-2:5   -12.700261  1.864523e+00  5.703812e-05  1.020176e-03
1-24:3-9:6    -13.946781 -2.968367e+00  5.947612e-05  1.058528e-03
5-a:4-23:4    -13.946781 -2.968367e+00  5.947612e-05  1.058528e-03
3-64:3-3:5    -31.663324 -3.670546e+01  6.103516e-05  1.083600e-03
1-8:6-19:4    -11.397830  1.143455e+00  6.445381e-05  1.141482e-03
3-30:4-4:6    -12.992742 -2.046370e+00  6.574663e-05  1.161524e-03
3-23:2-8:1    -13.474005  2.317035e+00  6.618770e-05  1.163612e-03
7-4-1:5-24:4  -13.474005  2.317035e+00  6.618770e-05  1.163612e-03
1-18:5-5:4     -9.656529  6.260555e-01  6.959450e-05  1.217692e-03
1-24:2-8:4    -13.478643 -2.430711e+00  6.960169e-05  1.217692e-03
3-7:6-6:6     -11.990373 -1.407252e+00  7.010574e-05  1.220232e-03
1-24:2-15:4   -13.280493 -2.300943e+00  7.025478e-05  1.220232e-03
1-2:2-2:3     -13.280493 -2.300943e+00  7.025478e-05  1.220232e-03
3-11:2-2:4    -11.096218  1.013113e+00  7.306833e-05  1.266049e-03
3-49:2-2:1    -15.072974  4.289020e+00  7.629395e-05  1.312474e-03
4-39:3-9:1    -15.031743 -3.968367e+00  7.629395e-05  1.312474e-03
4-b:2-8:5     -15.031743 -3.968367e+00  7.629395e-05  1.312474e-03
6-1:6-19:3    -11.583325  1.179531e+00  7.850140e-05  1.347233e-03
1-2:2-2:4     -10.308431 -7.711350e-01  8.343061e-05  1.428427e-03
4-39:2-15:5   -10.875428  9.188274e-01  8.548343e-05  1.460106e-03
5-a:6-13:6    -11.341332  1.108448e+00  8.717437e-05  1.485468e-03
3-21:2-2:1    -14.094509  3.076027e+00  8.797646e-05  1.493824e-03
4-59:6-19:6   -10.810502  9.055728e-01  8.807926e-05  1.493824e-03
3-11:2-2:6    -11.843741 -1.297248e+00  9.060799e-05  1.533104e-03
3-33:3-10:4   -10.977481  9.702321e-01  9.826760e-05  1.654795e-03
3-64:5-24:4   -12.822348  1.871409e+00  9.848878e-05  1.654795e-03
7-4-1:3-22:5  -12.822348  1.871409e+00  9.848878e-05  1.654795e-03
1-18:2-2:4     -9.158766  5.027272e-01  9.934990e-05  1.665382e-03
3-48:3-10:6   -10.671764  8.743929e-01  9.995332e-05  1.671609e-03
3-21:6-13:6   -11.313966  1.091933e+00  1.005787e-04  1.678174e-03
3-66:6-13:6   -13.693961  2.403192e+00  1.037158e-04  1.726521e-03
4-61:3-10:4    -9.487128 -5.617421e-01  1.055321e-04  1.752709e-03
4-39:1-26:5   -11.447337  1.121387e+00  1.073006e-04  1.777983e-03
1-46:6-19:5   -11.674239  1.178099e+00  1.111206e-04  1.837058e-03
1-2:1-7:4     -13.169297 -2.078550e+00  1.122214e-04  1.842579e-03
1-69:6-19:3   -13.054645  1.985829e+00  1.122214e-04  1.842579e-03
3-9:2-15:6    -13.054645  1.985829e+00  1.122214e-04  1.842579e-03
7-4-1:3-3:5   -13.187715  2.059539e+00  1.161670e-04  1.903027e-03
1-18:2-8:5    -11.385454 -1.086019e+00  1.203442e-04  1.950960e-03
4-39:6-13:4    -9.057438  4.823668e-01  1.204049e-04  1.950960e-03
6-1:6-25:6    -14.455742 -3.120370e+00  1.211166e-04  1.950960e-03
3-7:1-7:3     -14.492742  3.449485e+00  1.211166e-04  1.950960e-03
4-59:1-20:6   -14.492742  3.449485e+00  1.211166e-04  1.950960e-03
1-8:4-17:5    -31.665771  3.670057e+01  1.220703e-04  1.950960e-03
3-66:2-8:1    -31.665771  3.670057e+01  1.220703e-04  1.950960e-03
7-4-1:1-7:6   -31.665771  3.670057e+01  1.220703e-04  1.950960e-03
7-4-1:6-13:1  -31.665771  3.670057e+01  1.220703e-04  1.950960e-03
1-8:7-27:4    -31.713092 -3.660592e+01  1.220703e-04  1.950960e-03
6-1:6-25:3    -31.713092 -3.660592e+01  1.220703e-04  1.950960e-03
4-31:3-3:6    -12.690831 -1.731328e+00  1.275388e-04  2.033849e-03
2-5:6-19:6    -11.822817  1.279560e+00  1.303794e-04  2.074558e-03
3-30:3-16:4   -11.011674 -9.613809e-01  1.313599e-04  2.085556e-03
4-b:5-5:4     -11.761733 -1.220675e+00  1.321633e-04  2.093698e-03
1-2:3-16:5    -12.794778 -1.798442e+00  1.419707e-04  2.244133e-03
3-43:2-21:6   -15.116706  4.201558e+00  1.449585e-04  2.286348e-03
1-18:3-22:6   -10.532683  7.987985e-01  1.518585e-04  2.383444e-03
3-48:4-17:6   -12.246815  1.445483e+00  1.521066e-04  2.383444e-03
3-49:3-10:6   -12.246815  1.445483e+00  1.521066e-04  2.383444e-03
7-4-1:3-3:3   -13.955742  2.523486e+00  1.565218e-04  2.436737e-03
3-15:2-8:5    -14.094509 -2.672911e+00  1.565218e-04  2.436737e-03
4-30-2:6-19:5 -14.094509 -2.672911e+00  1.565218e-04  2.436737e-03
3-48:6-13:6   -11.686162  1.154252e+00  1.575708e-04  2.447781e-03
1-46:3-22:4    -9.381344  5.325689e-01  1.653732e-04  2.563462e-03
4-4:4-4:4     -13.031743 -1.968367e+00  1.701552e-04  2.631928e-03
4-b:6-13:4    -11.025819 -9.330919e-01  1.750328e-04  2.697251e-03
2-5:3-10:3    -12.611092 -1.639745e+00  1.751267e-04  2.697251e-03
1-18:1-14:6   -13.726026  2.339061e+00  1.799911e-04  2.760375e-03
5-a:3-3:5     -14.002296 -2.857336e+00  1.799911e-04  2.760375e-03
4-34:4-23:6   -13.190831 -2.035482e+00  1.821658e-04  2.787795e-03
3-73:6-13:4   -12.266486 -1.498882e+00  1.942978e-04  2.967158e-03
4-34:3-3:5     -9.943033 -6.360119e-01  2.035765e-04  3.102282e-03
4-59:5-12:5   -10.148019  6.830906e-01  2.131331e-04  3.241062e-03
5-51:5-5:6     -9.999372  6.465899e-01  2.160970e-04  3.276147e-03
4-39:4-17:6   -11.974005  1.317035e+00  2.168039e-04  3.276147e-03
1-46:5-12:5   -12.026751 -1.334495e+00  2.168039e-04  3.276147e-03
3-48:2-2:6    -10.691710  8.345002e-01  2.200704e-04  3.315567e-03
7-4-1:5-24:5  -14.531743  3.371483e+00  2.212524e-04  3.315567e-03
3-15:1-26:5   -14.492742 -3.046370e+00  2.212524e-04  3.315567e-03
4-31:4-23:5   -14.492742 -3.046370e+00  2.212524e-04  3.315567e-03
1-8:6-13:1    -12.759583  1.745878e+00  2.222450e-04  3.323530e-03
3-21:6-19:4    -9.988896  6.433952e-01  2.276213e-04  3.396882e-03
5-51:1-1:6    -11.130575  9.443998e-01  2.416957e-04  3.591358e-03
2-5:3-10:6    -10.518712 -7.773807e-01  2.438883e-04  3.591358e-03
1-24:5-24:5   -31.766549 -3.649901e+01  2.441406e-04  3.591358e-03
1-58:5-5:5    -31.766549 -3.649901e+01  2.441406e-04  3.591358e-03
3-73:4-23:4   -31.766549 -3.649901e+01  2.441406e-04  3.591358e-03
4-34:1-1:1    -31.766549 -3.649901e+01  2.441406e-04  3.591358e-03
1-58:7-27:6   -31.723509  3.658509e+01  2.441406e-04  3.591358e-03
4-30-2:2-21:4 -12.946781 -1.798442e+00  2.470878e-04  3.627309e-03
4-39:3-9:6    -12.032997  1.321852e+00  2.564886e-04  3.757662e-03
1-2:6-6:6     -12.420547 -1.576050e+00  2.642787e-04  3.856115e-03
3-23:4-4:5    -12.420547 -1.576050e+00  2.642787e-04  3.856115e-03
1-18:4-23:5   -12.589064  1.642130e+00  2.685401e-04  3.910378e-03
3-74:4-4:6    -12.978643  1.833826e+00  2.715392e-04  3.938138e-03
1-69:3-3:3    -13.072974 -1.885905e+00  2.715392e-04  3.938138e-03
1-46:5-5:1    -15.163260  4.108448e+00  2.746582e-04  3.943698e-03
1-8:1-26:3    -15.163260  4.108448e+00  2.746582e-04  3.943698e-03
3-66:6-19:5   -15.163260  4.108448e+00  2.746582e-04  3.943698e-03
1-18:6-25:6   -15.116706 -3.798442e+00  2.746582e-04  3.943698e-03
1-2:2-15:1    -15.116706 -3.798442e+00  2.746582e-04  3.943698e-03
6-1:1-20:6    -14.163260  2.938523e+00  2.771616e-04  3.971731e-03
1-69:6-6:5    -11.478934  1.058193e+00  2.845286e-04  4.061153e-03
3-21:3-22:5   -11.478934  1.058193e+00  2.845286e-04  4.061153e-03
2-70:3-10:6   -10.885966  8.492559e-01  2.871085e-04  4.081952e-03
4-31:1-1:4    -12.280493 -1.470868e+00  2.871184e-04  4.081952e-03
3-48:6-13:4   -10.181523  6.710429e-01  2.949579e-04  4.185151e-03
1-3:3-3:4     -10.364420 -7.322086e-01  2.988592e-04  4.232175e-03
3-9:3-3:4     -12.094509  1.327089e+00  3.031634e-04  4.276325e-03
4-b:3-22:5    -12.154299 -1.383405e+00  3.031634e-04  4.276325e-03
4-4:3-3:6     -12.467102 -1.482941e+00  3.069470e-04  4.321238e-03
1-46:1-1:6    -13.759583  2.271947e+00  3.107488e-04  4.366233e-03
1-8:1-14:4    -13.239262  1.956445e+00  3.125512e-04  4.370046e-03
1-24:4-17:4   -13.370779 -2.120370e+00  3.125512e-04  4.370046e-03
5-a:6-19:4    -11.744289 -1.142397e+00  3.128390e-04  4.370046e-03
4-59:6-6:4     -9.419139 -5.138748e-01  3.206925e-04  4.471087e-03
1-2:5-24:5    -13.552064 -2.283869e+00  3.240635e-04  4.492018e-03
2-70:2-15:6   -13.552064 -2.283869e+00  3.240635e-04  4.492018e-03
1-3:6-19:3    -13.391100  2.038059e+00  3.240635e-04  4.492018e-03
4-59:5-24:4    -9.278465  4.910643e-01  3.305664e-04  4.573363e-03
1-8:4-17:4    -12.279609  1.379895e+00  3.367093e-04  4.649427e-03
4-31:6-6:5    -12.831778 -1.724442e+00  3.460011e-04  4.750431e-03
2-26:3-22:4   -12.851015 -1.685968e+00  3.460011e-04  4.750431e-03
6-1:1-14:5    -12.780493  1.704058e+00  3.460011e-04  4.750431e-03
1-69:5-12:4   -10.616706 -7.984423e-01  3.523411e-04  4.828279e-03
7-4-1:3-9:4   -12.520559  1.580069e+00  3.552811e-04  4.859329e-03
3-64:3-10:4   -11.663260  1.108448e+00  3.657957e-04  4.993665e-03
3-74:2-2:5    -11.451807 -1.039450e+00  3.712512e-04  5.058561e-03
4-39:2-2:4     -9.441650  5.045442e-01  3.834233e-04  5.214556e-03
3-48:1-1:5    -12.886990  1.742126e+00  3.881309e-04  5.258736e-03
5-a:2-21:6    -12.886990  1.742126e+00  3.881309e-04  5.258736e-03
1-2:3-16:3    -14.531743 -2.968367e+00  4.024506e-04  5.432329e-03
2-70:2-2:3    -14.531743 -2.968367e+00  4.024506e-04  5.432329e-03
4-4:2-8:4     -12.294778 -1.442299e+00  4.221303e-04  5.687318e-03
3-74:4-23:6   -13.002296  1.786520e+00  4.308570e-04  5.794063e-03
3-53:6-19:4   -11.755302 -1.120370e+00  4.379222e-04  5.878107e-03
4-30-2:3-3:4  -12.167783 -1.356438e+00  4.402850e-04  5.898837e-03
4-31:2-21:4   -11.024733 -8.732101e-01  4.464312e-04  5.969281e-03
1-2:5-5:6     -11.809351  1.201558e+00  4.471992e-04  5.969281e-03
6-1:5-12:4    -10.951527 -8.410867e-01  4.485317e-04  5.976001e-03
3-30:4-4:4    -12.483312 -1.450519e+00  4.600050e-04  6.117557e-03
5-51:2-2:4     -9.787935  5.596052e-01  4.663927e-04  6.191084e-03
5-51:6-19:5   -11.124853  8.975515e-01  4.772225e-04  6.323198e-03
4-b:6-13:6    -14.163260 -2.535408e+00  4.882813e-04  6.387534e-03
6-1:5-5:3     -14.163260 -2.535408e+00  4.882813e-04  6.387534e-03
1-2:2-21:1    -31.824288 -3.638353e+01  4.882813e-04  6.387534e-03
1-2:2-8:3     -31.824288 -3.638353e+01  4.882813e-04  6.387534e-03
1-3:6-25:6    -31.824288 -3.638353e+01  4.882813e-04  6.387534e-03
4-30-4:2-15:1 -31.824288 -3.638353e+01  4.882813e-04  6.387534e-03
7-4-1:1-1:3   -31.786275  3.645956e+01  4.882813e-04  6.387534e-03
3-21:3-9:6    -11.595876  1.068291e+00  4.901579e-04  6.400468e-03
1-2:3-10:6    -10.511598  7.320724e-01  4.994265e-04  6.509704e-03
1-8:3-9:6     -13.266486  1.901997e+00  5.082604e-04  6.600975e-03
3-66:3-22:6   -13.266486  1.901997e+00  5.082604e-04  6.600975e-03
2-5:1-1:5     -11.217875 -9.522477e-01  5.157837e-04  6.665779e-03
1-24:3-22:1   -15.163260 -3.705333e+00  5.187988e-04  6.665779e-03
1-24:3-9:5    -15.163260 -3.705333e+00  5.187988e-04  6.665779e-03
1-8:3-10:3    -15.213028  4.008913e+00  5.187988e-04  6.665779e-03
5-a:4-4:3     -15.213028  4.008913e+00  5.187988e-04  6.665779e-03
7-4-1:4-17:6  -15.213028  4.008913e+00  5.187988e-04  6.665779e-03
1-2:3-16:4    -10.519020 -7.352485e-01  5.332995e-04  6.821828e-03
4-34:2-2:3    -13.420547  1.979165e+00  5.350527e-04  6.821828e-03
2-70:3-22:3   -13.578298 -2.231402e+00  5.350527e-04  6.821828e-03
3-30:6-19:5   -12.870779 -1.646439e+00  5.355851e-04  6.821828e-03
1-18:1-26:5   -10.949848  8.193101e-01  5.356763e-04  6.821828e-03
4-30-4:4-17:6 -13.594509  2.076027e+00  5.461127e-04  6.905930e-03
4-30-4:4-4:4  -13.794778 -2.442299e+00  5.461127e-04  6.905930e-03
5-a:4-17:4    -13.794778 -2.442299e+00  5.461127e-04  6.905930e-03
6-1:5-5:5     -13.794778 -2.442299e+00  5.461127e-04  6.905930e-03
4-59:5-24:5   -10.736762  7.865202e-01  5.614535e-04  7.072246e-03
6-1:2-2:3     -11.563424  1.049555e+00  5.622082e-04  7.072246e-03
4-b:1-26:4    -11.612842 -1.090208e+00  5.622082e-04  7.072246e-03
2-5:6-19:1    -12.681523 -1.498882e+00  6.210435e-04  7.785185e-03
3-21:5-12:5   -12.628066  1.564128e+00  6.210435e-04  7.785185e-03
3-33:3-22:4   -10.641245  7.335713e-01  6.327887e-04  7.918647e-03
4-4:3-10:6    -11.531743  1.031633e+00  6.412485e-04  8.002341e-03
4-30-4:3-22:5 -12.065062 -1.257874e+00  6.428073e-04  8.002341e-03
3-30:5-5:6    -12.016869  1.231305e+00  6.428073e-04  8.002341e-03
1-2:1-14:4    -11.658766 -1.099612e+00  6.747186e-04  8.385123e-03
5-51:3-9:3    -13.026751  1.737611e+00  6.795483e-04  8.430609e-03
4-59:2-2:5     -9.392131  4.807813e-01  6.874639e-04  8.514158e-03
3-7:4-23:4    -10.681523  7.320724e-01  6.997800e-04  8.651826e-03
1-2:1-26:4    -10.508787 -7.147844e-01  7.155569e-04  8.831736e-03
1-3:2-2:5     -11.345673  9.589874e-01  7.171910e-04  8.836774e-03
2-70:4-17:5   -14.572974 -2.885905e+00  7.286072e-04  8.946849e-03
1-69:7-27:5   -14.616706  3.201558e+00  7.286072e-04  8.946849e-03
1-2:2-8:5     -13.259583 -1.897978e+00  7.528971e-04  9.229391e-03
4-34:6-19:6   -11.166650  8.722500e-01  7.558903e-04  9.250352e-03
1-3:6-13:4     -9.674978  5.327636e-01  7.621828e-04  9.301076e-03
1-69:3-10:4    -9.740358 -5.286821e-01  7.626159e-04  9.301076e-03
3-23:7-27:4   -11.574966  1.026471e+00  7.698826e-04  9.373841e-03
2-70:6-13:5   -12.587710 -1.455555e+00  8.023309e-04  9.752447e-03
3-49:6-6:6    -13.420547 -2.020835e+00  8.213953e-04  9.967369e-03
3-23:3-3:5    -11.174620 -8.979780e-01  8.320421e-04  1.007960e-02
1-58:2-2:5    -14.200261 -2.461407e+00  8.554459e-04  1.031113e-02
4-34:1-14:5   -14.200261 -2.461407e+00  8.554459e-04  1.031113e-02
4-4:2-8:2     -14.200261 -2.461407e+00  8.554459e-04  1.031113e-02
3-49:3-3:5    -13.605522 -2.176954e+00  8.779103e-04  1.052908e-02
4-34:6-19:1   -13.605522 -2.176954e+00  8.779103e-04  1.052908e-02
3-13:5-5:4    -13.451247  1.917765e+00  8.779103e-04  1.052908e-02
3-33:3-9:4    -11.930273  1.173543e+00  9.010035e-04  1.078810e-02
3-48:1-1:3    -13.628066  2.008913e+00  9.122342e-04  1.087612e-02
4-b:6-6:5     -13.824224 -2.383405e+00  9.122342e-04  1.087612e-02
4-61:4-4:4    -12.078298 -1.231402e+00  9.142746e-04  1.087612e-02
4-59:2-2:3    -12.141063  1.233979e+00  9.143907e-04  1.087612e-02
5-51:6-13:4    -9.235930  4.400064e-01  9.350281e-04  1.109917e-02
7-4-1:1-26:4  -12.648387  1.523486e+00  9.362229e-04  1.109917e-02
3-66:3-10:6   -12.933545  1.649017e+00  9.406740e-04  1.113363e-02
1-58:6-6:6    -15.213028 -3.605797e+00  9.765625e-04  1.113776e-02
2-70:1-1:5    -15.213028 -3.605797e+00  9.765625e-04  1.113776e-02
2-70:6-25:6   -15.213028 -3.605797e+00  9.765625e-04  1.113776e-02
3-13:6-19:5   -15.213028 -3.605797e+00  9.765625e-04  1.113776e-02
3-20:3-10:3   -15.266486  3.901997e+00  9.765625e-04  1.113776e-02
3-23:4-17:3   -15.213028 -3.605797e+00  9.765625e-04  1.113776e-02
3-43:4-4:4    -15.213028 -3.605797e+00  9.765625e-04  1.113776e-02
3-7:2-21:1    -15.213028 -3.605797e+00  9.765625e-04  1.113776e-02
4-30-4:6-19:5 -15.213028 -3.605797e+00  9.765625e-04  1.113776e-02
5-51:2-2:1    -15.213028 -3.605797e+00  9.765625e-04  1.113776e-02
6-1:4-17:1    -15.213028 -3.605797e+00  9.765625e-04  1.113776e-02
1-2:1-14:5    -31.887054 -3.625800e+01  9.765625e-04  1.113776e-02
1-46:4-4:3    -31.887054 -3.625800e+01  9.765625e-04  1.113776e-02
1-8:1-1:6     -31.887054 -3.625800e+01  9.765625e-04  1.113776e-02
1-8:4-4:3     -31.855026  3.632206e+01  9.765625e-04  1.113776e-02
2-26:6-19:5   -31.887054 -3.625800e+01  9.765625e-04  1.113776e-02
2-5:4-23:1    -31.887054 -3.625800e+01  9.765625e-04  1.113776e-02
2-70:5-5:3    -31.887054 -3.625800e+01  9.765625e-04  1.113776e-02
3-13:1-7:6    -31.855026  3.632206e+01  9.765625e-04  1.113776e-02
3-43:2-21:3   -31.855026  3.632206e+01  9.765625e-04  1.113776e-02
3-43:2-8:6    -31.855026  3.632206e+01  9.765625e-04  1.113776e-02
3-43:5-12:3   -31.855026  3.632206e+01  9.765625e-04  1.113776e-02
3-43:6-13:5   -31.855026  3.632206e+01  9.765625e-04  1.113776e-02
4-30-4:6-19:4 -12.534252 -1.348639e+00  1.015847e-03  1.153107e-02
3-21:2-21:6   -12.468248  1.323548e+00  1.015847e-03  1.153107e-02
3-30-3:6-13:4 -12.468248  1.323548e+00  1.015847e-03  1.153107e-02
3-53:2-15:4   -12.401479 -1.415114e+00  1.065766e-03  1.207868e-02
3-23:4-4:6    -12.142522 -1.250955e+00  1.093245e-03  1.237066e-02
3-23:3-16:5   -11.521793 -9.882669e-01  1.108621e-03  1.252498e-02
4-59:3-22:5    -9.357072  4.475761e-01  1.118544e-03  1.261731e-02
4-59:5-12:4    -9.070575  4.087903e-01  1.127657e-03  1.270024e-02
3-7:3-9:4     -10.485365  6.796050e-01  1.189893e-03  1.333472e-02
1-69:1-14:6   -13.181523  1.732072e+00  1.193243e-03  1.333472e-02
3-43:3-22:6   -13.181523  1.732072e+00  1.193243e-03  1.333472e-02
4-39:3-22:1   -13.181523  1.732072e+00  1.193243e-03  1.333472e-02
2-5:7-27:4    -13.284038 -1.849068e+00  1.193243e-03  1.333472e-02
1-8:6-13:5    -12.578298  1.464592e+00  1.195120e-03  1.333503e-02
1-3:3-22:4     -9.722550 -5.199068e-01  1.204832e-03  1.342261e-02
2-70:1-7:4    -12.912010 -1.563977e+00  1.260034e-03  1.401593e-02
3-43:5-5:4    -12.407779  1.279560e+00  1.263559e-03  1.403349e-02
4-39:2-8:4    -10.980099 -7.839428e-01  1.268752e-03  1.406949e-02
6-1:5-24:3    -12.276966  1.237182e+00  1.299003e-03  1.438281e-02
4-34:3-9:4    -10.274386  6.274835e-01  1.309164e-03  1.441881e-02
1-58:6-13:5   -14.616706 -2.798442e+00  1.312256e-03  1.441881e-02
1-58:6-19:5   -14.616706 -2.798442e+00  1.312256e-03  1.441881e-02
2-5:1-26:3    -14.616706 -2.798442e+00  1.312256e-03  1.441881e-02
4-31:1-14:6   -14.616706 -2.798442e+00  1.312256e-03  1.441881e-02
3-21:3-3:4    -10.521485  6.768957e-01  1.324281e-03  1.452880e-02
1-69:3-9:5    -11.523339  9.693842e-01  1.331825e-03  1.458935e-02
4-34:5-12:5   -10.866285  7.478397e-01  1.335249e-03  1.460467e-02
4-b:2-2:6     -13.633813 -2.120370e+00  1.430906e-03  1.562723e-02
1-24:4-23:4   -13.031743 -1.628517e+00  1.450491e-03  1.581715e-02
1-46:2-8:6    -14.239262 -2.383405e+00  1.489639e-03  1.609793e-02
1-8:1-1:4     -14.239262 -2.383405e+00  1.489639e-03  1.609793e-02
3-11:6-25:4   -14.239262 -2.383405e+00  1.489639e-03  1.609793e-02
3-30:6-6:5    -14.239262 -2.383405e+00  1.489639e-03  1.609793e-02
3-33:6-19:5   -14.239262 -2.383405e+00  1.489639e-03  1.609793e-02
4-4:1-14:1    -14.280493  2.704058e+00  1.489639e-03  1.609793e-02
4-59:3-3:3    -12.552064 -1.313016e+00  1.496259e-03  1.614526e-02
4-b:3-22:6    -13.854925 -2.322004e+00  1.513720e-03  1.626641e-02
1-69:2-21:3   -12.043103 -1.161012e+00  1.516224e-03  1.626641e-02
1-8:3-16:4    -12.043103 -1.161012e+00  1.516224e-03  1.626641e-02
4-34:1-14:4   -11.678064  9.900536e-01  1.516513e-03  1.626641e-02
3-20:3-10:4   -13.870779  2.049555e+00  1.543880e-03  1.641340e-02
3-21:5-24:5   -13.992742  2.449485e+00  1.543880e-03  1.641340e-02
3-74:1-14:6   -13.870779  2.049555e+00  1.543880e-03  1.641340e-02
4-30-4:6-13:6 -13.870779  2.049555e+00  1.543880e-03  1.641340e-02
4-34:7-27:6   -13.992742  2.449485e+00  1.543880e-03  1.641340e-02
4-39:6-25:6   -13.870779  2.049555e+00  1.543880e-03  1.641340e-02
3-23:1-1:4    -10.222754  5.885808e-01  1.579532e-03  1.676770e-02
4-30-4:5-24:4 -13.163260 -1.705333e+00  1.658053e-03  1.754955e-02
6-1:2-21:3    -13.163260 -1.705333e+00  1.658053e-03  1.754955e-02
4-34:3-22:6   -11.269962  8.479207e-01  1.710529e-03  1.807844e-02
4-31:5-5:4    -10.675384 -6.810854e-01  1.720573e-03  1.815796e-02
5-51:2-21:4   -10.600769 -6.981374e-01  1.737867e-03  1.831366e-02
4-59:1-1:4     -9.985365 -5.513495e-01  1.741753e-03  1.832782e-02
2-5:6-13:3    -11.959131  1.115828e+00  1.761872e-03  1.848862e-02
3-7:2-21:4    -10.252852  5.844148e-01  1.762164e-03  1.848862e-02
3-66:6-13:4   -12.598619  1.423950e+00  1.769197e-03  1.853543e-02
1-24:2-21:3   -15.266486 -3.498882e+00  1.831055e-03  1.900482e-02
1-3:5-24:6    -15.266486 -3.498882e+00  1.831055e-03  1.900482e-02
2-5:2-8:3     -15.266486 -3.498882e+00  1.831055e-03  1.900482e-02
1-8:3-9:3     -15.324224  3.786520e+00  1.831055e-03  1.900482e-02
1-8:6-19:1    -15.324224  3.786520e+00  1.831055e-03  1.900482e-02
7-4-1:1-14:5  -15.324224  3.786520e+00  1.831055e-03  1.900482e-02
3-74:3-9:4    -10.431430  6.206420e-01  1.832457e-03  1.900482e-02
3-21:3-9:5    -12.173857  1.168391e+00  1.858230e-03  1.924443e-02
4-4:4-23:4    -12.354925 -1.322004e+00  1.868101e-03  1.931890e-02
4-30-4:5-5:5  -13.209815  1.675489e+00  1.878225e-03  1.939577e-02
1-3:5-24:4    -10.417334  6.165952e-01  1.927561e-03  1.974492e-02
4-39:2-2:6    -10.549573  6.561235e-01  1.943484e-03  1.974492e-02
3-43:4-17:5   -31.931028  3.617005e+01  1.953125e-03  1.974492e-02
3-66:6-6:1    -31.931028  3.617005e+01  1.953125e-03  1.974492e-02
4-34:4-23:3   -31.931028  3.617005e+01  1.953125e-03  1.974492e-02
1-2:1-26:1    -31.955805 -3.612050e+01  1.953125e-03  1.974492e-02
2-26:1-7:4    -31.955805 -3.612050e+01  1.953125e-03  1.974492e-02
2-26:3-16:3   -31.955805 -3.612050e+01  1.953125e-03  1.974492e-02
2-70:6-19:3   -31.955805 -3.612050e+01  1.953125e-03  1.974492e-02
3-64:1-20:4   -31.955805 -3.612050e+01  1.953125e-03  1.974492e-02
3-73:1-7:4    -31.955805 -3.612050e+01  1.953125e-03  1.974492e-02
4-28:1-26:4   -31.955805 -3.612050e+01  1.953125e-03  1.974492e-02
4-28:2-8:4    -31.955805 -3.612050e+01  1.953125e-03  1.974492e-02
4-28:3-3:4    -31.955805 -3.612050e+01  1.953125e-03  1.974492e-02
5-a:3-22:1    -31.955805 -3.612050e+01  1.953125e-03  1.974492e-02
2-5:4-4:4     -10.361818 -6.285173e-01  1.999475e-03  2.018517e-02
4-39:5-12:4    -9.714564  4.910643e-01  2.010650e-03  2.026961e-02
4-4:2-21:6    -12.690831  1.438597e+00  2.088107e-03  2.099174e-02
2-5:4-23:6    -12.739262 -1.383405e+00  2.088107e-03  2.099174e-02
3-64:2-2:6    -13.474005 -1.913920e+00  2.102402e-03  2.105167e-02
4-30-4:3-22:3 -13.474005 -1.913920e+00  2.102402e-03  2.105167e-02
5-51:3-10:4    -9.753224  4.901838e-01  2.102830e-03  2.105167e-02
4-34:3-22:5   -11.038506  7.952374e-01  2.147097e-03  2.146502e-02
3-49:6-13:4   -12.125209  1.137427e+00  2.186243e-03  2.180506e-02
4-61:2-21:6   -12.570327 -1.276490e+00  2.190187e-03  2.180506e-02
5-a:5-12:4    -12.531743  1.371483e+00  2.190187e-03  2.180506e-02
1-18:5-24:5   -12.983312  1.549481e+00  2.221434e-03  2.202489e-02
1-2:1-1:6     -13.054645 -1.582714e+00  2.221434e-03  2.202489e-02
2-5:1-7:6     -13.054645 -1.582714e+00  2.221434e-03  2.202489e-02
1-2:4-23:4    -11.313040 -8.349682e-01  2.242665e-03  2.220485e-02
1-2:3-10:4     -9.801146 -4.979940e-01  2.268069e-03  2.242557e-02
4-30-4:3-22:4 -10.571649  6.478139e-01  2.287461e-03  2.258633e-02
3-48:3-16:6   -11.656529  9.469848e-01  2.314602e-03  2.277158e-02
1-2:2-15:3    -13.663260 -2.061477e+00  2.315700e-03  2.277158e-02
4-30-4:6-6:4  -13.663260 -2.061477e+00  2.315700e-03  2.277158e-02
4-b:3-16:4    -11.907779 -1.046370e+00  2.324541e-03  2.279632e-02
5-51:1-26:3   -11.876815  1.066628e+00  2.324541e-03  2.279632e-02
1-46:2-15:3   -14.663260 -2.705333e+00  2.349854e-03  2.298201e-02
2-26:3-3:5    -14.663260 -2.705333e+00  2.349854e-03  2.298201e-02
4-59:2-8:5     -9.281488  4.161517e-01  2.404030e-03  2.348001e-02
4-61:5-5:4    -10.573803 -6.671978e-01  2.413070e-03  2.353641e-02
3-64:6-13:4   -11.444558  9.019974e-01  2.440008e-03  2.376700e-02
5-51:1-1:5    -12.789388  1.455314e+00  2.458900e-03  2.388646e-02
5-a:2-15:4    -12.843258 -1.426474e+00  2.458900e-03  2.388646e-02
3-48:3-9:6    -11.739262  9.564452e-01  2.479420e-03  2.405338e-02
1-69:5-5:6    -10.995565  7.780586e-01  2.486789e-03  2.409244e-02
3-9:6-13:5    -13.700261  1.864523e+00  2.493918e-03  2.412907e-02
3-23:2-15:4    -8.851868  3.515831e-01  2.525613e-03  2.440297e-02
2-5:1-1:4      -9.508636 -4.437775e-01  2.557490e-03  2.467790e-02
5-51:7-27:4   -13.105522  1.580069e+00  2.563208e-03  2.469917e-02
1-58:2-21:4   -14.280493 -2.300943e+00  2.576828e-03  2.469917e-02
4-34:3-3:1    -14.280493 -2.300943e+00  2.576828e-03  2.469917e-02
3-43:1-7:4    -14.324224  2.616595e+00  2.576828e-03  2.469917e-02
7-4-1:1-1:5   -14.324224  2.616595e+00  2.576828e-03  2.469917e-02
4-4:6-19:5    -11.623074  9.302556e-01  2.587309e-03  2.475170e-02
1-46:6-13:3   -14.031743  2.371483e+00  2.599478e-03  2.475170e-02
3-48:6-13:1   -13.912010  1.967092e+00  2.599478e-03  2.475170e-02
3-9:5-5:6     -13.912010  1.967092e+00  2.599478e-03  2.475170e-02
4-59:5-5:3    -13.912010  1.967092e+00  2.599478e-03  2.475170e-02
4-61:2-8:4    -11.182101 -8.151211e-01  2.618327e-03  2.489828e-02
3-21:1-1:4    -11.703829  9.385233e-01  2.785269e-03  2.645088e-02
4-59:3-3:5     -9.204624 -3.931859e-01  2.801932e-03  2.657411e-02
4-b:3-10:5    -11.630216 -9.576409e-01  2.878610e-03  2.726547e-02
3-33:4-17:6   -13.239262  1.616595e+00  2.935056e-03  2.769094e-02
3-9:5-24:4    -13.239262  1.616595e+00  2.935056e-03  2.769094e-02
2-70:5-12:6   -13.335584 -1.745975e+00  2.935056e-03  2.769094e-02
4-34:5-5:6    -12.141792  1.104260e+00  3.065318e-03  2.888210e-02
3-66:5-5:4    -12.713028  1.394203e+00  3.087676e-03  2.905479e-02
1-69:5-5:5    -11.669297  9.214497e-01  3.112690e-03  2.925198e-02
2-70:5-24:4   -12.589064 -1.239015e+00  3.185253e-03  2.989493e-02
3-64:3-16:4   -12.388015  1.163084e+00  3.201544e-03  2.996978e-02
3-7:4-17:6    -12.388015  1.163084e+00  3.201544e-03  2.996978e-02
2-5:2-21:1    -13.502296 -1.857336e+00  3.326893e-03  3.102231e-02
4-39:1-20:4   -13.502296 -1.857336e+00  3.326893e-03  3.102231e-02
4-b:3-3:6     -13.502296 -1.857336e+00  3.326893e-03  3.102231e-02
4-4:3-16:4    -12.023030 -1.066931e+00  3.372233e-03  3.130460e-02
4-39:1-7:5    -11.989191  1.055707e+00  3.372233e-03  3.130460e-02
2-26:3-10:4   -13.078298 -1.535408e+00  3.377848e-03  3.130460e-02
1-24:2-8:3    -15.324224 -3.383405e+00  3.417969e-03  3.130460e-02
1-24:4-17:6   -15.324224 -3.383405e+00  3.417969e-03  3.130460e-02
1-24:5-5:6    -15.324224 -3.383405e+00  3.417969e-03  3.130460e-02
2-26:3-10:6   -15.324224 -3.383405e+00  3.417969e-03  3.130460e-02
3-13:4-23:4   -15.324224 -3.383405e+00  3.417969e-03  3.130460e-02
3-49:2-2:5    -15.324224 -3.383405e+00  3.417969e-03  3.130460e-02
4-4:5-24:6    -15.324224 -3.383405e+00  3.417969e-03  3.130460e-02
5-a:5-12:5    -15.324224 -3.383405e+00  3.417969e-03  3.130460e-02
2-5:1-7:3     -15.386990  3.660989e+00  3.417969e-03  3.130460e-02
3-49:6-25:4   -15.386990  3.660989e+00  3.417969e-03  3.130460e-02
3-h:6-13:6    -15.386990  3.660989e+00  3.417969e-03  3.130460e-02
4-59:1-26:6   -11.239262  7.865202e-01  3.450940e-03  3.156647e-02
4-31:6-19:4   -11.457152 -8.589839e-01  3.529272e-03  3.224207e-02
1-46:1-26:5   -12.254449 -1.183106e+00  3.689964e-03  3.362486e-02
4-34:4-17:6   -12.208214  1.099678e+00  3.689964e-03  3.362486e-02
4-39:3-22:5   -10.281986  5.545734e-01  3.698473e-03  3.365984e-02
1-3:3-9:3     -13.552064  1.716131e+00  3.719166e-03  3.368159e-02
3-66:3-16:6   -13.552064  1.716131e+00  3.719166e-03  3.368159e-02
2-5:1-20:5    -13.693961 -2.000076e+00  3.719166e-03  3.368159e-02
1-18:2-15:4    -9.382425  4.114048e-01  3.719554e-03  3.368159e-02
1-69:1-26:4   -10.435597 -5.898557e-01  3.732535e-03  3.375673e-02
1-24:3-10:4   -11.747659 -9.218248e-01  3.746509e-03  3.384065e-02
2-5:4-23:5    -12.403573 -1.224707e+00  3.793706e-03  3.422407e-02
3-11:1-1:4    -12.681523 -1.267928e+00  3.801654e-03  3.425291e-02
3-9:2-2:4     -11.946781  1.031633e+00  3.836236e-03  3.447829e-02
5-a:2-2:4     -11.946781  1.031633e+00  3.836236e-03  3.447829e-02
1-24:2-2:1    -32.031807 -3.596849e+01  3.906250e-03  3.471794e-02
1-3:1-7:3     -32.031807 -3.596849e+01  3.906250e-03  3.471794e-02
1-58:3-22:3   -32.031807 -3.596849e+01  3.906250e-03  3.471794e-02
2-70:2-8:5    -32.031807 -3.596849e+01  3.906250e-03  3.471794e-02
4-34:3-22:2   -32.031807 -3.596849e+01  3.906250e-03  3.471794e-02
5-a:7-27:4    -32.031807 -3.596849e+01  3.906250e-03  3.471794e-02
3-15:3-9:1    -32.015991  3.600013e+01  3.906250e-03  3.471794e-02
3-43:6-19:3   -32.015991  3.600013e+01  3.906250e-03  3.471794e-02
3-66:2-8:5    -32.015991  3.600013e+01  3.906250e-03  3.471794e-02
4-61:3-22:3   -13.213028 -1.605797e+00  3.933173e-03  3.487123e-02
4-b:4-4:4     -13.213028 -1.605797e+00  3.933173e-03  3.487123e-02
5-51:2-21:6   -10.690051  6.359605e-01  3.943862e-03  3.492304e-02
1-69:5-24:6   -12.084334 -1.078550e+00  4.065116e-03  3.592823e-02
3-30:1-1:5    -13.920547 -2.190760e+00  4.077315e-03  3.592823e-02
4-30-2:2-2:6  -13.920547 -2.190760e+00  4.077315e-03  3.592823e-02
5-a:3-3:4     -13.920547 -2.190760e+00  4.077315e-03  3.592823e-02
4-39:4-17:4    -9.880170  4.785650e-01  4.121950e-03  3.627718e-02
2-5:6-6:5     -10.862808 -6.915271e-01  4.158473e-03  3.630842e-02
1-2:1-1:3     -14.766486  2.901997e+00  4.180908e-03  3.630842e-02
3-11:3-9:5    -14.766486  2.901997e+00  4.180908e-03  3.630842e-02
3-9:1-1:5     -14.766486  2.901997e+00  4.180908e-03  3.630842e-02
4-39:5-24:3   -14.766486  2.901997e+00  4.180908e-03  3.630842e-02
1-24:2-21:5   -14.713028 -2.605797e+00  4.180908e-03  3.630842e-02
2-26:3-22:6   -14.713028 -2.605797e+00  4.180908e-03  3.630842e-02
2-5:4-17:1    -14.713028 -2.605797e+00  4.180908e-03  3.630842e-02
4-30-2:3-22:3 -14.713028 -2.605797e+00  4.180908e-03  3.630842e-02
4-30-2:3-3:6  -14.713028 -2.605797e+00  4.180908e-03  3.630842e-02
4-31:1-1:6    -14.713028 -2.605797e+00  4.180908e-03  3.630842e-02
1-69:2-2:4     -9.948766 -4.939632e-01  4.188558e-03  3.633108e-02
6-1:5-24:4    -11.606563 -9.103352e-01  4.225804e-03  3.653676e-02
3-30:2-8:4    -11.498101 -8.607266e-01  4.232547e-03  3.653676e-02
4-4:3-9:4     -11.498101 -8.607266e-01  4.232547e-03  3.653676e-02
1-3:6-19:5    -11.467102  8.569095e-01  4.232547e-03  3.653676e-02
4-59:6-13:1   -12.158766  1.070313e+00  4.272405e-03  3.674880e-02
1-8:1-26:4    -12.200261 -1.135477e+00  4.272405e-03  3.674880e-02
3-15:3-3:6    -12.215447 -1.105104e+00  4.272405e-03  3.674880e-02
6-1:5-24:5    -12.920547  1.423950e+00  4.324005e-03  3.705091e-02
1-3:6-19:6    -11.905673  1.008913e+00  4.334881e-03  3.705091e-02
2-70:5-24:6   -14.031743 -1.968367e+00  4.343510e-03  3.705091e-02
4-30-4:3-16:6 -14.031743 -1.968367e+00  4.343510e-03  3.705091e-02
3-43:3-9:4    -13.955742  1.879630e+00  4.343510e-03  3.705091e-02
3-72:1-1:6    -13.955742  1.879630e+00  4.343510e-03  3.705091e-02
7-4-1:1-26:6  -14.072974  2.289020e+00  4.343510e-03  3.705091e-02
1-18:4-23:3   -14.324224 -2.213480e+00  4.425049e-03  3.743633e-02
2-5:4-17:3    -14.324224 -2.213480e+00  4.425049e-03  3.743633e-02
3-15:1-14:6   -14.324224 -2.213480e+00  4.425049e-03  3.743633e-02
4-30-2:2-8:5  -14.324224 -2.213480e+00  4.425049e-03  3.743633e-02
1-58:5-12:4   -14.370779  2.523486e+00  4.425049e-03  3.743633e-02
3-23:5-12:1   -14.370779  2.523486e+00  4.425049e-03  3.743633e-02
3-43:1-26:6   -14.370779  2.523486e+00  4.425049e-03  3.743633e-02
4-31:3-3:5    -11.797940 -9.261979e-01  4.511640e-03  3.812415e-02
3-30-3:5-5:4  -12.735930  1.348399e+00  4.533862e-03  3.823587e-02
4-30-2:4-4:4  -13.362808 -1.691527e+00  4.551384e-03  3.823587e-02
3-43:3-10:6   -13.269962  1.555195e+00  4.551384e-03  3.823587e-02
3-48:4-17:5   -13.269962  1.555195e+00  4.551384e-03  3.823587e-02
4-59:4-17:1   -13.269962  1.555195e+00  4.551384e-03  3.823587e-02
4-61:5-5:6    -12.407779  1.123555e+00  4.561533e-03  3.827652e-02
5-51:3-16:6   -10.640062  6.212716e-01  4.600743e-03  3.847592e-02
1-2:4-4:6     -12.572974  1.289020e+00  4.601310e-03  3.847592e-02
3-9:3-16:4    -12.572974  1.289020e+00  4.601310e-03  3.847592e-02
4-30-4:6-13:4 -11.891100 -9.619411e-01  4.868154e-03  4.063077e-02
3-7:3-16:4    -10.496683 -5.808509e-01  4.870281e-03  4.063077e-02
1-18:6-13:1   -12.111092  1.042860e+00  4.903383e-03  4.085963e-02
1-8:2-2:4     -11.730548  8.850840e-01  5.013599e-03  4.172982e-02
3-30:2-15:6   -11.508636  8.468928e-01  5.077381e-03  4.216332e-02
4-31:3-22:5   -11.540246 -8.625727e-01  5.077381e-03  4.216332e-02
1-46:3-9:5    -13.036770  1.442566e+00  5.097643e-03  4.228287e-02
1-2:3-9:5     -12.285817 -1.120370e+00  5.152397e-03  4.263890e-02
3-21:5-12:6   -12.226026  1.064054e+00  5.152397e-03  4.263890e-02
3-23:6-6:6    -11.233027 -7.811644e-01  5.161225e-03  4.266297e-02
1-69:4-4:3    -13.420547  1.593875e+00  5.222879e-03  4.301961e-02
3-23:1-1:3    -13.420547  1.593875e+00  5.222879e-03  4.301961e-02
6-1:1-7:3     -13.531743 -1.798442e+00  5.222879e-03  4.301961e-02
4-4:3-3:5     -11.990964 -1.002801e+00  5.228243e-03  4.301961e-02
1-69:1-1:6    -12.351015  1.089083e+00  5.354860e-03  4.401121e-02
2-5:3-3:3     -12.886990 -1.339011e+00  5.401573e-03  4.434457e-02
4-34:4-17:4   -10.508333  5.995216e-01  5.444076e-03  4.464266e-02
1-46:2-21:5   -12.508333  1.243378e+00  5.486345e-03  4.488714e-02
3-20:3-22:4   -12.508333  1.243378e+00  5.486345e-03  4.488714e-02
1-18:6-19:1   -12.663260  1.294667e+00  5.515201e-03  4.507208e-02
2-5:5-5:6     -11.617410 -8.886402e-01  5.572998e-03  4.549283e-02
1-2:3-22:4     -9.457929 -4.008923e-01  5.674611e-03  4.626990e-02
1-46:2-2:5    -11.920547  9.791652e-01  5.870708e-03  4.781476e-02
3-30:6-6:6    -12.230961 -1.074077e+00  5.918433e-03  4.792885e-02
3-74:3-16:3   -13.726026 -1.935946e+00  5.924612e-03  4.792885e-02
4-30-4:4-23:4 -13.726026 -1.935946e+00  5.924612e-03  4.792885e-02
4-39:2-2:1    -13.726026 -1.935946e+00  5.924612e-03  4.792885e-02
1-18:5-5:1    -13.589064  1.642130e+00  5.924612e-03  4.792885e-02
3-21:3-9:3    -13.589064  1.642130e+00  5.924612e-03  4.792885e-02
1-8:6-6:6     -13.163260  1.464592e+00  5.988121e-03  4.833412e-02
4-b:5-5:5     -13.239262 -1.553330e+00  5.988121e-03  4.833412e-02
1-18:5-5:6    -11.661384  8.536344e-01  6.105521e-03  4.922662e-02
1-2:6-19:5    -11.268005 -7.807403e-01  6.150808e-03  4.953634e-02
4-34:6-25:4   -12.020559  9.929710e-01  6.309827e-03  5.044532e-02
3-66:2-21:6   -15.455742  3.523486e+00  6.347656e-03  5.044532e-02
4-30-2:7-27:4 -15.455742  3.523486e+00  6.347656e-03  5.044532e-02
1-18:2-8:1    -15.386990 -3.257874e+00  6.347656e-03  5.044532e-02
1-2:4-23:1    -15.386990 -3.257874e+00  6.347656e-03  5.044532e-02
1-3:2-8:6     -15.386990 -3.257874e+00  6.347656e-03  5.044532e-02
2-26:2-21:4   -15.386990 -3.257874e+00  6.347656e-03  5.044532e-02
2-70:3-3:3    -15.386990 -3.257874e+00  6.347656e-03  5.044532e-02
3-15:5-24:5   -15.386990 -3.257874e+00  6.347656e-03  5.044532e-02
3-74:2-21:3   -15.386990 -3.257874e+00  6.347656e-03  5.044532e-02
4-b:2-8:6     -15.386990 -3.257874e+00  6.347656e-03  5.044532e-02
4-b:6-25:5    -15.386990 -3.257874e+00  6.347656e-03  5.044532e-02
4-61:6-13:5   -10.767136  6.421302e-01  6.423062e-03  5.079250e-02
4-61:3-16:4   -10.792527 -6.330187e-01  6.423062e-03  5.079250e-02
1-24:2-8:5    -13.002296 -1.383405e+00  6.426576e-03  5.079250e-02
1-8:6-19:5    -13.002296 -1.383405e+00  6.426576e-03  5.079250e-02
4-30-2:2-15:4 -13.002296 -1.383405e+00  6.426576e-03  5.079250e-02
4-30-2:5-5:4  -12.474005 -1.083845e+00  6.455803e-03  5.096761e-02
6-1:2-15:6    -10.960264 -6.554844e-01  6.479666e-03  5.110003e-02
1-2:3-22:1    -11.904098 -9.359459e-01  6.553298e-03  5.162423e-02
3-64:4-17:4   -12.594509  1.245952e+00  6.600448e-03  5.185016e-02
3-21:5-24:6   -12.759583  1.301093e+00  6.608823e-03  5.185016e-02
4-31:2-8:1    -13.955742 -2.120370e+00  6.610751e-03  5.185016e-02
1-58:3-10:5   -13.780493  1.704058e+00  6.610751e-03  5.185016e-02
4-4:2-21:4    -11.663260 -8.915517e-01  6.695018e-03  5.245401e-02
5-a:2-2:6     -10.829764  6.432631e-01  6.822620e-03  5.339199e-02
1-46:5-12:4   -11.008939  7.011287e-01  6.829552e-03  5.339199e-02
5-a:5-24:4    -13.302027  1.491064e+00  7.000367e-03  5.460892e-02
4-31:2-8:5    -13.391100 -1.634944e+00  7.000367e-03  5.460892e-02
4-31:3-22:4    -9.767326 -4.303553e-01  7.071398e-03  5.510339e-02
1-2:3-22:5    -10.755515 -6.124304e-01  7.088323e-03  5.517563e-02
3-15:3-22:1   -14.072974 -1.885905e+00  7.197380e-03  5.560420e-02
3-64:3-22:5   -14.072974 -1.885905e+00  7.197380e-03  5.560420e-02
4-28:3-22:4   -14.072974 -1.885905e+00  7.197380e-03  5.560420e-02
1-69:1-20:4   -14.002296  1.786520e+00  7.197380e-03  5.560420e-02
4-34:1-26:1   -14.002296  1.786520e+00  7.197380e-03  5.560420e-02
3-13:3-9:4    -14.116706  2.201558e+00  7.197380e-03  5.560420e-02
3-9:5-24:6    -14.116706  2.201558e+00  7.197380e-03  5.560420e-02
4-4:5-12:4    -11.518712 -8.195040e-01  7.206215e-03  5.561284e-02
1-18:3-3:6     -9.461488  3.875081e-01  7.215613e-03  5.562581e-02
4-61:5-5:5    -11.862808 -9.053575e-01  7.275502e-03  5.602758e-02
1-2:6-25:6    -14.766486 -2.498882e+00  7.385254e-03  5.663076e-02
3-13:6-19:3   -14.766486 -2.498882e+00  7.385254e-03  5.663076e-02
6-1:1-26:1    -14.766486 -2.498882e+00  7.385254e-03  5.663076e-02
3-43:5-24:6   -14.824224  2.786520e+00  7.385254e-03  5.663076e-02
3-30:5-24:6   -12.370779  1.049555e+00  7.508176e-03  5.743421e-02
3-30:3-3:5    -12.437930 -1.155994e+00  7.508176e-03  5.743421e-02
3-13:1-26:4   -14.370779 -2.120370e+00  7.537842e-03  5.743421e-02
4-34:3-3:3    -14.370779 -2.120370e+00  7.537842e-03  5.743421e-02
3-13:3-10:5   -14.420547  2.423950e+00  7.537842e-03  5.743421e-02
5-a:6-25:6    -14.420547  2.423950e+00  7.537842e-03  5.743421e-02
2-5:6-13:4     -7.190138 -1.753937e-01  7.597517e-03  5.782777e-02
3-11:6-13:6   -12.558534 -1.101005e+00  7.787436e-03  5.784963e-02
1-58:5-24:5   -32.112313  3.580748e+01  7.812500e-03  5.784963e-02
3-30-3:3-9:5  -32.112313  3.580748e+01  7.812500e-03  5.784963e-02
3-43:4-17:6   -32.112313  3.580748e+01  7.812500e-03  5.784963e-02
3-7:4-23:2    -32.112313  3.580748e+01  7.812500e-03  5.784963e-02
1-18:2-21:2   -32.116769 -3.579857e+01  7.812500e-03  5.784963e-02
1-24:4-17:5   -32.116769 -3.579857e+01  7.812500e-03  5.784963e-02
1-2:1-14:6    -32.116769 -3.579857e+01  7.812500e-03  5.784963e-02
1-2:4-4:1     -32.116769 -3.579857e+01  7.812500e-03  5.784963e-02
1-2:5-12:1    -32.116769 -3.579857e+01  7.812500e-03  5.784963e-02
1-58:1-1:4    -32.116769 -3.579857e+01  7.812500e-03  5.784963e-02
1-8:7-27:5    -32.116769 -3.579857e+01  7.812500e-03  5.784963e-02
2-26:2-8:6    -32.116769 -3.579857e+01  7.812500e-03  5.784963e-02
2-5:5-24:3    -32.116769 -3.579857e+01  7.812500e-03  5.784963e-02
3-15:2-15:1   -32.116769 -3.579857e+01  7.812500e-03  5.784963e-02
3-23:5-5:2    -32.116769 -3.579857e+01  7.812500e-03  5.784963e-02
3-72:3-3:1    -32.116769 -3.579857e+01  7.812500e-03  5.784963e-02
3-73:5-12:5   -32.116769 -3.579857e+01  7.812500e-03  5.784963e-02
3-74:2-15:1   -32.116769 -3.579857e+01  7.812500e-03  5.784963e-02
4-28:2-15:4   -32.116769 -3.579857e+01  7.812500e-03  5.784963e-02
4-28:6-13:5   -32.116769 -3.579857e+01  7.812500e-03  5.784963e-02
4-59:6-25:1   -32.116769 -3.579857e+01  7.812500e-03  5.784963e-02
4-61:1-14:1   -32.116769 -3.579857e+01  7.812500e-03  5.784963e-02
4-b:3-3:3     -32.116769 -3.579857e+01  7.812500e-03  5.784963e-02
6-1:1-1:1     -32.116769 -3.579857e+01  7.812500e-03  5.784963e-02
6-1:4-4:1     -32.116769 -3.579857e+01  7.812500e-03  5.784963e-02
4-31:3-10:4   -10.403049 -5.460552e-01  7.817084e-03  5.784963e-02
3-74:3-16:6   -12.909892 -1.293207e+00  7.915897e-03  5.852081e-02
6-1:2-8:3     -12.722754 -1.185465e+00  7.942727e-03  5.865899e-02
3-21:2-2:5    -10.856642  6.328970e-01  8.032781e-03  5.917117e-02
2-5:4-4:5     -11.822817 -8.764449e-01  8.036706e-03  5.917117e-02
3-23:5-12:5   -11.794778  8.454138e-01  8.036706e-03  5.917117e-02
4-39:6-13:5   -10.014611  4.741781e-01  8.084765e-03  5.946428e-02
4-59:4-23:3   -13.562443 -1.737042e+00  8.130059e-03  5.967562e-02
4-b:1-1:4     -13.562443 -1.737042e+00  8.130059e-03  5.967562e-02
4-31:5-24:4   -12.246815 -1.042368e+00  8.146902e-03  5.973842e-02
4-59:4-17:5   -10.506365  5.697088e-01  8.386485e-03  6.143271e-02
3-33:2-2:6    -11.532683  7.987985e-01  8.633587e-03  6.317857e-02
1-8:2-2:5     -11.895234  9.285392e-01  8.771714e-03  6.412426e-02
3-48:3-10:5   -11.758296  8.295889e-01  8.836206e-03  6.433472e-02
3-74:6-19:5   -11.758296  8.295889e-01  8.836206e-03  6.433472e-02
1-3:3-22:5    -11.784038 -8.490684e-01  8.836206e-03  6.433472e-02
4-30-2:3-10:4 -11.784038 -8.490684e-01  8.836206e-03  6.433472e-02
1-3:3-10:6    -11.195530  6.990573e-01  8.933408e-03  6.497680e-02
6-1:1-20:4    -13.193961  1.403192e+00  9.041185e-03  6.556224e-02
1-69:2-2:3    -13.266486 -1.498882e+00  9.041185e-03  6.556224e-02
6-1:7-27:3    -13.266486 -1.498882e+00  9.041185e-03  6.556224e-02
3-74:6-13:5   -11.403573  7.752929e-01  9.057983e-03  6.561803e-02
3-11:3-9:4    -12.145448  9.741472e-01  9.210490e-03  6.665583e-02
5-51:5-24:6   -10.825164 -6.162390e-01  9.309686e-03  6.730613e-02
6-1:4-17:4    -11.529243 -7.984423e-01  9.335048e-03  6.736568e-02
1-8:6-19:6    -13.628066  1.564128e+00  9.355307e-03  6.736568e-02
1-58:3-22:4   -13.759583 -1.868832e+00  9.355307e-03  6.736568e-02
3-64:2-15:4   -13.759583 -1.868832e+00  9.355307e-03  6.736568e-02
4-b:4-23:4    -12.648387 -1.120370e+00  9.399242e-03  6.754709e-02
3-21:4-23:6   -12.616706  1.201558e+00  9.399242e-03  6.754709e-02
3-7:5-24:4    -10.884050  6.221333e-01  9.453836e-03  6.787176e-02
4-31:3-10:5   -10.972561  6.283723e-01  9.543282e-03  6.844575e-02
4-30-2:2-2:5  -12.824224 -1.213480e+00  9.559879e-03  6.849663e-02
3-30:2-15:4   -10.468391 -5.242674e-01  9.769983e-03  6.993251e-02
1-3:3-9:6     -12.263026  9.900536e-01  9.853448e-03  7.045997e-02
3-48:5-12:4   -10.512893  5.566526e-01  1.014004e-02  7.243749e-02
3-48:1-14:4   -12.143252 -9.607138e-01  1.033766e-02  7.377610e-02
4-39:3-22:6   -11.343741  7.003635e-01  1.040921e-02  7.421324e-02
1-2:2-2:6     -10.439030 -5.099372e-01  1.050056e-02  7.479054e-02
4-31:4-17:6   -13.992742 -2.046370e+00  1.062202e-02  7.539333e-02
3-48:6-25:6   -13.824224  1.616595e+00  1.062202e-02  7.539333e-02
3-9:5-12:6    -13.824224  1.616595e+00  1.062202e-02  7.539333e-02
1-24:2-21:4   -11.835584 -8.509098e-01  1.063749e-02  7.539333e-02
6-1:4-4:4     -11.848582 -8.249146e-01  1.063749e-02  7.539333e-02
3-43:6-6:4    -13.335584  1.423950e+00  1.067384e-02  7.550250e-02
3-23:5-12:3   -13.420547 -1.576050e+00  1.067384e-02  7.550250e-02
6-1:3-10:6     -9.205607  3.453474e-01  1.075642e-02  7.601201e-02
1-3:1-26:4    -10.652076  5.600116e-01  1.083992e-02  7.652705e-02
3-21:5-5:4    -10.317679  5.118978e-01  1.113394e-02  7.852587e-02
2-26:3-3:4    -12.933545 -1.245901e+00  1.150779e-02  8.106406e-02
4-39:1-26:6   -12.053353  9.273827e-01  1.152641e-02  8.106406e-02
1-24:2-8:6    -15.455742 -3.120370e+00  1.171875e-02  8.106406e-02
1-24:3-10:3   -15.455742 -3.120370e+00  1.171875e-02  8.106406e-02
1-2:3-3:1     -15.455742 -3.120370e+00  1.171875e-02  8.106406e-02
1-58:1-7:4    -15.455742 -3.120370e+00  1.171875e-02  8.106406e-02
2-26:3-16:5   -15.455742 -3.120370e+00  1.171875e-02  8.106406e-02
2-26:6-6:4    -15.455742 -3.120370e+00  1.171875e-02  8.106406e-02
2-5:1-14:6    -15.455742 -3.120370e+00  1.171875e-02  8.106406e-02
3-11:3-16:3   -15.455742 -3.120370e+00  1.171875e-02  8.106406e-02
3-15:6-6:6    -15.455742 -3.120370e+00  1.171875e-02  8.106406e-02
3-33:5-24:5   -15.455742 -3.120370e+00  1.171875e-02  8.106406e-02
3-74:6-13:3   -15.455742 -3.120370e+00  1.171875e-02  8.106406e-02
7-4-1:6-6:1   -15.455742 -3.120370e+00  1.171875e-02  8.106406e-02
1-3:7-27:3    -15.531743  3.371483e+00  1.171875e-02  8.106406e-02
3-43:2-2:5    -15.531743  3.371483e+00  1.171875e-02  8.106406e-02
3-43:7-27:4   -15.531743  3.371483e+00  1.171875e-02  8.106406e-02
3-66:7-27:6   -15.531743  3.371483e+00  1.171875e-02  8.106406e-02
4-59:3-16:2   -15.531743  3.371483e+00  1.171875e-02  8.106406e-02
7-4-1:2-15:3  -15.531743  3.371483e+00  1.171875e-02  8.106406e-02
1-18:2-2:5    -10.003161  4.512777e-01  1.178550e-02  8.120463e-02
3-48:3-3:3    -14.116706 -1.798442e+00  1.181793e-02  8.120463e-02
3-64:3-10:5   -14.116706 -1.798442e+00  1.181793e-02  8.120463e-02
4-b:2-21:6    -14.116706 -1.798442e+00  1.181793e-02  8.120463e-02
5-51:6-6:3    -14.116706 -1.798442e+00  1.181793e-02  8.120463e-02
3-43:2-8:4    -14.163260  2.108448e+00  1.181793e-02  8.120463e-02
7-4-1:1-14:4  -14.163260  2.108448e+00  1.181793e-02  8.120463e-02
4-30-4:3-10:4 -11.313966 -6.888179e-01  1.184989e-02  8.134667e-02
1-8:3-22:5    -12.335584  9.791652e-01  1.192814e-02  8.165055e-02
3-48:6-19:6   -12.335584  9.791652e-01  1.192814e-02  8.165055e-02
3-9:3-10:6    -12.335584  9.791652e-01  1.192814e-02  8.165055e-02
1-18:5-24:6   -12.163260  9.385233e-01  1.250255e-02  8.542024e-02
2-5:2-8:6     -12.209815 -9.683673e-01  1.250255e-02  8.542024e-02
1-69:5-12:3   -13.594509 -1.672911e+00  1.254095e-02  8.552051e-02
4-39:3-16:1   -13.594509 -1.672911e+00  1.254095e-02  8.552051e-02
5-a:3-3:6     -11.736762  7.865202e-01  1.267251e-02  8.633599e-02
3-11:3-10:3   -14.474005  2.317035e+00  1.272583e-02  8.637268e-02
3-13:2-8:6    -14.474005  2.317035e+00  1.272583e-02  8.637268e-02
3-66:4-23:6   -14.474005  2.317035e+00  1.272583e-02  8.637268e-02
3-33:2-21:5   -14.420547 -2.020835e+00  1.272583e-02  8.637268e-02
2-26:6-13:4   -12.047570 -8.895902e-01  1.277460e-02  8.662209e-02
3-43:6-19:5   -14.886990  2.660989e+00  1.293945e-02  8.716596e-02
3-53:1-1:6    -14.886990  2.660989e+00  1.293945e-02  8.716596e-02
3-72:4-17:5   -14.886990  2.660989e+00  1.293945e-02  8.716596e-02
3-13:2-21:4   -14.824224 -2.383405e+00  1.293945e-02  8.716596e-02
3-13:6-6:6    -14.824224 -2.383405e+00  1.293945e-02  8.716596e-02
3-49:2-8:6    -14.824224 -2.383405e+00  1.293945e-02  8.716596e-02
3-h:6-19:4    -14.824224 -2.383405e+00  1.293945e-02  8.716596e-02
3-74:5-24:4   -11.379092 -7.028647e-01  1.323361e-02  8.906428e-02
3-7:5-5:6     -12.639607  1.155754e+00  1.328328e-02  8.931520e-02
1-69:6-13:4    -9.951002  4.223996e-01  1.335161e-02  8.969098e-02
5-51:1-7:4    -12.335584 -1.020835e+00  1.348929e-02  9.053150e-02
4-30-2:4-23:4 -13.294778 -1.442299e+00  1.353099e-02  9.072684e-02
4-59:5-5:4     -8.888536  2.881453e-01  1.431937e-02  9.592384e-02
3-7:5-24:6    -13.669297  1.481666e+00  1.463330e-02  9.775423e-02
4-30-2:1-26:5 -13.669297  1.481666e+00  1.463330e-02  9.775423e-02
3-11:3-22:3   -13.794778 -1.798442e+00  1.463330e-02  9.775423e-02
1-69:2-15:6   -11.089064  6.421302e-01  1.487260e-02  9.926081e-02
1-18:4-17:4   -10.191856  4.624242e-01  1.502379e-02  1.001772e-01
6-1:5-12:3    -12.279609 -9.767796e-01  1.513408e-02  1.004683e-01
1-46:5-5:6    -12.230961  9.259232e-01  1.513408e-02  1.004683e-01
3-23:3-10:4    -8.143761  2.216552e-01  1.515442e-02  1.004683e-01
2-5:3-10:5     -9.073150 -3.097478e-01  1.520378e-02  1.004683e-01
1-3:6-6:5     -11.787154  7.718734e-01  1.523220e-02  1.004683e-01
3-21:1-26:6   -11.787154  7.718734e-01  1.523220e-02  1.004683e-01
1-2:2-15:4    -10.616882 -5.395240e-01  1.530853e-02  1.004683e-01
1-46:3-16:6   -12.572974  1.114095e+00  1.534668e-02  1.004683e-01
3-30:6-19:6   -12.572974  1.114095e+00  1.534668e-02  1.004683e-01
1-2:4-4:4     -12.109695 -8.935996e-01  1.543230e-02  1.004683e-01
3-15:1-1:4    -11.526751  7.376106e-01  1.543236e-02  1.004683e-01
1-2:4-17:3    -32.213092 -3.560592e+01  1.562500e-02  1.004683e-01
1-58:2-15:5   -32.213092 -3.560592e+01  1.562500e-02  1.004683e-01
1-58:2-21:6   -32.213092 -3.560592e+01  1.562500e-02  1.004683e-01
1-8:4-4:1     -32.213092 -3.560592e+01  1.562500e-02  1.004683e-01
2-70:1-14:6   -32.213092 -3.560592e+01  1.562500e-02  1.004683e-01
3-15:1-1:1    -32.213092 -3.560592e+01  1.562500e-02  1.004683e-01
3-48:5-5:1    -32.213092 -3.560592e+01  1.562500e-02  1.004683e-01
3-49:5-24:6   -32.213092 -3.560592e+01  1.562500e-02  1.004683e-01
3-64:4-4:5    -32.213092 -3.560592e+01  1.562500e-02  1.004683e-01
3-73:1-1:4    -32.213092 -3.560592e+01  1.562500e-02  1.004683e-01
3-73:4-23:6   -32.213092 -3.560592e+01  1.562500e-02  1.004683e-01
4-30-2:4-4:6  -32.213092 -3.560592e+01  1.562500e-02  1.004683e-01
4-39:5-5:1    -32.213092 -3.560592e+01  1.562500e-02  1.004683e-01
4-59:4-23:2   -32.213092 -3.560592e+01  1.562500e-02  1.004683e-01
4-61:1-14:6   -32.213092 -3.560592e+01  1.562500e-02  1.004683e-01
4-b:2-15:1    -32.213092 -3.560592e+01  1.562500e-02  1.004683e-01
5-a:7-27:5    -32.213092 -3.560592e+01  1.562500e-02  1.004683e-01
6-1:4-4:3     -32.213092 -3.560592e+01  1.562500e-02  1.004683e-01
1-45:2-8:4    -32.223509  3.558509e+01  1.562500e-02  1.004683e-01
3-20:6-25:4   -32.223509  3.558509e+01  1.562500e-02  1.004683e-01
3-43:1-7:6    -32.223509  3.558509e+01  1.562500e-02  1.004683e-01
3-43:2-2:1    -32.223509  3.558509e+01  1.562500e-02  1.004683e-01
3-43:3-10:3   -32.223509  3.558509e+01  1.562500e-02  1.004683e-01
3-43:5-24:3   -32.223509  3.558509e+01  1.562500e-02  1.004683e-01
3-49:3-16:3   -32.223509  3.558509e+01  1.562500e-02  1.004683e-01
3-49:5-12:3   -32.223509  3.558509e+01  1.562500e-02  1.004683e-01
3-66:6-6:5    -32.223509  3.558509e+01  1.562500e-02  1.004683e-01
3-9:3-10:1    -32.223509  3.558509e+01  1.562500e-02  1.004683e-01
4-30-2:5-24:6 -32.223509  3.558509e+01  1.562500e-02  1.004683e-01
3-74:4-23:4   -11.167783  6.435622e-01  1.581820e-02  1.016200e-01
5-51:4-17:3   -13.370779  1.353561e+00  1.612480e-02  1.031301e-01
5-51:6-25:6   -13.370779  1.353561e+00  1.612480e-02  1.031301e-01
5-a:5-24:6    -13.370779  1.353561e+00  1.612480e-02  1.031301e-01
3-11:2-8:6    -13.451247 -1.514649e+00  1.612480e-02  1.031301e-01
4-4:3-16:6    -13.451247 -1.514649e+00  1.612480e-02  1.031301e-01
1-2:7-27:4    -12.957999 -1.196992e+00  1.658900e-02  1.059110e-01
1-8:6-6:4     -12.957999 -1.196992e+00  1.658900e-02  1.059110e-01
3-21:2-8:5    -13.125209  1.265688e+00  1.667385e-02  1.060769e-01
3-30:3-10:3   -13.181523 -1.328957e+00  1.667385e-02  1.060769e-01
4-34:3-22:3   -13.181523 -1.328957e+00  1.667385e-02  1.060769e-01
4-61:1-14:4   -13.181523 -1.328957e+00  1.667385e-02  1.060769e-01
4-39:6-19:4    -8.970311  2.982824e-01  1.669628e-02  1.061259e-01
3-48:1-26:3   -13.870779  1.523486e+00  1.690054e-02  1.071408e-01
3-9:1-26:6    -13.870779  1.523486e+00  1.690054e-02  1.071408e-01
7-4-1:4-23:6  -13.870779  1.523486e+00  1.690054e-02  1.071408e-01
3-11:4-17:4   -12.531743 -9.683673e-01  1.753324e-02  1.109566e-01
4-30-4:2-15:4 -12.531743 -9.683673e-01  1.753324e-02  1.109566e-01
4-59:6-6:6    -10.909363  5.715073e-01  1.759769e-02  1.112668e-01
5-a:6-19:6    -12.302027  9.120510e-01  1.833709e-02  1.158403e-01
2-5:2-21:5    -11.119529 -6.228708e-01  1.843057e-02  1.163289e-01
4-34:4-23:4   -10.690831  5.197336e-01  1.851032e-02  1.167300e-01
3-23:2-2:6     -9.891583 -4.109606e-01  1.855020e-02  1.168793e-01
2-5:6-25:6    -13.531743  1.371483e+00  1.915729e-02  1.202010e-01
3-66:3-10:5   -13.531743  1.371483e+00  1.915729e-02  1.202010e-01
4-34:2-21:3   -13.531743  1.371483e+00  1.915729e-02  1.202010e-01
3-48:3-22:6   -11.681523  7.320724e-01  1.918661e-02  1.202010e-01
4-61:2-21:4   -10.692981 -5.137129e-01  1.919621e-02  1.202010e-01
4-34:6-6:3    -14.213028  2.008913e+00  1.921082e-02  1.202010e-01
2-70:1-7:6    -14.163260 -1.705333e+00  1.921082e-02  1.202010e-01
3-13:3-3:6    -14.163260 -1.705333e+00  1.921082e-02  1.202010e-01
3-74:6-13:4    -9.526188  3.511937e-01  1.925425e-02  1.203683e-01
4-61:6-6:4    -10.977481 -5.671168e-01  1.974094e-02  1.233039e-01
6-1:6-6:5     -11.835584 -7.459749e-01  1.982692e-02  1.236729e-01
1-46:4-4:4    -12.433545  9.240237e-01  1.983433e-02  1.236729e-01
2-5:3-22:6    -11.428100 -6.797978e-01  1.990038e-02  1.238704e-01
4-59:4-4:5    -11.428100 -6.797978e-01  1.990038e-02  1.238704e-01
4-59:5-5:6    -10.752214  5.508919e-01  1.998611e-02  1.241994e-01
3-23:6-13:6    -9.986319  4.175946e-01  2.004788e-02  1.241994e-01
3-23:3-9:1    -13.259583  1.271947e+00  2.006161e-02  1.241994e-01
3-43:2-21:4   -13.259583  1.271947e+00  2.006161e-02  1.241994e-01
4-30-2:5-24:4 -13.324224 -1.383405e+00  2.006161e-02  1.241994e-01
1-24:3-16:5   -13.078298 -1.231402e+00  2.007385e-02  1.241994e-01
2-5:5-24:5    -13.078298 -1.231402e+00  2.007385e-02  1.241994e-01
3-48:1-26:6   -11.972849 -7.984423e-01  2.029841e-02  1.254811e-01
3-7:1-26:6    -12.250198  8.874491e-01  2.041471e-02  1.260919e-01
4-31:4-23:4   -12.125209 -8.625727e-01  2.052693e-02  1.265681e-01
3-48:5-12:6   -12.087710  8.586699e-01  2.052693e-02  1.265681e-01
2-5:3-9:5     -10.126368  4.169467e-01  2.056945e-02  1.267219e-01
4-4:3-22:4    -10.060486 -4.011068e-01  2.080924e-02  1.280896e-01
3-23:1-26:6   -11.032683  6.043168e-01  2.119955e-02  1.293729e-01
1-24:6-13:6   -14.474005 -1.913920e+00  2.127075e-02  1.293729e-01
2-70:6-6:5    -14.474005 -1.913920e+00  2.127075e-02  1.293729e-01
4-4:1-1:6     -14.474005 -1.913920e+00  2.127075e-02  1.293729e-01
4-b:6-6:6     -14.474005 -1.913920e+00  2.127075e-02  1.293729e-01
3-23:4-4:1    -14.531743  2.201558e+00  2.127075e-02  1.293729e-01
3-23:5-24:1   -14.531743  2.201558e+00  2.127075e-02  1.293729e-01
1-45:3-10:4   -15.616706  3.201558e+00  2.148438e-02  1.293729e-01
1-8:1-26:1    -15.616706  3.201558e+00  2.148438e-02  1.293729e-01
1-8:2-8:1     -15.616706  3.201558e+00  2.148438e-02  1.293729e-01
3-33:6-13:1   -15.616706  3.201558e+00  2.148438e-02  1.293729e-01
3-43:3-22:1   -15.616706  3.201558e+00  2.148438e-02  1.293729e-01
3-53:1-7:3    -15.616706  3.201558e+00  2.148438e-02  1.293729e-01
3-66:4-23:5   -15.616706  3.201558e+00  2.148438e-02  1.293729e-01
7-4-1:1-26:3  -15.616706  3.201558e+00  2.148438e-02  1.293729e-01
1-2:5-12:3    -15.531743 -2.968367e+00  2.148438e-02  1.293729e-01
1-58:3-16:4   -15.531743 -2.968367e+00  2.148438e-02  1.293729e-01
2-70:3-16:3   -15.531743 -2.968367e+00  2.148438e-02  1.293729e-01
2-70:7-27:4   -15.531743 -2.968367e+00  2.148438e-02  1.293729e-01
3-7:4-17:3    -15.531743 -2.968367e+00  2.148438e-02  1.293729e-01
4-30-4:1-14:5 -15.531743 -2.968367e+00  2.148438e-02  1.293729e-01
4-31:1-26:1   -15.531743 -2.968367e+00  2.148438e-02  1.293729e-01
4-34:2-15:1   -15.531743 -2.968367e+00  2.148438e-02  1.293729e-01
4-61:7-27:5   -15.531743 -2.968367e+00  2.148438e-02  1.293729e-01
6-1:2-15:1    -15.531743 -2.968367e+00  2.148438e-02  1.293729e-01
6-1:4-17:3    -15.531743 -2.968367e+00  2.148438e-02  1.293729e-01
2-5:6-6:6     -11.930273 -7.704280e-01  2.203346e-02  1.325686e-01
3-64:6-6:4    -12.376815  8.967031e-01  2.224139e-02  1.335796e-01
3-66:1-26:4   -12.376815  8.967031e-01  2.224139e-02  1.335796e-01
1-3:5-12:3    -14.886990 -2.257874e+00  2.246094e-02  1.335796e-01
1-58:2-15:6   -14.886990 -2.257874e+00  2.246094e-02  1.335796e-01
3-15:3-10:3   -14.886990 -2.257874e+00  2.246094e-02  1.335796e-01
3-53:6-6:5    -14.886990 -2.257874e+00  2.246094e-02  1.335796e-01
3-7:1-20:4    -14.886990 -2.257874e+00  2.246094e-02  1.335796e-01
3-7:4-17:1    -14.886990 -2.257874e+00  2.246094e-02  1.335796e-01
4-b:6-19:6    -14.886990 -2.257874e+00  2.246094e-02  1.335796e-01
6-1:1-20:5    -14.886990 -2.257874e+00  2.246094e-02  1.335796e-01
1-58:4-4:6    -14.955742  2.523486e+00  2.246094e-02  1.335796e-01
3-15:1-14:5   -14.955742  2.523486e+00  2.246094e-02  1.335796e-01
3-23:3-16:1   -14.955742  2.523486e+00  2.246094e-02  1.335796e-01
3-7:2-8:1     -14.955742  2.523486e+00  2.246094e-02  1.335796e-01
1-69:6-19:4   -10.098619 -4.061249e-01  2.259462e-02  1.342458e-01
3-48:4-4:6    -12.789388 -1.052199e+00  2.262884e-02  1.342458e-01
4-30-2:6-6:4  -12.789388 -1.052199e+00  2.262884e-02  1.342458e-01
3-43:4-23:4   -13.713028  1.394203e+00  2.265584e-02  1.342955e-01
3-30:3-9:6    -11.730136  7.161308e-01  2.298259e-02  1.361204e-01
1-69:4-17:4   -11.006819 -5.623750e-01  2.312573e-02  1.368557e-01
3-23:3-3:6    -10.220412  4.314252e-01  2.366764e-02  1.399478e-01
1-24:2-15:5   -12.983312 -1.146366e+00  2.370270e-02  1.400402e-01
2-5:3-3:6     -10.319368 -4.416500e-01  2.381664e-02  1.405982e-01
1-46:1-1:4    -12.552064 -9.277254e-01  2.409291e-02  1.416900e-01
2-70:1-26:5   -13.407779  1.279560e+00  2.411954e-02  1.416900e-01
3-43:5-24:4   -13.407779  1.279560e+00  2.411954e-02  1.416900e-01
3-74:3-22:1   -13.407779  1.279560e+00  2.411954e-02  1.416900e-01
3-23:2-21:3   -13.483312 -1.450519e+00  2.411954e-02  1.416900e-01
4-30-2:3-9:5  -13.483312 -1.450519e+00  2.411954e-02  1.416900e-01
1-24:5-5:5    -13.157274  1.201558e+00  2.430651e-02  1.422089e-01
3-11:5-12:6   -13.157274  1.201558e+00  2.430651e-02  1.422089e-01
3-53:5-24:4   -13.209815 -1.272374e+00  2.430651e-02  1.422089e-01
3-72:3-3:4    -13.209815 -1.272374e+00  2.430651e-02  1.422089e-01
4-4:1-1:4     -13.209815 -1.272374e+00  2.430651e-02  1.422089e-01
4-39:3-10:4    -8.792822  2.600837e-01  2.439825e-02  1.426298e-01
4-4:4-17:4    -11.721939 -7.741948e-01  2.462283e-02  1.438261e-01
3-9:5-12:4    -12.322348  8.714091e-01  2.474604e-02  1.444287e-01
4-39:2-8:5    -11.315820 -6.155783e-01  2.479354e-02  1.445888e-01
1-46:3-16:4   -11.572974 -7.109795e-01  2.499074e-02  1.456210e-01
2-5:6-13:5     -8.676017  2.472295e-01  2.525609e-02  1.470484e-01
4-4:3-22:6    -12.713028 -9.910874e-01  2.589608e-02  1.504302e-01
5-51:3-16:3   -12.713028 -9.910874e-01  2.589608e-02  1.504302e-01
4-61:4-17:4   -10.435734  4.543237e-01  2.589954e-02  1.504302e-01
3-15:2-2:4    -10.334155  4.502368e-01  2.654905e-02  1.540786e-01
3-66:4-4:6    -13.920547  1.423950e+00  2.660370e-02  1.541475e-01
4-39:1-26:1   -13.920547  1.423950e+00  2.660370e-02  1.541475e-01
3-74:3-9:6    -12.455742  8.796296e-01  2.700832e-02  1.563662e-01
5-51:4-4:4    -12.141063 -8.308638e-01  2.711999e-02  1.566184e-01
3-21:1-14:4   -12.105522  8.230460e-01  2.711999e-02  1.566184e-01
3-21:2-2:6    -10.600080  4.847297e-01  2.713878e-02  1.566184e-01
4-59:4-17:6   -10.619087 -4.941853e-01  2.713878e-02  1.566184e-01
3-23:6-19:5   -10.426746 -4.632582e-01  2.735966e-02  1.576406e-01
6-1:3-3:6     -10.426746 -4.632582e-01  2.735966e-02  1.576406e-01
3-49:2-15:4   -12.862808  1.094642e+00  2.753316e-02  1.582666e-01
7-4-1:2-15:6  -12.862808  1.094642e+00  2.753316e-02  1.582666e-01
1-69:2-8:4    -11.810271 -6.953489e-01  2.753418e-02  1.582666e-01
3-23:3-16:4    -9.051541 -2.756746e-01  2.809288e-02  1.613494e-01
3-9:6-19:6    -13.062443  1.140157e+00  2.881672e-02  1.653749e-01
1-3:1-26:3    -13.572974  1.289020e+00  2.895927e-02  1.655341e-01
2-70:3-9:5    -13.572974  1.289020e+00  2.895927e-02  1.655341e-01
3-49:3-22:5   -13.572974  1.289020e+00  2.895927e-02  1.655341e-01
3-9:2-21:6    -13.572974  1.289020e+00  2.895927e-02  1.655341e-01
3-66:4-4:4    -13.663260 -1.535408e+00  2.895927e-02  1.655341e-01
3-21:2-8:6    -12.619529  1.020985e+00  2.930495e-02  1.669194e-01
4-61:1-26:6   -12.641063 -9.359459e-01  2.930495e-02  1.669194e-01
5-51:2-15:3   -12.641063 -9.359459e-01  2.930495e-02  1.669194e-01
3-30:3-3:4    -10.298167 -4.199307e-01  2.933768e-02  1.669194e-01
1-8:3-22:3    -13.294778  1.201558e+00  2.944937e-02  1.669194e-01
1-69:4-4:5    -13.354925 -1.322004e+00  2.944937e-02  1.669194e-01
1-69:5-5:3    -13.354925 -1.322004e+00  2.944937e-02  1.669194e-01
4-30-4:2-15:5 -13.354925 -1.322004e+00  2.944937e-02  1.669194e-01
4-31:6-6:6    -13.354925 -1.322004e+00  2.944937e-02  1.669194e-01
4-4:1-26:5    -13.354925 -1.322004e+00  2.944937e-02  1.669194e-01
3-23:5-24:6   -11.744709  6.869845e-01  2.945636e-02  1.669194e-01
1-69:6-6:6    -11.617410 -7.082445e-01  2.976641e-02  1.680970e-01
4-39:3-3:6    -10.748399  4.805336e-01  2.995122e-02  1.680970e-01
4-61:2-15:4   -10.972128 -5.248773e-01  3.048181e-02  1.680970e-01
3-15:3-16:4   -10.955742  5.234858e-01  3.048181e-02  1.680970e-01
3-21:4-4:4    -11.877826  7.709233e-01  3.078650e-02  1.680970e-01
3-11:5-5:3    -14.266486  1.901997e+00  3.088379e-02  1.680970e-01
3-30:5-12:1   -14.266486  1.901997e+00  3.088379e-02  1.680970e-01
3-53:5-12:6   -14.266486  1.901997e+00  3.088379e-02  1.680970e-01
3-73:3-10:6   -14.266486  1.901997e+00  3.088379e-02  1.680970e-01
3-h:5-12:4    -14.266486  1.901997e+00  3.088379e-02  1.680970e-01
4-34:6-13:3   -14.266486  1.901997e+00  3.088379e-02  1.680970e-01
1-3:4-4:5     -14.213028 -1.605797e+00  3.088379e-02  1.680970e-01
3-33:1-1:5    -14.213028 -1.605797e+00  3.088379e-02  1.680970e-01
4-59:2-8:1    -14.213028 -1.605797e+00  3.088379e-02  1.680970e-01
4-61:1-7:6    -14.213028 -1.605797e+00  3.088379e-02  1.680970e-01
4-61:3-3:3    -14.213028 -1.605797e+00  3.088379e-02  1.680970e-01
1-18:5-5:2    -32.355026  3.532206e+01  3.125000e-02  1.680970e-01
1-2:3-9:2     -32.355026  3.532206e+01  3.125000e-02  1.680970e-01
1-3:7-27:1    -32.355026  3.532206e+01  3.125000e-02  1.680970e-01
1-46:1-20:6   -32.355026  3.532206e+01  3.125000e-02  1.680970e-01
1-8:2-15:1    -32.355026  3.532206e+01  3.125000e-02  1.680970e-01
3-20:4-23:4   -32.355026  3.532206e+01  3.125000e-02  1.680970e-01
3-33:2-2:1    -32.355026  3.532206e+01  3.125000e-02  1.680970e-01
3-43:2-2:2    -32.355026  3.532206e+01  3.125000e-02  1.680970e-01
3-53:5-5:1    -32.355026  3.532206e+01  3.125000e-02  1.680970e-01
3-72:1-26:5   -32.355026  3.532206e+01  3.125000e-02  1.680970e-01
3-72:2-8:5    -32.355026  3.532206e+01  3.125000e-02  1.680970e-01
3-7:6-19:2    -32.355026  3.532206e+01  3.125000e-02  1.680970e-01
3-9:6-25:5    -32.355026  3.532206e+01  3.125000e-02  1.680970e-01
4-28:5-12:4   -32.355026  3.532206e+01  3.125000e-02  1.680970e-01
4-30-2:1-7:1  -32.355026  3.532206e+01  3.125000e-02  1.680970e-01
5-51:5-12:2   -32.355026  3.532206e+01  3.125000e-02  1.680970e-01
7-4-1:2-8:3   -32.355026  3.532206e+01  3.125000e-02  1.680970e-01
7-4-1:4-4:2   -32.355026  3.532206e+01  3.125000e-02  1.680970e-01
7-4-1:4-4:5   -32.355026  3.532206e+01  3.125000e-02  1.680970e-01
1-24:1-1:5    -32.324288 -3.538353e+01  3.125000e-02  1.680970e-01
1-24:2-15:3   -32.324288 -3.538353e+01  3.125000e-02  1.680970e-01
1-24:4-23:3   -32.324288 -3.538353e+01  3.125000e-02  1.680970e-01
1-24:5-24:3   -32.324288 -3.538353e+01  3.125000e-02  1.680970e-01
1-3:4-17:1    -32.324288 -3.538353e+01  3.125000e-02  1.680970e-01
1-46:3-16:1   -32.324288 -3.538353e+01  3.125000e-02  1.680970e-01
1-46:5-24:3   -32.324288 -3.538353e+01  3.125000e-02  1.680970e-01
1-58:6-25:4   -32.324288 -3.538353e+01  3.125000e-02  1.680970e-01
1-69:1-14:3   -32.324288 -3.538353e+01  3.125000e-02  1.680970e-01
1-69:2-21:2   -32.324288 -3.538353e+01  3.125000e-02  1.680970e-01
1-69:2-8:1    -32.324288 -3.538353e+01  3.125000e-02  1.680970e-01
1-8:2-8:3     -32.324288 -3.538353e+01  3.125000e-02  1.680970e-01
2-26:1-7:5    -32.324288 -3.538353e+01  3.125000e-02  1.680970e-01
2-26:3-16:6   -32.324288 -3.538353e+01  3.125000e-02  1.680970e-01
2-26:4-23:4   -32.324288 -3.538353e+01  3.125000e-02  1.680970e-01
2-70:2-21:3   -32.324288 -3.538353e+01  3.125000e-02  1.680970e-01
2-70:3-9:3    -32.324288 -3.538353e+01  3.125000e-02  1.680970e-01
3-13:1-7:4    -32.324288 -3.538353e+01  3.125000e-02  1.680970e-01
3-15:1-1:3    -32.324288 -3.538353e+01  3.125000e-02  1.680970e-01
3-43:4-4:6    -32.324288 -3.538353e+01  3.125000e-02  1.680970e-01
3-49:1-14:5   -32.324288 -3.538353e+01  3.125000e-02  1.680970e-01
3-49:6-25:5   -32.324288 -3.538353e+01  3.125000e-02  1.680970e-01
3-64:6-6:3    -32.324288 -3.538353e+01  3.125000e-02  1.680970e-01
3-72:2-2:3    -32.324288 -3.538353e+01  3.125000e-02  1.680970e-01
3-72:3-22:3   -32.324288 -3.538353e+01  3.125000e-02  1.680970e-01
3-73:1-7:5    -32.324288 -3.538353e+01  3.125000e-02  1.680970e-01
3-9:3-3:3     -32.324288 -3.538353e+01  3.125000e-02  1.680970e-01
4-31:1-7:6    -32.324288 -3.538353e+01  3.125000e-02  1.680970e-01
4-4:1-26:3    -32.324288 -3.538353e+01  3.125000e-02  1.680970e-01
4-4:5-12:3    -32.324288 -3.538353e+01  3.125000e-02  1.680970e-01
4-b:5-24:1    -32.324288 -3.538353e+01  3.125000e-02  1.680970e-01
5-51:2-15:1   -32.324288 -3.538353e+01  3.125000e-02  1.680970e-01
7-4-1:3-9:2   -32.324288 -3.538353e+01  3.125000e-02  1.680970e-01
4-39:3-16:6   -11.193961 -5.968085e-01  3.140933e-02  1.687494e-01
4-39:5-5:6    -11.709815  6.754888e-01  3.141811e-02  1.687494e-01
3-15:3-22:6   -12.813040 -1.004893e+00  3.153950e-02  1.689442e-01
3-9:6-6:4     -12.813040 -1.004893e+00  3.153950e-02  1.689442e-01
2-70:3-9:4    -11.565062  6.609893e-01  3.154812e-02  1.689442e-01
4-31:3-16:4   -11.595876 -6.651758e-01  3.154812e-02  1.689442e-01
3-48:3-3:5    -12.016869  7.865202e-01  3.192716e-02  1.708471e-01
3-48:2-15:4   -10.730548 -4.819687e-01  3.195403e-02  1.708640e-01
3-7:3-3:6     -11.419742 -6.215646e-01  3.294666e-02  1.756357e-01
1-18:4-17:6   -11.405410  6.404419e-01  3.294666e-02  1.756357e-01
3-74:4-4:4    -11.862808 -6.915271e-01  3.299262e-02  1.756357e-01
4-39:4-23:5   -11.862808 -6.915271e-01  3.299262e-02  1.756357e-01
1-18:3-10:3   -11.839411  7.561465e-01  3.299262e-02  1.756357e-01
3-74:6-13:6   -11.832728  6.807255e-01  3.299262e-02  1.756357e-01
5-51:3-3:4    -10.591441  4.674517e-01  3.319118e-02  1.765624e-01
4-31:4-17:5   -13.009546 -1.093898e+00  3.355244e-02  1.780898e-01
1-18:3-16:3   -12.974005  1.086080e+00  3.355244e-02  1.780898e-01
4-4:4-17:6    -12.974005  1.086080e+00  3.355244e-02  1.780898e-01
2-5:1-14:5    -13.870779 -1.646439e+00  3.468966e-02  1.837201e-01
1-69:6-6:3    -13.759583  1.301093e+00  3.468966e-02  1.837201e-01
3-33:3-9:6    -13.759583  1.301093e+00  3.468966e-02  1.837201e-01
2-5:3-9:4      -9.111026 -2.734320e-01  3.501951e-02  1.845639e-01
2-5:3-3:1     -13.239262 -1.213480e+00  3.508203e-02  1.845639e-01
3-21:1-7:6    -13.239262 -1.213480e+00  3.508203e-02  1.845639e-01
4-31:2-15:6   -13.239262 -1.213480e+00  3.508203e-02  1.845639e-01
3-23:3-10:1   -13.190831  1.134443e+00  3.508203e-02  1.845639e-01
1-24:6-19:3   -14.531743 -1.798442e+00  3.515625e-02  1.845639e-01
3-11:6-6:6    -14.531743 -1.798442e+00  3.515625e-02  1.845639e-01
3-21:7-27:5   -14.594509  2.076027e+00  3.515625e-02  1.845639e-01
3-30-3:5-5:6  -14.594509  2.076027e+00  3.515625e-02  1.845639e-01
3-48:2-8:1    -14.594509  2.076027e+00  3.515625e-02  1.845639e-01
3-48:3-10:1   -14.594509  2.076027e+00  3.515625e-02  1.845639e-01
3-64:3-9:6    -14.594509  2.076027e+00  3.515625e-02  1.845639e-01
2-5:3-22:1    -11.504102  6.421302e-01  3.520020e-02  1.846601e-01
3-30:2-2:5    -11.823755 -6.683818e-01  3.524144e-02  1.847420e-01
4-31:2-2:6    -12.157274 -7.984423e-01  3.558272e-02  1.860536e-01
1-8:6-13:6    -12.713028  1.008913e+00  3.569780e-02  1.860536e-01
3-49:3-3:6    -12.735930 -9.452837e-01  3.569780e-02  1.860536e-01
3-21:2-21:3   -13.446781  1.201558e+00  3.569814e-02  1.860536e-01
3-30-3:2-2:6  -13.446781  1.201558e+00  3.569814e-02  1.860536e-01
3-49:5-5:6    -13.446781  1.201558e+00  3.569814e-02  1.860536e-01
3-9:4-23:4    -13.446781  1.201558e+00  3.569814e-02  1.860536e-01
3-21:2-15:3   -13.516869 -1.383405e+00  3.569814e-02  1.860536e-01
4-59:1-1:5    -11.347126  5.707915e-01  3.630649e-02  1.890876e-01
1-69:6-19:6   -11.082988  5.530300e-01  3.702851e-02  1.927087e-01
3-23:5-5:5    -11.610044  6.440759e-01  3.751423e-02  1.950957e-01
4-34:6-6:4    -10.513656  4.239501e-01  3.804722e-02  1.967593e-01
1-69:2-2:5    -10.335107 -4.101718e-01  3.809563e-02  1.967593e-01
3-33:5-12:4   -12.108998 -7.667335e-01  3.846005e-02  1.967593e-01
3-43:1-26:4   -12.891100  1.038059e+00  3.847731e-02  1.967593e-01
4-b:2-15:5    -12.920547 -1.020835e+00  3.847731e-02  1.967593e-01
1-3:1-14:5    -15.031743  2.371483e+00  3.857422e-02  1.967593e-01
3-15:1-14:1   -15.031743  2.371483e+00  3.857422e-02  1.967593e-01
3-48:6-25:5   -15.031743  2.371483e+00  3.857422e-02  1.967593e-01
3-66:2-8:6    -15.031743  2.371483e+00  3.857422e-02  1.967593e-01
3-72:5-5:6    -15.031743  2.371483e+00  3.857422e-02  1.967593e-01
5-51:6-13:2   -15.031743  2.371483e+00  3.857422e-02  1.967593e-01
7-4-1:5-5:5   -15.031743  2.371483e+00  3.857422e-02  1.967593e-01
1-3:7-27:5    -14.955742 -2.120370e+00  3.857422e-02  1.967593e-01
2-26:1-1:4    -14.955742 -2.120370e+00  3.857422e-02  1.967593e-01
3-30:5-12:3   -14.955742 -2.120370e+00  3.857422e-02  1.967593e-01
3-64:6-6:5    -14.955742 -2.120370e+00  3.857422e-02  1.967593e-01
4-31:3-22:1   -14.955742 -2.120370e+00  3.857422e-02  1.967593e-01
4-61:4-23:3   -14.955742 -2.120370e+00  3.857422e-02  1.967593e-01
3-11:2-15:4   -11.445668  6.247691e-01  3.895793e-02  1.967593e-01
3-49:3-10:4   -11.445668  6.247691e-01  3.895793e-02  1.967593e-01
1-69:3-22:4    -8.760106 -2.325382e-01  3.902986e-02  1.967593e-01
1-24:3-16:3   -15.616706 -2.798442e+00  3.906250e-02  1.967593e-01
1-3:5-24:3    -15.616706 -2.798442e+00  3.906250e-02  1.967593e-01
1-58:2-21:5   -15.616706 -2.798442e+00  3.906250e-02  1.967593e-01
1-69:7-27:1   -15.616706 -2.798442e+00  3.906250e-02  1.967593e-01
1-8:3-16:3    -15.616706 -2.798442e+00  3.906250e-02  1.967593e-01
2-5:2-8:1     -15.616706 -2.798442e+00  3.906250e-02  1.967593e-01
2-70:1-7:5    -15.616706 -2.798442e+00  3.906250e-02  1.967593e-01
3-30:3-10:1   -15.616706 -2.798442e+00  3.906250e-02  1.967593e-01
3-66:1-26:5   -15.616706 -2.798442e+00  3.906250e-02  1.967593e-01
3-73:3-3:4    -15.616706 -2.798442e+00  3.906250e-02  1.967593e-01
4-30-4:1-1:5  -15.616706 -2.798442e+00  3.906250e-02  1.967593e-01
4-31:2-2:1    -15.616706 -2.798442e+00  3.906250e-02  1.967593e-01
4-b:6-25:4    -15.616706 -2.798442e+00  3.906250e-02  1.967593e-01
5-a:3-16:4    -15.616706 -2.798442e+00  3.906250e-02  1.967593e-01
1-8:2-2:3     -15.713028  3.008913e+00  3.906250e-02  1.967593e-01
3-15:7-27:1   -15.713028  3.008913e+00  3.906250e-02  1.967593e-01
3-33:5-12:3   -15.713028  3.008913e+00  3.906250e-02  1.967593e-01
3-43:4-23:6   -15.713028  3.008913e+00  3.906250e-02  1.967593e-01
3-49:7-27:5   -15.713028  3.008913e+00  3.906250e-02  1.967593e-01
3-66:1-7:5    -15.713028  3.008913e+00  3.906250e-02  1.967593e-01
3-73:6-13:3   -15.713028  3.008913e+00  3.906250e-02  1.967593e-01
4-28:3-10:6   -15.713028  3.008913e+00  3.906250e-02  1.967593e-01
5-51:1-14:5   -15.713028  3.008913e+00  3.906250e-02  1.967593e-01
5-a:1-14:4    -15.713028  3.008913e+00  3.906250e-02  1.967593e-01
3-23:3-10:3   -11.578298  6.345171e-01  3.960824e-02  1.993688e-01
1-2:5-5:5     -12.663260 -8.915517e-01  3.998606e-02  2.011301e-01
1-24:6-19:6   -12.468248 -9.204329e-01  4.022356e-02  2.021837e-01
4-34:5-5:4     -9.933749  3.504210e-01  4.035510e-02  2.027035e-01
6-1:6-13:6     -9.075361  2.617928e-01  4.071284e-02  2.043581e-01
1-18:4-4:4    -11.430273 -6.005030e-01  4.087197e-02  2.050140e-01
3-23:2-15:1   -13.094509  1.076027e+00  4.095959e-02  2.051680e-01
3-15:3-9:6    -13.133813 -1.120370e+00  4.095959e-02  2.051680e-01
3-23:2-8:4     -9.462821  2.946671e-01  4.123491e-02  2.064036e-01
5-51:1-1:3    -13.974005  1.317035e+00  4.138947e-02  2.067773e-01
5-51:7-27:5   -14.052064  1.686984e+00  4.138947e-02  2.067773e-01
1-69:5-24:4   -10.582988 -4.469700e-01  4.139562e-02  2.067773e-01
4-59:2-2:4     -8.718040  2.314813e-01  4.142450e-02  2.067782e-01
4-34:2-15:4   -10.000158  3.678070e-01  4.160536e-02  2.075373e-01
3-73:3-10:4   -13.331778  1.127557e+00  4.277395e-02  2.129244e-01
4-59:7-27:6   -13.331778  1.127557e+00  4.277395e-02  2.129244e-01
4-59:5-24:3   -13.386990 -1.257874e+00  4.277395e-02  2.129244e-01
4-4:6-13:5    -11.115298  5.385926e-01  4.325513e-02  2.139918e-01
3-15:2-15:4   -11.130575 -5.412845e-01  4.325513e-02  2.139918e-01
1-69:7-27:4   -13.616706  1.201558e+00  4.328525e-02  2.139918e-01
3-15:4-23:6   -13.616706  1.201558e+00  4.328525e-02  2.139918e-01
3-43:2-15:6   -13.616706  1.201558e+00  4.328525e-02  2.139918e-01
3-7:6-13:1    -13.616706  1.201558e+00  4.328525e-02  2.139918e-01
3-9:3-9:6     -13.616706  1.201558e+00  4.328525e-02  2.139918e-01
4-59:5-5:1    -13.616706  1.201558e+00  4.328525e-02  2.139918e-01
1-24:3-22:6   -13.700261 -1.461407e+00  4.328525e-02  2.139918e-01
2-70:2-21:5   -13.700261 -1.461407e+00  4.328525e-02  2.139918e-01
1-18:3-3:4     -9.304137 -2.838692e-01  4.346320e-02  2.147243e-01
1-69:1-14:4   -12.837495 -9.559836e-01  4.355852e-02  2.149006e-01
2-70:4-4:4    -12.837495 -9.559836e-01  4.355852e-02  2.149006e-01
2-5:4-17:5    -11.516869  6.165952e-01  4.387529e-02  2.163154e-01
3-48:3-22:3   -12.017483 -7.091750e-01  4.437092e-02  2.184601e-01
4-34:5-12:6   -11.991556  7.358941e-01  4.437092e-02  2.184601e-01
1-8:3-9:4     -11.656529  6.260555e-01  4.459752e-02  2.194259e-01
3-7:2-15:4    -10.414933 -4.173522e-01  4.614514e-02  2.268855e-01
3-23:6-19:1   -12.142522  7.490455e-01  4.635347e-02  2.277545e-01
3-15:2-21:4   -11.212224 -5.602826e-01  4.685008e-02  2.300377e-01
3-48:4-23:6   -13.004705  1.024680e+00  4.703103e-02  2.304552e-01
1-24:2-2:5    -13.036770 -1.039450e+00  4.703103e-02  2.304552e-01
4-30-2:3-22:5 -13.036770 -1.039450e+00  4.703103e-02  2.304552e-01
3-21:5-24:4   -10.933545  4.790916e-01  4.739136e-02  2.320631e-01
3-21:3-16:6   -12.311193  7.654585e-01  4.794032e-02  2.344327e-01
3-72:6-13:4   -12.350041 -8.359170e-01  4.794032e-02  2.344327e-01
4-39:4-4:4    -11.328700 -5.219247e-01  4.872469e-02  2.377222e-01
3-30:4-23:6   -12.739262  9.564452e-01  4.876677e-02  2.377222e-01
1-69:1-7:6    -12.759583 -8.979780e-01  4.876677e-02  2.377222e-01
3-64:2-15:6   -14.324224  1.786520e+00  4.904175e-02  2.377222e-01
1-24:2-21:6   -14.266486 -1.498882e+00  4.904175e-02  2.377222e-01
1-58:5-5:4    -14.266486 -1.498882e+00  4.904175e-02  2.377222e-01
1-8:3-16:5    -14.266486 -1.498882e+00  4.904175e-02  2.377222e-01
2-26:3-22:5   -14.266486 -1.498882e+00  4.904175e-02  2.377222e-01
2-70:3-10:3   -14.266486 -1.498882e+00  4.904175e-02  2.377222e-01
3-9:1-14:4    -14.266486 -1.498882e+00  4.904175e-02  2.377222e-01
4-30-2:5-12:5 -14.266486 -1.498882e+00  4.904175e-02  2.377222e-01
4-30-4:2-21:6 -14.266486 -1.498882e+00  4.904175e-02  2.377222e-01
4-30-4:5-12:5 -14.266486 -1.498882e+00  4.904175e-02  2.377222e-01
2-5:2-15:3    -13.269962 -1.152079e+00  5.010246e-02  2.422123e-01
4-31:2-21:6   -13.269962 -1.152079e+00  5.010246e-02  2.422123e-01
4-59:7-27:5   -13.269962 -1.152079e+00  5.010246e-02  2.422123e-01
5-a:3-22:3    -13.269962 -1.152079e+00  5.010246e-02  2.422123e-01
4-34:2-15:6   -11.280493  5.291323e-01  5.072956e-02  2.450795e-01
3-23:5-5:4     -8.929458  2.362038e-01  5.169711e-02  2.495866e-01
2-70:3-16:6   -12.259583  7.458782e-01  5.189390e-02  2.502015e-01
3-21:4-17:6   -12.259583  7.458782e-01  5.189390e-02  2.502015e-01
1-58:6-13:4   -13.552064 -1.313016e+00  5.223899e-02  2.513609e-01
3-30:1-7:6    -13.552064 -1.313016e+00  5.223899e-02  2.513609e-01
3-15:2-21:6   -13.488012  1.119095e+00  5.223899e-02  2.513609e-01
1-46:4-17:6   -13.809351  1.201558e+00  5.247879e-02  2.516532e-01
3-53:3-9:6    -13.809351  1.201558e+00  5.247879e-02  2.516532e-01
3-66:3-22:5   -13.809351  1.201558e+00  5.247879e-02  2.516532e-01
3-9:3-10:3    -13.809351  1.201558e+00  5.247879e-02  2.516532e-01
7-4-1:1-7:4   -13.809351  1.201558e+00  5.247879e-02  2.516532e-01
1-2:5-5:4     -10.419541  3.960607e-01  5.250922e-02  2.516532e-01
3-74:3-22:6   -11.704624  6.068141e-01  5.300311e-02  2.538515e-01
1-3:6-19:4     -9.306424  2.594017e-01  5.314513e-02  2.543626e-01
3-43:5-12:4   -12.669297  9.214497e-01  5.407603e-02  2.584748e-01
4-30-2:3-9:4  -12.686162 -8.457481e-01  5.407603e-02  2.584748e-01
2-5:2-21:6    -11.370779  5.234858e-01  5.490882e-02  2.622815e-01
4-59:2-15:4    -9.010914  2.382161e-01  5.535235e-02  2.642250e-01
3-48:6-13:5   -11.670814  5.974863e-01  5.577833e-02  2.659062e-01
3-53:2-2:4    -11.670814  5.974863e-01  5.577833e-02  2.659062e-01
5-51:4-4:6    -10.496310 -3.953775e-01  5.596574e-02  2.666233e-01
3-15:1-26:4   -11.092973 -5.010564e-01  5.602788e-02  2.667430e-01
3-33:3-3:4    -11.851502 -6.128867e-01  5.666443e-02  2.692401e-01
4-61:2-15:5   -11.827048  6.059479e-01  5.666443e-02  2.692401e-01
4-61:4-23:4   -11.827048  6.059479e-01  5.666443e-02  2.692401e-01
3-43:3-10:5   -14.663260  1.938523e+00  5.737305e-02  2.713549e-01
7-4-1:3-9:3   -14.663260  1.938523e+00  5.737305e-02  2.713549e-01
3-33:5-5:5    -14.594509 -1.672911e+00  5.737305e-02  2.713549e-01
3-74:3-3:3    -14.594509 -1.672911e+00  5.737305e-02  2.713549e-01
3-74:3-9:3    -14.594509 -1.672911e+00  5.737305e-02  2.713549e-01
4-b:1-1:5     -14.594509 -1.672911e+00  5.737305e-02  2.713549e-01
4-b:3-22:3    -14.594509 -1.672911e+00  5.737305e-02  2.713549e-01
3-48:5-12:5   -13.163260 -1.061477e+00  5.761267e-02  2.719529e-01
4-31:2-21:5   -13.163260 -1.061477e+00  5.761267e-02  2.719529e-01
4-59:6-19:3   -13.163260 -1.061477e+00  5.761267e-02  2.719529e-01
3-23:2-2:5     -9.981084 -3.289571e-01  5.783346e-02  2.728165e-01
3-48:1-1:6    -12.386990  7.421260e-01  5.806415e-02  2.737256e-01
4-34:4-4:4    -11.665518 -6.120292e-01  5.857353e-02  2.759464e-01
1-2:4-4:5     -12.862808 -9.053575e-01  5.958389e-02  2.805106e-01
3-30-3:3-16:4 -13.370779  1.049555e+00  6.142835e-02  2.805106e-01
3-53:3-22:6   -13.370779  1.049555e+00  6.142835e-02  2.805106e-01
4-39:6-13:3   -13.370779  1.049555e+00  6.142835e-02  2.805106e-01
1-2:6-13:3    -13.420547 -1.190760e+00  6.142835e-02  2.805106e-01
4-34:4-4:5    -13.420547 -1.190760e+00  6.142835e-02  2.805106e-01
5-a:2-8:4     -13.420547 -1.190760e+00  6.142835e-02  2.805106e-01
1-18:3-10:4    -8.934365  2.263895e-01  6.204512e-02  2.805106e-01
1-3:1-14:3    -32.515991  3.500013e+01  6.250000e-02  2.805106e-01
1-46:1-7:1    -32.515991  3.500013e+01  6.250000e-02  2.805106e-01
1-46:7-27:1   -32.515991  3.500013e+01  6.250000e-02  2.805106e-01
1-NL1:3-3:3   -32.515991  3.500013e+01  6.250000e-02  2.805106e-01
3-11:1-20:4   -32.515991  3.500013e+01  6.250000e-02  2.805106e-01
3-11:1-7:1    -32.515991  3.500013e+01  6.250000e-02  2.805106e-01
3-20:3-9:6    -32.515991  3.500013e+01  6.250000e-02  2.805106e-01
3-20:5-12:6   -32.515991  3.500013e+01  6.250000e-02  2.805106e-01
3-30-3:1-14:6 -32.515991  3.500013e+01  6.250000e-02  2.805106e-01
3-30-3:2-15:1 -32.515991  3.500013e+01  6.250000e-02  2.805106e-01
3-30-3:3-10:3 -32.515991  3.500013e+01  6.250000e-02  2.805106e-01
3-30-3:6-25:5 -32.515991  3.500013e+01  6.250000e-02  2.805106e-01
3-43:1-14:3   -32.515991  3.500013e+01  6.250000e-02  2.805106e-01
3-43:1-1:6    -32.515991  3.500013e+01  6.250000e-02  2.805106e-01
3-43:1-26:5   -32.515991  3.500013e+01  6.250000e-02  2.805106e-01
3-43:5-24:5   -32.515991  3.500013e+01  6.250000e-02  2.805106e-01
3-66:2-15:5   -32.515991  3.500013e+01  6.250000e-02  2.805106e-01
3-72:2-2:1    -32.515991  3.500013e+01  6.250000e-02  2.805106e-01
3-72:6-25:5   -32.515991  3.500013e+01  6.250000e-02  2.805106e-01
3-9:4-17:1    -32.515991  3.500013e+01  6.250000e-02  2.805106e-01
4-28:4-17:6   -32.515991  3.500013e+01  6.250000e-02  2.805106e-01
4-28:6-19:6   -32.515991  3.500013e+01  6.250000e-02  2.805106e-01
4-28:6-25:6   -32.515991  3.500013e+01  6.250000e-02  2.805106e-01
4-30-4:4-23:1 -32.515991  3.500013e+01  6.250000e-02  2.805106e-01
4-55:3-22:4   -32.515991  3.500013e+01  6.250000e-02  2.805106e-01
4-59:1-20:3   -32.515991  3.500013e+01  6.250000e-02  2.805106e-01
5-51:3-3:2    -32.515991  3.500013e+01  6.250000e-02  2.805106e-01
1-24:1-14:5   -32.455805 -3.512050e+01  6.250000e-02  2.805106e-01
1-24:3-10:1   -32.455805 -3.512050e+01  6.250000e-02  2.805106e-01
1-24:5-5:3    -32.455805 -3.512050e+01  6.250000e-02  2.805106e-01
1-24:6-6:3    -32.455805 -3.512050e+01  6.250000e-02  2.805106e-01
1-2:4-4:3     -32.455805 -3.512050e+01  6.250000e-02  2.805106e-01
1-3:1-20:4    -32.455805 -3.512050e+01  6.250000e-02  2.805106e-01
1-3:4-17:3    -32.455805 -3.512050e+01  6.250000e-02  2.805106e-01
1-3:5-12:1    -32.455805 -3.512050e+01  6.250000e-02  2.805106e-01
1-69:1-1:1    -32.455805 -3.512050e+01  6.250000e-02  2.805106e-01
1-69:1-7:3    -32.455805 -3.512050e+01  6.250000e-02  2.805106e-01
1-8:5-24:3    -32.455805 -3.512050e+01  6.250000e-02  2.805106e-01
2-26:2-15:6   -32.455805 -3.512050e+01  6.250000e-02  2.805106e-01
2-26:5-5:5    -32.455805 -3.512050e+01  6.250000e-02  2.805106e-01
2-26:6-6:3    -32.455805 -3.512050e+01  6.250000e-02  2.805106e-01
2-5:1-1:1     -32.455805 -3.512050e+01  6.250000e-02  2.805106e-01
2-70:4-4:3    -32.455805 -3.512050e+01  6.250000e-02  2.805106e-01
3-11:3-3:1    -32.455805 -3.512050e+01  6.250000e-02  2.805106e-01
3-13:2-8:5    -32.455805 -3.512050e+01  6.250000e-02  2.805106e-01
3-13:4-4:6    -32.455805 -3.512050e+01  6.250000e-02  2.805106e-01
3-15:3-22:2   -32.455805 -3.512050e+01  6.250000e-02  2.805106e-01
3-21:6-6:1    -32.455805 -3.512050e+01  6.250000e-02  2.805106e-01
3-30-3:3-16:3 -32.455805 -3.512050e+01  6.250000e-02  2.805106e-01
3-48:2-15:1   -32.455805 -3.512050e+01  6.250000e-02  2.805106e-01
3-53:4-17:3   -32.455805 -3.512050e+01  6.250000e-02  2.805106e-01
3-64:6-13:1   -32.455805 -3.512050e+01  6.250000e-02  2.805106e-01
3-72:2-15:6   -32.455805 -3.512050e+01  6.250000e-02  2.805106e-01
3-72:3-10:1   -32.455805 -3.512050e+01  6.250000e-02  2.805106e-01
3-73:7-27:4   -32.455805 -3.512050e+01  6.250000e-02  2.805106e-01
3-74:4-17:3   -32.455805 -3.512050e+01  6.250000e-02  2.805106e-01
4-28:5-24:4   -32.455805 -3.512050e+01  6.250000e-02  2.805106e-01
4-30-4:7-27:6 -32.455805 -3.512050e+01  6.250000e-02  2.805106e-01
4-31:5-12:1   -32.455805 -3.512050e+01  6.250000e-02  2.805106e-01
4-34:4-17:2   -32.455805 -3.512050e+01  6.250000e-02  2.805106e-01
4-59:3-22:2   -32.455805 -3.512050e+01  6.250000e-02  2.805106e-01
4-59:7-27:3   -32.455805 -3.512050e+01  6.250000e-02  2.805106e-01
4-b:6-19:3    -32.455805 -3.512050e+01  6.250000e-02  2.805106e-01
5-51:3-9:1    -32.455805 -3.512050e+01  6.250000e-02  2.805106e-01
5-a:2-8:3     -32.455805 -3.512050e+01  6.250000e-02  2.805106e-01
5-a:3-3:3     -32.455805 -3.512050e+01  6.250000e-02  2.805106e-01
5-a:4-4:5     -32.455805 -3.512050e+01  6.250000e-02  2.805106e-01
6-1:3-16:1    -32.455805 -3.512050e+01  6.250000e-02  2.805106e-01
3-21:6-19:6   -12.332728  7.223898e-01  6.273668e-02  2.812226e-01
3-64:3-9:4    -12.332728  7.223898e-01  6.273668e-02  2.812226e-01
1-8:6-6:5     -14.031743  1.201558e+00  6.356812e-02  2.824901e-01
3-11:5-24:6   -14.105522  1.580069e+00  6.356812e-02  2.824901e-01
3-33:4-4:5    -14.031743  1.201558e+00  6.356812e-02  2.824901e-01
3-48:5-5:3    -14.031743  1.201558e+00  6.356812e-02  2.824901e-01
3-74:1-7:5    -14.031743  1.201558e+00  6.356812e-02  2.824901e-01
4-34:1-26:3   -14.031743  1.201558e+00  6.356812e-02  2.824901e-01
4-61:2-8:2    -14.031743  1.201558e+00  6.356812e-02  2.824901e-01
1-24:6-19:5   -14.052064 -1.283869e+00  6.356812e-02  2.824901e-01
1-46:5-24:5   -14.052064 -1.283869e+00  6.356812e-02  2.824901e-01
1-69:6-19:1   -14.052064 -1.283869e+00  6.356812e-02  2.824901e-01
2-5:1-1:3     -14.052064 -1.283869e+00  6.356812e-02  2.824901e-01
4-4:4-23:5    -14.052064 -1.283869e+00  6.356812e-02  2.824901e-01
4-b:3-9:6     -14.052064 -1.283869e+00  6.356812e-02  2.824901e-01
6-1:6-6:3     -14.052064 -1.283869e+00  6.356812e-02  2.824901e-01
1-3:2-21:6    -13.739262 -1.383405e+00  6.391466e-02  2.831572e-01
4-30-2:2-8:4  -13.739262 -1.383405e+00  6.391466e-02  2.831572e-01
4-4:4-4:5     -13.739262 -1.383405e+00  6.391466e-02  2.831572e-01
1-46:4-23:5   -13.663260  1.108448e+00  6.391466e-02  2.831572e-01
3-48:3-9:3    -13.663260  1.108448e+00  6.391466e-02  2.831572e-01
3-48:1-26:5   -12.550777 -7.553736e-01  6.490865e-02  2.865232e-01
4-59:1-14:5   -12.526751  7.376106e-01  6.490865e-02  2.865232e-01
1-2:4-17:6    -13.065062 -9.828669e-01  6.524534e-02  2.865232e-01
3-7:6-19:3    -13.065062 -9.828669e-01  6.524534e-02  2.865232e-01
3-23:3-10:5   -10.170339  3.535608e-01  6.533103e-02  2.865232e-01
1-8:1-26:6    -15.031743 -1.968367e+00  6.542969e-02  2.865232e-01
1-8:3-3:3     -15.031743 -1.968367e+00  6.542969e-02  2.865232e-01
3-23:1-7:3    -15.031743 -1.968367e+00  6.542969e-02  2.865232e-01
3-49:1-7:4    -15.031743 -1.968367e+00  6.542969e-02  2.865232e-01
3-49:4-4:4    -15.031743 -1.968367e+00  6.542969e-02  2.865232e-01
3-73:3-10:5   -15.031743 -1.968367e+00  6.542969e-02  2.865232e-01
3-74:5-24:3   -15.031743 -1.968367e+00  6.542969e-02  2.865232e-01
4-4:6-25:6    -15.031743 -1.968367e+00  6.542969e-02  2.865232e-01
3-15:2-15:3   -15.116706  2.201558e+00  6.542969e-02  2.865232e-01
3-20:2-8:4    -15.116706  2.201558e+00  6.542969e-02  2.865232e-01
3-49:1-26:5   -15.116706  2.201558e+00  6.542969e-02  2.865232e-01
3-66:6-25:4   -15.116706  2.201558e+00  6.542969e-02  2.865232e-01
3-73:3-16:6   -15.116706  2.201558e+00  6.542969e-02  2.865232e-01
4-30-4:3-16:3 -15.116706  2.201558e+00  6.542969e-02  2.865232e-01
3-7:3-10:4     -9.462429  2.660064e-01  6.551501e-02  2.867226e-01
1-58:6-19:4   -12.784038 -8.490684e-01  6.599403e-02  2.886438e-01
7-4-1:2-2:4   -11.241561  4.960050e-01  6.629133e-02  2.897683e-01
4-34:6-19:4    -9.229775 -2.416309e-01  6.691735e-02  2.923274e-01
1-18:3-16:5   -11.382903  4.992382e-01  6.701041e-02  2.925567e-01
1-24:2-2:4    -12.313040 -7.619165e-01  6.744461e-02  2.942741e-01
3-11:6-6:4    -11.685387  5.683400e-01  6.934604e-02  2.998891e-01
1-2:6-19:4     -9.755088 -3.046277e-01  6.996316e-02  2.998891e-01
1-58:5-5:3    -15.824224  2.786520e+00  7.031250e-02  2.998891e-01
1-8:5-5:3     -15.824224  2.786520e+00  7.031250e-02  2.998891e-01
3-11:3-9:1    -15.824224  2.786520e+00  7.031250e-02  2.998891e-01
3-13:5-12:3   -15.824224  2.786520e+00  7.031250e-02  2.998891e-01
3-20:3-16:6   -15.824224  2.786520e+00  7.031250e-02  2.998891e-01
3-21:1-20:4   -15.824224  2.786520e+00  7.031250e-02  2.998891e-01
3-30-3:4-17:6 -15.824224  2.786520e+00  7.031250e-02  2.998891e-01
3-30-3:5-12:5 -15.824224  2.786520e+00  7.031250e-02  2.998891e-01
3-43:1-14:4   -15.824224  2.786520e+00  7.031250e-02  2.998891e-01
3-43:3-3:5    -15.824224  2.786520e+00  7.031250e-02  2.998891e-01
3-43:6-25:5   -15.824224  2.786520e+00  7.031250e-02  2.998891e-01
3-49:2-2:3    -15.824224  2.786520e+00  7.031250e-02  2.998891e-01
3-66:5-24:5   -15.824224  2.786520e+00  7.031250e-02  2.998891e-01
3-72:2-8:3    -15.824224  2.786520e+00  7.031250e-02  2.998891e-01
3-7:5-12:2    -15.824224  2.786520e+00  7.031250e-02  2.998891e-01
4-30-4:4-17:3 -15.824224  2.786520e+00  7.031250e-02  2.998891e-01
4-34:4-23:1   -15.824224  2.786520e+00  7.031250e-02  2.998891e-01
4-59:3-10:2   -15.824224  2.786520e+00  7.031250e-02  2.998891e-01
5-a:5-24:5    -15.824224  2.786520e+00  7.031250e-02  2.998891e-01
7-4-1:5-24:6  -15.824224  2.786520e+00  7.031250e-02  2.998891e-01
1-24:1-20:4   -15.713028 -2.605797e+00  7.031250e-02  2.998891e-01
1-24:3-9:3    -15.713028 -2.605797e+00  7.031250e-02  2.998891e-01
1-2:4-17:1    -15.713028 -2.605797e+00  7.031250e-02  2.998891e-01
1-2:4-23:3    -15.713028 -2.605797e+00  7.031250e-02  2.998891e-01
1-58:1-26:5   -15.713028 -2.605797e+00  7.031250e-02  2.998891e-01
1-58:2-2:4    -15.713028 -2.605797e+00  7.031250e-02  2.998891e-01
3-15:4-23:3   -15.713028 -2.605797e+00  7.031250e-02  2.998891e-01
3-15:5-24:1   -15.713028 -2.605797e+00  7.031250e-02  2.998891e-01
3-64:3-3:3    -15.713028 -2.605797e+00  7.031250e-02  2.998891e-01
3-64:4-17:5   -15.713028 -2.605797e+00  7.031250e-02  2.998891e-01
3-73:5-5:6    -15.713028 -2.605797e+00  7.031250e-02  2.998891e-01
3-74:4-23:3   -15.713028 -2.605797e+00  7.031250e-02  2.998891e-01
4-30-2:1-7:6  -15.713028 -2.605797e+00  7.031250e-02  2.998891e-01
4-30-4:4-4:6  -15.713028 -2.605797e+00  7.031250e-02  2.998891e-01
4-30-4:7-27:4 -15.713028 -2.605797e+00  7.031250e-02  2.998891e-01
4-34:1-14:6   -15.713028 -2.605797e+00  7.031250e-02  2.998891e-01
1-69:2-15:3   -13.302027 -1.087949e+00  7.075555e-02  3.005339e-01
1-69:2-8:5    -13.302027 -1.087949e+00  7.075555e-02  3.005339e-01
3-33:3-16:4   -13.302027 -1.087949e+00  7.075555e-02  3.005339e-01
3-74:4-17:5   -13.302027 -1.087949e+00  7.075555e-02  3.005339e-01
3-30-3:5-24:4 -13.263026  9.900536e-01  7.075555e-02  3.005339e-01
3-66:3-9:4    -13.263026  9.900536e-01  7.075555e-02  3.005339e-01
4-39:4-23:6   -13.263026  9.900536e-01  7.075555e-02  3.005339e-01
1-18:6-6:5    -10.912010  4.360229e-01  7.113927e-02  3.019104e-01
1-18:1-7:5    -11.843258  5.735264e-01  7.116341e-02  3.019104e-01
3-30:3-10:4    -9.729467  2.963359e-01  7.165555e-02  3.038195e-01
4-59:1-1:6    -12.048851 -6.464392e-01  7.223793e-02  3.059555e-01
1-69:3-22:5   -10.199618  3.447523e-01  7.224420e-02  3.059555e-01
1-24:3-3:6    -12.709815 -7.984423e-01  7.245426e-02  3.061256e-01
1-2:1-7:6     -12.709815 -7.984423e-01  7.245426e-02  3.061256e-01
3-21:6-6:5    -12.709815 -7.984423e-01  7.245426e-02  3.061256e-01
3-21:6-25:4   -12.695530  8.689823e-01  7.245426e-02  3.061256e-01
4-4:2-15:4    -11.504102 -5.277948e-01  7.275701e-02  3.072247e-01
6-1:3-22:6    -11.181523 -4.988821e-01  7.321432e-02  3.089747e-01
3-9:3-22:4    -11.303395  4.833286e-01  7.469253e-02  3.150285e-01
1-69:4-23:3   -13.589064 -1.239015e+00  7.551870e-02  3.170290e-01
3-33:1-1:4    -13.589064 -1.239015e+00  7.551870e-02  3.170290e-01
5-51:5-24:5   -13.589064 -1.239015e+00  7.551870e-02  3.170290e-01
3-49:6-13:6   -13.531743  1.031633e+00  7.551870e-02  3.170290e-01
3-66:5-5:6    -13.531743  1.031633e+00  7.551870e-02  3.170290e-01
3-7:3-22:1    -13.531743  1.031633e+00  7.551870e-02  3.170290e-01
3-9:3-22:6    -13.531743  1.031633e+00  7.551870e-02  3.170290e-01
4-39:3-10:1   -13.531743  1.031633e+00  7.551870e-02  3.170290e-01
4-31:5-12:4   -11.474005 -5.130401e-01  7.561911e-02  3.172657e-01
3-48:5-24:3   -14.324224 -1.383405e+00  7.681274e-02  3.206949e-01
4-39:2-15:3   -14.324224 -1.383405e+00  7.681274e-02  3.206949e-01
3-11:2-2:3    -14.386990  1.660989e+00  7.681274e-02  3.206949e-01
3-21:1-14:6   -14.386990  1.660989e+00  7.681274e-02  3.206949e-01
3-53:1-14:4   -14.386990  1.660989e+00  7.681274e-02  3.206949e-01
3-66:6-13:5   -14.386990  1.660989e+00  7.681274e-02  3.206949e-01
3-74:7-27:6   -14.386990  1.660989e+00  7.681274e-02  3.206949e-01
4-34:5-12:3   -14.386990  1.660989e+00  7.681274e-02  3.206949e-01
2-26:6-19:4   -12.208214 -6.965627e-01  7.692583e-02  3.206949e-01
4-30-4:4-17:4 -12.208214 -6.965627e-01  7.692583e-02  3.206949e-01
4-4:3-16:5    -12.208214 -6.965627e-01  7.692583e-02  3.206949e-01
3-23:2-21:1   -13.955742 -1.476514e+00  7.835388e-02  3.251438e-01
3-72:2-2:6    -13.955742 -1.476514e+00  7.835388e-02  3.251438e-01
4-30-2:5-12:6 -13.955742 -1.476514e+00  7.835388e-02  3.251438e-01
4-b:1-14:4    -13.955742 -1.476514e+00  7.835388e-02  3.251438e-01
1-2:7-27:5    -13.862808  1.094642e+00  7.835388e-02  3.251438e-01
1-46:1-1:5    -13.862808  1.094642e+00  7.835388e-02  3.251438e-01
1-69:6-25:5   -13.862808  1.094642e+00  7.835388e-02  3.251438e-01
3-7:4-23:5    -13.862808  1.094642e+00  7.835388e-02  3.251438e-01
3-48:3-22:5   -11.769962  5.551946e-01  7.841962e-02  3.252294e-01
3-7:1-26:4    -10.241771  3.367172e-01  7.860298e-02  3.258023e-01
4-39:2-8:6    -12.628066  8.389876e-01  7.894069e-02  3.269706e-01
1-46:6-19:6   -11.610743 -5.518024e-01  7.897555e-02  3.269706e-01
2-70:3-22:5   -13.193961 -1.000076e+00  8.014331e-02  3.306657e-01
3-74:5-5:6    -13.193961 -1.000076e+00  8.014331e-02  3.306657e-01
4-30-4:6-13:5 -13.193961 -1.000076e+00  8.014331e-02  3.306657e-01
1-46:3-16:5   -13.163260  9.385233e-01  8.014331e-02  3.306657e-01
3-53:4-4:4    -13.163260  9.385233e-01  8.014331e-02  3.306657e-01
4-39:1-1:6    -13.163260  9.385233e-01  8.014331e-02  3.306657e-01
3-23:6-19:4    -8.115452  1.593294e-01  8.021513e-02  3.307727e-01
3-74:5-24:6   -12.870779  8.796296e-01  8.069047e-02  3.324271e-01
1-46:5-5:4    -10.817098  4.211240e-01  8.070859e-02  3.324271e-01
3-15:6-6:4    -11.398090  5.296119e-01  8.135305e-02  3.346991e-01
3-15:5-5:4    -11.395234  4.745762e-01  8.135305e-02  3.346991e-01
3-74:7-27:4   -12.354925  6.779957e-01  8.142681e-02  3.348115e-01
3-21:2-8:4    -11.228078  4.690380e-01  8.240748e-02  3.386506e-01
4-34:3-10:4    -8.990022  2.170429e-01  8.308095e-02  3.412236e-01
3-23:2-15:6   -10.533703  3.519745e-01  8.380155e-02  3.439872e-01
1-46:2-15:4   -11.546610 -5.197263e-01  8.541059e-02  3.501931e-01
3-48:2-2:5    -11.546610 -5.197263e-01  8.541059e-02  3.501931e-01
4-61:1-1:4    -11.726026 -5.798021e-01  8.568897e-02  3.511348e-01
1-46:4-23:4   -12.111092 -6.397446e-01  8.643723e-02  3.539998e-01
1-2:6-13:4     -9.764105  2.809921e-01  8.679919e-02  3.552803e-01
3-11:1-1:6    -13.455742 -1.120370e+00  8.715855e-02  3.565487e-01
1-3:2-2:4     -10.395234 -3.554988e-01  8.722042e-02  3.565994e-01
5-51:3-22:4    -9.086062  2.181088e-01  8.833646e-02  3.609288e-01
1-24:6-6:4    -12.809351 -7.984423e-01  8.842955e-02  3.609288e-01
3-7:2-2:3     -12.809351 -7.984423e-01  8.842955e-02  3.609288e-01
1-18:3-16:6   -11.515644 -5.047111e-01  8.862608e-02  3.613387e-01
3-30:5-12:4   -10.499372 -3.534101e-01  8.863025e-02  3.613387e-01
1-3:4-23:5    -13.070327  8.934354e-01  8.953108e-02  3.641874e-01
3-30-3:6-13:6 -13.070327  8.934354e-01  8.953108e-02  3.641874e-01
3-9:1-1:4     -13.070327  8.934354e-01  8.953108e-02  3.641874e-01
7-4-1:2-8:6   -13.070327  8.934354e-01  8.953108e-02  3.641874e-01
3-11:6-19:4   -11.156529  4.561305e-01  9.012287e-02  3.663878e-01
6-1:5-12:5    -12.491556  6.672212e-01  9.191455e-02  3.709935e-01
1-69:1-26:1   -14.663260 -1.535408e+00  9.228516e-02  3.709935e-01
3-11:2-21:5   -14.663260 -1.535408e+00  9.228516e-02  3.709935e-01
3-15:6-19:3   -14.663260 -1.535408e+00  9.228516e-02  3.709935e-01
3-23:1-7:1    -14.663260 -1.535408e+00  9.228516e-02  3.709935e-01
3-30:1-26:3   -14.663260 -1.535408e+00  9.228516e-02  3.709935e-01
3-30:2-15:3   -14.663260 -1.535408e+00  9.228516e-02  3.709935e-01
3-33:3-10:3   -14.663260 -1.535408e+00  9.228516e-02  3.709935e-01
3-48:2-21:1   -14.663260 -1.535408e+00  9.228516e-02  3.709935e-01
3-49:1-1:6    -14.663260 -1.535408e+00  9.228516e-02  3.709935e-01
3-53:1-26:6   -14.663260 -1.535408e+00  9.228516e-02  3.709935e-01
3-64:2-15:5   -14.663260 -1.535408e+00  9.228516e-02  3.709935e-01
4-4:3-16:3    -14.663260 -1.535408e+00  9.228516e-02  3.709935e-01
5-a:6-13:5    -14.663260 -1.535408e+00  9.228516e-02  3.709935e-01
1-24:5-12:6   -14.739262  1.786520e+00  9.228516e-02  3.709935e-01
3-43:3-16:6   -14.739262  1.786520e+00  9.228516e-02  3.709935e-01
3-64:1-26:6   -14.739262  1.786520e+00  9.228516e-02  3.709935e-01
3-66:6-19:3   -14.739262  1.786520e+00  9.228516e-02  3.709935e-01
3-9:2-8:6     -14.739262  1.786520e+00  9.228516e-02  3.709935e-01
7-4-1:4-17:5  -14.739262  1.786520e+00  9.228516e-02  3.709935e-01
4-30-2:3-3:5  -12.277846 -6.915271e-01  9.246098e-02  3.714932e-01
4-4:1-26:4    -11.152076 -4.399884e-01  9.269003e-02  3.722060e-01
4-30-2:6-13:6 -13.780493 -1.300943e+00  9.313965e-02  3.729725e-01
1-8:2-21:6    -13.713028  1.008913e+00  9.313965e-02  3.729725e-01
3-11:5-24:5   -13.713028  1.008913e+00  9.313965e-02  3.729725e-01
3-15:3-16:5   -13.713028  1.008913e+00  9.313965e-02  3.729725e-01
4-4:3-10:3    -13.713028  1.008913e+00  9.313965e-02  3.729725e-01
4-59:6-19:5    -9.520752  2.537539e-01  9.374369e-02  3.751830e-01
4-61:3-9:4    -10.692883  3.695023e-01  9.411472e-02  3.764589e-01
4-59:4-4:6    -12.002296  6.165952e-01  9.592363e-02  3.816213e-01
4-4:5-5:5     -12.734270 -7.495327e-01  9.614175e-02  3.816213e-01
1-2:6-19:1    -14.105522 -1.176954e+00  9.625244e-02  3.816213e-01
3-11:2-21:6   -14.105522 -1.176954e+00  9.625244e-02  3.816213e-01
3-53:6-13:5   -14.105522 -1.176954e+00  9.625244e-02  3.816213e-01
1-2:6-6:1     -14.094509  1.076027e+00  9.625244e-02  3.816213e-01
1-3:1-26:1    -14.094509  1.076027e+00  9.625244e-02  3.816213e-01
1-58:2-8:4    -14.094509  1.076027e+00  9.625244e-02  3.816213e-01
1-58:3-22:5   -14.094509  1.076027e+00  9.625244e-02  3.816213e-01
1-8:4-17:6    -14.094509  1.076027e+00  9.625244e-02  3.816213e-01
3-11:4-17:5   -14.094509  1.076027e+00  9.625244e-02  3.816213e-01
3-30-3:2-2:5  -14.094509  1.076027e+00  9.625244e-02  3.816213e-01
3-30-3:3-16:6 -14.094509  1.076027e+00  9.625244e-02  3.816213e-01
3-33:6-19:3   -14.163260  1.464592e+00  9.625244e-02  3.816213e-01
3-64:6-13:6   -14.094509  1.076027e+00  9.625244e-02  3.816213e-01
4-61:3-10:3   -14.094509  1.076027e+00  9.625244e-02  3.816213e-01
3-7:3-22:3    -12.226026 -6.609388e-01  9.795444e-02  3.881559e-01
2-5:1-26:5    -11.426746 -4.632582e-01  9.824250e-02  3.890835e-01
4-61:5-12:6   -12.467102 -7.578004e-01  9.837065e-02  3.891183e-01
6-1:3-10:5    -10.535825 -3.526426e-01  9.842639e-02  3.891183e-01
5-51:5-5:4    -10.525819  3.362072e-01  9.842639e-02  3.891183e-01
5-51:3-16:4   -11.260012 -4.647049e-01  9.852363e-02  3.891183e-01
3-33:2-21:6   -13.302027  9.120510e-01  9.873715e-02  3.891183e-01
2-26:5-5:4    -13.335584 -1.020835e+00  9.873715e-02  3.891183e-01
3-15:2-2:5    -13.335584 -1.020835e+00  9.873715e-02  3.891183e-01
3-53:4-17:4   -13.335584 -1.020835e+00  9.873715e-02  3.891183e-01
3-7:3-3:3     -13.335584 -1.020835e+00  9.873715e-02  3.891183e-01
2-5:1-26:1    -12.983312  8.536344e-01  9.887175e-02  3.892231e-01
4-61:4-23:5   -13.002296 -8.573360e-01  9.887175e-02  3.892231e-01
4-31:1-26:4   -11.775647 -5.721665e-01  1.011363e-01  3.979207e-01
3-48:1-1:4    -11.380360  4.448288e-01  1.014327e-01  3.984344e-01
3-15:3-9:4    -11.398350 -4.505190e-01  1.014327e-01  3.984344e-01
4-4:5-5:4     -11.398350 -4.505190e-01  1.014327e-01  3.984344e-01
5-51:2-8:4    -10.901479 -4.151137e-01  1.033001e-01  4.055487e-01
3-15:2-15:5   -11.539613  5.032134e-01  1.037694e-01  4.068673e-01
3-23:3-16:3   -12.663260 -7.053329e-01  1.038054e-01  4.068673e-01
4-30-2:6-19:4 -12.663260 -7.053329e-01  1.038054e-01  4.068673e-01
3-7:6-19:4     -9.341979  2.279090e-01  1.045392e-01  4.095210e-01
5-51:5-12:5   -12.377826  6.321920e-01  1.047895e-01  4.100557e-01
5-a:5-12:6    -12.377826  6.321920e-01  1.047895e-01  4.100557e-01
2-5:6-13:1    -11.920547  5.938751e-01  1.053423e-01  4.119952e-01
3-21:1-1:6    -13.578298  9.385233e-01  1.077521e-01  4.207354e-01
1-2:3-9:3     -13.628066 -1.161012e+00  1.077521e-01  4.207354e-01
3-30-3:3-3:6  -13.628066 -1.161012e+00  1.077521e-01  4.207354e-01
4-34:1-1:5    -12.901479  8.182290e-01  1.081290e-01  4.219783e-01
3-30:4-17:6   -12.108301  6.036561e-01  1.088570e-01  4.227212e-01
4-34:2-21:5   -11.681523  5.011179e-01  1.092954e-01  4.227212e-01
6-1:6-13:3    -11.681523  5.011179e-01  1.092954e-01  4.227212e-01
1-58:1-26:6   -15.213028  2.008913e+00  1.093750e-01  4.227212e-01
1-69:6-25:3   -15.213028  2.008913e+00  1.093750e-01  4.227212e-01
3-13:3-22:5   -15.213028  2.008913e+00  1.093750e-01  4.227212e-01
3-30-3:2-21:5 -15.213028  2.008913e+00  1.093750e-01  4.227212e-01
3-30:4-4:3    -15.213028  2.008913e+00  1.093750e-01  4.227212e-01
3-66:3-16:3   -15.213028  2.008913e+00  1.093750e-01  4.227212e-01
5-a:7-27:6    -15.213028  2.008913e+00  1.093750e-01  4.227212e-01
1-24:6-13:3   -15.116706 -1.798442e+00  1.093750e-01  4.227212e-01
2-5:7-27:5    -15.116706 -1.798442e+00  1.093750e-01  4.227212e-01
3-20:6-6:4    -15.116706 -1.798442e+00  1.093750e-01  4.227212e-01
3-23:6-19:2   -15.116706 -1.798442e+00  1.093750e-01  4.227212e-01
3-30:4-23:3   -15.116706 -1.798442e+00  1.093750e-01  4.227212e-01
3-64:3-16:5   -15.116706 -1.798442e+00  1.093750e-01  4.227212e-01
3-7:6-25:5    -15.116706 -1.798442e+00  1.093750e-01  4.227212e-01
5-a:1-26:5    -15.116706 -1.798442e+00  1.093750e-01  4.227212e-01
2-5:2-2:5      -9.869184 -2.710309e-01  1.098831e-01  4.240296e-01
3-21:5-5:6    -11.881376  5.834283e-01  1.100156e-01  4.240296e-01
1-69:2-15:5   -11.895234 -5.254238e-01  1.100156e-01  4.240296e-01
6-1:7-27:4    -11.895234 -5.254238e-01  1.100156e-01  4.240296e-01
1-46:4-4:5    -13.200261  8.645227e-01  1.101842e-01  4.240296e-01
1-18:1-7:6    -13.226026 -9.359459e-01  1.101842e-01  4.240296e-01
4-59:2-2:1    -13.226026 -9.359459e-01  1.101842e-01  4.240296e-01
5-a:2-21:4    -13.226026 -9.359459e-01  1.101842e-01  4.240296e-01
4-59:2-21:6   -11.301117  4.318553e-01  1.109393e-01  4.266091e-01
3-15:3-10:4   -10.306367 -3.099427e-01  1.109728e-01  4.266091e-01
3-33:6-13:6   -12.589064  7.609851e-01  1.114029e-01  4.278061e-01
7-4-1:3-3:4   -12.589064  7.609851e-01  1.114029e-01  4.278061e-01
4-59:2-15:6   -10.667405  3.500802e-01  1.131791e-01  4.315134e-01
3-23:6-25:4   -11.275647  4.278335e-01  1.140832e-01  4.315134e-01
3-7:5-12:4    -10.272089  3.019596e-01  1.141217e-01  4.315134e-01
4-61:1-26:5   -12.081645 -5.808509e-01  1.142543e-01  4.315134e-01
4-30-4:2-2:4  -11.855905 -5.062616e-01  1.146604e-01  4.315134e-01
4-34:6-13:5   -10.650967  3.483990e-01  1.152320e-01  4.315134e-01
1-18:1-14:5   -14.002296 -1.383405e+00  1.153183e-01  4.315134e-01
1-2:6-25:4    -14.002296 -1.383405e+00  1.153183e-01  4.315134e-01
1-69:1-7:5    -14.002296 -1.383405e+00  1.153183e-01  4.315134e-01
1-69:3-9:3    -14.002296 -1.383405e+00  1.153183e-01  4.315134e-01
3-48:3-16:3   -14.002296 -1.383405e+00  1.153183e-01  4.315134e-01
3-74:2-21:5   -14.002296 -1.383405e+00  1.153183e-01  4.315134e-01
2-5:7-27:6    -13.920547  9.791652e-01  1.153183e-01  4.315134e-01
3-33:4-23:6   -13.920547  9.791652e-01  1.153183e-01  4.315134e-01
3-43:6-19:6   -13.920547  9.791652e-01  1.153183e-01  4.315134e-01
3-72:4-23:4   -13.920547  9.791652e-01  1.153183e-01  4.315134e-01
3-7:1-26:1    -13.920547  9.791652e-01  1.153183e-01  4.315134e-01
4-30-4:1-7:5  -13.920547  9.791652e-01  1.153183e-01  4.315134e-01
4-61:1-20:5   -13.920547  9.791652e-01  1.153183e-01  4.315134e-01
7-4-1:4-23:5  -13.920547  9.791652e-01  1.153183e-01  4.315134e-01
3-48:5-24:4   -11.250622  4.239501e-01  1.172129e-01  4.315134e-01
1-2:2-21:5    -12.835584 -7.459749e-01  1.172752e-01  4.315134e-01
3-30:2-21:6   -12.835584 -7.459749e-01  1.172752e-01  4.315134e-01
3-15:6-19:6   -12.824224  7.865202e-01  1.172752e-01  4.315134e-01
2-70:1-26:6   -12.296583 -6.540524e-01  1.174774e-01  4.315134e-01
4-59:3-22:1   -12.296583 -6.540524e-01  1.174774e-01  4.315134e-01
3-74:6-6:4    -10.929458 -4.076524e-01  1.180392e-01  4.315134e-01
3-20:3-22:6   -14.455742  1.523486e+00  1.184692e-01  4.315134e-01
3-21:2-8:3    -14.455742  1.523486e+00  1.184692e-01  4.315134e-01
3-43:5-5:6    -14.455742  1.523486e+00  1.184692e-01  4.315134e-01
3-53:6-25:4   -14.455742  1.523486e+00  1.184692e-01  4.315134e-01
7-4-1:3-22:3  -14.455742  1.523486e+00  1.184692e-01  4.315134e-01
2-70:4-23:6   -14.386990 -1.257874e+00  1.184692e-01  4.315134e-01
3-15:1-1:5    -14.386990 -1.257874e+00  1.184692e-01  4.315134e-01
3-33:3-16:5   -14.386990 -1.257874e+00  1.184692e-01  4.315134e-01
4-30-4:4-23:5 -14.386990 -1.257874e+00  1.184692e-01  4.315134e-01
4-31:1-7:5    -14.386990 -1.257874e+00  1.184692e-01  4.315134e-01
4-31:3-16:3   -14.386990 -1.257874e+00  1.184692e-01  4.315134e-01
4-39:2-21:3   -14.386990 -1.257874e+00  1.184692e-01  4.315134e-01
4-4:2-8:3     -14.386990 -1.257874e+00  1.184692e-01  4.315134e-01
3-48:2-21:6   -12.516869  6.165952e-01  1.189205e-01  4.315134e-01
3-66:6-19:4   -11.802027  4.910643e-01  1.192737e-01  4.315134e-01
1-3:3-22:6    -12.020559  5.800693e-01  1.196093e-01  4.315134e-01
1-69:3-22:1   -12.020559  5.800693e-01  1.196093e-01  4.315134e-01
3-64:4-23:4   -13.105522  8.230460e-01  1.214495e-01  4.315134e-01
6-1:3-9:6     -11.392906  4.197378e-01  1.215124e-01  4.315134e-01
2-70:6-19:5   -13.492742 -1.046370e+00  1.220781e-01  4.315134e-01
3-30:3-3:3    -13.492742 -1.046370e+00  1.220781e-01  4.315134e-01
3-74:6-25:4   -13.492742 -1.046370e+00  1.220781e-01  4.315134e-01
1-3:4-17:5    -13.455742  8.796296e-01  1.220781e-01  4.315134e-01
3-30:2-2:3    -13.455742  8.796296e-01  1.220781e-01  4.315134e-01
4-30-2:1-1:4  -13.455742  8.796296e-01  1.220781e-01  4.315134e-01
3-11:5-12:4   -11.766052  4.839574e-01  1.238531e-01  4.315134e-01
1-2:1-20:4    -15.824224 -2.383405e+00  1.250000e-01  4.315134e-01
1-2:6-25:5    -15.824224 -2.383405e+00  1.250000e-01  4.315134e-01
1-3:2-8:1     -15.824224 -2.383405e+00  1.250000e-01  4.315134e-01
2-70:2-15:3   -15.824224 -2.383405e+00  1.250000e-01  4.315134e-01
3-13:1-26:5   -15.824224 -2.383405e+00  1.250000e-01  4.315134e-01
3-15:4-23:1   -15.824224 -2.383405e+00  1.250000e-01  4.315134e-01
3-23:1-20:5   -15.824224 -2.383405e+00  1.250000e-01  4.315134e-01
3-33:2-8:5    -15.824224 -2.383405e+00  1.250000e-01  4.315134e-01
3-72:4-23:5   -15.824224 -2.383405e+00  1.250000e-01  4.315134e-01
3-73:2-8:4    -15.824224 -2.383405e+00  1.250000e-01  4.315134e-01
3-73:6-6:5    -15.824224 -2.383405e+00  1.250000e-01  4.315134e-01
3-74:3-3:1    -15.824224 -2.383405e+00  1.250000e-01  4.315134e-01
3-74:6-6:3    -15.824224 -2.383405e+00  1.250000e-01  4.315134e-01
3-7:4-23:3    -15.824224 -2.383405e+00  1.250000e-01  4.315134e-01
3-9:1-7:3     -15.824224 -2.383405e+00  1.250000e-01  4.315134e-01
4-30-2:1-7:5  -15.824224 -2.383405e+00  1.250000e-01  4.315134e-01
4-31:6-19:1   -15.824224 -2.383405e+00  1.250000e-01  4.315134e-01
4-34:2-8:3    -15.824224 -2.383405e+00  1.250000e-01  4.315134e-01
4-34:5-5:3    -15.824224 -2.383405e+00  1.250000e-01  4.315134e-01
4-4:1-14:5    -15.824224 -2.383405e+00  1.250000e-01  4.315134e-01
4-4:2-21:3    -15.824224 -2.383405e+00  1.250000e-01  4.315134e-01
5-51:5-12:1   -15.824224 -2.383405e+00  1.250000e-01  4.315134e-01
1-8:3-22:1    -15.955742  2.523486e+00  1.250000e-01  4.315134e-01
2-70:3-16:1   -15.955742  2.523486e+00  1.250000e-01  4.315134e-01
3-13:2-15:3   -15.955742  2.523486e+00  1.250000e-01  4.315134e-01
3-13:5-24:6   -15.955742  2.523486e+00  1.250000e-01  4.315134e-01
3-21:1-20:5   -15.955742  2.523486e+00  1.250000e-01  4.315134e-01
3-43:1-14:5   -15.955742  2.523486e+00  1.250000e-01  4.315134e-01
3-43:6-25:4   -15.955742  2.523486e+00  1.250000e-01  4.315134e-01
3-53:2-2:3    -15.955742  2.523486e+00  1.250000e-01  4.315134e-01
3-53:3-3:1    -15.955742  2.523486e+00  1.250000e-01  4.315134e-01
3-53:4-23:5   -15.955742  2.523486e+00  1.250000e-01  4.315134e-01
3-64:5-12:5   -15.955742  2.523486e+00  1.250000e-01  4.315134e-01
3-72:3-9:6    -15.955742  2.523486e+00  1.250000e-01  4.315134e-01
3-73:5-24:5   -15.955742  2.523486e+00  1.250000e-01  4.315134e-01
3-9:3-9:1     -15.955742  2.523486e+00  1.250000e-01  4.315134e-01
3-9:6-13:1    -15.955742  2.523486e+00  1.250000e-01  4.315134e-01
3-h:3-9:4     -15.955742  2.523486e+00  1.250000e-01  4.315134e-01
4-31:1-14:3   -15.955742  2.523486e+00  1.250000e-01  4.315134e-01
4-39:1-7:1    -15.955742  2.523486e+00  1.250000e-01  4.315134e-01
4-59:6-19:2   -15.955742  2.523486e+00  1.250000e-01  4.315134e-01
4-61:1-20:6   -15.955742  2.523486e+00  1.250000e-01  4.315134e-01
7-4-1:1-26:1  -15.955742  2.523486e+00  1.250000e-01  4.315134e-01
7-4-1:4-23:3  -15.955742  2.523486e+00  1.250000e-01  4.315134e-01
1-18:1-7:3    -32.616769 -3.479857e+01  1.250000e-01  4.315134e-01
1-18:3-9:2    -32.723509  3.458509e+01  1.250000e-01  4.315134e-01
1-18:4-23:2   -32.616769 -3.479857e+01  1.250000e-01  4.315134e-01
1-24:2-15:1   -32.616769 -3.479857e+01  1.250000e-01  4.315134e-01
1-24:2-2:2    -32.723509  3.458509e+01  1.250000e-01  4.315134e-01
1-24:4-23:1   -32.616769 -3.479857e+01  1.250000e-01  4.315134e-01
1-24:5-12:3   -32.616769 -3.479857e+01  1.250000e-01  4.315134e-01
1-2:1-14:3    -32.616769 -3.479857e+01  1.250000e-01  4.315134e-01
1-2:1-7:3     -32.616769 -3.479857e+01  1.250000e-01  4.315134e-01
1-2:6-13:2    -32.616769 -3.479857e+01  1.250000e-01  4.315134e-01
1-3:3-16:1    -32.616769 -3.479857e+01  1.250000e-01  4.315134e-01
1-3:4-23:3    -32.616769 -3.479857e+01  1.250000e-01  4.315134e-01
1-45:4-17:4   -32.723509  3.458509e+01  1.250000e-01  4.315134e-01
1-46:5-5:3    -32.616769 -3.479857e+01  1.250000e-01  4.315134e-01
1-58:3-22:1   -32.723509  3.458509e+01  1.250000e-01  4.315134e-01
1-58:4-17:4   -32.616769 -3.479857e+01  1.250000e-01  4.315134e-01
1-58:6-13:1   -32.723509  3.458509e+01  1.250000e-01  4.315134e-01
1-8:1-20:6    -32.723509  3.458509e+01  1.250000e-01  4.315134e-01
1-8:2-21:3    -32.616769 -3.479857e+01  1.250000e-01  4.315134e-01
1-8:3-16:1    -32.616769 -3.479857e+01  1.250000e-01  4.315134e-01
1-NL1:6-13:4  -32.723509  3.458509e+01  1.250000e-01  4.315134e-01
2-26:1-14:5   -32.723509  3.458509e+01  1.250000e-01  4.315134e-01
2-26:4-17:6   -32.616769 -3.479857e+01  1.250000e-01  4.315134e-01
2-26:6-19:6   -32.616769 -3.479857e+01  1.250000e-01  4.315134e-01
2-70:1-1:3    -32.616769 -3.479857e+01  1.250000e-01  4.315134e-01
2-70:5-24:3   -32.616769 -3.479857e+01  1.250000e-01  4.315134e-01
3-13:1-26:3   -32.723509  3.458509e+01  1.250000e-01  4.315134e-01
3-13:2-2:3    -32.616769 -3.479857e+01  1.250000e-01  4.315134e-01
3-13:4-17:4   -32.616769 -3.479857e+01  1.250000e-01  4.315134e-01
3-13:4-23:3   -32.723509  3.458509e+01  1.250000e-01  4.315134e-01
3-13:6-13:1   -32.723509  3.458509e+01  1.250000e-01  4.315134e-01
3-13:6-13:3   -32.616769 -3.479857e+01  1.250000e-01  4.315134e-01
3-15:1-20:5   -32.723509  3.458509e+01  1.250000e-01  4.315134e-01
3-20:2-15:3   -32.723509  3.458509e+01  1.250000e-01  4.315134e-01
3-20:2-8:5    -32.723509  3.458509e+01  1.250000e-01  4.315134e-01
3-20:5-12:5   -32.723509  3.458509e+01  1.250000e-01  4.315134e-01
3-20:6-13:6   -32.616769 -3.479857e+01  1.250000e-01  4.315134e-01
3-20:6-19:6   -32.723509  3.458509e+01  1.250000e-01  4.315134e-01
3-22:2-15:4   -32.723509  3.458509e+01  1.250000e-01  4.315134e-01
3-23:2-15:2   -32.616769 -3.479857e+01  1.250000e-01  4.315134e-01
3-23:4-4:2    -32.616769 -3.479857e+01  1.250000e-01  4.315134e-01
3-23:6-13:2   -32.616769 -3.479857e+01  1.250000e-01  4.315134e-01
3-23:7-27:1   -32.616769 -3.479857e+01  1.250000e-01  4.315134e-01
3-23:7-27:2   -32.616769 -3.479857e+01  1.250000e-01  4.315134e-01
3-30-3:3-16:1 -32.723509  3.458509e+01  1.250000e-01  4.315134e-01
3-30-3:6-19:3 -32.616769 -3.479857e+01  1.250000e-01  4.315134e-01
3-30-3:6-25:4 -32.616769 -3.479857e+01  1.250000e-01  4.315134e-01
3-33:1-26:1   -32.723509  3.458509e+01  1.250000e-01  4.315134e-01
3-33:2-8:1    -32.723509  3.458509e+01  1.250000e-01  4.315134e-01
3-33:3-10:1   -32.723509  3.458509e+01  1.250000e-01  4.315134e-01
3-33:4-4:3    -32.616769 -3.479857e+01  1.250000e-01  4.315134e-01
3-43:3-10:1   -32.723509  3.458509e+01  1.250000e-01  4.315134e-01
3-43:3-9:1    -32.723509  3.458509e+01  1.250000e-01  4.315134e-01
3-43:5-12:1   -32.723509  3.458509e+01  1.250000e-01  4.315134e-01
3-43:5-24:2   -32.723509  3.458509e+01  1.250000e-01  4.315134e-01
3-48:3-3:2    -32.723509  3.458509e+01  1.250000e-01  4.315134e-01
3-48:6-6:1    -32.616769 -3.479857e+01  1.250000e-01  4.315134e-01
3-49:4-23:1   -32.616769 -3.479857e+01  1.250000e-01  4.315134e-01
3-49:6-13:3   -32.616769 -3.479857e+01  1.250000e-01  4.315134e-01
3-49:6-6:1    -32.723509  3.458509e+01  1.250000e-01  4.315134e-01
3-53:1-14:3   -32.723509  3.458509e+01  1.250000e-01  4.315134e-01
3-53:1-20:5   -32.616769 -3.479857e+01  1.250000e-01  4.315134e-01
3-53:2-15:3   -32.616769 -3.479857e+01  1.250000e-01  4.315134e-01
3-64:1-26:3   -32.616769 -3.479857e+01  1.250000e-01  4.315134e-01
3-64:7-27:4   -32.616769 -3.479857e+01  1.250000e-01  4.315134e-01
3-66:5-5:1    -32.723509  3.458509e+01  1.250000e-01  4.315134e-01
3-72:2-15:5   -32.616769 -3.479857e+01  1.250000e-01  4.315134e-01
3-72:2-21:1   -32.616769 -3.479857e+01  1.250000e-01  4.315134e-01
3-72:3-16:1   -32.616769 -3.479857e+01  1.250000e-01  4.315134e-01
3-72:7-27:3   -32.723509  3.458509e+01  1.250000e-01  4.315134e-01
3-73:2-21:5   -32.616769 -3.479857e+01  1.250000e-01  4.315134e-01
3-73:6-6:6    -32.723509  3.458509e+01  1.250000e-01  4.315134e-01
3-74:2-21:1   -32.616769 -3.479857e+01  1.250000e-01  4.315134e-01
3-74:5-12:1   -32.723509  3.458509e+01  1.250000e-01  4.315134e-01
3-7:1-14:1    -32.723509  3.458509e+01  1.250000e-01  4.315134e-01
3-7:2-2:2     -32.723509  3.458509e+01  1.250000e-01  4.315134e-01
3-7:3-3:1     -32.616769 -3.479857e+01  1.250000e-01  4.315134e-01
3-7:7-27:6    -32.616769 -3.479857e+01  1.250000e-01  4.315134e-01
3-9:2-15:3    -32.723509  3.458509e+01  1.250000e-01  4.315134e-01
3-d:2-2:4     -32.723509  3.458509e+01  1.250000e-01  4.315134e-01
3-h:1-7:4     -32.616769 -3.479857e+01  1.250000e-01  4.315134e-01
4-28:1-1:4    -32.616769 -3.479857e+01  1.250000e-01  4.315134e-01
4-28:4-17:4   -32.616769 -3.479857e+01  1.250000e-01  4.315134e-01
4-28:5-12:6   -32.616769 -3.479857e+01  1.250000e-01  4.315134e-01
4-28:6-25:4   -32.616769 -3.479857e+01  1.250000e-01  4.315134e-01
4-30-2:1-14:4 -32.616769 -3.479857e+01  1.250000e-01  4.315134e-01
4-30-2:2-15:1 -32.616769 -3.479857e+01  1.250000e-01  4.315134e-01
4-30-2:5-12:3 -32.616769 -3.479857e+01  1.250000e-01  4.315134e-01
4-30-2:5-5:3  -32.616769 -3.479857e+01  1.250000e-01  4.315134e-01
4-30-4:2-21:1 -32.616769 -3.479857e+01  1.250000e-01  4.315134e-01
4-30-4:2-2:1  -32.616769 -3.479857e+01  1.250000e-01  4.315134e-01
4-34:2-21:2   -32.723509  3.458509e+01  1.250000e-01  4.315134e-01
4-34:3-3:2    -32.616769 -3.479857e+01  1.250000e-01  4.315134e-01
4-39:1-7:3    -32.616769 -3.479857e+01  1.250000e-01  4.315134e-01
4-4:2-15:1    -32.616769 -3.479857e+01  1.250000e-01  4.315134e-01
4-55:3-10:5   -32.723509  3.458509e+01  1.250000e-01  4.315134e-01
4-55:3-16:4   -32.723509  3.458509e+01  1.250000e-01  4.315134e-01
4-59:7-27:2   -32.616769 -3.479857e+01  1.250000e-01  4.315134e-01
4-61:5-5:2    -32.723509  3.458509e+01  1.250000e-01  4.315134e-01
4-61:6-6:1    -32.616769 -3.479857e+01  1.250000e-01  4.315134e-01
4-b:1-14:5    -32.616769 -3.479857e+01  1.250000e-01  4.315134e-01
4-b:1-20:5    -32.616769 -3.479857e+01  1.250000e-01  4.315134e-01
4-b:1-7:6     -32.616769 -3.479857e+01  1.250000e-01  4.315134e-01
4-b:3-16:3    -32.616769 -3.479857e+01  1.250000e-01  4.315134e-01
4-b:4-17:3    -32.616769 -3.479857e+01  1.250000e-01  4.315134e-01
5-51:4-23:1   -32.616769 -3.479857e+01  1.250000e-01  4.315134e-01
5-a:2-21:3    -32.616769 -3.479857e+01  1.250000e-01  4.315134e-01
5-a:3-3:2     -32.723509  3.458509e+01  1.250000e-01  4.315134e-01
5-a:6-19:1    -32.616769 -3.479857e+01  1.250000e-01  4.315134e-01
6-1:1-14:3    -32.616769 -3.479857e+01  1.250000e-01  4.315134e-01
6-1:2-8:1     -32.616769 -3.479857e+01  1.250000e-01  4.315134e-01
6-1:6-25:1    -32.616769 -3.479857e+01  1.250000e-01  4.315134e-01
7-4-1:3-3:1   -32.723509  3.458509e+01  1.250000e-01  4.315134e-01
7-81:2-2:6    -32.723509  3.458509e+01  1.250000e-01  4.315134e-01
3-30-3:3-9:4  -12.751046  7.579510e-01  1.262895e-01  4.353393e-01
3-48:3-10:3   -12.759583 -6.989067e-01  1.262895e-01  4.353393e-01
4-30-2:3-16:4 -12.759583 -6.989067e-01  1.262895e-01  4.353393e-01
5-51:2-8:6    -11.178064  4.130618e-01  1.265101e-01  4.358912e-01
1-18:2-2:3    -12.193961 -5.968085e-01  1.299179e-01  4.474192e-01
1-46:4-17:4   -11.937930  5.591097e-01  1.301777e-01  4.480997e-01
1-18:6-6:4    -10.032997 -2.748804e-01  1.308156e-01  4.500806e-01
3-30:6-13:4    -9.799470  2.467869e-01  1.310822e-01  4.507826e-01
1-2:5-24:4    -10.969252  3.642872e-01  1.319786e-01  4.536489e-01
4-34:3-10:1   -13.016869  7.865202e-01  1.324982e-01  4.547842e-01
4-4:5-5:6     -13.016869  7.865202e-01  1.324982e-01  4.547842e-01
4-b:4-17:5    -13.031743 -7.984423e-01  1.324982e-01  4.547842e-01
4-30-2:6-13:4 -12.428100 -6.797978e-01  1.336742e-01  4.577285e-01
4-31:3-22:6   -12.428100 -6.797978e-01  1.336742e-01  4.577285e-01
3-23:6-25:5   -13.824224 -1.213480e+00  1.338005e-01  4.577285e-01
4-30-4:1-14:4 -13.824224 -1.213480e+00  1.338005e-01  4.577285e-01
1-46:1-26:3   -13.766486  9.019974e-01  1.338005e-01  4.577285e-01
3-53:6-19:6   -13.766486  9.019974e-01  1.338005e-01  4.577285e-01
7-4-1:2-21:6  -13.766486  9.019974e-01  1.338005e-01  4.577285e-01
6-1:3-22:3    -12.687715 -6.564233e-01  1.351565e-01  4.617098e-01
1-8:4-23:4    -12.681523  7.320724e-01  1.351565e-01  4.617098e-01
1-8:5-12:4    -12.681523  7.320724e-01  1.351565e-01  4.617098e-01
3-23:1-26:4    -8.854641  1.827601e-01  1.353201e-01  4.620497e-01
3-30:5-24:4   -11.123785 -3.834048e-01  1.356556e-01  4.627745e-01
1-18:2-8:6    -12.128066  5.641277e-01  1.360324e-01  4.627745e-01
3-66:5-12:6   -13.343258  8.295889e-01  1.360459e-01  4.627745e-01
1-24:3-3:3    -13.370779 -9.504454e-01  1.360459e-01  4.627745e-01
1-3:1-1:6     -13.370779 -9.504454e-01  1.360459e-01  4.627745e-01
3-30-3:5-12:4 -13.370779 -9.504454e-01  1.360459e-01  4.627745e-01
3-33:3-22:5   -13.370779 -9.504454e-01  1.360459e-01  4.627745e-01
4-59:1-20:5   -13.370779 -9.504454e-01  1.360459e-01  4.627745e-01
3-48:6-6:4    -10.776306 -3.470630e-01  1.376617e-01  4.680496e-01
3-74:1-7:4    -11.870779 -4.765142e-01  1.405383e-01  4.776049e-01
3-30:3-9:4    -10.594509  3.270885e-01  1.412376e-01  4.797551e-01
4-34:1-26:5   -12.098619 -5.469036e-01  1.420714e-01  4.821330e-01
3-53:5-5:4    -12.082988  5.530300e-01  1.420714e-01  4.821330e-01
1-2:4-23:6    -12.933545  7.540987e-01  1.433067e-01  4.852568e-01
4-59:3-9:3    -12.933545  7.540987e-01  1.433067e-01  4.852568e-01
1-8:3-10:1    -14.226026  1.339061e+00  1.434631e-01  4.852568e-01
1-18:3-10:1   -14.163260 -1.061477e+00  1.434631e-01  4.852568e-01
3-13:3-22:6   -14.163260 -1.061477e+00  1.434631e-01  4.852568e-01
3-23:5-5:1    -14.163260 -1.061477e+00  1.434631e-01  4.852568e-01
3-53:3-16:6   -14.163260 -1.061477e+00  1.434631e-01  4.852568e-01
4-34:3-10:3   -12.615298  7.085176e-01  1.438651e-01  4.859323e-01
2-5:6-25:5    -12.619529 -6.178701e-01  1.438651e-01  4.859323e-01
4-61:2-15:6   -12.619529 -6.178701e-01  1.438651e-01  4.859323e-01
1-69:2-21:6   -11.405673  3.942027e-01  1.447823e-01  4.878720e-01
2-26:3-9:6    -14.824224  1.616595e+00  1.459961e-01  4.878720e-01
3-20:2-2:6    -14.824224  1.616595e+00  1.459961e-01  4.878720e-01
3-43:3-22:3   -14.824224  1.616595e+00  1.459961e-01  4.878720e-01
3-9:1-26:5    -14.824224  1.616595e+00  1.459961e-01  4.878720e-01
4-39:7-27:5   -14.824224  1.616595e+00  1.459961e-01  4.878720e-01
4-4:3-3:3     -14.824224  1.616595e+00  1.459961e-01  4.878720e-01
4-4:4-17:3    -14.824224  1.616595e+00  1.459961e-01  4.878720e-01
4-61:3-3:1    -14.824224  1.616595e+00  1.459961e-01  4.878720e-01
4-b:4-23:5    -14.824224  1.616595e+00  1.459961e-01  4.878720e-01
1-46:6-19:1   -14.739262 -1.383405e+00  1.459961e-01  4.878720e-01
3-15:3-10:1   -14.739262 -1.383405e+00  1.459961e-01  4.878720e-01
3-15:6-6:1    -14.739262 -1.383405e+00  1.459961e-01  4.878720e-01
4-30-4:2-15:6 -14.739262 -1.383405e+00  1.459961e-01  4.878720e-01
4-30-4:3-9:6  -14.739262 -1.383405e+00  1.459961e-01  4.878720e-01
4-34:6-6:1    -14.739262 -1.383405e+00  1.459961e-01  4.878720e-01
4-34:7-27:5   -14.739262 -1.383405e+00  1.459961e-01  4.878720e-01
4-39:6-19:3   -14.739262 -1.383405e+00  1.459961e-01  4.878720e-01
4-4:1-14:6    -14.739262 -1.383405e+00  1.459961e-01  4.878720e-01
4-61:5-5:3    -14.739262 -1.383405e+00  1.459961e-01  4.878720e-01
4-b:1-7:5     -14.739262 -1.383405e+00  1.459961e-01  4.878720e-01
5-a:1-7:6     -14.739262 -1.383405e+00  1.459961e-01  4.878720e-01
5-a:6-6:5     -14.739262 -1.383405e+00  1.459961e-01  4.878720e-01
4-34:3-3:6    -10.700063  3.197391e-01  1.471962e-01  4.916546e-01
3-74:3-16:4   -10.858486 -3.603212e-01  1.479976e-01  4.935319e-01
3-48:2-15:6   -12.039297  5.425946e-01  1.480322e-01  4.935319e-01
4-34:4-17:5   -12.039297  5.425946e-01  1.480322e-01  4.935319e-01
3-30:6-13:5   -12.053353 -5.242674e-01  1.480322e-01  4.935319e-01
3-48:2-21:5   -13.239262  7.865202e-01  1.496128e-01  4.981104e-01
3-74:5-12:6   -13.259583 -8.688317e-01  1.496128e-01  4.981104e-01
5-51:6-13:3   -13.259583 -8.688317e-01  1.496128e-01  4.981104e-01
5-a:3-22:6    -11.782263  4.515359e-01  1.506752e-01  5.014159e-01
3-72:3-16:4   -13.669297 -1.078550e+00  1.515896e-01  5.032971e-01
3-74:3-16:5   -13.669297 -1.078550e+00  1.515896e-01  5.032971e-01
3-21:4-23:5   -13.628066  8.389876e-01  1.515896e-01  5.032971e-01
3-43:1-1:4    -13.628066  8.389876e-01  1.515896e-01  5.032971e-01
4-39:1-26:3   -13.628066  8.389876e-01  1.515896e-01  5.032971e-01
3-15:3-3:4    -10.524036 -3.040824e-01  1.518944e-01  5.040769e-01
1-18:1-26:6   -11.165518  3.879708e-01  1.521209e-01  5.045960e-01
3-48:4-23:4   -11.351502  3.871133e-01  1.523378e-01  5.050829e-01
4-59:6-19:1   -12.543103  5.641277e-01  1.524078e-01  5.050829e-01
3-64:5-12:4   -12.854925  7.251196e-01  1.538599e-01  5.091341e-01
3-30:2-8:6    -12.862808 -6.915271e-01  1.538599e-01  5.091341e-01
6-1:4-4:6     -12.009546 -5.029865e-01  1.539128e-01  5.091341e-01
4-61:4-17:6   -11.996906  5.327636e-01  1.539128e-01  5.091341e-01
4-61:3-22:4    -9.433476 -1.972696e-01  1.539931e-01  5.091663e-01
3-21:6-19:5   -12.244289  5.455121e-01  1.550019e-01  5.117974e-01
4-30-2:5-12:4 -12.263026 -5.869382e-01  1.550019e-01  5.117974e-01
5-51:3-3:3    -12.263026 -5.869382e-01  1.550019e-01  5.117974e-01
4-59:3-10:5    -8.558534  1.479766e-01  1.554750e-01  5.131245e-01
1-46:3-10:5   -11.746815  4.454832e-01  1.556565e-01  5.132533e-01
3-74:3-10:5   -11.766486 -4.988821e-01  1.556565e-01  5.132533e-01
1-46:2-2:4    -10.633994  3.144517e-01  1.565315e-01  5.159025e-01
4-39:1-26:4    -9.707340  2.185307e-01  1.590374e-01  5.239220e-01
1-18:3-22:1   -11.299300  3.805278e-01  1.597615e-01  5.260671e-01
4-34:6-6:6    -11.712224  4.397174e-01  1.605784e-01  5.285156e-01
3-7:3-16:6    -12.483312  5.494810e-01  1.607796e-01  5.286950e-01
3-9:2-2:6     -12.483312  5.494810e-01  1.607796e-01  5.286950e-01
3-48:5-24:6   -12.195530  5.341330e-01  1.618814e-01  5.318332e-01
1-2:6-13:6    -11.097075  3.793448e-01  1.618815e-01  5.318332e-01
1-3:5-5:6     -13.157274 -7.984423e-01  1.627557e-01  5.337319e-01
3-11:1-7:4    -13.157274 -7.984423e-01  1.627557e-01  5.337319e-01
6-1:4-4:5     -13.157274 -7.984423e-01  1.627557e-01  5.337319e-01
3-53:3-9:4    -13.142522  7.490455e-01  1.627557e-01  5.337319e-01
3-64:6-19:4   -11.290283 -4.041634e-01  1.634232e-01  5.355500e-01
2-5:3-16:5    -10.747765 -3.192745e-01  1.634587e-01  5.355500e-01
1-46:3-22:3   -12.780493  6.990573e-01  1.641494e-01  5.368371e-01
1-69:1-26:3   -12.780493  6.990573e-01  1.641494e-01  5.368371e-01
3-43:2-2:4    -12.780493  6.990573e-01  1.641494e-01  5.368371e-01
3-30:1-14:4   -12.785817 -6.464392e-01  1.641494e-01  5.368371e-01
1-69:5-5:4    -10.430817  2.856219e-01  1.643418e-01  5.372225e-01
4-61:3-3:5    -10.913470 -3.434384e-01  1.649070e-01  5.388257e-01
2-70:5-5:6    -11.925934 -4.640233e-01  1.654279e-01  5.397938e-01
3-72:3-22:4   -11.925934 -4.640233e-01  1.654279e-01  5.397938e-01
4-34:4-23:5   -11.915733  5.147155e-01  1.654279e-01  5.397938e-01
3-23:5-24:4    -9.657297  2.179521e-01  1.663160e-01  5.424459e-01
1-46:6-25:4   -13.983312  8.536344e-01  1.670685e-01  5.436703e-01
3-21:3-3:3    -13.983312  8.536344e-01  1.670685e-01  5.436703e-01
3-49:1-26:6   -13.983312  8.536344e-01  1.670685e-01  5.436703e-01
3-49:4-17:4   -13.983312  8.536344e-01  1.670685e-01  5.436703e-01
3-53:3-22:5   -13.983312  8.536344e-01  1.670685e-01  5.436703e-01
3-72:2-15:4   -13.531743 -9.683673e-01  1.686375e-01  5.477870e-01
3-73:5-12:4   -13.531743 -9.683673e-01  1.686375e-01  5.477870e-01
3-15:3-16:6   -13.502296  7.865202e-01  1.686375e-01  5.477870e-01
4-30-4:1-7:4  -13.502296  7.865202e-01  1.686375e-01  5.477870e-01
4-39:3-3:5     -9.999372 -2.434746e-01  1.691699e-01  5.492689e-01
5-a:1-26:6    -11.661384 -4.505190e-01  1.702424e-01  5.525021e-01
4-39:2-15:4    -9.859349  2.204167e-01  1.706627e-01  5.536170e-01
2-5:3-9:3     -12.709815  6.754888e-01  1.741711e-01  5.642362e-01
7-4-1:2-15:4  -12.709815  6.754888e-01  1.741711e-01  5.642362e-01
1-18:3-3:3    -12.713028 -6.057973e-01  1.741711e-01  5.642362e-01
3-9:6-19:4    -11.628066 -4.358723e-01  1.749839e-01  5.666145e-01
3-11:6-19:5   -13.052064  7.161308e-01  1.754652e-01  5.674085e-01
1-2:4-17:5    -13.062443 -7.370418e-01  1.754652e-01  5.674085e-01
4-61:2-8:6    -13.062443 -7.370418e-01  1.754652e-01  5.674085e-01
6-1:3-16:5    -11.847126 -4.292085e-01  1.766106e-01  5.698141e-01
3-21:3-3:5    -11.835584  4.239501e-01  1.766106e-01  5.698141e-01
3-23:5-5:3    -12.391100 -6.057973e-01  1.770014e-01  5.698141e-01
3-74:2-2:4    -10.341513 -2.705108e-01  1.783816e-01  5.698141e-01
2-70:6-6:3    -14.531743  1.371483e+00  1.795654e-01  5.698141e-01
3-13:3-3:5    -14.531743  1.371483e+00  1.795654e-01  5.698141e-01
3-21:1-26:1   -14.531743  1.371483e+00  1.795654e-01  5.698141e-01
3-49:5-12:5   -14.531743  1.371483e+00  1.795654e-01  5.698141e-01
3-53:5-24:5   -14.531743  1.371483e+00  1.795654e-01  5.698141e-01
3-9:6-19:5    -14.531743  1.371483e+00  1.795654e-01  5.698141e-01
4-30-2:5-24:5 -14.531743  1.371483e+00  1.795654e-01  5.698141e-01
4-39:1-7:6    -14.531743  1.371483e+00  1.795654e-01  5.698141e-01
1-24:1-26:5   -14.455742 -1.120370e+00  1.795654e-01  5.698141e-01
1-69:2-8:3    -14.455742 -1.120370e+00  1.795654e-01  5.698141e-01
1-8:5-5:5     -14.455742 -1.120370e+00  1.795654e-01  5.698141e-01
4-31:2-2:3    -14.455742 -1.120370e+00  1.795654e-01  5.698141e-01
1-8:6-6:1     -15.324224  1.786520e+00  1.796875e-01  5.698141e-01
3-30-3:4-23:4 -15.324224  1.786520e+00  1.796875e-01  5.698141e-01
3-33:1-14:6   -15.324224  1.786520e+00  1.796875e-01  5.698141e-01
3-48:4-23:1   -15.324224  1.786520e+00  1.796875e-01  5.698141e-01
3-49:2-15:5   -15.324224  1.786520e+00  1.796875e-01  5.698141e-01
3-66:4-17:6   -15.324224  1.786520e+00  1.796875e-01  5.698141e-01
3-66:6-19:6   -15.324224  1.786520e+00  1.796875e-01  5.698141e-01
3-72:4-17:6   -15.324224  1.786520e+00  1.796875e-01  5.698141e-01
3-9:3-9:5     -15.324224  1.786520e+00  1.796875e-01  5.698141e-01
3-9:6-19:1    -15.324224  1.786520e+00  1.796875e-01  5.698141e-01
4-30-4:5-5:1  -15.324224  1.786520e+00  1.796875e-01  5.698141e-01
4-31:3-16:1   -15.324224  1.786520e+00  1.796875e-01  5.698141e-01
7-4-1:6-19:3  -15.324224  1.786520e+00  1.796875e-01  5.698141e-01
1-24:6-13:1   -15.213028 -1.605797e+00  1.796875e-01  5.698141e-01
1-46:3-16:3   -15.213028 -1.605797e+00  1.796875e-01  5.698141e-01
3-30-3:1-20:4 -15.213028 -1.605797e+00  1.796875e-01  5.698141e-01
3-30:2-21:1   -15.213028 -1.605797e+00  1.796875e-01  5.698141e-01
3-30:3-3:1    -15.213028 -1.605797e+00  1.796875e-01  5.698141e-01
3-33:3-3:3    -15.213028 -1.605797e+00  1.796875e-01  5.698141e-01
3-64:2-8:6    -15.213028 -1.605797e+00  1.796875e-01  5.698141e-01
3-64:4-4:6    -15.213028 -1.605797e+00  1.796875e-01  5.698141e-01
3-72:1-14:4   -15.213028 -1.605797e+00  1.796875e-01  5.698141e-01
3-7:6-6:1     -15.213028 -1.605797e+00  1.796875e-01  5.698141e-01
3-7:6-6:3     -15.213028 -1.605797e+00  1.796875e-01  5.698141e-01
4-30-2:4-4:5  -15.213028 -1.605797e+00  1.796875e-01  5.698141e-01
4-31:7-27:4   -15.213028 -1.605797e+00  1.796875e-01  5.698141e-01
4-34:3-16:1   -15.213028 -1.605797e+00  1.796875e-01  5.698141e-01
4-39:4-17:1   -15.213028 -1.605797e+00  1.796875e-01  5.698141e-01
6-1:1-26:5    -11.550777  4.145514e-01  1.842859e-01  5.836250e-01
5-51:1-1:4    -11.563751 -4.084958e-01  1.842859e-01  5.836250e-01
3-48:3-16:4   -11.130216  3.607563e-01  1.846826e-01  5.836250e-01
3-7:2-2:6     -11.142522 -3.459301e-01  1.846826e-01  5.836250e-01
3-11:2-15:6   -13.386990  7.421260e-01  1.849333e-01  5.836250e-01
3-15:2-21:5   -13.386990  7.421260e-01  1.849333e-01  5.836250e-01
3-49:6-19:6   -13.386990  7.421260e-01  1.849333e-01  5.836250e-01
4-30-4:6-6:5  -13.407779 -8.764449e-01  1.849333e-01  5.836250e-01
4-4:4-23:6    -13.407779 -8.764449e-01  1.849333e-01  5.836250e-01
4-59:4-17:3   -13.407779 -8.764449e-01  1.849333e-01  5.836250e-01
5-51:2-21:3   -13.407779 -8.764449e-01  1.849333e-01  5.836250e-01
3-7:1-7:5     -12.967102  6.869845e-01  1.877416e-01  5.911932e-01
1-24:6-13:5   -12.974005 -6.829651e-01  1.877416e-01  5.911932e-01
3-11:2-8:4    -12.974005 -6.829651e-01  1.877416e-01  5.911932e-01
3-73:2-2:4    -12.974005 -6.829651e-01  1.877416e-01  5.911932e-01
4-31:1-26:5   -12.974005 -6.829651e-01  1.877416e-01  5.911932e-01
6-1:3-3:5     -12.026129 -4.698196e-01  1.882162e-01  5.923115e-01
1-69:3-3:5    -11.532683 -3.956832e-01  1.888467e-01  5.923115e-01
1-24:4-4:4    -13.870779 -1.120370e+00  1.892471e-01  5.923115e-01
3-11:6-19:6   -13.870779 -1.120370e+00  1.892471e-01  5.923115e-01
3-48:6-19:3   -13.870779 -1.120370e+00  1.892471e-01  5.923115e-01
4-59:5-12:3   -13.870779 -1.120370e+00  1.892471e-01  5.923115e-01
1-8:6-19:3    -13.824224  7.865202e-01  1.892471e-01  5.923115e-01
3-15:1-26:1   -13.824224  7.865202e-01  1.892471e-01  5.923115e-01
3-15:2-2:1    -13.824224  7.865202e-01  1.892471e-01  5.923115e-01
3-30-3:3-22:6 -13.824224  7.865202e-01  1.892471e-01  5.923115e-01
3-33:5-5:6    -13.824224  7.865202e-01  1.892471e-01  5.923115e-01
4-34:6-13:1   -13.824224  7.865202e-01  1.892471e-01  5.923115e-01
4-39:2-2:3    -13.824224  7.865202e-01  1.892471e-01  5.923115e-01
4-61:1-20:4   -13.824224  7.865202e-01  1.892471e-01  5.923115e-01
3-33:6-19:4   -11.096561 -3.289571e-01  1.914988e-01  5.990986e-01
3-74:6-19:6   -12.266486  5.011179e-01  1.925265e-01  6.014793e-01
1-2:1-26:6    -12.282263 -5.484641e-01  1.925265e-01  6.014793e-01
4-34:1-1:4    -10.901741 -3.199795e-01  1.927259e-01  6.014793e-01
3-11:3-10:4   -10.889042  3.170349e-01  1.927259e-01  6.014793e-01
3-23:3-3:4     -8.796449 -1.496391e-01  1.927375e-01  6.014793e-01
3-7:1-14:4    -11.728078  4.080085e-01  1.927604e-01  6.014793e-01
7-4-1:2-8:4   -12.570327  5.096800e-01  1.934127e-01  6.029924e-01
1-3:2-8:5     -12.578298 -5.354079e-01  1.934127e-01  6.029924e-01
4-34:2-2:5    -10.240515 -2.631106e-01  1.937888e-01  6.039038e-01
4-b:5-12:4    -11.983312 -4.505190e-01  1.945052e-01  6.056126e-01
1-69:4-17:6   -11.974005  4.869599e-01  1.945052e-01  6.056126e-01
4-59:3-16:6   -11.062443  3.100821e-01  1.948567e-01  6.059218e-01
3-21:3-3:6    -11.074135 -3.208634e-01  1.948567e-01  6.059218e-01
5-51:2-2:5    -11.074135 -3.208634e-01  1.948567e-01  6.059218e-01
4-39:6-6:4    -10.355537  2.680531e-01  1.980374e-01  6.155471e-01
1-69:4-23:4   -11.235930  3.483990e-01  1.991584e-01  6.187645e-01
1-18:6-13:3   -12.886990  6.609893e-01  1.995909e-01  6.190409e-01
3-74:5-12:5   -12.886990  6.609893e-01  1.995909e-01  6.190409e-01
3-72:2-21:4   -12.891100 -6.349436e-01  1.995909e-01  6.190409e-01
4-31:4-4:4    -12.891100 -6.349436e-01  1.995909e-01  6.190409e-01
3-74:3-22:5   -12.230961 -5.228079e-01  2.000314e-01  6.201403e-01
1-18:6-25:4   -13.294778 -7.984423e-01  2.004884e-01  6.207562e-01
1-2:5-12:5    -13.294778 -7.984423e-01  2.004884e-01  6.207562e-01
3-15:2-15:6   -13.294778 -7.984423e-01  2.004884e-01  6.207562e-01
3-23:6-19:3   -11.941789 -4.323144e-01  2.006782e-01  6.210771e-01
4-39:5-5:5    -11.431907  3.417353e-01  2.021731e-01  6.254351e-01
4-61:4-17:5   -12.509546  4.970135e-01  2.026388e-01  6.266067e-01
4-31:2-15:4   -11.224388 -3.536575e-01  2.029243e-01  6.272205e-01
1-2:3-3:5     -11.414933 -3.494575e-01  2.064982e-01  6.379936e-01
1-46:2-15:6   -11.894198  4.716468e-01  2.067368e-01  6.384572e-01
4-39:6-6:6    -11.628066  3.942027e-01  2.081744e-01  6.426215e-01
3-15:3-22:3   -13.713028 -9.910874e-01  2.100396e-01  6.444674e-01
3-74:5-5:1    -13.681523  7.320724e-01  2.100396e-01  6.444674e-01
1-24:1-26:3   -14.294778  1.201558e+00  2.101135e-01  6.444674e-01
1-3:3-22:1    -14.226026 -9.359459e-01  2.101135e-01  6.444674e-01
1-3:3-3:1     -14.294778  1.201558e+00  2.101135e-01  6.444674e-01
1-58:6-13:6   -14.294778  1.201558e+00  2.101135e-01  6.444674e-01
1-8:1-1:5     -14.226026 -9.359459e-01  2.101135e-01  6.444674e-01
3-21:5-5:3    -14.226026 -9.359459e-01  2.101135e-01  6.444674e-01
3-33:1-26:5   -14.294778  1.201558e+00  2.101135e-01  6.444674e-01
3-33:3-9:5    -14.226026 -9.359459e-01  2.101135e-01  6.444674e-01
3-74:6-13:1   -14.226026 -9.359459e-01  2.101135e-01  6.444674e-01
4-61:1-26:1   -14.294778  1.201558e+00  2.101135e-01  6.444674e-01
5-51:1-7:3    -14.294778  1.201558e+00  2.101135e-01  6.444674e-01
5-51:6-19:1   -14.294778  1.201558e+00  2.101135e-01  6.444674e-01
6-1:7-27:5    -14.294778  1.201558e+00  2.101135e-01  6.444674e-01
1-69:6-25:4   -12.813040 -5.919915e-01  2.110236e-01  6.464335e-01
1-18:4-4:5    -12.811193  6.376568e-01  2.110236e-01  6.464335e-01
3-11:3-10:5   -12.811193  6.376568e-01  2.110236e-01  6.464335e-01
1-3:2-15:6    -12.470545 -5.949089e-01  2.116086e-01  6.476750e-01
3-72:3-10:4   -12.470545 -5.949089e-01  2.116086e-01  6.476750e-01
2-5:3-22:3    -11.608301 -3.963439e-01  2.131530e-01  6.518485e-01
3-9:6-13:4    -11.596218  3.900027e-01  2.131530e-01  6.518485e-01
4-30-4:5-12:4 -12.133813 -4.765142e-01  2.145392e-01  6.520885e-01
1-18:3-9:3    -13.181523  6.710429e-01  2.153271e-01  6.520885e-01
3-11:4-4:4    -13.181523  6.710429e-01  2.153271e-01  6.520885e-01
3-15:1-14:4   -13.181523  6.710429e-01  2.153271e-01  6.520885e-01
5-a:3-9:4     -13.181523  6.710429e-01  2.153271e-01  6.520885e-01
2-26:6-13:5   -13.190831 -7.313281e-01  2.153271e-01  6.520885e-01
1-24:6-25:6   -16.116706  2.201558e+00  2.187500e-01  6.520885e-01
1-3:6-25:3    -16.116706  2.201558e+00  2.187500e-01  6.520885e-01
1-45:2-2:6    -16.116706  2.201558e+00  2.187500e-01  6.520885e-01
1-46:7-27:6   -16.116706  2.201558e+00  2.187500e-01  6.520885e-01
1-58:4-23:6   -16.116706  2.201558e+00  2.187500e-01  6.520885e-01
1-69:1-20:5   -16.116706  2.201558e+00  2.187500e-01  6.520885e-01
1-69:3-10:2   -16.116706  2.201558e+00  2.187500e-01  6.520885e-01
2-70:1-14:3   -16.116706  2.201558e+00  2.187500e-01  6.520885e-01
2-70:1-7:3    -16.116706  2.201558e+00  2.187500e-01  6.520885e-01
3-13:3-9:5    -16.116706  2.201558e+00  2.187500e-01  6.520885e-01
3-20:2-8:3    -16.116706  2.201558e+00  2.187500e-01  6.520885e-01
3-21:6-25:1   -16.116706  2.201558e+00  2.187500e-01  6.520885e-01
3-49:6-19:5   -16.116706  2.201558e+00  2.187500e-01  6.520885e-01
3-64:2-15:3   -16.116706  2.201558e+00  2.187500e-01  6.520885e-01
3-64:4-4:3    -16.116706  2.201558e+00  2.187500e-01  6.520885e-01
3-64:6-19:1   -16.116706  2.201558e+00  2.187500e-01  6.520885e-01
3-66:1-1:6    -16.116706  2.201558e+00  2.187500e-01  6.520885e-01
3-72:3-16:5   -16.116706  2.201558e+00  2.187500e-01  6.520885e-01
4-30-2:3-10:1 -16.116706  2.201558e+00  2.187500e-01  6.520885e-01
4-b:2-21:1    -16.116706  2.201558e+00  2.187500e-01  6.520885e-01
5-a:2-8:1     -16.116706  2.201558e+00  2.187500e-01  6.520885e-01
7-4-1:3-10:1  -16.116706  2.201558e+00  2.187500e-01  6.520885e-01
1-24:6-19:1   -15.955742 -2.120370e+00  2.187500e-01  6.520885e-01
1-3:3-3:3     -15.955742 -2.120370e+00  2.187500e-01  6.520885e-01
1-3:4-4:3     -15.955742 -2.120370e+00  2.187500e-01  6.520885e-01
1-3:5-5:3     -15.955742 -2.120370e+00  2.187500e-01  6.520885e-01
1-69:4-17:1   -15.955742 -2.120370e+00  2.187500e-01  6.520885e-01
1-69:4-4:1    -15.955742 -2.120370e+00  2.187500e-01  6.520885e-01
2-70:3-3:1    -15.955742 -2.120370e+00  2.187500e-01  6.520885e-01
2-70:4-4:5    -15.955742 -2.120370e+00  2.187500e-01  6.520885e-01
3-11:3-10:1   -15.955742 -2.120370e+00  2.187500e-01  6.520885e-01
3-11:4-23:3   -15.955742 -2.120370e+00  2.187500e-01  6.520885e-01
3-13:4-23:6   -15.955742 -2.120370e+00  2.187500e-01  6.520885e-01
3-15:7-27:5   -15.955742 -2.120370e+00  2.187500e-01  6.520885e-01
3-30:3-16:1   -15.955742 -2.120370e+00  2.187500e-01  6.520885e-01
3-43:4-23:5   -15.955742 -2.120370e+00  2.187500e-01  6.520885e-01
3-48:3-9:1    -15.955742 -2.120370e+00  2.187500e-01  6.520885e-01
3-64:2-2:3    -15.955742 -2.120370e+00  2.187500e-01  6.520885e-01
3-64:5-5:3    -15.955742 -2.120370e+00  2.187500e-01  6.520885e-01
3-72:4-23:3   -15.955742 -2.120370e+00  2.187500e-01  6.520885e-01
3-7:7-27:3    -15.955742 -2.120370e+00  2.187500e-01  6.520885e-01
3-9:2-21:3    -15.955742 -2.120370e+00  2.187500e-01  6.520885e-01
3-h:2-8:4     -15.955742 -2.120370e+00  2.187500e-01  6.520885e-01
4-28:2-8:5    -15.955742 -2.120370e+00  2.187500e-01  6.520885e-01
4-28:3-22:5   -15.955742 -2.120370e+00  2.187500e-01  6.520885e-01
4-30-2:1-1:5  -15.955742 -2.120370e+00  2.187500e-01  6.520885e-01
4-30-4:3-3:3  -15.955742 -2.120370e+00  2.187500e-01  6.520885e-01
4-31:1-14:5   -15.955742 -2.120370e+00  2.187500e-01  6.520885e-01
4-4:6-19:3    -15.955742 -2.120370e+00  2.187500e-01  6.520885e-01
4-59:4-17:2   -15.955742 -2.120370e+00  2.187500e-01  6.520885e-01
4-61:1-26:3   -15.955742 -2.120370e+00  2.187500e-01  6.520885e-01
4-b:2-2:1     -15.955742 -2.120370e+00  2.187500e-01  6.520885e-01
5-a:2-15:3    -15.955742 -2.120370e+00  2.187500e-01  6.520885e-01
6-1:5-12:1    -15.955742 -2.120370e+00  2.187500e-01  6.520885e-01
7-4-1:2-8:5   -15.955742 -2.120370e+00  2.187500e-01  6.520885e-01
4-61:5-24:4   -11.105869 -3.103414e-01  2.211160e-01  6.588691e-01
3-23:2-8:5    -12.087710 -4.555546e-01  2.215487e-01  6.598856e-01
1-58:3-10:4   -12.739262  6.165952e-01  2.220528e-01  6.611139e-01
1-69:6-19:2   -14.824224 -1.213480e+00  2.265625e-01  6.668283e-01
2-70:5-5:5    -14.824224 -1.213480e+00  2.265625e-01  6.668283e-01
3-11:4-23:5   -14.824224 -1.213480e+00  2.265625e-01  6.668283e-01
3-23:3-22:2   -14.824224 -1.213480e+00  2.265625e-01  6.668283e-01
3-30:1-20:4   -14.824224 -1.213480e+00  2.265625e-01  6.668283e-01
3-33:1-7:5    -14.824224 -1.213480e+00  2.265625e-01  6.668283e-01
3-49:3-9:5    -14.824224 -1.213480e+00  2.265625e-01  6.668283e-01
3-7:2-2:1     -14.824224 -1.213480e+00  2.265625e-01  6.668283e-01
3-7:2-8:3     -14.824224 -1.213480e+00  2.265625e-01  6.668283e-01
3-9:2-15:5    -14.824224 -1.213480e+00  2.265625e-01  6.668283e-01
4-61:3-16:1   -14.824224 -1.213480e+00  2.265625e-01  6.668283e-01
4-b:7-27:4    -14.824224 -1.213480e+00  2.265625e-01  6.668283e-01
7-4-1:1-7:5   -14.824224 -1.213480e+00  2.265625e-01  6.668283e-01
1-45:3-22:4   -14.920547  1.423950e+00  2.265625e-01  6.668283e-01
1-46:1-14:6   -14.920547  1.423950e+00  2.265625e-01  6.668283e-01
3-11:2-8:1    -14.920547  1.423950e+00  2.265625e-01  6.668283e-01
3-11:6-25:5   -14.920547  1.423950e+00  2.265625e-01  6.668283e-01
3-15:5-12:1   -14.920547  1.423950e+00  2.265625e-01  6.668283e-01
3-20:2-15:5   -14.920547  1.423950e+00  2.265625e-01  6.668283e-01
3-21:2-21:1   -14.920547  1.423950e+00  2.265625e-01  6.668283e-01
3-23:3-3:2    -14.920547  1.423950e+00  2.265625e-01  6.668283e-01
3-23:4-17:2   -14.920547  1.423950e+00  2.265625e-01  6.668283e-01
3-30:7-27:6   -14.920547  1.423950e+00  2.265625e-01  6.668283e-01
3-43:3-9:5    -14.920547  1.423950e+00  2.265625e-01  6.668283e-01
3-64:4-23:5   -14.920547  1.423950e+00  2.265625e-01  6.668283e-01
3-74:3-10:1   -14.920547  1.423950e+00  2.265625e-01  6.668283e-01
3-9:4-23:6    -14.920547  1.423950e+00  2.265625e-01  6.668283e-01
4-4:6-13:1    -14.920547  1.423950e+00  2.265625e-01  6.668283e-01
3-30:3-9:5    -13.089064  6.421302e-01  2.294810e-01  6.727944e-01
3-48:3-9:5    -13.089064  6.421302e-01  2.294810e-01  6.727944e-01
1-24:3-3:5    -13.094509 -6.729115e-01  2.294810e-01  6.727944e-01
1-69:4-17:5   -13.094509 -6.729115e-01  2.294810e-01  6.727944e-01
4-61:4-4:5    -13.094509 -6.729115e-01  2.294810e-01  6.727944e-01
5-51:4-17:5   -13.094509 -6.729115e-01  2.294810e-01  6.727944e-01
3-33:2-2:5    -13.552064  6.869845e-01  2.295229e-01  6.727944e-01
1-2:5-5:3     -13.572974 -8.859052e-01  2.295229e-01  6.727944e-01
3-11:5-5:6    -13.572974 -8.859052e-01  2.295229e-01  6.727944e-01
3-74:1-1:5    -13.572974 -8.859052e-01  2.295229e-01  6.727944e-01
3-23:3-22:3   -11.029867  2.864466e-01  2.315372e-01  6.784227e-01
4-4:6-25:4    -12.670814  5.974863e-01  2.326932e-01  6.815329e-01
4-39:6-19:5   -10.456164 -2.669954e-01  2.338742e-01  6.847138e-01
3-7:6-19:5    -11.709815  3.714827e-01  2.353799e-01  6.885747e-01
3-53:3-10:4   -11.446781  3.714827e-01  2.369019e-01  6.885747e-01
1-69:3-9:4     -9.956834  2.015577e-01  2.377234e-01  6.885747e-01
3-48:6-19:1   -14.052064  7.161308e-01  2.378845e-01  6.885747e-01
3-53:2-21:6   -14.052064  7.161308e-01  2.378845e-01  6.885747e-01
3-53:6-19:5   -14.052064  7.161308e-01  2.378845e-01  6.885747e-01
3-9:3-22:5    -14.052064  7.161308e-01  2.378845e-01  6.885747e-01
5-51:3-10:1   -14.052064  7.161308e-01  2.378845e-01  6.885747e-01
3-15:3-22:4    -9.940546 -1.962019e-01  2.409782e-01  6.885747e-01
4-34:7-27:4   -12.602753 -4.864983e-01  2.429602e-01  6.885747e-01
6-1:3-9:5     -12.602753 -4.864983e-01  2.429602e-01  6.885747e-01
7-4-1:6-6:4   -12.598619  4.530964e-01  2.429602e-01  6.885747e-01
1-8:2-15:6    -13.002296  6.165952e-01  2.429850e-01  6.885747e-01
3-30-3:3-10:6 -13.002296  6.165952e-01  2.429850e-01  6.885747e-01
3-23:1-14:6   -13.004705 -6.215646e-01  2.429850e-01  6.885747e-01
3-53:2-15:6   -13.004705 -6.215646e-01  2.429850e-01  6.885747e-01
1-8:2-15:4    -11.643252  3.638291e-01  2.461064e-01  6.885747e-01
1-3:3-16:4    -11.161759 -3.074560e-01  2.467062e-01  6.885747e-01
2-70:2-2:5    -13.446781 -7.984423e-01  2.477886e-01  6.885747e-01
3-23:1-14:5   -13.446781 -7.984423e-01  2.477886e-01  6.885747e-01
3-48:2-8:5    -13.446781 -7.984423e-01  2.477886e-01  6.885747e-01
3-72:5-12:4   -13.446781 -7.984423e-01  2.477886e-01  6.885747e-01
4-b:1-26:5    -13.446781 -7.984423e-01  2.477886e-01  6.885747e-01
5-51:1-7:5    -13.446781 -7.984423e-01  2.477886e-01  6.885747e-01
1-24:1-26:6   -13.433545  6.490166e-01  2.477886e-01  6.885747e-01
3-15:2-8:6    -13.433545  6.490166e-01  2.477886e-01  6.885747e-01
4-39:6-25:5   -13.433545  6.490166e-01  2.477886e-01  6.885747e-01
1-3:2-2:6     -10.938205 -2.939698e-01  2.481257e-01  6.885747e-01
1-18:4-23:1   -32.824288 -3.438353e+01  2.500000e-01  6.885747e-01
1-18:4-4:1    -32.824288 -3.438353e+01  2.500000e-01  6.885747e-01
1-18:6-25:1   -32.824288 -3.438353e+01  2.500000e-01  6.885747e-01
1-24:1-14:1   -32.824288 -3.438353e+01  2.500000e-01  6.885747e-01
1-24:1-7:3    -32.824288 -3.438353e+01  2.500000e-01  6.885747e-01
1-2:1-1:1     -32.824288 -3.438353e+01  2.500000e-01  6.885747e-01
1-2:5-24:1    -32.824288 -3.438353e+01  2.500000e-01  6.885747e-01
1-2:6-25:1    -32.824288 -3.438353e+01  2.500000e-01  6.885747e-01
1-2:6-25:3    -32.824288 -3.438353e+01  2.500000e-01  6.885747e-01
1-2:7-27:6    -32.824288 -3.438353e+01  2.500000e-01  6.885747e-01
1-3:7-27:6    -32.824288 -3.438353e+01  2.500000e-01  6.885747e-01
1-45:2-21:4   -32.824288 -3.438353e+01  2.500000e-01  6.885747e-01
1-46:1-1:1    -32.824288 -3.438353e+01  2.500000e-01  6.885747e-01
1-58:1-26:3   -32.824288 -3.438353e+01  2.500000e-01  6.885747e-01
1-58:3-9:5    -32.824288 -3.438353e+01  2.500000e-01  6.885747e-01
1-58:6-6:4    -32.824288 -3.438353e+01  2.500000e-01  6.885747e-01
1-58:7-27:4   -32.824288 -3.438353e+01  2.500000e-01  6.885747e-01
1-69:2-2:2    -32.824288 -3.438353e+01  2.500000e-01  6.885747e-01
1-69:4-17:2   -32.824288 -3.438353e+01  2.500000e-01  6.885747e-01
1-69:5-5:2    -32.824288 -3.438353e+01  2.500000e-01  6.885747e-01
1-69:6-13:2   -32.824288 -3.438353e+01  2.500000e-01  6.885747e-01
1-8:7-27:3    -32.824288 -3.438353e+01  2.500000e-01  6.885747e-01
1-f:3-10:3    -32.824288 -3.438353e+01  2.500000e-01  6.885747e-01
2-26:1-1:5    -32.824288 -3.438353e+01  2.500000e-01  6.885747e-01
2-26:3-22:1   -32.824288 -3.438353e+01  2.500000e-01  6.885747e-01
2-26:4-23:5   -32.824288 -3.438353e+01  2.500000e-01  6.885747e-01
2-26:7-27:4   -32.824288 -3.438353e+01  2.500000e-01  6.885747e-01
2-5:3-22:2    -32.824288 -3.438353e+01  2.500000e-01  6.885747e-01
2-5:5-5:2     -32.824288 -3.438353e+01  2.500000e-01  6.885747e-01
2-5:6-25:3    -32.824288 -3.438353e+01  2.500000e-01  6.885747e-01
2-5:7-27:3    -32.824288 -3.438353e+01  2.500000e-01  6.885747e-01
2-70:4-23:3   -32.824288 -3.438353e+01  2.500000e-01  6.885747e-01
2-70:6-25:5   -32.824288 -3.438353e+01  2.500000e-01  6.885747e-01
2-70:7-27:5   -32.824288 -3.438353e+01  2.500000e-01  6.885747e-01
3-11:2-21:1   -32.824288 -3.438353e+01  2.500000e-01  6.885747e-01
3-11:6-13:3   -32.824288 -3.438353e+01  2.500000e-01  6.885747e-01
3-11:6-6:3    -32.824288 -3.438353e+01  2.500000e-01  6.885747e-01
3-13:1-26:2   -32.824288 -3.438353e+01  2.500000e-01  6.885747e-01
3-13:4-17:6   -32.824288 -3.438353e+01  2.500000e-01  6.885747e-01
3-13:4-23:5   -32.824288 -3.438353e+01  2.500000e-01  6.885747e-01
3-13:6-25:3   -32.824288 -3.438353e+01  2.500000e-01  6.885747e-01
3-13:6-25:6   -32.824288 -3.438353e+01  2.500000e-01  6.885747e-01
3-15:4-4:1    -32.824288 -3.438353e+01  2.500000e-01  6.885747e-01
3-15:6-25:3   -32.824288 -3.438353e+01  2.500000e-01  6.885747e-01
3-15:6-25:6   -32.824288 -3.438353e+01  2.500000e-01  6.885747e-01
3-20:4-17:4   -32.824288 -3.438353e+01  2.500000e-01  6.885747e-01
3-20:6-6:5    -32.824288 -3.438353e+01  2.500000e-01  6.885747e-01
3-21:1-1:1    -32.824288 -3.438353e+01  2.500000e-01  6.885747e-01
3-21:3-3:1    -32.824288 -3.438353e+01  2.500000e-01  6.885747e-01
3-21:4-4:3    -32.824288 -3.438353e+01  2.500000e-01  6.885747e-01
3-23:1-20:6   -32.824288 -3.438353e+01  2.500000e-01  6.885747e-01
3-30-3:3-22:1 -32.824288 -3.438353e+01  2.500000e-01  6.885747e-01
3-30:1-14:1   -32.824288 -3.438353e+01  2.500000e-01  6.885747e-01
3-30:4-4:1    -32.824288 -3.438353e+01  2.500000e-01  6.885747e-01
3-30:5-5:2    -32.824288 -3.438353e+01  2.500000e-01  6.885747e-01
3-33:2-15:1   -32.824288 -3.438353e+01  2.500000e-01  6.885747e-01
3-48:1-14:1   -32.824288 -3.438353e+01  2.500000e-01  6.885747e-01
3-48:2-21:2   -32.824288 -3.438353e+01  2.500000e-01  6.885747e-01
3-48:5-12:1   -32.824288 -3.438353e+01  2.500000e-01  6.885747e-01
3-49:1-7:5    -32.824288 -3.438353e+01  2.500000e-01  6.885747e-01
3-49:2-21:5   -32.824288 -3.438353e+01  2.500000e-01  6.885747e-01
3-49:5-24:5   -32.824288 -3.438353e+01  2.500000e-01  6.885747e-01
3-49:6-19:1   -32.824288 -3.438353e+01  2.500000e-01  6.885747e-01
3-49:6-19:3   -32.824288 -3.438353e+01  2.500000e-01  6.885747e-01
3-53:2-21:5   -32.824288 -3.438353e+01  2.500000e-01  6.885747e-01
3-53:3-10:2   -32.824288 -3.438353e+01  2.500000e-01  6.885747e-01
3-53:3-22:1   -32.824288 -3.438353e+01  2.500000e-01  6.885747e-01
3-53:5-12:3   -32.824288 -3.438353e+01  2.500000e-01  6.885747e-01
3-64:1-7:5    -32.824288 -3.438353e+01  2.500000e-01  6.885747e-01
3-64:6-13:3   -32.824288 -3.438353e+01  2.500000e-01  6.885747e-01
3-66:4-17:3   -32.824288 -3.438353e+01  2.500000e-01  6.885747e-01
3-66:5-12:1   -32.824288 -3.438353e+01  2.500000e-01  6.885747e-01
3-72:1-14:3   -32.824288 -3.438353e+01  2.500000e-01  6.885747e-01
3-72:2-8:6    -32.824288 -3.438353e+01  2.500000e-01  6.885747e-01
3-73:6-13:2   -32.824288 -3.438353e+01  2.500000e-01  6.885747e-01
3-73:6-19:1   -32.824288 -3.438353e+01  2.500000e-01  6.885747e-01
3-73:6-19:3   -32.824288 -3.438353e+01  2.500000e-01  6.885747e-01
3-73:6-25:4   -32.824288 -3.438353e+01  2.500000e-01  6.885747e-01
3-74:1-7:1    -32.824288 -3.438353e+01  2.500000e-01  6.885747e-01
3-74:2-15:2   -32.824288 -3.438353e+01  2.500000e-01  6.885747e-01
3-74:7-27:1   -32.824288 -3.438353e+01  2.500000e-01  6.885747e-01
3-7:1-20:6    -32.824288 -3.438353e+01  2.500000e-01  6.885747e-01
3-7:1-7:1     -32.824288 -3.438353e+01  2.500000e-01  6.885747e-01
3-h:6-13:3    -32.824288 -3.438353e+01  2.500000e-01  6.885747e-01
4-28:2-2:6    -32.824288 -3.438353e+01  2.500000e-01  6.885747e-01
4-28:4-23:4   -32.824288 -3.438353e+01  2.500000e-01  6.885747e-01
4-28:5-5:4    -32.824288 -3.438353e+01  2.500000e-01  6.885747e-01
4-30-2:1-26:3 -32.824288 -3.438353e+01  2.500000e-01  6.885747e-01
4-30-2:3-3:1  -32.824288 -3.438353e+01  2.500000e-01  6.885747e-01
4-30-2:4-23:1 -32.824288 -3.438353e+01  2.500000e-01  6.885747e-01
4-30-2:4-23:5 -32.824288 -3.438353e+01  2.500000e-01  6.885747e-01
4-30-2:7-27:5 -32.824288 -3.438353e+01  2.500000e-01  6.885747e-01
4-30-4:3-9:3  -32.824288 -3.438353e+01  2.500000e-01  6.885747e-01
4-31:1-1:3    -32.824288 -3.438353e+01  2.500000e-01  6.885747e-01
4-31:1-7:3    -32.824288 -3.438353e+01  2.500000e-01  6.885747e-01
4-31:2-2:2    -32.824288 -3.438353e+01  2.500000e-01  6.885747e-01
4-31:4-4:3    -32.824288 -3.438353e+01  2.500000e-01  6.885747e-01
4-31:6-19:3   -32.824288 -3.438353e+01  2.500000e-01  6.885747e-01
4-31:7-27:3   -32.824288 -3.438353e+01  2.500000e-01  6.885747e-01
4-31:7-27:5   -32.824288 -3.438353e+01  2.500000e-01  6.885747e-01
4-34:1-7:3    -32.824288 -3.438353e+01  2.500000e-01  6.885747e-01
4-34:6-19:2   -32.824288 -3.438353e+01  2.500000e-01  6.885747e-01
4-39:1-20:5   -32.824288 -3.438353e+01  2.500000e-01  6.885747e-01
4-39:4-23:1   -32.824288 -3.438353e+01  2.500000e-01  6.885747e-01
4-4:1-1:3     -32.824288 -3.438353e+01  2.500000e-01  6.885747e-01
4-4:5-24:1    -32.824288 -3.438353e+01  2.500000e-01  6.885747e-01
4-4:5-5:1     -32.824288 -3.438353e+01  2.500000e-01  6.885747e-01
4-4:6-6:2     -32.824288 -3.438353e+01  2.500000e-01  6.885747e-01
4-4:7-27:5    -32.824288 -3.438353e+01  2.500000e-01  6.885747e-01
4-59:4-4:2    -32.824288 -3.438353e+01  2.500000e-01  6.885747e-01
4-61:5-12:2   -32.824288 -3.438353e+01  2.500000e-01  6.885747e-01
4-61:6-25:1   -32.824288 -3.438353e+01  2.500000e-01  6.885747e-01
4-b:2-8:3     -32.824288 -3.438353e+01  2.500000e-01  6.885747e-01
4-b:3-9:1     -32.824288 -3.438353e+01  2.500000e-01  6.885747e-01
4-b:5-24:6    -32.824288 -3.438353e+01  2.500000e-01  6.885747e-01
4-b:6-19:1    -32.824288 -3.438353e+01  2.500000e-01  6.885747e-01
4-b:6-25:1    -32.824288 -3.438353e+01  2.500000e-01  6.885747e-01
5-51:1-7:1    -32.824288 -3.438353e+01  2.500000e-01  6.885747e-01
5-51:3-10:2   -32.824288 -3.438353e+01  2.500000e-01  6.885747e-01
5-51:3-16:1   -32.824288 -3.438353e+01  2.500000e-01  6.885747e-01
5-51:6-19:2   -32.824288 -3.438353e+01  2.500000e-01  6.885747e-01
5-a:2-21:1    -32.824288 -3.438353e+01  2.500000e-01  6.885747e-01
5-a:3-10:1    -32.824288 -3.438353e+01  2.500000e-01  6.885747e-01
5-a:4-17:1    -32.824288 -3.438353e+01  2.500000e-01  6.885747e-01
6-1:2-21:1    -32.824288 -3.438353e+01  2.500000e-01  6.885747e-01
6-1:3-3:2     -32.824288 -3.438353e+01  2.500000e-01  6.885747e-01
7-4-1:6-25:5  -32.824288 -3.438353e+01  2.500000e-01  6.885747e-01
3-11:5-5:4    -11.611092  3.602554e-01  2.513221e-01  6.916876e-01
1-18:1-7:4    -11.621299 -3.703487e-01  2.513221e-01  6.916876e-01
2-5:6-13:6    -10.709815 -2.723735e-01  2.526625e-01  6.951111e-01
3-7:7-27:4    -12.190831  4.385969e-01  2.528544e-01  6.951507e-01
3-53:1-26:4   -12.536770  4.425658e-01  2.528697e-01  6.951507e-01
1-69:5-24:5   -12.920547 -5.760499e-01  2.558751e-01  7.023410e-01
1-58:1-26:4   -12.920547  5.938751e-01  2.558751e-01  7.023410e-01
3-21:4-4:6    -12.920547  5.938751e-01  2.558751e-01  7.023410e-01
3-7:5-5:5     -12.920547  5.938751e-01  2.558751e-01  7.023410e-01
4-61:6-19:4    -9.690148 -1.747474e-01  2.588806e-01  7.103204e-01
4-59:1-7:4    -10.458565  2.301268e-01  2.613961e-01  7.169493e-01
3-9:5-5:4     -12.477481  4.328832e-01  2.624375e-01  7.182781e-01
1-3:3-16:3    -13.920547 -1.020835e+00  2.631760e-01  7.182781e-01
2-26:2-2:6    -13.920547 -1.020835e+00  2.631760e-01  7.182781e-01
2-5:2-21:3    -13.920547 -1.020835e+00  2.631760e-01  7.182781e-01
2-70:5-12:5   -13.920547 -1.020835e+00  2.631760e-01  7.182781e-01
3-64:2-2:5    -13.920547 -1.020835e+00  2.631760e-01  7.182781e-01
4-b:5-24:5    -13.920547 -1.020835e+00  2.631760e-01  7.182781e-01
5-a:3-10:5    -13.920547 -1.020835e+00  2.631760e-01  7.182781e-01
3-23:4-17:1   -13.886990  6.609893e-01  2.631760e-01  7.182781e-01
3-30:5-24:3   -13.886990  6.609893e-01  2.631760e-01  7.182781e-01
3-49:3-10:5   -13.886990  6.609893e-01  2.631760e-01  7.182781e-01
3-74:6-19:1   -13.886990  6.609893e-01  2.631760e-01  7.182781e-01
7-4-1:6-19:6  -13.886990  6.609893e-01  2.631760e-01  7.182781e-01
3-74:2-15:4   -10.831778  2.755582e-01  2.637957e-01  7.196971e-01
4-34:1-26:4   -10.264970  2.140486e-01  2.643360e-01  7.208983e-01
3-66:3-3:6    -13.324224  6.165952e-01  2.649309e-01  7.211563e-01
2-70:2-8:6    -13.331778 -7.244418e-01  2.649309e-01  7.211563e-01
3-33:4-4:4    -13.331778 -7.244418e-01  2.649309e-01  7.211563e-01
4-b:1-7:4     -13.331778 -7.244418e-01  2.649309e-01  7.211563e-01
4-b:5-12:5    -13.331778 -7.244418e-01  2.649309e-01  7.211563e-01
4-61:2-8:5    -11.809351 -4.131522e-01  2.664123e-01  7.225484e-01
1-18:5-12:3   -14.531743 -9.683673e-01  2.668457e-01  7.225484e-01
3-33:3-16:3   -14.531743 -9.683673e-01  2.668457e-01  7.225484e-01
3-43:3-22:5   -14.531743 -9.683673e-01  2.668457e-01  7.225484e-01
3-48:5-24:5   -14.531743 -9.683673e-01  2.668457e-01  7.225484e-01
3-64:1-26:5   -14.531743 -9.683673e-01  2.668457e-01  7.225484e-01
4-30-4:1-1:6  -14.531743 -9.683673e-01  2.668457e-01  7.225484e-01
4-31:3-10:3   -14.531743 -9.683673e-01  2.668457e-01  7.225484e-01
5-a:3-9:5     -14.531743 -9.683673e-01  2.668457e-01  7.225484e-01
1-18:3-10:2   -14.616706  1.201558e+00  2.668457e-01  7.225484e-01
1-3:2-2:1     -14.616706  1.201558e+00  2.668457e-01  7.225484e-01
2-70:5-12:3   -14.616706  1.201558e+00  2.668457e-01  7.225484e-01
3-13:5-24:4   -14.616706  1.201558e+00  2.668457e-01  7.225484e-01
4-31:6-25:5   -14.616706  1.201558e+00  2.668457e-01  7.225484e-01
3-30:3-22:5   -12.098619  4.239501e-01  2.678117e-01  7.246195e-01
1-2:2-8:6     -12.105522 -4.199307e-01  2.678117e-01  7.246195e-01
2-70:3-9:6    -12.841332 -5.354079e-01  2.681873e-01  7.250914e-01
7-4-1:4-17:4  -12.841332 -5.354079e-01  2.681873e-01  7.250914e-01
3-23:6-13:5   -10.243868 -2.276937e-01  2.684273e-01  7.254683e-01
3-30:1-1:6    -12.420547  4.239501e-01  2.716792e-01  7.337068e-01
3-30-3:6-19:4 -12.433545 -5.209084e-01  2.716792e-01  7.337068e-01
1-24:2-2:6    -12.060486 -4.011068e-01  2.749904e-01  7.418154e-01
1-69:1-7:4    -12.054645  4.172863e-01  2.749904e-01  7.418154e-01
3-23:6-13:1   -12.054645  4.172863e-01  2.749904e-01  7.418154e-01
3-30-3:3-22:4 -11.460264  3.445156e-01  2.760139e-01  7.442978e-01
1-2:1-26:3    -12.769962  5.551946e-01  2.799562e-01  7.543643e-01
2-70:2-21:6   -12.769962  5.551946e-01  2.799562e-01  7.543643e-01
3-33:3-22:6   -12.365787  4.156825e-01  2.806097e-01  7.558426e-01
3-23:1-7:4    -10.531978 -2.178188e-01  2.814766e-01  7.576113e-01
1-2:3-3:6     -10.525508 -2.307578e-01  2.814766e-01  7.576113e-01
4-b:6-13:5    -12.016869 -3.834048e-01  2.819789e-01  7.586801e-01
6-1:5-24:6    -11.163260  2.946671e-01  2.830852e-01  7.613725e-01
3-23:3-22:4    -7.737386  8.677421e-02  2.852487e-01  7.618144e-01
3-66:3-22:4   -11.403049  2.840198e-01  2.852844e-01  7.618144e-01
1-18:4-17:1   -13.759583 -8.979780e-01  2.862787e-01  7.618144e-01
1-8:1-7:4     -13.759583 -8.979780e-01  2.862787e-01  7.618144e-01
2-26:5-12:4   -13.759583 -8.979780e-01  2.862787e-01  7.618144e-01
3-74:1-26:6   -13.759583 -8.979780e-01  2.862787e-01  7.618144e-01
4-30-2:1-26:4 -13.759583 -8.979780e-01  2.862787e-01  7.618144e-01
4-39:2-21:1   -13.759583 -8.979780e-01  2.862787e-01  7.618144e-01
4-61:5-24:6   -13.759583 -8.979780e-01  2.862787e-01  7.618144e-01
3-11:3-9:6    -13.739262  6.165952e-01  2.862787e-01  7.618144e-01
4-30-4:5-5:6  -13.739262  6.165952e-01  2.862787e-01  7.618144e-01
4-34:3-9:5    -11.148019 -2.799753e-01  2.869146e-01  7.618144e-01
3-21:6-6:4    -10.690538  2.351102e-01  2.871182e-01  7.618144e-01
3-11:2-21:4   -11.974583 -3.667261e-01  2.887843e-01  7.618144e-01
1-3:1-14:6    -15.455742  1.523486e+00  2.890625e-01  7.618144e-01
1-46:6-25:5   -15.455742  1.523486e+00  2.890625e-01  7.618144e-01
2-26:2-21:5   -15.455742  1.523486e+00  2.890625e-01  7.618144e-01
2-26:3-10:3   -15.455742  1.523486e+00  2.890625e-01  7.618144e-01
2-26:6-13:3   -15.455742  1.523486e+00  2.890625e-01  7.618144e-01
3-11:3-22:2   -15.455742  1.523486e+00  2.890625e-01  7.618144e-01
3-15:6-25:5   -15.455742  1.523486e+00  2.890625e-01  7.618144e-01
3-20:2-21:4   -15.455742  1.523486e+00  2.890625e-01  7.618144e-01
3-21:5-12:1   -15.455742  1.523486e+00  2.890625e-01  7.618144e-01
3-30-3:1-26:5 -15.455742  1.523486e+00  2.890625e-01  7.618144e-01
3-43:3-3:3    -15.455742  1.523486e+00  2.890625e-01  7.618144e-01
3-53:3-10:1   -15.455742  1.523486e+00  2.890625e-01  7.618144e-01
3-66:2-2:1    -15.455742  1.523486e+00  2.890625e-01  7.618144e-01
3-73:1-26:6   -15.455742  1.523486e+00  2.890625e-01  7.618144e-01
3-9:6-6:3     -15.455742  1.523486e+00  2.890625e-01  7.618144e-01
4-31:6-25:6   -15.455742  1.523486e+00  2.890625e-01  7.618144e-01
1-18:1-1:1    -15.324224 -1.383405e+00  2.890625e-01  7.618144e-01
1-18:4-4:3    -15.324224 -1.383405e+00  2.890625e-01  7.618144e-01
1-69:4-23:1   -15.324224 -1.383405e+00  2.890625e-01  7.618144e-01
1-8:6-6:3     -15.324224 -1.383405e+00  2.890625e-01  7.618144e-01
2-26:5-5:6    -15.324224 -1.383405e+00  2.890625e-01  7.618144e-01
2-26:6-25:4   -15.324224 -1.383405e+00  2.890625e-01  7.618144e-01
2-5:6-6:1     -15.324224 -1.383405e+00  2.890625e-01  7.618144e-01
3-11:1-1:5    -15.324224 -1.383405e+00  2.890625e-01  7.618144e-01
3-15:6-13:3   -15.324224 -1.383405e+00  2.890625e-01  7.618144e-01
3-21:5-24:3   -15.324224 -1.383405e+00  2.890625e-01  7.618144e-01
3-21:6-6:3    -15.324224 -1.383405e+00  2.890625e-01  7.618144e-01
3-33:2-15:3   -15.324224 -1.383405e+00  2.890625e-01  7.618144e-01
3-72:4-4:4    -15.324224 -1.383405e+00  2.890625e-01  7.618144e-01
3-9:3-22:1    -15.324224 -1.383405e+00  2.890625e-01  7.618144e-01
3-9:5-12:3    -15.324224 -1.383405e+00  2.890625e-01  7.618144e-01
3-h:2-21:4    -15.324224 -1.383405e+00  2.890625e-01  7.618144e-01
3-h:2-2:6     -15.324224 -1.383405e+00  2.890625e-01  7.618144e-01
4-30-2:3-9:6  -15.324224 -1.383405e+00  2.890625e-01  7.618144e-01
4-30-2:4-17:6 -15.324224 -1.383405e+00  2.890625e-01  7.618144e-01
4-39:5-24:1   -15.324224 -1.383405e+00  2.890625e-01  7.618144e-01
4-4:4-23:1    -15.324224 -1.383405e+00  2.890625e-01  7.618144e-01
4-59:2-21:1   -15.324224 -1.383405e+00  2.890625e-01  7.618144e-01
4-61:6-25:6   -15.324224 -1.383405e+00  2.890625e-01  7.618144e-01
4-b:5-5:6     -15.324224 -1.383405e+00  2.890625e-01  7.618144e-01
5-a:3-9:3     -15.324224 -1.383405e+00  2.890625e-01  7.618144e-01
3-7:3-22:5    -12.313040  4.080085e-01  2.892437e-01  7.620135e-01
3-33:2-8:4    -12.700261  5.385926e-01  2.912152e-01  7.660874e-01
3-48:2-15:5   -12.700261  5.385926e-01  2.912152e-01  7.660874e-01
1-46:1-7:4    -12.695530 -4.658670e-01  2.912152e-01  7.660874e-01
4-30-2:2-15:5 -12.695530 -4.658670e-01  2.912152e-01  7.660874e-01
1-3:3-10:5    -11.095021  2.903669e-01  2.944062e-01  7.740840e-01
3-11:1-26:4   -11.634535 -3.438765e-01  2.944698e-01  7.740840e-01
4-61:5-12:5   -11.933545 -3.509834e-01  2.954133e-01  7.762811e-01
3-74:3-9:5    -13.128066 -6.057973e-01  2.962064e-01  7.777980e-01
3-72:2-2:4    -13.128066  5.641277e-01  2.962064e-01  7.777980e-01
1-46:2-15:5   -12.262164  4.008665e-01  2.975952e-01  7.808760e-01
3-49:1-26:4   -12.262164  4.008665e-01  2.975952e-01  7.808760e-01
5-51:5-24:4   -10.840851  2.574109e-01  2.979336e-01  7.814795e-01
5-51:2-15:4   -10.425394 -2.295995e-01  2.982960e-01  7.821455e-01
1-58:3-16:6   -14.370779  1.049555e+00  3.017578e-01  7.884043e-01
2-5:6-6:3     -14.294778 -7.984423e-01  3.017578e-01  7.884043e-01
3-13:2-15:4   -14.370779  1.049555e+00  3.017578e-01  7.884043e-01
3-15:4-4:6    -14.294778 -7.984423e-01  3.017578e-01  7.884043e-01
3-33:5-24:6   -14.294778 -7.984423e-01  3.017578e-01  7.884043e-01
3-64:3-22:6   -14.294778 -7.984423e-01  3.017578e-01  7.884043e-01
3-72:3-10:6   -14.370779  1.049555e+00  3.017578e-01  7.884043e-01
3-9:1-26:3    -14.370779  1.049555e+00  3.017578e-01  7.884043e-01
3-9:3-3:5     -14.370779  1.049555e+00  3.017578e-01  7.884043e-01
3-53:3-22:3   -12.633813  5.234858e-01  3.019956e-01  7.884043e-01
5-51:1-14:6   -12.628066  3.942027e-01  3.019956e-01  7.884043e-01
4-61:6-6:5    -12.628066 -4.358723e-01  3.019956e-01  7.884043e-01
4-34:6-13:4    -9.558412  1.632876e-01  3.029792e-01  7.906859e-01
3-15:3-10:5   -12.213028  3.942027e-01  3.056774e-01  7.974386e-01
1-8:3-16:6    -13.605522  5.800693e-01  3.074563e-01  7.986107e-01
2-5:5-5:3     -13.605522  5.800693e-01  3.074563e-01  7.986107e-01
3-21:3-16:3   -13.605522  5.800693e-01  3.074563e-01  7.986107e-01
3-21:4-4:5    -13.605522  5.800693e-01  3.074563e-01  7.986107e-01
3-64:1-7:4    -13.605522  5.800693e-01  3.074563e-01  7.986107e-01
3-7:6-13:3    -13.605522  5.800693e-01  3.074563e-01  7.986107e-01
5-a:3-10:3    -13.605522  5.800693e-01  3.074563e-01  7.986107e-01
1-18:5-24:3   -13.616706 -7.984423e-01  3.074563e-01  7.986107e-01
2-70:1-14:4   -13.616706 -7.984423e-01  3.074563e-01  7.986107e-01
3-11:1-14:4   -13.616706 -7.984423e-01  3.074563e-01  7.986107e-01
3-74:2-8:5    -13.616706 -7.984423e-01  3.074563e-01  7.986107e-01
3-74:4-4:5    -13.616706 -7.984423e-01  3.074563e-01  7.986107e-01
1-18:6-6:6    -11.854925 -3.220043e-01  3.081682e-01  7.998835e-01
3-23:4-17:5   -11.854925 -3.220043e-01  3.081682e-01  7.998835e-01
3-23:2-21:4    -9.000889  1.235551e-01  3.083223e-01  7.999953e-01
4-39:5-5:4     -9.987459  1.809474e-01  3.096519e-01  8.031562e-01
1-2:1-26:5    -11.532997  3.218519e-01  3.099335e-01  8.035807e-01
4-39:4-23:4   -10.768005  2.192597e-01  3.100386e-01  8.035807e-01
3-48:4-4:5    -13.036770 -5.574342e-01  3.105047e-01  8.042104e-01
3-66:3-16:4   -13.036770 -5.574342e-01  3.105047e-01  8.042104e-01
3-15:6-13:4   -10.546850  2.015577e-01  3.110539e-01  8.053437e-01
1-2:2-21:6    -12.170814 -4.025137e-01  3.135031e-01  8.111019e-01
4-30-4:3-9:4  -12.165518  3.879708e-01  3.135031e-01  8.111019e-01
1-3:3-10:4    -10.141063 -1.870076e-01  3.144571e-01  8.132784e-01
3-30:4-17:4   -11.508939 -2.988713e-01  3.148799e-01  8.140797e-01
4-34:2-8:4    -10.501996  2.015577e-01  3.185443e-01  8.232583e-01
6-1:1-1:4     -10.955178 -2.600224e-01  3.189895e-01  8.241133e-01
3-48:6-19:4    -9.926915  1.817944e-01  3.198114e-01  8.259407e-01
4-34:3-16:4   -10.106780 -1.779357e-01  3.201322e-01  8.264730e-01
3-30:1-26:6   -12.123785 -3.834048e-01  3.210841e-01  8.280409e-01
4-30-4:3-10:5 -12.123785 -3.834048e-01  3.210841e-01  8.280409e-01
1-8:3-3:4     -12.119529  3.821299e-01  3.210841e-01  8.280409e-01
1-3:1-14:4    -12.515644 -5.047111e-01  3.222363e-01  8.298247e-01
1-8:2-2:6     -12.515644 -5.047111e-01  3.222363e-01  8.298247e-01
3-33:3-10:5   -12.515644 -5.047111e-01  3.222363e-01  8.298247e-01
3-23:3-9:3    -12.504705  3.784354e-01  3.222363e-01  8.298247e-01
1-2:3-3:3     -12.955742  5.234858e-01  3.240086e-01  8.326039e-01
1-3:3-10:1    -12.955742  5.234858e-01  3.240086e-01  8.326039e-01
3-11:3-22:5   -12.955742  5.234858e-01  3.240086e-01  8.326039e-01
6-1:6-13:1    -12.955742  5.234858e-01  3.240086e-01  8.326039e-01
3-7:2-15:5    -12.951247 -5.146494e-01  3.240086e-01  8.326039e-01
4-b:3-9:5     -12.951247 -5.146494e-01  3.240086e-01  8.326039e-01
3-21:6-19:3   -13.488012 -7.159802e-01  3.269396e-01  8.380443e-01
3-33:3-3:5    -13.488012 -7.159802e-01  3.269396e-01  8.380443e-01
4-61:1-1:6    -13.488012 -7.159802e-01  3.269396e-01  8.380443e-01
3-21:5-12:3   -13.483312  5.494810e-01  3.269396e-01  8.380443e-01
3-49:2-15:6   -13.483312  5.494810e-01  3.269396e-01  8.380443e-01
3-9:6-6:6     -13.483312  5.494810e-01  3.269396e-01  8.380443e-01
4-34:5-24:6   -13.483312  5.494810e-01  3.269396e-01  8.380443e-01
4-39:2-21:4   -10.063751 -1.883889e-01  3.274960e-01  8.391721e-01
3-7:3-3:5     -12.078298 -3.654829e-01  3.284321e-01  8.412716e-01
6-1:6-6:4      -9.868903  1.635898e-01  3.295590e-01  8.438584e-01
4-39:2-2:5    -10.034566  1.909104e-01  3.310939e-01  8.457842e-01
1-3:5-12:5    -12.446781  3.714827e-01  3.317498e-01  8.457842e-01
3-64:2-21:4   -12.446781  3.714827e-01  3.317498e-01  8.457842e-01
5-a:6-13:4    -11.715851 -3.415847e-01  3.318344e-01  8.457842e-01
1-3:2-15:5    -11.708214  3.034373e-01  3.318344e-01  8.457842e-01
1-46:2-8:3    -14.128066  5.641277e-01  3.323059e-01  8.457842e-01
3-13:1-1:6    -14.128066  5.641277e-01  3.323059e-01  8.457842e-01
3-13:6-19:6   -14.163260  9.385233e-01  3.323059e-01  8.457842e-01
3-15:2-2:3    -14.128066  5.641277e-01  3.323059e-01  8.457842e-01
3-21:4-23:3   -14.128066  5.641277e-01  3.323059e-01  8.457842e-01
3-21:6-25:5   -14.128066  5.641277e-01  3.323059e-01  8.457842e-01
3-30:4-17:5   -14.163260  9.385233e-01  3.323059e-01  8.457842e-01
3-30:5-24:5   -14.128066  5.641277e-01  3.323059e-01  8.457842e-01
3-48:1-14:6   -14.163260  9.385233e-01  3.323059e-01  8.457842e-01
4-59:5-24:1   -14.163260  9.385233e-01  3.323059e-01  8.457842e-01
5-a:1-14:6    -14.128066  5.641277e-01  3.323059e-01  8.457842e-01
7-4-1:3-16:5  -14.163260  9.385233e-01  3.323059e-01  8.457842e-01
1-3:2-15:4    -10.402460  2.015577e-01  3.351611e-01  8.527502e-01
1-18:2-21:4    -9.668634 -1.610124e-01  3.366776e-01  8.559719e-01
3-23:1-7:6    -12.870779 -4.765142e-01  3.367836e-01  8.559719e-01
3-66:3-3:4    -12.870779 -4.765142e-01  3.367836e-01  8.559719e-01
3-30:1-1:4    -11.674620  3.010933e-01  3.373990e-01  8.572338e-01
1-24:3-10:6   -12.391100  3.650564e-01  3.408909e-01  8.627263e-01
3-23:4-23:5   -12.398350 -4.505190e-01  3.408909e-01  8.627263e-01
1-3:4-23:4    -11.991556 -3.327788e-01  3.424710e-01  8.627263e-01
1-18:7-27:5   -14.920547 -1.020835e+00  3.437500e-01  8.627263e-01
2-70:5-24:5   -14.920547 -1.020835e+00  3.437500e-01  8.627263e-01
3-11:3-22:1   -14.920547 -1.020835e+00  3.437500e-01  8.627263e-01
3-15:3-16:1   -14.920547 -1.020835e+00  3.437500e-01  8.627263e-01
3-30-3:3-22:3 -14.920547 -1.020835e+00  3.437500e-01  8.627263e-01
3-33:6-19:1   -14.920547 -1.020835e+00  3.437500e-01  8.627263e-01
3-53:2-15:5   -14.920547 -1.020835e+00  3.437500e-01  8.627263e-01
3-64:5-5:5    -14.920547 -1.020835e+00  3.437500e-01  8.627263e-01
3-73:2-2:3    -14.920547 -1.020835e+00  3.437500e-01  8.627263e-01
3-73:2-2:6    -14.920547 -1.020835e+00  3.437500e-01  8.627263e-01
3-73:6-6:4    -14.920547 -1.020835e+00  3.437500e-01  8.627263e-01
3-74:1-26:1   -14.920547 -1.020835e+00  3.437500e-01  8.627263e-01
3-74:6-25:6   -14.920547 -1.020835e+00  3.437500e-01  8.627263e-01
3-7:6-25:6    -14.920547 -1.020835e+00  3.437500e-01  8.627263e-01
3-h:5-24:4    -14.920547 -1.020835e+00  3.437500e-01  8.627263e-01
4-30-4:2-2:3  -14.920547 -1.020835e+00  3.437500e-01  8.627263e-01
4-61:2-15:3   -14.920547 -1.020835e+00  3.437500e-01  8.627263e-01
4-61:2-21:1   -14.920547 -1.020835e+00  3.437500e-01  8.627263e-01
4-61:2-21:3   -14.920547 -1.020835e+00  3.437500e-01  8.627263e-01
4-61:4-23:1   -14.920547 -1.020835e+00  3.437500e-01  8.627263e-01
4-b:3-10:3    -14.920547 -1.020835e+00  3.437500e-01  8.627263e-01
5-51:2-21:1   -14.920547 -1.020835e+00  3.437500e-01  8.627263e-01
1-18:5-12:1   -15.031743  1.201558e+00  3.437500e-01  8.627263e-01
3-11:6-19:1   -15.031743  1.201558e+00  3.437500e-01  8.627263e-01
3-21:2-8:1    -15.031743  1.201558e+00  3.437500e-01  8.627263e-01
3-30-3:4-4:4  -15.031743  1.201558e+00  3.437500e-01  8.627263e-01
3-33:3-22:1   -15.031743  1.201558e+00  3.437500e-01  8.627263e-01
3-48:7-27:5   -15.031743  1.201558e+00  3.437500e-01  8.627263e-01
3-64:1-26:1   -15.031743  1.201558e+00  3.437500e-01  8.627263e-01
3-74:4-23:1   -15.031743  1.201558e+00  3.437500e-01  8.627263e-01
4-59:1-14:3   -15.031743  1.201558e+00  3.437500e-01  8.627263e-01
7-4-1:7-27:4  -15.031743  1.201558e+00  3.437500e-01  8.627263e-01
1-18:5-24:4   -10.794778  2.015577e-01  3.443135e-01  8.632793e-01
3-21:1-26:3   -13.370779  5.234858e-01  3.449285e-01  8.632793e-01
3-30-3:2-21:4 -13.370779  5.234858e-01  3.449285e-01  8.632793e-01
3-33:5-12:6   -13.370779  5.234858e-01  3.449285e-01  8.632793e-01
3-49:3-16:4   -13.370779  5.234858e-01  3.449285e-01  8.632793e-01
3-7:1-14:6    -13.370779  5.234858e-01  3.449285e-01  8.632793e-01
3-7:2-8:5     -13.370779 -6.464392e-01  3.449285e-01  8.632793e-01
5-51:4-23:5   -13.370779 -6.464392e-01  3.449285e-01  8.632793e-01
5-51:3-10:5   -11.039930  2.229313e-01  3.455926e-01  8.646412e-01
1-3:6-6:4     -11.317214 -2.882476e-01  3.468931e-01  8.675939e-01
3-33:2-15:4   -11.615298 -3.054023e-01  3.481413e-01  8.698689e-01
3-64:5-5:6    -12.794778 -4.422985e-01  3.488889e-01  8.698689e-01
3-7:3-10:3    -12.794778 -4.422985e-01  3.488889e-01  8.698689e-01
4-31:3-9:6    -12.794778 -4.422985e-01  3.488889e-01  8.698689e-01
4-4:2-21:5    -12.794778 -4.422985e-01  3.488889e-01  8.698689e-01
4-b:2-15:6    -12.794778 -4.422985e-01  3.488889e-01  8.698689e-01
3-11:6-13:5   -12.802027  4.910643e-01  3.488889e-01  8.698689e-01
4-39:7-27:4   -12.802027  4.910643e-01  3.488889e-01  8.698689e-01
4-4:3-9:6     -12.802027  4.910643e-01  3.488889e-01  8.698689e-01
5-51:6-6:5    -11.950128 -3.178165e-01  3.491818e-01  8.702983e-01
3-7:5-12:6    -12.337495  3.590989e-01  3.496820e-01  8.712435e-01
4-31:6-13:4   -10.764538 -2.032841e-01  3.502344e-01  8.723184e-01
3-15:4-17:4   -11.284038  2.521837e-01  3.511254e-01  8.742355e-01
3-48:2-2:4     -9.912209  1.722137e-01  3.515846e-01  8.750767e-01
5-51:3-9:5    -11.583325 -2.943998e-01  3.533280e-01  8.791123e-01
3-64:1-26:4   -11.907779  2.795602e-01  3.556992e-01  8.847067e-01
3-21:3-10:1   -13.955742  5.234858e-01  3.592834e-01  8.902424e-01
3-30-3:3-9:6  -13.955742  5.234858e-01  3.592834e-01  8.902424e-01
3-30:6-19:1   -13.955742  5.234858e-01  3.592834e-01  8.902424e-01
3-72:5-24:4   -13.955742  5.234858e-01  3.592834e-01  8.902424e-01
3-7:5-5:3     -13.955742  5.234858e-01  3.592834e-01  8.902424e-01
4-39:3-16:3   -13.955742  5.234858e-01  3.592834e-01  8.902424e-01
5-51:7-27:6   -13.955742  5.234858e-01  3.592834e-01  8.902424e-01
3-13:3-3:4    -13.974005 -9.139196e-01  3.592834e-01  8.902424e-01
4-30-4:6-6:6  -13.974005 -9.139196e-01  3.592834e-01  8.902424e-01
4-4:1-14:4    -13.974005 -9.139196e-01  3.592834e-01  8.902424e-01
4-4:7-27:4    -13.974005 -9.139196e-01  3.592834e-01  8.902424e-01
3-74:3-22:4   -10.057559 -1.760051e-01  3.595496e-01  8.905957e-01
1-8:5-5:4     -12.722754 -4.114192e-01  3.603777e-01  8.917705e-01
3-21:3-22:3   -12.722754 -4.114192e-01  3.603777e-01  8.917705e-01
3-48:5-5:4    -10.472489 -2.009889e-01  3.603950e-01  8.917705e-01
2-26:3-3:6    -13.266486  5.011179e-01  3.615946e-01  8.938182e-01
3-7:1-26:3    -13.266486  5.011179e-01  3.615946e-01  8.938182e-01
3-72:5-5:4    -13.263026 -5.869382e-01  3.615946e-01  8.938182e-01
3-7:6-13:5    -11.870779 -2.902954e-01  3.620318e-01  8.945921e-01
1-69:1-26:6   -11.210015  2.496519e-01  3.633633e-01  8.975745e-01
3-23:1-26:5   -11.191612 -2.477497e-01  3.672967e-01  9.069723e-01
1-46:6-19:4   -10.429458 -1.892323e-01  3.674194e-01  9.069723e-01
2-70:1-26:4   -10.647100 -2.040811e-01  3.698058e-01  9.104075e-01
3-23:4-4:4    -10.647100 -2.040811e-01  3.698058e-01  9.104075e-01
1-46:6-6:5    -12.663260  4.645921e-01  3.712980e-01  9.104075e-01
3-21:2-21:5   -12.658766  3.328022e-01  3.712980e-01  9.104075e-01
4-61:3-16:6   -12.654299 -3.834048e-01  3.712980e-01  9.104075e-01
4-4:2-2:5     -12.190051 -3.640395e-01  3.741517e-01  9.104075e-01
4-b:3-9:4     -12.190051 -3.640395e-01  3.741517e-01  9.104075e-01
1-24:2-2:3    -16.116706 -1.798442e+00  3.750000e-01  9.104075e-01
1-24:4-23:5   -16.116706 -1.798442e+00  3.750000e-01  9.104075e-01
1-46:2-15:1   -16.116706 -1.798442e+00  3.750000e-01  9.104075e-01
1-58:4-4:4    -16.116706 -1.798442e+00  3.750000e-01  9.104075e-01
1-69:7-27:3   -16.116706 -1.798442e+00  3.750000e-01  9.104075e-01
1-8:6-25:6    -16.116706 -1.798442e+00  3.750000e-01  9.104075e-01
2-5:1-14:3    -16.116706 -1.798442e+00  3.750000e-01  9.104075e-01
3-11:2-15:3   -16.116706 -1.798442e+00  3.750000e-01  9.104075e-01
3-11:5-24:3   -16.116706 -1.798442e+00  3.750000e-01  9.104075e-01
3-15:5-24:3   -16.116706 -1.798442e+00  3.750000e-01  9.104075e-01
3-20:2-15:6   -16.116706 -1.798442e+00  3.750000e-01  9.104075e-01
3-23:1-14:1   -16.116706 -1.798442e+00  3.750000e-01  9.104075e-01
3-23:6-25:1   -16.116706 -1.798442e+00  3.750000e-01  9.104075e-01
3-30:6-6:1    -16.116706 -1.798442e+00  3.750000e-01  9.104075e-01
3-33:6-25:5   -16.116706 -1.798442e+00  3.750000e-01  9.104075e-01
3-48:1-14:3   -16.116706 -1.798442e+00  3.750000e-01  9.104075e-01
3-48:6-19:2   -16.116706 -1.798442e+00  3.750000e-01  9.104075e-01
3-49:2-8:5    -16.116706 -1.798442e+00  3.750000e-01  9.104075e-01
3-49:3-10:3   -16.116706 -1.798442e+00  3.750000e-01  9.104075e-01
3-53:1-26:3   -16.116706 -1.798442e+00  3.750000e-01  9.104075e-01
3-64:1-1:5    -16.116706 -1.798442e+00  3.750000e-01  9.104075e-01
3-64:2-15:1   -16.116706 -1.798442e+00  3.750000e-01  9.104075e-01
3-64:3-22:1   -16.116706 -1.798442e+00  3.750000e-01  9.104075e-01
3-72:6-25:4   -16.116706 -1.798442e+00  3.750000e-01  9.104075e-01
3-74:5-12:3   -16.116706 -1.798442e+00  3.750000e-01  9.104075e-01
4-28:3-10:4   -16.116706 -1.798442e+00  3.750000e-01  9.104075e-01
4-30-2:2-8:6  -16.116706 -1.798442e+00  3.750000e-01  9.104075e-01
4-30-2:3-9:3  -16.116706 -1.798442e+00  3.750000e-01  9.104075e-01
4-30-4:1-26:6 -16.116706 -1.798442e+00  3.750000e-01  9.104075e-01
4-30-4:2-21:3 -16.116706 -1.798442e+00  3.750000e-01  9.104075e-01
4-31:6-13:3   -16.116706 -1.798442e+00  3.750000e-01  9.104075e-01
4-34:1-20:6   -16.116706 -1.798442e+00  3.750000e-01  9.104075e-01
4-34:6-25:1   -16.116706 -1.798442e+00  3.750000e-01  9.104075e-01
4-39:4-4:3    -16.116706 -1.798442e+00  3.750000e-01  9.104075e-01
4-39:6-6:1    -16.116706 -1.798442e+00  3.750000e-01  9.104075e-01
4-4:3-16:1    -16.116706 -1.798442e+00  3.750000e-01  9.104075e-01
4-4:4-17:1    -16.116706 -1.798442e+00  3.750000e-01  9.104075e-01
4-4:6-25:5    -16.116706 -1.798442e+00  3.750000e-01  9.104075e-01
4-61:3-10:2   -16.116706 -1.798442e+00  3.750000e-01  9.104075e-01
4-61:3-22:2   -16.116706 -1.798442e+00  3.750000e-01  9.104075e-01
4-b:1-26:3    -16.116706 -1.798442e+00  3.750000e-01  9.104075e-01
5-a:3-16:3    -16.116706 -1.798442e+00  3.750000e-01  9.104075e-01
4-59:2-8:4     -9.425934 -1.328614e-01  3.769415e-01  9.142391e-01
3-21:2-2:3    -13.169297  4.816656e-01  3.770856e-01  9.142391e-01
4-30-2:6-6:5  -13.163260 -5.354079e-01  3.770856e-01  9.142391e-01
4-34:1-7:6    -13.163260 -5.354079e-01  3.770856e-01  9.142391e-01
1-24:3-22:5   -12.142522 -3.459301e-01  3.817328e-01  9.251950e-01
1-58:2-2:6    -13.809351 -7.984423e-01  3.833103e-01  9.252849e-01
2-26:2-2:4    -13.809351 -7.984423e-01  3.833103e-01  9.252849e-01
3-48:2-15:3   -13.809351 -7.984423e-01  3.833103e-01  9.252849e-01
1-18:2-15:1   -13.802027  4.910643e-01  3.833103e-01  9.252849e-01
3-11:7-27:4   -13.802027  4.910643e-01  3.833103e-01  9.252849e-01
3-15:1-26:3   -13.802027  4.910643e-01  3.833103e-01  9.252849e-01
3-48:1-26:1   -13.802027  4.910643e-01  3.833103e-01  9.252849e-01
3-49:5-12:6   -13.802027  4.910643e-01  3.833103e-01  9.252849e-01
3-66:4-17:4   -13.802027  4.910643e-01  3.833103e-01  9.252849e-01
3-73:5-24:4   -13.802027  4.910643e-01  3.833103e-01  9.252849e-01
4-30-2:2-21:6 -13.802027  4.910643e-01  3.833103e-01  9.252849e-01
4-61:4-17:3   -13.802027  4.910643e-01  3.833103e-01  9.252849e-01
3-74:5-12:4   -10.539297  1.864508e-01  3.852884e-01  9.256402e-01
3-15:4-23:4   -11.730136 -3.130155e-01  3.856694e-01  9.256402e-01
3-30:3-22:4    -9.370779 -1.203704e-01  3.859490e-01  9.256402e-01
3-49:3-22:4   -11.076297 -2.134798e-01  3.859588e-01  9.256402e-01
1-18:6-13:4    -9.059448  1.094971e-01  3.863465e-01  9.256402e-01
4-61:2-2:6    -11.375302  2.285247e-01  3.865726e-01  9.256402e-01
1-69:5-12:6   -11.377826 -2.290767e-01  3.865726e-01  9.256402e-01
1-69:4-17:3   -14.713028  1.008913e+00  3.876953e-01  9.256402e-01
3-13:3-10:3   -14.713028  1.008913e+00  3.876953e-01  9.256402e-01
3-30:2-2:1    -14.713028  1.008913e+00  3.876953e-01  9.256402e-01
3-49:1-14:4   -14.713028  1.008913e+00  3.876953e-01  9.256402e-01
3-53:5-12:5   -14.713028  1.008913e+00  3.876953e-01  9.256402e-01
3-66:3-10:3   -14.713028  1.008913e+00  3.876953e-01  9.256402e-01
3-7:1-14:5    -14.713028  1.008913e+00  3.876953e-01  9.256402e-01
3-9:3-16:5    -14.713028  1.008913e+00  3.876953e-01  9.256402e-01
4-30-2:5-5:5  -14.713028  1.008913e+00  3.876953e-01  9.256402e-01
4-39:6-25:3   -14.713028  1.008913e+00  3.876953e-01  9.256402e-01
4-59:4-23:1   -14.713028  1.008913e+00  3.876953e-01  9.256402e-01
4-61:6-6:3    -14.713028  1.008913e+00  3.876953e-01  9.256402e-01
7-4-1:2-21:5  -14.713028  1.008913e+00  3.876953e-01  9.256402e-01
1-2:2-21:3    -14.616706 -7.984423e-01  3.876953e-01  9.256402e-01
1-58:3-3:5    -14.616706 -7.984423e-01  3.876953e-01  9.256402e-01
1-8:4-4:4     -14.616706 -7.984423e-01  3.876953e-01  9.256402e-01
2-26:3-10:5   -14.616706 -7.984423e-01  3.876953e-01  9.256402e-01
2-5:4-4:3     -14.616706 -7.984423e-01  3.876953e-01  9.256402e-01
2-70:4-17:3   -14.616706 -7.984423e-01  3.876953e-01  9.256402e-01
3-13:2-2:5    -14.616706 -7.984423e-01  3.876953e-01  9.256402e-01
3-30-3:6-6:6  -14.616706 -7.984423e-01  3.876953e-01  9.256402e-01
3-66:1-26:6   -14.616706 -7.984423e-01  3.876953e-01  9.256402e-01
3-7:3-10:1    -14.616706 -7.984423e-01  3.876953e-01  9.256402e-01
4-30-2:6-6:6  -14.616706 -7.984423e-01  3.876953e-01  9.256402e-01
4-39:5-12:1   -14.616706 -7.984423e-01  3.876953e-01  9.256402e-01
5-51:7-27:3   -14.616706 -7.984423e-01  3.876953e-01  9.256402e-01
3-30-3:3-10:4 -12.095876  3.348242e-01  3.890525e-01  9.282655e-01
3-49:3-3:4    -12.095876  3.348242e-01  3.890525e-01  9.282655e-01
4-59:1-14:4   -11.348582  2.280299e-01  3.909275e-01  9.315755e-01
4-61:3-9:5    -11.690831  2.686719e-01  3.911910e-01  9.315755e-01
3-15:3-22:5   -13.070327 -4.903200e-01  3.915283e-01  9.315755e-01
4-30-2:3-10:6 -13.070327 -4.903200e-01  3.915283e-01  9.315755e-01
4-34:1-7:5    -13.070327 -4.903200e-01  3.915283e-01  9.315755e-01
3-11:4-23:4   -13.078298  4.645921e-01  3.915283e-01  9.315755e-01
4-39:6-13:1   -13.078298  4.645921e-01  3.915283e-01  9.315755e-01
4-31:6-13:6   -12.539297 -4.574054e-01  3.916029e-01  9.315755e-01
4-59:2-15:1   -12.532997  3.218519e-01  3.916029e-01  9.315755e-01
1-2:2-15:6    -11.328227 -2.662213e-01  3.951934e-01  9.398066e-01
3-48:3-3:4    -10.228078 -1.748182e-01  3.994648e-01  9.496510e-01
3-7:6-13:4     -9.613323  1.300044e-01  4.010628e-01  9.531357e-01
3-49:2-2:6    -12.009546  3.270885e-01  4.029631e-01  9.570207e-01
3-53:3-3:4    -12.009546  3.270885e-01  4.029631e-01  9.570207e-01
1-69:3-22:3   -11.276306 -2.498217e-01  4.034697e-01  9.572041e-01
3-7:5-5:4     -10.423235  1.876185e-01  4.043074e-01  9.572041e-01
1-58:3-3:6    -13.663260 -7.053329e-01  4.048729e-01  9.572041e-01
3-48:1-14:5   -13.663260 -7.053329e-01  4.048729e-01  9.572041e-01
4-34:6-19:3   -13.663260 -7.053329e-01  4.048729e-01  9.572041e-01
4-4:2-8:5     -13.663260 -7.053329e-01  4.048729e-01  9.572041e-01
1-18:6-6:1    -13.663260  4.645921e-01  4.048729e-01  9.572041e-01
3-13:3-16:6   -13.663260  4.645921e-01  4.048729e-01  9.572041e-01
3-33:4-4:6    -13.663260  4.645921e-01  4.048729e-01  9.572041e-01
3-49:6-6:4    -13.663260  4.645921e-01  4.048729e-01  9.572041e-01
3-66:5-12:4   -13.663260  4.645921e-01  4.048729e-01  9.572041e-01
3-53:1-1:4    -12.983312 -4.505190e-01  4.050322e-01  9.572041e-01
3-53:3-16:4   -12.983312 -4.505190e-01  4.050322e-01  9.572041e-01
3-7:2-21:6    -12.983312 -4.505190e-01  4.050322e-01  9.572041e-01
5-51:2-8:5    -12.983312 -4.505190e-01  4.050322e-01  9.572041e-01
3-30:6-19:4    -9.389363  1.198739e-01  4.090646e-01  9.664169e-01
4-59:3-22:4    -7.655206 -6.409202e-02  4.093908e-01  9.668705e-01
4-4:2-2:4     -10.931907 -2.134798e-01  4.095805e-01  9.670017e-01
5-a:3-10:6    -11.221939  2.258052e-01  4.114232e-01  9.710342e-01
3-23:3-22:1   -11.562443  2.629582e-01  4.119101e-01  9.712292e-01
2-70:3-22:6   -11.565062 -2.578740e-01  4.119101e-01  9.712292e-01
3-11:3-3:4    -11.565062 -2.578740e-01  4.119101e-01  9.712292e-01
3-11:5-24:4   -11.926475 -2.705108e-01  4.159852e-01  9.801966e-01
4-61:3-16:5   -11.926475 -2.705108e-01  4.159852e-01  9.801966e-01
3-23:1-20:4   -12.901479 -4.151137e-01  4.176922e-01  9.829335e-01
4-4:6-6:5     -12.901479 -4.151137e-01  4.176922e-01  9.829335e-01
3-73:6-19:4   -12.912010  4.360229e-01  4.176922e-01  9.829335e-01
5-51:5-5:5    -12.912010  4.360229e-01  4.176922e-01  9.829335e-01
3-33:6-6:4    -12.362808  3.084729e-01  4.187542e-01  9.851110e-01
1-2:4-17:4    -10.873037 -1.969917e-01  4.189205e-01  9.851808e-01
3-23:6-19:6   -10.853945 -1.917848e-01  4.219388e-01  9.879715e-01
4-4:6-13:4    -10.573969 -1.688108e-01  4.224789e-01  9.879715e-01
3-30:3-3:6    -11.150967  2.246413e-01  4.227911e-01  9.879715e-01
2-70:1-20:4   -14.455742  8.796296e-01  4.239502e-01  9.879715e-01
3-11:4-17:1   -14.455742  8.796296e-01  4.239502e-01  9.879715e-01
3-20:2-2:4    -14.455742  8.796296e-01  4.239502e-01  9.879715e-01
3-33:7-27:4   -14.455742  8.796296e-01  4.239502e-01  9.879715e-01
3-66:3-9:6    -14.455742  8.796296e-01  4.239502e-01  9.879715e-01
4-34:5-24:1   -14.455742  8.796296e-01  4.239502e-01  9.879715e-01
6-1:2-2:1     -14.455742  8.796296e-01  4.239502e-01  9.879715e-01
1-3:4-4:6     -14.370779 -6.464392e-01  4.239502e-01  9.879715e-01
1-46:2-21:3   -14.370779 -6.464392e-01  4.239502e-01  9.879715e-01
1-46:2-2:1    -14.370779 -6.464392e-01  4.239502e-01  9.879715e-01
1-58:3-9:4    -14.370779 -6.464392e-01  4.239502e-01  9.879715e-01
2-5:4-23:3    -14.370779 -6.464392e-01  4.239502e-01  9.879715e-01
3-15:1-1:6    -14.370779 -6.464392e-01  4.239502e-01  9.879715e-01
3-15:6-6:5    -14.370779 -6.464392e-01  4.239502e-01  9.879715e-01
3-53:5-5:5    -14.370779 -6.464392e-01  4.239502e-01  9.879715e-01
3-73:2-21:4   -14.370779 -6.464392e-01  4.239502e-01  9.879715e-01
4-30-2:3-16:6 -14.370779 -6.464392e-01  4.239502e-01  9.879715e-01
4-30-4:4-17:5 -14.370779 -6.464392e-01  4.239502e-01  9.879715e-01
5-a:6-13:3    -14.370779 -6.464392e-01  4.239502e-01  9.879715e-01
1-8:5-12:6    -13.536770  4.425658e-01  4.243562e-01  9.879715e-01
3-11:4-17:6   -13.536770  4.425658e-01  4.243562e-01  9.879715e-01
3-21:4-17:5   -13.536770  4.425658e-01  4.243562e-01  9.879715e-01
3-30-3:2-15:6 -13.536770  4.425658e-01  4.243562e-01  9.879715e-01
3-72:1-1:4    -13.536770  4.425658e-01  4.243562e-01  9.879715e-01
3-9:1-7:4     -13.536770  4.425658e-01  4.243562e-01  9.879715e-01
3-23:2-8:3    -13.531743 -6.285173e-01  4.243562e-01  9.879715e-01
3-7:3-9:6     -13.531743 -6.285173e-01  4.243562e-01  9.879715e-01
4-59:2-8:3    -13.531743 -6.285173e-01  4.243562e-01  9.879715e-01
4-34:5-12:4   -10.290283  1.634225e-01  4.258233e-01  9.910669e-01
3-21:6-6:6    -12.310271  3.046511e-01  4.270429e-01  9.932639e-01
3-30:1-7:4    -12.311193 -3.623432e-01  4.270429e-01  9.932639e-01
1-3:3-22:3    -12.835584  4.239501e-01  4.295905e-01  9.979015e-01
5-51:4-23:3   -12.835584  4.239501e-01  4.295905e-01  9.979015e-01
1-2:1-7:5     -12.824224 -3.834048e-01  4.295905e-01  9.979015e-01
3-13:6-19:4   -12.824224 -3.834048e-01  4.295905e-01  9.979015e-01
4-4:6-19:4    -10.023881 -1.463656e-01  4.322977e-01  1.000000e+00
5-51:6-19:4    -9.233286 -1.094409e-01  4.349308e-01  1.000000e+00
2-5:5-24:6    -12.259583 -3.427629e-01  4.349928e-01  1.000000e+00
1-69:3-3:6    -10.233441 -1.640918e-01  4.357591e-01  1.000000e+00
3-48:3-3:6    -11.063751 -1.883889e-01  4.369905e-01  1.000000e+00
3-23:2-8:6    -11.388785  2.015577e-01  4.394401e-01  1.000000e+00
1-69:6-19:5   -11.776966  2.371816e-01  4.397054e-01  1.000000e+00
3-30:3-10:5   -11.776966  2.371816e-01  4.397054e-01  1.000000e+00
2-5:1-1:6     -11.780493 -2.959420e-01  4.397054e-01  1.000000e+00
3-15:6-13:6   -12.763026  4.130618e-01  4.407991e-01  1.000000e+00
7-4-1:2-21:4  -12.763026  4.130618e-01  4.407991e-01  1.000000e+00
3-15:4-4:4    -12.751046 -3.548357e-01  4.407991e-01  1.000000e+00
4-31:5-12:5   -12.751046 -3.548357e-01  4.407991e-01  1.000000e+00
5-a:6-19:5    -13.412010 -5.639771e-01  4.420683e-01  1.000000e+00
3-64:1-1:4    -13.420547  4.239501e-01  4.420683e-01  1.000000e+00
3-73:3-9:4    -13.420547  4.239501e-01  4.420683e-01  1.000000e+00
1-46:3-3:4    -10.712023 -1.889018e-01  4.445329e-01  1.000000e+00
3-30-3:2-2:4  -12.163260  2.946671e-01  4.499625e-01  1.000000e+00
3-33:5-24:4   -12.163260  2.946671e-01  4.499625e-01  1.000000e+00
3-30:6-6:4    -10.981412 -2.075550e-01  4.502080e-01  1.000000e+00
1-3:3-3:5     -11.709815 -2.723735e-01  4.505476e-01  1.000000e+00
1-3:1-26:6    -12.693961  4.031915e-01  4.513808e-01  1.000000e+00
1-69:4-4:6    -12.681523 -3.289571e-01  4.513808e-01  1.000000e+00
4-30-4:2-21:4 -12.681523 -3.289571e-01  4.513808e-01  1.000000e+00
1-8:1-26:5    -15.455742 -1.120370e+00  4.531250e-01  1.000000e+00
1-8:4-17:1    -15.455742 -1.120370e+00  4.531250e-01  1.000000e+00
1-8:4-23:5    -15.455742 -1.120370e+00  4.531250e-01  1.000000e+00
2-26:1-1:6    -15.455742 -1.120370e+00  4.531250e-01  1.000000e+00
3-13:6-13:5   -15.455742 -1.120370e+00  4.531250e-01  1.000000e+00
3-30-3:6-13:1 -15.455742 -1.120370e+00  4.531250e-01  1.000000e+00
3-48:4-4:1    -15.455742 -1.120370e+00  4.531250e-01  1.000000e+00
3-49:1-7:6    -15.455742 -1.120370e+00  4.531250e-01  1.000000e+00
3-64:1-14:4   -15.455742 -1.120370e+00  4.531250e-01  1.000000e+00
4-30-2:5-5:6  -15.455742 -1.120370e+00  4.531250e-01  1.000000e+00
4-31:5-24:1   -15.455742 -1.120370e+00  4.531250e-01  1.000000e+00
4-31:5-5:1    -15.455742 -1.120370e+00  4.531250e-01  1.000000e+00
4-59:1-1:1    -15.455742 -1.120370e+00  4.531250e-01  1.000000e+00
4-b:3-16:1    -15.455742 -1.120370e+00  4.531250e-01  1.000000e+00
1-58:5-24:4   -14.163260 -5.354079e-01  4.544983e-01  1.000000e+00
3-13:5-5:6    -14.163260 -5.354079e-01  4.544983e-01  1.000000e+00
3-15:7-27:4   -14.163260 -5.354079e-01  4.544983e-01  1.000000e+00
3-23:1-26:1   -14.163260 -5.354079e-01  4.544983e-01  1.000000e+00
3-30-3:5-24:6 -14.163260 -5.354079e-01  4.544983e-01  1.000000e+00
3-30:3-16:3   -14.163260 -5.354079e-01  4.544983e-01  1.000000e+00
3-49:4-17:6   -14.163260 -5.354079e-01  4.544983e-01  1.000000e+00
3-49:4-4:6    -14.163260 -5.354079e-01  4.544983e-01  1.000000e+00
3-64:6-25:4   -14.163260 -5.354079e-01  4.544983e-01  1.000000e+00
5-a:4-23:6    -14.163260 -5.354079e-01  4.544983e-01  1.000000e+00
1-3:6-19:1    -14.213028  3.942027e-01  4.544983e-01  1.000000e+00
1-46:1-7:6    -14.239262  7.865202e-01  4.544983e-01  1.000000e+00
1-58:3-22:6   -14.239262  7.865202e-01  4.544983e-01  1.000000e+00
1-8:4-4:6     -14.213028  3.942027e-01  4.544983e-01  1.000000e+00
2-26:2-2:5    -14.213028  3.942027e-01  4.544983e-01  1.000000e+00
3-15:3-16:3   -14.239262  7.865202e-01  4.544983e-01  1.000000e+00
3-33:4-23:5   -14.239262  7.865202e-01  4.544983e-01  1.000000e+00
3-43:5-12:6   -14.213028  3.942027e-01  4.544983e-01  1.000000e+00
3-48:6-13:3   -14.239262  7.865202e-01  4.544983e-01  1.000000e+00
3-53:3-3:5    -14.213028  3.942027e-01  4.544983e-01  1.000000e+00
3-66:2-15:6   -14.213028  3.942027e-01  4.544983e-01  1.000000e+00
3-73:2-2:5    -14.213028  3.942027e-01  4.544983e-01  1.000000e+00
3-7:3-16:1    -14.213028  3.942027e-01  4.544983e-01  1.000000e+00
3-7:5-24:3    -14.239262  7.865202e-01  4.544983e-01  1.000000e+00
4-39:6-6:3    -14.213028  3.942027e-01  4.544983e-01  1.000000e+00
5-a:2-8:5     -14.213028  3.942027e-01  4.544983e-01  1.000000e+00
7-4-1:1-26:5  -14.239262  7.865202e-01  4.544983e-01  1.000000e+00
3-23:7-27:5   -13.313040  4.080085e-01  4.582583e-01  1.000000e+00
3-48:6-25:4   -13.313040  4.080085e-01  4.582583e-01  1.000000e+00
4-4:6-19:6    -13.313040  4.080085e-01  4.582583e-01  1.000000e+00
5-51:2-8:3    -13.313040  4.080085e-01  4.582583e-01  1.000000e+00
3-74:5-24:5   -13.302027 -5.089357e-01  4.582583e-01  1.000000e+00
4-59:5-24:6   -11.641063  2.339791e-01  4.607925e-01  1.000000e+00
3-33:4-23:4   -12.625209  2.656880e-01  4.613912e-01  1.000000e+00
3-74:1-26:5   -12.625209  2.656880e-01  4.613912e-01  1.000000e+00
4-39:5-24:5   -12.070327 -2.764896e-01  4.638176e-01  1.000000e+00
6-1:4-23:6    -12.072974  2.890205e-01  4.638176e-01  1.000000e+00
3-21:2-21:4   -10.549813 -1.475919e-01  4.694208e-01  1.000000e+00
1-2:5-24:6    -12.562443  2.629582e-01  4.708790e-01  1.000000e+00
3-23:5-24:5   -12.562443  2.629582e-01  4.708790e-01  1.000000e+00
3-66:2-2:4    -12.562443  2.629582e-01  4.708790e-01  1.000000e+00
3-30:2-21:5   -13.213028  3.942027e-01  4.731297e-01  1.000000e+00
3-33:1-7:4    -13.213028  3.942027e-01  4.731297e-01  1.000000e+00
4-30-4:2-21:5 -13.213028  3.942027e-01  4.731297e-01  1.000000e+00
5-51:5-24:3   -13.213028  3.942027e-01  4.731297e-01  1.000000e+00
3-33:2-15:6   -13.200261 -4.614074e-01  4.731297e-01  1.000000e+00
6-1:1-7:5     -13.200261 -4.614074e-01  4.731297e-01  1.000000e+00
1-46:2-8:4    -11.984484 -2.491038e-01  4.766878e-01  1.000000e+00
1-69:3-16:6   -11.988012  2.840198e-01  4.766878e-01  1.000000e+00
4-31:3-9:4    -11.516869 -2.134798e-01  4.796925e-01  1.000000e+00
3-64:6-13:5   -12.502296  2.604513e-01  4.798877e-01  1.000000e+00
5-a:2-2:5     -12.502296  2.604513e-01  4.798877e-01  1.000000e+00
2-70:1-1:6    -14.031743 -7.984423e-01  4.806824e-01  1.000000e+00
2-70:1-26:3   -14.031743 -7.984423e-01  4.806824e-01  1.000000e+00
3-74:4-17:6   -14.031743 -7.984423e-01  4.806824e-01  1.000000e+00
4-4:4-4:6     -14.031743 -7.984423e-01  4.806824e-01  1.000000e+00
5-a:5-5:5     -14.031743 -7.984423e-01  4.806824e-01  1.000000e+00
1-69:3-22:2   -14.031743  3.714827e-01  4.806824e-01  1.000000e+00
3-30-3:4-17:4 -14.031743  3.714827e-01  4.806824e-01  1.000000e+00
3-33:1-26:6   -14.031743  3.714827e-01  4.806824e-01  1.000000e+00
3-43:6-6:6    -14.031743  3.714827e-01  4.806824e-01  1.000000e+00
3-49:3-16:5   -14.031743  3.714827e-01  4.806824e-01  1.000000e+00
3-74:1-14:5   -14.031743  3.714827e-01  4.806824e-01  1.000000e+00
3-9:2-2:5     -14.031743  3.714827e-01  4.806824e-01  1.000000e+00
3-9:3-22:3    -14.031743  3.714827e-01  4.806824e-01  1.000000e+00
4-4:2-8:6     -14.031743  3.714827e-01  4.806824e-01  1.000000e+00
4-59:4-23:6   -11.943449 -2.365635e-01  4.827886e-01  1.000000e+00
3-21:3-22:6   -11.487423  2.307040e-01  4.841184e-01  1.000000e+00
4-34:5-24:4   -10.752214 -1.477766e-01  4.849566e-01  1.000000e+00
4-61:5-12:4   -10.752214 -1.477766e-01  4.849566e-01  1.000000e+00
1-46:6-6:6    -13.105522 -4.199307e-01  4.868502e-01  1.000000e+00
3-15:5-24:6   -13.105522 -4.199307e-01  4.868502e-01  1.000000e+00
4-59:6-25:6   -13.105522 -4.199307e-01  4.868502e-01  1.000000e+00
1-69:6-13:3   -13.119529  3.821299e-01  4.868502e-01  1.000000e+00
4-59:1-26:3   -13.119529  3.821299e-01  4.868502e-01  1.000000e+00
4-34:2-8:6    -12.444558  2.581412e-01  4.884557e-01  1.000000e+00
4-59:3-10:1   -12.444558  2.581412e-01  4.884557e-01  1.000000e+00
7-4-1:5-12:4  -12.444558  2.581412e-01  4.884557e-01  1.000000e+00
3-7:2-15:6    -12.443449 -3.603212e-01  4.884557e-01  1.000000e+00
3-23:6-6:5    -11.903573 -2.247071e-01  4.886830e-01  1.000000e+00
1-3:5-12:4    -10.409495  1.601377e-01  4.892082e-01  1.000000e+00
3-48:4-17:4   -11.039930  1.801840e-01  4.912625e-01  1.000000e+00
4-61:1-7:4    -11.401479 -1.817710e-01  4.967544e-01  1.000000e+00
1-2:5-12:4    -10.657367  1.687677e-01  4.976294e-01  1.000000e+00
6-1:2-21:6    -10.657367  1.687677e-01  4.976294e-01  1.000000e+00
5-51:1-14:4   -13.031743  3.714827e-01  4.995598e-01  1.000000e+00
1-2:6-19:3    -13.016869 -3.834048e-01  4.995598e-01  1.000000e+00
4-30-4:5-5:4  -11.832728 -2.776102e-01  4.998969e-01  1.000000e+00
1-18:1-14:3   -33.116769 -3.379857e+01  5.000000e-01  1.000000e+00
1-18:2-8:2    -33.116769 -3.379857e+01  5.000000e-01  1.000000e+00
1-18:4-4:2    -33.116769 -3.379857e+01  5.000000e-01  1.000000e+00
1-24:1-14:3   -33.116769 -3.379857e+01  5.000000e-01  1.000000e+00
1-24:1-20:6   -33.116769 -3.379857e+01  5.000000e-01  1.000000e+00
1-24:1-26:1   -33.116769 -3.379857e+01  5.000000e-01  1.000000e+00
1-24:1-7:6    -33.116769 -3.379857e+01  5.000000e-01  1.000000e+00
1-24:2-8:1    -33.116769 -3.379857e+01  5.000000e-01  1.000000e+00
1-24:3-22:2   -33.116769 -3.379857e+01  5.000000e-01  1.000000e+00
1-24:3-3:2    -33.116769 -3.379857e+01  5.000000e-01  1.000000e+00
1-24:3-9:1    -33.116769 -3.379857e+01  5.000000e-01  1.000000e+00
1-24:4-17:1   -33.116769 -3.379857e+01  5.000000e-01  1.000000e+00
1-24:4-17:3   -33.116769 -3.379857e+01  5.000000e-01  1.000000e+00
1-24:7-27:3   -33.116769 -3.379857e+01  5.000000e-01  1.000000e+00
1-2:1-14:1    -33.116769 -3.379857e+01  5.000000e-01  1.000000e+00
1-2:1-1:2     -33.116769 -3.379857e+01  5.000000e-01  1.000000e+00
1-2:2-21:2    -33.116769 -3.379857e+01  5.000000e-01  1.000000e+00
1-2:3-10:2    -33.116769 -3.379857e+01  5.000000e-01  1.000000e+00
1-2:3-9:1     -33.116769 -3.379857e+01  5.000000e-01  1.000000e+00
1-2:7-27:1    -33.116769 -3.379857e+01  5.000000e-01  1.000000e+00
1-3:1-20:6    -33.116769 -3.379857e+01  5.000000e-01  1.000000e+00
1-3:1-7:1     -33.116769 -3.379857e+01  5.000000e-01  1.000000e+00
1-3:6-25:1    -33.116769 -3.379857e+01  5.000000e-01  1.000000e+00
1-45:3-16:4   -33.116769 -3.379857e+01  5.000000e-01  1.000000e+00
1-45:6-19:4   -33.116769 -3.379857e+01  5.000000e-01  1.000000e+00
1-45:7-27:3   -33.116769 -3.379857e+01  5.000000e-01  1.000000e+00
1-46:1-14:5   -33.116769 -3.379857e+01  5.000000e-01  1.000000e+00
1-46:2-8:1    -33.116769 -3.379857e+01  5.000000e-01  1.000000e+00
1-46:3-10:2   -33.116769 -3.379857e+01  5.000000e-01  1.000000e+00
1-46:3-9:1    -33.116769 -3.379857e+01  5.000000e-01  1.000000e+00
1-46:4-23:1   -33.116769 -3.379857e+01  5.000000e-01  1.000000e+00
1-46:4-23:3   -33.116769 -3.379857e+01  5.000000e-01  1.000000e+00
1-46:6-25:1   -33.116769 -3.379857e+01  5.000000e-01  1.000000e+00
1-46:6-25:3   -33.116769 -3.379857e+01  5.000000e-01  1.000000e+00
1-58:1-14:3   -33.116769 -3.379857e+01  5.000000e-01  1.000000e+00
1-58:1-14:6   -33.116769 -3.379857e+01  5.000000e-01  1.000000e+00
1-58:1-1:3    -33.116769 -3.379857e+01  5.000000e-01  1.000000e+00
1-58:2-15:3   -33.116769 -3.379857e+01  5.000000e-01  1.000000e+00
1-58:3-3:3    -33.116769 -3.379857e+01  5.000000e-01  1.000000e+00
1-58:4-17:1   -33.116769 -3.379857e+01  5.000000e-01  1.000000e+00
1-69:5-24:2   -33.116769 -3.379857e+01  5.000000e-01  1.000000e+00
1-8:6-25:5    -33.116769 -3.379857e+01  5.000000e-01  1.000000e+00
1-f:3-22:4    -33.116769 -3.379857e+01  5.000000e-01  1.000000e+00
1-NL1:5-5:6   -33.116769 -3.379857e+01  5.000000e-01  1.000000e+00
2-26:1-14:6   -33.116769 -3.379857e+01  5.000000e-01  1.000000e+00
2-26:2-8:3    -33.116769 -3.379857e+01  5.000000e-01  1.000000e+00
2-26:3-10:1   -33.116769 -3.379857e+01  5.000000e-01  1.000000e+00
2-26:3-3:3    -33.116769 -3.379857e+01  5.000000e-01  1.000000e+00
2-26:5-24:6   -33.116769 -3.379857e+01  5.000000e-01  1.000000e+00
2-26:6-19:2   -33.116769 -3.379857e+01  5.000000e-01  1.000000e+00
2-26:6-25:5   -33.116769 -3.379857e+01  5.000000e-01  1.000000e+00
2-26:6-25:6   -33.116769 -3.379857e+01  5.000000e-01  1.000000e+00
2-5:1-7:2     -33.116769 -3.379857e+01  5.000000e-01  1.000000e+00
2-5:3-9:2     -33.116769 -3.379857e+01  5.000000e-01  1.000000e+00
2-5:6-6:2     -33.116769 -3.379857e+01  5.000000e-01  1.000000e+00
2-70:2-21:1   -33.116769 -3.379857e+01  5.000000e-01  1.000000e+00
2-70:3-16:2   -33.116769 -3.379857e+01  5.000000e-01  1.000000e+00
2-70:3-9:1    -33.116769 -3.379857e+01  5.000000e-01  1.000000e+00
2-70:5-12:2   -33.116769 -3.379857e+01  5.000000e-01  1.000000e+00
3-11:1-1:3    -33.116769 -3.379857e+01  5.000000e-01  1.000000e+00
3-11:1-20:6   -33.116769 -3.379857e+01  5.000000e-01  1.000000e+00
3-11:2-15:1   -33.116769 -3.379857e+01  5.000000e-01  1.000000e+00
3-11:4-17:2   -33.116769 -3.379857e+01  5.000000e-01  1.000000e+00
3-11:7-27:6   -33.116769 -3.379857e+01  5.000000e-01  1.000000e+00
3-13:1-1:3    -33.116769 -3.379857e+01  5.000000e-01  1.000000e+00
3-13:2-15:2   -33.116769 -3.379857e+01  5.000000e-01  1.000000e+00
3-13:2-21:2   -33.116769 -3.379857e+01  5.000000e-01  1.000000e+00
3-13:6-6:2    -33.116769 -3.379857e+01  5.000000e-01  1.000000e+00
3-15:1-20:6   -33.116769 -3.379857e+01  5.000000e-01  1.000000e+00
3-15:2-21:2   -33.116769 -3.379857e+01  5.000000e-01  1.000000e+00
3-15:2-8:1    -33.116769 -3.379857e+01  5.000000e-01  1.000000e+00
3-15:2-8:2    -33.116769 -3.379857e+01  5.000000e-01  1.000000e+00
3-15:3-16:2   -33.116769 -3.379857e+01  5.000000e-01  1.000000e+00
3-15:3-3:2    -33.116769 -3.379857e+01  5.000000e-01  1.000000e+00
3-15:4-17:2   -33.116769 -3.379857e+01  5.000000e-01  1.000000e+00
3-20:2-21:3   -33.116769 -3.379857e+01  5.000000e-01  1.000000e+00
3-20:4-4:4    -33.116769 -3.379857e+01  5.000000e-01  1.000000e+00
3-20:4-4:5    -33.116769 -3.379857e+01  5.000000e-01  1.000000e+00
3-20:6-13:5   -33.116769 -3.379857e+01  5.000000e-01  1.000000e+00
3-21:5-12:2   -33.116769 -3.379857e+01  5.000000e-01  1.000000e+00
3-23:1-1:2    -33.116769 -3.379857e+01  5.000000e-01  1.000000e+00
3-23:2-21:2   -33.116769 -3.379857e+01  5.000000e-01  1.000000e+00
3-23:2-2:2    -33.116769 -3.379857e+01  5.000000e-01  1.000000e+00
3-23:3-16:2   -33.116769 -3.379857e+01  5.000000e-01  1.000000e+00
3-30-3:1-14:5 -33.116769 -3.379857e+01  5.000000e-01  1.000000e+00
3-30-3:4-23:5 -33.116769 -3.379857e+01  5.000000e-01  1.000000e+00
3-30-3:5-5:3  -33.116769 -3.379857e+01  5.000000e-01  1.000000e+00
3-30-3:6-19:1 -33.116769 -3.379857e+01  5.000000e-01  1.000000e+00
3-30:1-14:3   -33.116769 -3.379857e+01  5.000000e-01  1.000000e+00
3-30:4-4:2    -33.116769 -3.379857e+01  5.000000e-01  1.000000e+00
3-33:1-20:3   -33.116769 -3.379857e+01  5.000000e-01  1.000000e+00
3-33:2-2:2    -33.116769 -3.379857e+01  5.000000e-01  1.000000e+00
3-33:2-8:2    -33.116769 -3.379857e+01  5.000000e-01  1.000000e+00
3-33:7-27:3   -33.116769 -3.379857e+01  5.000000e-01  1.000000e+00
3-33:7-27:6   -33.116769 -3.379857e+01  5.000000e-01  1.000000e+00
3-48:1-1:2    -33.116769 -3.379857e+01  5.000000e-01  1.000000e+00
3-48:1-20:3   -33.116769 -3.379857e+01  5.000000e-01  1.000000e+00
3-48:1-7:1    -33.116769 -3.379857e+01  5.000000e-01  1.000000e+00
3-48:4-23:2   -33.116769 -3.379857e+01  5.000000e-01  1.000000e+00
3-48:5-24:2   -33.116769 -3.379857e+01  5.000000e-01  1.000000e+00
3-48:7-27:2   -33.116769 -3.379857e+01  5.000000e-01  1.000000e+00
3-49:1-20:4   -33.116769 -3.379857e+01  5.000000e-01  1.000000e+00
3-49:2-8:1    -33.116769 -3.379857e+01  5.000000e-01  1.000000e+00
3-49:2-8:3    -33.116769 -3.379857e+01  5.000000e-01  1.000000e+00
3-49:3-10:1   -33.116769 -3.379857e+01  5.000000e-01  1.000000e+00
3-53:1-14:5   -33.116769 -3.379857e+01  5.000000e-01  1.000000e+00
3-53:1-1:3    -33.116769 -3.379857e+01  5.000000e-01  1.000000e+00
3-53:1-7:5    -33.116769 -3.379857e+01  5.000000e-01  1.000000e+00
3-53:5-24:3   -33.116769 -3.379857e+01  5.000000e-01  1.000000e+00
3-53:5-5:3    -33.116769 -3.379857e+01  5.000000e-01  1.000000e+00
3-64:1-20:3   -33.116769 -3.379857e+01  5.000000e-01  1.000000e+00
3-64:2-2:1    -33.116769 -3.379857e+01  5.000000e-01  1.000000e+00
3-64:4-23:3   -33.116769 -3.379857e+01  5.000000e-01  1.000000e+00
3-64:5-5:1    -33.116769 -3.379857e+01  5.000000e-01  1.000000e+00
3-64:6-25:2   -33.116769 -3.379857e+01  5.000000e-01  1.000000e+00
3-66:4-17:1   -33.116769 -3.379857e+01  5.000000e-01  1.000000e+00
3-66:7-27:3   -33.116769 -3.379857e+01  5.000000e-01  1.000000e+00
3-71:2-15:4   -33.116769 -3.379857e+01  5.000000e-01  1.000000e+00
3-72:1-20:4   -33.116769 -3.379857e+01  5.000000e-01  1.000000e+00
3-72:3-16:3   -33.116769 -3.379857e+01  5.000000e-01  1.000000e+00
3-72:3-9:1    -33.116769 -3.379857e+01  5.000000e-01  1.000000e+00
3-72:4-4:5    -33.116769 -3.379857e+01  5.000000e-01  1.000000e+00
3-72:5-24:3   -33.116769 -3.379857e+01  5.000000e-01  1.000000e+00
3-72:6-19:3   -33.116769 -3.379857e+01  5.000000e-01  1.000000e+00
3-73:1-26:1   -33.116769 -3.379857e+01  5.000000e-01  1.000000e+00
3-73:2-8:6    -33.116769 -3.379857e+01  5.000000e-01  1.000000e+00
3-73:3-9:3    -33.116769 -3.379857e+01  5.000000e-01  1.000000e+00
3-73:4-4:5    -33.116769 -3.379857e+01  5.000000e-01  1.000000e+00
3-73:5-5:5    -33.116769 -3.379857e+01  5.000000e-01  1.000000e+00
3-73:6-6:3    -33.116769 -3.379857e+01  5.000000e-01  1.000000e+00
3-74:1-26:2   -33.116769 -3.379857e+01  5.000000e-01  1.000000e+00
3-74:2-21:2   -33.116769 -3.379857e+01  5.000000e-01  1.000000e+00
3-74:3-16:2   -33.116769 -3.379857e+01  5.000000e-01  1.000000e+00
3-74:3-22:2   -33.116769 -3.379857e+01  5.000000e-01  1.000000e+00
3-74:3-9:2    -33.116769 -3.379857e+01  5.000000e-01  1.000000e+00
3-7:1-20:3    -33.116769 -3.379857e+01  5.000000e-01  1.000000e+00
3-9:3-16:2    -33.116769 -3.379857e+01  5.000000e-01  1.000000e+00
3-9:3-3:1     -33.116769 -3.379857e+01  5.000000e-01  1.000000e+00
3-h:1-1:5     -33.116769 -3.379857e+01  5.000000e-01  1.000000e+00
3-h:1-26:6    -33.116769 -3.379857e+01  5.000000e-01  1.000000e+00
3-h:2-2:5     -33.116769 -3.379857e+01  5.000000e-01  1.000000e+00
4-28:2-15:1   -33.116769 -3.379857e+01  5.000000e-01  1.000000e+00
4-28:3-16:4   -33.116769 -3.379857e+01  5.000000e-01  1.000000e+00
4-28:3-16:5   -33.116769 -3.379857e+01  5.000000e-01  1.000000e+00
4-28:3-22:3   -33.116769 -3.379857e+01  5.000000e-01  1.000000e+00
4-28:3-3:3    -33.116769 -3.379857e+01  5.000000e-01  1.000000e+00
4-28:3-9:6    -33.116769 -3.379857e+01  5.000000e-01  1.000000e+00
4-28:4-23:5   -33.116769 -3.379857e+01  5.000000e-01  1.000000e+00
4-28:5-5:5    -33.116769 -3.379857e+01  5.000000e-01  1.000000e+00
4-28:6-19:5   -33.116769 -3.379857e+01  5.000000e-01  1.000000e+00
4-30-2:1-14:1 -33.116769 -3.379857e+01  5.000000e-01  1.000000e+00
4-30-2:2-15:3 -33.116769 -3.379857e+01  5.000000e-01  1.000000e+00
4-30-2:2-21:3 -33.116769 -3.379857e+01  5.000000e-01  1.000000e+00
4-30-2:3-16:3 -33.116769 -3.379857e+01  5.000000e-01  1.000000e+00
4-30-2:5-24:1 -33.116769 -3.379857e+01  5.000000e-01  1.000000e+00
4-30-2:6-19:3 -33.116769 -3.379857e+01  5.000000e-01  1.000000e+00
4-30-2:6-6:3  -33.116769 -3.379857e+01  5.000000e-01  1.000000e+00
4-30-4:5-24:6 -33.116769 -3.379857e+01  5.000000e-01  1.000000e+00
4-30-4:5-5:3  -33.116769 -3.379857e+01  5.000000e-01  1.000000e+00
4-31:1-20:6   -33.116769 -3.379857e+01  5.000000e-01  1.000000e+00
4-31:3-9:2    -33.116769 -3.379857e+01  5.000000e-01  1.000000e+00
4-31:4-17:2   -33.116769 -3.379857e+01  5.000000e-01  1.000000e+00
4-31:4-23:1   -33.116769 -3.379857e+01  5.000000e-01  1.000000e+00
4-31:7-27:1   -33.116769 -3.379857e+01  5.000000e-01  1.000000e+00
4-31:7-27:2   -33.116769 -3.379857e+01  5.000000e-01  1.000000e+00
4-34:1-14:2   -33.116769 -3.379857e+01  5.000000e-01  1.000000e+00
4-34:1-14:3   -33.116769 -3.379857e+01  5.000000e-01  1.000000e+00
4-34:1-7:1    -33.116769 -3.379857e+01  5.000000e-01  1.000000e+00
4-34:3-16:2   -33.116769 -3.379857e+01  5.000000e-01  1.000000e+00
4-34:3-9:2    -33.116769 -3.379857e+01  5.000000e-01  1.000000e+00
4-34:4-4:1    -33.116769 -3.379857e+01  5.000000e-01  1.000000e+00
4-39:4-17:2   -33.116769 -3.379857e+01  5.000000e-01  1.000000e+00
4-39:6-13:2   -33.116769 -3.379857e+01  5.000000e-01  1.000000e+00
4-4:1-20:5    -33.116769 -3.379857e+01  5.000000e-01  1.000000e+00
4-4:2-21:2    -33.116769 -3.379857e+01  5.000000e-01  1.000000e+00
4-4:3-22:2    -33.116769 -3.379857e+01  5.000000e-01  1.000000e+00
4-4:3-3:1     -33.116769 -3.379857e+01  5.000000e-01  1.000000e+00
4-4:4-23:3    -33.116769 -3.379857e+01  5.000000e-01  1.000000e+00
4-4:4-4:3     -33.116769 -3.379857e+01  5.000000e-01  1.000000e+00
4-4:5-12:1    -33.116769 -3.379857e+01  5.000000e-01  1.000000e+00
4-59:1-26:2   -33.116769 -3.379857e+01  5.000000e-01  1.000000e+00
4-59:1-7:3    -33.116769 -3.379857e+01  5.000000e-01  1.000000e+00
4-61:1-7:3    -33.116769 -3.379857e+01  5.000000e-01  1.000000e+00
4-61:2-8:1    -33.116769 -3.379857e+01  5.000000e-01  1.000000e+00
4-61:3-3:2    -33.116769 -3.379857e+01  5.000000e-01  1.000000e+00
4-61:5-12:1   -33.116769 -3.379857e+01  5.000000e-01  1.000000e+00
4-61:6-6:2    -33.116769 -3.379857e+01  5.000000e-01  1.000000e+00
4-b:1-7:3     -33.116769 -3.379857e+01  5.000000e-01  1.000000e+00
4-b:2-21:3    -33.116769 -3.379857e+01  5.000000e-01  1.000000e+00
4-b:2-8:1     -33.116769 -3.379857e+01  5.000000e-01  1.000000e+00
4-b:3-10:2    -33.116769 -3.379857e+01  5.000000e-01  1.000000e+00
4-b:3-22:2    -33.116769 -3.379857e+01  5.000000e-01  1.000000e+00
4-b:5-5:3     -33.116769 -3.379857e+01  5.000000e-01  1.000000e+00
4-b:7-27:5    -33.116769 -3.379857e+01  5.000000e-01  1.000000e+00
5-51:1-1:2    -33.116769 -3.379857e+01  5.000000e-01  1.000000e+00
5-51:1-20:3   -33.116769 -3.379857e+01  5.000000e-01  1.000000e+00
5-51:1-20:5   -33.116769 -3.379857e+01  5.000000e-01  1.000000e+00
5-51:1-26:2   -33.116769 -3.379857e+01  5.000000e-01  1.000000e+00
5-51:4-17:1   -33.116769 -3.379857e+01  5.000000e-01  1.000000e+00
5-51:4-17:2   -33.116769 -3.379857e+01  5.000000e-01  1.000000e+00
5-51:4-23:2   -33.116769 -3.379857e+01  5.000000e-01  1.000000e+00
5-51:6-6:1    -33.116769 -3.379857e+01  5.000000e-01  1.000000e+00
5-a:2-2:2     -33.116769 -3.379857e+01  5.000000e-01  1.000000e+00
5-a:4-23:3    -33.116769 -3.379857e+01  5.000000e-01  1.000000e+00
5-a:5-5:3     -33.116769 -3.379857e+01  5.000000e-01  1.000000e+00
5-a:6-19:2    -33.116769 -3.379857e+01  5.000000e-01  1.000000e+00
5-a:6-25:3    -33.116769 -3.379857e+01  5.000000e-01  1.000000e+00
5-a:6-6:3     -33.116769 -3.379857e+01  5.000000e-01  1.000000e+00
6-1:1-20:3    -33.116769 -3.379857e+01  5.000000e-01  1.000000e+00
6-1:3-10:2    -33.116769 -3.379857e+01  5.000000e-01  1.000000e+00
6-1:5-12:2    -33.116769 -3.379857e+01  5.000000e-01  1.000000e+00
6-1:7-27:2    -33.116769 -3.379857e+01  5.000000e-01  1.000000e+00
7-4-1:3-16:3  -33.116769 -3.379857e+01  5.000000e-01  1.000000e+00
1-18:6-6:3    -13.862808 -6.915271e-01  5.034447e-01  1.000000e+00
1-3:1-7:6     -13.862808 -6.915271e-01  5.034447e-01  1.000000e+00
3-53:3-10:3   -13.862808 -6.915271e-01  5.034447e-01  1.000000e+00
3-74:3-10:3   -13.862808 -6.915271e-01  5.034447e-01  1.000000e+00
4-59:6-6:1    -13.862808 -6.915271e-01  5.034447e-01  1.000000e+00
4-61:3-22:1   -13.862808 -6.915271e-01  5.034447e-01  1.000000e+00
1-18:1-26:1   -13.870779  3.535608e-01  5.034447e-01  1.000000e+00
1-69:1-1:3    -13.870779  3.535608e-01  5.034447e-01  1.000000e+00
1-69:3-10:1   -13.870779  3.535608e-01  5.034447e-01  1.000000e+00
3-49:3-9:6    -13.870779  3.535608e-01  5.034447e-01  1.000000e+00
4-39:3-3:1    -13.870779  3.535608e-01  5.034447e-01  1.000000e+00
1-46:5-12:6   -12.332728 -3.192745e-01  5.044038e-01  1.000000e+00
4-30-4:2-2:5  -12.332728 -3.192745e-01  5.044038e-01  1.000000e+00
5-51:4-17:4   -10.608998  1.698488e-01  5.048025e-01  1.000000e+00
1-24:1-14:4   -15.031743 -7.984423e-01  5.078125e-01  1.000000e+00
3-23:4-4:3    -15.031743 -7.984423e-01  5.078125e-01  1.000000e+00
3-33:6-13:3   -15.031743 -7.984423e-01  5.078125e-01  1.000000e+00
3-53:6-19:3   -15.031743 -7.984423e-01  5.078125e-01  1.000000e+00
3-66:1-14:4   -15.031743 -7.984423e-01  5.078125e-01  1.000000e+00
3-72:6-13:3   -15.031743 -7.984423e-01  5.078125e-01  1.000000e+00
3-73:6-19:5   -15.031743 -7.984423e-01  5.078125e-01  1.000000e+00
3-h:1-26:4    -15.031743 -7.984423e-01  5.078125e-01  1.000000e+00
3-h:3-10:4    -15.031743 -7.984423e-01  5.078125e-01  1.000000e+00
4-31:6-6:1    -15.031743 -7.984423e-01  5.078125e-01  1.000000e+00
4-39:4-17:3   -15.031743 -7.984423e-01  5.078125e-01  1.000000e+00
4-4:3-22:1    -15.031743 -7.984423e-01  5.078125e-01  1.000000e+00
5-51:3-3:1    -15.031743 -7.984423e-01  5.078125e-01  1.000000e+00
5-a:6-19:3    -15.031743 -7.984423e-01  5.078125e-01  1.000000e+00
5-51:3-16:5   -12.949010  3.620223e-01  5.113758e-01  1.000000e+00
4-b:2-21:5    -12.933545 -3.509834e-01  5.113758e-01  1.000000e+00
3-11:3-10:6   -12.284038  2.521837e-01  5.118423e-01  1.000000e+00
1-46:2-2:6    -11.298167 -2.061003e-01  5.122549e-01  1.000000e+00
6-1:2-2:5     -11.298167 -2.061003e-01  5.122549e-01  1.000000e+00
2-5:1-14:4    -11.724388 -2.432272e-01  5.154257e-01  1.000000e+00
4-59:2-2:6     -9.960264 -1.113253e-01  5.154769e-01  1.000000e+00
3-33:4-17:4   -12.854925 -3.220043e-01  5.223974e-01  1.000000e+00
3-15:4-17:5   -13.713028 -6.057973e-01  5.234671e-01  1.000000e+00
3-15:6-25:4   -13.713028 -6.057973e-01  5.234671e-01  1.000000e+00
3-21:6-13:3   -13.713028 -6.057973e-01  5.234671e-01  1.000000e+00
3-33:3-22:3   -13.713028 -6.057973e-01  5.234671e-01  1.000000e+00
4-31:3-10:1   -13.713028 -6.057973e-01  5.234671e-01  1.000000e+00
3-33:1-7:6    -13.726026  3.390612e-01  5.234671e-01  1.000000e+00
3-74:1-7:6    -13.726026  3.390612e-01  5.234671e-01  1.000000e+00
3-7:6-19:1    -13.726026  3.390612e-01  5.234671e-01  1.000000e+00
4-31:1-26:6   -13.726026  3.390612e-01  5.234671e-01  1.000000e+00
4-31:4-4:5    -13.726026  3.390612e-01  5.234671e-01  1.000000e+00
5-51:1-20:4   -13.726026  3.390612e-01  5.234671e-01  1.000000e+00
3-74:3-10:4   -10.165235 -1.125509e-01  5.263445e-01  1.000000e+00
5-51:1-26:4   -10.141975 -1.075464e-01  5.296318e-01  1.000000e+00
4-31:2-2:4    -11.174620 -1.728379e-01  5.297694e-01  1.000000e+00
1-2:1-1:5     -12.134535 -2.530082e-01  5.323088e-01  1.000000e+00
3-15:1-7:4    -12.139607  2.473613e-01  5.323088e-01  1.000000e+00
3-9:2-15:4    -12.780493 -2.959420e-01  5.327093e-01  1.000000e+00
5-a:3-16:6    -12.780493 -2.959420e-01  5.327093e-01  1.000000e+00
1-69:3-16:5   -12.796583  3.459476e-01  5.327093e-01  1.000000e+00
3-53:5-12:4   -12.796583  3.459476e-01  5.327093e-01  1.000000e+00
4-61:3-22:5   -10.733234  1.497187e-01  5.360051e-01  1.000000e+00
2-70:6-19:6   -11.562117  2.015577e-01  5.383940e-01  1.000000e+00
4-34:2-2:6    -10.716054  1.503323e-01  5.384270e-01  1.000000e+00
5-a:2-15:6    -12.094509  2.459518e-01  5.385828e-01  1.000000e+00
3-30:2-21:4   -10.709815 -1.545862e-01  5.408116e-01  1.000000e+00
2-70:2-15:5   -13.578298 -5.354079e-01  5.412562e-01  1.000000e+00
3-9:2-8:4     -13.578298 -5.354079e-01  5.412562e-01  1.000000e+00
1-69:6-25:6   -13.594509  3.270885e-01  5.412562e-01  1.000000e+00
3-73:4-17:4   -13.594509  3.270885e-01  5.412562e-01  1.000000e+00
3-23:1-26:3   -12.726026  3.390612e-01  5.423840e-01  1.000000e+00
1-3:4-17:6    -12.709815 -2.723735e-01  5.423840e-01  1.000000e+00
3-53:2-21:4   -12.709815 -2.723735e-01  5.423840e-01  1.000000e+00
4-4:3-10:4    -10.335883  1.228457e-01  5.440944e-01  1.000000e+00
3-23:3-16:6   -11.029399  1.591224e-01  5.485024e-01  1.000000e+00
1-24:7-27:4   -14.713028 -6.057973e-01  5.488281e-01  1.000000e+00
1-58:4-23:4   -14.713028 -6.057973e-01  5.488281e-01  1.000000e+00
2-26:6-6:5    -14.713028 -6.057973e-01  5.488281e-01  1.000000e+00
3-13:5-12:6   -14.713028 -6.057973e-01  5.488281e-01  1.000000e+00
3-30-3:6-13:5 -14.713028 -6.057973e-01  5.488281e-01  1.000000e+00
3-30:4-17:3   -14.713028 -6.057973e-01  5.488281e-01  1.000000e+00
3-64:4-4:4    -14.713028 -6.057973e-01  5.488281e-01  1.000000e+00
3-9:6-6:5     -14.713028 -6.057973e-01  5.488281e-01  1.000000e+00
4-4:2-2:3     -14.713028 -6.057973e-01  5.488281e-01  1.000000e+00
4-b:1-1:6     -14.713028 -6.057973e-01  5.488281e-01  1.000000e+00
5-a:4-4:4     -14.713028 -6.057973e-01  5.488281e-01  1.000000e+00
3-72:6-19:4   -12.642522 -2.509545e-01  5.514843e-01  1.000000e+00
6-1:4-17:5    -12.642522 -2.509545e-01  5.514843e-01  1.000000e+00
3-53:3-22:4   -10.967102  1.609157e-01  5.570710e-01  1.000000e+00
3-74:6-19:3   -13.474005  3.170349e-01  5.571971e-01  1.000000e+00
4-4:5-24:5    -13.474005  3.170349e-01  5.571971e-01  1.000000e+00
6-1:3-10:1    -13.455742 -4.765142e-01  5.571971e-01  1.000000e+00
3-30-3:1-26:4 -12.593144  2.015577e-01  5.600646e-01  1.000000e+00
4-4:6-13:6    -12.593144  2.015577e-01  5.600646e-01  1.000000e+00
3-7:6-13:6    -11.920547 -1.907598e-01  5.613807e-01  1.000000e+00
4-30-2:3-10:5 -11.920547 -1.907598e-01  5.613807e-01  1.000000e+00
6-1:6-19:4     -8.930902  6.783330e-02  5.620727e-01  1.000000e+00
3-7:2-2:4      -9.876815 -1.032969e-01  5.657118e-01  1.000000e+00
2-5:2-2:3     -12.526751 -3.344952e-01  5.681724e-01  1.000000e+00
1-8:2-21:4    -12.531743  2.015577e-01  5.681724e-01  1.000000e+00
3-15:5-12:4   -11.322348  1.755624e-01  5.692202e-01  1.000000e+00
3-7:4-4:4     -11.322348  1.755624e-01  5.692202e-01  1.000000e+00
2-5:5-24:1    -13.362808  3.084729e-01  5.715882e-01  1.000000e+00
3-7:4-23:6    -13.343258 -4.264736e-01  5.715882e-01  1.000000e+00
3-23:6-6:4     -9.275592  8.205056e-02  5.754508e-01  1.000000e+00
3-23:4-17:4    -9.527879 -9.020847e-02  5.756146e-01  1.000000e+00
3-74:6-6:5    -12.467102 -3.130155e-01  5.758493e-01  1.000000e+00
3-48:2-8:6    -12.472849  2.015577e-01  5.758493e-01  1.000000e+00
2-26:6-13:6   -14.455742 -4.765142e-01  5.810547e-01  1.000000e+00
3-15:4-17:3   -14.455742 -4.765142e-01  5.810547e-01  1.000000e+00
3-30:6-13:1   -14.455742 -4.765142e-01  5.810547e-01  1.000000e+00
3-33:3-9:1    -14.455742 -4.765142e-01  5.810547e-01  1.000000e+00
3-53:3-3:3    -14.455742 -4.765142e-01  5.810547e-01  1.000000e+00
3-66:1-7:4    -14.455742 -4.765142e-01  5.810547e-01  1.000000e+00
3-7:3-9:3     -14.455742 -4.765142e-01  5.810547e-01  1.000000e+00
4-31:4-4:6    -14.455742 -4.765142e-01  5.810547e-01  1.000000e+00
4-61:2-15:1   -14.455742 -4.765142e-01  5.810547e-01  1.000000e+00
4-61:4-17:1   -14.455742 -4.765142e-01  5.810547e-01  1.000000e+00
4-61:6-19:3   -14.455742 -4.765142e-01  5.810547e-01  1.000000e+00
5-a:2-2:3     -14.455742 -4.765142e-01  5.810547e-01  1.000000e+00
3-74:3-3:5    -12.416266  2.015577e-01  5.831322e-01  1.000000e+00
3-66:2-15:4   -13.259583  3.010933e-01  5.846647e-01  1.000000e+00
5-a:5-5:4     -13.259583  3.010933e-01  5.846647e-01  1.000000e+00
3-15:6-13:5   -13.239262 -3.834048e-01  5.846647e-01  1.000000e+00
3-48:6-6:5    -13.239262 -3.834048e-01  5.846647e-01  1.000000e+00
5-a:3-22:5    -13.239262 -3.834048e-01  5.846647e-01  1.000000e+00
1-18:1-1:6    -12.354925 -2.748804e-01  5.900533e-01  1.000000e+00
1-69:3-10:3   -12.354925 -2.748804e-01  5.900533e-01  1.000000e+00
3-21:1-26:5   -12.354925 -2.748804e-01  5.900533e-01  1.000000e+00
3-48:6-19:5   -12.354925 -2.748804e-01  5.900533e-01  1.000000e+00
4-30-2:2-2:4  -12.354925 -2.748804e-01  5.900533e-01  1.000000e+00
5-51:6-19:3   -12.361818  2.015577e-01  5.900533e-01  1.000000e+00
3-23:2-15:5   -11.150967  1.784740e-01  5.916839e-01  1.000000e+00
5-51:3-22:3   -11.161384 -1.463656e-01  5.916839e-01  1.000000e+00
1-8:2-21:5    -13.163260  2.946671e-01  5.966149e-01  1.000000e+00
3-53:3-10:5   -13.142522 -3.459301e-01  5.966149e-01  1.000000e+00
3-66:2-8:4    -13.142522 -3.459301e-01  5.966149e-01  1.000000e+00
3-72:3-9:4    -13.163260  2.946671e-01  5.966149e-01  1.000000e+00
3-23:4-23:4    -9.889042  8.608044e-02  6.034057e-01  1.000000e+00
1-8:5-12:5    -14.324224  6.165952e-01  6.072388e-01  1.000000e+00
2-5:1-7:1     -14.324224  6.165952e-01  6.072388e-01  1.000000e+00
3-64:5-12:6   -14.324224  6.165952e-01  6.072388e-01  1.000000e+00
3-74:1-20:4   -14.324224  6.165952e-01  6.072388e-01  1.000000e+00
3-74:2-2:1    -14.324224  6.165952e-01  6.072388e-01  1.000000e+00
3-74:2-8:3    -14.324224  6.165952e-01  6.072388e-01  1.000000e+00
3-74:7-27:5   -14.324224  6.165952e-01  6.072388e-01  1.000000e+00
4-31:6-19:6   -14.324224  6.165952e-01  6.072388e-01  1.000000e+00
4-34:2-21:1   -14.324224  6.165952e-01  6.072388e-01  1.000000e+00
5-a:6-25:4    -14.324224  6.165952e-01  6.072388e-01  1.000000e+00
1-2:3-16:1    -14.239262 -3.834048e-01  6.072388e-01  1.000000e+00
1-69:2-15:1   -14.239262 -3.834048e-01  6.072388e-01  1.000000e+00
3-15:4-23:5   -14.239262 -3.834048e-01  6.072388e-01  1.000000e+00
3-30-3:2-8:4  -14.239262 -3.834048e-01  6.072388e-01  1.000000e+00
3-33:2-2:3    -14.239262 -3.834048e-01  6.072388e-01  1.000000e+00
3-53:3-16:5   -14.239262 -3.834048e-01  6.072388e-01  1.000000e+00
3-53:4-17:6   -14.239262 -3.834048e-01  6.072388e-01  1.000000e+00
3-66:1-1:4    -14.239262 -3.834048e-01  6.072388e-01  1.000000e+00
3-48:1-7:6    -13.052064 -3.130155e-01  6.075914e-01  1.000000e+00
3-53:3-3:6    -13.052064 -3.130155e-01  6.075914e-01  1.000000e+00
3-15:3-3:5    -13.072974  2.890205e-01  6.075914e-01  1.000000e+00
3-21:1-1:5    -13.072974  2.890205e-01  6.075914e-01  1.000000e+00
1-3:3-16:5    -12.209815  2.015577e-01  6.089207e-01  1.000000e+00
1-69:2-2:6    -10.175766 -9.148932e-02  6.108226e-01  1.000000e+00
3-11:6-13:4   -10.987717 -1.480268e-01  6.135127e-01  1.000000e+00
3-33:3-10:6   -12.162509  2.015577e-01  6.146550e-01  1.000000e+00
4-31:6-6:4    -11.483312 -1.463656e-01  6.172994e-01  1.000000e+00
1-2:6-13:1    -12.988012  2.840198e-01  6.177193e-01  1.000000e+00
3-30-3:2-15:4 -12.988012  2.840198e-01  6.177193e-01  1.000000e+00
3-15:1-26:6   -12.967102 -2.838692e-01  6.177193e-01  1.000000e+00
3-7:2-21:3    -12.967102 -2.838692e-01  6.177193e-01  1.000000e+00
3-21:2-15:4   -10.488012  1.140948e-01  6.189710e-01  1.000000e+00
1-18:3-22:2   -16.324224 -1.383405e+00  6.250000e-01  1.000000e+00
1-18:6-13:2   -16.324224 -1.383405e+00  6.250000e-01  1.000000e+00
1-24:1-1:6    -16.324224 -1.383405e+00  6.250000e-01  1.000000e+00
1-24:1-7:5    -16.324224 -1.383405e+00  6.250000e-01  1.000000e+00
1-24:6-25:5   -16.324224 -1.383405e+00  6.250000e-01  1.000000e+00
1-24:7-27:5   -16.324224 -1.383405e+00  6.250000e-01  1.000000e+00
1-46:1-1:3    -16.324224 -1.383405e+00  6.250000e-01  1.000000e+00
1-46:1-26:1   -16.324224 -1.383405e+00  6.250000e-01  1.000000e+00
1-46:5-12:3   -16.324224 -1.383405e+00  6.250000e-01  1.000000e+00
1-46:6-6:1    -16.324224 -1.383405e+00  6.250000e-01  1.000000e+00
1-8:1-7:5     -16.324224 -1.383405e+00  6.250000e-01  1.000000e+00
1-8:5-24:1    -16.324224 -1.383405e+00  6.250000e-01  1.000000e+00
1-8:6-25:4    -16.324224 -1.383405e+00  6.250000e-01  1.000000e+00
2-26:2-21:6   -16.324224 -1.383405e+00  6.250000e-01  1.000000e+00
2-26:4-4:4    -16.324224 -1.383405e+00  6.250000e-01  1.000000e+00
2-26:5-12:5   -16.324224 -1.383405e+00  6.250000e-01  1.000000e+00
3-11:1-7:5    -16.324224 -1.383405e+00  6.250000e-01  1.000000e+00
3-11:6-25:6   -16.324224 -1.383405e+00  6.250000e-01  1.000000e+00
3-13:1-14:6   -16.324224 -1.383405e+00  6.250000e-01  1.000000e+00
3-13:3-3:3    -16.324224 -1.383405e+00  6.250000e-01  1.000000e+00
3-13:4-4:5    -16.324224 -1.383405e+00  6.250000e-01  1.000000e+00
3-15:2-8:3    -16.324224 -1.383405e+00  6.250000e-01  1.000000e+00
3-15:6-13:1   -16.324224 -1.383405e+00  6.250000e-01  1.000000e+00
3-20:2-2:5    -16.324224 -1.383405e+00  6.250000e-01  1.000000e+00
3-21:3-16:1   -16.324224 -1.383405e+00  6.250000e-01  1.000000e+00
3-21:5-5:1    -16.324224 -1.383405e+00  6.250000e-01  1.000000e+00
3-23:3-10:2   -16.324224 -1.383405e+00  6.250000e-01  1.000000e+00
3-30-3:2-15:3 -16.324224 -1.383405e+00  6.250000e-01  1.000000e+00
3-30:2-21:2   -16.324224 -1.383405e+00  6.250000e-01  1.000000e+00
3-30:4-23:5   -16.324224 -1.383405e+00  6.250000e-01  1.000000e+00
3-30:6-19:2   -16.324224 -1.383405e+00  6.250000e-01  1.000000e+00
3-33:1-20:5   -16.324224 -1.383405e+00  6.250000e-01  1.000000e+00
3-33:5-24:3   -16.324224 -1.383405e+00  6.250000e-01  1.000000e+00
3-33:5-5:3    -16.324224 -1.383405e+00  6.250000e-01  1.000000e+00
3-43:6-19:1   -16.324224 -1.383405e+00  6.250000e-01  1.000000e+00
3-49:3-3:1    -16.324224 -1.383405e+00  6.250000e-01  1.000000e+00
3-49:6-25:6   -16.324224 -1.383405e+00  6.250000e-01  1.000000e+00
3-53:2-21:3   -16.324224 -1.383405e+00  6.250000e-01  1.000000e+00
3-53:4-17:5   -16.324224 -1.383405e+00  6.250000e-01  1.000000e+00
3-66:1-26:1   -16.324224 -1.383405e+00  6.250000e-01  1.000000e+00
3-72:6-6:3    -16.324224 -1.383405e+00  6.250000e-01  1.000000e+00
3-72:6-6:5    -16.324224 -1.383405e+00  6.250000e-01  1.000000e+00
3-73:1-1:6    -16.324224 -1.383405e+00  6.250000e-01  1.000000e+00
3-73:2-15:6   -16.324224 -1.383405e+00  6.250000e-01  1.000000e+00
3-73:2-21:3   -16.324224 -1.383405e+00  6.250000e-01  1.000000e+00
3-73:3-22:3   -16.324224 -1.383405e+00  6.250000e-01  1.000000e+00
3-74:6-6:1    -16.324224 -1.383405e+00  6.250000e-01  1.000000e+00
3-7:2-8:2     -16.324224 -1.383405e+00  6.250000e-01  1.000000e+00
3-7:3-3:2     -16.324224 -1.383405e+00  6.250000e-01  1.000000e+00
3-h:4-23:4    -16.324224 -1.383405e+00  6.250000e-01  1.000000e+00
4-28:2-21:4   -16.324224 -1.383405e+00  6.250000e-01  1.000000e+00
4-28:2-2:4    -16.324224 -1.383405e+00  6.250000e-01  1.000000e+00
4-28:3-9:4    -16.324224 -1.383405e+00  6.250000e-01  1.000000e+00
4-28:6-19:4   -16.324224 -1.383405e+00  6.250000e-01  1.000000e+00
4-30-2:7-27:6 -16.324224 -1.383405e+00  6.250000e-01  1.000000e+00
4-31:1-1:1    -16.324224 -1.383405e+00  6.250000e-01  1.000000e+00
4-31:2-21:3   -16.324224 -1.383405e+00  6.250000e-01  1.000000e+00
4-31:2-8:3    -16.324224 -1.383405e+00  6.250000e-01  1.000000e+00
4-34:1-1:3    -16.324224 -1.383405e+00  6.250000e-01  1.000000e+00
4-34:5-12:1   -16.324224 -1.383405e+00  6.250000e-01  1.000000e+00
4-34:6-13:2   -16.324224 -1.383405e+00  6.250000e-01  1.000000e+00
4-39:1-1:1    -16.324224 -1.383405e+00  6.250000e-01  1.000000e+00
4-39:3-22:2   -16.324224 -1.383405e+00  6.250000e-01  1.000000e+00
4-59:1-1:2    -16.324224 -1.383405e+00  6.250000e-01  1.000000e+00
4-59:2-21:2   -16.324224 -1.383405e+00  6.250000e-01  1.000000e+00
4-b:1-14:6    -16.324224 -1.383405e+00  6.250000e-01  1.000000e+00
4-b:1-20:4    -16.324224 -1.383405e+00  6.250000e-01  1.000000e+00
3-74:6-19:4    -9.708539  8.268026e-02  6.255485e-01  1.000000e+00
3-66:6-6:4    -12.886990 -2.578740e-01  6.271026e-01  1.000000e+00
3-7:2-8:6     -12.886990 -2.578740e-01  6.271026e-01  1.000000e+00
4-30-4:3-16:5 -12.886990 -2.578740e-01  6.271026e-01  1.000000e+00
3-23:4-23:3   -12.907779  2.795602e-01  6.271026e-01  1.000000e+00
1-18:2-21:6   -11.389042  1.471099e-01  6.274310e-01  1.000000e+00
1-8:6-13:3    -14.094509 -6.729115e-01  6.290588e-01  1.000000e+00
3-30:6-25:4   -14.094509 -6.729115e-01  6.290588e-01  1.000000e+00
3-7:3-16:3    -14.094509 -6.729115e-01  6.290588e-01  1.000000e+00
5-51:4-4:5    -14.094509 -6.729115e-01  6.290588e-01  1.000000e+00
3-7:2-8:4     -10.849311 -1.161826e-01  6.299976e-01  1.000000e+00
3-33:1-26:4   -12.029243  2.015577e-01  6.304565e-01  1.000000e+00
3-23:3-3:3    -11.978643 -1.661741e-01  6.353076e-01  1.000000e+00
1-3:5-5:5     -12.831778  2.755582e-01  6.358280e-01  1.000000e+00
4-61:6-19:6   -12.811193 -2.345415e-01  6.358280e-01  1.000000e+00
4-61:2-21:5   -11.927016  1.620293e-01  6.399729e-01  1.000000e+00
3-43:2-15:4   -12.759583  2.719470e-01  6.439690e-01  1.000000e+00
3-21:3-16:5   -12.739262 -2.134798e-01  6.439690e-01  1.000000e+00
1-46:3-22:6   -11.898350 -1.463656e-01  6.444639e-01  1.000000e+00
3-21:2-15:5   -11.888015  1.630835e-01  6.444639e-01  1.000000e+00
4-59:1-26:5   -10.259583  1.020220e-01  6.459173e-01  1.000000e+00
1-8:5-24:4    -13.920547 -5.760499e-01  6.476059e-01  1.000000e+00
3-30:6-19:3   -13.920547 -5.760499e-01  6.476059e-01  1.000000e+00
3-66:6-6:6    -13.920547 -5.760499e-01  6.476059e-01  1.000000e+00
3-74:5-5:3    -13.920547 -5.760499e-01  6.476059e-01  1.000000e+00
4-b:1-26:6    -13.920547 -5.760499e-01  6.476059e-01  1.000000e+00
3-23:5-5:6    -11.210015  1.534634e-01  6.482601e-01  1.000000e+00
3-64:3-22:4   -11.186162  1.542519e-01  6.509598e-01  1.000000e+00
3-13:3-22:4   -12.670814 -1.943710e-01  6.515878e-01  1.000000e+00
3-23:6-13:3   -12.670814 -1.943710e-01  6.515878e-01  1.000000e+00
3-53:2-2:6    -12.670814 -1.943710e-01  6.515878e-01  1.000000e+00
1-18:5-12:6   -11.162697  1.550151e-01  6.535984e-01  1.000000e+00
2-5:5-12:5    -11.162697  1.550151e-01  6.535984e-01  1.000000e+00
5-51:1-26:5   -11.741771  1.667922e-01  6.608836e-01  1.000000e+00
3-23:3-9:5    -11.754449 -1.831062e-01  6.608836e-01  1.000000e+00
1-2:3-22:3    -11.719498 -1.739515e-01  6.646455e-01  1.000000e+00
2-5:4-17:6    -12.552064 -2.838692e-01  6.654658e-01  1.000000e+00
3-7:6-6:5     -12.552064 -2.838692e-01  6.654658e-01  1.000000e+00
4-30-4:1-26:4 -12.552064 -2.838692e-01  6.654658e-01  1.000000e+00
4-39:6-25:4   -12.491556 -2.641059e-01  6.718110e-01  1.000000e+00
5-51:4-23:4   -10.996906 -1.296483e-01  6.727565e-01  1.000000e+00
4-39:6-6:5    -10.947337  1.213873e-01  6.770698e-01  1.000000e+00
1-3:3-10:3    -13.628066 -4.358723e-01  6.776395e-01  1.000000e+00
3-53:1-7:4    -13.628066 -4.358723e-01  6.776395e-01  1.000000e+00
3-64:6-19:5   -13.628066 -4.358723e-01  6.776395e-01  1.000000e+00
4-39:1-14:5   -13.628066 -4.358723e-01  6.776395e-01  1.000000e+00
4-b:3-16:6    -13.628066 -4.358723e-01  6.776395e-01  1.000000e+00
5-a:2-15:5    -13.628066 -4.358723e-01  6.776395e-01  1.000000e+00
1-18:2-15:3   -12.433545 -2.459013e-01  6.778086e-01  1.000000e+00
3-49:2-21:4   -12.433545 -2.459013e-01  6.778086e-01  1.000000e+00
4-31:3-10:6   -11.577630  1.705308e-01  6.785320e-01  1.000000e+00
3-74:5-5:4    -10.396401  1.057987e-01  6.796648e-01  1.000000e+00
3-7:1-7:4     -11.546930  1.711840e-01  6.817425e-01  1.000000e+00
4-59:1-7:5    -11.546930  1.711840e-01  6.817425e-01  1.000000e+00
1-3:2-21:4    -10.888400  1.245957e-01  6.832318e-01  1.000000e+00
3-48:6-6:6    -12.377826 -2.290767e-01  6.834892e-01  1.000000e+00
2-5:5-5:5     -11.516869  1.718103e-01  6.848588e-01  1.000000e+00
3-48:1-26:4   -10.330000  8.398806e-02  6.865986e-01  1.000000e+00
4-61:3-10:6   -10.330000  8.398806e-02  6.865986e-01  1.000000e+00
1-2:5-5:1     -15.616706 -7.984423e-01  6.875000e-01  1.000000e+00
1-46:1-20:4   -15.616706 -7.984423e-01  6.875000e-01  1.000000e+00
1-46:1-7:5    -15.616706 -7.984423e-01  6.875000e-01  1.000000e+00
1-58:5-12:5   -15.616706 -7.984423e-01  6.875000e-01  1.000000e+00
1-69:1-20:6   -15.616706 -7.984423e-01  6.875000e-01  1.000000e+00
1-8:1-14:6    -15.616706 -7.984423e-01  6.875000e-01  1.000000e+00
2-70:1-26:1   -15.616706 -7.984423e-01  6.875000e-01  1.000000e+00
3-11:4-4:5    -15.616706 -7.984423e-01  6.875000e-01  1.000000e+00
3-15:4-17:1   -15.616706 -7.984423e-01  6.875000e-01  1.000000e+00
3-15:5-5:3    -15.616706 -7.984423e-01  6.875000e-01  1.000000e+00
3-21:1-20:6   -15.616706 -7.984423e-01  6.875000e-01  1.000000e+00
3-23:7-27:3   -15.616706 -7.984423e-01  6.875000e-01  1.000000e+00
3-48:3-22:2   -15.616706 -7.984423e-01  6.875000e-01  1.000000e+00
3-48:7-27:6   -15.616706 -7.984423e-01  6.875000e-01  1.000000e+00
3-49:2-21:6   -15.616706 -7.984423e-01  6.875000e-01  1.000000e+00
3-72:2-21:6   -15.616706 -7.984423e-01  6.875000e-01  1.000000e+00
3-73:6-25:5   -15.616706 -7.984423e-01  6.875000e-01  1.000000e+00
3-9:6-13:3    -15.616706 -7.984423e-01  6.875000e-01  1.000000e+00
4-31:6-6:3    -15.616706 -7.984423e-01  6.875000e-01  1.000000e+00
4-34:3-10:2   -15.616706 -7.984423e-01  6.875000e-01  1.000000e+00
4-34:3-9:3    -15.616706 -7.984423e-01  6.875000e-01  1.000000e+00
4-b:5-12:3    -15.616706 -7.984423e-01  6.875000e-01  1.000000e+00
3-66:3-10:4   -11.487423  1.724113e-01  6.878853e-01  1.000000e+00
3-20:6-19:4   -13.502296 -3.834048e-01  6.900380e-01  1.000000e+00
3-21:7-27:4   -13.502296 -3.834048e-01  6.900380e-01  1.000000e+00
3-53:2-8:4    -13.502296 -3.834048e-01  6.900380e-01  1.000000e+00
4-30-4:3-9:5  -13.502296 -3.834048e-01  6.900380e-01  1.000000e+00
4-31:2-8:6    -13.502296 -3.834048e-01  6.900380e-01  1.000000e+00
4-4:1-7:5     -13.502296 -3.834048e-01  6.900380e-01  1.000000e+00
5-51:4-23:6   -11.430817  1.174934e-01  6.936860e-01  1.000000e+00
4-61:2-2:4    -10.259583 -8.419683e-02  6.943540e-01  1.000000e+00
3-30:5-12:6   -12.222754 -1.854655e-01  6.988834e-01  1.000000e+00
3-48:2-21:4   -10.732717 -1.087825e-01  6.997975e-01  1.000000e+00
4-61:4-4:6    -13.386990 -3.390107e-01  7.011080e-01  1.000000e+00
4-b:4-4:5     -13.386990 -3.390107e-01  7.011080e-01  1.000000e+00
5-51:6-6:4    -10.691319  1.008637e-01  7.031387e-01  1.000000e+00
1-18:2-2:6     -9.257707  4.627943e-02  7.106870e-01  1.000000e+00
3-72:6-6:4    -13.280493 -3.009427e-01  7.110711e-01  1.000000e+00
3-7:4-4:6     -13.280493 -3.009427e-01  7.110711e-01  1.000000e+00
4-4:1-26:6    -13.280493 -3.009427e-01  7.110711e-01  1.000000e+00
2-70:2-2:6    -11.246815  1.275571e-01  7.117033e-01  1.000000e+00
3-23:3-22:5   -10.563424  7.870091e-02  7.154689e-01  1.000000e+00
1-46:2-21:6   -13.181523 -2.679276e-01  7.201001e-01  1.000000e+00
1-8:2-15:5    -13.181523 -2.679276e-01  7.201001e-01  1.000000e+00
3-11:3-22:6   -13.181523 -2.679276e-01  7.201001e-01  1.000000e+00
4-30-4:3-3:6  -13.181523 -2.679276e-01  7.201001e-01  1.000000e+00
5-a:3-9:6     -11.996906 -1.296483e-01  7.202028e-01  1.000000e+00
4-4:3-10:5    -11.158766 -9.961188e-02  7.206725e-01  1.000000e+00
1-2:6-6:5     -11.955742 -1.203704e-01  7.239481e-01  1.000000e+00
4-4:2-2:6     -11.955742 -1.203704e-01  7.239481e-01  1.000000e+00
1-58:5-12:6   -15.163260 -5.354079e-01  7.265625e-01  1.000000e+00
1-8:2-2:1     -15.163260 -5.354079e-01  7.265625e-01  1.000000e+00
2-26:5-12:6   -15.163260 -5.354079e-01  7.265625e-01  1.000000e+00
3-11:2-21:3   -15.163260 -5.354079e-01  7.265625e-01  1.000000e+00
3-11:6-19:3   -15.163260 -5.354079e-01  7.265625e-01  1.000000e+00
3-13:6-6:4    -15.163260 -5.354079e-01  7.265625e-01  1.000000e+00
3-20:5-5:4    -15.163260 -5.354079e-01  7.265625e-01  1.000000e+00
3-30-3:1-26:3 -15.163260 -5.354079e-01  7.265625e-01  1.000000e+00
3-30:1-1:3    -15.163260 -5.354079e-01  7.265625e-01  1.000000e+00
3-30:6-25:5   -15.163260 -5.354079e-01  7.265625e-01  1.000000e+00
3-33:4-23:3   -15.163260 -5.354079e-01  7.265625e-01  1.000000e+00
3-48:1-20:5   -15.163260 -5.354079e-01  7.265625e-01  1.000000e+00
3-53:4-4:6    -15.163260 -5.354079e-01  7.265625e-01  1.000000e+00
3-66:2-8:3    -15.163260 -5.354079e-01  7.265625e-01  1.000000e+00
3-72:3-16:6   -15.163260 -5.354079e-01  7.265625e-01  1.000000e+00
3-72:3-22:5   -15.163260 -5.354079e-01  7.265625e-01  1.000000e+00
4-30-2:1-7:4  -15.163260 -5.354079e-01  7.265625e-01  1.000000e+00
4-30-2:6-19:6 -15.163260 -5.354079e-01  7.265625e-01  1.000000e+00
4-31:3-3:3    -15.163260 -5.354079e-01  7.265625e-01  1.000000e+00
5-a:4-17:5    -15.163260 -5.354079e-01  7.265625e-01  1.000000e+00
3-33:6-13:5   -13.089064 -2.390149e-01  7.283325e-01  1.000000e+00
4-4:5-12:5    -13.089064 -2.390149e-01  7.283325e-01  1.000000e+00
4-59:5-5:5    -10.409033 -7.407679e-02  7.301611e-01  1.000000e+00
3-74:1-1:4    -11.046610 -7.715837e-02  7.307894e-01  1.000000e+00
3-7:3-22:6    -11.869278  1.256088e-01  7.310089e-01  1.000000e+00
3-7:6-6:4     -10.395234 -7.146084e-02  7.313868e-01  1.000000e+00
3-11:3-22:4   -10.381567 -6.889422e-02  7.325959e-01  1.000000e+00
4-39:2-21:5   -11.027373 -1.156325e-01  7.326841e-01  1.000000e+00
2-5:2-15:6    -11.843258 -1.704111e-01  7.343420e-01  1.000000e+00
3-23:2-21:5   -11.831778  1.275571e-01  7.343420e-01  1.000000e+00
4-59:3-22:6   -10.350041  6.910736e-02  7.349659e-01  1.000000e+00
1-8:3-3:5     -13.002296 -2.134798e-01  7.358788e-01  1.000000e+00
4-31:1-7:4    -13.002296 -2.134798e-01  7.358788e-01  1.000000e+00
5-51:3-22:1   -13.002296 -2.134798e-01  7.358788e-01  1.000000e+00
6-1:3-22:5    -11.759583  1.311683e-01  7.406528e-01  1.000000e+00
3-33:3-16:6   -12.920547 -1.907598e-01  7.428294e-01  1.000000e+00
4-4:6-6:6     -12.920547 -1.907598e-01  7.428294e-01  1.000000e+00
3-15:2-2:6    -11.734685 -1.435778e-01  7.436442e-01  1.000000e+00
4-34:3-16:6   -11.734685 -1.435778e-01  7.436442e-01  1.000000e+00
3-7:2-2:5     -11.700261 -1.354773e-01  7.465344e-01  1.000000e+00
4-31:3-9:5    -11.690831  1.344435e-01  7.465344e-01  1.000000e+00
1-18:1-1:4    -10.842054  7.116102e-02  7.481110e-01  1.000000e+00
1-46:5-24:4   -11.657647  1.359693e-01  7.493290e-01  1.000000e+00
6-1:6-19:5    -10.152585  6.295242e-02  7.519021e-01  1.000000e+00
1-46:3-3:5    -11.625209  1.374273e-01  7.520332e-01  1.000000e+00
1-18:1-20:4   -14.824224 -3.834048e-01  7.539063e-01  1.000000e+00
1-2:2-8:1     -14.824224 -3.834048e-01  7.539063e-01  1.000000e+00
1-69:1-14:5   -14.824224 -3.834048e-01  7.539063e-01  1.000000e+00
2-5:5-5:1     -14.824224 -3.834048e-01  7.539063e-01  1.000000e+00
3-11:1-26:3   -14.824224 -3.834048e-01  7.539063e-01  1.000000e+00
3-13:6-13:6   -14.824224 -3.834048e-01  7.539063e-01  1.000000e+00
3-15:5-12:3   -14.824224 -3.834048e-01  7.539063e-01  1.000000e+00
3-20:3-10:6   -14.824224 -3.834048e-01  7.539063e-01  1.000000e+00
3-30-3:2-8:6  -14.824224 -3.834048e-01  7.539063e-01  1.000000e+00
3-30:2-21:3   -14.824224 -3.834048e-01  7.539063e-01  1.000000e+00
3-64:3-16:3   -14.824224 -3.834048e-01  7.539063e-01  1.000000e+00
3-73:4-4:4    -14.824224 -3.834048e-01  7.539063e-01  1.000000e+00
3-h:6-13:4    -14.824224 -3.834048e-01  7.539063e-01  1.000000e+00
4-30-2:3-10:3 -14.824224 -3.834048e-01  7.539063e-01  1.000000e+00
4-30-2:6-25:4 -14.824224 -3.834048e-01  7.539063e-01  1.000000e+00
4-31:1-26:3   -14.824224 -3.834048e-01  7.539063e-01  1.000000e+00
4-b:2-2:3     -14.824224 -3.834048e-01  7.539063e-01  1.000000e+00
5-a:1-7:4     -14.824224 -3.834048e-01  7.539063e-01  1.000000e+00
3-7:3-10:5    -11.593485  1.388219e-01  7.546517e-01  1.000000e+00
1-24:3-10:5   -12.769962 -1.520793e-01  7.552287e-01  1.000000e+00
4-61:1-1:5    -12.769962 -1.520793e-01  7.552287e-01  1.000000e+00
3-11:2-2:5    -12.700261 -1.354773e-01  7.607916e-01  1.000000e+00
3-49:3-9:4    -12.690831  1.344435e-01  7.607916e-01  1.000000e+00
4-61:6-6:6    -12.690831  1.344435e-01  7.607916e-01  1.000000e+00
4-59:3-3:6     -9.515185  4.563951e-02  7.610116e-01  1.000000e+00
3-33:5-5:4    -11.502296  1.426640e-01  7.620362e-01  1.000000e+00
5-a:3-22:4    -11.509546 -9.389823e-02  7.620362e-01  1.000000e+00
1-18:3-16:4   -10.003161 -4.816240e-02  7.643314e-01  1.000000e+00
3-30-3:3-3:4  -12.562443  1.401571e-01  7.708670e-01  1.000000e+00
3-74:2-2:6    -11.370779 -1.203704e-01  7.729885e-01  1.000000e+00
1-69:3-16:1   -14.552064 -2.838692e-01  7.744141e-01  1.000000e+00
3-11:3-3:3    -14.552064 -2.838692e-01  7.744141e-01  1.000000e+00
3-13:2-15:6   -14.552064 -2.838692e-01  7.744141e-01  1.000000e+00
3-13:2-2:4    -14.552064 -2.838692e-01  7.744141e-01  1.000000e+00
3-13:2-8:4    -14.552064 -2.838692e-01  7.744141e-01  1.000000e+00
3-13:5-12:4   -14.552064 -2.838692e-01  7.744141e-01  1.000000e+00
3-33:6-25:4   -14.552064 -2.838692e-01  7.744141e-01  1.000000e+00
3-49:3-22:3   -14.552064 -2.838692e-01  7.744141e-01  1.000000e+00
3-66:2-2:5    -14.552064 -2.838692e-01  7.744141e-01  1.000000e+00
3-74:4-23:5   -14.552064 -2.838692e-01  7.744141e-01  1.000000e+00
4-61:6-13:1   -14.552064 -2.838692e-01  7.744141e-01  1.000000e+00
4-b:6-13:3    -14.552064 -2.838692e-01  7.744141e-01  1.000000e+00
5-a:1-1:5     -14.552064 -2.838692e-01  7.744141e-01  1.000000e+00
3-30:3-22:6   -11.336300  9.658810e-02  7.750030e-01  1.000000e+00
4-59:3-16:3   -12.516869 -2.134798e-01  7.754497e-01  1.000000e+00
3-74:3-3:6    -11.291853 -1.032969e-01  7.788761e-01  1.000000e+00
4-59:4-23:4    -9.809437 -5.316148e-02  7.792335e-01  1.000000e+00
3-23:3-9:6    -11.266486 -9.800263e-02  7.807391e-01  1.000000e+00
4-34:6-6:5    -11.259583  1.020220e-01  7.807391e-01  1.000000e+00
1-69:1-26:5   -12.401479 -1.817710e-01  7.838463e-01  1.000000e+00
4-4:1-7:4     -12.401479 -1.817710e-01  7.838463e-01  1.000000e+00
4-61:3-10:5   -10.317563  5.911339e-02  7.888792e-01  1.000000e+00
3-74:4-17:4   -11.140153  1.099272e-01  7.893959e-01  1.000000e+00
4-39:5-12:5   -11.140153  1.099272e-01  7.893959e-01  1.000000e+00
4-61:2-2:5    -11.145998 -7.407679e-02  7.893959e-01  1.000000e+00
4-59:3-22:3   -11.123074 -6.974436e-02  7.910074e-01  1.000000e+00
3-66:2-21:4   -12.294778 -1.545862e-01  7.913664e-01  1.000000e+00
5-a:5-5:6     -12.294778 -1.545862e-01  7.913664e-01  1.000000e+00
6-1:6-13:4     -9.102321  3.426291e-02  7.919032e-01  1.000000e+00
6-1:2-8:5     -12.234270  1.526481e-01  7.948437e-01  1.000000e+00
3-23:1-1:6    -12.244289 -1.423967e-01  7.948437e-01  1.000000e+00
2-70:4-17:6   -12.186162  1.542519e-01  7.981526e-01  1.000000e+00
3-30:3-16:6   -12.195530 -1.310177e-01  7.981526e-01  1.000000e+00
4-34:2-21:6   -12.148387 -1.203704e-01  8.013065e-01  1.000000e+00
5-51:5-12:4   -10.968248  7.956713e-02  8.013390e-01  1.000000e+00
3-21:4-17:4   -10.948034  8.126342e-02  8.026934e-01  1.000000e+00
1-18:6-19:3   -12.102753 -1.103863e-01  8.043170e-01  1.000000e+00
3-11:3-16:4   -12.015644 -9.217355e-02  8.099491e-01  1.000000e+00
3-23:1-1:5    -12.008333  1.597375e-01  8.099491e-01  1.000000e+00
3-15:5-24:4   -11.967102  1.609157e-01  8.125886e-01  1.000000e+00
5-51:2-15:5   -11.968248  7.956713e-02  8.125886e-01  1.000000e+00
1-46:5-24:6   -13.983312 -4.505190e-01  8.145294e-01  1.000000e+00
2-26:2-15:4   -13.983312 -4.505190e-01  8.145294e-01  1.000000e+00
3-11:6-13:1   -13.983312 -4.505190e-01  8.145294e-01  1.000000e+00
3-23:7-27:6   -13.983312 -4.505190e-01  8.145294e-01  1.000000e+00
3-30:2-8:5    -13.983312 -4.505190e-01  8.145294e-01  1.000000e+00
3-48:6-6:3    -13.983312 -4.505190e-01  8.145294e-01  1.000000e+00
5-a:4-4:6     -13.983312 -4.505190e-01  8.145294e-01  1.000000e+00
4-61:6-13:4    -9.917334 -4.355484e-02  8.158962e-01  1.000000e+00
4-31:2-15:5   -11.894198 -6.853151e-02  8.175539e-01  1.000000e+00
4-39:1-14:4   -11.889042  8.608044e-02  8.175539e-01  1.000000e+00
2-5:3-10:1    -11.813966  9.193317e-02  8.221442e-01  1.000000e+00
3-53:6-13:4   -11.822348 -1.285909e-01  8.221442e-01  1.000000e+00
6-1:6-19:1    -13.824224 -3.834048e-01  8.238029e-01  1.000000e+00
1-69:2-15:4   -10.614508 -5.275953e-02  8.240981e-01  1.000000e+00
3-74:1-14:4   -11.777846  9.464245e-02  8.243132e-01  1.000000e+00
3-11:1-26:5   -13.681523 -3.289571e-01  8.318119e-01  1.000000e+00
3-15:5-5:5    -13.681523 -3.289571e-01  8.318119e-01  1.000000e+00
3-23:1-14:3   -13.681523 -3.289571e-01  8.318119e-01  1.000000e+00
3-30-3:6-6:4  -13.681523 -3.289571e-01  8.318119e-01  1.000000e+00
3-48:2-2:1    -13.681523 -3.289571e-01  8.318119e-01  1.000000e+00
3-49:4-23:6   -13.681523 -3.289571e-01  8.318119e-01  1.000000e+00
3-66:2-2:6    -13.681523 -3.289571e-01  8.318119e-01  1.000000e+00
4-59:6-6:5    -10.449918 -5.369940e-02  8.336994e-01  1.000000e+00
1-3:3-3:6     -11.553353 -7.261731e-02  8.375561e-01  1.000000e+00
1-46:3-22:1   -13.552064 -2.838692e-01  8.388197e-01  1.000000e+00
1-46:4-17:5   -13.552064 -2.838692e-01  8.388197e-01  1.000000e+00
3-49:5-24:4   -13.552064 -2.838692e-01  8.388197e-01  1.000000e+00
4-59:3-16:1   -13.552064 -2.838692e-01  8.388197e-01  1.000000e+00
4-59:3-3:1    -13.552064 -2.838692e-01  8.388197e-01  1.000000e+00
1-2:6-19:6    -11.523030 -6.693118e-02  8.392137e-01  1.000000e+00
4-61:6-19:5   -11.517483  1.122903e-01  8.392137e-01  1.000000e+00
2-5:3-9:1     -13.433545 -2.459013e-01  8.450190e-01  1.000000e+00
3-30:7-27:4   -13.433545 -2.459013e-01  8.450190e-01  1.000000e+00
3-74:1-26:3   -13.433545 -2.459013e-01  8.450190e-01  1.000000e+00
3-21:3-22:1   -13.324224 -2.134798e-01  8.505540e-01  1.000000e+00
3-30:1-14:6   -13.324224 -2.134798e-01  8.505540e-01  1.000000e+00
4-34:4-4:6    -13.324224 -2.134798e-01  8.505540e-01  1.000000e+00
5-51:6-6:6    -10.096432  4.604008e-02  8.524493e-01  1.000000e+00
4-34:6-19:5   -11.247659  7.817524e-02  8.534084e-01  1.000000e+00
4-4:2-15:6    -13.222754 -1.854655e-01  8.555356e-01  1.000000e+00
4-39:3-16:4    -9.961932 -4.114375e-02  8.592387e-01  1.000000e+00
2-5:2-2:1     -13.128066 -1.610124e-01  8.600501e-01  1.000000e+00
3-23:2-15:3   -13.128066 -1.610124e-01  8.600501e-01  1.000000e+00
3-7:3-3:4      -9.873288 -2.671133e-02  8.634251e-01  1.000000e+00
4-39:1-1:4    -11.025198 -7.306472e-02  8.644050e-01  1.000000e+00
3-13:3-10:4   -12.955742 -1.203704e-01  8.679394e-01  1.000000e+00
3-7:1-26:5    -12.955742 -1.203704e-01  8.679394e-01  1.000000e+00
3-74:2-8:6    -12.876815 -1.032969e-01  8.714147e-01  1.000000e+00
3-7:4-17:5    -12.876815 -1.032969e-01  8.714147e-01  1.000000e+00
3-33:2-2:4    -10.843017  3.383021e-02  8.724408e-01  1.000000e+00
4-30-2:6-13:5 -12.802027 -8.794896e-02  8.746293e-01  1.000000e+00
3-30:2-2:6    -10.654299 -4.355484e-02  8.805599e-01  1.000000e+00
4-b:3-10:4    -10.587879  2.979131e-02  8.831497e-01  1.000000e+00
2-70:1-1:4    -12.543103 -1.610124e-01  8.854335e-01  1.000000e+00
3-30:3-22:3   -12.543103 -1.610124e-01  8.854335e-01  1.000000e+00
3-48:7-27:4   -12.483312 -1.463656e-01  8.877248e-01  1.000000e+00
3-7:6-25:4    -12.474005  8.608044e-02  8.877248e-01  1.000000e+00
5-a:6-6:4     -12.483312 -1.463656e-01  8.877248e-01  1.000000e+00
1-69:3-22:6   -10.425259  4.808318e-02  8.894862e-01  1.000000e+00
1-18:7-27:4   -12.425934 -1.328614e-01  8.898840e-01  1.000000e+00
4-59:2-21:4    -9.191856  1.763938e-02  8.917740e-01  1.000000e+00
3-64:5-5:4    -12.370779 -1.203704e-01  8.919232e-01  1.000000e+00
3-74:2-15:5   -12.370779 -1.203704e-01  8.919232e-01  1.000000e+00
4-4:3-9:5     -12.370779 -1.203704e-01  8.919232e-01  1.000000e+00
5-51:6-25:4   -12.370779 -1.203704e-01  8.919232e-01  1.000000e+00
6-1:4-17:6    -12.370779 -1.203704e-01  8.919232e-01  1.000000e+00
3-23:4-23:6   -12.117410  1.113598e-01  9.006532e-01  1.000000e+00
3-15:3-10:6   -12.034881 -5.369940e-02  9.035973e-01  1.000000e+00
2-5:5-5:4      -8.778755 -1.670688e-02  9.061975e-01  1.000000e+00
3-30:2-2:4     -9.946363 -2.856213e-02  9.063740e-01  1.000000e+00
4-30-4:2-2:6  -11.838932 -9.542408e-02  9.099465e-01  1.000000e+00
4-34:5-24:5   -11.838932 -9.542408e-02  9.099465e-01  1.000000e+00
1-8:3-3:6     -11.796583  5.716775e-02  9.110721e-01  1.000000e+00
4-59:4-23:5   -11.726026  6.405413e-02  9.132024e-01  1.000000e+00
4-59:3-9:5     -9.697350  2.467989e-02  9.140244e-01  1.000000e+00
1-3:6-13:6    -11.692003  6.725657e-02  9.142116e-01  1.000000e+00
6-1:1-26:3    -11.696710 -6.762898e-02  9.142116e-01  1.000000e+00
6-1:1-7:6     -11.594509  7.602677e-02  9.170405e-01  1.000000e+00
3-30:4-23:4   -11.532997  8.126342e-02  9.187780e-01  1.000000e+00
1-3:4-17:4    -11.503199  8.372117e-02  9.196068e-01  1.000000e+00
4-31:2-2:5    -11.235930  5.471627e-02  9.267042e-01  1.000000e+00
5-51:3-22:5   -11.235930  5.471627e-02  9.267042e-01  1.000000e+00
3-7:1-1:4     -11.211621  5.716775e-02  9.273150e-01  1.000000e+00
3-74:3-3:4    -10.432657  3.328617e-02  9.444762e-01  1.000000e+00
3-23:3-22:6   -10.154671 -6.550538e-03  1.000000e+00  1.000000e+00
4-b:2-2:4     -11.420547 -2.083476e-02  1.000000e+00  1.000000e+00
3-74:2-8:4    -11.033153 -1.098698e-02  1.000000e+00  1.000000e+00
4-61:1-26:4   -10.490964 -2.800842e-03  1.000000e+00  1.000000e+00
5-51:3-3:5    -11.643252  3.928623e-02  1.000000e+00  1.000000e+00
3-23:4-17:6   -11.504705  2.467989e-02  1.000000e+00  1.000000e+00
4-4:3-22:5    -11.506819 -3.450970e-02  1.000000e+00  1.000000e+00
6-1:3-9:4     -11.131653 -3.262135e-03  1.000000e+00  1.000000e+00
1-24:1-1:4    -12.509546 -9.389823e-02  1.000000e+00  1.000000e+00
3-11:3-3:6    -12.509546 -9.389823e-02  1.000000e+00  1.000000e+00
4-59:1-14:6   -12.504705  2.467989e-02  1.000000e+00  1.000000e+00
4-39:4-4:5    -12.235930  5.471627e-02  1.000000e+00  1.000000e+00
3-49:2-2:4    -11.744289  2.752826e-02  1.000000e+00  1.000000e+00
3-48:4-4:4    -11.951807 -3.945044e-02  1.000000e+00  1.000000e+00
1-2:3-10:5    -11.023339 -3.061579e-02  1.000000e+00  1.000000e+00
3-21:3-16:4   -11.023339 -3.061579e-02  1.000000e+00  1.000000e+00
1-2:2-2:5     -10.557884  2.777793e-03  1.000000e+00  1.000000e+00
1-46:1-14:4   -12.870779  4.955456e-02  1.000000e+00  1.000000e+00
4-61:6-13:6   -11.970545 -1.975737e-03  1.000000e+00  1.000000e+00
1-69:4-23:6   -12.724388  2.015577e-01  1.000000e+00  1.000000e+00
3-49:5-12:4   -12.724388  2.015577e-01  1.000000e+00  1.000000e+00
3-64:3-3:4    -11.912010 -3.290760e-02  1.000000e+00  1.000000e+00
3-21:1-7:4    -12.141063  6.405413e-02  1.000000e+00  1.000000e+00
3-33:3-3:6    -12.143984 -2.792419e-02  1.000000e+00  1.000000e+00
3-9:1-26:4    -12.143984 -2.792419e-02  1.000000e+00  1.000000e+00
4-59:7-27:4   -12.141063  6.405413e-02  1.000000e+00  1.000000e+00
3-7:3-9:5     -13.031743  3.163266e-02  1.000000e+00  1.000000e+00
4-39:5-24:6   -13.031743  3.163266e-02  1.000000e+00  1.000000e+00
4-4:6-6:4     -11.693961 -7.620434e-05  1.000000e+00  1.000000e+00
4-59:2-15:3   -12.759583  1.311683e-01  1.000000e+00  1.000000e+00
5-a:1-26:4    -12.759583  1.311683e-01  1.000000e+00  1.000000e+00
3-73:3-22:4   -12.213028  8.912579e-03  1.000000e+00  1.000000e+00
3-11:2-15:5   -13.536770 -3.945044e-02  1.000000e+00  1.000000e+00
3-53:6-13:6   -13.536770 -3.945044e-02  1.000000e+00  1.000000e+00
1-46:1-26:6   -13.209815  2.015577e-01  1.000000e+00  1.000000e+00
1-46:4-4:6    -13.209815  2.015577e-01  1.000000e+00  1.000000e+00
3-30:5-5:5    -13.209815  2.015577e-01  1.000000e+00  1.000000e+00
3-48:5-5:5    -13.209815  2.015577e-01  1.000000e+00  1.000000e+00
3-49:2-8:4    -13.209815  2.015577e-01  1.000000e+00  1.000000e+00
1-2:2-2:1     -13.163260  1.084483e-01  1.000000e+00  1.000000e+00
3-74:5-5:5    -13.163260  1.084483e-01  1.000000e+00  1.000000e+00
3-7:4-4:5     -13.163260  1.084483e-01  1.000000e+00  1.000000e+00
3-30:2-15:5   -12.663260 -6.147675e-02  1.000000e+00  1.000000e+00
4-31:5-5:5    -13.119529  2.098541e-02  1.000000e+00  1.000000e+00
4-31:6-25:4   -13.119529  2.098541e-02  1.000000e+00  1.000000e+00
4-39:2-15:1   -13.119529  2.098541e-02  1.000000e+00  1.000000e+00
3-74:2-15:6   -12.054645 -1.417103e-02  1.000000e+00  1.000000e+00
1-3:6-6:6     -12.730961 -7.407679e-02  1.000000e+00  1.000000e+00
3-15:6-19:5   -12.726026  6.405413e-02  1.000000e+00  1.000000e+00
3-7:1-7:6     -12.726026  6.405413e-02  1.000000e+00  1.000000e+00
4-31:1-14:4   -12.730961 -7.407679e-02  1.000000e+00  1.000000e+00
1-18:2-21:1   -13.955742 -1.203704e-01  1.000000e+00  1.000000e+00
1-69:2-21:1   -13.955742 -1.203704e-01  1.000000e+00  1.000000e+00
3-30-3:6-19:6 -13.955742 -1.203704e-01  1.000000e+00  1.000000e+00
3-30:3-16:5   -13.955742 -1.203704e-01  1.000000e+00  1.000000e+00
3-33:6-6:5    -13.955742 -1.203704e-01  1.000000e+00  1.000000e+00
3-64:5-24:5   -13.955742 -1.203704e-01  1.000000e+00  1.000000e+00
3-73:3-3:6    -13.955742 -1.203704e-01  1.000000e+00  1.000000e+00
4-30-4:2-8:5  -13.955742 -1.203704e-01  1.000000e+00  1.000000e+00
4-61:4-23:6   -13.955742 -1.203704e-01  1.000000e+00  1.000000e+00
1-46:2-8:5    -13.802027 -8.794896e-02  1.000000e+00  1.000000e+00
1-58:3-3:4    -13.802027 -8.794896e-02  1.000000e+00  1.000000e+00
3-13:3-16:4   -13.802027 -8.794896e-02  1.000000e+00  1.000000e+00
3-21:6-19:1   -13.802027 -8.794896e-02  1.000000e+00  1.000000e+00
3-33:2-8:6    -13.802027 -8.794896e-02  1.000000e+00  1.000000e+00
3-49:4-23:4   -13.802027 -8.794896e-02  1.000000e+00  1.000000e+00
3-53:6-6:6    -13.802027 -8.794896e-02  1.000000e+00  1.000000e+00
6-1:4-23:3    -13.802027 -8.794896e-02  1.000000e+00  1.000000e+00
4-31:5-5:6    -13.029243  2.015577e-01  1.000000e+00  1.000000e+00
4-39:4-4:6    -13.029243  2.015577e-01  1.000000e+00  1.000000e+00
1-18:3-3:1    -13.605522 -1.769540e-01  1.000000e+00  1.000000e+00
1-46:7-27:4   -13.605522 -1.769540e-01  1.000000e+00  1.000000e+00
2-5:2-15:1    -13.605522 -1.769540e-01  1.000000e+00  1.000000e+00
3-48:2-21:3   -13.594509  7.602677e-02  1.000000e+00  1.000000e+00
3-48:3-16:5   -13.605522 -1.769540e-01  1.000000e+00  1.000000e+00
3-64:2-8:4    -13.605522 -1.769540e-01  1.000000e+00  1.000000e+00
3-74:2-15:3   -13.594509  7.602677e-02  1.000000e+00  1.000000e+00
3-7:1-1:5     -13.594509  7.602677e-02  1.000000e+00  1.000000e+00
7-4-1:4-23:4  -13.605522 -1.769540e-01  1.000000e+00  1.000000e+00
1-46:5-5:5    -13.362808  9.464245e-02  1.000000e+00  1.000000e+00
3-11:1-26:6   -13.370779 -1.203704e-01  1.000000e+00  1.000000e+00
3-11:4-4:6    -13.362808  9.464245e-02  1.000000e+00  1.000000e+00
3-11:6-6:5    -13.370779 -1.203704e-01  1.000000e+00  1.000000e+00
3-49:6-19:4   -12.074966  2.647095e-02  1.000000e+00  1.000000e+00
3-74:2-2:3    -13.370779 -1.203704e-01  1.000000e+00  1.000000e+00
4-61:1-7:5    -13.362808  9.464245e-02  1.000000e+00  1.000000e+00
1-3:1-7:5     -14.420547 -2.083476e-02  1.000000e+00  1.000000e+00
1-46:4-23:6   -14.420547 -2.083476e-02  1.000000e+00  1.000000e+00
3-11:5-5:5    -12.992742 -4.636986e-02  1.000000e+00  1.000000e+00
3-21:6-25:6   -14.420547 -2.083476e-02  1.000000e+00  1.000000e+00
3-30-3:3-3:5  -14.420547 -2.083476e-02  1.000000e+00  1.000000e+00
3-30-3:5-12:6 -14.420547 -2.083476e-02  1.000000e+00  1.000000e+00
3-48:4-23:3   -14.420547 -2.083476e-02  1.000000e+00  1.000000e+00
3-53:6-6:4    -12.988012  1.190955e-01  1.000000e+00  1.000000e+00
3-7:1-1:6     -12.988012  1.190955e-01  1.000000e+00  1.000000e+00
3-9:4-4:4     -14.420547 -2.083476e-02  1.000000e+00  1.000000e+00
4-30-4:1-1:4  -12.988012  1.190955e-01  1.000000e+00  1.000000e+00
4-31:3-9:1    -14.420547 -2.083476e-02  1.000000e+00  1.000000e+00
4-39:2-8:1    -14.420547 -2.083476e-02  1.000000e+00  1.000000e+00
4-59:6-25:5   -12.988012  1.190955e-01  1.000000e+00  1.000000e+00
4-61:2-2:3    -14.420547 -2.083476e-02  1.000000e+00  1.000000e+00
5-a:3-16:5    -14.420547 -2.083476e-02  1.000000e+00  1.000000e+00
1-24:4-23:6   -14.213028  8.912579e-03  1.000000e+00  1.000000e+00
3-20:1-26:4   -14.213028  8.912579e-03  1.000000e+00  1.000000e+00
3-23:5-24:3   -14.213028  8.912579e-03  1.000000e+00  1.000000e+00
3-48:1-7:5    -14.213028  8.912579e-03  1.000000e+00  1.000000e+00
3-49:5-5:5    -14.213028  8.912579e-03  1.000000e+00  1.000000e+00
3-53:4-23:4   -14.213028  8.912579e-03  1.000000e+00  1.000000e+00
3-9:3-16:6    -14.213028  8.912579e-03  1.000000e+00  1.000000e+00
4-34:2-2:1    -14.213028  8.912579e-03  1.000000e+00  1.000000e+00
3-74:2-21:6   -12.868778  2.015577e-01  1.000000e+00  1.000000e+00
4-39:3-10:3   -12.868778  2.015577e-01  1.000000e+00  1.000000e+00
5-a:2-8:6     -12.868778  2.015577e-01  1.000000e+00  1.000000e+00
4-39:1-1:5    -12.119529  2.098541e-02  1.000000e+00  1.000000e+00
3-30:1-26:5   -12.598619 -4.998111e-02  1.000000e+00  1.000000e+00
1-69:2-15:2   -15.324224 -2.134798e-01  1.000000e+00  1.000000e+00
1-69:6-6:1    -15.324224 -2.134798e-01  1.000000e+00  1.000000e+00
2-26:3-9:5    -15.324224 -2.134798e-01  1.000000e+00  1.000000e+00
3-11:5-12:3   -15.324224 -2.134798e-01  1.000000e+00  1.000000e+00
3-13:3-16:3   -15.324224 -2.134798e-01  1.000000e+00  1.000000e+00
3-21:6-25:3   -15.324224 -2.134798e-01  1.000000e+00  1.000000e+00
3-30:5-24:1   -15.324224 -2.134798e-01  1.000000e+00  1.000000e+00
3-33:1-26:3   -15.324224 -2.134798e-01  1.000000e+00  1.000000e+00
3-53:6-13:1   -15.324224 -2.134798e-01  1.000000e+00  1.000000e+00
3-66:1-26:3   -15.324224 -2.134798e-01  1.000000e+00  1.000000e+00
3-72:7-27:4   -15.324224 -2.134798e-01  1.000000e+00  1.000000e+00
3-73:3-22:6   -15.324224 -2.134798e-01  1.000000e+00  1.000000e+00
3-7:2-15:1    -15.324224 -2.134798e-01  1.000000e+00  1.000000e+00
3-9:5-24:5    -15.324224 -2.134798e-01  1.000000e+00  1.000000e+00
4-31:5-5:3    -15.324224 -2.134798e-01  1.000000e+00  1.000000e+00
4-34:4-17:1   -15.324224 -2.134798e-01  1.000000e+00  1.000000e+00
4-34:4-17:3   -15.324224 -2.134798e-01  1.000000e+00  1.000000e+00
4-4:1-7:6     -15.324224 -2.134798e-01  1.000000e+00  1.000000e+00
4-4:5-5:3     -15.324224 -2.134798e-01  1.000000e+00  1.000000e+00
4-4:6-19:1    -15.324224 -2.134798e-01  1.000000e+00  1.000000e+00
4-59:3-3:2    -15.324224 -2.134798e-01  1.000000e+00  1.000000e+00
4-b:3-3:1     -15.324224 -2.134798e-01  1.000000e+00  1.000000e+00
4-b:6-13:1    -15.324224 -2.134798e-01  1.000000e+00  1.000000e+00
5-a:1-26:3    -15.324224 -2.134798e-01  1.000000e+00  1.000000e+00
7-4-1:2-2:1   -15.324224 -2.134798e-01  1.000000e+00  1.000000e+00
2-70:6-25:4   -13.416266  2.015577e-01  1.000000e+00  1.000000e+00
3-21:1-7:5    -13.416266  2.015577e-01  1.000000e+00  1.000000e+00
6-1:4-23:5    -13.416266  2.015577e-01  1.000000e+00  1.000000e+00
1-58:3-10:6   -14.309351  2.015577e-01  1.000000e+00  1.000000e+00
2-26:2-8:4    -14.309351  2.015577e-01  1.000000e+00  1.000000e+00
3-21:1-14:5   -14.309351  2.015577e-01  1.000000e+00  1.000000e+00
3-48:2-8:3    -14.309351  2.015577e-01  1.000000e+00  1.000000e+00
3-h:2-2:4     -14.309351  2.015577e-01  1.000000e+00  1.000000e+00
4-34:3-22:1   -14.309351  2.015577e-01  1.000000e+00  1.000000e+00
4-61:1-14:5   -14.309351  2.015577e-01  1.000000e+00  1.000000e+00
1-3:5-24:5    -13.739262 -2.134798e-01  1.000000e+00  1.000000e+00
1-46:2-2:3    -13.739262 -2.134798e-01  1.000000e+00  1.000000e+00
3-11:5-12:5   -13.739262 -2.134798e-01  1.000000e+00  1.000000e+00
3-33:6-6:6    -13.739262 -2.134798e-01  1.000000e+00  1.000000e+00
3-7:2-15:3    -13.739262 -2.134798e-01  1.000000e+00  1.000000e+00
3-9:3-10:5    -13.739262 -2.134798e-01  1.000000e+00  1.000000e+00
4-30-2:2-21:5 -13.739262 -2.134798e-01  1.000000e+00  1.000000e+00
1-3:6-25:4    -14.420547  4.239501e-01  1.000000e+00  1.000000e+00
1-69:5-5:1    -14.420547  4.239501e-01  1.000000e+00  1.000000e+00
3-49:1-1:4    -14.420547  4.239501e-01  1.000000e+00  1.000000e+00
3-49:6-13:5   -14.420547  4.239501e-01  1.000000e+00  1.000000e+00
3-64:3-16:6   -14.420547  4.239501e-01  1.000000e+00  1.000000e+00
3-7:1-1:3     -14.420547  4.239501e-01  1.000000e+00  1.000000e+00
4-30-4:3-10:3 -14.420547  4.239501e-01  1.000000e+00  1.000000e+00
4-61:6-19:1   -14.420547  4.239501e-01  1.000000e+00  1.000000e+00
4-b:4-17:6    -14.420547  4.239501e-01  1.000000e+00  1.000000e+00
1-18:2-2:1    -13.657274  2.015577e-01  1.000000e+00  1.000000e+00
1-3:2-15:3    -13.657274  2.015577e-01  1.000000e+00  1.000000e+00
1-18:1-20:6   -15.824224 -3.834048e-01  1.000000e+00  1.000000e+00
2-70:3-22:1   -15.824224 -3.834048e-01  1.000000e+00  1.000000e+00
2-70:4-23:5   -15.824224 -3.834048e-01  1.000000e+00  1.000000e+00
3-15:5-5:1    -15.824224 -3.834048e-01  1.000000e+00  1.000000e+00
3-20:2-21:5   -15.824224 -3.834048e-01  1.000000e+00  1.000000e+00
3-20:3-22:3   -15.824224 -3.834048e-01  1.000000e+00  1.000000e+00
3-21:1-14:1   -15.824224 -3.834048e-01  1.000000e+00  1.000000e+00
3-30:2-8:1    -15.824224 -3.834048e-01  1.000000e+00  1.000000e+00
3-33:6-25:6   -15.824224 -3.834048e-01  1.000000e+00  1.000000e+00
3-43:3-16:5   -15.824224 -3.834048e-01  1.000000e+00  1.000000e+00
3-43:6-6:5    -15.824224 -3.834048e-01  1.000000e+00  1.000000e+00
3-53:1-7:6    -15.824224 -3.834048e-01  1.000000e+00  1.000000e+00
3-53:4-23:3   -15.824224 -3.834048e-01  1.000000e+00  1.000000e+00
3-64:2-8:3    -15.824224 -3.834048e-01  1.000000e+00  1.000000e+00
3-64:3-9:3    -15.824224 -3.834048e-01  1.000000e+00  1.000000e+00
3-64:6-25:6   -15.824224 -3.834048e-01  1.000000e+00  1.000000e+00
3-72:5-5:3    -15.824224 -3.834048e-01  1.000000e+00  1.000000e+00
3-74:2-8:1    -15.824224 -3.834048e-01  1.000000e+00  1.000000e+00
3-74:3-16:1   -15.824224 -3.834048e-01  1.000000e+00  1.000000e+00
3-7:5-12:1    -15.824224 -3.834048e-01  1.000000e+00  1.000000e+00
3-9:1-14:6    -15.824224 -3.834048e-01  1.000000e+00  1.000000e+00
3-9:4-23:3    -15.824224 -3.834048e-01  1.000000e+00  1.000000e+00
3-h:2-21:6    -15.824224 -3.834048e-01  1.000000e+00  1.000000e+00
4-28:3-10:5   -15.824224 -3.834048e-01  1.000000e+00  1.000000e+00
4-30-4:1-14:6 -15.824224 -3.834048e-01  1.000000e+00  1.000000e+00
4-30-4:3-22:1 -15.824224 -3.834048e-01  1.000000e+00  1.000000e+00
4-31:2-15:3   -15.824224 -3.834048e-01  1.000000e+00  1.000000e+00
4-34:2-8:2    -15.824224 -3.834048e-01  1.000000e+00  1.000000e+00
4-39:1-14:1   -15.824224 -3.834048e-01  1.000000e+00  1.000000e+00
4-4:2-15:3    -15.824224 -3.834048e-01  1.000000e+00  1.000000e+00
4-59:4-4:3    -15.824224 -3.834048e-01  1.000000e+00  1.000000e+00
4-61:4-4:1    -15.824224 -3.834048e-01  1.000000e+00  1.000000e+00
4-b:1-26:1    -15.824224 -3.834048e-01  1.000000e+00  1.000000e+00
4-b:3-10:1    -15.824224 -3.834048e-01  1.000000e+00  1.000000e+00
5-a:1-1:3     -15.824224 -3.834048e-01  1.000000e+00  1.000000e+00
5-a:2-2:1     -15.824224 -3.834048e-01  1.000000e+00  1.000000e+00
5-a:4-17:3    -15.824224 -3.834048e-01  1.000000e+00  1.000000e+00
1-2:7-27:3    -15.324224  6.165952e-01  1.000000e+00  1.000000e+00
1-3:2-21:3    -15.324224  6.165952e-01  1.000000e+00  1.000000e+00
1-58:4-17:6   -15.324224  6.165952e-01  1.000000e+00  1.000000e+00
1-69:3-3:1    -15.324224  6.165952e-01  1.000000e+00  1.000000e+00
1-69:7-27:6   -15.324224  6.165952e-01  1.000000e+00  1.000000e+00
1-8:4-23:6    -15.324224  6.165952e-01  1.000000e+00  1.000000e+00
3-11:7-27:5   -15.324224  6.165952e-01  1.000000e+00  1.000000e+00
3-13:5-24:3   -15.324224  6.165952e-01  1.000000e+00  1.000000e+00
3-15:2-21:1   -15.324224  6.165952e-01  1.000000e+00  1.000000e+00
3-30-3:2-2:3  -15.324224  6.165952e-01  1.000000e+00  1.000000e+00
3-30:4-4:5    -15.324224  6.165952e-01  1.000000e+00  1.000000e+00
3-33:1-1:6    -15.324224  6.165952e-01  1.000000e+00  1.000000e+00
3-33:3-9:3    -15.324224  6.165952e-01  1.000000e+00  1.000000e+00
3-48:1-7:3    -15.324224  6.165952e-01  1.000000e+00  1.000000e+00
3-48:4-4:3    -15.324224  6.165952e-01  1.000000e+00  1.000000e+00
3-49:2-21:3   -15.324224  6.165952e-01  1.000000e+00  1.000000e+00
3-64:5-12:3   -15.324224  6.165952e-01  1.000000e+00  1.000000e+00
3-66:1-14:3   -15.324224  6.165952e-01  1.000000e+00  1.000000e+00
3-66:5-5:5    -15.324224  6.165952e-01  1.000000e+00  1.000000e+00
3-72:3-22:6   -15.324224  6.165952e-01  1.000000e+00  1.000000e+00
3-74:1-1:1    -15.324224  6.165952e-01  1.000000e+00  1.000000e+00
3-74:1-1:3    -15.324224  6.165952e-01  1.000000e+00  1.000000e+00
3-74:6-25:5   -15.324224  6.165952e-01  1.000000e+00  1.000000e+00
3-7:7-27:1    -15.324224  6.165952e-01  1.000000e+00  1.000000e+00
3-h:3-10:6    -15.324224  6.165952e-01  1.000000e+00  1.000000e+00
4-28:3-9:5    -15.324224  6.165952e-01  1.000000e+00  1.000000e+00
4-30-4:6-19:6 -15.324224  6.165952e-01  1.000000e+00  1.000000e+00
3-15:5-12:5   -13.946781  2.015577e-01  1.000000e+00  1.000000e+00
3-64:3-10:6   -13.946781  2.015577e-01  1.000000e+00  1.000000e+00
3-72:2-8:4    -13.946781  2.015577e-01  1.000000e+00  1.000000e+00
3-72:6-13:6   -13.946781  2.015577e-01  1.000000e+00  1.000000e+00
3-74:1-1:6    -13.946781  2.015577e-01  1.000000e+00  1.000000e+00
4-31:5-24:5   -13.946781  2.015577e-01  1.000000e+00  1.000000e+00
4-39:4-23:3   -13.946781  2.015577e-01  1.000000e+00  1.000000e+00
4-39:5-12:3   -13.946781  2.015577e-01  1.000000e+00  1.000000e+00
4-59:4-4:1    -13.946781  2.015577e-01  1.000000e+00  1.000000e+00
1-18:5-5:3    -13.663260 -6.147675e-02  1.000000e+00  1.000000e+00
1-24:4-4:6    -14.531743  2.015577e-01  1.000000e+00  1.000000e+00
1-69:6-13:1   -13.663260 -6.147675e-02  1.000000e+00  1.000000e+00
1-8:5-24:5    -14.531743  2.015577e-01  1.000000e+00  1.000000e+00
2-70:2-8:3    -14.552064  6.869845e-01  1.000000e+00  1.000000e+00
3-11:4-23:6   -14.552064  6.869845e-01  1.000000e+00  1.000000e+00
3-13:2-15:5   -14.552064  6.869845e-01  1.000000e+00  1.000000e+00
3-23:6-6:3    -13.663260 -6.147675e-02  1.000000e+00  1.000000e+00
3-30-3:1-26:6 -14.552064  6.869845e-01  1.000000e+00  1.000000e+00
3-30:3-22:1   -14.531743  2.015577e-01  1.000000e+00  1.000000e+00
3-33:1-14:4   -14.531743  2.015577e-01  1.000000e+00  1.000000e+00
3-49:3-16:6   -14.531743  2.015577e-01  1.000000e+00  1.000000e+00
3-49:3-3:3    -14.531743  2.015577e-01  1.000000e+00  1.000000e+00
3-53:1-26:5   -14.552064  6.869845e-01  1.000000e+00  1.000000e+00
3-66:3-9:5    -14.552064  6.869845e-01  1.000000e+00  1.000000e+00
3-9:4-17:6    -14.531743  2.015577e-01  1.000000e+00  1.000000e+00
3-9:6-19:3    -14.531743  2.015577e-01  1.000000e+00  1.000000e+00
4-34:1-20:4   -14.552064  6.869845e-01  1.000000e+00  1.000000e+00
4-34:3-16:3   -13.663260 -6.147675e-02  1.000000e+00  1.000000e+00
4-4:3-9:3     -14.552064  6.869845e-01  1.000000e+00  1.000000e+00
4-59:1-1:3    -14.552064  6.869845e-01  1.000000e+00  1.000000e+00
4-59:6-13:2   -14.531743  2.015577e-01  1.000000e+00  1.000000e+00
4-b:4-4:6     -14.552064  6.869845e-01  1.000000e+00  1.000000e+00
4-b:7-27:6    -14.552064  6.869845e-01  1.000000e+00  1.000000e+00
5-51:1-14:3   -14.531743  2.015577e-01  1.000000e+00  1.000000e+00
1-24:3-22:3   -13.886990 -2.578740e-01  1.000000e+00  1.000000e+00
1-24:5-24:6   -16.616706 -7.984423e-01  1.000000e+00  1.000000e+00
1-3:5-5:1     -15.824224  7.865202e-01  1.000000e+00  1.000000e+00
1-3:6-13:3    -14.663260 -6.147675e-02  1.000000e+00  1.000000e+00
1-3:6-25:5    -14.663260 -6.147675e-02  1.000000e+00  1.000000e+00
1-46:1-7:3    -16.616706 -7.984423e-01  1.000000e+00  1.000000e+00
1-46:4-17:1   -16.616706 -7.984423e-01  1.000000e+00  1.000000e+00
1-58:3-16:5   -16.616706 -7.984423e-01  1.000000e+00  1.000000e+00
1-69:3-9:1    -15.824224  7.865202e-01  1.000000e+00  1.000000e+00
1-8:2-15:3    -14.663260 -6.147675e-02  1.000000e+00  1.000000e+00
1-8:2-8:6     -14.663260 -6.147675e-02  1.000000e+00  1.000000e+00
1-8:5-12:3    -16.616706 -7.984423e-01  1.000000e+00  1.000000e+00
1-NL1:3-22:4  -16.616706 -7.984423e-01  1.000000e+00  1.000000e+00
1-NL1:6-13:6  -16.616706 -7.984423e-01  1.000000e+00  1.000000e+00
2-26:1-26:3   -16.616706 -7.984423e-01  1.000000e+00  1.000000e+00
2-26:5-5:3    -16.616706 -7.984423e-01  1.000000e+00  1.000000e+00
2-5:1-14:1    -16.616706 -7.984423e-01  1.000000e+00  1.000000e+00
2-70:3-10:1   -16.616706 -7.984423e-01  1.000000e+00  1.000000e+00
2-70:5-5:1    -16.616706 -7.984423e-01  1.000000e+00  1.000000e+00
2-70:6-13:1   -15.824224  7.865202e-01  1.000000e+00  1.000000e+00
3-11:2-8:3    -14.663260 -6.147675e-02  1.000000e+00  1.000000e+00
3-11:2-8:5    -14.663260 -6.147675e-02  1.000000e+00  1.000000e+00
3-13:2-2:6    -13.886990 -2.578740e-01  1.000000e+00  1.000000e+00
3-13:5-5:3    -16.616706 -7.984423e-01  1.000000e+00  1.000000e+00
3-15:1-7:3    -15.824224  7.865202e-01  1.000000e+00  1.000000e+00
3-15:1-7:5    -15.824224  7.865202e-01  1.000000e+00  1.000000e+00
3-15:6-6:3    -15.824224  7.865202e-01  1.000000e+00  1.000000e+00
3-20:1-1:4    -16.616706 -7.984423e-01  1.000000e+00  1.000000e+00
3-20:1-26:3   -16.616706 -7.984423e-01  1.000000e+00  1.000000e+00
3-20:1-26:5   -16.616706 -7.984423e-01  1.000000e+00  1.000000e+00
3-20:2-8:6    -16.616706 -7.984423e-01  1.000000e+00  1.000000e+00
3-20:3-3:4    -14.663260 -6.147675e-02  1.000000e+00  1.000000e+00
3-20:5-24:6   -16.616706 -7.984423e-01  1.000000e+00  1.000000e+00
3-20:6-13:4   -14.663260 -6.147675e-02  1.000000e+00  1.000000e+00
3-21:1-1:3    -14.663260 -6.147675e-02  1.000000e+00  1.000000e+00
3-21:3-9:1    -16.616706 -7.984423e-01  1.000000e+00  1.000000e+00
3-21:4-17:3   -14.663260 -6.147675e-02  1.000000e+00  1.000000e+00
3-23:4-23:1   -14.663260 -6.147675e-02  1.000000e+00  1.000000e+00
3-23:4-23:2   -16.616706 -7.984423e-01  1.000000e+00  1.000000e+00
3-30-3:1-1:5  -15.824224  7.865202e-01  1.000000e+00  1.000000e+00
3-30-3:6-13:3 -16.616706 -7.984423e-01  1.000000e+00  1.000000e+00
3-30-3:7-27:4 -15.824224  7.865202e-01  1.000000e+00  1.000000e+00
3-30:1-20:5   -16.616706 -7.984423e-01  1.000000e+00  1.000000e+00
3-30:3-9:2    -16.616706 -7.984423e-01  1.000000e+00  1.000000e+00
3-30:3-9:3    -13.886990 -2.578740e-01  1.000000e+00  1.000000e+00
3-30:4-23:1   -16.616706 -7.984423e-01  1.000000e+00  1.000000e+00
3-30:5-12:2   -16.616706 -7.984423e-01  1.000000e+00  1.000000e+00
3-33:1-14:3   -16.616706 -7.984423e-01  1.000000e+00  1.000000e+00
3-33:1-1:3    -16.616706 -7.984423e-01  1.000000e+00  1.000000e+00
3-33:1-20:6   -15.824224  7.865202e-01  1.000000e+00  1.000000e+00
3-33:1-7:3    -15.824224  7.865202e-01  1.000000e+00  1.000000e+00
3-33:2-8:3    -15.824224  7.865202e-01  1.000000e+00  1.000000e+00
3-33:4-17:3   -14.663260 -6.147675e-02  1.000000e+00  1.000000e+00
3-48:4-17:1   -16.616706 -7.984423e-01  1.000000e+00  1.000000e+00
3-48:6-13:2   -15.824224  7.865202e-01  1.000000e+00  1.000000e+00
3-49:1-26:3   -16.616706 -7.984423e-01  1.000000e+00  1.000000e+00
3-49:5-5:3    -16.616706 -7.984423e-01  1.000000e+00  1.000000e+00
3-49:7-27:4   -15.824224  7.865202e-01  1.000000e+00  1.000000e+00
3-53:1-14:6   -15.824224  7.865202e-01  1.000000e+00  1.000000e+00
3-53:1-1:5    -15.824224  7.865202e-01  1.000000e+00  1.000000e+00
3-53:1-26:1   -16.616706 -7.984423e-01  1.000000e+00  1.000000e+00
3-53:2-15:1   -16.616706 -7.984423e-01  1.000000e+00  1.000000e+00
3-53:2-2:1    -16.616706 -7.984423e-01  1.000000e+00  1.000000e+00
3-53:2-8:6    -14.663260 -6.147675e-02  1.000000e+00  1.000000e+00
3-53:3-16:2   -16.616706 -7.984423e-01  1.000000e+00  1.000000e+00
3-64:1-1:6    -15.824224  7.865202e-01  1.000000e+00  1.000000e+00
3-64:2-8:1    -16.616706 -7.984423e-01  1.000000e+00  1.000000e+00
3-64:2-8:5    -16.616706 -7.984423e-01  1.000000e+00  1.000000e+00
3-64:3-22:3   -14.663260 -6.147675e-02  1.000000e+00  1.000000e+00
3-64:6-19:3   -14.663260 -6.147675e-02  1.000000e+00  1.000000e+00
3-66:1-1:5    -15.824224  7.865202e-01  1.000000e+00  1.000000e+00
3-66:2-21:3   -15.824224  7.865202e-01  1.000000e+00  1.000000e+00
3-66:7-27:4   -15.824224  7.865202e-01  1.000000e+00  1.000000e+00
3-72:1-26:3   -16.616706 -7.984423e-01  1.000000e+00  1.000000e+00
3-72:1-7:5    -16.616706 -7.984423e-01  1.000000e+00  1.000000e+00
3-72:3-10:3   -15.824224  7.865202e-01  1.000000e+00  1.000000e+00
3-72:3-3:5    -16.616706 -7.984423e-01  1.000000e+00  1.000000e+00
3-72:3-9:5    -16.616706 -7.984423e-01  1.000000e+00  1.000000e+00
3-72:4-23:6   -15.824224  7.865202e-01  1.000000e+00  1.000000e+00
3-72:4-4:6    -16.616706 -7.984423e-01  1.000000e+00  1.000000e+00
3-72:5-5:5    -14.663260 -6.147675e-02  1.000000e+00  1.000000e+00
3-72:6-19:6   -16.616706 -7.984423e-01  1.000000e+00  1.000000e+00
3-73:1-1:5    -16.616706 -7.984423e-01  1.000000e+00  1.000000e+00
3-73:1-26:4   -13.886990 -2.578740e-01  1.000000e+00  1.000000e+00
3-73:1-26:5   -16.616706 -7.984423e-01  1.000000e+00  1.000000e+00
3-73:2-15:1   -16.616706 -7.984423e-01  1.000000e+00  1.000000e+00
3-73:2-8:5    -16.616706 -7.984423e-01  1.000000e+00  1.000000e+00
3-73:3-3:3    -16.616706 -7.984423e-01  1.000000e+00  1.000000e+00
3-73:3-9:5    -16.616706 -7.984423e-01  1.000000e+00  1.000000e+00
3-73:3-9:6    -15.824224  7.865202e-01  1.000000e+00  1.000000e+00
3-73:4-4:6    -15.824224  7.865202e-01  1.000000e+00  1.000000e+00
3-73:5-12:3   -16.616706 -7.984423e-01  1.000000e+00  1.000000e+00
3-73:6-13:6   -14.663260 -6.147675e-02  1.000000e+00  1.000000e+00
3-74:1-14:3   -16.616706 -7.984423e-01  1.000000e+00  1.000000e+00
3-74:1-20:5   -16.616706 -7.984423e-01  1.000000e+00  1.000000e+00
3-74:6-25:3   -16.616706 -7.984423e-01  1.000000e+00  1.000000e+00
3-7:2-15:2    -16.616706 -7.984423e-01  1.000000e+00  1.000000e+00
3-7:4-23:1    -16.616706 -7.984423e-01  1.000000e+00  1.000000e+00
3-7:6-25:2    -16.616706 -7.984423e-01  1.000000e+00  1.000000e+00
3-7:6-25:3    -16.616706 -7.984423e-01  1.000000e+00  1.000000e+00
3-9:1-7:5     -16.616706 -7.984423e-01  1.000000e+00  1.000000e+00
3-9:1-7:6     -15.824224  7.865202e-01  1.000000e+00  1.000000e+00
3-9:4-17:3    -16.616706 -7.984423e-01  1.000000e+00  1.000000e+00
3-h:3-16:6    -16.616706 -7.984423e-01  1.000000e+00  1.000000e+00
3-h:4-17:4    -15.824224  7.865202e-01  1.000000e+00  1.000000e+00
3-h:5-12:5    -16.616706 -7.984423e-01  1.000000e+00  1.000000e+00
3-h:6-19:6    -16.616706 -7.984423e-01  1.000000e+00  1.000000e+00
4-28:2-21:5   -16.616706 -7.984423e-01  1.000000e+00  1.000000e+00
4-28:3-3:5    -16.616706 -7.984423e-01  1.000000e+00  1.000000e+00
4-30-2:2-2:3  -15.824224  7.865202e-01  1.000000e+00  1.000000e+00
4-30-2:4-17:5 -13.886990 -2.578740e-01  1.000000e+00  1.000000e+00
4-30-2:6-13:3 -16.616706 -7.984423e-01  1.000000e+00  1.000000e+00
4-30-2:6-25:5 -16.616706 -7.984423e-01  1.000000e+00  1.000000e+00
4-30-4:1-1:1  -16.616706 -7.984423e-01  1.000000e+00  1.000000e+00
4-30-4:1-26:3 -16.616706 -7.984423e-01  1.000000e+00  1.000000e+00
4-30-4:1-26:5 -14.663260 -6.147675e-02  1.000000e+00  1.000000e+00
4-30-4:1-7:6  -16.616706 -7.984423e-01  1.000000e+00  1.000000e+00
4-30-4:3-16:1 -16.616706 -7.984423e-01  1.000000e+00  1.000000e+00
4-30-4:3-22:2 -16.616706 -7.984423e-01  1.000000e+00  1.000000e+00
4-30-4:5-12:3 -16.616706 -7.984423e-01  1.000000e+00  1.000000e+00
4-30-4:6-13:1 -16.616706 -7.984423e-01  1.000000e+00  1.000000e+00
4-30-4:6-13:3 -16.616706 -7.984423e-01  1.000000e+00  1.000000e+00
4-30-4:6-6:1  -16.616706 -7.984423e-01  1.000000e+00  1.000000e+00
4-31:2-21:1   -14.663260 -6.147675e-02  1.000000e+00  1.000000e+00
4-31:2-8:2    -16.616706 -7.984423e-01  1.000000e+00  1.000000e+00
4-31:4-23:6   -14.663260 -6.147675e-02  1.000000e+00  1.000000e+00
4-34:5-24:3   -16.616706 -7.984423e-01  1.000000e+00  1.000000e+00
4-39:2-15:2   -16.616706 -7.984423e-01  1.000000e+00  1.000000e+00
4-39:2-8:2    -16.616706 -7.984423e-01  1.000000e+00  1.000000e+00
4-39:6-25:1   -16.616706 -7.984423e-01  1.000000e+00  1.000000e+00
4-4:1-20:4    -16.616706 -7.984423e-01  1.000000e+00  1.000000e+00
4-4:1-20:6    -16.616706 -7.984423e-01  1.000000e+00  1.000000e+00
4-4:2-8:1     -16.616706 -7.984423e-01  1.000000e+00  1.000000e+00
4-4:3-9:1     -15.824224  7.865202e-01  1.000000e+00  1.000000e+00
4-4:6-13:3    -16.616706 -7.984423e-01  1.000000e+00  1.000000e+00
4-4:6-6:1     -16.616706 -7.984423e-01  1.000000e+00  1.000000e+00
4-4:6-6:3     -14.663260 -6.147675e-02  1.000000e+00  1.000000e+00
4-4:7-27:6    -15.824224  7.865202e-01  1.000000e+00  1.000000e+00
4-59:1-14:1   -15.824224  7.865202e-01  1.000000e+00  1.000000e+00
4-59:5-5:2    -16.616706 -7.984423e-01  1.000000e+00  1.000000e+00
4-61:1-14:3   -16.616706 -7.984423e-01  1.000000e+00  1.000000e+00
4-61:1-1:3    -15.824224  7.865202e-01  1.000000e+00  1.000000e+00
4-61:2-2:1    -14.663260 -6.147675e-02  1.000000e+00  1.000000e+00
4-b:1-14:1    -16.616706 -7.984423e-01  1.000000e+00  1.000000e+00
4-b:1-7:1     -16.616706 -7.984423e-01  1.000000e+00  1.000000e+00
5-51:1-26:1   -16.616706 -7.984423e-01  1.000000e+00  1.000000e+00
5-51:5-5:3    -13.886990 -2.578740e-01  1.000000e+00  1.000000e+00
5-a:1-26:1    -16.616706 -7.984423e-01  1.000000e+00  1.000000e+00
6-1:3-22:2    -16.616706 -7.984423e-01  1.000000e+00  1.000000e+00
6-1:5-5:1     -16.616706 -7.984423e-01  1.000000e+00  1.000000e+00
7-4-1:1-20:5  -16.616706 -7.984423e-01  1.000000e+00  1.000000e+00
7-4-1:6-13:3  -16.616706 -7.984423e-01  1.000000e+00  1.000000e+00
7-4-1:6-19:1  -16.616706 -7.984423e-01  1.000000e+00  1.000000e+00
1-18:1-26:2   -16.116706  2.015577e-01  1.000000e+00  1.000000e+00
1-18:7-27:6   -16.324224  1.786520e+00  1.000000e+00  1.000000e+00
1-3:3-9:1     -16.116706  2.015577e-01  1.000000e+00  1.000000e+00
1-3:6-6:1     -16.116706  2.015577e-01  1.000000e+00  1.000000e+00
1-46:3-3:1    -16.324224  1.786520e+00  1.000000e+00  1.000000e+00
1-58:1-1:6    -16.116706  2.015577e-01  1.000000e+00  1.000000e+00
1-58:4-23:5   -16.116706  2.015577e-01  1.000000e+00  1.000000e+00
1-58:5-5:6    -16.324224  1.786520e+00  1.000000e+00  1.000000e+00
1-69:5-12:1   -16.324224  1.786520e+00  1.000000e+00  1.000000e+00
1-69:5-24:1   -16.116706  2.015577e-01  1.000000e+00  1.000000e+00
1-8:3-3:1     -16.324224  1.786520e+00  1.000000e+00  1.000000e+00
1-NL1:2-2:5   -16.324224  1.786520e+00  1.000000e+00  1.000000e+00
2-26:1-26:5   -16.116706  2.015577e-01  1.000000e+00  1.000000e+00
2-26:1-26:6   -16.116706  2.015577e-01  1.000000e+00  1.000000e+00
2-26:1-7:6    -16.324224  1.786520e+00  1.000000e+00  1.000000e+00
2-26:4-4:5    -16.116706  2.015577e-01  1.000000e+00  1.000000e+00
2-70:6-13:3   -16.324224  1.786520e+00  1.000000e+00  1.000000e+00
3-11:1-26:1   -16.116706  2.015577e-01  1.000000e+00  1.000000e+00
3-11:2-2:1    -16.116706  2.015577e-01  1.000000e+00  1.000000e+00
3-11:3-16:1   -16.116706  2.015577e-01  1.000000e+00  1.000000e+00
3-13:1-14:5   -16.324224  1.786520e+00  1.000000e+00  1.000000e+00
3-13:5-24:5   -16.324224  1.786520e+00  1.000000e+00  1.000000e+00
3-13:6-13:2   -16.324224  1.786520e+00  1.000000e+00  1.000000e+00
3-13:6-19:2   -16.324224  1.786520e+00  1.000000e+00  1.000000e+00
3-20:1-26:6   -16.324224  1.786520e+00  1.000000e+00  1.000000e+00
3-20:3-3:3    -16.324224  1.786520e+00  1.000000e+00  1.000000e+00
3-20:3-3:6    -16.324224  1.786520e+00  1.000000e+00  1.000000e+00
3-20:3-9:4    -16.116706  2.015577e-01  1.000000e+00  1.000000e+00
3-20:6-13:1   -16.324224  1.786520e+00  1.000000e+00  1.000000e+00
3-21:2-21:2   -16.116706  2.015577e-01  1.000000e+00  1.000000e+00
3-21:4-17:1   -16.116706  2.015577e-01  1.000000e+00  1.000000e+00
3-21:7-27:6   -16.116706  2.015577e-01  1.000000e+00  1.000000e+00
3-23:1-1:1    -16.116706  2.015577e-01  1.000000e+00  1.000000e+00
3-23:5-12:2   -16.116706  2.015577e-01  1.000000e+00  1.000000e+00
3-23:6-25:3   -16.116706  2.015577e-01  1.000000e+00  1.000000e+00
3-30-3:1-1:6  -16.324224  1.786520e+00  1.000000e+00  1.000000e+00
3-30-3:2-15:5 -16.116706  2.015577e-01  1.000000e+00  1.000000e+00
3-30-3:4-23:6 -16.324224  1.786520e+00  1.000000e+00  1.000000e+00
3-30-3:4-4:5  -16.116706  2.015577e-01  1.000000e+00  1.000000e+00
3-30-3:5-12:3 -16.116706  2.015577e-01  1.000000e+00  1.000000e+00
3-30-3:5-24:5 -16.116706  2.015577e-01  1.000000e+00  1.000000e+00
3-30:1-26:1   -16.116706  2.015577e-01  1.000000e+00  1.000000e+00
3-30:7-27:5   -16.116706  2.015577e-01  1.000000e+00  1.000000e+00
3-33:3-10:2   -16.324224  1.786520e+00  1.000000e+00  1.000000e+00
3-43:2-15:3   -16.324224  1.786520e+00  1.000000e+00  1.000000e+00
3-43:3-16:3   -16.116706  2.015577e-01  1.000000e+00  1.000000e+00
3-43:6-6:3    -16.324224  1.786520e+00  1.000000e+00  1.000000e+00
3-49:3-22:6   -13.309351  2.015577e-01  1.000000e+00  1.000000e+00
3-49:6-13:1   -16.116706  2.015577e-01  1.000000e+00  1.000000e+00
3-53:2-21:1   -16.324224  1.786520e+00  1.000000e+00  1.000000e+00
3-53:3-16:1   -16.324224  1.786520e+00  1.000000e+00  1.000000e+00
3-53:3-9:5    -16.116706  2.015577e-01  1.000000e+00  1.000000e+00
3-53:4-4:5    -16.324224  1.786520e+00  1.000000e+00  1.000000e+00
3-53:5-12:1   -16.324224  1.786520e+00  1.000000e+00  1.000000e+00
3-53:5-24:6   -16.116706  2.015577e-01  1.000000e+00  1.000000e+00
3-53:7-27:5   -16.116706  2.015577e-01  1.000000e+00  1.000000e+00
3-64:1-14:1   -16.324224  1.786520e+00  1.000000e+00  1.000000e+00
3-64:4-23:6   -16.324224  1.786520e+00  1.000000e+00  1.000000e+00
3-66:1-14:5   -16.324224  1.786520e+00  1.000000e+00  1.000000e+00
3-66:3-22:3   -13.309351  2.015577e-01  1.000000e+00  1.000000e+00
3-66:3-3:1    -16.324224  1.786520e+00  1.000000e+00  1.000000e+00
3-66:6-13:3   -16.324224  1.786520e+00  1.000000e+00  1.000000e+00
3-72:3-10:5   -16.116706  2.015577e-01  1.000000e+00  1.000000e+00
3-72:5-12:5   -16.116706  2.015577e-01  1.000000e+00  1.000000e+00
3-72:6-6:6    -16.324224  1.786520e+00  1.000000e+00  1.000000e+00
3-73:1-14:5   -16.116706  2.015577e-01  1.000000e+00  1.000000e+00
3-73:3-16:5   -16.116706  2.015577e-01  1.000000e+00  1.000000e+00
3-73:5-12:6   -16.116706  2.015577e-01  1.000000e+00  1.000000e+00
3-73:6-13:5   -16.324224  1.786520e+00  1.000000e+00  1.000000e+00
3-74:1-7:3    -16.116706  2.015577e-01  1.000000e+00  1.000000e+00
3-7:2-21:2    -16.324224  1.786520e+00  1.000000e+00  1.000000e+00
3-7:3-9:1     -16.116706  2.015577e-01  1.000000e+00  1.000000e+00
3-7:5-24:1    -16.324224  1.786520e+00  1.000000e+00  1.000000e+00
3-7:5-5:1     -16.116706  2.015577e-01  1.000000e+00  1.000000e+00
3-9:1-14:5    -16.116706  2.015577e-01  1.000000e+00  1.000000e+00
3-h:1-1:6     -16.116706  2.015577e-01  1.000000e+00  1.000000e+00
3-h:2-15:4    -16.116706  2.015577e-01  1.000000e+00  1.000000e+00
3-h:4-23:5    -16.116706  2.015577e-01  1.000000e+00  1.000000e+00
3-h:4-4:4     -16.116706  2.015577e-01  1.000000e+00  1.000000e+00
4-28:1-26:5   -16.324224  1.786520e+00  1.000000e+00  1.000000e+00
4-28:5-24:5   -16.116706  2.015577e-01  1.000000e+00  1.000000e+00
4-31:1-20:4   -16.324224  1.786520e+00  1.000000e+00  1.000000e+00
4-39:7-27:6   -16.116706  2.015577e-01  1.000000e+00  1.000000e+00
4-4:1-1:5     -13.309351  2.015577e-01  1.000000e+00  1.000000e+00
4-4:4-17:5    -13.309351  2.015577e-01  1.000000e+00  1.000000e+00
4-59:1-7:1    -16.324224  1.786520e+00  1.000000e+00  1.000000e+00
4-61:3-9:1    -16.116706  2.015577e-01  1.000000e+00  1.000000e+00
4-61:5-24:3   -16.324224  1.786520e+00  1.000000e+00  1.000000e+00
4-b:5-5:1     -16.324224  1.786520e+00  1.000000e+00  1.000000e+00
4-b:6-25:6    -16.116706  2.015577e-01  1.000000e+00  1.000000e+00
5-51:4-4:3    -16.116706  2.015577e-01  1.000000e+00  1.000000e+00
5-a:3-16:1    -16.324224  1.786520e+00  1.000000e+00  1.000000e+00
6-1:4-23:1    -16.324224  1.786520e+00  1.000000e+00  1.000000e+00
7-4-1:3-10:3  -16.116706  2.015577e-01  1.000000e+00  1.000000e+00
7-4-1:4-17:1  -16.324224  1.786520e+00  1.000000e+00  1.000000e+00
7-4-1:5-5:3   -16.116706  2.015577e-01  1.000000e+00  1.000000e+00
1-18:1-14:1   -16.616706  1.201558e+00  1.000000e+00  1.000000e+00
1-18:1-20:5   -15.616706  1.201558e+00  1.000000e+00  1.000000e+00
1-18:6-25:3   -16.616706  1.201558e+00  1.000000e+00  1.000000e+00
1-24:3-10:2   -16.616706  1.201558e+00  1.000000e+00  1.000000e+00
1-24:3-3:1    -16.616706  1.201558e+00  1.000000e+00  1.000000e+00
1-24:6-25:4   -16.616706  1.201558e+00  1.000000e+00  1.000000e+00
1-46:1-20:5   -16.616706  1.201558e+00  1.000000e+00  1.000000e+00
1-58:3-9:6    -15.531743  2.015577e-01  1.000000e+00  1.000000e+00
1-58:6-19:3   -16.616706  1.201558e+00  1.000000e+00  1.000000e+00
1-NL1:2-2:6   -16.616706  1.201558e+00  1.000000e+00  1.000000e+00
2-26:3-22:3   -15.616706  1.201558e+00  1.000000e+00  1.000000e+00
2-5:6-13:2    -15.531743  2.015577e-01  1.000000e+00  1.000000e+00
2-70:1-20:6   -15.531743  2.015577e-01  1.000000e+00  1.000000e+00
2-70:2-15:1   -16.616706  1.201558e+00  1.000000e+00  1.000000e+00
3-11:1-14:5   -15.616706  1.201558e+00  1.000000e+00  1.000000e+00
3-11:4-4:1    -16.616706  1.201558e+00  1.000000e+00  1.000000e+00
3-13:1-1:5    -16.616706  1.201558e+00  1.000000e+00  1.000000e+00
3-13:2-21:5   -16.616706  1.201558e+00  1.000000e+00  1.000000e+00
3-13:6-6:5    -16.616706  1.201558e+00  1.000000e+00  1.000000e+00
3-15:1-20:4   -15.531743  2.015577e-01  1.000000e+00  1.000000e+00
3-20:2-21:6   -16.616706  1.201558e+00  1.000000e+00  1.000000e+00
3-20:3-16:4   -15.616706  1.201558e+00  1.000000e+00  1.000000e+00
3-20:5-5:6    -16.616706  1.201558e+00  1.000000e+00  1.000000e+00
3-21:1-14:3   -15.531743  2.015577e-01  1.000000e+00  1.000000e+00
3-21:2-15:1   -15.616706  1.201558e+00  1.000000e+00  1.000000e+00
3-23:1-20:3   -15.616706  1.201558e+00  1.000000e+00  1.000000e+00
3-30-3:1-14:4 -15.616706  1.201558e+00  1.000000e+00  1.000000e+00
3-30-3:1-7:6  -15.616706  1.201558e+00  1.000000e+00  1.000000e+00
3-30-3:2-21:6 -15.531743  2.015577e-01  1.000000e+00  1.000000e+00
3-30-3:3-10:5 -15.531743  2.015577e-01  1.000000e+00  1.000000e+00
3-30-3:3-3:1  -16.616706  1.201558e+00  1.000000e+00  1.000000e+00
3-30-3:3-3:3  -16.616706  1.201558e+00  1.000000e+00  1.000000e+00
3-30-3:4-4:6  -16.616706  1.201558e+00  1.000000e+00  1.000000e+00
3-30-3:5-5:5  -15.531743  2.015577e-01  1.000000e+00  1.000000e+00
3-30-3:6-25:6 -16.616706  1.201558e+00  1.000000e+00  1.000000e+00
3-30:1-20:6   -16.616706  1.201558e+00  1.000000e+00  1.000000e+00
3-30:1-7:3    -16.616706  1.201558e+00  1.000000e+00  1.000000e+00
3-30:4-17:1   -16.616706  1.201558e+00  1.000000e+00  1.000000e+00
3-30:6-6:3    -15.531743  2.015577e-01  1.000000e+00  1.000000e+00
3-43:2-8:5    -16.616706  1.201558e+00  1.000000e+00  1.000000e+00
3-43:5-12:5   -16.616706  1.201558e+00  1.000000e+00  1.000000e+00
3-43:6-13:1   -16.616706  1.201558e+00  1.000000e+00  1.000000e+00
3-48:3-3:1    -15.531743  2.015577e-01  1.000000e+00  1.000000e+00
3-48:3-9:2    -16.616706  1.201558e+00  1.000000e+00  1.000000e+00
3-49:1-14:6   -16.616706  1.201558e+00  1.000000e+00  1.000000e+00
3-49:1-1:5    -15.616706  1.201558e+00  1.000000e+00  1.000000e+00
3-49:2-15:1   -15.616706  1.201558e+00  1.000000e+00  1.000000e+00
3-49:4-17:5   -15.531743  2.015577e-01  1.000000e+00  1.000000e+00
3-49:6-6:5    -15.531743  2.015577e-01  1.000000e+00  1.000000e+00
3-53:2-8:3    -15.531743  2.015577e-01  1.000000e+00  1.000000e+00
3-53:3-16:3   -15.616706  1.201558e+00  1.000000e+00  1.000000e+00
3-53:6-19:1   -15.531743  2.015577e-01  1.000000e+00  1.000000e+00
3-53:6-25:3   -15.531743  2.015577e-01  1.000000e+00  1.000000e+00
3-53:6-25:5   -16.616706  1.201558e+00  1.000000e+00  1.000000e+00
3-53:6-25:6   -15.531743  2.015577e-01  1.000000e+00  1.000000e+00
3-64:1-14:5   -16.616706  1.201558e+00  1.000000e+00  1.000000e+00
3-64:2-21:5   -16.616706  1.201558e+00  1.000000e+00  1.000000e+00
3-64:2-21:6   -15.531743  2.015577e-01  1.000000e+00  1.000000e+00
3-66:2-21:1   -16.616706  1.201558e+00  1.000000e+00  1.000000e+00
3-66:2-2:3    -15.616706  1.201558e+00  1.000000e+00  1.000000e+00
3-66:3-22:1   -15.616706  1.201558e+00  1.000000e+00  1.000000e+00
3-66:4-17:5   -15.531743  2.015577e-01  1.000000e+00  1.000000e+00
3-66:5-12:5   -15.531743  2.015577e-01  1.000000e+00  1.000000e+00
3-66:5-24:3   -15.531743  2.015577e-01  1.000000e+00  1.000000e+00
3-66:5-24:6   -15.616706  1.201558e+00  1.000000e+00  1.000000e+00
3-72:1-26:1   -16.616706  1.201558e+00  1.000000e+00  1.000000e+00
3-72:2-15:3   -15.531743  2.015577e-01  1.000000e+00  1.000000e+00
3-72:2-2:5    -15.616706  1.201558e+00  1.000000e+00  1.000000e+00
3-72:6-13:5   -15.616706  1.201558e+00  1.000000e+00  1.000000e+00
3-73:2-15:5   -15.531743  2.015577e-01  1.000000e+00  1.000000e+00
3-73:6-19:6   -15.616706  1.201558e+00  1.000000e+00  1.000000e+00
3-74:1-20:6   -16.616706  1.201558e+00  1.000000e+00  1.000000e+00
3-74:4-17:1   -15.531743  2.015577e-01  1.000000e+00  1.000000e+00
3-74:5-12:2   -16.616706  1.201558e+00  1.000000e+00  1.000000e+00
3-74:5-24:1   -15.531743  2.015577e-01  1.000000e+00  1.000000e+00
3-7:1-20:5    -16.616706  1.201558e+00  1.000000e+00  1.000000e+00
3-9:1-1:6     -15.531743  2.015577e-01  1.000000e+00  1.000000e+00
3-9:2-8:1     -16.616706  1.201558e+00  1.000000e+00  1.000000e+00
3-9:2-8:3     -16.616706  1.201558e+00  1.000000e+00  1.000000e+00
3-9:5-12:5    -15.616706  1.201558e+00  1.000000e+00  1.000000e+00
3-9:6-25:4    -15.616706  1.201558e+00  1.000000e+00  1.000000e+00
3-h:2-21:5    -16.616706  1.201558e+00  1.000000e+00  1.000000e+00
3-h:2-8:5     -16.616706  1.201558e+00  1.000000e+00  1.000000e+00
3-h:3-22:5    -16.616706  1.201558e+00  1.000000e+00  1.000000e+00
3-h:3-3:5     -15.616706  1.201558e+00  1.000000e+00  1.000000e+00
3-h:5-24:6    -16.616706  1.201558e+00  1.000000e+00  1.000000e+00
3-h:6-19:5    -16.616706  1.201558e+00  1.000000e+00  1.000000e+00
3-h:6-6:4     -15.531743  2.015577e-01  1.000000e+00  1.000000e+00
4-30-2:5-12:1 -16.616706  1.201558e+00  1.000000e+00  1.000000e+00
4-30-4:2-15:3 -16.616706  1.201558e+00  1.000000e+00  1.000000e+00
4-30-4:3-3:1  -16.616706  1.201558e+00  1.000000e+00  1.000000e+00
4-31:1-20:5   -15.531743  2.015577e-01  1.000000e+00  1.000000e+00
4-31:4-17:1   -15.616706  1.201558e+00  1.000000e+00  1.000000e+00
4-31:4-23:3   -15.531743  2.015577e-01  1.000000e+00  1.000000e+00
4-31:5-24:3   -16.616706  1.201558e+00  1.000000e+00  1.000000e+00
4-39:1-1:3    -15.531743  2.015577e-01  1.000000e+00  1.000000e+00
4-39:2-21:2   -15.531743  2.015577e-01  1.000000e+00  1.000000e+00
4-4:1-7:3     -16.616706  1.201558e+00  1.000000e+00  1.000000e+00
5-a:1-14:5    -16.616706  1.201558e+00  1.000000e+00  1.000000e+00
7-4-1:7-27:5  -15.616706  1.201558e+00  1.000000e+00  1.000000e+00
1-18:1-14:2   -50.016054  0.000000e+00  1.000000e+00  1.000000e+00
1-18:1-20:1   -50.016054  0.000000e+00  1.000000e+00  1.000000e+00
1-18:1-20:3   -17.116706  2.015577e-01  1.000000e+00  1.000000e+00
1-18:1-7:1    -50.016054  0.000000e+00  1.000000e+00  1.000000e+00
1-18:1-7:2    -50.016054  0.000000e+00  1.000000e+00  1.000000e+00
1-18:2-15:2   -50.016054  0.000000e+00  1.000000e+00  1.000000e+00
1-18:2-2:2    -50.016054  0.000000e+00  1.000000e+00  1.000000e+00
1-18:3-16:2   -33.616769 -3.279857e+01  1.000000e+00  1.000000e+00
1-18:3-3:2    -33.616769 -3.279857e+01  1.000000e+00  1.000000e+00
1-18:4-11:1   -50.016054  0.000000e+00  1.000000e+00  1.000000e+00
1-18:4-11:3   -50.016054  0.000000e+00  1.000000e+00  1.000000e+00
1-18:4-11:4   -50.016054  0.000000e+00  1.000000e+00  1.000000e+00
1-18:4-11:5   -50.016054  0.000000e+00  1.000000e+00  1.000000e+00
1-18:4-11:6   -50.016054  0.000000e+00  1.000000e+00  1.000000e+00
1-18:4-17:2   -50.016054  0.000000e+00  1.000000e+00  1.000000e+00
1-18:5-12:2   -33.616769 -3.279857e+01  1.000000e+00  1.000000e+00
1-18:5-18:1   -50.016054  0.000000e+00  1.000000e+00  1.000000e+00
1-18:5-18:3   -50.016054  0.000000e+00  1.000000e+00  1.000000e+00
1-18:5-18:4   -50.016054  0.000000e+00  1.000000e+00  1.000000e+00
1-18:5-18:5   -50.016054  0.000000e+00  1.000000e+00  1.000000e+00
1-18:5-18:6   -50.016054  0.000000e+00  1.000000e+00  1.000000e+00
1-18:5-24:2   -50.016054  0.000000e+00  1.000000e+00  1.000000e+00
1-18:6-19:2   -33.616769 -3.279857e+01  1.000000e+00  1.000000e+00
1-18:6-25:2   -50.016054  0.000000e+00  1.000000e+00  1.000000e+00
1-18:6-6:2    -50.016054  0.000000e+00  1.000000e+00  1.000000e+00
1-18:7-27:1   -33.616769 -3.279857e+01  1.000000e+00  1.000000e+00
1-18:7-27:2   -33.616769 -3.279857e+01  1.000000e+00  1.000000e+00
1-18:7-27:3   -17.116706  2.015577e-01  1.000000e+00  1.000000e+00
1-24:1-14:2   -50.016054  0.000000e+00  1.000000e+00  1.000000e+00
1-24:1-14:6   -17.116706  2.015577e-01  1.000000e+00  1.000000e+00
1-24:1-1:1    -33.616769 -3.279857e+01  1.000000e+00  1.000000e+00
1-24:1-1:3    -50.016054  0.000000e+00  1.000000e+00  1.000000e+00
1-24:1-20:3   -50.016054  0.000000e+00  1.000000e+00  1.000000e+00
1-24:1-20:5   -33.616769 -3.279857e+01  1.000000e+00  1.000000e+00
1-24:1-7:1    -50.016054  0.000000e+00  1.000000e+00  1.000000e+00
1-24:1-7:2    -50.016054  0.000000e+00  1.000000e+00  1.000000e+00
1-24:2-21:1   -33.616769 -3.279857e+01  1.000000e+00  1.000000e+00
1-24:2-21:2   -50.016054  0.000000e+00  1.000000e+00  1.000000e+00
1-24:2-8:2    -50.016054  0.000000e+00  1.000000e+00  1.000000e+00
1-24:3-16:1   -50.016054  0.000000e+00  1.000000e+00  1.000000e+00
1-24:3-16:2   -33.616769 -3.279857e+01  1.000000e+00  1.000000e+00
1-24:4-11:4   -50.016054  0.000000e+00  1.000000e+00  1.000000e+00
1-24:4-11:5   -50.016054  0.000000e+00  1.000000e+00  1.000000e+00
1-24:4-17:2   -50.016054  0.000000e+00  1.000000e+00  1.000000e+00
1-24:4-4:1    -50.016054  0.000000e+00  1.000000e+00  1.000000e+00
1-24:4-4:2    -50.016054  0.000000e+00  1.000000e+00  1.000000e+00
1-24:4-4:3    -50.016054  0.000000e+00  1.000000e+00  1.000000e+00
1-24:5-12:1   -50.016054  0.000000e+00  1.000000e+00  1.000000e+00
1-24:5-12:2   -50.016054  0.000000e+00  1.000000e+00  1.000000e+00
1-24:5-18:1   -50.016054  0.000000e+00  1.000000e+00  1.000000e+00
1-24:5-18:3   -50.016054  0.000000e+00  1.000000e+00  1.000000e+00
1-24:5-18:4   -50.016054  0.000000e+00  1.000000e+00  1.000000e+00
1-24:5-18:5   -50.016054  0.000000e+00  1.000000e+00  1.000000e+00
1-24:5-18:6   -50.016054  0.000000e+00  1.000000e+00  1.000000e+00
1-24:5-24:1   -50.016054  0.000000e+00  1.000000e+00  1.000000e+00
1-24:5-24:2   -50.016054  0.000000e+00  1.000000e+00  1.000000e+00
1-24:5-5:1    -50.016054  0.000000e+00  1.000000e+00  1.000000e+00
1-24:6-13:2   -50.016054  0.000000e+00  1.000000e+00  1.000000e+00
1-24:6-19:2   -50.016054  0.000000e+00  1.000000e+00  1.000000e+00
1-24:6-25:1   -33.616769 -3.279857e+01  1.000000e+00  1.000000e+00
1-24:6-25:3   -50.016054  0.000000e+00  1.000000e+00  1.000000e+00
1-24:6-6:1    -17.116706  2.015577e-01  1.000000e+00  1.000000e+00
1-24:6-6:2    -50.016054  0.000000e+00  1.000000e+00  1.000000e+00
1-24:7-27:1   -33.515991  3.300013e+01  1.000000e+00  1.000000e+00
1-24:7-27:2   -50.016054  0.000000e+00  1.000000e+00  1.000000e+00
1-24:7-27:6   -50.016054  0.000000e+00  1.000000e+00  1.000000e+00
1-2:1-14:2    -33.616769 -3.279857e+01  1.000000e+00  1.000000e+00
1-2:1-20:1    -50.016054  0.000000e+00  1.000000e+00  1.000000e+00
1-2:1-20:2    -50.016054  0.000000e+00  1.000000e+00  1.000000e+00
1-2:1-20:3    -33.616769 -3.279857e+01  1.000000e+00  1.000000e+00
1-2:1-20:5    -33.616769 -3.279857e+01  1.000000e+00  1.000000e+00
1-2:1-20:6    -17.116706  2.015577e-01  1.000000e+00  1.000000e+00
1-2:1-26:2    -33.616769 -3.279857e+01  1.000000e+00  1.000000e+00
1-2:1-7:1     -33.616769 -3.279857e+01  1.000000e+00  1.000000e+00
1-2:1-7:2     -50.016054  0.000000e+00  1.000000e+00  1.000000e+00
1-2:2-15:2    -50.016054  0.000000e+00  1.000000e+00  1.000000e+00
1-2:2-8:2     -50.016054  0.000000e+00  1.000000e+00  1.000000e+00
1-2:3-16:2    -33.616769 -3.279857e+01  1.000000e+00  1.000000e+00
1-2:3-22:2    -33.616769 -3.279857e+01  1.000000e+00  1.000000e+00
1-2:3-3:2     -33.616769 -3.279857e+01  1.000000e+00  1.000000e+00
1-2:4-11:5    -50.016054  0.000000e+00  1.000000e+00  1.000000e+00
1-2:4-11:6    -50.016054  0.000000e+00  1.000000e+00  1.000000e+00
1-2:4-17:2    -33.616769 -3.279857e+01  1.000000e+00  1.000000e+00
1-2:4-23:2    -50.016054  0.000000e+00  1.000000e+00  1.000000e+00
1-2:4-4:2     -33.616769 -3.279857e+01  1.000000e+00  1.000000e+00
1-2:5-12:2    -50.016054  0.000000e+00  1.000000e+00  1.000000e+00
1-2:5-18:3    -50.016054  0.000000e+00  1.000000e+00  1.000000e+00
1-2:5-18:4    -50.016054  0.000000e+00  1.000000e+00  1.000000e+00
1-2:5-18:6    -50.016054  0.000000e+00  1.000000e+00  1.000000e+00
1-2:5-24:2    -33.616769 -3.279857e+01  1.000000e+00  1.000000e+00
1-2:5-5:2     -50.016054  0.000000e+00  1.000000e+00  1.000000e+00
1-2:6-19:2    -33.616769 -3.279857e+01  1.000000e+00  1.000000e+00
1-2:6-25:2    -50.016054  0.000000e+00  1.000000e+00  1.000000e+00
1-2:6-6:2     -50.016054  0.000000e+00  1.000000e+00  1.000000e+00
1-2:7-27:2    -50.016054  0.000000e+00  1.000000e+00  1.000000e+00
1-3:1-14:1    -33.616769 -3.279857e+01  1.000000e+00  1.000000e+00
1-3:1-14:2    -33.616769 -3.279857e+01  1.000000e+00  1.000000e+00
1-3:1-1:1     -33.616769 -3.279857e+01  1.000000e+00  1.000000e+00
1-3:1-1:2     -50.016054  0.000000e+00  1.000000e+00  1.000000e+00
1-3:1-1:3     -17.116706  2.015577e-01  1.000000e+00  1.000000e+00
1-3:1-20:1    -50.016054  0.000000e+00  1.000000e+00  1.000000e+00
1-3:1-20:2    -50.016054  0.000000e+00  1.000000e+00  1.000000e+00
1-3:1-20:3    -33.616769 -3.279857e+01  1.000000e+00  1.000000e+00
1-3:1-20:5    -33.616769 -3.279857e+01  1.000000e+00  1.000000e+00
1-3:1-26:2    -50.016054  0.000000e+00  1.000000e+00  1.000000e+00
1-3:1-7:2     -50.016054  0.000000e+00  1.000000e+00  1.000000e+00
1-3:2-15:2    -50.016054  0.000000e+00  1.000000e+00  1.000000e+00
1-3:2-21:2    -50.016054  0.000000e+00  1.000000e+00  1.000000e+00
1-3:2-2:2     -33.616769 -3.279857e+01  1.000000e+00  1.000000e+00
1-3:2-8:2     -50.016054  0.000000e+00  1.000000e+00  1.000000e+00
1-3:2-8:3     -33.616769 -3.279857e+01  1.000000e+00  1.000000e+00
1-3:3-10:2    -17.116706  2.015577e-01  1.000000e+00  1.000000e+00
1-3:3-16:2    -50.016054  0.000000e+00  1.000000e+00  1.000000e+00
1-3:3-22:2    -33.515991  3.300013e+01  1.000000e+00  1.000000e+00
1-3:3-3:2     -50.016054  0.000000e+00  1.000000e+00  1.000000e+00
1-3:3-9:2     -50.016054  0.000000e+00  1.000000e+00  1.000000e+00
1-3:4-11:1    -50.016054  0.000000e+00  1.000000e+00  1.000000e+00
1-3:4-11:4    -50.016054  0.000000e+00  1.000000e+00  1.000000e+00
1-3:4-11:5    -50.016054  0.000000e+00  1.000000e+00  1.000000e+00
1-3:4-11:6    -50.016054  0.000000e+00  1.000000e+00  1.000000e+00
1-3:4-17:2    -50.016054  0.000000e+00  1.000000e+00  1.000000e+00
1-3:4-23:1    -33.515991  3.300013e+01  1.000000e+00  1.000000e+00
1-3:4-23:2    -33.616769 -3.279857e+01  1.000000e+00  1.000000e+00
1-3:4-4:1     -17.116706  2.015577e-01  1.000000e+00  1.000000e+00
1-3:4-4:2     -50.016054  0.000000e+00  1.000000e+00  1.000000e+00
1-3:5-12:2    -50.016054  0.000000e+00  1.000000e+00  1.000000e+00
1-3:5-18:3    -50.016054  0.000000e+00  1.000000e+00  1.000000e+00
1-3:5-18:4    -50.016054  0.000000e+00  1.000000e+00  1.000000e+00
1-3:5-18:5    -50.016054  0.000000e+00  1.000000e+00  1.000000e+00
1-3:5-18:6    -50.016054  0.000000e+00  1.000000e+00  1.000000e+00
1-3:5-24:1    -33.616769 -3.279857e+01  1.000000e+00  1.000000e+00
1-3:5-24:2    -50.016054  0.000000e+00  1.000000e+00  1.000000e+00
1-3:5-5:2     -33.616769 -3.279857e+01  1.000000e+00  1.000000e+00
1-3:6-13:2    -33.616769 -3.279857e+01  1.000000e+00  1.000000e+00
1-3:6-19:2    -33.616769 -3.279857e+01  1.000000e+00  1.000000e+00
1-3:6-6:2     -50.016054  0.000000e+00  1.000000e+00  1.000000e+00
1-45:1-1:4    -33.616769 -3.279857e+01  1.000000e+00  1.000000e+00
1-45:1-1:6    -50.016054  0.000000e+00  1.000000e+00  1.000000e+00
1-45:1-26:3   -50.016054  0.000000e+00  1.000000e+00  1.000000e+00
1-45:1-26:4   -17.116706  2.015577e-01  1.000000e+00  1.000000e+00
1-45:1-7:4    -50.016054  0.000000e+00  1.000000e+00  1.000000e+00
1-45:1-7:5    -50.016054  0.000000e+00  1.000000e+00  1.000000e+00
1-45:2-15:3   -50.016054  0.000000e+00  1.000000e+00  1.000000e+00
1-45:2-15:4   -50.016054  0.000000e+00  1.000000e+00  1.000000e+00
1-45:2-15:5   -50.016054  0.000000e+00  1.000000e+00  1.000000e+00
1-45:2-15:6   -33.616769 -3.279857e+01  1.000000e+00  1.000000e+00
1-45:2-21:5   -50.016054  0.000000e+00  1.000000e+00  1.000000e+00
1-45:2-2:3    -33.616769 -3.279857e+01  1.000000e+00  1.000000e+00
1-45:2-2:4    -33.616769 -3.279857e+01  1.000000e+00  1.000000e+00
1-45:2-2:5    -33.616769 -3.279857e+01  1.000000e+00  1.000000e+00
1-45:2-8:2    -50.016054  0.000000e+00  1.000000e+00  1.000000e+00
1-45:2-8:3    -33.616769 -3.279857e+01  1.000000e+00  1.000000e+00
1-45:3-10:3   -50.016054  0.000000e+00  1.000000e+00  1.000000e+00
1-45:3-10:5   -50.016054  0.000000e+00  1.000000e+00  1.000000e+00
1-45:3-10:6   -33.515991  3.300013e+01  1.000000e+00  1.000000e+00
1-45:3-16:6   -50.016054  0.000000e+00  1.000000e+00  1.000000e+00
1-45:3-22:3   -50.016054  0.000000e+00  1.000000e+00  1.000000e+00
1-45:3-22:6   -50.016054  0.000000e+00  1.000000e+00  1.000000e+00
1-45:3-3:3    -50.016054  0.000000e+00  1.000000e+00  1.000000e+00
1-45:3-3:4    -50.016054  0.000000e+00  1.000000e+00  1.000000e+00
1-45:3-3:5    -33.616769 -3.279857e+01  1.000000e+00  1.000000e+00
1-45:3-3:6    -50.016054  0.000000e+00  1.000000e+00  1.000000e+00
1-45:3-9:3    -33.616769 -3.279857e+01  1.000000e+00  1.000000e+00
1-45:3-9:4    -33.616769 -3.279857e+01  1.000000e+00  1.000000e+00
1-45:3-9:5    -50.016054  0.000000e+00  1.000000e+00  1.000000e+00
1-45:4-17:3   -50.016054  0.000000e+00  1.000000e+00  1.000000e+00
1-45:4-17:6   -17.116706  2.015577e-01  1.000000e+00  1.000000e+00
1-45:4-23:4   -33.515991  3.300013e+01  1.000000e+00  1.000000e+00
1-45:4-23:6   -33.616769 -3.279857e+01  1.000000e+00  1.000000e+00
1-45:4-4:4    -33.515991  3.300013e+01  1.000000e+00  1.000000e+00
1-45:5-12:4   -50.016054  0.000000e+00  1.000000e+00  1.000000e+00
1-45:5-5:5    -50.016054  0.000000e+00  1.000000e+00  1.000000e+00
1-45:6-13:3   -33.616769 -3.279857e+01  1.000000e+00  1.000000e+00
1-45:6-13:4   -50.016054  0.000000e+00  1.000000e+00  1.000000e+00
1-45:6-13:5   -50.016054  0.000000e+00  1.000000e+00  1.000000e+00
1-45:6-13:6   -50.016054  0.000000e+00  1.000000e+00  1.000000e+00
1-45:6-19:3   -50.016054  0.000000e+00  1.000000e+00  1.000000e+00
1-45:6-19:5   -33.616769 -3.279857e+01  1.000000e+00  1.000000e+00
1-45:6-19:6   -50.016054  0.000000e+00  1.000000e+00  1.000000e+00
1-45:6-25:4   -33.616769 -3.279857e+01  1.000000e+00  1.000000e+00
1-45:6-25:5   -33.616769 -3.279857e+01  1.000000e+00  1.000000e+00
1-45:6-6:3    -50.016054  0.000000e+00  1.000000e+00  1.000000e+00
1-45:6-6:4    -50.016054  0.000000e+00  1.000000e+00  1.000000e+00
1-45:6-6:6    -50.016054  0.000000e+00  1.000000e+00  1.000000e+00
1-45:7-27:4   -33.616769 -3.279857e+01  1.000000e+00  1.000000e+00
1-45:7-27:6   -50.016054  0.000000e+00  1.000000e+00  1.000000e+00
1-46:1-14:1   -50.016054  0.000000e+00  1.000000e+00  1.000000e+00
1-46:1-14:3   -33.515991  3.300013e+01  1.000000e+00  1.000000e+00
1-46:1-20:1   -50.016054  0.000000e+00  1.000000e+00  1.000000e+00
1-46:1-20:3   -33.616769 -3.279857e+01  1.000000e+00  1.000000e+00
1-46:1-26:2   -50.016054  0.000000e+00  1.000000e+00  1.000000e+00
1-46:2-15:2   -33.616769 -3.279857e+01  1.000000e+00  1.000000e+00
1-46:2-21:1   -17.116706  2.015577e-01  1.000000e+00  1.000000e+00
1-46:2-21:2   -50.016054  0.000000e+00  1.000000e+00  1.000000e+00
1-46:2-2:2    -50.016054  0.000000e+00  1.000000e+00  1.000000e+00
1-46:2-8:2    -33.515991  3.300013e+01  1.000000e+00  1.000000e+00
1-46:3-16:2   -50.016054  0.000000e+00  1.000000e+00  1.000000e+00
1-46:3-22:2   -33.515991  3.300013e+01  1.000000e+00  1.000000e+00
1-46:3-3:2    -50.016054  0.000000e+00  1.000000e+00  1.000000e+00
1-46:3-9:2    -17.116706  2.015577e-01  1.000000e+00  1.000000e+00
1-46:4-11:3   -50.016054  0.000000e+00  1.000000e+00  1.000000e+00
1-46:4-11:4   -50.016054  0.000000e+00  1.000000e+00  1.000000e+00
1-46:4-11:5   -50.016054  0.000000e+00  1.000000e+00  1.000000e+00
1-46:4-11:6   -50.016054  0.000000e+00  1.000000e+00  1.000000e+00
1-46:4-17:2   -33.616769 -3.279857e+01  1.000000e+00  1.000000e+00
1-46:4-23:2   -50.016054  0.000000e+00  1.000000e+00  1.000000e+00
1-46:4-4:1    -50.016054  0.000000e+00  1.000000e+00  1.000000e+00
1-46:4-4:2    -50.016054  0.000000e+00  1.000000e+00  1.000000e+00
1-46:5-12:1   -33.616769 -3.279857e+01  1.000000e+00  1.000000e+00
1-46:5-12:2   -33.515991  3.300013e+01  1.000000e+00  1.000000e+00
1-46:5-18:1   -50.016054  0.000000e+00  1.000000e+00  1.000000e+00
1-46:5-18:3   -50.016054  0.000000e+00  1.000000e+00  1.000000e+00
1-46:5-18:4   -50.016054  0.000000e+00  1.000000e+00  1.000000e+00
1-46:5-18:5   -50.016054  0.000000e+00  1.000000e+00  1.000000e+00
1-46:5-18:6   -50.016054  0.000000e+00  1.000000e+00  1.000000e+00
1-46:5-24:1   -33.616769 -3.279857e+01  1.000000e+00  1.000000e+00
1-46:5-24:2   -50.016054  0.000000e+00  1.000000e+00  1.000000e+00
1-46:5-5:2    -50.016054  0.000000e+00  1.000000e+00  1.000000e+00
1-46:6-13:2   -50.016054  0.000000e+00  1.000000e+00  1.000000e+00
1-46:6-19:2   -50.016054  0.000000e+00  1.000000e+00  1.000000e+00
1-46:6-25:2   -50.016054  0.000000e+00  1.000000e+00  1.000000e+00
1-46:6-6:2    -50.016054  0.000000e+00  1.000000e+00  1.000000e+00
1-46:6-6:3    -17.116706  2.015577e-01  1.000000e+00  1.000000e+00
1-46:7-27:2   -50.016054  0.000000e+00  1.000000e+00  1.000000e+00
1-46:7-27:3   -50.016054  0.000000e+00  1.000000e+00  1.000000e+00
1-46:7-27:5   -33.515991  3.300013e+01  1.000000e+00  1.000000e+00
1-58:1-14:4   -33.616769 -3.279857e+01  1.000000e+00  1.000000e+00
1-58:1-14:5   -33.616769 -3.279857e+01  1.000000e+00  1.000000e+00
1-58:1-1:1    -50.016054  0.000000e+00  1.000000e+00  1.000000e+00
1-58:1-1:5    -17.116706  2.015577e-01  1.000000e+00  1.000000e+00
1-58:1-20:4   -50.016054  0.000000e+00  1.000000e+00  1.000000e+00
1-58:1-20:6   -50.016054  0.000000e+00  1.000000e+00  1.000000e+00
1-58:1-26:1   -50.016054  0.000000e+00  1.000000e+00  1.000000e+00
1-58:1-26:2   -50.016054  0.000000e+00  1.000000e+00  1.000000e+00
1-58:1-7:1    -50.016054  0.000000e+00  1.000000e+00  1.000000e+00
1-58:1-7:3    -50.016054  0.000000e+00  1.000000e+00  1.000000e+00
1-58:1-7:5    -17.116706  2.015577e-01  1.000000e+00  1.000000e+00
1-58:1-7:6    -33.616769 -3.279857e+01  1.000000e+00  1.000000e+00
1-58:2-15:1   -33.616769 -3.279857e+01  1.000000e+00  1.000000e+00
1-58:2-15:2   -50.016054  0.000000e+00  1.000000e+00  1.000000e+00
1-58:2-21:1   -50.016054  0.000000e+00  1.000000e+00  1.000000e+00
1-58:2-21:3   -33.616769 -3.279857e+01  1.000000e+00  1.000000e+00
1-58:2-2:1    -50.016054  0.000000e+00  1.000000e+00  1.000000e+00
1-58:2-2:2    -17.116706  2.015577e-01  1.000000e+00  1.000000e+00
1-58:2-2:3    -50.016054  0.000000e+00  1.000000e+00  1.000000e+00
1-58:2-8:1    -50.016054  0.000000e+00  1.000000e+00  1.000000e+00
1-58:2-8:3    -50.016054  0.000000e+00  1.000000e+00  1.000000e+00
1-58:2-8:5    -33.616769 -3.279857e+01  1.000000e+00  1.000000e+00
1-58:2-8:6    -33.515991  3.300013e+01  1.000000e+00  1.000000e+00
1-58:3-10:1   -17.116706  2.015577e-01  1.000000e+00  1.000000e+00
1-58:3-10:2   -50.016054  0.000000e+00  1.000000e+00  1.000000e+00
1-58:3-10:3   -17.116706  2.015577e-01  1.000000e+00  1.000000e+00
1-58:3-16:1   -33.616769 -3.279857e+01  1.000000e+00  1.000000e+00
1-58:3-16:2   -50.016054  0.000000e+00  1.000000e+00  1.000000e+00
1-58:3-16:3   -33.616769 -3.279857e+01  1.000000e+00  1.000000e+00
1-58:3-22:2   -50.016054  0.000000e+00  1.000000e+00  1.000000e+00
1-58:3-3:1    -50.016054  0.000000e+00  1.000000e+00  1.000000e+00
1-58:3-9:3    -50.016054  0.000000e+00  1.000000e+00  1.000000e+00
1-58:4-11:1   -50.016054  0.000000e+00  1.000000e+00  1.000000e+00
1-58:4-11:4   -50.016054  0.000000e+00  1.000000e+00  1.000000e+00
1-58:4-11:5   -50.016054  0.000000e+00  1.000000e+00  1.000000e+00
1-58:4-17:3   -33.616769 -3.279857e+01  1.000000e+00  1.000000e+00
1-58:4-17:5   -33.616769 -3.279857e+01  1.000000e+00  1.000000e+00
1-58:4-23:1   -50.016054  0.000000e+00  1.000000e+00  1.000000e+00
1-58:4-23:3   -33.616769 -3.279857e+01  1.000000e+00  1.000000e+00
1-58:4-4:2    -50.016054  0.000000e+00  1.000000e+00  1.000000e+00
1-58:4-4:3    -50.016054  0.000000e+00  1.000000e+00  1.000000e+00
1-58:4-4:5    -50.016054  0.000000e+00  1.000000e+00  1.000000e+00
1-58:5-12:1   -33.616769 -3.279857e+01  1.000000e+00  1.000000e+00
1-58:5-12:2   -50.016054  0.000000e+00  1.000000e+00  1.000000e+00
1-58:5-12:3   -50.016054  0.000000e+00  1.000000e+00  1.000000e+00
1-58:5-18:4   -50.016054  0.000000e+00  1.000000e+00  1.000000e+00
1-58:5-24:1   -50.016054  0.000000e+00  1.000000e+00  1.000000e+00
1-58:5-24:2   -50.016054  0.000000e+00  1.000000e+00  1.000000e+00
1-58:5-24:3   -50.016054  0.000000e+00  1.000000e+00  1.000000e+00
1-58:6-13:3   -50.016054  0.000000e+00  1.000000e+00  1.000000e+00
1-58:6-19:1   -50.016054  0.000000e+00  1.000000e+00  1.000000e+00
1-58:6-19:2   -50.016054  0.000000e+00  1.000000e+00  1.000000e+00
1-58:6-25:3   -50.016054  0.000000e+00  1.000000e+00  1.000000e+00
1-58:6-25:5   -50.016054  0.000000e+00  1.000000e+00  1.000000e+00
1-58:6-25:6   -50.016054  0.000000e+00  1.000000e+00  1.000000e+00
1-58:6-6:1    -50.016054  0.000000e+00  1.000000e+00  1.000000e+00
1-58:6-6:3    -33.616769 -3.279857e+01  1.000000e+00  1.000000e+00
1-58:7-27:5   -50.016054  0.000000e+00  1.000000e+00  1.000000e+00
1-68:1-26:5   -50.016054  0.000000e+00  1.000000e+00  1.000000e+00
1-68:1-26:6   -50.016054  0.000000e+00  1.000000e+00  1.000000e+00
1-68:2-15:3   -50.016054  0.000000e+00  1.000000e+00  1.000000e+00
1-68:2-15:5   -33.616769 -3.279857e+01  1.000000e+00  1.000000e+00
1-68:2-21:4   -50.016054  0.000000e+00  1.000000e+00  1.000000e+00
1-68:3-16:6   -50.016054  0.000000e+00  1.000000e+00  1.000000e+00
1-68:3-22:4   -50.016054  0.000000e+00  1.000000e+00  1.000000e+00
1-68:3-3:4    -50.016054  0.000000e+00  1.000000e+00  1.000000e+00
1-68:4-23:6   -50.016054  0.000000e+00  1.000000e+00  1.000000e+00
1-68:6-13:5   -50.016054  0.000000e+00  1.000000e+00  1.000000e+00
1-69:1-14:1   -33.616769 -3.279857e+01  1.000000e+00  1.000000e+00
1-69:1-14:2   -50.016054  0.000000e+00  1.000000e+00  1.000000e+00
1-69:1-1:2    -33.515991  3.300013e+01  1.000000e+00  1.000000e+00
1-69:1-20:1   -50.016054  0.000000e+00  1.000000e+00  1.000000e+00
1-69:1-20:3   -33.515991  3.300013e+01  1.000000e+00  1.000000e+00
1-69:1-26:2   -33.515991  3.300013e+01  1.000000e+00  1.000000e+00
1-69:1-7:1    -33.616769 -3.279857e+01  1.000000e+00  1.000000e+00
1-69:1-7:2    -50.016054  0.000000e+00  1.000000e+00  1.000000e+00
1-69:2-8:2    -50.016054  0.000000e+00  1.000000e+00  1.000000e+00
1-69:3-16:2   -33.616769 -3.279857e+01  1.000000e+00  1.000000e+00
1-69:3-3:2    -33.616769 -3.279857e+01  1.000000e+00  1.000000e+00
1-69:3-9:2    -50.016054  0.000000e+00  1.000000e+00  1.000000e+00
1-69:4-11:1   -50.016054  0.000000e+00  1.000000e+00  1.000000e+00
1-69:4-11:4   -50.016054  0.000000e+00  1.000000e+00  1.000000e+00
1-69:4-11:5   -50.016054  0.000000e+00  1.000000e+00  1.000000e+00
1-69:4-11:6   -50.016054  0.000000e+00  1.000000e+00  1.000000e+00
1-69:4-23:2   -50.016054  0.000000e+00  1.000000e+00  1.000000e+00
1-69:4-4:2    -33.616769 -3.279857e+01  1.000000e+00  1.000000e+00
1-69:5-12:2   -50.016054  0.000000e+00  1.000000e+00  1.000000e+00
1-69:5-18:1   -50.016054  0.000000e+00  1.000000e+00  1.000000e+00
1-69:5-18:3   -50.016054  0.000000e+00  1.000000e+00  1.000000e+00
1-69:5-18:4   -50.016054  0.000000e+00  1.000000e+00  1.000000e+00
1-69:5-18:5   -50.016054  0.000000e+00  1.000000e+00  1.000000e+00
1-69:5-18:6   -50.016054  0.000000e+00  1.000000e+00  1.000000e+00
1-69:6-25:1   -17.116706  2.015577e-01  1.000000e+00  1.000000e+00
1-69:6-25:2   -50.016054  0.000000e+00  1.000000e+00  1.000000e+00
1-69:6-6:2    -50.016054  0.000000e+00  1.000000e+00  1.000000e+00
1-69:7-27:2   -33.616769 -3.279857e+01  1.000000e+00  1.000000e+00
1-8:1-14:1    -33.616769 -3.279857e+01  1.000000e+00  1.000000e+00
1-8:1-14:3    -50.016054  0.000000e+00  1.000000e+00  1.000000e+00
1-8:1-14:5    -33.616769 -3.279857e+01  1.000000e+00  1.000000e+00
1-8:1-1:1     -33.616769 -3.279857e+01  1.000000e+00  1.000000e+00
1-8:1-1:2     -50.016054  0.000000e+00  1.000000e+00  1.000000e+00
1-8:1-1:3     -33.515991  3.300013e+01  1.000000e+00  1.000000e+00
1-8:1-20:1    -50.016054  0.000000e+00  1.000000e+00  1.000000e+00
1-8:1-20:3    -50.016054  0.000000e+00  1.000000e+00  1.000000e+00
1-8:1-20:4    -17.116706  2.015577e-01  1.000000e+00  1.000000e+00
1-8:1-20:5    -33.616769 -3.279857e+01  1.000000e+00  1.000000e+00
1-8:1-26:2    -50.016054  0.000000e+00  1.000000e+00  1.000000e+00
1-8:1-7:1     -33.515991  3.300013e+01  1.000000e+00  1.000000e+00
1-8:1-7:2     -50.016054  0.000000e+00  1.000000e+00  1.000000e+00
1-8:1-7:3     -17.116706  2.015577e-01  1.000000e+00  1.000000e+00
1-8:2-15:2    -50.016054  0.000000e+00  1.000000e+00  1.000000e+00
1-8:2-21:1    -33.515991  3.300013e+01  1.000000e+00  1.000000e+00
1-8:2-21:2    -50.016054  0.000000e+00  1.000000e+00  1.000000e+00
1-8:2-8:2     -50.016054  0.000000e+00  1.000000e+00  1.000000e+00
1-8:3-10:2    -50.016054  0.000000e+00  1.000000e+00  1.000000e+00
1-8:3-22:2    -33.515991  3.300013e+01  1.000000e+00  1.000000e+00
1-8:3-3:2     -33.616769 -3.279857e+01  1.000000e+00  1.000000e+00
1-8:3-9:1     -17.116706  2.015577e-01  1.000000e+00  1.000000e+00
1-8:3-9:2     -50.016054  0.000000e+00  1.000000e+00  1.000000e+00
1-8:4-11:5    -50.016054  0.000000e+00  1.000000e+00  1.000000e+00
1-8:4-17:2    -33.616769 -3.279857e+01  1.000000e+00  1.000000e+00
1-8:4-23:1    -50.016054  0.000000e+00  1.000000e+00  1.000000e+00
1-8:4-23:2    -33.616769 -3.279857e+01  1.000000e+00  1.000000e+00
1-8:5-12:1    -33.515991  3.300013e+01  1.000000e+00  1.000000e+00
1-8:5-12:2    -50.016054  0.000000e+00  1.000000e+00  1.000000e+00
1-8:5-18:1    -50.016054  0.000000e+00  1.000000e+00  1.000000e+00
1-8:5-18:4    -50.016054  0.000000e+00  1.000000e+00  1.000000e+00
1-8:5-18:5    -50.016054  0.000000e+00  1.000000e+00  1.000000e+00
1-8:5-18:6    -50.016054  0.000000e+00  1.000000e+00  1.000000e+00
1-8:5-24:2    -33.616769 -3.279857e+01  1.000000e+00  1.000000e+00
1-8:5-5:1     -17.116706  2.015577e-01  1.000000e+00  1.000000e+00
1-8:5-5:2     -50.016054  0.000000e+00  1.000000e+00  1.000000e+00
1-8:6-13:2    -33.616769 -3.279857e+01  1.000000e+00  1.000000e+00
1-8:6-19:2    -33.616769 -3.279857e+01  1.000000e+00  1.000000e+00
1-8:6-25:1    -33.616769 -3.279857e+01  1.000000e+00  1.000000e+00
1-8:6-25:2    -50.016054  0.000000e+00  1.000000e+00  1.000000e+00
1-8:6-25:3    -50.016054  0.000000e+00  1.000000e+00  1.000000e+00
1-8:7-27:6    -50.016054  0.000000e+00  1.000000e+00  1.000000e+00
1-f:1-1:4     -50.016054  0.000000e+00  1.000000e+00  1.000000e+00
1-f:1-26:4    -33.616769 -3.279857e+01  1.000000e+00  1.000000e+00
1-f:1-7:1     -33.616769 -3.279857e+01  1.000000e+00  1.000000e+00
1-f:1-7:5     -50.016054  0.000000e+00  1.000000e+00  1.000000e+00
1-f:2-15:3    -33.616769 -3.279857e+01  1.000000e+00  1.000000e+00
1-f:2-15:5    -33.616769 -3.279857e+01  1.000000e+00  1.000000e+00
1-f:2-21:1    -33.616769 -3.279857e+01  1.000000e+00  1.000000e+00
1-f:2-21:3    -50.016054  0.000000e+00  1.000000e+00  1.000000e+00
1-f:2-21:5    -33.616769 -3.279857e+01  1.000000e+00  1.000000e+00
1-f:2-21:6    -50.016054  0.000000e+00  1.000000e+00  1.000000e+00
1-f:2-2:4     -50.016054  0.000000e+00  1.000000e+00  1.000000e+00
1-f:2-2:5     -50.016054  0.000000e+00  1.000000e+00  1.000000e+00
1-f:2-8:1     -50.016054  0.000000e+00  1.000000e+00  1.000000e+00
1-f:2-8:4     -50.016054  0.000000e+00  1.000000e+00  1.000000e+00
1-f:3-10:4    -50.016054  0.000000e+00  1.000000e+00  1.000000e+00
1-f:3-10:5    -50.016054  0.000000e+00  1.000000e+00  1.000000e+00
1-f:3-10:6    -50.016054  0.000000e+00  1.000000e+00  1.000000e+00
1-f:3-16:1    -50.016054  0.000000e+00  1.000000e+00  1.000000e+00
1-f:3-16:3    -50.016054  0.000000e+00  1.000000e+00  1.000000e+00
1-f:3-22:1    -33.616769 -3.279857e+01  1.000000e+00  1.000000e+00
1-f:3-22:6    -50.016054  0.000000e+00  1.000000e+00  1.000000e+00
1-f:3-3:4     -50.016054  0.000000e+00  1.000000e+00  1.000000e+00
1-f:3-3:6     -33.616769 -3.279857e+01  1.000000e+00  1.000000e+00
1-f:3-9:4     -50.016054  0.000000e+00  1.000000e+00  1.000000e+00
1-f:3-9:5     -33.616769 -3.279857e+01  1.000000e+00  1.000000e+00
1-f:3-9:6     -50.016054  0.000000e+00  1.000000e+00  1.000000e+00
1-f:4-17:4    -50.016054  0.000000e+00  1.000000e+00  1.000000e+00
1-f:4-23:3    -50.016054  0.000000e+00  1.000000e+00  1.000000e+00
1-f:4-23:6    -33.616769 -3.279857e+01  1.000000e+00  1.000000e+00
1-f:4-4:3     -50.016054  0.000000e+00  1.000000e+00  1.000000e+00
1-f:4-4:4     -33.616769 -3.279857e+01  1.000000e+00  1.000000e+00
1-f:4-4:6     -33.515991  3.300013e+01  1.000000e+00  1.000000e+00
1-f:5-12:2    -50.016054  0.000000e+00  1.000000e+00  1.000000e+00
1-f:5-12:4    -50.016054  0.000000e+00  1.000000e+00  1.000000e+00
1-f:5-12:5    -50.016054  0.000000e+00  1.000000e+00  1.000000e+00
1-f:5-24:4    -33.616769 -3.279857e+01  1.000000e+00  1.000000e+00
1-f:5-24:6    -50.016054  0.000000e+00  1.000000e+00  1.000000e+00
1-f:5-5:1     -50.016054  0.000000e+00  1.000000e+00  1.000000e+00
1-f:5-5:4     -33.616769 -3.279857e+01  1.000000e+00  1.000000e+00
1-f:6-13:3    -50.016054  0.000000e+00  1.000000e+00  1.000000e+00
1-f:6-13:4    -50.016054  0.000000e+00  1.000000e+00  1.000000e+00
1-f:6-13:5    -50.016054  0.000000e+00  1.000000e+00  1.000000e+00
1-f:6-19:4    -50.016054  0.000000e+00  1.000000e+00  1.000000e+00
1-f:6-19:5    -50.016054  0.000000e+00  1.000000e+00  1.000000e+00
1-f:6-19:6    -50.016054  0.000000e+00  1.000000e+00  1.000000e+00
1-f:6-6:4     -33.616769 -3.279857e+01  1.000000e+00  1.000000e+00
1-NL1:1-14:4  -50.016054  0.000000e+00  1.000000e+00  1.000000e+00
1-NL1:1-14:5  -33.515991  3.300013e+01  1.000000e+00  1.000000e+00
1-NL1:1-1:6   -50.016054  0.000000e+00  1.000000e+00  1.000000e+00
1-NL1:1-20:4  -50.016054  0.000000e+00  1.000000e+00  1.000000e+00
1-NL1:1-20:6  -50.016054  0.000000e+00  1.000000e+00  1.000000e+00
1-NL1:1-26:3  -33.515991  3.300013e+01  1.000000e+00  1.000000e+00
1-NL1:1-26:4  -50.016054  0.000000e+00  1.000000e+00  1.000000e+00
1-NL1:1-26:6  -50.016054  0.000000e+00  1.000000e+00  1.000000e+00
1-NL1:1-7:4   -50.016054  0.000000e+00  1.000000e+00  1.000000e+00
1-NL1:2-15:3  -50.016054  0.000000e+00  1.000000e+00  1.000000e+00
1-NL1:2-15:4  -50.016054  0.000000e+00  1.000000e+00  1.000000e+00
1-NL1:2-15:6  -33.515991  3.300013e+01  1.000000e+00  1.000000e+00
1-NL1:2-21:3  -50.016054  0.000000e+00  1.000000e+00  1.000000e+00
1-NL1:2-21:4  -50.016054  0.000000e+00  1.000000e+00  1.000000e+00
1-NL1:2-21:6  -33.616769 -3.279857e+01  1.000000e+00  1.000000e+00
1-NL1:2-2:1   -50.016054  0.000000e+00  1.000000e+00  1.000000e+00
1-NL1:2-2:4   -50.016054  0.000000e+00  1.000000e+00  1.000000e+00
1-NL1:2-8:4   -50.016054  0.000000e+00  1.000000e+00  1.000000e+00
1-NL1:2-8:6   -50.016054  0.000000e+00  1.000000e+00  1.000000e+00
1-NL1:3-10:1  -33.616769 -3.279857e+01  1.000000e+00  1.000000e+00
1-NL1:3-10:3  -50.016054  0.000000e+00  1.000000e+00  1.000000e+00
1-NL1:3-10:4  -33.616769 -3.279857e+01  1.000000e+00  1.000000e+00
1-NL1:3-10:5  -50.016054  0.000000e+00  1.000000e+00  1.000000e+00
1-NL1:3-10:6  -50.016054  0.000000e+00  1.000000e+00  1.000000e+00
1-NL1:3-16:3  -33.515991  3.300013e+01  1.000000e+00  1.000000e+00
1-NL1:3-16:5  -33.515991  3.300013e+01  1.000000e+00  1.000000e+00
1-NL1:3-16:6  -33.515991  3.300013e+01  1.000000e+00  1.000000e+00
1-NL1:3-22:3  -33.616769 -3.279857e+01  1.000000e+00  1.000000e+00
1-NL1:3-22:5  -33.616769 -3.279857e+01  1.000000e+00  1.000000e+00
1-NL1:3-22:6  -33.616769 -3.279857e+01  1.000000e+00  1.000000e+00
1-NL1:3-3:4   -50.016054  0.000000e+00  1.000000e+00  1.000000e+00
1-NL1:3-3:5   -50.016054  0.000000e+00  1.000000e+00  1.000000e+00
1-NL1:3-3:6   -17.116706  2.015577e-01  1.000000e+00  1.000000e+00
1-NL1:3-9:4   -50.016054  0.000000e+00  1.000000e+00  1.000000e+00
1-NL1:3-9:5   -33.616769 -3.279857e+01  1.000000e+00  1.000000e+00
1-NL1:3-9:6   -33.515991  3.300013e+01  1.000000e+00  1.000000e+00
1-NL1:4-17:4  -50.016054  0.000000e+00  1.000000e+00  1.000000e+00
1-NL1:4-17:5  -33.515991  3.300013e+01  1.000000e+00  1.000000e+00
1-NL1:4-23:4  -50.016054  0.000000e+00  1.000000e+00  1.000000e+00
1-NL1:4-23:6  -33.616769 -3.279857e+01  1.000000e+00  1.000000e+00
1-NL1:4-4:4   -33.616769 -3.279857e+01  1.000000e+00  1.000000e+00
1-NL1:5-12:1  -50.016054  0.000000e+00  1.000000e+00  1.000000e+00
1-NL1:5-12:6  -50.016054  0.000000e+00  1.000000e+00  1.000000e+00
1-NL1:5-24:2  -50.016054  0.000000e+00  1.000000e+00  1.000000e+00
1-NL1:5-24:3  -33.616769 -3.279857e+01  1.000000e+00  1.000000e+00
1-NL1:5-24:6  -50.016054  0.000000e+00  1.000000e+00  1.000000e+00
1-NL1:5-5:4   -50.016054  0.000000e+00  1.000000e+00  1.000000e+00
1-NL1:6-13:5  -50.016054  0.000000e+00  1.000000e+00  1.000000e+00
1-NL1:6-19:1  -50.016054  0.000000e+00  1.000000e+00  1.000000e+00
1-NL1:6-19:4  -50.016054  0.000000e+00  1.000000e+00  1.000000e+00
1-NL1:6-19:6  -50.016054  0.000000e+00  1.000000e+00  1.000000e+00
1-NL1:6-25:4  -33.616769 -3.279857e+01  1.000000e+00  1.000000e+00
1-NL1:6-25:6  -33.616769 -3.279857e+01  1.000000e+00  1.000000e+00
1-NL1:6-6:4   -50.016054  0.000000e+00  1.000000e+00  1.000000e+00
1-NL1:7-27:4  -33.616769 -3.279857e+01  1.000000e+00  1.000000e+00
2-10:2-21:4   -50.016054  0.000000e+00  1.000000e+00  1.000000e+00
2-10:3-10:6   -50.016054  0.000000e+00  1.000000e+00  1.000000e+00
2-10:3-22:6   -33.515991  3.300013e+01  1.000000e+00  1.000000e+00
2-10:6-13:4   -50.016054  0.000000e+00  1.000000e+00  1.000000e+00
2-10:6-6:3    -50.016054  0.000000e+00  1.000000e+00  1.000000e+00
2-26:1-14:4   -33.616769 -3.279857e+01  1.000000e+00  1.000000e+00
2-26:1-1:2    -33.616769 -3.279857e+01  1.000000e+00  1.000000e+00
2-26:1-1:3    -50.016054  0.000000e+00  1.000000e+00  1.000000e+00
2-26:1-20:3   -50.016054  0.000000e+00  1.000000e+00  1.000000e+00
2-26:1-20:4   -50.016054  0.000000e+00  1.000000e+00  1.000000e+00
2-26:1-20:5   -50.016054  0.000000e+00  1.000000e+00  1.000000e+00
2-26:1-20:6   -50.016054  0.000000e+00  1.000000e+00  1.000000e+00
2-26:1-7:3    -33.616769 -3.279857e+01  1.000000e+00  1.000000e+00
2-26:2-15:1   -50.016054  0.000000e+00  1.000000e+00  1.000000e+00
2-26:2-15:2   -50.016054  0.000000e+00  1.000000e+00  1.000000e+00
2-26:2-15:3   -33.616769 -3.279857e+01  1.000000e+00  1.000000e+00
2-26:2-15:5   -33.616769 -3.279857e+01  1.000000e+00  1.000000e+00
2-26:2-21:1   -50.016054  0.000000e+00  1.000000e+00  1.000000e+00
2-26:2-21:2   -33.616769 -3.279857e+01  1.000000e+00  1.000000e+00
2-26:2-21:3   -33.515991  3.300013e+01  1.000000e+00  1.000000e+00
2-26:2-2:1    -50.016054  0.000000e+00  1.000000e+00  1.000000e+00
2-26:2-2:3    -50.016054  0.000000e+00  1.000000e+00  1.000000e+00
2-26:2-8:1    -33.616769 -3.279857e+01  1.000000e+00  1.000000e+00
2-26:2-8:2    -33.616769 -3.279857e+01  1.000000e+00  1.000000e+00
2-26:2-8:5    -17.116706  2.015577e-01  1.000000e+00  1.000000e+00
2-26:3-10:2   -50.016054  0.000000e+00  1.000000e+00  1.000000e+00
2-26:3-16:1   -50.016054  0.000000e+00  1.000000e+00  1.000000e+00
2-26:3-22:2   -50.016054  0.000000e+00  1.000000e+00  1.000000e+00
2-26:3-3:1    -33.616769 -3.279857e+01  1.000000e+00  1.000000e+00
2-26:3-3:2    -33.616769 -3.279857e+01  1.000000e+00  1.000000e+00
2-26:3-9:1    -50.016054  0.000000e+00  1.000000e+00  1.000000e+00
2-26:3-9:2    -33.616769 -3.279857e+01  1.000000e+00  1.000000e+00
2-26:3-9:3    -33.616769 -3.279857e+01  1.000000e+00  1.000000e+00
2-26:4-11:2   -50.016054  0.000000e+00  1.000000e+00  1.000000e+00
2-26:4-11:4   -50.016054  0.000000e+00  1.000000e+00  1.000000e+00
2-26:4-17:1   -50.016054  0.000000e+00  1.000000e+00  1.000000e+00
2-26:4-17:2   -50.016054  0.000000e+00  1.000000e+00  1.000000e+00
2-26:4-17:3   -33.616769 -3.279857e+01  1.000000e+00  1.000000e+00
2-26:4-17:5   -33.616769 -3.279857e+01  1.000000e+00  1.000000e+00
2-26:4-23:1   -50.016054  0.000000e+00  1.000000e+00  1.000000e+00
2-26:4-23:2   -50.016054  0.000000e+00  1.000000e+00  1.000000e+00
2-26:4-23:3   -50.016054  0.000000e+00  1.000000e+00  1.000000e+00
2-26:4-23:6   -17.116706  2.015577e-01  1.000000e+00  1.000000e+00
2-26:4-4:3    -50.016054  0.000000e+00  1.000000e+00  1.000000e+00
2-26:5-12:1   -33.616769 -3.279857e+01  1.000000e+00  1.000000e+00
2-26:5-12:2   -50.016054  0.000000e+00  1.000000e+00  1.000000e+00
2-26:5-12:3   -33.616769 -3.279857e+01  1.000000e+00  1.000000e+00
2-26:5-18:4   -50.016054  0.000000e+00  1.000000e+00  1.000000e+00
2-26:5-24:1   -50.016054  0.000000e+00  1.000000e+00  1.000000e+00
2-26:5-24:2   -50.016054  0.000000e+00  1.000000e+00  1.000000e+00
2-26:5-24:3   -50.016054  0.000000e+00  1.000000e+00  1.000000e+00
2-26:5-24:5   -33.616769 -3.279857e+01  1.000000e+00  1.000000e+00
2-26:5-5:1    -33.616769 -3.279857e+01  1.000000e+00  1.000000e+00
2-26:5-5:2    -50.016054  0.000000e+00  1.000000e+00  1.000000e+00
2-26:6-13:1   -33.616769 -3.279857e+01  1.000000e+00  1.000000e+00
2-26:6-13:2   -50.016054  0.000000e+00  1.000000e+00  1.000000e+00
2-26:6-19:1   -33.616769 -3.279857e+01  1.000000e+00  1.000000e+00
2-26:6-19:3   -50.016054  0.000000e+00  1.000000e+00  1.000000e+00
2-26:6-25:3   -50.016054  0.000000e+00  1.000000e+00  1.000000e+00
2-26:6-6:1    -50.016054  0.000000e+00  1.000000e+00  1.000000e+00
2-26:6-6:2    -50.016054  0.000000e+00  1.000000e+00  1.000000e+00
2-26:7-27:1   -50.016054  0.000000e+00  1.000000e+00  1.000000e+00
2-26:7-27:2   -50.016054  0.000000e+00  1.000000e+00  1.000000e+00
2-26:7-27:3   -50.016054  0.000000e+00  1.000000e+00  1.000000e+00
2-26:7-27:5   -33.616769 -3.279857e+01  1.000000e+00  1.000000e+00
2-26:7-27:6   -33.515991  3.300013e+01  1.000000e+00  1.000000e+00
2-5:1-14:2    -50.016054  0.000000e+00  1.000000e+00  1.000000e+00
2-5:1-1:2     -50.016054  0.000000e+00  1.000000e+00  1.000000e+00
2-5:1-20:1    -50.016054  0.000000e+00  1.000000e+00  1.000000e+00
2-5:1-20:2    -50.016054  0.000000e+00  1.000000e+00  1.000000e+00
2-5:1-20:3    -33.616769 -3.279857e+01  1.000000e+00  1.000000e+00
2-5:1-20:6    -17.116706  2.015577e-01  1.000000e+00  1.000000e+00
2-5:1-26:2    -50.016054  0.000000e+00  1.000000e+00  1.000000e+00
2-5:2-15:2    -50.016054  0.000000e+00  1.000000e+00  1.000000e+00
2-5:2-21:2    -17.116706  2.015577e-01  1.000000e+00  1.000000e+00
2-5:2-2:2     -33.616769 -3.279857e+01  1.000000e+00  1.000000e+00
2-5:2-8:2     -50.016054  0.000000e+00  1.000000e+00  1.000000e+00
2-5:3-10:2    -50.016054  0.000000e+00  1.000000e+00  1.000000e+00
2-5:3-16:2    -50.016054  0.000000e+00  1.000000e+00  1.000000e+00
2-5:3-3:2     -50.016054  0.000000e+00  1.000000e+00  1.000000e+00
2-5:4-11:2    -50.016054  0.000000e+00  1.000000e+00  1.000000e+00
2-5:4-11:3    -50.016054  0.000000e+00  1.000000e+00  1.000000e+00
2-5:4-11:4    -50.016054  0.000000e+00  1.000000e+00  1.000000e+00
2-5:4-11:5    -50.016054  0.000000e+00  1.000000e+00  1.000000e+00
2-5:4-11:6    -50.016054  0.000000e+00  1.000000e+00  1.000000e+00
2-5:4-17:2    -17.116706  2.015577e-01  1.000000e+00  1.000000e+00
2-5:4-23:2    -33.616769 -3.279857e+01  1.000000e+00  1.000000e+00
2-5:4-4:2     -50.016054  0.000000e+00  1.000000e+00  1.000000e+00
2-5:5-12:2    -50.016054  0.000000e+00  1.000000e+00  1.000000e+00
2-5:5-18:4    -50.016054  0.000000e+00  1.000000e+00  1.000000e+00
2-5:5-18:5    -50.016054  0.000000e+00  1.000000e+00  1.000000e+00
2-5:5-18:6    -50.016054  0.000000e+00  1.000000e+00  1.000000e+00
2-5:5-24:2    -33.616769 -3.279857e+01  1.000000e+00  1.000000e+00
2-5:6-19:2    -50.016054  0.000000e+00  1.000000e+00  1.000000e+00
2-5:6-25:1    -17.116706  2.015577e-01  1.000000e+00  1.000000e+00
2-5:7-27:1    -50.016054  0.000000e+00  1.000000e+00  1.000000e+00
2-5:7-27:2    -33.616769 -3.279857e+01  1.000000e+00  1.000000e+00
2-70:1-14:1   -50.016054  0.000000e+00  1.000000e+00  1.000000e+00
2-70:1-14:5   -50.016054  0.000000e+00  1.000000e+00  1.000000e+00
2-70:1-1:1    -50.016054  0.000000e+00  1.000000e+00  1.000000e+00
2-70:1-1:2    -50.016054  0.000000e+00  1.000000e+00  1.000000e+00
2-70:1-20:3   -50.016054  0.000000e+00  1.000000e+00  1.000000e+00
2-70:1-20:5   -33.616769 -3.279857e+01  1.000000e+00  1.000000e+00
2-70:1-26:2   -50.016054  0.000000e+00  1.000000e+00  1.000000e+00
2-70:1-7:1    -33.616769 -3.279857e+01  1.000000e+00  1.000000e+00
2-70:2-15:2   -33.616769 -3.279857e+01  1.000000e+00  1.000000e+00
2-70:2-21:2   -17.116706  2.015577e-01  1.000000e+00  1.000000e+00
2-70:2-2:1    -17.116706  2.015577e-01  1.000000e+00  1.000000e+00
2-70:2-2:2    -50.016054  0.000000e+00  1.000000e+00  1.000000e+00
2-70:2-8:1    -33.616769 -3.279857e+01  1.000000e+00  1.000000e+00
2-70:2-8:2    -33.616769 -3.279857e+01  1.000000e+00  1.000000e+00
2-70:3-10:2   -33.616769 -3.279857e+01  1.000000e+00  1.000000e+00
2-70:3-22:2   -33.616769 -3.279857e+01  1.000000e+00  1.000000e+00
2-70:3-3:2    -50.016054  0.000000e+00  1.000000e+00  1.000000e+00
2-70:3-9:2    -50.016054  0.000000e+00  1.000000e+00  1.000000e+00
2-70:4-11:2   -50.016054  0.000000e+00  1.000000e+00  1.000000e+00
2-70:4-11:3   -50.016054  0.000000e+00  1.000000e+00  1.000000e+00
2-70:4-11:4   -50.016054  0.000000e+00  1.000000e+00  1.000000e+00
2-70:4-11:5   -50.016054  0.000000e+00  1.000000e+00  1.000000e+00
2-70:4-17:1   -50.016054  0.000000e+00  1.000000e+00  1.000000e+00
2-70:4-17:2   -50.016054  0.000000e+00  1.000000e+00  1.000000e+00
2-70:4-23:1   -33.616769 -3.279857e+01  1.000000e+00  1.000000e+00
2-70:4-23:2   -33.616769 -3.279857e+01  1.000000e+00  1.000000e+00
2-70:4-4:1    -33.515991  3.300013e+01  1.000000e+00  1.000000e+00
2-70:4-4:2    -50.016054  0.000000e+00  1.000000e+00  1.000000e+00
2-70:5-12:1   -50.016054  0.000000e+00  1.000000e+00  1.000000e+00
2-70:5-18:4   -50.016054  0.000000e+00  1.000000e+00  1.000000e+00
2-70:5-18:6   -50.016054  0.000000e+00  1.000000e+00  1.000000e+00
2-70:5-24:1   -33.616769 -3.279857e+01  1.000000e+00  1.000000e+00
2-70:5-24:2   -33.616769 -3.279857e+01  1.000000e+00  1.000000e+00
2-70:5-5:2    -33.616769 -3.279857e+01  1.000000e+00  1.000000e+00
2-70:6-13:2   -50.016054  0.000000e+00  1.000000e+00  1.000000e+00
2-70:6-19:1   -33.616769 -3.279857e+01  1.000000e+00  1.000000e+00
2-70:6-19:2   -50.016054  0.000000e+00  1.000000e+00  1.000000e+00
2-70:6-25:1   -50.016054  0.000000e+00  1.000000e+00  1.000000e+00
2-70:6-25:3   -33.616769 -3.279857e+01  1.000000e+00  1.000000e+00
2-70:6-6:1    -33.616769 -3.279857e+01  1.000000e+00  1.000000e+00
2-70:6-6:2    -50.016054  0.000000e+00  1.000000e+00  1.000000e+00
2-70:7-27:1   -50.016054  0.000000e+00  1.000000e+00  1.000000e+00
2-70:7-27:2   -50.016054  0.000000e+00  1.000000e+00  1.000000e+00
2-70:7-27:3   -33.616769 -3.279857e+01  1.000000e+00  1.000000e+00
3-11:1-14:1   -33.616769 -3.279857e+01  1.000000e+00  1.000000e+00
3-11:1-14:3   -33.616769 -3.279857e+01  1.000000e+00  1.000000e+00
3-11:1-1:2    -50.016054  0.000000e+00  1.000000e+00  1.000000e+00
3-11:1-20:3   -50.016054  0.000000e+00  1.000000e+00  1.000000e+00
3-11:1-20:5   -33.616769 -3.279857e+01  1.000000e+00  1.000000e+00
3-11:1-26:2   -50.016054  0.000000e+00  1.000000e+00  1.000000e+00
3-11:1-7:2    -50.016054  0.000000e+00  1.000000e+00  1.000000e+00
3-11:2-15:2   -50.016054  0.000000e+00  1.000000e+00  1.000000e+00
3-11:2-21:2   -50.016054  0.000000e+00  1.000000e+00  1.000000e+00
3-11:2-8:2    -33.616769 -3.279857e+01  1.000000e+00  1.000000e+00
3-11:3-10:2   -33.515991  3.300013e+01  1.000000e+00  1.000000e+00
3-11:3-16:2   -50.016054  0.000000e+00  1.000000e+00  1.000000e+00
3-11:3-3:2    -33.616769 -3.279857e+01  1.000000e+00  1.000000e+00
3-11:3-9:2    -50.016054  0.000000e+00  1.000000e+00  1.000000e+00
3-11:4-11:3   -50.016054  0.000000e+00  1.000000e+00  1.000000e+00
3-11:4-11:4   -50.016054  0.000000e+00  1.000000e+00  1.000000e+00
3-11:4-11:5   -50.016054  0.000000e+00  1.000000e+00  1.000000e+00
3-11:4-11:6   -50.016054  0.000000e+00  1.000000e+00  1.000000e+00
3-11:4-17:3   -33.616769 -3.279857e+01  1.000000e+00  1.000000e+00
3-11:4-23:1   -17.116706  2.015577e-01  1.000000e+00  1.000000e+00
3-11:4-23:2   -50.016054  0.000000e+00  1.000000e+00  1.000000e+00
3-11:4-4:2    -50.016054  0.000000e+00  1.000000e+00  1.000000e+00
3-11:4-4:3    -50.016054  0.000000e+00  1.000000e+00  1.000000e+00
3-11:5-12:1   -17.116706  2.015577e-01  1.000000e+00  1.000000e+00
3-11:5-12:2   -33.616769 -3.279857e+01  1.000000e+00  1.000000e+00
3-11:5-18:3   -50.016054  0.000000e+00  1.000000e+00  1.000000e+00
3-11:5-18:4   -50.016054  0.000000e+00  1.000000e+00  1.000000e+00
3-11:5-18:5   -50.016054  0.000000e+00  1.000000e+00  1.000000e+00
3-11:5-18:6   -50.016054  0.000000e+00  1.000000e+00  1.000000e+00
3-11:5-24:1   -17.116706  2.015577e-01  1.000000e+00  1.000000e+00
3-11:5-24:2   -50.016054  0.000000e+00  1.000000e+00  1.000000e+00
3-11:5-5:2    -50.016054  0.000000e+00  1.000000e+00  1.000000e+00
3-11:6-13:2   -50.016054  0.000000e+00  1.000000e+00  1.000000e+00
3-11:6-19:2   -33.616769 -3.279857e+01  1.000000e+00  1.000000e+00
3-11:6-25:1   -33.515991  3.300013e+01  1.000000e+00  1.000000e+00
3-11:6-25:2   -17.116706  2.015577e-01  1.000000e+00  1.000000e+00
3-11:6-25:3   -50.016054  0.000000e+00  1.000000e+00  1.000000e+00
3-11:6-6:1    -50.016054  0.000000e+00  1.000000e+00  1.000000e+00
3-11:6-6:2    -50.016054  0.000000e+00  1.000000e+00  1.000000e+00
3-11:7-27:2   -50.016054  0.000000e+00  1.000000e+00  1.000000e+00
3-11:7-27:3   -33.616769 -3.279857e+01  1.000000e+00  1.000000e+00
3-13:1-14:3   -33.616769 -3.279857e+01  1.000000e+00  1.000000e+00
3-13:1-14:4   -33.515991  3.300013e+01  1.000000e+00  1.000000e+00
3-13:1-1:1    -50.016054  0.000000e+00  1.000000e+00  1.000000e+00
3-13:1-1:2    -50.016054  0.000000e+00  1.000000e+00  1.000000e+00
3-13:1-20:3   -50.016054  0.000000e+00  1.000000e+00  1.000000e+00
3-13:1-20:4   -33.515991  3.300013e+01  1.000000e+00  1.000000e+00
3-13:1-20:6   -50.016054  0.000000e+00  1.000000e+00  1.000000e+00
3-13:1-26:1   -50.016054  0.000000e+00  1.000000e+00  1.000000e+00
3-13:1-7:3    -33.616769 -3.279857e+01  1.000000e+00  1.000000e+00
3-13:1-7:5    -33.616769 -3.279857e+01  1.000000e+00  1.000000e+00
3-13:2-15:1   -50.016054  0.000000e+00  1.000000e+00  1.000000e+00
3-13:2-21:1   -50.016054  0.000000e+00  1.000000e+00  1.000000e+00
3-13:2-21:3   -50.016054  0.000000e+00  1.000000e+00  1.000000e+00
3-13:2-2:1    -50.016054  0.000000e+00  1.000000e+00  1.000000e+00
3-13:2-2:2    -33.616769 -3.279857e+01  1.000000e+00  1.000000e+00
3-13:2-8:3    -50.016054  0.000000e+00  1.000000e+00  1.000000e+00
3-13:3-10:1   -50.016054  0.000000e+00  1.000000e+00  1.000000e+00
3-13:3-10:2   -33.616769 -3.279857e+01  1.000000e+00  1.000000e+00
3-13:3-16:1   -50.016054  0.000000e+00  1.000000e+00  1.000000e+00
3-13:3-16:5   -33.616769 -3.279857e+01  1.000000e+00  1.000000e+00
3-13:3-22:1   -50.016054  0.000000e+00  1.000000e+00  1.000000e+00
3-13:3-22:2   -50.016054  0.000000e+00  1.000000e+00  1.000000e+00
3-13:3-9:1    -33.515991  3.300013e+01  1.000000e+00  1.000000e+00
3-13:3-9:2    -50.016054  0.000000e+00  1.000000e+00  1.000000e+00
3-13:4-11:2   -50.016054  0.000000e+00  1.000000e+00  1.000000e+00
3-13:4-11:4   -50.016054  0.000000e+00  1.000000e+00  1.000000e+00
3-13:4-11:6   -50.016054  0.000000e+00  1.000000e+00  1.000000e+00
3-13:4-17:1   -50.016054  0.000000e+00  1.000000e+00  1.000000e+00
3-13:4-17:2   -50.016054  0.000000e+00  1.000000e+00  1.000000e+00
3-13:4-17:3   -50.016054  0.000000e+00  1.000000e+00  1.000000e+00
3-13:4-17:5   -33.515991  3.300013e+01  1.000000e+00  1.000000e+00
3-13:4-23:2   -50.016054  0.000000e+00  1.000000e+00  1.000000e+00
3-13:4-4:1    -50.016054  0.000000e+00  1.000000e+00  1.000000e+00
3-13:4-4:2    -50.016054  0.000000e+00  1.000000e+00  1.000000e+00
3-13:4-4:3    -50.016054  0.000000e+00  1.000000e+00  1.000000e+00
3-13:4-4:4    -50.016054  0.000000e+00  1.000000e+00  1.000000e+00
3-13:5-12:1   -50.016054  0.000000e+00  1.000000e+00  1.000000e+00
3-13:5-12:2   -50.016054  0.000000e+00  1.000000e+00  1.000000e+00
3-13:5-12:5   -50.016054  0.000000e+00  1.000000e+00  1.000000e+00
3-13:5-18:3   -50.016054  0.000000e+00  1.000000e+00  1.000000e+00
3-13:5-18:4   -50.016054  0.000000e+00  1.000000e+00  1.000000e+00
3-13:5-18:6   -50.016054  0.000000e+00  1.000000e+00  1.000000e+00
3-13:5-24:1   -33.616769 -3.279857e+01  1.000000e+00  1.000000e+00
3-13:5-24:2   -33.515991  3.300013e+01  1.000000e+00  1.000000e+00
3-13:5-5:1    -50.016054  0.000000e+00  1.000000e+00  1.000000e+00
3-13:5-5:5    -50.016054  0.000000e+00  1.000000e+00  1.000000e+00
3-13:6-19:1   -50.016054  0.000000e+00  1.000000e+00  1.000000e+00
3-13:6-25:1   -50.016054  0.000000e+00  1.000000e+00  1.000000e+00
3-13:6-25:5   -50.016054  0.000000e+00  1.000000e+00  1.000000e+00
3-13:6-6:1    -50.016054  0.000000e+00  1.000000e+00  1.000000e+00
3-13:6-6:3    -33.616769 -3.279857e+01  1.000000e+00  1.000000e+00
3-13:7-27:2   -50.016054  0.000000e+00  1.000000e+00  1.000000e+00
3-13:7-27:3   -50.016054  0.000000e+00  1.000000e+00  1.000000e+00
3-13:7-27:4   -17.116706  2.015577e-01  1.000000e+00  1.000000e+00
3-13:7-27:6   -50.016054  0.000000e+00  1.000000e+00  1.000000e+00
3-15:1-14:3   -33.616769 -3.279857e+01  1.000000e+00  1.000000e+00
3-15:1-20:2   -33.515991  3.300013e+01  1.000000e+00  1.000000e+00
3-15:1-20:3   -50.016054  0.000000e+00  1.000000e+00  1.000000e+00
3-15:1-26:2   -33.616769 -3.279857e+01  1.000000e+00  1.000000e+00
3-15:2-2:2    -33.616769 -3.279857e+01  1.000000e+00  1.000000e+00
3-15:3-10:2   -33.616769 -3.279857e+01  1.000000e+00  1.000000e+00
3-15:3-3:1    -33.616769 -3.279857e+01  1.000000e+00  1.000000e+00
3-15:3-9:2    -50.016054  0.000000e+00  1.000000e+00  1.000000e+00
3-15:4-11:1   -50.016054  0.000000e+00  1.000000e+00  1.000000e+00
3-15:4-11:3   -50.016054  0.000000e+00  1.000000e+00  1.000000e+00
3-15:4-11:4   -50.016054  0.000000e+00  1.000000e+00  1.000000e+00
3-15:4-11:6   -50.016054  0.000000e+00  1.000000e+00  1.000000e+00
3-15:4-23:2   -33.616769 -3.279857e+01  1.000000e+00  1.000000e+00
3-15:4-4:3    -33.616769 -3.279857e+01  1.000000e+00  1.000000e+00
3-15:5-12:2   -50.016054  0.000000e+00  1.000000e+00  1.000000e+00
3-15:5-18:1   -50.016054  0.000000e+00  1.000000e+00  1.000000e+00
3-15:5-18:2   -50.016054  0.000000e+00  1.000000e+00  1.000000e+00
3-15:5-18:3   -50.016054  0.000000e+00  1.000000e+00  1.000000e+00
3-15:5-18:4   -50.016054  0.000000e+00  1.000000e+00  1.000000e+00
3-15:5-18:5   -50.016054  0.000000e+00  1.000000e+00  1.000000e+00
3-15:5-18:6   -50.016054  0.000000e+00  1.000000e+00  1.000000e+00
3-15:5-24:2   -50.016054  0.000000e+00  1.000000e+00  1.000000e+00
3-15:5-5:2    -50.016054  0.000000e+00  1.000000e+00  1.000000e+00
3-15:6-13:2   -50.016054  0.000000e+00  1.000000e+00  1.000000e+00
3-15:6-19:2   -50.016054  0.000000e+00  1.000000e+00  1.000000e+00
3-15:6-6:2    -50.016054  0.000000e+00  1.000000e+00  1.000000e+00
3-15:7-27:2   -50.016054  0.000000e+00  1.000000e+00  1.000000e+00
3-15:7-27:3   -50.016054  0.000000e+00  1.000000e+00  1.000000e+00
3-15:7-27:6   -33.616769 -3.279857e+01  1.000000e+00  1.000000e+00
3-19:3-16:5   -50.016054  0.000000e+00  1.000000e+00  1.000000e+00
3-19:6-13:6   -50.016054  0.000000e+00  1.000000e+00  1.000000e+00
3-19:6-19:3   -50.016054  0.000000e+00  1.000000e+00  1.000000e+00
3-20:1-14:3   -50.016054  0.000000e+00  1.000000e+00  1.000000e+00
3-20:1-14:4   -50.016054  0.000000e+00  1.000000e+00  1.000000e+00
3-20:1-14:5   -50.016054  0.000000e+00  1.000000e+00  1.000000e+00
3-20:1-14:6   -50.016054  0.000000e+00  1.000000e+00  1.000000e+00
3-20:1-1:3    -33.616769 -3.279857e+01  1.000000e+00  1.000000e+00
3-20:1-1:5    -50.016054  0.000000e+00  1.000000e+00  1.000000e+00
3-20:1-1:6    -50.016054  0.000000e+00  1.000000e+00  1.000000e+00
3-20:1-20:4   -17.116706  2.015577e-01  1.000000e+00  1.000000e+00
3-20:1-26:1   -33.616769 -3.279857e+01  1.000000e+00  1.000000e+00
3-20:1-26:2   -50.016054  0.000000e+00  1.000000e+00  1.000000e+00
3-20:1-7:1    -50.016054  0.000000e+00  1.000000e+00  1.000000e+00
3-20:1-7:2    -33.616769 -3.279857e+01  1.000000e+00  1.000000e+00
3-20:1-7:4    -33.616769 -3.279857e+01  1.000000e+00  1.000000e+00
3-20:1-7:5    -33.515991  3.300013e+01  1.000000e+00  1.000000e+00
3-20:1-7:6    -50.016054  0.000000e+00  1.000000e+00  1.000000e+00
3-20:2-15:1   -50.016054  0.000000e+00  1.000000e+00  1.000000e+00
3-20:2-21:2   -50.016054  0.000000e+00  1.000000e+00  1.000000e+00
3-20:2-2:2    -33.616769 -3.279857e+01  1.000000e+00  1.000000e+00
3-20:2-2:3    -17.116706  2.015577e-01  1.000000e+00  1.000000e+00
3-20:2-8:1    -50.016054  0.000000e+00  1.000000e+00  1.000000e+00
3-20:2-8:2    -50.016054  0.000000e+00  1.000000e+00  1.000000e+00
3-20:3-10:2   -50.016054  0.000000e+00  1.000000e+00  1.000000e+00
3-20:3-16:1   -50.016054  0.000000e+00  1.000000e+00  1.000000e+00
3-20:3-16:3   -33.616769 -3.279857e+01  1.000000e+00  1.000000e+00
3-20:3-16:5   -33.616769 -3.279857e+01  1.000000e+00  1.000000e+00
3-20:3-22:1   -33.515991  3.300013e+01  1.000000e+00  1.000000e+00
3-20:3-22:2   -50.016054  0.000000e+00  1.000000e+00  1.000000e+00
3-20:3-3:1    -50.016054  0.000000e+00  1.000000e+00  1.000000e+00
3-20:3-3:2    -50.016054  0.000000e+00  1.000000e+00  1.000000e+00
3-20:3-3:5    -50.016054  0.000000e+00  1.000000e+00  1.000000e+00
3-20:3-9:1    -33.515991  3.300013e+01  1.000000e+00  1.000000e+00
3-20:3-9:2    -50.016054  0.000000e+00  1.000000e+00  1.000000e+00
3-20:3-9:3    -50.016054  0.000000e+00  1.000000e+00  1.000000e+00
3-20:4-11:4   -50.016054  0.000000e+00  1.000000e+00  1.000000e+00
3-20:4-17:1   -50.016054  0.000000e+00  1.000000e+00  1.000000e+00
3-20:4-17:2   -33.616769 -3.279857e+01  1.000000e+00  1.000000e+00
3-20:4-17:3   -50.016054  0.000000e+00  1.000000e+00  1.000000e+00
3-20:4-17:5   -33.515991  3.300013e+01  1.000000e+00  1.000000e+00
3-20:4-23:3   -50.016054  0.000000e+00  1.000000e+00  1.000000e+00
3-20:4-23:5   -33.515991  3.300013e+01  1.000000e+00  1.000000e+00
3-20:4-23:6   -50.016054  0.000000e+00  1.000000e+00  1.000000e+00
3-20:4-4:1    -50.016054  0.000000e+00  1.000000e+00  1.000000e+00
3-20:4-4:2    -50.016054  0.000000e+00  1.000000e+00  1.000000e+00
3-20:4-4:3    -50.016054  0.000000e+00  1.000000e+00  1.000000e+00
3-20:4-4:6    -33.515991  3.300013e+01  1.000000e+00  1.000000e+00
3-20:5-12:1   -50.016054  0.000000e+00  1.000000e+00  1.000000e+00
3-20:5-12:3   -33.616769 -3.279857e+01  1.000000e+00  1.000000e+00
3-20:5-18:4   -50.016054  0.000000e+00  1.000000e+00  1.000000e+00
3-20:5-18:5   -50.016054  0.000000e+00  1.000000e+00  1.000000e+00
3-20:5-24:2   -33.616769 -3.279857e+01  1.000000e+00  1.000000e+00
3-20:5-24:3   -33.515991  3.300013e+01  1.000000e+00  1.000000e+00
3-20:5-24:5   -50.016054  0.000000e+00  1.000000e+00  1.000000e+00
3-20:5-5:1    -50.016054  0.000000e+00  1.000000e+00  1.000000e+00
3-20:5-5:2    -33.515991  3.300013e+01  1.000000e+00  1.000000e+00
3-20:5-5:3    -33.515991  3.300013e+01  1.000000e+00  1.000000e+00
3-20:5-5:5    -33.515991  3.300013e+01  1.000000e+00  1.000000e+00
3-20:6-13:2   -50.016054  0.000000e+00  1.000000e+00  1.000000e+00
3-20:6-19:1   -50.016054  0.000000e+00  1.000000e+00  1.000000e+00
3-20:6-19:2   -50.016054  0.000000e+00  1.000000e+00  1.000000e+00
3-20:6-19:5   -50.016054  0.000000e+00  1.000000e+00  1.000000e+00
3-20:6-25:3   -50.016054  0.000000e+00  1.000000e+00  1.000000e+00
3-20:6-25:5   -50.016054  0.000000e+00  1.000000e+00  1.000000e+00
3-20:6-25:6   -50.016054  0.000000e+00  1.000000e+00  1.000000e+00
3-20:6-6:1    -50.016054  0.000000e+00  1.000000e+00  1.000000e+00
3-20:6-6:2    -50.016054  0.000000e+00  1.000000e+00  1.000000e+00
3-20:6-6:3    -50.016054  0.000000e+00  1.000000e+00  1.000000e+00
3-20:6-6:6    -33.515991  3.300013e+01  1.000000e+00  1.000000e+00
3-20:7-27:4   -33.616769 -3.279857e+01  1.000000e+00  1.000000e+00
3-20:7-27:5   -50.016054  0.000000e+00  1.000000e+00  1.000000e+00
3-21:1-14:2   -33.616769 -3.279857e+01  1.000000e+00  1.000000e+00
3-21:1-1:2    -33.616769 -3.279857e+01  1.000000e+00  1.000000e+00
3-21:1-20:1   -50.016054  0.000000e+00  1.000000e+00  1.000000e+00
3-21:1-20:2   -50.016054  0.000000e+00  1.000000e+00  1.000000e+00
3-21:1-20:3   -33.515991  3.300013e+01  1.000000e+00  1.000000e+00
3-21:1-7:1    -50.016054  0.000000e+00  1.000000e+00  1.000000e+00
3-21:1-7:2    -50.016054  0.000000e+00  1.000000e+00  1.000000e+00
3-21:2-15:2   -33.616769 -3.279857e+01  1.000000e+00  1.000000e+00
3-21:2-2:2    -33.616769 -3.279857e+01  1.000000e+00  1.000000e+00
3-21:2-8:2    -50.016054  0.000000e+00  1.000000e+00  1.000000e+00
3-21:3-10:2   -33.515991  3.300013e+01  1.000000e+00  1.000000e+00
3-21:3-16:2   -33.515991  3.300013e+01  1.000000e+00  1.000000e+00
3-21:3-22:2   -17.116706  2.015577e-01  1.000000e+00  1.000000e+00
3-21:3-3:2    -50.016054  0.000000e+00  1.000000e+00  1.000000e+00
3-21:3-9:2    -50.016054  0.000000e+00  1.000000e+00  1.000000e+00
3-21:4-11:3   -50.016054  0.000000e+00  1.000000e+00  1.000000e+00
3-21:4-11:5   -50.016054  0.000000e+00  1.000000e+00  1.000000e+00
3-21:4-11:6   -50.016054  0.000000e+00  1.000000e+00  1.000000e+00
3-21:4-17:2   -17.116706  2.015577e-01  1.000000e+00  1.000000e+00
3-21:4-23:2   -33.515991  3.300013e+01  1.000000e+00  1.000000e+00
3-21:4-4:1    -33.616769 -3.279857e+01  1.000000e+00  1.000000e+00
3-21:4-4:2    -50.016054  0.000000e+00  1.000000e+00  1.000000e+00
3-21:5-18:3   -50.016054  0.000000e+00  1.000000e+00  1.000000e+00
3-21:5-18:4   -50.016054  0.000000e+00  1.000000e+00  1.000000e+00
3-21:5-18:5   -50.016054  0.000000e+00  1.000000e+00  1.000000e+00
3-21:5-18:6   -50.016054  0.000000e+00  1.000000e+00  1.000000e+00
3-21:5-24:1   -17.116706  2.015577e-01  1.000000e+00  1.000000e+00
3-21:5-24:2   -17.116706  2.015577e-01  1.000000e+00  1.000000e+00
3-21:5-5:2    -50.016054  0.000000e+00  1.000000e+00  1.000000e+00
3-21:6-13:2   -33.515991  3.300013e+01  1.000000e+00  1.000000e+00
3-21:6-19:2   -50.016054  0.000000e+00  1.000000e+00  1.000000e+00
3-21:6-25:2   -50.016054  0.000000e+00  1.000000e+00  1.000000e+00
3-21:6-6:2    -33.616769 -3.279857e+01  1.000000e+00  1.000000e+00
3-21:7-27:1   -33.616769 -3.279857e+01  1.000000e+00  1.000000e+00
3-21:7-27:3   -17.116706  2.015577e-01  1.000000e+00  1.000000e+00
3-22:1-1:3    -50.016054  0.000000e+00  1.000000e+00  1.000000e+00
3-22:1-26:5   -50.016054  0.000000e+00  1.000000e+00  1.000000e+00
3-22:2-15:6   -50.016054  0.000000e+00  1.000000e+00  1.000000e+00
3-22:2-21:3   -33.616769 -3.279857e+01  1.000000e+00  1.000000e+00
3-22:2-21:4   -50.016054  0.000000e+00  1.000000e+00  1.000000e+00
3-22:2-21:6   -50.016054  0.000000e+00  1.000000e+00  1.000000e+00
3-22:2-2:3    -50.016054  0.000000e+00  1.000000e+00  1.000000e+00
3-22:2-2:6    -33.515991  3.300013e+01  1.000000e+00  1.000000e+00
3-22:3-10:4   -33.515991  3.300013e+01  1.000000e+00  1.000000e+00
3-22:3-10:6   -50.016054  0.000000e+00  1.000000e+00  1.000000e+00
3-22:3-16:4   -33.515991  3.300013e+01  1.000000e+00  1.000000e+00
3-22:3-22:3   -50.016054  0.000000e+00  1.000000e+00  1.000000e+00
3-22:3-22:4   -50.016054  0.000000e+00  1.000000e+00  1.000000e+00
3-22:3-22:5   -50.016054  0.000000e+00  1.000000e+00  1.000000e+00
3-22:3-22:6   -33.515991  3.300013e+01  1.000000e+00  1.000000e+00
3-22:3-3:4    -50.016054  0.000000e+00  1.000000e+00  1.000000e+00
3-22:3-3:6    -50.016054  0.000000e+00  1.000000e+00  1.000000e+00
3-22:5-5:4    -33.515991  3.300013e+01  1.000000e+00  1.000000e+00
3-22:6-13:6   -50.016054  0.000000e+00  1.000000e+00  1.000000e+00
3-22:6-19:4   -50.016054  0.000000e+00  1.000000e+00  1.000000e+00
3-22:6-6:6    -50.016054  0.000000e+00  1.000000e+00  1.000000e+00
3-23:1-14:2   -50.016054  0.000000e+00  1.000000e+00  1.000000e+00
3-23:1-20:1   -33.616769 -3.279857e+01  1.000000e+00  1.000000e+00
3-23:1-20:2   -50.016054  0.000000e+00  1.000000e+00  1.000000e+00
3-23:1-26:2   -33.515991  3.300013e+01  1.000000e+00  1.000000e+00
3-23:1-7:2    -33.616769 -3.279857e+01  1.000000e+00  1.000000e+00
3-23:2-8:2    -17.116706  2.015577e-01  1.000000e+00  1.000000e+00
3-23:4-11:3   -50.016054  0.000000e+00  1.000000e+00  1.000000e+00
3-23:4-11:4   -50.016054  0.000000e+00  1.000000e+00  1.000000e+00
3-23:4-11:5   -50.016054  0.000000e+00  1.000000e+00  1.000000e+00
3-23:4-11:6   -50.016054  0.000000e+00  1.000000e+00  1.000000e+00
3-23:5-18:3   -50.016054  0.000000e+00  1.000000e+00  1.000000e+00
3-23:5-18:4   -50.016054  0.000000e+00  1.000000e+00  1.000000e+00
3-23:5-18:5   -50.016054  0.000000e+00  1.000000e+00  1.000000e+00
3-23:5-18:6   -50.016054  0.000000e+00  1.000000e+00  1.000000e+00
3-23:5-24:2   -33.616769 -3.279857e+01  1.000000e+00  1.000000e+00
3-23:6-25:2   -33.616769 -3.279857e+01  1.000000e+00  1.000000e+00
3-23:6-6:2    -50.016054  0.000000e+00  1.000000e+00  1.000000e+00
3-30-3:1-14:1 -33.515991  3.300013e+01  1.000000e+00  1.000000e+00
3-30-3:1-20:3 -33.616769 -3.279857e+01  1.000000e+00  1.000000e+00
3-30-3:1-20:5 -33.515991  3.300013e+01  1.000000e+00  1.000000e+00
3-30-3:1-26:1 -33.515991  3.300013e+01  1.000000e+00  1.000000e+00
3-30-3:1-7:3  -17.116706  2.015577e-01  1.000000e+00  1.000000e+00
3-30-3:1-7:5  -33.515991  3.300013e+01  1.000000e+00  1.000000e+00
3-30-3:2-21:1 -50.016054  0.000000e+00  1.000000e+00  1.000000e+00
3-30-3:2-21:2 -50.016054  0.000000e+00  1.000000e+00  1.000000e+00
3-30-3:2-21:3 -17.116706  2.015577e-01  1.000000e+00  1.000000e+00
3-30-3:2-2:1  -33.616769 -3.279857e+01  1.000000e+00  1.000000e+00
3-30-3:2-2:2  -50.016054  0.000000e+00  1.000000e+00  1.000000e+00
3-30-3:2-8:1  -50.016054  0.000000e+00  1.000000e+00  1.000000e+00
3-30-3:2-8:3  -33.515991  3.300013e+01  1.000000e+00  1.000000e+00
3-30-3:2-8:5  -17.116706  2.015577e-01  1.000000e+00  1.000000e+00
3-30-3:3-10:1 -50.016054  0.000000e+00  1.000000e+00  1.000000e+00
3-30-3:3-10:2 -50.016054  0.000000e+00  1.000000e+00  1.000000e+00
3-30-3:3-16:5 -33.515991  3.300013e+01  1.000000e+00  1.000000e+00
3-30-3:3-3:2  -50.016054  0.000000e+00  1.000000e+00  1.000000e+00
3-30-3:3-9:1  -50.016054  0.000000e+00  1.000000e+00  1.000000e+00
3-30-3:3-9:3  -17.116706  2.015577e-01  1.000000e+00  1.000000e+00
3-30-3:4-11:1 -50.016054  0.000000e+00  1.000000e+00  1.000000e+00
3-30-3:4-11:4 -50.016054  0.000000e+00  1.000000e+00  1.000000e+00
3-30-3:4-11:6 -50.016054  0.000000e+00  1.000000e+00  1.000000e+00
3-30-3:4-17:1 -33.515991  3.300013e+01  1.000000e+00  1.000000e+00
3-30-3:4-17:3 -17.116706  2.015577e-01  1.000000e+00  1.000000e+00
3-30-3:4-23:1 -33.515991  3.300013e+01  1.000000e+00  1.000000e+00
3-30-3:4-23:2 -33.616769 -3.279857e+01  1.000000e+00  1.000000e+00
3-30-3:4-23:3 -33.616769 -3.279857e+01  1.000000e+00  1.000000e+00
3-30-3:4-4:1  -50.016054  0.000000e+00  1.000000e+00  1.000000e+00
3-30-3:4-4:3  -33.515991  3.300013e+01  1.000000e+00  1.000000e+00
3-30-3:5-12:1 -33.515991  3.300013e+01  1.000000e+00  1.000000e+00
3-30-3:5-12:2 -50.016054  0.000000e+00  1.000000e+00  1.000000e+00
3-30-3:5-18:3 -50.016054  0.000000e+00  1.000000e+00  1.000000e+00
3-30-3:5-18:4 -50.016054  0.000000e+00  1.000000e+00  1.000000e+00
3-30-3:5-18:5 -50.016054  0.000000e+00  1.000000e+00  1.000000e+00
3-30-3:5-18:6 -50.016054  0.000000e+00  1.000000e+00  1.000000e+00
3-30-3:5-24:1 -33.515991  3.300013e+01  1.000000e+00  1.000000e+00
3-30-3:5-24:2 -50.016054  0.000000e+00  1.000000e+00  1.000000e+00
3-30-3:5-24:3 -17.116706  2.015577e-01  1.000000e+00  1.000000e+00
3-30-3:5-5:1  -50.016054  0.000000e+00  1.000000e+00  1.000000e+00
3-30-3:5-5:2  -50.016054  0.000000e+00  1.000000e+00  1.000000e+00
3-30-3:6-13:2 -33.515991  3.300013e+01  1.000000e+00  1.000000e+00
3-30-3:6-25:1 -33.515991  3.300013e+01  1.000000e+00  1.000000e+00
3-30-3:6-25:3 -50.016054  0.000000e+00  1.000000e+00  1.000000e+00
3-30-3:6-6:2  -50.016054  0.000000e+00  1.000000e+00  1.000000e+00
3-30-3:6-6:3  -33.616769 -3.279857e+01  1.000000e+00  1.000000e+00
3-30-3:6-6:5  -17.116706  2.015577e-01  1.000000e+00  1.000000e+00
3-30-3:7-27:3 -50.016054  0.000000e+00  1.000000e+00  1.000000e+00
3-30-3:7-27:5 -33.515991  3.300013e+01  1.000000e+00  1.000000e+00
3-30-3:7-27:6 -50.016054  0.000000e+00  1.000000e+00  1.000000e+00
3-30:1-14:2   -50.016054  0.000000e+00  1.000000e+00  1.000000e+00
3-30:1-14:5   -17.116706  2.015577e-01  1.000000e+00  1.000000e+00
3-30:1-1:1    -50.016054  0.000000e+00  1.000000e+00  1.000000e+00
3-30:1-1:2    -50.016054  0.000000e+00  1.000000e+00  1.000000e+00
3-30:1-20:3   -50.016054  0.000000e+00  1.000000e+00  1.000000e+00
3-30:1-26:2   -33.515991  3.300013e+01  1.000000e+00  1.000000e+00
3-30:1-7:1    -33.515991  3.300013e+01  1.000000e+00  1.000000e+00
3-30:1-7:2    -50.016054  0.000000e+00  1.000000e+00  1.000000e+00
3-30:2-15:2   -33.616769 -3.279857e+01  1.000000e+00  1.000000e+00
3-30:2-2:2    -50.016054  0.000000e+00  1.000000e+00  1.000000e+00
3-30:2-8:2    -50.016054  0.000000e+00  1.000000e+00  1.000000e+00
3-30:3-10:2   -33.616769 -3.279857e+01  1.000000e+00  1.000000e+00
3-30:3-16:2   -33.616769 -3.279857e+01  1.000000e+00  1.000000e+00
3-30:3-22:2   -33.515991  3.300013e+01  1.000000e+00  1.000000e+00
3-30:3-3:2    -33.515991  3.300013e+01  1.000000e+00  1.000000e+00
3-30:3-9:1    -33.616769 -3.279857e+01  1.000000e+00  1.000000e+00
3-30:4-11:1   -50.016054  0.000000e+00  1.000000e+00  1.000000e+00
3-30:4-11:3   -50.016054  0.000000e+00  1.000000e+00  1.000000e+00
3-30:4-11:4   -50.016054  0.000000e+00  1.000000e+00  1.000000e+00
3-30:4-11:5   -50.016054  0.000000e+00  1.000000e+00  1.000000e+00
3-30:4-11:6   -50.016054  0.000000e+00  1.000000e+00  1.000000e+00
3-30:4-17:2   -17.116706  2.015577e-01  1.000000e+00  1.000000e+00
3-30:4-23:2   -50.016054  0.000000e+00  1.000000e+00  1.000000e+00
3-30:5-18:1   -50.016054  0.000000e+00  1.000000e+00  1.000000e+00
3-30:5-18:3   -50.016054  0.000000e+00  1.000000e+00  1.000000e+00
3-30:5-18:4   -50.016054  0.000000e+00  1.000000e+00  1.000000e+00
3-30:5-18:5   -50.016054  0.000000e+00  1.000000e+00  1.000000e+00
3-30:5-18:6   -50.016054  0.000000e+00  1.000000e+00  1.000000e+00
3-30:5-24:2   -50.016054  0.000000e+00  1.000000e+00  1.000000e+00
3-30:5-5:1    -17.116706  2.015577e-01  1.000000e+00  1.000000e+00
3-30:6-13:2   -50.016054  0.000000e+00  1.000000e+00  1.000000e+00
3-30:6-25:1   -33.616769 -3.279857e+01  1.000000e+00  1.000000e+00
3-30:6-25:3   -33.616769 -3.279857e+01  1.000000e+00  1.000000e+00
3-30:6-6:2    -50.016054  0.000000e+00  1.000000e+00  1.000000e+00
3-30:7-27:3   -50.016054  0.000000e+00  1.000000e+00  1.000000e+00
3-33:1-14:1   -33.616769 -3.279857e+01  1.000000e+00  1.000000e+00
3-33:1-14:2   -50.016054  0.000000e+00  1.000000e+00  1.000000e+00
3-33:1-14:5   -33.616769 -3.279857e+01  1.000000e+00  1.000000e+00
3-33:1-1:1    -50.016054  0.000000e+00  1.000000e+00  1.000000e+00
3-33:1-1:2    -17.116706  2.015577e-01  1.000000e+00  1.000000e+00
3-33:1-20:1   -33.616769 -3.279857e+01  1.000000e+00  1.000000e+00
3-33:1-20:4   -17.116706  2.015577e-01  1.000000e+00  1.000000e+00
3-33:1-26:2   -33.616769 -3.279857e+01  1.000000e+00  1.000000e+00
3-33:1-7:1    -50.016054  0.000000e+00  1.000000e+00  1.000000e+00
3-33:1-7:2    -50.016054  0.000000e+00  1.000000e+00  1.000000e+00
3-33:2-15:2   -33.616769 -3.279857e+01  1.000000e+00  1.000000e+00
3-33:2-21:1   -33.616769 -3.279857e+01  1.000000e+00  1.000000e+00
3-33:2-21:2   -50.016054  0.000000e+00  1.000000e+00  1.000000e+00
3-33:2-21:3   -17.116706  2.015577e-01  1.000000e+00  1.000000e+00
3-33:3-16:1   -50.016054  0.000000e+00  1.000000e+00  1.000000e+00
3-33:3-22:2   -33.515991  3.300013e+01  1.000000e+00  1.000000e+00
3-33:3-3:1    -33.515991  3.300013e+01  1.000000e+00  1.000000e+00
3-33:3-3:2    -50.016054  0.000000e+00  1.000000e+00  1.000000e+00
3-33:3-9:2    -50.016054  0.000000e+00  1.000000e+00  1.000000e+00
3-33:4-11:3   -50.016054  0.000000e+00  1.000000e+00  1.000000e+00
3-33:4-11:4   -50.016054  0.000000e+00  1.000000e+00  1.000000e+00
3-33:4-11:5   -50.016054  0.000000e+00  1.000000e+00  1.000000e+00
3-33:4-11:6   -50.016054  0.000000e+00  1.000000e+00  1.000000e+00
3-33:4-17:1   -33.515991  3.300013e+01  1.000000e+00  1.000000e+00
3-33:4-17:2   -33.616769 -3.279857e+01  1.000000e+00  1.000000e+00
3-33:4-23:1   -50.016054  0.000000e+00  1.000000e+00  1.000000e+00
3-33:4-23:2   -50.016054  0.000000e+00  1.000000e+00  1.000000e+00
3-33:4-4:1    -33.515991  3.300013e+01  1.000000e+00  1.000000e+00
3-33:4-4:2    -50.016054  0.000000e+00  1.000000e+00  1.000000e+00
3-33:5-12:1   -33.515991  3.300013e+01  1.000000e+00  1.000000e+00
3-33:5-12:2   -50.016054  0.000000e+00  1.000000e+00  1.000000e+00
3-33:5-18:3   -50.016054  0.000000e+00  1.000000e+00  1.000000e+00
3-33:5-18:4   -50.016054  0.000000e+00  1.000000e+00  1.000000e+00
3-33:5-18:5   -50.016054  0.000000e+00  1.000000e+00  1.000000e+00
3-33:5-18:6   -50.016054  0.000000e+00  1.000000e+00  1.000000e+00
3-33:5-24:1   -33.616769 -3.279857e+01  1.000000e+00  1.000000e+00
3-33:5-24:2   -50.016054  0.000000e+00  1.000000e+00  1.000000e+00
3-33:5-5:1    -50.016054  0.000000e+00  1.000000e+00  1.000000e+00
3-33:6-13:2   -50.016054  0.000000e+00  1.000000e+00  1.000000e+00
3-33:6-19:2   -17.116706  2.015577e-01  1.000000e+00  1.000000e+00
3-33:6-25:1   -33.515991  3.300013e+01  1.000000e+00  1.000000e+00
3-33:6-25:2   -50.016054  0.000000e+00  1.000000e+00  1.000000e+00
3-33:6-25:3   -33.616769 -3.279857e+01  1.000000e+00  1.000000e+00
3-33:6-6:1    -33.616769 -3.279857e+01  1.000000e+00  1.000000e+00
3-33:6-6:2    -50.016054  0.000000e+00  1.000000e+00  1.000000e+00
3-33:7-27:1   -50.016054  0.000000e+00  1.000000e+00  1.000000e+00
3-33:7-27:2   -50.016054  0.000000e+00  1.000000e+00  1.000000e+00
3-33:7-27:5   -33.616769 -3.279857e+01  1.000000e+00  1.000000e+00
3-35:1-26:4   -50.016054  0.000000e+00  1.000000e+00  1.000000e+00
3-35:2-15:5   -50.016054  0.000000e+00  1.000000e+00  1.000000e+00
3-35:2-15:6   -33.515991  3.300013e+01  1.000000e+00  1.000000e+00
3-35:2-21:4   -50.016054  0.000000e+00  1.000000e+00  1.000000e+00
3-35:2-2:3    -33.515991  3.300013e+01  1.000000e+00  1.000000e+00
3-35:2-2:6    -50.016054  0.000000e+00  1.000000e+00  1.000000e+00
3-35:2-8:4    -50.016054  0.000000e+00  1.000000e+00  1.000000e+00
3-35:3-10:6   -33.616769 -3.279857e+01  1.000000e+00  1.000000e+00
3-35:3-16:3   -50.016054  0.000000e+00  1.000000e+00  1.000000e+00
3-35:3-16:4   -50.016054  0.000000e+00  1.000000e+00  1.000000e+00
3-35:3-22:4   -50.016054  0.000000e+00  1.000000e+00  1.000000e+00
3-35:3-3:4    -33.616769 -3.279857e+01  1.000000e+00  1.000000e+00
3-35:3-3:6    -50.016054  0.000000e+00  1.000000e+00  1.000000e+00
3-35:4-4:4    -50.016054  0.000000e+00  1.000000e+00  1.000000e+00
3-35:6-13:4   -50.016054  0.000000e+00  1.000000e+00  1.000000e+00
3-35:6-13:5   -50.016054  0.000000e+00  1.000000e+00  1.000000e+00
3-35:6-19:4   -50.016054  0.000000e+00  1.000000e+00  1.000000e+00
3-35:7-27:4   -50.016054  0.000000e+00  1.000000e+00  1.000000e+00
3-43:1-14:1   -50.016054  0.000000e+00  1.000000e+00  1.000000e+00
3-43:1-14:6   -33.616769 -3.279857e+01  1.000000e+00  1.000000e+00
3-43:1-1:3    -50.016054  0.000000e+00  1.000000e+00  1.000000e+00
3-43:1-1:5    -17.116706  2.015577e-01  1.000000e+00  1.000000e+00
3-43:1-20:1   -50.016054  0.000000e+00  1.000000e+00  1.000000e+00
3-43:1-20:3   -50.016054  0.000000e+00  1.000000e+00  1.000000e+00
3-43:1-20:5   -33.616769 -3.279857e+01  1.000000e+00  1.000000e+00
3-43:1-26:1   -50.016054  0.000000e+00  1.000000e+00  1.000000e+00
3-43:1-26:3   -17.116706  2.015577e-01  1.000000e+00  1.000000e+00
3-43:1-7:3    -50.016054  0.000000e+00  1.000000e+00  1.000000e+00
3-43:2-15:1   -33.616769 -3.279857e+01  1.000000e+00  1.000000e+00
3-43:2-15:5   -17.116706  2.015577e-01  1.000000e+00  1.000000e+00
3-43:2-21:1   -17.116706  2.015577e-01  1.000000e+00  1.000000e+00
3-43:2-21:5   -50.016054  0.000000e+00  1.000000e+00  1.000000e+00
3-43:2-2:3    -33.515991  3.300013e+01  1.000000e+00  1.000000e+00
3-43:2-8:1    -33.616769 -3.279857e+01  1.000000e+00  1.000000e+00
3-43:2-8:2    -50.016054  0.000000e+00  1.000000e+00  1.000000e+00
3-43:2-8:3    -50.016054  0.000000e+00  1.000000e+00  1.000000e+00
3-43:3-16:1   -17.116706  2.015577e-01  1.000000e+00  1.000000e+00
3-43:3-22:2   -33.616769 -3.279857e+01  1.000000e+00  1.000000e+00
3-43:3-3:1    -33.616769 -3.279857e+01  1.000000e+00  1.000000e+00
3-43:3-3:2    -50.016054  0.000000e+00  1.000000e+00  1.000000e+00
3-43:3-9:2    -50.016054  0.000000e+00  1.000000e+00  1.000000e+00
3-43:3-9:3    -33.616769 -3.279857e+01  1.000000e+00  1.000000e+00
3-43:4-11:6   -50.016054  0.000000e+00  1.000000e+00  1.000000e+00
3-43:4-17:1   -50.016054  0.000000e+00  1.000000e+00  1.000000e+00
3-43:4-17:2   -50.016054  0.000000e+00  1.000000e+00  1.000000e+00
3-43:4-17:3   -33.616769 -3.279857e+01  1.000000e+00  1.000000e+00
3-43:4-23:1   -33.515991  3.300013e+01  1.000000e+00  1.000000e+00
3-43:4-23:3   -33.616769 -3.279857e+01  1.000000e+00  1.000000e+00
3-43:4-4:5    -33.515991  3.300013e+01  1.000000e+00  1.000000e+00
3-43:5-12:2   -50.016054  0.000000e+00  1.000000e+00  1.000000e+00
3-43:5-18:1   -50.016054  0.000000e+00  1.000000e+00  1.000000e+00
3-43:5-18:4   -50.016054  0.000000e+00  1.000000e+00  1.000000e+00
3-43:5-18:5   -50.016054  0.000000e+00  1.000000e+00  1.000000e+00
3-43:5-18:6   -50.016054  0.000000e+00  1.000000e+00  1.000000e+00
3-43:5-24:1   -17.116706  2.015577e-01  1.000000e+00  1.000000e+00
3-43:5-5:1    -50.016054  0.000000e+00  1.000000e+00  1.000000e+00
3-43:5-5:3    -17.116706  2.015577e-01  1.000000e+00  1.000000e+00
3-43:5-5:5    -33.515991  3.300013e+01  1.000000e+00  1.000000e+00
3-43:6-13:3   -50.016054  0.000000e+00  1.000000e+00  1.000000e+00
3-43:6-25:3   -50.016054  0.000000e+00  1.000000e+00  1.000000e+00
3-43:6-6:1    -50.016054  0.000000e+00  1.000000e+00  1.000000e+00
3-43:6-6:2    -50.016054  0.000000e+00  1.000000e+00  1.000000e+00
3-43:7-27:1   -50.016054  0.000000e+00  1.000000e+00  1.000000e+00
3-43:7-27:5   -50.016054  0.000000e+00  1.000000e+00  1.000000e+00
3-43:7-27:6   -50.016054  0.000000e+00  1.000000e+00  1.000000e+00
3-47:2-2:6    -50.016054  0.000000e+00  1.000000e+00  1.000000e+00
3-47:3-10:6   -33.515991  3.300013e+01  1.000000e+00  1.000000e+00
3-47:3-22:1   -33.515991  3.300013e+01  1.000000e+00  1.000000e+00
3-47:3-22:5   -50.016054  0.000000e+00  1.000000e+00  1.000000e+00
3-47:6-13:3   -33.515991  3.300013e+01  1.000000e+00  1.000000e+00
3-48:1-14:2   -33.616769 -3.279857e+01  1.000000e+00  1.000000e+00
3-48:1-1:1    -17.116706  2.015577e-01  1.000000e+00  1.000000e+00
3-48:1-20:1   -50.016054  0.000000e+00  1.000000e+00  1.000000e+00
3-48:1-20:6   -50.016054  0.000000e+00  1.000000e+00  1.000000e+00
3-48:1-26:2   -33.616769 -3.279857e+01  1.000000e+00  1.000000e+00
3-48:1-7:2    -50.016054  0.000000e+00  1.000000e+00  1.000000e+00
3-48:2-15:2   -50.016054  0.000000e+00  1.000000e+00  1.000000e+00
3-48:2-2:2    -50.016054  0.000000e+00  1.000000e+00  1.000000e+00
3-48:2-8:2    -33.616769 -3.279857e+01  1.000000e+00  1.000000e+00
3-48:3-10:2   -50.016054  0.000000e+00  1.000000e+00  1.000000e+00
3-48:3-16:2   -33.616769 -3.279857e+01  1.000000e+00  1.000000e+00
3-48:4-11:2   -50.016054  0.000000e+00  1.000000e+00  1.000000e+00
3-48:4-11:3   -50.016054  0.000000e+00  1.000000e+00  1.000000e+00
3-48:4-11:4   -50.016054  0.000000e+00  1.000000e+00  1.000000e+00
3-48:4-11:5   -50.016054  0.000000e+00  1.000000e+00  1.000000e+00
3-48:4-11:6   -50.016054  0.000000e+00  1.000000e+00  1.000000e+00
3-48:4-17:2   -33.616769 -3.279857e+01  1.000000e+00  1.000000e+00
3-48:4-4:2    -50.016054  0.000000e+00  1.000000e+00  1.000000e+00
3-48:5-12:2   -50.016054  0.000000e+00  1.000000e+00  1.000000e+00
3-48:5-18:3   -50.016054  0.000000e+00  1.000000e+00  1.000000e+00
3-48:5-18:4   -50.016054  0.000000e+00  1.000000e+00  1.000000e+00
3-48:5-18:5   -50.016054  0.000000e+00  1.000000e+00  1.000000e+00
3-48:5-18:6   -50.016054  0.000000e+00  1.000000e+00  1.000000e+00
3-48:5-24:1   -33.616769 -3.279857e+01  1.000000e+00  1.000000e+00
3-48:5-5:2    -33.616769 -3.279857e+01  1.000000e+00  1.000000e+00
3-48:6-25:1   -33.515991  3.300013e+01  1.000000e+00  1.000000e+00
3-48:6-25:2   -50.016054  0.000000e+00  1.000000e+00  1.000000e+00
3-48:6-25:3   -33.616769 -3.279857e+01  1.000000e+00  1.000000e+00
3-48:6-6:2    -50.016054  0.000000e+00  1.000000e+00  1.000000e+00
3-48:7-27:1   -33.515991  3.300013e+01  1.000000e+00  1.000000e+00
3-48:7-27:3   -50.016054  0.000000e+00  1.000000e+00  1.000000e+00
3-49:1-14:1   -33.515991  3.300013e+01  1.000000e+00  1.000000e+00
3-49:1-14:3   -33.616769 -3.279857e+01  1.000000e+00  1.000000e+00
3-49:1-1:1    -50.016054  0.000000e+00  1.000000e+00  1.000000e+00
3-49:1-1:3    -50.016054  0.000000e+00  1.000000e+00  1.000000e+00
3-49:1-20:1   -50.016054  0.000000e+00  1.000000e+00  1.000000e+00
3-49:1-20:3   -50.016054  0.000000e+00  1.000000e+00  1.000000e+00
3-49:1-20:5   -50.016054  0.000000e+00  1.000000e+00  1.000000e+00
3-49:1-20:6   -50.016054  0.000000e+00  1.000000e+00  1.000000e+00
3-49:1-26:1   -33.616769 -3.279857e+01  1.000000e+00  1.000000e+00
3-49:1-7:1    -33.515991  3.300013e+01  1.000000e+00  1.000000e+00
3-49:1-7:3    -17.116706  2.015577e-01  1.000000e+00  1.000000e+00
3-49:2-15:2   -50.016054  0.000000e+00  1.000000e+00  1.000000e+00
3-49:2-15:3   -33.616769 -3.279857e+01  1.000000e+00  1.000000e+00
3-49:2-21:1   -17.116706  2.015577e-01  1.000000e+00  1.000000e+00
3-49:2-21:2   -17.116706  2.015577e-01  1.000000e+00  1.000000e+00
3-49:2-2:2    -50.016054  0.000000e+00  1.000000e+00  1.000000e+00
3-49:2-8:2    -50.016054  0.000000e+00  1.000000e+00  1.000000e+00
3-49:3-10:2   -50.016054  0.000000e+00  1.000000e+00  1.000000e+00
3-49:3-16:1   -33.616769 -3.279857e+01  1.000000e+00  1.000000e+00
3-49:3-16:2   -50.016054  0.000000e+00  1.000000e+00  1.000000e+00
3-49:3-22:2   -33.616769 -3.279857e+01  1.000000e+00  1.000000e+00
3-49:3-9:1    -33.616769 -3.279857e+01  1.000000e+00  1.000000e+00
3-49:3-9:3    -50.016054  0.000000e+00  1.000000e+00  1.000000e+00
3-49:4-11:4   -50.016054  0.000000e+00  1.000000e+00  1.000000e+00
3-49:4-11:5   -50.016054  0.000000e+00  1.000000e+00  1.000000e+00
3-49:4-11:6   -50.016054  0.000000e+00  1.000000e+00  1.000000e+00
3-49:4-17:1   -33.616769 -3.279857e+01  1.000000e+00  1.000000e+00
3-49:4-17:2   -50.016054  0.000000e+00  1.000000e+00  1.000000e+00
3-49:4-17:3   -33.616769 -3.279857e+01  1.000000e+00  1.000000e+00
3-49:4-23:3   -50.016054  0.000000e+00  1.000000e+00  1.000000e+00
3-49:4-4:2    -50.016054  0.000000e+00  1.000000e+00  1.000000e+00
3-49:4-4:3    -50.016054  0.000000e+00  1.000000e+00  1.000000e+00
3-49:4-4:5    -50.016054  0.000000e+00  1.000000e+00  1.000000e+00
3-49:5-12:1   -33.616769 -3.279857e+01  1.000000e+00  1.000000e+00
3-49:5-18:4   -50.016054  0.000000e+00  1.000000e+00  1.000000e+00
3-49:5-18:5   -50.016054  0.000000e+00  1.000000e+00  1.000000e+00
3-49:5-18:6   -50.016054  0.000000e+00  1.000000e+00  1.000000e+00
3-49:5-24:3   -50.016054  0.000000e+00  1.000000e+00  1.000000e+00
3-49:5-5:1    -17.116706  2.015577e-01  1.000000e+00  1.000000e+00
3-49:5-5:2    -50.016054  0.000000e+00  1.000000e+00  1.000000e+00
3-49:6-13:2   -50.016054  0.000000e+00  1.000000e+00  1.000000e+00
3-49:6-19:2   -50.016054  0.000000e+00  1.000000e+00  1.000000e+00
3-49:6-25:1   -50.016054  0.000000e+00  1.000000e+00  1.000000e+00
3-49:6-25:2   -50.016054  0.000000e+00  1.000000e+00  1.000000e+00
3-49:6-25:3   -33.515991  3.300013e+01  1.000000e+00  1.000000e+00
3-49:7-27:1   -50.016054  0.000000e+00  1.000000e+00  1.000000e+00
3-49:7-27:3   -50.016054  0.000000e+00  1.000000e+00  1.000000e+00
3-49:7-27:6   -33.616769 -3.279857e+01  1.000000e+00  1.000000e+00
3-52:2-15:3   -50.016054  0.000000e+00  1.000000e+00  1.000000e+00
3-52:3-10:4   -50.016054  0.000000e+00  1.000000e+00  1.000000e+00
3-52:3-10:6   -50.016054  0.000000e+00  1.000000e+00  1.000000e+00
3-52:3-16:6   -50.016054  0.000000e+00  1.000000e+00  1.000000e+00
3-52:3-22:4   -50.016054  0.000000e+00  1.000000e+00  1.000000e+00
3-52:3-3:6    -50.016054  0.000000e+00  1.000000e+00  1.000000e+00
3-52:4-4:6    -50.016054  0.000000e+00  1.000000e+00  1.000000e+00
3-52:6-13:3   -50.016054  0.000000e+00  1.000000e+00  1.000000e+00
3-52:6-19:4   -33.616769 -3.279857e+01  1.000000e+00  1.000000e+00
3-53:1-14:1   -33.616769 -3.279857e+01  1.000000e+00  1.000000e+00
3-53:1-1:1    -50.016054  0.000000e+00  1.000000e+00  1.000000e+00
3-53:1-20:2   -50.016054  0.000000e+00  1.000000e+00  1.000000e+00
3-53:1-20:3   -50.016054  0.000000e+00  1.000000e+00  1.000000e+00
3-53:1-20:4   -50.016054  0.000000e+00  1.000000e+00  1.000000e+00
3-53:1-20:6   -50.016054  0.000000e+00  1.000000e+00  1.000000e+00
3-53:1-26:2   -50.016054  0.000000e+00  1.000000e+00  1.000000e+00
3-53:1-7:1    -50.016054  0.000000e+00  1.000000e+00  1.000000e+00
3-53:1-7:2    -50.016054  0.000000e+00  1.000000e+00  1.000000e+00
3-53:2-15:2   -50.016054  0.000000e+00  1.000000e+00  1.000000e+00
3-53:2-2:2    -50.016054  0.000000e+00  1.000000e+00  1.000000e+00
3-53:2-8:1    -17.116706  2.015577e-01  1.000000e+00  1.000000e+00
3-53:2-8:5    -17.116706  2.015577e-01  1.000000e+00  1.000000e+00
3-53:3-22:2   -50.016054  0.000000e+00  1.000000e+00  1.000000e+00
3-53:3-3:2    -50.016054  0.000000e+00  1.000000e+00  1.000000e+00
3-53:3-9:2    -17.116706  2.015577e-01  1.000000e+00  1.000000e+00
3-53:4-11:2   -50.016054  0.000000e+00  1.000000e+00  1.000000e+00
3-53:4-11:3   -50.016054  0.000000e+00  1.000000e+00  1.000000e+00
3-53:4-11:4   -50.016054  0.000000e+00  1.000000e+00  1.000000e+00
3-53:4-11:5   -50.016054  0.000000e+00  1.000000e+00  1.000000e+00
3-53:4-11:6   -50.016054  0.000000e+00  1.000000e+00  1.000000e+00
3-53:4-17:1   -33.515991  3.300013e+01  1.000000e+00  1.000000e+00
3-53:4-17:2   -50.016054  0.000000e+00  1.000000e+00  1.000000e+00
3-53:4-23:1   -17.116706  2.015577e-01  1.000000e+00  1.000000e+00
3-53:4-23:2   -33.616769 -3.279857e+01  1.000000e+00  1.000000e+00
3-53:4-4:1    -33.616769 -3.279857e+01  1.000000e+00  1.000000e+00
3-53:4-4:2    -50.016054  0.000000e+00  1.000000e+00  1.000000e+00
3-53:4-4:3    -33.515991  3.300013e+01  1.000000e+00  1.000000e+00
3-53:5-12:2   -50.016054  0.000000e+00  1.000000e+00  1.000000e+00
3-53:5-18:2   -50.016054  0.000000e+00  1.000000e+00  1.000000e+00
3-53:5-18:3   -50.016054  0.000000e+00  1.000000e+00  1.000000e+00
3-53:5-18:4   -50.016054  0.000000e+00  1.000000e+00  1.000000e+00
3-53:5-18:5   -50.016054  0.000000e+00  1.000000e+00  1.000000e+00
3-53:5-18:6   -50.016054  0.000000e+00  1.000000e+00  1.000000e+00
3-53:5-24:1   -33.515991  3.300013e+01  1.000000e+00  1.000000e+00
3-53:5-5:2    -33.616769 -3.279857e+01  1.000000e+00  1.000000e+00
3-53:6-13:2   -50.016054  0.000000e+00  1.000000e+00  1.000000e+00
3-53:6-13:3   -33.616769 -3.279857e+01  1.000000e+00  1.000000e+00
3-53:6-19:2   -50.016054  0.000000e+00  1.000000e+00  1.000000e+00
3-53:6-25:1   -33.616769 -3.279857e+01  1.000000e+00  1.000000e+00
3-53:6-6:1    -50.016054  0.000000e+00  1.000000e+00  1.000000e+00
3-53:6-6:2    -50.016054  0.000000e+00  1.000000e+00  1.000000e+00
3-53:6-6:3    -17.116706  2.015577e-01  1.000000e+00  1.000000e+00
3-53:7-27:1   -50.016054  0.000000e+00  1.000000e+00  1.000000e+00
3-53:7-27:2   -50.016054  0.000000e+00  1.000000e+00  1.000000e+00
3-53:7-27:3   -50.016054  0.000000e+00  1.000000e+00  1.000000e+00
3-53:7-27:6   -33.515991  3.300013e+01  1.000000e+00  1.000000e+00
3-62:3-3:4    -50.016054  0.000000e+00  1.000000e+00  1.000000e+00
3-64:1-14:3   -33.616769 -3.279857e+01  1.000000e+00  1.000000e+00
3-64:1-14:6   -17.116706  2.015577e-01  1.000000e+00  1.000000e+00
3-64:1-1:1    -33.616769 -3.279857e+01  1.000000e+00  1.000000e+00
3-64:1-1:2    -50.016054  0.000000e+00  1.000000e+00  1.000000e+00
3-64:1-1:3    -50.016054  0.000000e+00  1.000000e+00  1.000000e+00
3-64:1-20:1   -50.016054  0.000000e+00  1.000000e+00  1.000000e+00
3-64:1-20:5   -50.016054  0.000000e+00  1.000000e+00  1.000000e+00
3-64:1-20:6   -50.016054  0.000000e+00  1.000000e+00  1.000000e+00
3-64:1-7:1    -50.016054  0.000000e+00  1.000000e+00  1.000000e+00
3-64:1-7:2    -50.016054  0.000000e+00  1.000000e+00  1.000000e+00
3-64:1-7:3    -33.616769 -3.279857e+01  1.000000e+00  1.000000e+00
3-64:1-7:6    -50.016054  0.000000e+00  1.000000e+00  1.000000e+00
3-64:2-15:2   -50.016054  0.000000e+00  1.000000e+00  1.000000e+00
3-64:2-21:1   -33.616769 -3.279857e+01  1.000000e+00  1.000000e+00
3-64:2-21:2   -33.616769 -3.279857e+01  1.000000e+00  1.000000e+00
3-64:2-21:3   -33.616769 -3.279857e+01  1.000000e+00  1.000000e+00
3-64:2-2:2    -33.616769 -3.279857e+01  1.000000e+00  1.000000e+00
3-64:2-8:2    -50.016054  0.000000e+00  1.000000e+00  1.000000e+00
3-64:3-10:1   -17.116706  2.015577e-01  1.000000e+00  1.000000e+00
3-64:3-10:2   -50.016054  0.000000e+00  1.000000e+00  1.000000e+00
3-64:3-16:1   -50.016054  0.000000e+00  1.000000e+00  1.000000e+00
3-64:3-16:2   -33.616769 -3.279857e+01  1.000000e+00  1.000000e+00
3-64:3-22:2   -50.016054  0.000000e+00  1.000000e+00  1.000000e+00
3-64:3-3:1    -33.616769 -3.279857e+01  1.000000e+00  1.000000e+00
3-64:3-3:2    -50.016054  0.000000e+00  1.000000e+00  1.000000e+00
3-64:3-9:1    -33.515991  3.300013e+01  1.000000e+00  1.000000e+00
3-64:4-17:1   -33.515991  3.300013e+01  1.000000e+00  1.000000e+00
3-64:4-17:3   -50.016054  0.000000e+00  1.000000e+00  1.000000e+00
3-64:4-17:6   -17.116706  2.015577e-01  1.000000e+00  1.000000e+00
3-64:4-4:1    -50.016054  0.000000e+00  1.000000e+00  1.000000e+00
3-64:4-4:2    -50.016054  0.000000e+00  1.000000e+00  1.000000e+00
3-64:5-12:1   -50.016054  0.000000e+00  1.000000e+00  1.000000e+00
3-64:5-12:2   -50.016054  0.000000e+00  1.000000e+00  1.000000e+00
3-64:5-18:3   -50.016054  0.000000e+00  1.000000e+00  1.000000e+00
3-64:5-18:4   -50.016054  0.000000e+00  1.000000e+00  1.000000e+00
3-64:5-18:5   -50.016054  0.000000e+00  1.000000e+00  1.000000e+00
3-64:5-24:1   -50.016054  0.000000e+00  1.000000e+00  1.000000e+00
3-64:5-24:2   -33.616769 -3.279857e+01  1.000000e+00  1.000000e+00
3-64:5-24:3   -50.016054  0.000000e+00  1.000000e+00  1.000000e+00
3-64:5-5:2    -50.016054  0.000000e+00  1.000000e+00  1.000000e+00
3-64:6-13:2   -50.016054  0.000000e+00  1.000000e+00  1.000000e+00
3-64:6-19:2   -50.016054  0.000000e+00  1.000000e+00  1.000000e+00
3-64:6-25:1   -33.616769 -3.279857e+01  1.000000e+00  1.000000e+00
3-64:6-25:5   -50.016054  0.000000e+00  1.000000e+00  1.000000e+00
3-64:6-6:1    -33.515991  3.300013e+01  1.000000e+00  1.000000e+00
3-64:6-6:2    -33.616769 -3.279857e+01  1.000000e+00  1.000000e+00
3-64:7-27:2   -50.016054  0.000000e+00  1.000000e+00  1.000000e+00
3-64:7-27:3   -50.016054  0.000000e+00  1.000000e+00  1.000000e+00
3-64:7-27:5   -50.016054  0.000000e+00  1.000000e+00  1.000000e+00
3-64:7-27:6   -33.616769 -3.279857e+01  1.000000e+00  1.000000e+00
3-66:1-14:1   -33.616769 -3.279857e+01  1.000000e+00  1.000000e+00
3-66:1-14:2   -50.016054  0.000000e+00  1.000000e+00  1.000000e+00
3-66:1-14:6   -33.515991  3.300013e+01  1.000000e+00  1.000000e+00
3-66:1-1:1    -50.016054  0.000000e+00  1.000000e+00  1.000000e+00
3-66:1-1:2    -50.016054  0.000000e+00  1.000000e+00  1.000000e+00
3-66:1-1:3    -33.616769 -3.279857e+01  1.000000e+00  1.000000e+00
3-66:1-20:4   -50.016054  0.000000e+00  1.000000e+00  1.000000e+00
3-66:1-20:5   -17.116706  2.015577e-01  1.000000e+00  1.000000e+00
3-66:1-20:6   -33.616769 -3.279857e+01  1.000000e+00  1.000000e+00
3-66:1-7:1    -50.016054  0.000000e+00  1.000000e+00  1.000000e+00
3-66:1-7:3    -33.616769 -3.279857e+01  1.000000e+00  1.000000e+00
3-66:2-15:2   -33.616769 -3.279857e+01  1.000000e+00  1.000000e+00
3-66:2-15:3   -33.616769 -3.279857e+01  1.000000e+00  1.000000e+00
3-66:2-21:2   -50.016054  0.000000e+00  1.000000e+00  1.000000e+00
3-66:2-2:2    -50.016054  0.000000e+00  1.000000e+00  1.000000e+00
3-66:2-8:2    -50.016054  0.000000e+00  1.000000e+00  1.000000e+00
3-66:3-10:2   -33.616769 -3.279857e+01  1.000000e+00  1.000000e+00
3-66:3-16:1   -50.016054  0.000000e+00  1.000000e+00  1.000000e+00
3-66:3-22:2   -50.016054  0.000000e+00  1.000000e+00  1.000000e+00
3-66:3-3:2    -50.016054  0.000000e+00  1.000000e+00  1.000000e+00
3-66:3-3:3    -33.616769 -3.279857e+01  1.000000e+00  1.000000e+00
3-66:3-9:1    -50.016054  0.000000e+00  1.000000e+00  1.000000e+00
3-66:3-9:3    -17.116706  2.015577e-01  1.000000e+00  1.000000e+00
3-66:4-11:3   -50.016054  0.000000e+00  1.000000e+00  1.000000e+00
3-66:4-11:4   -50.016054  0.000000e+00  1.000000e+00  1.000000e+00
3-66:4-11:5   -50.016054  0.000000e+00  1.000000e+00  1.000000e+00
3-66:4-11:6   -50.016054  0.000000e+00  1.000000e+00  1.000000e+00
3-66:4-23:2   -50.016054  0.000000e+00  1.000000e+00  1.000000e+00
3-66:4-23:3   -50.016054  0.000000e+00  1.000000e+00  1.000000e+00
3-66:4-4:1    -33.515991  3.300013e+01  1.000000e+00  1.000000e+00
3-66:4-4:2    -50.016054  0.000000e+00  1.000000e+00  1.000000e+00
3-66:4-4:3    -33.515991  3.300013e+01  1.000000e+00  1.000000e+00
3-66:4-4:5    -17.116706  2.015577e-01  1.000000e+00  1.000000e+00
3-66:5-18:3   -50.016054  0.000000e+00  1.000000e+00  1.000000e+00
3-66:5-18:4   -50.016054  0.000000e+00  1.000000e+00  1.000000e+00
3-66:5-18:5   -50.016054  0.000000e+00  1.000000e+00  1.000000e+00
3-66:5-18:6   -50.016054  0.000000e+00  1.000000e+00  1.000000e+00
3-66:5-24:1   -50.016054  0.000000e+00  1.000000e+00  1.000000e+00
3-66:5-24:2   -33.616769 -3.279857e+01  1.000000e+00  1.000000e+00
3-66:5-5:2    -33.515991  3.300013e+01  1.000000e+00  1.000000e+00
3-66:5-5:3    -17.116706  2.015577e-01  1.000000e+00  1.000000e+00
3-66:6-13:1   -17.116706  2.015577e-01  1.000000e+00  1.000000e+00
3-66:6-13:2   -50.016054  0.000000e+00  1.000000e+00  1.000000e+00
3-66:6-19:1   -33.515991  3.300013e+01  1.000000e+00  1.000000e+00
3-66:6-19:2   -50.016054  0.000000e+00  1.000000e+00  1.000000e+00
3-66:6-25:2   -50.016054  0.000000e+00  1.000000e+00  1.000000e+00
3-66:6-25:5   -33.515991  3.300013e+01  1.000000e+00  1.000000e+00
3-66:6-25:6   -33.515991  3.300013e+01  1.000000e+00  1.000000e+00
3-66:6-6:3    -50.016054  0.000000e+00  1.000000e+00  1.000000e+00
3-66:7-27:2   -50.016054  0.000000e+00  1.000000e+00  1.000000e+00
3-66:7-27:5   -33.515991  3.300013e+01  1.000000e+00  1.000000e+00
3-71:1-14:2   -33.616769 -3.279857e+01  1.000000e+00  1.000000e+00
3-71:1-26:4   -50.016054  0.000000e+00  1.000000e+00  1.000000e+00
3-71:1-26:6   -17.116706  2.015577e-01  1.000000e+00  1.000000e+00
3-71:1-7:4    -50.016054  0.000000e+00  1.000000e+00  1.000000e+00
3-71:1-7:6    -50.016054  0.000000e+00  1.000000e+00  1.000000e+00
3-71:2-15:5   -50.016054  0.000000e+00  1.000000e+00  1.000000e+00
3-71:2-15:6   -50.016054  0.000000e+00  1.000000e+00  1.000000e+00
3-71:2-21:3   -50.016054  0.000000e+00  1.000000e+00  1.000000e+00
3-71:2-21:6   -50.016054  0.000000e+00  1.000000e+00  1.000000e+00
3-71:2-2:1    -50.016054  0.000000e+00  1.000000e+00  1.000000e+00
3-71:2-2:4    -33.616769 -3.279857e+01  1.000000e+00  1.000000e+00
3-71:2-2:6    -33.515991  3.300013e+01  1.000000e+00  1.000000e+00
3-71:2-8:3    -50.016054  0.000000e+00  1.000000e+00  1.000000e+00
3-71:2-8:4    -50.016054  0.000000e+00  1.000000e+00  1.000000e+00
3-71:2-8:6    -50.016054  0.000000e+00  1.000000e+00  1.000000e+00
3-71:3-10:4   -33.515991  3.300013e+01  1.000000e+00  1.000000e+00
3-71:3-10:5   -50.016054  0.000000e+00  1.000000e+00  1.000000e+00
3-71:3-10:6   -50.016054  0.000000e+00  1.000000e+00  1.000000e+00
3-71:3-16:3   -50.016054  0.000000e+00  1.000000e+00  1.000000e+00
3-71:3-16:4   -33.515991  3.300013e+01  1.000000e+00  1.000000e+00
3-71:3-16:6   -50.016054  0.000000e+00  1.000000e+00  1.000000e+00
3-71:3-22:3   -33.616769 -3.279857e+01  1.000000e+00  1.000000e+00
3-71:3-22:4   -33.616769 -3.279857e+01  1.000000e+00  1.000000e+00
3-71:3-22:5   -33.515991  3.300013e+01  1.000000e+00  1.000000e+00
3-71:3-3:3    -50.016054  0.000000e+00  1.000000e+00  1.000000e+00
3-71:3-3:4    -50.016054  0.000000e+00  1.000000e+00  1.000000e+00
3-71:3-3:6    -50.016054  0.000000e+00  1.000000e+00  1.000000e+00
3-71:3-9:4    -50.016054  0.000000e+00  1.000000e+00  1.000000e+00
3-71:3-9:5    -50.016054  0.000000e+00  1.000000e+00  1.000000e+00
3-71:3-9:6    -33.616769 -3.279857e+01  1.000000e+00  1.000000e+00
3-71:4-11:6   -50.016054  0.000000e+00  1.000000e+00  1.000000e+00
3-71:4-17:4   -33.515991  3.300013e+01  1.000000e+00  1.000000e+00
3-71:4-17:5   -33.616769 -3.279857e+01  1.000000e+00  1.000000e+00
3-71:4-23:5   -50.016054  0.000000e+00  1.000000e+00  1.000000e+00
3-71:4-23:6   -50.016054  0.000000e+00  1.000000e+00  1.000000e+00
3-71:4-4:4    -50.016054  0.000000e+00  1.000000e+00  1.000000e+00
3-71:4-4:5    -50.016054  0.000000e+00  1.000000e+00  1.000000e+00
3-71:4-4:6    -50.016054  0.000000e+00  1.000000e+00  1.000000e+00
3-71:5-12:5   -50.016054  0.000000e+00  1.000000e+00  1.000000e+00
3-71:5-24:4   -50.016054  0.000000e+00  1.000000e+00  1.000000e+00
3-71:5-24:5   -50.016054  0.000000e+00  1.000000e+00  1.000000e+00
3-71:5-5:4    -50.016054  0.000000e+00  1.000000e+00  1.000000e+00
3-71:6-13:3   -50.016054  0.000000e+00  1.000000e+00  1.000000e+00
3-71:6-13:4   -33.515991  3.300013e+01  1.000000e+00  1.000000e+00
3-71:6-13:6   -50.016054  0.000000e+00  1.000000e+00  1.000000e+00
3-71:6-19:1   -50.016054  0.000000e+00  1.000000e+00  1.000000e+00
3-71:6-19:4   -33.616769 -3.279857e+01  1.000000e+00  1.000000e+00
3-71:6-19:5   -50.016054  0.000000e+00  1.000000e+00  1.000000e+00
3-71:6-19:6   -50.016054  0.000000e+00  1.000000e+00  1.000000e+00
3-71:6-25:4   -50.016054  0.000000e+00  1.000000e+00  1.000000e+00
[truncated: 83,283 more chars]
