# Supplementary material for: Tissue-Specific Expressed Antibody Variable Gene Repertoires
Source: PLoS One. 2014 Jun 23;9(6):e100839. doi: 10.1371/journal.pone.0100839 (PMC4067404; doi:10.1371/journal.pone.0100839)
Supplement: File S1 — Suppl Info_PB_vs_Bone_marrow.csv.txt. Suppl Info_PB_vs_Lung.csv.txt. Suppl Info_PB_vs_Lymph_node.csv.txt. Suppl Info_PB_vs_Small_intestine.csv.txt. Suppl Info_PB_vs_Spleen.csv.txt. Suppl Info_PB_vs_Stomach.csv.txt. Suppl Info_PB_vs_Thymus.csv.txt. Suppl Info_PB_vs_Tonsil.csv.txt. (ZIP) [file pone.0100839.s002.zip › TSrep_supplement/Suppl Info_PB_vs_Small_intestine.csv.txt]

Warning message:
In function (object, tol = 1e-06, rowsum.filter = 5)  :
  There is no replication.  Setting common dispersion to 0.
Comparison of groups:  Small.Intestine - Peripheral.Blood 
Comparison of groups:  Small.Intestine - Peripheral.Blood 
                 logConc         logFC        PValue           FDR
4-b:2-8:5     -11.802647  1.042656e+01  0.000000e+00  0.000000e+00
5-51:6-19:4    -7.625277  3.325459e+00  0.000000e+00  0.000000e+00
1-18:3-9:6     -8.376797  3.905258e+00 7.117350e-307 1.710062e-303
3-23:3-22:1    -9.172579  4.516771e+00 2.919793e-243 5.261466e-240
1-69:3-3:4     -8.837077  4.017849e+00 6.757821e-238 9.742075e-235
5-51:5-5:6     -8.177862  2.996430e+00 2.493266e-202 2.995244e-199
4-61:6-19:6   -10.322793  5.211342e+00 3.498307e-153 3.602257e-150
4-61:3-3:4     -9.180718  3.538240e+00 3.728604e-144 3.359473e-141
5-51:3-16:4    -9.545384  3.893961e+00 8.509772e-137 6.815382e-134
4-34:3-9:4     -8.619856  2.681577e+00 3.028797e-119 2.183157e-116
1-69:5-12:5    -9.485755  3.497624e+00 1.855375e-113 1.215777e-110
3-23:2-8:6     -9.571879  3.432256e+00 9.688085e-103 5.819310e-100
3-48:2-8:6    -10.244191  4.255760e+00 1.392388e-102 7.720255e-100
4-34:5-12:6    -9.873678  3.499862e+00  1.037884e-87  5.343619e-85
1-2:4-17:5    -10.970724  4.920481e+00  4.658910e-86  2.238762e-83
6-1:2-21:3    -11.351220  5.329413e+00  1.241342e-79  5.592245e-77
5-51:3-3:6     -8.289140  1.957188e+00  2.124362e-79  9.007293e-77
3-23:3-3:6     -8.860911  2.287578e+00  2.542284e-73  1.018043e-70
4-59:4-17:4    -8.685283 -2.114747e+00  5.124788e-68  1.944183e-65
2-5:3-3:6      -9.285066  2.510254e+00  1.431252e-66  5.158232e-64
4-61:5-5:4     -9.540222  2.734360e+00  4.344957e-66  1.491355e-63
4-61:4-4:5    -11.137192  4.587544e+00  1.630522e-65  5.342182e-63
4-61:3-16:4    -9.684771  2.848531e+00  3.502718e-65  1.097721e-62
2-5:3-16:4     -8.436462  1.856826e+00  1.079957e-64  3.243471e-62
2-5:6-13:4     -8.111492 -1.667315e+00  2.706840e-63  7.804361e-61
3-43:2-2:4    -10.578274  3.705381e+00  3.819529e-61  1.058891e-58
4-4:3-3:4     -10.089320  3.068579e+00  1.353830e-57  3.614224e-55
4-34:3-22:4    -8.430873  1.741616e+00  1.595521e-57  4.107326e-55
5-51:1-1:4    -10.192324  3.151350e+00  3.880968e-57  9.646212e-55
3-23:4-17:6   -10.021188  2.942353e+00  5.097289e-56  1.224709e-53
4-59:6-13:4    -8.770630 -1.967045e+00  1.263095e-55  2.936899e-53
4-4:6-25:4    -10.595570  3.553001e+00  1.354903e-55  3.051920e-53
3-21:2-2:4     -8.588064  1.808602e+00  2.729341e-55  5.961542e-53
1-2:2-21:5    -11.114035  4.189075e+00  7.197667e-55  1.525905e-52
1-69:3-22:6    -9.296838  2.208757e+00  2.880646e-51  5.932484e-49
3-53:6-13:6   -11.368637  4.375717e+00  2.937430e-50  5.881387e-48
2-70:5-5:4     -9.848987  2.617918e+00  1.345896e-49  2.621950e-47
2-5:3-10:4     -9.043079 -2.008865e+00  2.774311e-48  5.262430e-46
3-53:6-13:4   -10.365032  3.043224e+00  1.895229e-47  3.502772e-45
4-59:6-13:5    -9.686960 -2.451244e+00  3.763149e-46  6.781195e-44
4-39:1-7:4    -10.271631 -2.988219e+00  4.199890e-46  7.383611e-44
4-4:3-3:6     -11.222346  3.972451e+00  4.287258e-45  7.357751e-43
2-5:4-17:3    -12.505675  5.850579e+00  2.697500e-44  4.521762e-42
6-1:6-13:6    -10.481981 -3.075033e+00  3.506940e-42  5.745005e-40
4-39:3-16:3   -11.583004  4.221989e+00  2.202513e-41  3.527937e-39
3-30:1-26:6   -10.717756  3.195463e+00  3.856555e-41  6.043055e-39
4-34:3-16:5   -10.174058  2.636614e+00  9.959476e-41  1.527402e-38
4-61:3-22:4    -8.723958  1.616305e+00  1.748165e-40  2.625161e-38
6-1:1-7:4     -10.690532  3.141015e+00  2.132187e-40  3.136491e-38
3-23:1-7:4     -9.568411  2.144952e+00  3.735609e-40  5.385255e-38
2-70:6-6:4    -10.836571  3.311587e+00  4.892822e-40  6.915189e-38
2-26:3-9:6    -11.787996  4.455861e+00  2.247152e-39  3.114899e-37
3-23:1-14:4    -9.753222 -2.318720e+00  2.556786e-39  3.477229e-37
3-23:3-22:4    -7.221915  9.441677e-01  3.802877e-39  5.076137e-37
4-4:1-26:6    -11.470724  3.920481e+00  7.472092e-38  9.792516e-36
3-15:3-3:4     -9.620598  2.110958e+00  8.315162e-38  1.070280e-35
2-5:6-13:5     -9.647530 -2.190255e+00  9.230907e-38  1.167305e-35
1-18:1-26:3   -11.149836  3.557255e+00  1.136770e-37  1.412731e-35
1-8:3-10:4    -10.953467 -3.358014e+00  7.587863e-37  9.270054e-35
1-2:5-12:4     -9.551548  2.042871e+00  1.038794e-36  1.247938e-34
4-34:3-10:5   -10.437388 -2.751316e+00  3.215050e-35  3.799030e-33
1-18:3-3:6     -8.561742  1.411983e+00  3.820529e-35  4.441673e-33
4-4:4-4:5     -12.122005  4.617918e+00  7.203907e-35  8.242184e-33
6-1:6-13:5    -10.416650 -2.698181e+00  1.957595e-34  2.204741e-32
3-15:1-1:5    -12.457842  5.116169e+00  7.289005e-34  8.082946e-32
3-23:6-13:4    -8.582470 -1.422404e+00  8.817483e-34  9.629760e-32
4-61:6-19:4    -8.983039  1.588967e+00  5.119124e-33  5.507260e-31
5-51:6-13:6    -9.934341 -2.226342e+00  1.628246e-32  1.725940e-30
2-5:3-16:1    -30.027351 -3.997741e+01  2.148917e-32  2.244839e-30
4-4:4-17:6    -10.914487  3.032955e+00  2.824186e-32  2.908104e-30
2-5:1-20:5    -12.303290  4.781417e+00  2.989282e-32  3.034753e-30
1-18:2-15:6    -9.745899  2.006483e+00  1.156037e-31  1.157321e-29
3-23:3-10:6    -8.107799  1.145475e+00  1.404671e-31  1.386969e-29
4-34:3-10:6    -9.890652 -2.148795e+00  4.889434e-31  4.762573e-29
4-59:3-10:4    -8.242588 -1.177211e+00  8.664565e-30  8.327225e-28
4-59:2-15:4    -9.969659 -2.155706e+00  9.069502e-30  8.601707e-28
7-4-1:3-22:4  -30.125311 -3.978149e+01  1.035380e-29  9.692232e-28
4-30-4:3-22:4 -30.131898 -3.976831e+01  2.051038e-29  1.895370e-27
5-51:5-5:3    -11.990488  4.050877e+00  8.139090e-29  7.426147e-27
4-61:5-12:5   -10.762596  2.692880e+00  1.556157e-28  1.402097e-26
7-4-1:6-13:4  -30.158868 -3.971437e+01  3.155444e-28  2.807955e-26
3-11:3-22:4    -9.534931  1.762166e+00  3.412305e-28  2.999499e-26
4-61:3-22:5    -9.720837  1.875076e+00  4.888718e-28  4.245528e-26
4-39:6-13:4    -9.779456 -1.926403e+00  1.550715e-27  1.330661e-25
5-51:3-10:4   -10.953070 -2.889877e+00  1.872059e-27  1.587506e-25
4-59:3-16:5    -9.619692  1.776880e+00  4.573566e-27  3.833287e-25
4-59:5-5:4     -8.200503  1.087922e+00  5.826948e-27  4.827660e-25
1-3:2-15:6    -11.232784  3.070430e+00  7.361303e-27  6.029576e-25
7-4-1:3-10:4  -12.634129 -5.001691e+00  7.734682e-27  6.264224e-25
1-3:5-24:4    -12.414487 -4.610901e+00  2.093279e-26  1.676484e-24
6-1:6-13:4    -10.172847 -2.175316e+00  2.140839e-26  1.695732e-24
1-18:3-9:5    -11.379650 -3.279695e+00  2.976918e-26  2.332351e-24
7-4-1:6-19:4  -30.216034 -3.960004e+01  3.756240e-26  2.880317e-24
4-59:2-8:2    -30.208636 -3.961484e+01  3.756240e-26  2.880317e-24
4-39:6-13:3   -11.300077  3.091849e+00  5.068357e-26  3.845549e-24
6-1:6-25:4    -13.716041  6.599771e+00  5.169879e-26  3.881717e-24
3-11:6-13:1   -12.164298  4.088548e+00  1.978109e-25  1.469919e-23
3-23:3-9:6    -10.248133  2.134709e+00  2.244492e-25  1.650847e-23
6-1:4-17:6    -11.047809  2.766310e+00  5.836352e-25  4.249336e-23
2-5:3-10:5    -10.350017 -2.243985e+00  6.300880e-25  4.541675e-23
4-61:6-6:5    -11.329524  3.032955e+00  9.874919e-25  7.047368e-23
5-51:2-2:5    -10.207673  2.053789e+00  1.681366e-24  1.188165e-22
3-23:3-3:5    -10.488612  2.269995e+00  1.760918e-24  1.232301e-22
2-5:6-25:4    -11.285793 -3.054507e+00  1.824295e-24  1.264377e-22
6-1:5-5:4      -9.677634  1.692880e+00  5.677428e-24  3.897419e-22
5-51:3-10:6    -9.291829 -1.511365e+00  6.012524e-24  4.088516e-22
4-59:2-8:5    -10.046455 -1.946085e+00  1.201678e-23  8.095041e-22
4-b:3-22:6    -12.706968  4.617918e+00  1.294408e-23  8.638978e-22
4-39:6-13:5   -11.248729 -2.942415e+00  2.292078e-23  1.515716e-21
2-5:3-9:4     -10.305064 -2.114642e+00  4.880805e-23  3.198259e-21
4-4:5-12:5    -11.600294  3.216555e+00  5.271219e-23  3.422968e-21
4-b:3-3:4     -11.379292  2.933420e+00  1.099759e-22  7.077737e-21
1-69:3-9:4    -11.384319 -3.056527e+00  1.291364e-22  8.237303e-21
4-31:3-22:4   -11.558739 -3.152471e+00  5.068103e-22  3.204464e-20
3-15:2-8:4    -11.236591  2.774037e+00  5.348579e-22  3.352396e-20
3-74:6-25:6   -12.961041  4.939846e+00  7.210947e-22  4.442436e-20
6-1:2-21:6    -13.646460 -6.146954e+00  7.210947e-22  4.442436e-20
4-61:2-21:4   -10.038659  1.822358e+00  9.194602e-22  5.616499e-20
6-1:4-23:5    -11.703034  3.224907e+00  1.181917e-21  7.159041e-20
2-5:4-17:4     -9.236462  1.362865e+00  3.368469e-21  2.018319e-19
3-43:2-8:2    -30.367996  3.929612e+01  3.388132e-21  2.018319e-19
4-4:5-24:4    -11.412236  2.867532e+00  3.643734e-21  2.152790e-19
1-69:6-13:5    -9.611932  1.549276e+00  6.372222e-21  3.734226e-19
1-69:6-13:4   -11.033711 -2.587817e+00  8.938747e-21  5.196007e-19
4-34:6-13:6   -11.586811 -3.096328e+00  9.051124e-21  5.219240e-19
1-46:3-10:4   -10.781562 -2.366975e+00  9.216624e-21  5.272494e-19
4-39:5-12:4   -10.572288 -2.206510e+00  1.071384e-20  6.080740e-19
4-61:2-2:5    -10.230015  1.906043e+00  1.392007e-20  7.838742e-19
4-61:6-6:6    -11.268096  2.711027e+00  1.599721e-20  8.938596e-19
7-4-1:3-10:6  -30.392027 -3.924805e+01  3.091670e-20  1.714212e-18
4-39:3-3:4     -9.160920  1.291108e+00  4.095490e-20  2.253457e-18
4-4:1-26:4    -10.389562  1.965017e+00  4.463777e-20  2.437493e-18
3-43:3-22:4    -9.752621  1.575144e+00  9.631414e-20  5.219792e-18
2-5:5-5:4      -9.532051 -1.489885e+00  9.855843e-20  5.301561e-18
2-5:1-26:4     -9.762710 -1.614959e+00  1.051682e-19  5.615203e-18
1-18:2-21:6   -10.352254  1.926467e+00  1.095931e-19  5.808437e-18
4-39:4-17:4   -10.802968 -2.324162e+00  1.139260e-19  5.994005e-18
4-59:3-10:6    -9.242783 -1.339599e+00  1.196518e-19  6.249640e-18
1-18:2-15:5   -11.057364 -2.540511e+00  1.236736e-19  6.413232e-18
3-30:6-13:5   -11.088721  2.453531e+00  1.910164e-19  9.834618e-18
1-69:6-19:5   -10.604193  2.108363e+00  1.958591e-19  1.001243e-17
4-39:2-15:5    -9.667525  1.496977e+00  4.610455e-19  2.340293e-17
4-4:3-16:4    -11.260772  2.591446e+00  5.723996e-19  2.885214e-17
4-59:2-2:4     -9.257440 -1.310283e+00  9.970841e-19  4.990960e-17
2-5:3-9:5     -11.194952 -2.554115e+00  1.250177e-18  6.214673e-17
2-70:2-15:6   -12.673923  4.040151e+00  1.938303e-18  9.569373e-17
3-73:5-5:6    -13.990488  6.050877e+00  3.469447e-18  1.695492e-16
3-15:2-21:4   -10.516196  1.952337e+00  3.481310e-18  1.695492e-16
4-39:3-10:4    -9.320625 -1.315690e+00  3.704290e-18  1.791982e-16
5-51:1-7:6    -12.638216 -4.163442e+00  3.771120e-18  1.812149e-16
1-46:3-9:4    -11.516845 -2.791473e+00  4.252367e-18  2.029871e-16
4-39:2-15:4   -10.857095 -2.215909e+00  5.935228e-18  2.814548e-16
3-20:3-22:1   -14.003972  6.023910e+00  6.938894e-18  3.268990e-16
4-59:1-7:1    -13.098352  4.665224e+00  8.185726e-18  3.831345e-16
4-34:2-15:4   -10.975614 -2.318720e+00  9.068302e-18  4.217053e-16
3-11:5-12:4   -10.552230  1.943688e+00  9.241673e-18  4.270127e-16
1-18:1-7:6    -12.046004  3.295990e+00  1.236159e-17  5.675307e-16
4-59:3-9:4     -9.407942 -1.336278e+00  1.323374e-17  6.037265e-16
3-9:6-19:4    -10.794329  2.103345e+00  1.540133e-17  6.981937e-16
1-18:2-8:4    -10.412517  1.861969e+00  1.822589e-17  8.210765e-16
3-30:6-6:2    -30.517776  3.899656e+01  2.775558e-17  1.242622e-15
1-18:6-19:6   -11.396675 -2.646525e+00  3.571325e-17  1.589019e-15
3-74:1-1:4    -10.232638  1.705103e+00  3.894253e-17  1.722072e-15
1-3:6-13:5    -12.329524 -3.610901e+00  4.144248e-17  1.821448e-15
3-48:6-13:5   -10.446168  1.851806e+00  4.825934e-17  2.108202e-15
6-1:1-20:4    -11.269938  2.444853e+00  5.322967e-17  2.299280e-15
3-11:3-10:6   -11.035264  2.245364e+00  5.327132e-17  2.299280e-15
7-4-1:2-2:4   -30.504807 -3.902250e+01  5.377643e-17  2.300360e-15
1-18:5-12:4    -9.595329 -1.396686e+00  5.393464e-17  2.300360e-15
4-b:3-16:3    -30.531783  3.896854e+01  5.551115e-17  2.353673e-15
1-46:3-22:5   -12.680412 -4.079050e+00  8.445815e-17  3.560084e-15
6-1:5-12:6    -10.666959 -2.017168e+00  9.395731e-17  3.937467e-15
1-18:6-19:4    -8.558402 -9.641092e-01  1.019555e-16  4.247948e-15
2-70:2-15:4   -11.086811  2.243522e+00  1.389972e-16  5.758000e-15
3-64:2-2:4    -12.923560 -4.422828e+00  1.496646e-16  6.164471e-15
1-3:3-9:4     -12.689156 -4.061562e+00  1.568699e-16  6.388239e-15
4-31:3-10:5   -12.689156 -4.061562e+00  1.568699e-16  6.388239e-15
4-61:5-5:6    -10.823538  2.044928e+00  1.825329e-16  7.391556e-15
1-3:6-13:4    -10.271785 -1.726378e+00  2.298041e-16  9.253787e-15
1-8:6-13:4    -12.226388 -3.372389e+00  3.923298e-16  1.571063e-14
7-4-1:6-13:5  -30.550622 -3.893086e+01  4.093947e-16  1.630341e-14
4-4:2-21:5    -11.654799  2.722255e+00  4.542763e-16  1.799134e-14
1-8:6-19:4    -12.980538 -4.308872e+00  4.620815e-16  1.820045e-14
4-59:5-12:4    -9.531277 -1.330195e+00  4.661093e-16  1.825933e-14
4-4:3-22:4     -9.596537  1.329005e+00  5.039287e-16  1.963415e-14
4-59:3-22:4    -7.379865  6.147734e-01  6.421129e-16  2.488360e-14
3-7:4-17:4    -10.942838 -2.153318e+00  7.864559e-16  3.031430e-14
3-23:5-12:4    -9.523479 -1.314598e+00  8.044276e-16  3.084210e-14
3-30:6-19:4   -10.147238 -1.635623e+00  8.328048e-16  3.176115e-14
1-18:3-9:4     -9.478021 -1.284006e+00  8.479156e-16  3.216724e-14
2-5:1-1:4     -10.725231 -1.989412e+00  1.003918e-15  3.788610e-14
5-51:5-12:6   -11.438941 -2.561991e+00  1.452254e-15  5.452003e-14
2-70:3-22:4   -10.096900  1.538560e+00  1.599945e-15  5.975339e-14
2-5:6-19:5    -12.537043 -3.721932e+00  1.729240e-15  6.424928e-14
4-59:3-9:6    -11.229870 -2.336278e+00  1.910941e-15  7.063621e-14
5-51:5-24:4    -9.966119  1.492055e+00  1.927540e-15  7.088626e-14
6-1:5-12:3    -11.498042  2.539915e+00  2.544960e-15  9.273343e-14
5-a:2-2:6     -12.029072 -3.041880e+00  2.547339e-15  9.273343e-14
7-4-1:3-10:5  -30.587000 -3.885811e+01  3.108624e-15  1.122555e-13
1-69:2-21:5   -13.021188 -4.227572e+00  3.114747e-15  1.122555e-13
5-51:6-19:6   -10.124514 -1.576135e+00  3.266498e-15  1.171389e-13
4-39:3-10:6   -10.235491 -1.624042e+00  4.630661e-15  1.652367e-13
1-3:1-26:5    -13.356748 -4.726378e+00  4.742842e-15  1.684060e-13
4-31:1-14:6   -13.560577  4.910700e+00  6.106227e-15  2.157533e-13
1-18:1-20:4   -12.964254  4.103345e+00  9.048318e-15  3.181477e-13
4-31:3-10:4   -12.405526 -3.458898e+00  9.099723e-15  3.184020e-13
4-61:3-3:3    -12.977252  4.077350e+00  1.724922e-14  6.006396e-13
1-8:3-22:4    -12.573575 -3.648869e+00  1.933201e-14  6.699284e-13
4-61:6-19:5   -10.585024  1.752628e+00  2.122872e-14  7.321369e-13
3-7:6-13:4    -10.388203 -1.679763e+00  3.263561e-14  1.120178e-12
5-51:1-26:6   -10.952080 -2.025938e+00  3.459547e-14  1.181821e-12
6-1:6-19:3    -13.064267 -4.141415e+00  3.918664e-14  1.332346e-12
1-18:4-17:1   -12.522933  3.371278e+00  4.119231e-14  1.393963e-12
3-21:3-10:4   -10.074746 -1.476600e+00  4.396454e-14  1.480824e-12
1-3:5-5:4     -11.860922 -2.799167e+00  4.798717e-14  1.608798e-12
1-18:6-25:5   -12.184771  3.018456e+00  5.375096e-14  1.793689e-12
4-61:1-26:5   -11.268709  2.206723e+00  5.820852e-14  1.933489e-12
4-39:3-10:5    -9.523807 -1.222335e+00  5.992706e-14  1.981442e-12
1-69:6-6:4    -11.047583  2.028294e+00  6.450508e-14  2.123071e-12
3-48:1-1:4    -10.359006  1.597880e+00  6.993760e-14  2.291410e-12
4-31:5-5:4    -13.075451 -4.119048e+00  7.363045e-14  2.401485e-12
3-30-3:3-22:4 -30.652030 -3.872805e+01  9.059420e-14  2.915192e-12
7-4-1:3-16:4  -30.652030 -3.872805e+01  9.059420e-14  2.915192e-12
1-8:4-23:5    -13.622005  4.787843e+00  9.059420e-14  2.915192e-12
6-1:3-10:6     -9.671740 -1.277613e+00  1.128802e-13  3.616179e-12
3-33:1-26:6   -12.294329  3.103345e+00  1.167177e-13  3.722571e-12
5-a:3-10:6    -13.414487 -4.610901e+00  1.189326e-13  3.776504e-12
4-59:6-13:6   -10.714616 -1.835716e+00  1.252700e-13  3.960291e-12
1-2:4-4:4     -11.425084  2.262823e+00  1.343250e-13  4.228011e-12
3-23:3-10:4    -8.444342 -8.228175e-01  1.365445e-13  4.279187e-12
6-1:2-2:3     -13.086811 -4.096328e+00  1.382126e-13  4.312711e-12
1-18:6-13:5    -8.892802  9.441462e-01  3.263069e-13  1.013802e-11
4-59:7-27:5   -12.317601  3.056802e+00  3.845006e-13  1.189477e-11
2-5:4-4:4     -12.113044 -2.873935e+00  4.211351e-13  1.297240e-11
3-49:5-5:4    -11.345735  2.170459e+00  4.248736e-13  1.303187e-11
5-a:6-6:6     -12.824200 -3.791473e+00  4.473530e-13  1.366322e-11
1-3:3-10:4    -11.353288 -2.237442e+00  4.566405e-13  1.388804e-11
2-5:2-8:4     -10.523697 -1.677375e+00  4.675191e-13  1.415915e-11
6-1:5-24:6    -12.867932 -3.704010e+00  4.869561e-13  1.468611e-11
1-3:6-13:1    -12.218328  2.951342e+00  5.632908e-13  1.685013e-11
4-39:2-2:4     -9.840248 -1.301740e+00  5.633855e-13  1.685013e-11
4-59:3-3:4     -8.876301  9.202905e-01  5.909574e-13  1.760174e-11
5-51:6-6:6    -11.104193 -2.061562e+00  6.542225e-13  1.940591e-11
7-4-1:6-13:6  -30.694062 -3.864398e+01  6.821210e-13  2.015053e-11
1-3:3-10:5    -12.834887 -3.770099e+00  8.181953e-13  2.407164e-11
4-31:4-17:4   -12.879292 -3.681290e+00  9.002817e-13  2.637899e-11
1-3:3-10:6    -12.490488 -3.288973e+00  1.009864e-12  2.947003e-11
4-34:5-12:4   -11.268096 -2.119048e+00  1.195585e-12  3.474909e-11
4-34:3-9:6    -12.652706 -3.490606e+00  1.259674e-12  3.646479e-11
4-31:2-15:4   -30.708636 -3.861484e+01  1.335820e-12  3.836093e-11
7-4-1:2-15:5  -30.723509 -3.858509e+01  1.335820e-12  3.836093e-11
1-18:3-10:5    -9.680616 -1.226113e+00  1.441405e-12  4.122874e-11
4-34:5-5:5    -10.857789 -1.815903e+00  1.608417e-12  4.582399e-11
4-61:2-15:5   -10.674596  1.698955e+00  1.890108e-12  5.363740e-11
1-8:3-9:4     -14.031719 -5.376435e+00  2.266631e-12  6.407011e-11
5-51:4-4:6    -12.046004 -2.704010e+00  2.713545e-12  7.640325e-11
1-3:2-2:6     -12.902563 -3.634747e+00  3.065526e-12  8.564461e-11
4-4:3-16:6    -12.614035  3.189075e+00  3.065526e-12  8.564461e-11
3-73:6-25:6   -30.783033  3.846604e+01  3.637979e-12  1.012454e-10
3-53:3-10:4   -10.479304  1.563470e+00  4.157057e-12  1.152464e-10
4-39:2-2:6    -11.241008 -2.038994e+00  4.855988e-12  1.341071e-10
3-66:4-23:4   -30.754210 -3.852369e+01  5.115908e-12  1.402109e-10
7-4-1:2-2:6   -30.754210 -3.852369e+01  5.115908e-12  1.402109e-10
1-3:5-12:4    -11.439719 -2.220586e+00  5.314403e-12  1.450993e-10
3-66:3-22:4   -13.490488 -4.458898e+00  5.519585e-12  1.501327e-10
4-39:5-24:4   -10.649056 -1.645907e+00  5.982174e-12  1.621034e-10
4-4:6-19:4     -9.544540  1.105047e+00  6.029801e-12  1.627821e-10
1-18:2-21:5   -11.853979 -2.561991e+00  6.812782e-12  1.825790e-10
3-72:1-26:4   -12.159006 -2.782013e+00  6.813783e-12  1.825790e-10
1-24:5-12:6   -12.379292  2.933420e+00  7.387403e-12  1.972163e-10
4-31:6-13:4   -12.389381 -3.046402e+00  7.658841e-12  2.037082e-10
4-61:3-10:6    -9.704015  1.167982e+00  7.705674e-12  2.042003e-10
7-4-1:3-9:6   -30.770064 -3.849198e+01  1.000444e-11  2.622255e-10
7-4-1:4-4:4   -30.770064 -3.849198e+01  1.000444e-11  2.622255e-10
7-4-1:5-5:4   -30.770064 -3.849198e+01  1.000444e-11  2.622255e-10
1-3:3-22:1    -12.914487  3.559024e+00  1.100806e-11  2.854175e-10
5-51:5-5:1    -13.184771 -3.900407e+00  1.100806e-11  2.854175e-10
1-69:5-5:5    -13.171773 -3.926403e+00  1.100806e-11  2.854175e-10
2-5:5-24:4    -12.168560 -2.762904e+00  1.182822e-11  3.055836e-10
3-30-3:1-1:4  -30.873289 -3.828553e+01  1.455192e-11  3.732748e-10
7-4-1:3-9:4   -30.873289 -3.828553e+01  1.455192e-11  3.732748e-10
1-18:1-26:4    -9.329232 -1.016124e+00  2.156075e-11  5.510990e-10
4-59:3-10:5    -8.927877 -8.866634e-01  2.176319e-11  5.543078e-10
3-53:3-3:4    -10.961041  1.769921e+00  2.251937e-11  5.708230e-10
4-39:3-3:6    -11.660589 -2.304914e+00  2.257000e-11  5.708230e-10
1-8:6-25:4    -14.345735  5.340384e+00  2.910383e-11  7.309422e-10
7-4-1:2-2:5   -30.892027 -3.824805e+01  2.910383e-11  7.309422e-10
1-3:2-2:5     -12.293058 -2.853757e+00  2.960046e-11  7.408338e-10
5-51:4-17:6   -10.349845 -1.452471e+00  3.139549e-11  7.830406e-10
1-2:5-5:6     -12.964254 -3.511365e+00  3.496477e-11  8.660689e-10
4-31:2-2:5    -12.964254 -3.511365e+00  3.496477e-11  8.660689e-10
1-3:2-21:4    -12.188057 -2.723910e+00  3.544561e-11  8.749724e-10
4-39:3-22:3   -11.285793  1.950493e+00  3.597146e-11  8.849225e-10
1-46:6-13:6   -12.420523 -2.984118e+00  4.181228e-11  1.025112e-09
1-18:3-3:4     -9.005595  8.809524e-01  4.840839e-11  1.182806e-09
4-b:3-10:5    -11.168560  1.880952e+00  5.023293e-11  1.223240e-09
4-59:4-17:6   -10.198146  1.336067e+00  5.229522e-11  1.269171e-09
2-5:2-2:6     -10.610821  1.522498e+00  5.300260e-11  1.282023e-09
4-59:5-24:5   -11.370755 -2.054507e+00  5.560433e-11  1.340455e-09
2-70:3-3:6    -11.659006  2.217987e+00  5.784543e-11  1.389833e-09
3-30-3:6-13:4 -30.911264 -3.820958e+01  5.820766e-11  1.393890e-09
2-70:6-13:1   -13.432749  3.996430e+00  5.888978e-11  1.400916e-09
4-31:3-10:6   -14.106151 -5.227572e+00  5.888978e-11  1.400916e-09
1-3:6-6:5     -13.560577 -4.318720e+00  6.981082e-11  1.649824e-09
3-66:3-10:4   -13.560577 -4.318720e+00  6.981082e-11  1.649824e-09
3-23:3-16:4    -8.786962  8.048318e-01  8.441882e-11  1.988532e-09
2-5:2-15:6    -11.054621  1.747686e+00  1.012610e-10  2.377297e-09
1-18:1-26:5   -11.630065 -2.179744e+00  1.015826e-10  2.377297e-09
2-5:3-3:3     -12.234539  2.643913e+00  1.284387e-10  2.996073e-09
4-b:6-19:4    -10.737913  1.572321e+00  1.311957e-10  3.042160e-09
1-8:2-2:5     -13.575451 -4.288973e+00  1.312586e-10  3.042160e-09
4-59:6-19:5   -10.013175 -1.238599e+00  1.338695e-10  3.092728e-09
5-51:2-15:6   -10.197033 -1.329845e+00  1.445356e-10  3.319310e-09
4-30-4:3-10:4 -30.837215 -3.835768e+01  1.455192e-10  3.319310e-09
7-4-1:3-3:6   -30.837215 -3.835768e+01  1.455192e-10  3.319310e-09
7-4-1:6-6:5   -30.837215 -3.835768e+01  1.455192e-10  3.319310e-09
5-51:3-9:5    -10.896125  1.668799e+00  1.519592e-10  3.455274e-09
4-34:6-6:5    -12.803290 -3.189437e+00  1.753919e-10  3.975549e-09
3-74:5-12:6   -12.343008  2.701982e+00  1.795148e-10  4.056246e-09
1-69:6-13:6   -10.961041 -1.704010e+00  2.088285e-10  4.703861e-09
1-8:6-13:1    -30.951349 -3.812941e+01  2.328306e-10  5.179763e-09
4-30-4:2-2:6  -30.951349 -3.812941e+01  2.328306e-10  5.179763e-09
7-4-1:1-26:4  -30.951349 -3.812941e+01  2.328306e-10  5.179763e-09
7-4-1:3-22:5  -30.951349 -3.812941e+01  2.328306e-10  5.179763e-09
4-31:2-21:4   -13.590637 -4.258599e+00  2.464731e-10  5.466393e-09
3-21:3-10:5   -11.847787 -2.343420e+00  2.651717e-10  5.863059e-09
3-13:6-13:4   -12.334887 -2.770099e+00  2.689069e-10  5.927464e-09
1-69:5-5:6    -11.709791 -2.206510e+00  2.720543e-10  5.978560e-09
3-23:5-12:6   -11.074043 -1.782013e+00  2.876304e-10  6.282544e-09
4-61:3-3:6    -10.970724  1.671499e+00  2.876304e-10  6.282544e-09
1-2:6-13:6    -12.228707 -2.642610e+00  3.108522e-10  6.769252e-09
5-51:3-22:6   -10.361794 -1.371435e+00  3.624048e-10  7.868115e-09
4-4:4-4:6     -12.829524  3.202880e+00  3.891388e-10  8.423161e-09
3-33:1-20:6   -13.470724  3.920481e+00  4.110916e-10  8.871701e-09
4-59:1-26:1   -11.537043 -2.025938e+00  4.157047e-10  8.944476e-09
3-11:3-16:6   -12.765646 -3.264725e+00  4.322107e-10  9.271949e-09
3-33:6-13:4   -11.080399 -1.769302e+00  4.426264e-10  9.467214e-09
4-61:4-4:4    -11.642326  2.103345e+00  4.446307e-10  9.481947e-09
3-30:1-14:6   -12.171773  2.518382e+00  4.644605e-10  9.872019e-09
3-30-3:3-10:4 -30.972259 -3.808759e+01  4.656613e-10  9.872019e-09
4-34:3-3:5    -11.140268 -1.758458e+00  5.421168e-10  1.145917e-08
4-31:2-2:4    -12.829524 -3.136970e+00  5.676193e-10  1.196316e-08
3-15:3-22:4    -9.543079  9.911353e-01  6.530447e-10  1.372346e-08
6-1:1-14:6    -11.422040  1.900061e+00  6.676044e-10  1.398864e-08
1-3:2-2:4     -11.602729 -2.059491e+00  6.930926e-10  1.448061e-08
4-61:3-16:5   -11.169362  1.784737e+00  7.135074e-10  1.486405e-08
3-66:5-24:4   -14.171773 -5.096328e+00  7.839844e-10  1.628519e-08
6-1:6-13:3    -13.282969 -3.704010e+00  8.225456e-10  1.703709e-08
1-18:6-6:4    -11.016196 -1.691519e+00  8.301175e-10  1.714466e-08
4-59:3-22:5    -9.657031 -1.047494e+00  8.610439e-10  1.773258e-08
4-59:1-20:4   -13.622005 -4.195863e+00  8.654979e-10  1.777353e-08
2-70:6-19:4   -10.535930  1.397273e+00  9.303678e-10  1.885667e-08
3-72:2-15:5   -30.964318  3.810347e+01  9.313226e-10  1.885667e-08
7-4-1:3-22:6  -30.993793 -3.804452e+01  9.313226e-10  1.885667e-08
3-30-3:2-2:4  -31.015991 -3.800013e+01  9.313226e-10  1.885667e-08
7-4-1:6-19:5  -31.015991 -3.800013e+01  9.313226e-10  1.885667e-08
2-5:2-2:5     -10.777356 -1.545312e+00  1.011353e-09  2.041969e-08
5-51:4-17:4   -11.498042 -1.947936e+00  1.016829e-09  2.047291e-08
3-48:6-13:6   -10.443229  1.331614e+00  1.080415e-09  2.169257e-08
1-18:5-5:5    -11.671773 -2.096328e+00  1.153423e-09  2.309409e-08
2-5:5-12:5    -12.498886 -2.827393e+00  1.182785e-09  2.361638e-08
3-30:3-9:4    -11.379292 -1.896655e+00  1.315184e-09  2.618743e-08
4-59:3-3:5     -9.975614 -1.148795e+00  1.337979e-09  2.656791e-08
3-33:5-5:6    -12.198007  2.465915e+00  1.376520e-09  2.725812e-08
4-34:5-12:5   -11.482187 -1.979645e+00  1.519788e-09  3.001269e-08
2-70:6-25:4   -12.114035  2.402905e+00  1.548895e-09  3.050391e-08
3-66:6-19:4   -13.638216 -4.163442e+00  1.618332e-09  3.161230e-08
4-31:6-6:4    -13.638216 -4.163442e+00  1.618332e-09  3.161230e-08
5-a:3-22:6    -13.638216 -4.163442e+00  1.618332e-09  3.161230e-08
4-34:2-2:5    -11.284223 -1.824304e+00  1.732342e-09  3.374790e-08
1-2:5-5:4      -9.705033  1.032955e+00  1.901058e-09  3.693483e-08
4-b:3-22:4    -10.676485  1.449464e+00  1.928925e-09  3.737552e-08
3-48:2-21:4   -10.178649  1.216918e+00  1.970238e-09  3.807367e-08
4-39:3-9:4     -9.996830 -1.146720e+00  2.193698e-09  4.227855e-08
2-70:3-16:4   -11.102729  1.651471e+00  2.204645e-09  4.237621e-08
1-3:6-19:6    -13.060577 -3.318720e+00  2.328015e-09  4.462855e-08
4-59:5-12:5   -10.485911 -1.358875e+00  2.386485e-09  4.562807e-08
3-23:2-15:4    -9.088423 -8.246916e-01  2.982096e-09  5.686494e-08
1-8:4-17:4    -13.654799 -4.130275e+00  3.021341e-09  5.746129e-08
2-5:6-13:6    -10.239238  1.213528e+00  3.248094e-09  6.161121e-08
1-18:3-16:5   -12.522933 -2.779298e+00  3.542223e-09  6.701403e-08
3-66:3-10:6   -31.062545 -3.790702e+01  3.725290e-09  6.992680e-08
4-30-4:2-2:4  -31.062545 -3.790702e+01  3.725290e-09  6.992680e-08
4-61:3-10:1   -31.062545 -3.790702e+01  3.725290e-09  6.992680e-08
4-39:6-13:6   -10.904413 -1.542259e+00  3.881613e-09  7.267185e-08
3-30:1-26:4   -11.133365 -1.663368e+00  4.155995e-09  7.760729e-08
3-30:3-10:6   -10.768863 -1.483241e+00  4.191512e-09  7.806826e-08
4-4:5-12:6    -12.879292  3.103345e+00  4.209852e-09  7.820777e-08
5-51:2-8:6    -12.184771 -2.426476e+00  4.802197e-09  8.898260e-08
1-46:3-10:5   -13.329524 -3.610901e+00  5.100190e-09  9.426198e-08
2-5:2-15:4     -9.922040 -1.099939e+00  5.153442e-09  9.500258e-08
3-15:1-1:4    -12.535264 -2.754636e+00  6.108279e-09  1.123175e-07
3-7:4-23:4    -11.140268 -1.649562e+00  6.327438e-09  1.160513e-07
3-74:4-4:6    -11.212058  1.699346e+00  6.438995e-09  1.177977e-07
6-1:3-10:3    -10.351392  1.240280e+00  7.442307e-09  1.356156e-07
7-4-1:3-3:5   -31.087000 -3.785811e+01  7.450581e-09  1.356156e-07
6-1:2-8:3     -12.153752  2.323471e+00  7.555830e-09  1.371849e-07
5-51:2-2:6     -8.914909 -7.575256e-01  7.700355e-09  1.394577e-07
3-74:3-16:1   -13.938941  4.153971e+00  7.916242e-09  1.430082e-07
1-46:1-26:4   -10.573575 -1.373862e+00  7.967842e-09  1.435805e-07
5-51:3-22:4    -9.425727 -8.974390e-01  8.776803e-09  1.577636e-07
1-69:1-7:5    -13.083004  3.221989e+00  9.334883e-09  1.673777e-07
2-5:6-13:3    -12.899613 -2.996792e+00  1.032582e-08  1.846862e-07
1-8:3-9:5     -13.689156 -4.061562e+00  1.047920e-08  1.865038e-07
6-1:5-24:3    -13.689156 -4.061562e+00  1.047920e-08  1.865038e-07
4-39:2-21:5   -12.317601 -2.464822e+00  1.275003e-08  2.259839e-07
4-34:6-13:4   -10.033711 -1.113886e+00  1.276019e-08  2.259839e-07
4-b:3-16:6    -12.553254  2.585497e+00  1.308759e-08  2.312140e-07
1-3:6-19:5    -12.218328 -2.359362e+00  1.347767e-08  2.375233e-07
1-69:6-6:5    -12.042406 -2.185137e+00  1.414072e-08  2.486008e-07
1-8:6-13:6    -31.112313 -3.780748e+01  1.490116e-08  2.600668e-07
7-4-1:3-3:4   -31.112313 -3.780748e+01  1.490116e-08  2.600668e-07
3-73:4-23:4   -31.046067  3.793997e+01  1.490116e-08  2.600668e-07
3-30:3-10:4   -10.150618 -1.138638e+00  1.660564e-08  2.891146e-07
5-51:3-9:6    -10.490488 -1.288973e+00  1.735183e-08  3.013783e-07
1-18:2-2:5    -10.412517 -1.269990e+00  1.782884e-08  3.089189e-07
2-70:3-16:5   -13.598352  3.665224e+00  1.941225e-08  3.355480e-07
1-3:1-1:5     -13.706968 -4.025938e+00  1.946501e-08  3.356549e-07
1-2:3-10:6    -10.868108 -1.445092e+00  2.072227e-08  3.564824e-07
3-53:5-12:4   -11.671773  1.903672e+00  2.078355e-08  3.566852e-07
2-5:2-21:6    -12.329524 -2.440976e+00  2.145796e-08  3.673847e-07
4-34:1-1:4    -12.229870 -2.336278e+00  2.248916e-08  3.837416e-07
4-34:3-22:6   -11.932749 -2.173495e+00  2.251980e-08  3.837416e-07
4-34:2-8:4    -11.210357 -1.618280e+00  2.495731e-08  4.232760e-07
4-34:5-24:5   -11.115771  1.541746e+00  2.495731e-08  4.232760e-07
1-8:1-14:4    -31.138547 -3.775501e+01  2.980232e-08  5.030800e-07
7-4-1:3-9:5   -31.138547 -3.775501e+01  2.980232e-08  5.030800e-07
3-7:4-4:4     -12.573575 -2.678015e+00  3.085036e-08  5.195546e-07
3-23:7-27:6   -12.785478  2.846187e+00  3.243741e-08  5.450089e-07
4-30-2:3-22:4 -13.725231 -3.989412e+00  3.608875e-08  6.049482e-07
1-69:1-7:4    -14.282969 -4.873935e+00  3.672903e-08  6.114154e-07
3-30:5-24:6   -14.282969 -4.873935e+00  3.672903e-08  6.114154e-07
5-a:5-12:4    -14.282969 -4.873935e+00  3.672903e-08  6.114154e-07
1-18:3-16:6   -11.022496  1.491006e+00  3.810945e-08  6.329330e-07
4-39:4-23:4   -11.565192 -1.813635e+00  3.896413e-08  6.441593e-07
6-1:3-3:6     -11.565192 -1.813635e+00  3.896413e-08  6.441593e-07
4-61:6-13:6   -11.175810  1.591446e+00  4.279943e-08  7.059457e-07
4-61:2-2:6    -10.619755  1.282569e+00  4.496778e-08  7.400177e-07
1-69:1-26:4   -11.681499 -1.901949e+00  4.606251e-08  7.563065e-07
3-23:3-3:4     -8.557736  6.270651e-01  4.689024e-08  7.681474e-07
4-4:2-2:4     -10.437970  1.201353e+00  4.924832e-08  8.049476e-07
4-4:3-22:5    -10.837077  1.373992e+00  5.176752e-08  8.442087e-07
1-69:6-19:6   -11.809760 -2.006573e+00  5.293690e-08  8.613299e-07
3-66:3-22:6   -31.165771 -3.770057e+01  5.960464e-08  9.526170e-07
4-30-4:3-10:5 -31.165771 -3.770057e+01  5.960464e-08  9.526170e-07
7-4-1:2-15:6  -31.165771 -3.770057e+01  5.960464e-08  9.526170e-07
7-4-1:2-8:4   -31.165771 -3.770057e+01  5.960464e-08  9.526170e-07
7-4-1:5-12:4  -31.165771 -3.770057e+01  5.960464e-08  9.526170e-07
7-4-1:5-24:4  -31.165771 -3.770057e+01  5.960464e-08  9.526170e-07
3-15:3-3:1    -31.106215  3.781968e+01  5.960464e-08  9.526170e-07
4-61:6-6:1    -31.106215  3.781968e+01  5.960464e-08  9.526170e-07
3-30:5-12:4   -11.574043 -1.795933e+00  6.073393e-08  9.685181e-07
2-5:2-21:4     -9.839105 -9.770286e-01  6.129306e-08  9.731286e-07
3-33:3-22:4    -9.792503  9.639138e-01  6.129306e-08  9.731286e-07
1-3:2-15:4    -11.057364 -1.511365e+00  6.358409e-08  1.007284e-06
4-59:3-3:6    -10.011239 -1.037748e+00  6.458061e-08  1.020827e-06
6-1:6-6:4     -10.389562 -1.204908e+00  6.854405e-08  1.081106e-06
3-9:2-8:4     -12.604193  2.483617e+00  6.973810e-08  1.097538e-06
1-69:3-10:5   -10.784536 -1.374946e+00  7.281544e-08  1.143472e-06
4-b:5-12:4    -11.389381  1.638382e+00  7.679430e-08  1.203333e-06
4-59:6-13:3   -11.753522 -1.932829e+00  7.836625e-08  1.225301e-06
1-18:6-13:1   -13.154799 -3.130275e+00  7.878384e-08  1.226846e-06
6-1:1-26:4    -10.267406  1.117393e+00  7.880546e-08  1.226846e-06
3-11:3-16:4   -11.266870  1.589721e+00  8.309917e-08  1.290903e-06
1-46:5-12:4   -11.528192 -1.739634e+00  8.534328e-08  1.322913e-06
2-70:3-9:4    -12.477252 -2.485370e+00  9.624425e-08  1.488688e-06
3-23:2-2:5    -10.847787 -1.404450e+00  1.001289e-07  1.545459e-06
2-5:3-22:1    -12.366524 -2.366975e+00  1.005858e-07  1.549193e-06
4-59:2-21:6   -12.172847 -2.175316e+00  1.028994e-07  1.581448e-06
1-2:2-8:4     -11.353979  1.607934e+00  1.054002e-07  1.616435e-06
1-69:3-10:4   -10.632602 -1.255806e+00  1.138509e-07  1.742330e-06
4-61:2-2:4     -9.827648  9.480666e-01  1.157675e-07  1.767908e-06
1-3:6-19:3    -31.194062 -3.764398e+01  1.192093e-07  1.794638e-06
2-5:1-26:6    -31.194062 -3.764398e+01  1.192093e-07  1.794638e-06
4-30-4:5-12:4 -31.194062 -3.764398e+01  1.192093e-07  1.794638e-06
4-30-4:5-5:5  -31.194062 -3.764398e+01  1.192093e-07  1.794638e-06
7-4-1:2-15:4  -31.194062 -3.764398e+01  1.192093e-07  1.794638e-06
7-4-1:6-6:4   -31.194062 -3.764398e+01  1.192093e-07  1.794638e-06
4-34:6-6:4    -11.033711 -1.464059e+00  1.192607e-07  1.794638e-06
2-70:6-19:6   -12.798156 -2.673636e+00  1.211526e-07  1.815525e-06
4-39:1-7:5    -12.798156 -2.673636e+00  1.211526e-07  1.815525e-06
1-3:3-3:5     -13.782969 -3.873935e+00  1.233129e-07  1.844066e-06
4-30-4:3-9:4  -14.345735 -4.748404e+00  1.308508e-07  1.948704e-06
4-30-4:5-5:4  -14.345735 -4.748404e+00  1.308508e-07  1.948704e-06
3-43:6-13:6   -13.171773 -3.096328e+00  1.405162e-07  2.079756e-06
4-59:6-13:1   -13.171773 -3.096328e+00  1.405162e-07  2.079756e-06
3-23:1-26:1   -12.990488  2.880952e+00  1.405162e-07  2.079756e-06
3-7:5-24:4    -11.416744 -1.687522e+00  1.426964e-07  2.107697e-06
4-61:3-16:6   -11.892289  1.907425e+00  1.587799e-07  2.335685e-06
4-34:2-15:6   -12.017712 -2.003570e+00  1.587799e-07  2.335685e-06
3-9:6-13:6    -12.490488 -2.458898e+00  1.616381e-07  2.372887e-06
5-51:3-10:3   -12.184771 -2.151469e+00  1.683763e-07  2.466782e-06
5-51:3-3:4     -9.882385  9.506614e-01  1.753817e-07  2.564201e-06
4-59:2-15:5    -9.115460  7.226154e-01  1.764786e-07  2.575015e-06
4-59:2-2:5     -9.585619 -8.677565e-01  1.980630e-07  2.884117e-06
4-39:1-26:5   -11.849845 -1.926403e+00  2.105454e-07  3.059700e-06
4-b:1-1:6     -13.414487  3.202880e+00  2.272136e-07  3.282075e-06
1-46:2-21:5   -13.803290 -3.833293e+00  2.272136e-07  3.282075e-06
3-66:6-13:4   -13.803290 -3.833293e+00  2.272136e-07  3.282075e-06
3-66:3-16:5   -31.223509 -3.758509e+01  2.384186e-07  3.416543e-06
4-59:6-6:3    -31.223509 -3.758509e+01  2.384186e-07  3.416543e-06
7-4-1:5-5:6   -31.223509 -3.758509e+01  2.384186e-07  3.416543e-06
7-4-1:6-6:6   -31.223509 -3.758509e+01  2.384186e-07  3.416543e-06
4-30-2:3-10:5 -14.367932 -4.704010e+00  2.463348e-07  3.522979e-06
1-18:4-17:5   -11.213194 -1.503711e+00  2.482078e-07  3.542736e-06
4-4:2-2:6     -11.253522  1.524809e+00  2.519413e-07  3.588918e-06
1-18:4-17:4    -9.544062  8.331645e-01  2.562884e-07  3.643642e-06
6-1:1-26:5    -12.628042 -2.569081e+00  2.571572e-07  3.648798e-06
4-59:3-16:4    -8.867888  6.557200e-01  2.577181e-07  3.649572e-06
1-46:6-13:4    -9.931114 -9.700850e-01  2.600930e-07  3.675981e-06
4-4:3-3:5     -11.629053  1.726624e+00  2.770266e-07  3.907647e-06
4-34:1-14:4   -12.290523 -2.214972e+00  2.786234e-07  3.914849e-06
4-39:2-21:6   -12.290523 -2.214972e+00  2.786234e-07  3.914849e-06
6-1:6-6:6     -10.753522 -1.288973e+00  3.151819e-07  4.419905e-06
1-46:6-19:4   -11.300077 -1.552007e+00  3.290846e-07  4.605907e-06
3-48:1-26:6   -11.534820  1.674502e+00  3.482478e-07  4.864670e-06
3-7:1-7:4     -10.821058  1.280560e+00  3.522819e-07  4.911504e-06
4-4:1-26:5    -12.725231  2.581392e+00  3.624578e-07  5.043622e-06
2-5:1-1:6     -13.824200 -3.791473e+00  4.176982e-07  5.756727e-06
4-31:3-16:4   -13.824200 -3.791473e+00  4.176982e-07  5.756727e-06
6-1:1-14:5    -13.824200 -3.791473e+00  4.176982e-07  5.756727e-06
2-5:6-19:3    -13.438941  3.153971e+00  4.176982e-07  5.756727e-06
3-48:3-3:3    -13.438941  3.153971e+00  4.176982e-07  5.756727e-06
3-21:5-24:4   -11.510809 -1.633621e+00  4.215921e-07  5.799305e-06
4-39:5-5:6    -12.642326 -2.540511e+00  4.336383e-07  5.953648e-06
3-21:3-10:6   -10.522169 -1.166116e+00  4.367142e-07  5.984479e-06
2-5:4-17:5    -12.303290 -2.189437e+00  4.566611e-07  6.245945e-06
1-69:2-8:6    -12.255931  2.119112e+00  4.588831e-07  6.264450e-06
3-33:6-19:5   -13.725231  3.411467e+00  4.628673e-07  6.283141e-06
3-30-3:5-5:4  -14.390834 -4.658206e+00  4.628673e-07  6.283141e-06
4-31:1-26:4   -14.390834 -4.658206e+00  4.628673e-07  6.283141e-06
3-15:6-19:4   -11.111315  1.390317e+00  4.693405e-07  6.359034e-06
3-20:3-3:1    -31.207032  3.761805e+01  4.768372e-07  6.400451e-06
3-9:7-27:6    -31.207032  3.761805e+01  4.768372e-07  6.400451e-06
1-24:1-26:4   -31.254210 -3.752369e+01  4.768372e-07  6.400451e-06
3-30-3:1-26:4 -31.254210 -3.752369e+01  4.768372e-07  6.400451e-06
4-30-4:2-2:5  -31.254210 -3.752369e+01  4.768372e-07  6.400451e-06
4-59:6-19:4    -7.966226 -4.760226e-01  4.885455e-07  6.545421e-06
6-1:3-22:4    -10.724364  1.238274e+00  5.289865e-07  7.074090e-06
1-3:6-13:6    -13.028192 -2.739634e+00  5.417769e-07  7.205033e-06
4-34:4-23:5   -13.028192 -2.739634e+00  5.417769e-07  7.205033e-06
4-31:3-9:5    -13.010809 -2.774399e+00  5.417769e-07  7.205033e-06
5-51:1-1:6    -11.492997 -1.669245e+00  5.636282e-07  7.481827e-06
2-70:4-17:4   -11.803290  1.781417e+00  5.663740e-07  7.504455e-06
1-8:6-13:5    -13.490488 -3.288973e+00  6.038536e-07  7.976933e-06
3-21:5-5:4     -9.640911  8.416395e-01  6.042460e-07  7.976933e-06
4-34:1-7:4    -11.975614 -1.873935e+00  6.114157e-07  8.056826e-06
3-48:1-14:5   -12.743968  2.543917e+00  6.240408e-07  8.193236e-06
1-46:3-3:5    -12.845735 -2.578479e+00  6.240408e-07  8.193236e-06
1-18:4-17:6   -12.052343 -1.934308e+00  6.539968e-07  8.570926e-06
1-2:6-13:4    -10.117511 -9.878031e-01  6.808571e-07  8.906748e-06
3-30:6-13:6   -11.194675 -1.435814e+00  6.904732e-07  9.016180e-06
3-15:6-6:4    -12.134129 -2.001691e+00  6.921917e-07  9.022274e-06
1-3:6-6:4     -10.836740  1.249196e+00  7.237095e-07  9.416062e-06
1-69:2-15:4   -11.450696 -1.619618e+00  7.439048e-07  9.661380e-06
3-15:2-15:5   -12.419009 -2.262006e+00  7.561281e-07  9.802466e-06
1-3:1-7:5     -13.053254  2.755422e+00  7.841572e-07  1.014759e-05
4-59:1-1:1    -14.138216  3.755422e+00  8.046627e-07  1.039428e-05
4-59:3-10:3   -11.881442 -1.863209e+00  8.142667e-07  1.049952e-05
3-7:6-6:4      -9.965866  9.301959e-01  8.285479e-07  1.066459e-05
1-69:2-2:4    -10.833879 -1.276262e+00  8.873047e-07  1.140052e-05
1-46:6-13:5   -11.953070 -1.919023e+00  8.909848e-07  1.142743e-05
1-24:1-1:4    -31.286275 -3.745956e+01  9.536743e-07  1.208099e-05
2-5:1-26:1    -31.286275 -3.745956e+01  9.536743e-07  1.208099e-05
4-30-2:5-12:4 -31.286275 -3.745956e+01  9.536743e-07  1.208099e-05
4-30-4:4-17:4 -31.286275 -3.745956e+01  9.536743e-07  1.208099e-05
4-30-4:4-17:6 -31.286275 -3.745956e+01  9.536743e-07  1.208099e-05
4-31:4-23:4   -31.286275 -3.745956e+01  9.536743e-07  1.208099e-05
7-4-1:2-21:4  -31.286275 -3.745956e+01  9.536743e-07  1.208099e-05
3-23:4-4:6    -11.880008  1.775983e+00  9.674891e-07  1.223449e-05
4-34:5-24:4   -10.313588  1.025029e+00  9.932751e-07  1.253858e-05
3-23:3-9:4     -9.180582 -6.990609e-01  9.954214e-07  1.254370e-05
4-39:6-6:5    -11.759559 -1.745830e+00  1.029887e-06  1.295537e-05
1-69:2-2:3    -12.763205  2.505443e+00  1.070912e-06  1.344797e-05
4-31:6-19:4   -13.510809 -3.248331e+00  1.084394e-06  1.359359e-05
1-18:6-19:5    -9.648146 -8.271583e-01  1.087126e-06  1.360417e-05
3-9:5-12:6    -12.046004  1.939846e+00  1.109726e-06  1.386292e-05
3-15:3-16:6   -12.122005  1.974062e+00  1.168812e-06  1.457577e-05
4-34:2-21:5   -12.671773 -2.481618e+00  1.220851e-06  1.517223e-05
5-a:2-2:4     -12.671773 -2.481618e+00  1.220851e-06  1.517223e-05
1-3:3-16:4    -12.432749 -2.234525e+00  1.241628e-06  1.540388e-05
3-21:1-26:4   -10.339105 -1.045701e+00  1.285189e-06  1.591691e-05
3-23:6-13:6   -10.283361 -1.011678e+00  1.379008e-06  1.704956e-05
3-48:1-1:6    -13.867932 -3.704010e+00  1.401175e-06  1.729395e-05
5-51:3-16:6   -10.980950 -1.303048e+00  1.440800e-06  1.775263e-05
4-34:2-21:4   -10.642326  1.132491e+00  1.469950e-06  1.808089e-05
3-74:5-12:3   -14.638216  4.755422e+00  1.549721e-06  1.902962e-05
4-4:3-22:1    -13.782969  3.295990e+00  1.624227e-06  1.987678e-05
5-a:4-17:6    -14.438941 -4.561991e+00  1.624227e-06  1.987678e-05
1-3:3-22:6    -13.064267 -2.667484e+00  1.636124e-06  1.992092e-05
1-69:3-22:1   -13.064267 -2.667484e+00  1.636124e-06  1.992092e-05
4-61:3-22:1   -12.920523  2.576098e+00  1.636124e-06  1.992092e-05
4-59:1-7:4     -9.907755  8.714921e-01  1.798387e-06  2.185966e-05
4-39:6-19:4    -9.165827 -6.893136e-01  1.822007e-06  2.210947e-05
3-30:4-17:4   -12.896675 -2.476600e+00  1.831543e-06  2.218784e-05
1-58:1-26:4   -31.319832 -3.739244e+01  1.907349e-06  2.295187e-05
1-69:4-4:3    -31.319832 -3.739244e+01  1.907349e-06  2.295187e-05
4-30-2:3-3:5  -31.319832 -3.739244e+01  1.907349e-06  2.295187e-05
7-4-1:2-8:6   -31.319832 -3.739244e+01  1.907349e-06  2.295187e-05
3-74:6-19:5   -12.446757 -2.206510e+00  2.031595e-06  2.440622e-05
1-46:3-22:4    -9.501053 -7.719869e-01  2.045737e-06  2.453523e-05
6-1:2-2:5     -12.560577 -2.318720e+00  2.057265e-06  2.463250e-05
3-74:3-3:6    -10.754425  1.178153e+00  2.096878e-06  2.506517e-05
4-39:3-9:5    -10.121755  9.358143e-01  2.293659e-06  2.737201e-05
3-43:3-9:6    -13.282969 -2.873935e+00  2.429908e-06  2.885466e-05
5-a:6-19:6    -13.282969 -2.873935e+00  2.429908e-06  2.885466e-05
3-74:4-17:6   -13.098352  2.665224e+00  2.429908e-06  2.885466e-05
1-2:2-8:1     -13.517712  2.996430e+00  2.556015e-06  3.030223e-05
1-18:1-14:6   -11.734539  1.643913e+00  2.731870e-06  3.228085e-05
4-4:3-16:5    -11.734539  1.643913e+00  2.731870e-06  3.228085e-05
3-23:6-19:1   -13.083004 -2.630010e+00  2.828878e-06  3.331789e-05
3-74:1-26:6   -12.942057  2.533029e+00  2.828878e-06  3.331789e-05
2-5:3-3:4      -9.293793 -6.986569e-01  2.836542e-06  3.335366e-05
4-31:3-9:4    -10.992997  1.261224e+00  2.872030e-06  3.371595e-05
1-24:3-9:4    -14.575451 -4.288973e+00  2.980232e-06  3.464760e-05
1-58:3-10:4   -14.575451 -4.288973e+00  2.980232e-06  3.464760e-05
1-8:2-21:4    -14.575451 -4.288973e+00  2.980232e-06  3.464760e-05
3-66:2-2:4    -14.575451 -4.288973e+00  2.980232e-06  3.464760e-05
4-34:2-2:3    -14.575451 -4.288973e+00  2.980232e-06  3.464760e-05
1-2:2-15:1    -14.671773  4.688307e+00  2.980232e-06  3.464760e-05
1-24:3-10:6   -14.464254 -4.511365e+00  3.032386e-06  3.514058e-05
4-30-2:3-10:4 -14.464254 -4.511365e+00  3.032386e-06  3.514058e-05
2-5:3-10:6    -11.728707 -1.642610e+00  3.276470e-06  3.790818e-05
3-21:2-15:4    -9.990488  8.809524e-01  3.286054e-06  3.795814e-05
2-5:6-13:1    -12.768096 -2.288973e+00  3.305267e-06  3.811898e-05
3-49:1-26:6   -12.514252  2.084486e+00  3.388828e-06  3.902024e-05
4-31:3-22:5   -13.553254 -3.163442e+00  3.465451e-06  3.971220e-05
5-a:2-15:6    -13.553254 -3.163442e+00  3.465451e-06  3.971220e-05
1-2:6-25:4    -13.303290  2.781417e+00  3.465451e-06  3.971220e-05
3-9:3-3:4     -10.845735  1.170459e+00  3.512458e-06  4.018698e-05
1-3:3-10:1    -31.355026 -3.732206e+01  3.814697e-06  4.296303e-05
1-3:3-9:3     -31.355026 -3.732206e+01  3.814697e-06  4.296303e-05
3-30-3:3-10:6 -31.355026 -3.732206e+01  3.814697e-06  4.296303e-05
4-30-4:1-26:4 -31.355026 -3.732206e+01  3.814697e-06  4.296303e-05
4-30-4:3-22:5 -31.355026 -3.732206e+01  3.814697e-06  4.296303e-05
5-51:4-17:3   -31.355026 -3.732206e+01  3.814697e-06  4.296303e-05
6-1:1-20:6    -31.355026 -3.732206e+01  3.814697e-06  4.296303e-05
7-4-1:3-3:3   -31.355026 -3.732206e+01  3.814697e-06  4.296303e-05
1-58:1-7:6    -31.324264  3.738358e+01  3.814697e-06  4.296303e-05
4-61:1-14:6   -31.324264  3.738358e+01  3.814697e-06  4.296303e-05
4-59:4-4:5    -11.120004  1.295990e+00  3.865427e-06  4.346646e-05
1-3:3-16:5    -13.914487 -3.610901e+00  4.649162e-06  5.219807e-05
4-61:4-17:6   -11.091837  1.277374e+00  4.724471e-06  5.296109e-05
3-7:1-26:6    -13.102241 -2.591535e+00  4.873598e-06  5.454798e-05
4-34:5-5:4    -10.239238 -9.613979e-01  5.166407e-06  5.773560e-05
3-48:4-4:6    -12.338936  1.953102e+00  5.378318e-06  6.001071e-05
4-4:2-21:4    -11.403303  1.411467e+00  5.458553e-06  6.081182e-05
1-3:4-17:4    -12.590637 -2.258599e+00  5.550521e-06  6.164585e-05
1-8:3-22:6    -12.590637 -2.258599e+00  5.550521e-06  6.164585e-05
4-34:3-3:6    -11.201075 -1.321763e+00  5.571423e-06  6.178280e-05
1-24:2-21:4   -14.490488 -4.458898e+00  5.647540e-06  6.224384e-05
1-24:2-2:6    -14.490488 -4.458898e+00  5.647540e-06  6.224384e-05
4-31:3-3:5    -14.490488 -4.458898e+00  5.647540e-06  6.224384e-05
4-31:5-12:6   -14.490488 -4.458898e+00  5.647540e-06  6.224384e-05
3-30-3:3-3:4  -14.606151 -4.227572e+00  5.722046e-06  6.287272e-05
4-30-2:2-2:4  -14.606151 -4.227572e+00  5.722046e-06  6.287272e-05
3-30:2-15:4   -10.259862  9.413250e-01  5.937019e-06  6.513551e-05
4-b:3-22:5    -12.005675  1.680654e+00  6.459073e-06  7.075531e-05
1-2:2-2:5     -10.110575  8.918407e-01  6.500829e-06  7.110467e-05
4-4:2-2:5     -11.604682  1.534777e+00  6.544227e-06  7.147089e-05
1-69:4-23:4   -11.937388 -1.751316e+00  7.244157e-06  7.899528e-05
3-7:3-10:4     -9.724725 -7.905978e-01  7.303424e-06  7.952127e-05
3-21:4-23:1   -31.392027 -3.724805e+01  7.629395e-06  8.220131e-05
3-30-3:5-24:4 -31.392027 -3.724805e+01  7.629395e-06  8.220131e-05
3-30:3-9:5    -31.392027 -3.724805e+01  7.629395e-06  8.220131e-05
4-31:3-22:6   -31.392027 -3.724805e+01  7.629395e-06  8.220131e-05
4-31:6-13:6   -31.392027 -3.724805e+01  7.629395e-06  8.220131e-05
5-a:1-1:6     -31.392027 -3.724805e+01  7.629395e-06  8.220131e-05
4-59:1-7:3    -31.367996  3.729612e+01  7.629395e-06  8.220131e-05
4-b:2-21:5    -12.184771  1.848531e+00  7.665168e-06  8.246348e-05
1-8:3-10:6    -11.294329 -1.341440e+00  7.733925e-06  8.307918e-05
1-69:3-3:6    -10.893748 -1.156522e+00  8.118472e-06  8.708027e-05
1-8:3-22:5    -13.122005 -2.552007e+00  8.364585e-06  8.945390e-05
2-5:1-14:4    -13.122005 -2.552007e+00  8.364585e-06  8.945390e-05
4-59:1-14:5   -13.938941 -3.561991e+00  8.430332e-06  8.975751e-05
1-69:1-14:5   -13.575451  2.880952e+00  8.430332e-06  8.975751e-05
4-b:5-24:4    -13.575451  2.880952e+00  8.430332e-06  8.975751e-05
4-34:6-19:4    -9.735307 -7.694332e-01  8.639505e-06  9.184889e-05
4-61:3-22:3   -12.845735  2.340384e+00  8.963039e-06  9.514814e-05
3-43:3-3:6    -12.622005 -2.195863e+00  9.063272e-06  9.607068e-05
1-2:4-4:6     -11.259559  1.337810e+00  9.102659e-06  9.634650e-05
1-3:3-22:4    -10.487260 -1.009513e+00  9.144586e-06  9.664835e-05
3-11:3-3:6    -11.774256  1.564479e+00  9.775071e-06  1.031606e-04
5-51:3-22:3   -12.127032 -1.784930e+00  1.009613e-05  1.063931e-04
1-8:4-23:4    -14.517712 -4.404450e+00  1.049042e-05  1.103868e-04
3-73:2-21:6   -14.743968  4.543917e+00  1.096725e-05  1.145681e-04
1-58:2-15:6   -14.243968  3.543917e+00  1.096725e-05  1.145681e-04
4-b:6-19:5    -14.243968  3.543917e+00  1.096725e-05  1.145681e-04
1-24:5-5:5    -14.638216 -4.163442e+00  1.096725e-05  1.145681e-04
4-31:2-2:6    -14.638216 -4.163442e+00  1.096725e-05  1.145681e-04
3-30:2-15:6   -11.949118 -1.727857e+00  1.109115e-05  1.156946e-04
3-11:6-6:4    -10.839105  1.124224e+00  1.129960e-05  1.176988e-04
5-51:2-21:6   -10.961041 -1.177941e+00  1.151589e-05  1.197785e-04
3-64:5-24:6   -13.171773  2.518382e+00  1.291349e-05  1.339286e-04
3-21:6-19:6   -13.345735 -2.748404e+00  1.291349e-05  1.339286e-04
1-69:3-22:3   -12.399613 -1.996792e+00  1.312744e-05  1.359520e-04
3-30:5-5:4    -11.268096 -1.288973e+00  1.355720e-05  1.402013e-04
3-72:3-16:4   -13.010809  2.395526e+00  1.429926e-05  1.476634e-04
3-23:3-16:6   -10.470927  9.578212e-01  1.467715e-05  1.513489e-04
3-33:4-4:6    -12.470724  1.920481e+00  1.473772e-05  1.517564e-04
3-30:1-1:6    -13.964254 -3.511365e+00  1.523644e-05  1.549089e-04
3-30-3:2-15:4 -31.431028 -3.717005e+01  1.525879e-05  1.549089e-04
3-30-3:2-2:6  -31.431028 -3.717005e+01  1.525879e-05  1.549089e-04
3-30-3:3-16:4 -31.431028 -3.717005e+01  1.525879e-05  1.549089e-04
4-30-2:6-13:5 -31.431028 -3.717005e+01  1.525879e-05  1.549089e-04
4-30-4:2-21:4 -31.431028 -3.717005e+01  1.525879e-05  1.549089e-04
4-30-4:6-13:6 -31.431028 -3.717005e+01  1.525879e-05  1.549089e-04
5-51:1-14:4   -31.431028 -3.717005e+01  1.525879e-05  1.549089e-04
7-4-1:3-22:1  -31.431028 -3.717005e+01  1.525879e-05  1.549089e-04
7-4-1:5-24:5  -31.431028 -3.717005e+01  1.525879e-05  1.549089e-04
6-1:2-8:6     -12.062419  1.732089e+00  1.571703e-05  1.593366e-04
6-1:6-19:4     -9.208625 -6.232788e-01  1.601293e-05  1.621084e-04
4-61:3-10:4    -9.436613  6.627722e-01  1.803767e-05  1.823500e-04
4-59:3-16:6   -10.436226  9.423529e-01  1.841043e-05  1.858577e-04
3-30:3-9:6    -12.316288 -1.888435e+00  1.916779e-05  1.932327e-04
1-2:3-22:1    -14.546004 -4.347866e+00  1.943111e-05  1.950689e-04
3-30-3:3-9:4  -14.546004 -4.347866e+00  1.943111e-05  1.950689e-04
4-30-4:6-13:4 -14.546004 -4.347866e+00  1.943111e-05  1.950689e-04
1-18:7-27:4   -11.742191  1.500348e+00  1.951909e-05  1.956796e-04
1-69:2-21:3   -14.671773 -4.096328e+00  2.098083e-05  2.094596e-04
3-30-3:6-13:6 -14.671773 -4.096328e+00  2.098083e-05  2.094596e-04
3-48:1-1:3    -14.671773 -4.096328e+00  2.098083e-05  2.094596e-04
4-39:3-22:4    -8.700333 -5.161061e-01  2.130775e-05  2.124291e-04
4-59:1-14:4   -12.073575 -1.678015e+00  2.168924e-05  2.159337e-04
1-18:6-13:4    -9.329274 -6.491482e-01  2.233040e-05  2.220104e-04
4-39:2-21:4   -10.661647 -1.007402e+00  2.361287e-05  2.344374e-04
3-21:3-9:5    -12.654799 -2.130275e+00  2.386133e-05  2.365784e-04
1-18:2-2:4     -8.654963  5.048781e-01  2.422342e-05  2.398385e-04
4-31:2-15:5   -13.163236 -2.469545e+00  2.434256e-05  2.405751e-04
3-74:2-8:6    -12.078274  1.700380e+00  2.436457e-05  2.405751e-04
2-70:3-10:5   -12.594485  1.924021e+00  2.490403e-05  2.455653e-04
4-4:4-17:4    -11.449118  1.319837e+00  2.525819e-05  2.485574e-04
1-69:5-12:4   -11.782969 -1.534085e+00  2.529110e-05  2.485574e-04
3-30:3-22:4    -9.813670 -7.654107e-01  2.531092e-05  2.485574e-04
2-5:3-10:1    -12.840291 -2.144583e+00  2.544860e-05  2.492303e-04
4-4:1-1:4     -12.760772  2.170459e+00  2.544860e-05  2.492303e-04
3-21:4-4:4    -10.945187  1.094356e+00  2.662996e-05  2.604460e-04
4-4:3-9:4     -11.291156  1.274616e+00  2.717641e-05  2.654303e-04
1-18:5-12:5   -10.471638 -9.338776e-01  2.730265e-05  2.663024e-04
3-9:6-13:4    -12.330861 -1.859288e+00  3.011591e-05  2.882971e-04
3-7:6-19:6    -12.345735 -1.829541e+00  3.011591e-05  2.882971e-04
1-24:6-13:4   -31.472259 -3.708759e+01  3.051758e-05  2.882971e-04
1-3:7-27:4    -31.472259 -3.708759e+01  3.051758e-05  2.882971e-04
2-70:3-9:5    -31.472259 -3.708759e+01  3.051758e-05  2.882971e-04
3-66:5-12:6   -31.472259 -3.708759e+01  3.051758e-05  2.882971e-04
4-30-2:1-26:5 -31.472259 -3.708759e+01  3.051758e-05  2.882971e-04
4-30-2:2-15:5 -31.472259 -3.708759e+01  3.051758e-05  2.882971e-04
4-30-4:1-1:4  -31.472259 -3.708759e+01  3.051758e-05  2.882971e-04
4-31:5-5:6    -31.472259 -3.708759e+01  3.051758e-05  2.882971e-04
4-4:1-14:1    -31.472259 -3.708759e+01  3.051758e-05  2.882971e-04
7-4-1:1-26:6  -31.472259 -3.708759e+01  3.051758e-05  2.882971e-04
3-53:3-22:1   -31.464318  3.710347e+01  3.051758e-05  2.882971e-04
3-43:2-15:6   -31.515991 -3.700013e+01  3.051758e-05  2.882971e-04
3-43:2-21:6   -31.515991 -3.700013e+01  3.051758e-05  2.882971e-04
3-66:5-5:6    -31.515991 -3.700013e+01  3.051758e-05  2.882971e-04
3-72:1-1:6    -31.515991 -3.700013e+01  3.051758e-05  2.882971e-04
4-30-2:1-1:4  -31.515991 -3.700013e+01  3.051758e-05  2.882971e-04
4-30-2:5-5:4  -31.515991 -3.700013e+01  3.051758e-05  2.882971e-04
4-30-2:6-19:4 -31.515991 -3.700013e+01  3.051758e-05  2.882971e-04
4-30-4:2-15:4 -31.515991 -3.700013e+01  3.051758e-05  2.882971e-04
4-30-4:2-21:5 -31.515991 -3.700013e+01  3.051758e-05  2.882971e-04
4-31:1-1:4    -31.515991 -3.700013e+01  3.051758e-05  2.882971e-04
7-4-1:1-1:5   -31.515991 -3.700013e+01  3.051758e-05  2.882971e-04
5-51:3-9:4     -9.465866  6.617839e-01  3.070240e-05  2.896635e-04
3-23:1-1:4    -10.395210 -9.334920e-01  3.107943e-05  2.928373e-04
6-1:6-19:6     -9.452303 -6.502389e-01  3.241895e-05  3.050598e-04
4-39:5-5:5    -12.086811 -1.651543e+00  3.328235e-05  3.123687e-04
4-61:3-22:6   -12.021188  1.649627e+00  3.328235e-05  3.123687e-04
1-2:6-6:4     -11.531277 -1.330195e+00  3.670046e-05  3.440012e-04
2-5:1-7:4     -11.461041 -1.347866e+00  3.803795e-05  3.560747e-04
3-9:2-15:6    -13.390834 -2.658206e+00  3.855815e-05  3.604762e-04
1-24:2-2:4    -14.706968 -4.025938e+00  4.005432e-05  3.720510e-04
1-3:5-5:5     -14.706968 -4.025938e+00  4.005432e-05  3.720510e-04
2-5:2-2:3     -14.706968 -4.025938e+00  4.005432e-05  3.720510e-04
4-30-4:3-10:6 -14.706968 -4.025938e+00  4.005432e-05  3.720510e-04
5-a:5-24:6    -14.706968 -4.025938e+00  4.005432e-05  3.720510e-04
3-74:3-16:6   -12.616019  1.880952e+00  4.056036e-05  3.762665e-04
4-34:2-2:4    -10.343093 -8.922138e-01  4.144868e-05  3.840129e-04
1-69:1-1:6    -12.859528 -2.106109e+00  4.193416e-05  3.875146e-04
3-21:2-21:6   -12.859528 -2.106109e+00  4.193416e-05  3.875146e-04
4-61:3-16:3   -12.914487  2.202880e+00  4.227702e-05  3.901828e-04
4-34:4-23:4   -10.990488 -1.119048e+00  4.270200e-05  3.936011e-04
1-18:2-2:3    -11.769938  1.444853e+00  4.368932e-05  4.021873e-04
2-70:6-13:4   -11.338598 -1.252903e+00  4.656987e-05  4.281577e-04
1-8:2-15:4    -12.360922 -1.799167e+00  4.710438e-05  4.325202e-04
1-69:3-22:5   -10.482910 -9.113351e-01  4.785356e-05  4.388402e-04
1-24:3-22:5   -14.017712 -3.404450e+00  4.923344e-05  4.475090e-04
1-3:3-9:5     -14.017712 -3.404450e+00  4.923344e-05  4.475090e-04
1-46:3-9:5    -14.017712 -3.404450e+00  4.923344e-05  4.475090e-04
1-69:1-14:6   -14.017712 -3.404450e+00  4.923344e-05  4.475090e-04
1-8:3-9:6     -14.017712 -3.404450e+00  4.923344e-05  4.475090e-04
3-23:2-8:1    -14.017712 -3.404450e+00  4.923344e-05  4.475090e-04
5-a:2-21:5    -14.017712 -3.404450e+00  4.923344e-05  4.475090e-04
4-59:1-26:5   -10.702473 -9.878031e-01  5.120483e-05  4.648419e-04
4-59:2-2:3    -12.461041 -1.873935e+00  5.209447e-05  4.717298e-04
4-b:3-9:5     -12.340291  1.736562e+00  5.209447e-05  4.717298e-04
2-70:6-13:5   -12.432749  1.765475e+00  5.703812e-05  5.152014e-04
4-39:2-15:6   -12.569837 -1.960350e+00  5.703812e-05  5.152014e-04
1-24:3-10:4   -13.671773 -2.926403e+00  5.947612e-05  5.365505e-04
3-30:6-13:4   -10.074043 -7.959326e-01  6.087469e-05  5.384840e-04
1-2:2-21:4    -11.004823  1.103345e+00  6.099636e-05  5.384840e-04
1-46:4-23:5   -31.562545 -3.690702e+01  6.103516e-05  5.384840e-04
1-46:5-5:1    -31.562545 -3.690702e+01  6.103516e-05  5.384840e-04
1-58:5-12:4   -31.562545 -3.690702e+01  6.103516e-05  5.384840e-04
1-69:6-6:3    -31.562545 -3.690702e+01  6.103516e-05  5.384840e-04
1-8:1-26:3    -31.562545 -3.690702e+01  6.103516e-05  5.384840e-04
3-30-3:2-21:4 -31.562545 -3.690702e+01  6.103516e-05  5.384840e-04
3-66:6-19:5   -31.562545 -3.690702e+01  6.103516e-05  5.384840e-04
4-30-2:3-9:4  -31.562545 -3.690702e+01  6.103516e-05  5.384840e-04
4-30-4:1-7:4  -31.562545 -3.690702e+01  6.103516e-05  5.384840e-04
4-31:1-7:4    -31.562545 -3.690702e+01  6.103516e-05  5.384840e-04
4-31:5-5:5    -31.562545 -3.690702e+01  6.103516e-05  5.384840e-04
4-31:6-25:4   -31.562545 -3.690702e+01  6.103516e-05  5.384840e-04
7-4-1:1-14:4  -31.562545 -3.690702e+01  6.103516e-05  5.384840e-04
7-4-1:4-17:4  -31.562545 -3.690702e+01  6.103516e-05  5.384840e-04
7-4-1:4-23:6  -31.562545 -3.690702e+01  6.103516e-05  5.384840e-04
7-4-1:6-6:3   -31.562545 -3.690702e+01  6.103516e-05  5.384840e-04
3-15:6-13:5   -12.531719  1.798490e+00  6.169641e-05  5.423265e-04
3-30:3-10:5   -12.689156 -2.061562e+00  6.169641e-05  5.423265e-04
5-51:1-26:5   -12.689156 -2.061562e+00  6.169641e-05  5.423265e-04
3-11:2-21:4   -11.522496  1.270899e+00  6.270383e-05  5.505106e-04
3-23:4-23:6   -11.437388  1.248684e+00  6.467045e-05  5.663969e-04
5-a:3-9:6     -11.437388  1.248684e+00  6.467045e-05  5.663969e-04
1-46:2-2:5    -12.282969 -1.704010e+00  6.530630e-05  5.712717e-04
3-11:3-22:1   -13.951487  2.958955e+00  6.604195e-05  5.768814e-04
2-70:4-17:6   -13.414487 -2.610901e+00  6.618770e-05  5.768814e-04
3-21:5-24:6   -13.414487 -2.610901e+00  6.618770e-05  5.768814e-04
3-74:3-9:4    -10.598595 -9.549717e-01  6.647590e-05  5.786936e-04
4-59:2-21:5   -10.970724 -1.079519e+00  6.738407e-05  5.858919e-04
3-23:6-6:4     -9.560807 -6.524798e-01  6.759720e-05  5.870369e-04
3-66:5-5:4    -13.206968 -2.382082e+00  6.960169e-05  6.029916e-04
5-a:2-21:6    -13.206968 -2.382082e+00  6.960169e-05  6.029916e-04
3-66:1-26:4   -13.031719 -2.206510e+00  7.025478e-05  6.079189e-04
4-b:4-17:4    -11.845735  1.421521e+00  7.555811e-05  6.515720e-04
1-24:3-10:5   -14.782969 -3.873935e+00  7.629395e-05  6.515720e-04
4-30-2:3-3:4  -14.782969 -3.873935e+00  7.629395e-05  6.515720e-04
4-31:1-1:5    -14.782969 -3.873935e+00  7.629395e-05  6.515720e-04
4-39:6-13:1   -14.782969 -3.873935e+00  7.629395e-05  6.515720e-04
2-70:3-3:3    -14.824200  4.383453e+00  7.629395e-05  6.515720e-04
1-3:1-14:4    -14.743968 -3.951938e+00  7.629395e-05  6.515720e-04
3-7:1-7:3     -14.743968 -3.951938e+00  7.629395e-05  6.515720e-04
4-30-2:6-13:4 -14.743968 -3.951938e+00  7.629395e-05  6.515720e-04
4-34:7-27:6   -14.743968 -3.951938e+00  7.629395e-05  6.515720e-04
4-59:1-20:6   -14.743968 -3.951938e+00  7.629395e-05  6.515720e-04
3-15:6-19:6   -11.739238  1.383453e+00  8.215922e-05  7.008327e-04
3-23:3-22:5   -11.078274 -1.108400e+00  8.407392e-05  7.163177e-04
3-53:1-26:4   -11.640268  1.350438e+00  8.715479e-05  7.416903e-04
2-5:6-6:5     -10.734539  9.480666e-01  8.768706e-05  7.451637e-04
3-49:2-15:1   -13.671773  2.688307e+00  8.797646e-05  7.451637e-04
2-5:3-9:3     -14.046004 -3.347866e+00  8.797646e-05  7.451637e-04
3-53:3-22:3   -14.046004 -3.347866e+00  8.797646e-05  7.451637e-04
3-21:3-3:5    -12.586811 -1.926403e+00  9.021490e-05  7.632265e-04
1-2:3-9:6     -11.798796  1.387138e+00  9.612987e-05  8.123143e-04
3-30:5-24:4   -12.064267 -1.497559e+00  1.014771e-04  8.564954e-04
3-23:7-27:4   -11.766870 -1.410279e+00  1.025964e-04  8.649292e-04
4-61:4-4:6    -12.661118  1.790755e+00  1.060447e-04  8.929556e-04
4-39:3-22:6   -11.660589 -1.334060e+00  1.071477e-04  9.011908e-04
3-48:6-19:4    -9.524080  6.238754e-01  1.074893e-04  9.030102e-04
4-34:3-10:4    -9.158018 -5.530342e-01  1.115848e-04  9.363253e-04
3-48:3-22:6   -10.821553  9.878676e-01  1.117435e-04  9.365661e-04
3-33:2-8:6    -12.829524  2.032955e+00  1.122214e-04  9.383898e-04
5-a:1-26:6    -12.899613 -2.025938e+00  1.122214e-04  9.383898e-04
3-49:1-26:4   -13.229870 -2.336278e+00  1.168419e-04  9.747641e-04
5-a:5-12:6    -13.229870 -2.336278e+00  1.168419e-04  9.747641e-04
4-61:5-12:6   -12.069837  1.552330e+00  1.170554e-04  9.754167e-04
1-58:6-19:4   -31.612313 -3.680748e+01  1.220703e-04  1.003287e-03
2-5:2-2:1     -31.612313 -3.680748e+01  1.220703e-04  1.003287e-03
2-5:5-24:1    -31.612313 -3.680748e+01  1.220703e-04  1.003287e-03
4-30-4:6-19:4 -31.612313 -3.680748e+01  1.220703e-04  1.003287e-03
4-34:6-6:3    -31.612313 -3.680748e+01  1.220703e-04  1.003287e-03
5-51:7-27:5   -31.612313 -3.680748e+01  1.220703e-04  1.003287e-03
5-a:4-4:3     -31.612313 -3.680748e+01  1.220703e-04  1.003287e-03
5-a:6-25:6    -31.612313 -3.680748e+01  1.220703e-04  1.003287e-03
7-4-1:1-7:4   -31.612313 -3.680748e+01  1.220703e-04  1.003287e-03
7-4-1:4-17:6  -31.612313 -3.680748e+01  1.220703e-04  1.003287e-03
3-64:2-2:1    -31.517776  3.699656e+01  1.220703e-04  1.003287e-03
4-61:6-25:2   -31.517776  3.699656e+01  1.220703e-04  1.003287e-03
4-59:6-6:5    -10.993626 -1.033716e+00  1.253582e-04  1.029137e-03
4-61:5-5:5    -11.653752  1.323471e+00  1.266112e-04  1.038240e-03
1-46:5-24:4   -12.493835 -1.808347e+00  1.275388e-04  1.044659e-03
3-23:2-15:6    -9.989810  7.358105e-01  1.298767e-04  1.062601e-03
3-23:5-5:5    -12.003972 -1.431931e+00  1.308388e-04  1.069258e-03
2-5:5-5:5     -12.225231 -1.588533e+00  1.345141e-04  1.098049e-03
6-1:2-15:5    -11.813670  1.357390e+00  1.416371e-04  1.154887e-03
1-46:2-15:6   -12.604193 -1.891637e+00  1.419707e-04  1.156299e-03
1-2:2-15:4    -10.460040  8.532074e-01  1.422113e-04  1.156951e-03
3-23:5-5:4     -9.073794 -5.248770e-01  1.432084e-04  1.163749e-03
1-24:6-19:6   -14.824200 -3.791473e+00  1.449585e-04  1.170057e-03
1-3:1-26:3    -14.824200 -3.791473e+00  1.449585e-04  1.170057e-03
1-46:1-7:4    -14.824200 -3.791473e+00  1.449585e-04  1.170057e-03
4-30-4:3-3:4  -14.824200 -3.791473e+00  1.449585e-04  1.170057e-03
5-a:3-16:6    -14.824200 -3.791473e+00  1.449585e-04  1.170057e-03
2-70:4-4:6    -14.867932  4.295990e+00  1.449585e-04  1.170057e-03
1-3:1-26:4    -10.885040 -1.025938e+00  1.504186e-04  1.212771e-03
4-4:6-6:6     -12.225231  1.581392e+00  1.538890e-04  1.239365e-03
1-46:3-22:3   -14.075451 -3.288973e+00  1.565218e-04  1.257758e-03
2-5:5-24:6    -14.075451 -3.288973e+00  1.565218e-04  1.257758e-03
1-69:6-19:4    -9.951339  7.006854e-01  1.575748e-04  1.264809e-03
3-23:6-13:1   -12.782969 -1.873935e+00  1.701552e-04  1.362754e-03
4-39:1-14:4   -12.782969 -1.873935e+00  1.701552e-04  1.362754e-03
4-61:1-26:6   -12.309760  1.598553e+00  1.751267e-04  1.401014e-03
3-11:1-26:4   -11.241008  1.130931e+00  1.783572e-04  1.425276e-03
1-3:4-4:4     -13.725231 -2.819487e+00  1.799911e-04  1.433565e-03
4-39:3-22:1   -13.725231 -2.819487e+00  1.799911e-04  1.433565e-03
4-59:3-10:1   -13.725231 -2.819487e+00  1.799911e-04  1.433565e-03
6-1:4-17:4    -12.920523 -1.984118e+00  1.821658e-04  1.449284e-03
1-18:1-1:5    -11.729870 -1.336278e+00  1.831166e-04  1.455242e-03
4-39:1-26:4    -9.954310 -7.124717e-01  1.894240e-04  1.503710e-03
4-4:4-4:4     -12.990488  2.050877e+00  1.910764e-04  1.513493e-03
3-15:3-10:5   -13.075451 -2.119048e+00  1.910764e-04  1.513493e-03
5-51:3-3:5    -12.510809 -1.774399e+00  1.980395e-04  1.566925e-03
1-18:3-10:4    -9.078701 -5.150627e-01  2.020619e-04  1.596998e-03
3-53:6-6:4    -12.163236  1.530455e+00  2.037219e-04  1.606594e-03
1-18:3-10:3   -12.240418 -1.558159e+00  2.037219e-04  1.606594e-03
5-51:2-8:4    -11.790523 -1.362973e+00  2.168039e-04  1.707893e-03
3-49:3-22:1   -14.031719  2.798490e+00  2.212524e-04  1.741034e-03
4-4:5-5:4     -11.107132  1.032955e+00  2.268110e-04  1.781447e-03
5-51:4-23:6   -12.092558 -1.440976e+00  2.268824e-04  1.781447e-03
3-33:3-16:6   -12.243968  1.543917e+00  2.344459e-04  1.836832e-03
4-4:2-8:4     -12.243968  1.543917e+00  2.344459e-04  1.836832e-03
1-2:7-27:5    -31.665771 -3.670057e+01  2.441406e-04  1.880091e-03
1-46:1-1:5    -31.665771 -3.670057e+01  2.441406e-04  1.880091e-03
1-8:2-15:5    -31.665771 -3.670057e+01  2.441406e-04  1.880091e-03
2-5:5-12:1    -31.665771 -3.670057e+01  2.441406e-04  1.880091e-03
3-20:3-10:3   -31.665771 -3.670057e+01  2.441406e-04  1.880091e-03
3-30-3:2-15:6 -31.665771 -3.670057e+01  2.441406e-04  1.880091e-03
3-30:5-12:1   -31.665771 -3.670057e+01  2.441406e-04  1.880091e-03
3-66:2-8:1    -31.665771 -3.670057e+01  2.441406e-04  1.880091e-03
3-66:2-8:4    -31.665771 -3.670057e+01  2.441406e-04  1.880091e-03
3-66:4-23:6   -31.665771 -3.670057e+01  2.441406e-04  1.880091e-03
4-30-2:3-10:6 -31.665771 -3.670057e+01  2.441406e-04  1.880091e-03
4-30-2:6-6:4  -31.665771 -3.670057e+01  2.441406e-04  1.880091e-03
4-30-4:3-3:6  -31.665771 -3.670057e+01  2.441406e-04  1.880091e-03
7-4-1:1-7:6   -31.665771 -3.670057e+01  2.441406e-04  1.880091e-03
7-4-1:2-21:6  -31.665771 -3.670057e+01  2.441406e-04  1.880091e-03
7-4-1:6-13:1  -31.665771 -3.670057e+01  2.441406e-04  1.880091e-03
4-4:6-19:5    -11.853979 -1.392066e+00  2.564886e-04  1.973073e-03
2-5:3-3:5     -10.456846  8.186681e-01  2.621681e-04  2.014614e-03
3-21:5-5:5    -11.741599 -1.312819e+00  2.636368e-04  2.023742e-03
4-39:6-6:6    -12.171773 -1.481618e+00  2.642787e-04  2.026511e-03
1-3:3-3:6     -12.425084 -1.670843e+00  2.685401e-04  2.057000e-03
4-b:5-12:6    -12.753522  1.880952e+00  2.715392e-04  2.077373e-03
3-43:4-4:4    -14.914487  4.202880e+00  2.746582e-04  2.077373e-03
6-1:2-15:1    -14.914487  4.202880e+00  2.746582e-04  2.077373e-03
1-3:4-17:5    -14.867932 -3.704010e+00  2.746582e-04  2.077373e-03
1-69:7-27:4   -14.867932 -3.704010e+00  2.746582e-04  2.077373e-03
3-13:3-9:4    -14.867932 -3.704010e+00  2.746582e-04  2.077373e-03
3-43:4-23:4   -14.867932 -3.704010e+00  2.746582e-04  2.077373e-03
3-66:3-3:6    -14.867932 -3.704010e+00  2.746582e-04  2.077373e-03
3-66:6-6:4    -14.867932 -3.704010e+00  2.746582e-04  2.077373e-03
3-73:6-13:4   -14.867932 -3.704010e+00  2.746582e-04  2.077373e-03
4-30-4:3-16:5 -14.867932 -3.704010e+00  2.746582e-04  2.077373e-03
4-39:3-10:1   -14.867932 -3.704010e+00  2.746582e-04  2.077373e-03
1-69:3-10:3   -14.106151 -3.227572e+00  2.771616e-04  2.091917e-03
4-59:4-17:1   -14.106151 -3.227572e+00  2.771616e-04  2.091917e-03
1-3:3-3:4     -11.271785 -1.082522e+00  2.845286e-04  2.145274e-03
1-2:6-13:5    -10.669897 -8.706600e-01  2.871085e-04  2.160282e-03
5-a:3-3:6     -12.031719 -1.376435e+00  2.871184e-04  2.160282e-03
1-2:6-19:6    -11.053254  1.006483e+00  2.927402e-04  2.197991e-03
4-39:6-19:5   -11.111068 -1.042812e+00  2.927402e-04  2.197991e-03
3-64:4-17:4   -12.942057 -1.941049e+00  2.940769e-04  2.205730e-03
1-18:2-8:6    -11.294329  1.103345e+00  2.959602e-04  2.217548e-03
3-23:4-17:4    -9.908593 -6.712202e-01  2.967700e-04  2.221306e-03
4-39:3-22:5   -10.408873 -8.083468e-01  3.032365e-04  2.267353e-03
3-30:4-23:4   -12.255931 -1.527132e+00  3.069470e-04  2.292719e-03
3-43:1-26:4   -13.753522 -2.762904e+00  3.107488e-04  2.313923e-03
3-66:2-21:4   -13.753522 -2.762904e+00  3.107488e-04  2.313923e-03
4-59:2-15:1   -13.753522 -2.762904e+00  3.107488e-04  2.313923e-03
6-1:3-16:5    -13.098352 -2.073244e+00  3.125512e-04  2.324942e-03
3-21:3-22:5   -10.542406  8.148632e-01  3.144410e-04  2.336588e-03
5-51:3-9:3    -13.277977 -2.240063e+00  3.240635e-04  2.405612e-03
2-70:1-1:6    -13.313670  2.234589e+00  3.249142e-04  2.409446e-03
6-1:2-2:4     -10.042070  6.890011e-01  3.595272e-04  2.663383e-03
2-5:6-19:6    -11.866524 -1.366975e+00  3.713401e-04  2.748069e-03
4-34:1-26:6   -11.753522 -1.288973e+00  3.777920e-04  2.792949e-03
3-48:5-24:4   -11.649576 -1.221858e+00  3.783428e-04  2.794154e-03
3-21:3-9:4     -9.769170  6.320391e-01  3.837581e-04  2.831247e-03
4-39:6-19:6   -11.119505 -1.025938e+00  3.961778e-04  2.919887e-03
3-49:7-27:4   -14.075451  2.711027e+00  4.024506e-04  2.954036e-03
4-4:1-14:6    -14.075451  2.711027e+00  4.024506e-04  2.954036e-03
4-b:7-27:4    -14.075451  2.711027e+00  4.024506e-04  2.954036e-03
3-15:1-26:5   -14.324200  3.383453e+00  4.024506e-04  2.954036e-03
1-18:2-15:4    -8.942716  4.680134e-01  4.089754e-04  2.998876e-03
3-53:2-15:4   -12.349845  1.518382e+00  4.095415e-04  2.999974e-03
1-46:3-3:6    -11.814978 -1.314064e+00  4.496480e-04  3.290419e-03
3-30:1-1:4    -12.271785 -1.495423e+00  4.600050e-04  3.362795e-03
2-5:1-1:5     -12.546004 -1.704010e+00  4.697573e-04  3.430609e-03
3-74:3-10:5   -12.964254 -1.896655e+00  4.719867e-04  3.443401e-03
3-7:3-22:4    -10.243894 -7.350370e-01  4.810860e-04  3.491598e-03
1-18:6-6:1    -31.723509 -3.658509e+01  4.882813e-04  3.491598e-03
1-24:3-3:5    -31.723509 -3.658509e+01  4.882813e-04  3.491598e-03
1-58:7-27:6   -31.723509 -3.658509e+01  4.882813e-04  3.491598e-03
1-8:3-9:3     -31.723509 -3.658509e+01  4.882813e-04  3.491598e-03
1-8:6-19:1    -31.723509 -3.658509e+01  4.882813e-04  3.491598e-03
1-8:6-25:5    -31.638280  3.675555e+01  4.882813e-04  3.491598e-03
3-30-3:3-22:6 -31.723509 -3.658509e+01  4.882813e-04  3.491598e-03
3-h:1-1:4     -31.638280  3.675555e+01  4.882813e-04  3.491598e-03
3-h:2-8:6     -31.638280  3.675555e+01  4.882813e-04  3.491598e-03
4-30-2:2-2:5  -31.723509 -3.658509e+01  4.882813e-04  3.491598e-03
4-30-2:6-6:5  -31.723509 -3.658509e+01  4.882813e-04  3.491598e-03
4-30-4:1-7:5  -31.723509 -3.658509e+01  4.882813e-04  3.491598e-03
4-30-4:5-5:6  -31.723509 -3.658509e+01  4.882813e-04  3.491598e-03
4-34:6-13:1   -31.723509 -3.658509e+01  4.882813e-04  3.491598e-03
4-61:2-8:2    -31.723509 -3.658509e+01  4.882813e-04  3.491598e-03
7-4-1:1-14:5  -31.723509 -3.658509e+01  4.882813e-04  3.491598e-03
7-4-1:4-23:5  -31.723509 -3.658509e+01  4.882813e-04  3.491598e-03
3-64:3-10:5   -13.782969  2.465915e+00  4.882813e-04  3.491598e-03
3-73:3-3:5    -13.782969  2.465915e+00  4.882813e-04  3.491598e-03
4-59:1-1:4    -10.683133 -8.441878e-01  4.897931e-04  3.498938e-03
2-5:2-2:4      -9.505355 -5.676886e-01  4.910419e-04  3.504387e-03
1-24:1-26:6   -14.914487 -3.610901e+00  5.187988e-04  3.666178e-03
1-24:3-3:6    -14.914487 -3.610901e+00  5.187988e-04  3.666178e-03
1-2:2-2:1     -14.914487 -3.610901e+00  5.187988e-04  3.666178e-03
1-8:3-3:5     -14.914487 -3.610901e+00  5.187988e-04  3.666178e-03
3-7:1-14:6    -14.914487 -3.610901e+00  5.187988e-04  3.666178e-03
3-7:4-4:5     -14.914487 -3.610901e+00  5.187988e-04  3.666178e-03
4-30-2:3-16:4 -14.914487 -3.610901e+00  5.187988e-04  3.666178e-03
4-39:2-15:1   -14.914487 -3.610901e+00  5.187988e-04  3.666178e-03
3-74:6-6:1    -14.964254  4.103345e+00  5.187988e-04  3.666178e-03
4-b:6-25:4    -14.964254  4.103345e+00  5.187988e-04  3.666178e-03
3-11:3-22:3   -13.546004  2.295990e+00  5.335212e-04  3.751698e-03
1-46:6-6:5    -13.782969 -2.704010e+00  5.335212e-04  3.751698e-03
3-23:2-15:5   -11.661118 -1.198775e+00  5.347215e-04  3.751698e-03
4-b:3-16:4    -11.813670  1.234589e+00  5.349642e-04  3.751698e-03
3-33:1-1:4    -13.171773  2.073597e+00  5.350527e-04  3.751698e-03
4-34:2-21:6   -13.303290 -2.189437e+00  5.350527e-04  3.751698e-03
1-2:3-3:5     -12.362318 -1.545312e+00  5.354355e-04  3.751698e-03
3-11:2-8:4    -12.517712  1.595550e+00  5.355851e-04  3.751698e-03
3-43:5-5:4    -12.659006 -1.782013e+00  5.355851e-04  3.751698e-03
3-49:3-10:4   -11.765646 -1.264725e+00  5.387802e-04  3.770415e-03
2-5:3-22:5    -10.945187 -9.056440e-01  5.715227e-04  3.995670e-03
1-18:3-3:5     -9.352814  5.244671e-01  5.725308e-04  3.998839e-03
5-51:6-13:5   -10.871817 -9.116055e-01  5.809880e-04  4.053980e-03
1-69:5-5:4    -10.711490 -8.469681e-01  5.846388e-04  4.075509e-03
3-7:3-3:4     -10.249028 -7.247687e-01  6.057766e-04  4.218780e-03
3-23:3-10:5   -10.368108 -7.490980e-01  6.125635e-04  4.261928e-03
3-64:6-13:6   -12.734539  1.643913e+00  6.795483e-04  4.723417e-03
1-18:1-7:5    -12.287996 -1.463002e+00  6.855642e-04  4.760642e-03
3-74:1-14:4   -11.248133  9.647840e-01  7.275706e-04  5.047477e-03
4-39:5-24:1   -14.367932  3.295990e+00  7.286072e-04  5.049808e-03
4-59:4-17:5   -10.634511 -8.260006e-01  8.113466e-04  5.617854e-03
1-3:4-23:4    -13.146460 -1.977029e+00  8.213953e-04  5.671485e-03
6-1:2-8:5     -13.146460 -1.977029e+00  8.213953e-04  5.671485e-03
4-4:6-6:4     -11.218328  9.513417e-01  8.214525e-04  5.671485e-03
1-2:3-22:3    -12.678243 -1.743538e+00  8.240824e-04  5.673339e-03
3-15:2-2:6    -12.678243 -1.743538e+00  8.240824e-04  5.673339e-03
3-23:2-2:3    -12.678243 -1.743538e+00  8.240824e-04  5.673339e-03
4-34:3-3:4     -9.740196  5.740917e-01  8.411759e-04  5.785492e-03
3-20:3-10:6   -13.824200  2.383453e+00  8.554459e-04  5.866845e-03
3-7:1-7:5     -14.171773 -3.096328e+00  8.554459e-04  5.866845e-03
4-34:3-10:1   -14.171773 -3.096328e+00  8.554459e-04  5.866845e-03
3-33:2-2:4    -11.344029 -1.035854e+00  8.737198e-04  5.986476e-03
1-8:3-10:5    -11.629053 -1.134644e+00  8.775518e-04  6.003774e-03
4-61:5-24:6   -13.202473  2.012197e+00  8.779103e-04  6.003774e-03
1-3:2-21:5    -13.813670 -2.642610e+00  9.105206e-04  6.203244e-03
2-26:6-13:4   -13.813670 -2.642610e+00  9.105206e-04  6.203244e-03
4-34:1-1:5    -13.813670 -2.642610e+00  9.105206e-04  6.203244e-03
4-61:6-25:5   -13.583004  2.221989e+00  9.105206e-04  6.203244e-03
5-51:2-21:5   -13.546004 -2.347866e+00  9.122342e-04  6.209050e-03
2-70:1-26:4   -11.234539 -9.707966e-01  9.231580e-04  6.277474e-03
4-59:4-4:6    -12.477252 -1.566507e+00  9.362229e-04  6.360315e-03
2-5:2-8:5     -12.739238 -1.621548e+00  9.406740e-04  6.384537e-03
6-1:3-3:4     -10.417310  7.395965e-01  9.528945e-04  6.416648e-03
1-24:2-15:5   -31.786275 -3.645956e+01  9.765625e-04  6.416648e-03
1-24:5-24:4   -31.786275 -3.645956e+01  9.765625e-04  6.416648e-03
1-3:1-26:1    -31.786275 -3.645956e+01  9.765625e-04  6.416648e-03
1-58:3-22:5   -31.786275 -3.645956e+01  9.765625e-04  6.416648e-03
1-8:4-17:6    -31.786275 -3.645956e+01  9.765625e-04  6.416648e-03
2-5:1-7:3     -31.786275 -3.645956e+01  9.765625e-04  6.416648e-03
3-30-3:2-2:5  -31.786275 -3.645956e+01  9.765625e-04  6.416648e-03
3-30-3:3-16:6 -31.786275 -3.645956e+01  9.765625e-04  6.416648e-03
3-30-3:5-5:6  -31.786275 -3.645956e+01  9.765625e-04  6.416648e-03
3-49:6-25:4   -31.786275 -3.645956e+01  9.765625e-04  6.416648e-03
3-53:1-1:6    -31.786275 -3.645956e+01  9.765625e-04  6.416648e-03
4-30-2:2-21:6 -31.786275 -3.645956e+01  9.765625e-04  6.416648e-03
4-30-2:3-22:5 -31.786275 -3.645956e+01  9.765625e-04  6.416648e-03
4-30-2:4-17:4 -31.786275 -3.645956e+01  9.765625e-04  6.416648e-03
4-30-4:3-22:6 -31.786275 -3.645956e+01  9.765625e-04  6.416648e-03
4-31:1-26:6   -31.786275 -3.645956e+01  9.765625e-04  6.416648e-03
4-31:3-3:6    -31.786275 -3.645956e+01  9.765625e-04  6.416648e-03
4-34:5-12:3   -31.786275 -3.645956e+01  9.765625e-04  6.416648e-03
5-51:1-20:4   -31.786275 -3.645956e+01  9.765625e-04  6.416648e-03
6-1:4-4:5     -31.786275 -3.645956e+01  9.765625e-04  6.416648e-03
7-4-1:1-1:3   -31.786275 -3.645956e+01  9.765625e-04  6.416648e-03
7-4-1:6-19:6  -31.786275 -3.645956e+01  9.765625e-04  6.416648e-03
3-30:4-23:5   -15.017712  3.996430e+00  9.765625e-04  6.416648e-03
4-4:5-24:6    -15.017712  3.996430e+00  9.765625e-04  6.416648e-03
1-69:3-16:3   -14.964254 -3.511365e+00  9.765625e-04  6.416648e-03
3-13:3-10:5   -14.964254 -3.511365e+00  9.765625e-04  6.416648e-03
3-66:3-22:3   -14.964254 -3.511365e+00  9.765625e-04  6.416648e-03
3-66:3-22:5   -14.964254 -3.511365e+00  9.765625e-04  6.416648e-03
3-73:3-9:4    -14.964254 -3.511365e+00  9.765625e-04  6.416648e-03
3-9:3-10:3    -14.964254 -3.511365e+00  9.765625e-04  6.416648e-03
4-39:1-26:1   -14.964254 -3.511365e+00  9.765625e-04  6.416648e-03
4-39:1-26:3   -14.964254 -3.511365e+00  9.765625e-04  6.416648e-03
1-2:1-14:5    -31.707032  3.661805e+01  9.765625e-04  6.416648e-03
3-48:1-20:6   -31.707032  3.661805e+01  9.765625e-04  6.416648e-03
3-21:4-23:4   -11.050073 -9.208215e-01  9.830285e-04  6.453251e-03
3-7:3-10:6    -10.961041 -8.739351e-01  9.959969e-04  6.532434e-03
3-21:3-22:4    -8.987702 -4.488809e-01  1.007143e-03  6.599536e-03
3-21:4-23:6   -12.867932 -1.704010e+00  1.065020e-03  6.972445e-03
4-34:4-17:5   -12.583004 -1.630010e+00  1.088538e-03  7.113494e-03
1-2:6-6:6     -12.464254  1.488635e+00  1.088538e-03  7.113494e-03
5-51:3-10:5   -11.473981 -1.091033e+00  1.110927e-03  7.253228e-03
3-74:3-10:4   -10.620504 -7.979863e-01  1.122905e-03  7.324797e-03
2-5:1-26:5    -12.396675 -1.476600e+00  1.195120e-03  7.788813e-03
3-43:6-13:4   -10.847787  8.265046e-01  1.303759e-03  8.489153e-03
3-33:3-9:4    -11.987988 -1.288973e+00  1.307169e-03  8.490790e-03
4-4:1-7:3     -14.414487  3.202880e+00  1.312256e-03  8.490790e-03
1-69:7-27:5   -14.367932 -2.704010e+00  1.312256e-03  8.490790e-03
3-48:6-25:6   -14.367932 -2.704010e+00  1.312256e-03  8.490790e-03
3-64:5-5:6    -14.367932 -2.704010e+00  1.312256e-03  8.490790e-03
4-59:5-5:1    -14.367932 -2.704010e+00  1.312256e-03  8.490790e-03
6-1:3-22:3    -14.367932 -2.704010e+00  1.312256e-03  8.490790e-03
3-h:3-22:4    -13.075451  1.880952e+00  1.318727e-03  8.517370e-03
1-3:3-22:5    -13.171773 -1.926403e+00  1.318727e-03  8.517370e-03
1-2:3-16:6    -11.468291  1.006483e+00  1.335262e-03  8.616447e-03
1-69:4-17:6   -12.495515 -1.529981e+00  1.402689e-03  9.043451e-03
3-48:4-17:6   -11.078274  8.915996e-01  1.412957e-03  9.101517e-03
3-21:6-19:4    -9.972096 -6.097948e-01  1.416045e-03  9.113262e-03
3-9:3-10:4    -10.869872 -8.476010e-01  1.418638e-03  9.121803e-03
3-11:1-7:6    -13.234539  1.948067e+00  1.430906e-03  9.184304e-03
3-11:2-8:6    -13.234539  1.948067e+00  1.430906e-03  9.184304e-03
3-48:2-15:4   -10.591837  7.593904e-01  1.434464e-03  9.198946e-03
1-46:3-22:6   -12.760772 -1.578479e+00  1.450491e-03  9.285204e-03
3-64:3-9:4    -12.760772 -1.578479e+00  1.450491e-03  9.285204e-03
4-61:1-26:4   -10.170969  6.427927e-01  1.481627e-03  9.468739e-03
3-33:3-10:5   -14.243968 -2.951938e+00  1.489639e-03  9.468739e-03
3-66:3-9:4    -14.243968 -2.951938e+00  1.489639e-03  9.468739e-03
4-31:5-24:4   -14.243968 -2.951938e+00  1.489639e-03  9.468739e-03
4-59:5-12:1   -14.243968 -2.951938e+00  1.489639e-03  9.468739e-03
6-1:1-1:3     -14.206968 -3.025938e+00  1.489639e-03  9.468739e-03
6-1:6-13:1    -14.206968 -3.025938e+00  1.489639e-03  9.468739e-03
1-46:3-3:4    -11.286107 -9.592672e-01  1.489671e-03  9.468739e-03
4-61:3-10:5    -9.981775  6.124636e-01  1.508854e-03  9.582222e-03
3-23:5-24:5   -13.575451 -2.288973e+00  1.513720e-03  9.596210e-03
4-4:1-14:4    -13.414487  2.032955e+00  1.513720e-03  9.596210e-03
1-3:3-22:3    -13.879292 -2.511365e+00  1.543880e-03  9.753097e-03
1-46:1-1:6    -13.879292 -2.511365e+00  1.543880e-03  9.753097e-03
3-7:5-12:5    -13.879292 -2.511365e+00  1.543880e-03  9.753097e-03
5-a:5-24:4    -13.845735 -2.578479e+00  1.543880e-03  9.753097e-03
3-49:3-10:6   -12.168560 -1.288973e+00  1.547167e-03  9.765306e-03
3-23:3-22:6   -10.522496 -7.291011e-01  1.585564e-03  9.998902e-03
4-34:2-8:5    -11.321884  9.691796e-01  1.600580e-03  1.008477e-02
3-23:6-25:4   -11.568906 -1.014350e+00  1.605565e-03  1.010735e-02
4-34:3-16:4    -9.903580  5.843354e-01  1.617129e-03  1.017126e-02
1-24:3-22:4   -12.602241 -1.591535e+00  1.641491e-03  1.029754e-02
3-30:4-17:6   -12.602241 -1.591535e+00  1.641491e-03  1.029754e-02
3-7:4-17:6    -12.602241 -1.591535e+00  1.641491e-03  1.029754e-02
4-61:4-17:4   -10.586811 -7.564775e-01  1.646872e-03  1.032231e-02
1-2:5-12:5    -12.829524  1.728949e+00  1.658053e-03  1.036245e-02
1-69:6-19:3   -12.890834 -1.658206e+00  1.658053e-03  1.036245e-02
1-2:5-24:4    -11.253522 -9.328288e-01  1.659027e-03  1.036245e-02
3-48:5-5:6    -11.253522 -9.328288e-01  1.659027e-03  1.036245e-02
3-23:5-5:6    -11.664829 -1.063091e+00  1.688638e-03  1.053827e-02
4-59:6-6:6    -11.067046 -8.868742e-01  1.710529e-03  1.066565e-02
1-18:5-24:6   -12.414487 -1.440976e+00  1.769197e-03  1.102193e-02
4-4:6-13:5    -11.329524 -9.670445e-01  1.789930e-03  1.114147e-02
1-69:4-17:4   -11.880008 -1.184003e+00  1.820405e-03  1.127092e-02
3-30:3-22:6   -11.880008 -1.184003e+00  1.820405e-03  1.127092e-02
1-24:6-13:5   -15.017712 -3.404450e+00  1.831055e-03  1.127092e-02
1-8:3-16:6    -15.017712 -3.404450e+00  1.831055e-03  1.127092e-02
1-8:4-17:5    -15.017712 -3.404450e+00  1.831055e-03  1.127092e-02
1-8:5-12:6    -15.017712 -3.404450e+00  1.831055e-03  1.127092e-02
3-15:4-17:6   -15.017712 -3.404450e+00  1.831055e-03  1.127092e-02
3-21:3-16:3   -15.017712 -3.404450e+00  1.831055e-03  1.127092e-02
3-66:3-16:4   -15.017712 -3.404450e+00  1.831055e-03  1.127092e-02
3-74:5-5:1    -15.017712 -3.404450e+00  1.831055e-03  1.127092e-02
3-7:6-13:3    -15.017712 -3.404450e+00  1.831055e-03  1.127092e-02
3-9:1-1:5     -15.017712 -3.404450e+00  1.831055e-03  1.127092e-02
4-31:1-26:5   -15.017712 -3.404450e+00  1.831055e-03  1.127092e-02
4-39:4-17:5   -12.251122 -1.322920e+00  1.841555e-03  1.132588e-02
6-1:1-1:6     -13.035264 -1.754636e+00  1.878225e-03  1.151212e-02
6-1:5-12:5    -13.035264 -1.754636e+00  1.878225e-03  1.151212e-02
3-53:4-17:4   -12.961041  1.769921e+00  1.878225e-03  1.151212e-02
3-72:5-12:4   -12.961041  1.769921e+00  1.878225e-03  1.151212e-02
2-70:4-23:4   -12.588721  1.453531e+00  1.913961e-03  1.161561e-02
3-23:1-14:6   -12.588721  1.453531e+00  1.913961e-03  1.161561e-02
3-48:4-4:5    -12.588721  1.453531e+00  1.913961e-03  1.161561e-02
1-24:1-26:3   -31.855026 -3.632206e+01  1.953125e-03  1.161561e-02
1-24:2-8:5    -31.855026 -3.632206e+01  1.953125e-03  1.161561e-02
1-24:3-16:5   -31.855026 -3.632206e+01  1.953125e-03  1.161561e-02
1-3:3-3:1     -31.855026 -3.632206e+01  1.953125e-03  1.161561e-02
1-58:4-4:6    -31.855026 -3.632206e+01  1.953125e-03  1.161561e-02
1-58:6-13:6   -31.855026 -3.632206e+01  1.953125e-03  1.161561e-02
1-8:4-4:3     -31.855026 -3.632206e+01  1.953125e-03  1.161561e-02
2-5:2-15:1    -31.855026 -3.632206e+01  1.953125e-03  1.161561e-02
3-30-3:3-9:6  -31.855026 -3.632206e+01  1.953125e-03  1.161561e-02
3-43:2-21:3   -31.855026 -3.632206e+01  1.953125e-03  1.161561e-02
3-43:3-10:5   -31.855026 -3.632206e+01  1.953125e-03  1.161561e-02
3-43:5-12:3   -31.855026 -3.632206e+01  1.953125e-03  1.161561e-02
3-48:6-19:1   -31.855026 -3.632206e+01  1.953125e-03  1.161561e-02
3-66:2-21:6   -31.855026 -3.632206e+01  1.953125e-03  1.161561e-02
4-30-2:2-15:4 -31.855026 -3.632206e+01  1.953125e-03  1.161561e-02
4-30-2:7-27:4 -31.855026 -3.632206e+01  1.953125e-03  1.161561e-02
4-30-4:3-16:4 -31.855026 -3.632206e+01  1.953125e-03  1.161561e-02
4-30-4:3-9:5  -31.855026 -3.632206e+01  1.953125e-03  1.161561e-02
4-30-4:6-13:5 -31.855026 -3.632206e+01  1.953125e-03  1.161561e-02
4-39:3-3:1    -31.855026 -3.632206e+01  1.953125e-03  1.161561e-02
4-59:3-16:1   -31.855026 -3.632206e+01  1.953125e-03  1.161561e-02
6-1:3-10:1    -31.855026 -3.632206e+01  1.953125e-03  1.161561e-02
7-4-1:3-16:5  -31.855026 -3.632206e+01  1.953125e-03  1.161561e-02
7-4-1:3-22:3  -31.855026 -3.632206e+01  1.953125e-03  1.161561e-02
7-4-1:3-9:3   -31.855026 -3.632206e+01  1.953125e-03  1.161561e-02
7-4-1:4-23:4  -31.855026 -3.632206e+01  1.953125e-03  1.161561e-02
3-11:7-27:6   -31.783033  3.646604e+01  1.953125e-03  1.161561e-02
3-48:4-17:3   -31.783033  3.646604e+01  1.953125e-03  1.161561e-02
3-64:6-6:3    -31.783033  3.646604e+01  1.953125e-03  1.161561e-02
3-72:2-15:6   -31.783033  3.646604e+01  1.953125e-03  1.161561e-02
3-72:6-19:3   -31.783033  3.646604e+01  1.953125e-03  1.161561e-02
4-b:3-9:3     -31.783033  3.646604e+01  1.953125e-03  1.161561e-02
4-b:5-24:3    -31.783033  3.646604e+01  1.953125e-03  1.161561e-02
3-21:1-14:4   -11.253522  8.809524e-01  1.992806e-03  1.184183e-02
4-4:5-12:4    -11.446757  9.634146e-01  2.060266e-03  1.223262e-02
1-46:6-6:4    -12.514252 -1.492506e+00  2.088107e-03  1.238772e-02
1-3:5-12:5    -13.198007 -1.873935e+00  2.102402e-03  1.244180e-02
3-21:6-13:1   -13.198007 -1.873935e+00  2.102402e-03  1.244180e-02
3-7:7-27:5    -13.198007 -1.873935e+00  2.102402e-03  1.244180e-02
3-21:2-2:6    -10.731471 -7.475117e-01  2.244366e-03  1.327103e-02
5-51:2-21:4   -11.457443 -1.015212e+00  2.314602e-03  1.367512e-02
4-4:1-7:6     -14.225231  2.411467e+00  2.349854e-03  1.380419e-02
1-46:1-26:6   -14.414487 -2.610901e+00  2.349854e-03  1.380419e-02
1-69:5-24:3   -14.414487 -2.610901e+00  2.349854e-03  1.380419e-02
3-23:7-27:5   -14.414487 -2.610901e+00  2.349854e-03  1.380419e-02
3-66:3-3:4    -14.414487 -2.610901e+00  2.349854e-03  1.380419e-02
4-34:1-26:1   -14.414487 -2.610901e+00  2.349854e-03  1.380419e-02
5-a:5-5:4     -14.414487 -2.610901e+00  2.349854e-03  1.380419e-02
4-59:5-12:6   -10.959440 -8.058897e-01  2.417552e-03  1.419032e-02
3-21:5-12:5   -12.622005 -1.552007e+00  2.458900e-03  1.442128e-02
1-18:2-15:3   -13.638216 -2.163442e+00  2.493918e-03  1.456739e-02
1-2:4-23:6    -13.638216 -2.163442e+00  2.493918e-03  1.456739e-02
3-23:2-15:1   -13.638216 -2.163442e+00  2.493918e-03  1.456739e-02
4-4:3-22:3    -13.451487  1.958955e+00  2.493918e-03  1.456739e-02
1-3:1-26:6    -13.606151 -2.227572e+00  2.493918e-03  1.456739e-02
3-48:3-3:4    -10.023370  5.842349e-01  2.507845e-03  1.463688e-02
1-46:2-21:4   -11.893748 -1.156522e+00  2.547565e-03  1.484466e-02
2-70:3-3:4    -11.816288  1.111565e+00  2.547565e-03  1.484466e-02
3-48:5-12:5   -12.856748  1.674502e+00  2.563208e-03  1.491870e-02
1-3:2-8:5     -14.282969 -2.873935e+00  2.576828e-03  1.491870e-02
1-46:6-13:3   -14.282969 -2.873935e+00  2.576828e-03  1.491870e-02
3-64:3-3:6    -14.282969 -2.873935e+00  2.576828e-03  1.491870e-02
3-66:3-10:5   -14.282969 -2.873935e+00  2.576828e-03  1.491870e-02
3-7:3-16:5    -14.282969 -2.873935e+00  2.576828e-03  1.491870e-02
4-34:2-21:3   -14.282969 -2.873935e+00  2.576828e-03  1.491870e-02
3-72:2-2:5    -13.914487  2.202880e+00  2.576828e-03  1.491870e-02
1-8:3-22:3    -13.914487 -2.440976e+00  2.599478e-03  1.500163e-02
3-73:6-19:4   -13.914487 -2.440976e+00  2.599478e-03  1.500163e-02
3-7:1-7:6     -13.914487 -2.440976e+00  2.599478e-03  1.500163e-02
5-a:1-26:4    -13.914487 -2.440976e+00  2.599478e-03  1.500163e-02
3-11:2-15:4   -11.634129 -1.001691e+00  2.642493e-03  1.523767e-02
3-74:4-23:4   -11.305871 -9.197388e-01  2.653786e-03  1.529056e-02
3-48:1-14:4   -12.047809  1.151600e+00  2.670436e-03  1.537421e-02
3-74:2-21:4   -10.488092  6.760209e-01  2.672984e-03  1.537659e-02
3-11:3-10:4   -10.410552  6.399443e-01  2.691034e-03  1.546808e-02
4-59:5-5:5    -10.837077 -7.820126e-01  2.754340e-03  1.581935e-02
3-48:3-10:6   -10.586572 -7.040101e-01  2.802729e-03  1.608445e-02
4-61:1-7:5    -12.614035  1.402905e+00  2.887248e-03  1.655631e-02
3-7:3-16:6    -13.060577 -1.704010e+00  2.935056e-03  1.680372e-02
4-39:4-23:5   -13.060577 -1.704010e+00  2.935056e-03  1.680372e-02
1-8:2-2:4     -11.843008 -1.110002e+00  2.942761e-03  1.683446e-02
4-61:1-1:4    -11.531719  9.684152e-01  2.985323e-03  1.706440e-02
4-34:1-26:4   -10.485496 -6.551005e-01  2.999945e-03  1.713439e-02
4-b:2-21:4    -11.879292  1.103345e+00  3.065318e-03  1.749391e-02
3-21:6-6:5    -12.437388  1.343296e+00  3.087676e-03  1.760757e-02
1-18:1-26:6   -11.468291 -9.935167e-01  3.112690e-03  1.773618e-02
6-1:6-19:5    -10.467078 -6.919373e-01  3.171967e-03  1.805967e-02
4-61:2-15:6   -12.280469  1.295990e+00  3.185253e-03  1.812100e-02
4-34:2-15:5   -10.695506 -7.040101e-01  3.259407e-03  1.852824e-02
1-2:2-8:6     -13.225231 -1.819487e+00  3.326893e-03  1.889696e-02
6-1:1-7:5     -12.725231  1.411467e+00  3.377848e-03  1.915620e-02
3-15:3-10:6   -12.805871 -1.488281e+00  3.377848e-03  1.915620e-02
1-24:5-12:4   -15.075451 -3.288973e+00  3.417969e-03  1.926249e-02
2-5:6-19:1    -15.075451 -3.288973e+00  3.417969e-03  1.926249e-02
3-33:4-4:5    -15.075451 -3.288973e+00  3.417969e-03  1.926249e-02
3-43:5-24:6   -15.075451 -3.288973e+00  3.417969e-03  1.926249e-02
4-31:3-16:5   -15.075451 -3.288973e+00  3.417969e-03  1.926249e-02
4-61:1-20:4   -15.075451 -3.288973e+00  3.417969e-03  1.926249e-02
3-11:1-7:5    -15.138216  3.755422e+00  3.417969e-03  1.926249e-02
3-23:4-17:3   -15.138216  3.755422e+00  3.417969e-03  1.926249e-02
3-15:4-17:4   -11.646460 -9.770286e-01  3.596348e-03  2.025193e-02
1-18:4-4:6    -12.642326 -1.511365e+00  3.657767e-03  2.056567e-02
3-30:3-22:5   -12.642326 -1.511365e+00  3.657767e-03  2.056567e-02
1-2:3-10:3    -13.414487 -1.967045e+00  3.719166e-03  2.084584e-02
3-7:6-25:4    -13.414487 -1.967045e+00  3.719166e-03  2.084584e-02
3-11:3-10:5   -13.445187 -1.905644e+00  3.719166e-03  2.084584e-02
3-66:6-13:6   -13.445187 -1.905644e+00  3.719166e-03  2.084584e-02
1-2:5-12:6    -12.138216 -1.163442e+00  3.793706e-03  2.124711e-02
1-46:5-5:6    -12.451487 -1.366975e+00  3.801654e-03  2.127510e-02
1-46:4-17:4   -12.285478 -1.254207e+00  3.838266e-03  2.133049e-02
2-70:5-5:3    -31.867996  3.629612e+01  3.906250e-03  2.133049e-02
1-24:6-6:5    -31.931028 -3.617005e+01  3.906250e-03  2.133049e-02
1-3:1-1:6     -31.931028 -3.617005e+01  3.906250e-03  2.133049e-02
1-3:5-24:5    -31.931028 -3.617005e+01  3.906250e-03  2.133049e-02
1-3:7-27:3    -31.931028 -3.617005e+01  3.906250e-03  2.133049e-02
1-46:2-8:3    -31.931028 -3.617005e+01  3.906250e-03  2.133049e-02
1-69:3-22:2   -31.931028 -3.617005e+01  3.906250e-03  2.133049e-02
2-5:4-4:1     -31.931028 -3.617005e+01  3.906250e-03  2.133049e-02
3-30-3:4-17:4 -31.931028 -3.617005e+01  3.906250e-03  2.133049e-02
3-30-3:6-6:4  -31.931028 -3.617005e+01  3.906250e-03  2.133049e-02
3-43:4-17:5   -31.931028 -3.617005e+01  3.906250e-03  2.133049e-02
3-53:5-24:5   -31.931028 -3.617005e+01  3.906250e-03  2.133049e-02
3-66:2-2:6    -31.931028 -3.617005e+01  3.906250e-03  2.133049e-02
3-66:6-6:1    -31.931028 -3.617005e+01  3.906250e-03  2.133049e-02
3-66:7-27:6   -31.931028 -3.617005e+01  3.906250e-03  2.133049e-02
3-72:3-10:6   -31.931028 -3.617005e+01  3.906250e-03  2.133049e-02
3-72:5-5:6    -31.931028 -3.617005e+01  3.906250e-03  2.133049e-02
4-30-2:2-21:4 -31.931028 -3.617005e+01  3.906250e-03  2.133049e-02
4-30-2:2-21:5 -31.931028 -3.617005e+01  3.906250e-03  2.133049e-02
4-30-4:6-6:5  -31.931028 -3.617005e+01  3.906250e-03  2.133049e-02
4-31:2-21:6   -31.931028 -3.617005e+01  3.906250e-03  2.133049e-02
4-31:5-24:5   -31.931028 -3.617005e+01  3.906250e-03  2.133049e-02
4-39:5-12:3   -31.931028 -3.617005e+01  3.906250e-03  2.133049e-02
4-59:1-20:5   -31.931028 -3.617005e+01  3.906250e-03  2.133049e-02
4-59:3-16:2   -31.931028 -3.617005e+01  3.906250e-03  2.133049e-02
5-51:6-13:2   -31.931028 -3.617005e+01  3.906250e-03  2.133049e-02
5-a:2-15:5    -31.931028 -3.617005e+01  3.906250e-03  2.133049e-02
7-4-1:1-26:5  -31.931028 -3.617005e+01  3.906250e-03  2.133049e-02
7-4-1:2-15:3  -31.931028 -3.617005e+01  3.906250e-03  2.133049e-02
7-4-1:4-17:5  -31.931028 -3.617005e+01  3.906250e-03  2.133049e-02
7-4-1:5-5:5   -31.931028 -3.617005e+01  3.906250e-03  2.133049e-02
1-69:2-15:5   -12.938941 -1.561991e+00  3.933173e-03  2.146125e-02
1-2:3-3:4     -10.444012  6.479752e-01  3.943862e-03  2.150330e-02
4-61:6-13:4    -9.691462  4.952987e-01  4.059793e-03  2.211866e-02
1-69:3-16:5   -13.671773 -2.096328e+00  4.077315e-03  2.216387e-02
2-5:5-12:6    -13.671773 -2.096328e+00  4.077315e-03  2.216387e-02
3-23:3-9:1    -13.671773 -2.096328e+00  4.077315e-03  2.216387e-02
3-72:3-10:3   -14.282969  2.295990e+00  4.180908e-03  2.257377e-02
3-7:6-25:6    -14.282969  2.295990e+00  4.180908e-03  2.257377e-02
4-b:5-5:6     -14.517712  2.996430e+00  4.180908e-03  2.257377e-02
1-2:6-19:3    -14.464254 -2.511365e+00  4.180908e-03  2.257377e-02
1-8:3-10:3    -14.464254 -2.511365e+00  4.180908e-03  2.257377e-02
3-11:5-24:5   -14.464254 -2.511365e+00  4.180908e-03  2.257377e-02
3-66:4-4:6    -14.464254 -2.511365e+00  4.180908e-03  2.257377e-02
3-7:2-2:3     -14.464254 -2.511365e+00  4.180908e-03  2.257377e-02
4-31:4-4:4    -14.464254 -2.511365e+00  4.180908e-03  2.257377e-02
4-59:1-26:4    -8.348258 -3.050205e-01  4.185149e-03  2.257975e-02
4-59:6-6:4     -9.944110 -5.360655e-01  4.332724e-03  2.335847e-02
3-64:3-10:3   -13.706968  1.974062e+00  4.343510e-03  2.336419e-02
4-61:2-8:3    -13.706968  1.974062e+00  4.343510e-03  2.336419e-02
4-31:1-14:4   -13.951487 -2.366975e+00  4.343510e-03  2.336419e-02
3-48:5-24:5   -13.964254  2.103345e+00  4.425049e-03  2.371431e-02
1-58:3-10:5   -14.324200 -2.791473e+00  4.425049e-03  2.371431e-02
3-15:2-21:6   -14.324200 -2.791473e+00  4.425049e-03  2.371431e-02
3-7:1-1:6     -14.324200 -2.791473e+00  4.425049e-03  2.371431e-02
4-59:6-25:5   -14.324200 -2.791473e+00  4.425049e-03  2.371431e-02
4-34:3-22:5   -11.037711 -7.936473e-01  4.455023e-03  2.385721e-02
1-46:2-2:4    -10.852426 -7.513158e-01  4.481252e-03  2.397985e-02
3-64:3-10:4   -11.564267 -9.104610e-01  4.511640e-03  2.412456e-02
3-49:2-2:6    -12.553254 -1.414503e+00  4.533862e-03  2.422541e-02
6-1:1-14:4    -13.086811 -1.651543e+00  4.551384e-03  2.428303e-02
6-1:4-4:6     -13.086811 -1.651543e+00  4.551384e-03  2.428303e-02
1-69:3-3:5    -12.375011 -1.288973e+00  4.601310e-03  2.453124e-02
4-59:1-1:5    -11.540614 -9.577667e-01  5.013599e-03  2.670955e-02
1-2:4-17:4    -11.416744 -8.904232e-01  5.078436e-03  2.703498e-02
1-18:2-15:1   -12.787996  1.536998e+00  5.097643e-03  2.709721e-02
4-b:2-15:5    -12.753522  1.354884e+00  5.097643e-03  2.709721e-02
3-23:2-21:4    -9.142004 -4.057863e-01  5.150597e-03  2.735851e-02
5-51:2-2:4     -9.756912 -4.975592e-01  5.197399e-03  2.758678e-02
6-1:7-27:3    -13.171773  1.688307e+00  5.222879e-03  2.762033e-02
2-70:6-6:6    -13.282969 -1.704010e+00  5.222879e-03  2.762033e-02
3-33:4-17:6   -13.282969 -1.704010e+00  5.222879e-03  2.762033e-02
3-74:2-15:5   -13.282969 -1.704010e+00  5.222879e-03  2.762033e-02
5-51:6-25:4   -13.282969 -1.704010e+00  5.222879e-03  2.762033e-02
3-53:3-16:4   -12.560577  1.295990e+00  5.401573e-03  2.848174e-02
4-b:4-23:4    -12.560577  1.295990e+00  5.401573e-03  2.848174e-02
3-23:1-1:5    -12.663236 -1.469545e+00  5.401573e-03  2.848174e-02
3-64:6-6:4    -12.663236 -1.469545e+00  5.401573e-03  2.848174e-02
6-1:3-22:5    -12.303290 -1.218583e+00  5.486345e-03  2.888647e-02
3-53:2-21:4   -12.239238  1.213528e+00  5.486345e-03  2.888647e-02
1-2:1-7:5     -12.390834  1.250186e+00  5.515201e-03  2.901721e-02
4-39:3-3:5    -10.431883 -6.215479e-01  5.668282e-03  2.980086e-02
4-4:2-15:5    -10.586811 -6.515427e-01  5.792604e-03  3.043228e-02
4-34:6-19:6   -11.140268 -8.194873e-01  5.890173e-03  3.092234e-02
1-69:1-1:4    -13.477252 -1.841514e+00  5.924612e-03  3.105789e-02
3-15:6-13:6   -13.477252 -1.841514e+00  5.924612e-03  3.105789e-02
3-33:2-2:6    -11.576390 -8.862134e-01  6.037958e-03  3.162907e-02
1-24:2-2:5    -15.138216 -3.163442e+00  6.347656e-03  3.291648e-02
1-58:2-8:4    -15.138216 -3.163442e+00  6.347656e-03  3.291648e-02
1-8:3-10:1    -15.138216 -3.163442e+00  6.347656e-03  3.291648e-02
2-26:3-3:4    -15.138216 -3.163442e+00  6.347656e-03  3.291648e-02
2-5:3-9:1     -15.138216 -3.163442e+00  6.347656e-03  3.291648e-02
3-30:5-24:3   -15.138216 -3.163442e+00  6.347656e-03  3.291648e-02
3-72:4-17:5   -15.138216 -3.163442e+00  6.347656e-03  3.291648e-02
3-74:6-19:1   -15.138216 -3.163442e+00  6.347656e-03  3.291648e-02
3-7:4-23:6    -15.138216 -3.163442e+00  6.347656e-03  3.291648e-02
4-31:3-16:6   -15.138216 -3.163442e+00  6.347656e-03  3.291648e-02
4-31:4-17:5   -15.138216 -3.163442e+00  6.347656e-03  3.291648e-02
3-15:4-23:3   -15.206968  3.617918e+00  6.347656e-03  3.291648e-02
3-64:2-8:1    -15.206968  3.617918e+00  6.347656e-03  3.291648e-02
3-7:7-27:3    -15.206968  3.617918e+00  6.347656e-03  3.291648e-02
3-48:3-9:4    -10.224797 -5.713723e-01  6.442535e-03  3.338447e-02
4-34:4-17:6   -12.235711 -1.154672e+00  6.455803e-03  3.342919e-02
1-18:3-22:3   -11.208378 -7.645516e-01  6.517765e-03  3.372581e-02
3-48:3-10:4    -9.608298 -4.579917e-01  6.572684e-03  3.398558e-02
3-23:2-21:5   -12.393748 -1.251498e+00  6.600448e-03  3.408462e-02
3-48:3-22:1   -12.485496  1.247080e+00  6.608823e-03  3.408462e-02
2-5:3-16:3    -13.706968 -2.025938e+00  6.610751e-03  3.408462e-02
3-64:4-23:4   -13.706968 -2.025938e+00  6.610751e-03  3.408462e-02
3-21:2-8:4    -11.427757 -8.683969e-01  6.695018e-03  3.449442e-02
3-15:3-16:4   -11.083004 -7.780107e-01  6.831631e-03  3.517314e-02
3-23:4-23:4   -10.122005 -5.520070e-01  6.994729e-03  3.593920e-02
2-26:5-5:4    -13.053254  1.585497e+00  7.000367e-03  3.593920e-02
1-8:5-12:4    -13.114035 -1.597095e+00  7.000367e-03  3.593920e-02
5-a:2-2:5     -13.142326 -1.540511e+00  7.000367e-03  3.593920e-02
1-18:4-23:6   -11.774256 -9.724989e-01  7.084253e-03  3.629232e-02
3-43:3-3:4    -11.774256 -9.724989e-01  7.084253e-03  3.629232e-02
6-1:2-15:6    -11.774256 -9.724989e-01  7.084253e-03  3.629232e-02
4-61:3-9:6    -11.982187  1.020355e+00  7.148734e-03  3.659664e-02
4-b:1-14:4    -13.753522  1.880952e+00  7.197380e-03  3.668933e-02
4-b:2-2:6     -13.753522  1.880952e+00  7.197380e-03  3.668933e-02
1-3:4-17:6    -13.990488 -2.288973e+00  7.197380e-03  3.668933e-02
3-21:2-21:3   -13.990488 -2.288973e+00  7.197380e-03  3.668933e-02
3-9:4-17:5    -13.990488 -2.288973e+00  7.197380e-03  3.668933e-02
6-1:3-9:5     -13.990488 -2.288973e+00  7.197380e-03  3.668933e-02
3-72:3-10:5   -14.575451  2.880952e+00  7.385254e-03  3.751438e-02
1-2:1-1:3     -14.517712 -2.404450e+00  7.385254e-03  3.751438e-02
1-2:4-4:5     -14.517712 -2.404450e+00  7.385254e-03  3.751438e-02
1-46:2-21:6   -14.517712 -2.404450e+00  7.385254e-03  3.751438e-02
3-13:2-8:6    -14.517712 -2.404450e+00  7.385254e-03  3.751438e-02
3-7:2-21:4    -10.245378 -5.694680e-01  7.498534e-03  3.806298e-02
3-49:1-1:5    -14.017712  1.996430e+00  7.537842e-03  3.823558e-02
3-21:1-14:6   -12.816288  1.480414e+00  7.632079e-03  3.843857e-02
3-33:2-15:6   -12.782969  1.295990e+00  7.632079e-03  3.843857e-02
1-18:5-24:5   -12.879292 -1.341440e+00  7.632079e-03  3.843857e-02
4-59:3-22:6   -10.052343  5.262875e-01  7.794311e-03  3.843857e-02
1-24:3-22:3   -32.015991 -3.600013e+01  7.812500e-03  3.843857e-02
1-3:2-2:1     -32.015991 -3.600013e+01  7.812500e-03  3.843857e-02
1-3:6-19:1    -32.015991 -3.600013e+01  7.812500e-03  3.843857e-02
1-45:3-10:4   -32.015991 -3.600013e+01  7.812500e-03  3.843857e-02
1-58:3-3:6    -32.015991 -3.600013e+01  7.812500e-03  3.843857e-02
1-69:2-21:1   -32.015991 -3.600013e+01  7.812500e-03  3.843857e-02
1-8:2-8:1     -32.015991 -3.600013e+01  7.812500e-03  3.843857e-02
2-5:1-7:1     -32.015991 -3.600013e+01  7.812500e-03  3.843857e-02
3-11:4-17:1   -32.015991 -3.600013e+01  7.812500e-03  3.843857e-02
3-13:2-21:6   -32.015991 -3.600013e+01  7.812500e-03  3.843857e-02
3-15:4-17:5   -32.015991 -3.600013e+01  7.812500e-03  3.843857e-02
3-30-3:6-19:6 -32.015991 -3.600013e+01  7.812500e-03  3.843857e-02
3-43:6-19:3   -32.015991 -3.600013e+01  7.812500e-03  3.843857e-02
3-53:1-7:3    -32.015991 -3.600013e+01  7.812500e-03  3.843857e-02
3-64:5-24:5   -32.015991 -3.600013e+01  7.812500e-03  3.843857e-02
3-66:2-15:6   -32.015991 -3.600013e+01  7.812500e-03  3.843857e-02
3-66:2-8:5    -32.015991 -3.600013e+01  7.812500e-03  3.843857e-02
3-66:6-25:4   -32.015991 -3.600013e+01  7.812500e-03  3.843857e-02
3-74:2-2:1    -32.015991 -3.600013e+01  7.812500e-03  3.843857e-02
3-7:3-16:1    -32.015991 -3.600013e+01  7.812500e-03  3.843857e-02
4-30-2:4-17:5 -32.015991 -3.600013e+01  7.812500e-03  3.843857e-02
4-30-2:4-23:4 -32.015991 -3.600013e+01  7.812500e-03  3.843857e-02
4-30-2:5-24:4 -32.015991 -3.600013e+01  7.812500e-03  3.843857e-02
4-30-4:2-15:5 -32.015991 -3.600013e+01  7.812500e-03  3.843857e-02
4-30-4:2-8:5  -32.015991 -3.600013e+01  7.812500e-03  3.843857e-02
4-30-4:3-16:3 -32.015991 -3.600013e+01  7.812500e-03  3.843857e-02
4-30-4:3-3:5  -32.015991 -3.600013e+01  7.812500e-03  3.843857e-02
4-30-4:5-24:4 -32.015991 -3.600013e+01  7.812500e-03  3.843857e-02
4-31:6-25:5   -32.015991 -3.600013e+01  7.812500e-03  3.843857e-02
4-31:6-6:6    -32.015991 -3.600013e+01  7.812500e-03  3.843857e-02
4-34:2-21:1   -32.015991 -3.600013e+01  7.812500e-03  3.843857e-02
4-34:5-24:1   -32.015991 -3.600013e+01  7.812500e-03  3.843857e-02
5-a:6-25:4    -32.015991 -3.600013e+01  7.812500e-03  3.843857e-02
6-1:2-2:1     -32.015991 -3.600013e+01  7.812500e-03  3.843857e-02
7-4-1:1-26:3  -32.015991 -3.600013e+01  7.812500e-03  3.843857e-02
1-18:6-25:1   -31.964318  3.610347e+01  7.812500e-03  3.843857e-02
3-64:3-16:1   -31.964318  3.610347e+01  7.812500e-03  3.843857e-02
3-72:2-8:6    -31.964318  3.610347e+01  7.812500e-03  3.843857e-02
3-7:3-3:1     -31.964318  3.610347e+01  7.812500e-03  3.843857e-02
4-59:3-22:2   -31.964318  3.610347e+01  7.812500e-03  3.843857e-02
3-49:2-15:6   -12.586811  1.243522e+00  7.915897e-03  3.892073e-02
3-15:5-5:4    -11.588721 -8.615514e-01  8.036706e-03  3.948778e-02
6-1:1-1:4     -10.759862  6.506548e-01  8.556548e-03  4.201335e-02
5-a:6-13:6    -10.483943  6.063300e-01  8.715331e-03  4.276386e-02
4-61:3-9:4    -10.236591  5.430828e-01  8.722501e-03  4.276992e-02
6-1:3-10:5    -11.092078 -7.598633e-01  8.735109e-03  4.280263e-02
3-21:2-21:4   -10.975614 -7.040101e-01  8.933408e-03  4.374457e-02
3-64:2-21:4   -12.990488 -1.458898e+00  9.041185e-03  4.421226e-02
3-43:3-22:6   -13.017712 -1.404450e+00  9.041185e-03  4.421226e-02
3-48:3-3:5    -11.242783  7.616535e-01  9.335048e-03  4.544006e-02
1-18:5-24:4   -11.064267 -7.405360e-01  9.340761e-03  4.544006e-02
3-23:5-12:5   -11.023807  6.965278e-01  9.340761e-03  4.544006e-02
1-8:3-16:4    -13.510809 -1.774399e+00  9.355307e-03  4.544006e-02
3-23:1-1:3    -13.510809 -1.774399e+00  9.355307e-03  4.544006e-02
3-43:6-6:4    -13.510809 -1.774399e+00  9.355307e-03  4.544006e-02
3-74:6-6:5    -13.510809 -1.774399e+00  9.355307e-03  4.544006e-02
5-51:4-23:3   -13.510809 -1.774399e+00  9.355307e-03  4.544006e-02
5-a:3-10:4    -13.510809 -1.774399e+00  9.355307e-03  4.544006e-02
3-53:4-23:4   -13.379292  1.658560e+00  9.355307e-03  4.544006e-02
3-7:5-12:6    -12.777977 -1.240063e+00  9.475304e-03  4.593006e-02
6-1:7-27:4    -12.777977 -1.240063e+00  9.475304e-03  4.593006e-02
4-4:2-15:6    -12.695784  1.239406e+00  9.475304e-03  4.593006e-02
3-7:2-2:6     -11.787996 -9.450182e-01  9.542211e-03  4.622329e-02
3-64:3-3:4    -12.594485 -1.332041e+00  9.559879e-03  4.627777e-02
1-18:6-6:6    -11.590637  8.505787e-01  9.682850e-03  4.684160e-02
3-48:6-6:6    -12.001424  9.818813e-01  9.853448e-03  4.763491e-02
1-46:3-10:6   -11.129812 -7.613433e-01  1.040921e-02  5.028792e-02
3-21:3-9:3    -13.743968 -1.951938e+00  1.062202e-02  5.114466e-02
3-48:3-9:5    -13.743968 -1.951938e+00  1.062202e-02  5.114466e-02
3-73:3-10:4   -13.743968 -1.951938e+00  1.062202e-02  5.114466e-02
4-59:7-27:6   -13.743968 -1.951938e+00  1.062202e-02  5.114466e-02
5-a:2-8:6     -13.743968 -1.951938e+00  1.062202e-02  5.114466e-02
3-21:6-19:5   -11.553254  8.365583e-01  1.063749e-02  5.118492e-02
1-18:3-16:3   -13.171773 -1.481618e+00  1.067384e-02  5.118898e-02
1-2:5-24:6    -13.171773 -1.481618e+00  1.067384e-02  5.118898e-02
1-69:1-26:3   -13.171773 -1.481618e+00  1.067384e-02  5.118898e-02
3-33:3-22:5   -13.086811  1.518382e+00  1.067384e-02  5.118898e-02
3-74:1-1:6    -13.086811  1.518382e+00  1.067384e-02  5.118898e-02
5-51:1-7:4    -12.282969  1.126065e+00  1.097356e-02  5.259138e-02
4-b:2-2:4     -11.064267  7.333952e-01  1.111859e-02  5.325104e-02
4-39:3-16:6   -12.021188 -1.057647e+00  1.114141e-02  5.332488e-02
1-18:3-22:6   -10.415426 -5.642853e-01  1.129155e-02  5.400762e-02
1-2:1-1:5     -12.905526 -1.288973e+00  1.133098e-02  5.404377e-02
2-5:4-4:5     -12.905526 -1.288973e+00  1.133098e-02  5.404377e-02
4-34:3-10:3   -12.905526 -1.288973e+00  1.133098e-02  5.404377e-02
3-11:4-17:4   -12.438941  1.153971e+00  1.135159e-02  5.404377e-02
4-4:4-23:4    -12.438941  1.153971e+00  1.135159e-02  5.404377e-02
3-15:4-23:4   -12.510809 -1.248331e+00  1.135159e-02  5.404377e-02
5-a:6-13:4    -12.510809 -1.248331e+00  1.135159e-02  5.404377e-02
4-b:6-6:4     -12.614035  1.189075e+00  1.150779e-02  5.471514e-02
3-48:1-1:5    -12.706968 -1.382082e+00  1.150779e-02  5.471514e-02
3-30:3-16:6   -11.794329  9.334198e-01  1.152641e-02  5.476754e-02
1-18:1-26:1   -15.206968 -3.025938e+00  1.171875e-02  5.499268e-02
1-46:3-22:1   -15.206968 -3.025938e+00  1.171875e-02  5.499268e-02
1-69:1-1:3    -15.206968 -3.025938e+00  1.171875e-02  5.499268e-02
1-69:3-10:1   -15.206968 -3.025938e+00  1.171875e-02  5.499268e-02
1-69:6-13:1   -15.206968 -3.025938e+00  1.171875e-02  5.499268e-02
3-13:1-7:6    -15.206968 -3.025938e+00  1.171875e-02  5.499268e-02
3-15:1-14:5   -15.206968 -3.025938e+00  1.171875e-02  5.499268e-02
3-15:3-9:6    -15.206968 -3.025938e+00  1.171875e-02  5.499268e-02
3-43:5-5:6    -15.206968 -3.025938e+00  1.171875e-02  5.499268e-02
3-7:2-8:1     -15.206968 -3.025938e+00  1.171875e-02  5.499268e-02
4-31:2-8:6    -15.206968 -3.025938e+00  1.171875e-02  5.499268e-02
5-51:1-7:3    -15.206968 -3.025938e+00  1.171875e-02  5.499268e-02
5-51:7-27:6   -15.206968 -3.025938e+00  1.171875e-02  5.499268e-02
5-a:6-19:5    -15.206968 -3.025938e+00  1.171875e-02  5.499268e-02
1-3:2-8:1     -15.282969  3.465915e+00  1.171875e-02  5.499268e-02
3-49:2-2:5    -15.282969  3.465915e+00  1.171875e-02  5.499268e-02
4-61:1-26:3   -15.282969  3.465915e+00  1.171875e-02  5.499268e-02
4-b:1-14:6    -15.282969  3.465915e+00  1.171875e-02  5.499268e-02
6-1:3-9:3     -15.282969  3.465915e+00  1.171875e-02  5.499268e-02
1-2:5-24:5    -13.803290  1.781417e+00  1.181793e-02  5.542203e-02
4-59:6-19:6   -10.109836  4.957594e-01  1.203679e-02  5.641168e-02
5-51:5-12:4   -10.619505  6.179180e-01  1.223705e-02  5.731296e-02
3-7:6-19:4     -9.424965 -3.938806e-01  1.238006e-02  5.794511e-02
4-b:6-13:4    -11.129053  7.266242e-01  1.240364e-02  5.801779e-02
4-4:3-10:6    -10.706968  6.179180e-01  1.245690e-02  5.822913e-02
1-2:1-26:6    -13.345735 -1.578479e+00  1.254095e-02  5.847036e-02
3-21:2-2:1    -13.345735 -1.578479e+00  1.254095e-02  5.847036e-02
4-59:3-9:3    -13.345735 -1.578479e+00  1.254095e-02  5.847036e-02
5-51:4-4:4    -13.345735 -1.578479e+00  1.254095e-02  5.847036e-02
3-74:2-21:6   -12.221771  1.092456e+00  1.266034e-02  5.898882e-02
2-70:4-17:3   -14.075451  1.880952e+00  1.272583e-02  5.921742e-02
3-13:3-3:6    -14.075451  1.880952e+00  1.272583e-02  5.921742e-02
1-18:1-14:4   -11.802003 -9.170038e-01  1.277460e-02  5.940599e-02
1-69:6-25:6   -14.575451 -2.288973e+00  1.293945e-02  5.982526e-02
1-8:6-19:3    -14.575451 -2.288973e+00  1.293945e-02  5.982526e-02
2-5:3-16:6    -14.575451 -2.288973e+00  1.293945e-02  5.982526e-02
2-5:7-27:6    -14.575451 -2.288973e+00  1.293945e-02  5.982526e-02
3-13:3-16:6   -14.575451 -2.288973e+00  1.293945e-02  5.982526e-02
3-33:6-19:3   -14.575451 -2.288973e+00  1.293945e-02  5.982526e-02
3-64:2-15:6   -14.575451 -2.288973e+00  1.293945e-02  5.982526e-02
3-h:6-13:5    -14.638216  2.755422e+00  1.293945e-02  5.982526e-02
4-b:6-19:6    -14.638216  2.755422e+00  1.293945e-02  5.982526e-02
5-51:3-22:5   -10.879292  6.585600e-01  1.338044e-02  6.182448e-02
2-5:6-6:4     -10.614035 -5.970949e-01  1.340120e-02  6.188077e-02
5-51:6-13:3   -12.977252  1.433493e+00  1.353099e-02  6.244005e-02
5-51:3-22:1   -12.537043  1.143987e+00  1.371819e-02  6.326339e-02
4-39:2-8:6    -12.803290 -1.189437e+00  1.385297e-02  6.384410e-02
3-74:3-10:3   -13.420523  1.576098e+00  1.463330e-02  6.726837e-02
3-30-3:6-19:4 -13.546004 -1.704010e+00  1.463330e-02  6.726837e-02
3-7:6-6:5     -13.546004 -1.704010e+00  1.463330e-02  6.726837e-02
5-51:6-25:6   -13.546004 -1.704010e+00  1.463330e-02  6.726837e-02
5-51:5-5:4    -10.661382 -6.073341e-01  1.502026e-02  6.900321e-02
3-23:2-2:4     -8.223157 -2.521859e-01  1.515560e-02  6.943588e-02
1-46:2-2:6    -11.864418 -9.264025e-01  1.543230e-02  6.943588e-02
2-70:2-21:3   -32.075514  3.588108e+01  1.562500e-02  6.943588e-02
2-70:4-23:3   -32.075514  3.588108e+01  1.562500e-02  6.943588e-02
3-15:1-1:3    -32.075514  3.588108e+01  1.562500e-02  6.943588e-02
3-20:5-12:3   -32.075514  3.588108e+01  1.562500e-02  6.943588e-02
3-20:6-13:6   -32.075514  3.588108e+01  1.562500e-02  6.943588e-02
3-73:2-8:6    -32.075514  3.588108e+01  1.562500e-02  6.943588e-02
3-73:4-23:6   -32.075514  3.588108e+01  1.562500e-02  6.943588e-02
3-74:4-17:3   -32.075514  3.588108e+01  1.562500e-02  6.943588e-02
3-9:3-10:2    -32.075514  3.588108e+01  1.562500e-02  6.943588e-02
3-h:5-12:6    -32.075514  3.588108e+01  1.562500e-02  6.943588e-02
4-4:4-23:3    -32.075514  3.588108e+01  1.562500e-02  6.943588e-02
4-61:1-7:1    -32.075514  3.588108e+01  1.562500e-02  6.943588e-02
6-1:2-2:2     -32.075514  3.588108e+01  1.562500e-02  6.943588e-02
1-45:3-22:4   -32.112313 -3.580748e+01  1.562500e-02  6.943588e-02
1-58:1-26:6   -32.112313 -3.580748e+01  1.562500e-02  6.943588e-02
1-58:5-24:5   -32.112313 -3.580748e+01  1.562500e-02  6.943588e-02
1-69:4-17:3   -32.112313 -3.580748e+01  1.562500e-02  6.943588e-02
1-69:6-25:3   -32.112313 -3.580748e+01  1.562500e-02  6.943588e-02
1-8:1-7:4     -32.112313 -3.580748e+01  1.562500e-02  6.943588e-02
1-8:2-2:3     -32.112313 -3.580748e+01  1.562500e-02  6.943588e-02
3-11:2-8:1    -32.112313 -3.580748e+01  1.562500e-02  6.943588e-02
3-13:2-15:5   -32.112313 -3.580748e+01  1.562500e-02  6.943588e-02
3-13:3-22:5   -32.112313 -3.580748e+01  1.562500e-02  6.943588e-02
3-15:5-12:1   -32.112313 -3.580748e+01  1.562500e-02  6.943588e-02
3-15:7-27:1   -32.112313 -3.580748e+01  1.562500e-02  6.943588e-02
3-23:3-3:2    -32.112313 -3.580748e+01  1.562500e-02  6.943588e-02
3-30-3:1-26:6 -32.112313 -3.580748e+01  1.562500e-02  6.943588e-02
3-30-3:2-21:5 -32.112313 -3.580748e+01  1.562500e-02  6.943588e-02
3-30-3:3-3:6  -32.112313 -3.580748e+01  1.562500e-02  6.943588e-02
3-30-3:3-9:5  -32.112313 -3.580748e+01  1.562500e-02  6.943588e-02
3-30:6-19:3   -32.112313 -3.580748e+01  1.562500e-02  6.943588e-02
3-66:1-7:5    -32.112313 -3.580748e+01  1.562500e-02  6.943588e-02
3-66:3-10:3   -32.112313 -3.580748e+01  1.562500e-02  6.943588e-02
3-66:3-9:5    -32.112313 -3.580748e+01  1.562500e-02  6.943588e-02
3-7:4-23:2    -32.112313 -3.580748e+01  1.562500e-02  6.943588e-02
4-28:3-10:6   -32.112313 -3.580748e+01  1.562500e-02  6.943588e-02
4-30-2:1-26:4 -32.112313 -3.580748e+01  1.562500e-02  6.943588e-02
4-30-2:3-16:5 -32.112313 -3.580748e+01  1.562500e-02  6.943588e-02
4-30-2:3-9:5  -32.112313 -3.580748e+01  1.562500e-02  6.943588e-02
4-30-2:4-4:4  -32.112313 -3.580748e+01  1.562500e-02  6.943588e-02
4-30-2:5-5:5  -32.112313 -3.580748e+01  1.562500e-02  6.943588e-02
4-30-4:3-10:3 -32.112313 -3.580748e+01  1.562500e-02  6.943588e-02
4-30-4:5-24:5 -32.112313 -3.580748e+01  1.562500e-02  6.943588e-02
4-31:2-8:5    -32.112313 -3.580748e+01  1.562500e-02  6.943588e-02
4-34:5-5:1    -32.112313 -3.580748e+01  1.562500e-02  6.943588e-02
4-39:6-25:3   -32.112313 -3.580748e+01  1.562500e-02  6.943588e-02
4-59:4-23:1   -32.112313 -3.580748e+01  1.562500e-02  6.943588e-02
5-51:1-14:5   -32.112313 -3.580748e+01  1.562500e-02  6.943588e-02
5-a:1-14:4    -32.112313 -3.580748e+01  1.562500e-02  6.943588e-02
5-a:7-27:6    -32.112313 -3.580748e+01  1.562500e-02  6.943588e-02
7-4-1:2-21:5  -32.112313 -3.580748e+01  1.562500e-02  6.943588e-02
3-33:6-6:6    -13.122005  1.447993e+00  1.612480e-02  7.152466e-02
4-61:1-1:6    -13.122005  1.447993e+00  1.612480e-02  7.152466e-02
1-2:1-26:3    -13.202473 -1.420217e+00  1.612480e-02  7.152466e-02
1-46:2-15:5   -12.729870 -1.336278e+00  1.658900e-02  7.340303e-02
3-7:5-5:6     -12.729870 -1.336278e+00  1.658900e-02  7.340303e-02
3-30:2-8:6    -12.642326  1.132491e+00  1.658900e-02  7.340303e-02
4-b:2-2:5     -12.642326  1.132491e+00  1.658900e-02  7.340303e-02
5-51:7-27:4   -12.932749 -1.234525e+00  1.667385e-02  7.373319e-02
3-23:3-16:5   -11.622005  7.878430e-01  1.685309e-02  7.441606e-02
3-30:3-16:4   -11.982187 -9.796445e-01  1.685819e-02  7.441606e-02
3-48:4-23:3   -13.622005  1.617918e+00  1.690054e-02  7.441606e-02
4-b:1-1:4     -13.622005  1.617918e+00  1.690054e-02  7.441606e-02
1-69:4-23:5   -13.782969 -1.873935e+00  1.690054e-02  7.441606e-02
3-9:4-23:4    -13.782969 -1.873935e+00  1.690054e-02  7.441606e-02
5-a:3-9:4     -13.782969 -1.873935e+00  1.690054e-02  7.441606e-02
3-33:2-15:4   -12.290523 -1.045047e+00  1.753324e-02  7.710772e-02
4-59:2-8:6    -12.290523 -1.045047e+00  1.753324e-02  7.710772e-02
1-69:3-9:6    -10.689293 -6.054463e-01  1.759769e-02  7.734400e-02
5-51:6-19:5   -11.001848 -6.515427e-01  1.772952e-02  7.787592e-02
3-9:6-19:6    -12.041509  9.017110e-01  1.833709e-02  8.044658e-02
4-4:6-13:6    -12.041509  9.017110e-01  1.833709e-02  8.044658e-02
3-7:5-12:4    -10.376792 -5.113650e-01  1.839643e-02  8.065781e-02
3-11:3-9:4    -11.311712  6.933254e-01  1.843335e-02  8.077058e-02
3-64:5-24:4   -12.453070 -1.132853e+00  1.862384e-02  8.150614e-02
3-21:3-22:3   -12.395210  1.066508e+00  1.862384e-02  8.150614e-02
3-33:6-19:4   -10.946757  6.285652e-01  1.869343e-02  8.176105e-02
3-15:3-10:4   -10.754425 -5.861736e-01  1.889114e-02  8.257568e-02
2-70:1-26:6   -13.379292 -1.511365e+00  1.915729e-02  8.353645e-02
4-59:3-16:3   -13.379292 -1.511365e+00  1.915729e-02  8.353645e-02
3-30:4-4:6    -13.282969  1.465915e+00  1.915729e-02  8.353645e-02
4-4:2-8:5     -13.282969  1.465915e+00  1.915729e-02  8.353645e-02
3-43:1-7:4    -14.075451 -2.119048e+00  1.921082e-02  8.356763e-02
3-9:5-24:6    -14.075451 -2.119048e+00  1.921082e-02  8.356763e-02
4-31:2-8:4    -14.075451 -2.119048e+00  1.921082e-02  8.356763e-02
4-31:3-9:6    -14.075451 -2.119048e+00  1.921082e-02  8.356763e-02
3-11:6-13:6   -12.564267  1.089539e+00  1.952047e-02  8.481228e-02
4-4:6-19:6    -12.564267  1.089539e+00  1.952047e-02  8.481228e-02
3-23:4-4:4    -11.073575 -6.488686e-01  1.987910e-02  8.630682e-02
1-69:5-12:6   -11.152706  6.793185e-01  1.990038e-02  8.630682e-02
4-61:1-7:4    -11.152706  6.793185e-01  1.990038e-02  8.630682e-02
1-18:2-2:6     -9.076802  3.155301e-01  1.994566e-02  8.645118e-02
1-18:6-25:4   -13.010809  1.366379e+00  2.006161e-02  8.679716e-02
3-20:6-19:4   -13.010809  1.366379e+00  2.006161e-02  8.679716e-02
5-51:1-14:6   -13.075451 -1.288973e+00  2.006161e-02  8.679716e-02
4-59:3-22:3   -11.561498 -8.071036e-01  2.138319e-02  9.141640e-02
1-24:3-3:3    -15.282969 -2.873935e+00  2.148438e-02  9.141640e-02
1-2:1-1:6     -15.282969 -2.873935e+00  2.148438e-02  9.141640e-02
1-58:3-16:6   -15.282969 -2.873935e+00  2.148438e-02  9.141640e-02
2-26:3-10:4   -15.282969 -2.873935e+00  2.148438e-02  9.141640e-02
2-5:2-15:3    -15.282969 -2.873935e+00  2.148438e-02  9.141640e-02
2-5:3-3:1     -15.282969 -2.873935e+00  2.148438e-02  9.141640e-02
3-13:2-15:4   -15.282969 -2.873935e+00  2.148438e-02  9.141640e-02
3-13:3-3:5    -15.282969 -2.873935e+00  2.148438e-02  9.141640e-02
3-21:6-19:1   -15.282969 -2.873935e+00  2.148438e-02  9.141640e-02
3-21:6-19:3   -15.282969 -2.873935e+00  2.148438e-02  9.141640e-02
3-21:6-25:5   -15.282969 -2.873935e+00  2.148438e-02  9.141640e-02
3-30-3:5-12:4 -15.282969 -2.873935e+00  2.148438e-02  9.141640e-02
3-43:3-16:6   -15.282969 -2.873935e+00  2.148438e-02  9.141640e-02
3-48:6-13:3   -15.282969 -2.873935e+00  2.148438e-02  9.141640e-02
3-7:5-24:3    -15.282969 -2.873935e+00  2.148438e-02  9.141640e-02
4-30-2:5-24:5 -15.282969 -2.873935e+00  2.148438e-02  9.141640e-02
4-34:4-23:3   -15.282969 -2.873935e+00  2.148438e-02  9.141640e-02
4-39:1-7:6    -15.282969 -2.873935e+00  2.148438e-02  9.141640e-02
4-39:4-23:3   -15.282969 -2.873935e+00  2.148438e-02  9.141640e-02
5-a:1-14:6    -15.282969 -2.873935e+00  2.148438e-02  9.141640e-02
6-1:4-23:3    -15.282969 -2.873935e+00  2.148438e-02  9.141640e-02
1-8:2-8:5     -15.367932  3.295990e+00  2.148438e-02  9.141640e-02
2-70:3-3:5    -15.367932  3.295990e+00  2.148438e-02  9.141640e-02
3-13:4-23:6   -15.367932  3.295990e+00  2.148438e-02  9.141640e-02
3-53:5-24:1   -15.367932  3.295990e+00  2.148438e-02  9.141640e-02
3-64:3-22:1   -15.367932  3.295990e+00  2.148438e-02  9.141640e-02
3-73:2-15:6   -15.367932  3.295990e+00  2.148438e-02  9.141640e-02
1-18:3-22:5    -9.572521 -3.864384e-01  2.176054e-02  9.253687e-02
4-4:5-5:6     -12.128042  9.911353e-01  2.224139e-02  9.452591e-02
1-24:3-16:4   -14.638216 -2.163442e+00  2.246094e-02  9.468570e-02
1-2:6-6:1     -14.638216 -2.163442e+00  2.246094e-02  9.468570e-02
1-46:6-25:4   -14.638216 -2.163442e+00  2.246094e-02  9.468570e-02
3-66:4-17:4   -14.638216 -2.163442e+00  2.246094e-02  9.468570e-02
3-73:5-24:4   -14.638216 -2.163442e+00  2.246094e-02  9.468570e-02
3-7:6-19:1    -14.638216 -2.163442e+00  2.246094e-02  9.468570e-02
4-61:4-17:3   -14.638216 -2.163442e+00  2.246094e-02  9.468570e-02
5-a:2-15:4    -14.638216 -2.163442e+00  2.246094e-02  9.468570e-02
3-11:1-1:5    -14.706968  2.617918e+00  2.246094e-02  9.468570e-02
3-33:3-3:3    -14.706968  2.617918e+00  2.246094e-02  9.468570e-02
3-53:1-7:6    -14.706968  2.617918e+00  2.246094e-02  9.468570e-02
3-64:1-14:4   -14.706968  2.617918e+00  2.246094e-02  9.468570e-02
2-70:2-2:4    -11.830861 -8.592883e-01  2.246290e-02  9.468570e-02
3-21:1-26:6   -11.830861 -8.592883e-01  2.246290e-02  9.468570e-02
4-34:6-25:4   -11.998042 -9.479357e-01  2.257497e-02  9.505432e-02
3-23:2-21:3   -13.464254  1.488635e+00  2.265584e-02  9.505432e-02
6-1:3-3:3     -13.464254  1.488635e+00  2.265584e-02  9.505432e-02
1-46:4-4:5    -13.583004 -1.630010e+00  2.265584e-02  9.505432e-02
1-8:1-26:4    -13.583004 -1.630010e+00  2.265584e-02  9.505432e-02
2-70:1-26:5   -13.583004 -1.630010e+00  2.265584e-02  9.505432e-02
3-13:3-22:4   -13.583004 -1.630010e+00  2.265584e-02  9.505432e-02
4-39:4-23:6   -13.583004 -1.630010e+00  2.265584e-02  9.505432e-02
3-74:6-13:5   -11.367932 -7.040101e-01  2.348800e-02  9.848838e-02
3-21:3-3:4    -10.440303 -5.145323e-01  2.386380e-02  1.000060e-01
1-46:2-15:4   -12.309760 -1.006573e+00  2.409291e-02  1.008488e-01
3-53:5-5:4    -12.309760 -1.006573e+00  2.409291e-02  1.008488e-01
1-3:3-16:6    -12.961041 -1.177941e+00  2.430651e-02  1.016839e-01
4-34:2-2:6    -10.395484  4.908061e-01  2.466892e-02  1.031401e-01
3-21:1-26:5   -12.062419  8.598908e-01  2.474604e-02  1.034026e-01
3-43:6-19:4   -11.083004 -6.300095e-01  2.479354e-02  1.035410e-01
3-74:5-5:4    -10.615274 -5.435454e-01  2.512803e-02  1.048772e-01
1-18:2-8:5    -12.473981 -1.091033e+00  2.589608e-02  1.078954e-01
3-48:5-24:6   -12.473981 -1.091033e+00  2.589608e-02  1.078954e-01
5-51:2-15:5   -12.473981 -1.091033e+00  2.589608e-02  1.078954e-01
3-7:3-9:4     -10.389018 -4.869120e-01  2.630666e-02  1.095427e-01
4-4:7-27:4    -13.671773  1.518382e+00  2.660370e-02  1.105242e-01
4-b:3-3:6     -13.671773  1.518382e+00  2.660370e-02  1.105242e-01
2-5:6-25:5    -13.824200 -1.791473e+00  2.660370e-02  1.105242e-01
3-7:5-24:6    -13.824200 -1.791473e+00  2.660370e-02  1.105242e-01
2-5:3-22:6    -12.243968 -9.519376e-01  2.700832e-02  1.120760e-01
3-64:1-26:4   -12.243968 -9.519376e-01  2.700832e-02  1.120760e-01
4-59:5-5:6    -10.248133  4.572708e-01  2.733678e-02  1.133737e-01
5-51:4-23:4   -11.413736 -7.040101e-01  2.801690e-02  1.161276e-01
4-39:3-3:3    -12.813670  1.234589e+00  2.881672e-02  1.193055e-01
4-59:1-7:6    -12.856748 -1.082522e+00  2.881672e-02  1.193055e-01
3-15:6-19:5   -13.414487 -1.440976e+00  2.895927e-02  1.195524e-01
3-23:5-5:3    -13.414487 -1.440976e+00  2.895927e-02  1.195524e-01
3-66:3-16:6   -13.414487 -1.440976e+00  2.895927e-02  1.195524e-01
5-51:5-5:5    -13.414487 -1.440976e+00  2.895927e-02  1.195524e-01
4-34:4-4:5    -13.324200  1.383453e+00  2.895927e-02  1.195524e-01
3-48:6-13:4   -10.053254 -4.145035e-01  2.933768e-02  1.210452e-01
1-18:4-4:5    -13.106151 -1.227572e+00  2.944937e-02  1.213671e-01
3-48:4-23:6   -13.106151 -1.227572e+00  2.944937e-02  1.213671e-01
2-70:1-1:4    -12.149576  9.480666e-01  3.002895e-02  1.224850e-01
4-59:3-22:1   -12.149576  9.480666e-01  3.002895e-02  1.224850e-01
6-1:5-12:4    -11.057364  6.294136e-01  3.077632e-02  1.224850e-01
3-74:2-2:5    -11.616019  7.110274e-01  3.078650e-02  1.224850e-01
3-43:1-26:6   -14.122005 -2.025938e+00  3.088379e-02  1.224850e-01
3-48:3-9:3    -14.122005 -2.025938e+00  3.088379e-02  1.224850e-01
3-66:2-15:4   -14.122005 -2.025938e+00  3.088379e-02  1.224850e-01
4-39:6-25:5   -14.122005 -2.025938e+00  3.088379e-02  1.224850e-01
1-18:1-14:5   -13.914487  1.559024e+00  3.088379e-02  1.224850e-01
3-49:4-23:5   -13.914487  1.559024e+00  3.088379e-02  1.224850e-01
3-64:2-15:4   -13.914487  1.559024e+00  3.088379e-02  1.224850e-01
1-18:4-23:1   -32.207032  3.561805e+01  3.125000e-02  1.224850e-01
1-24:4-17:4   -32.223509 -3.558509e+01  3.125000e-02  1.224850e-01
1-24:4-4:6    -32.223509 -3.558509e+01  3.125000e-02  1.224850e-01
1-2:2-8:3     -32.207032  3.561805e+01  3.125000e-02  1.224850e-01
1-3:3-16:3    -32.223509 -3.558509e+01  3.125000e-02  1.224850e-01
1-45:2-8:4    -32.223509 -3.558509e+01  3.125000e-02  1.224850e-01
1-58:5-5:3    -32.223509 -3.558509e+01  3.125000e-02  1.224850e-01
1-58:6-19:6   -32.223509 -3.558509e+01  3.125000e-02  1.224850e-01
1-8:5-24:5    -32.223509 -3.558509e+01  3.125000e-02  1.224850e-01
1-8:5-5:3     -32.223509 -3.558509e+01  3.125000e-02  1.224850e-01
1-8:6-13:3    -32.223509 -3.558509e+01  3.125000e-02  1.224850e-01
1-8:6-6:1     -32.223509 -3.558509e+01  3.125000e-02  1.224850e-01
2-5:6-25:3    -32.207032  3.561805e+01  3.125000e-02  1.224850e-01
2-70:1-14:6   -32.207032  3.561805e+01  3.125000e-02  1.224850e-01
2-70:1-20:5   -32.207032  3.561805e+01  3.125000e-02  1.224850e-01
2-70:1-26:3   -32.223509 -3.558509e+01  3.125000e-02  1.224850e-01
2-70:2-21:5   -32.223509 -3.558509e+01  3.125000e-02  1.224850e-01
3-11:3-9:1    -32.223509 -3.558509e+01  3.125000e-02  1.224850e-01
3-13:4-4:6    -32.207032  3.561805e+01  3.125000e-02  1.224850e-01
3-13:5-12:3   -32.223509 -3.558509e+01  3.125000e-02  1.224850e-01
3-15:3-9:3    -32.223509 -3.558509e+01  3.125000e-02  1.224850e-01
3-20:1-7:6    -32.207032  3.561805e+01  3.125000e-02  1.224850e-01
3-20:6-25:4   -32.223509 -3.558509e+01  3.125000e-02  1.224850e-01
3-21:2-8:1    -32.223509 -3.558509e+01  3.125000e-02  1.224850e-01
3-23:4-4:2    -32.207032  3.561805e+01  3.125000e-02  1.224850e-01
3-30-3:2-8:4  -32.223509 -3.558509e+01  3.125000e-02  1.224850e-01
3-30-3:3-3:5  -32.223509 -3.558509e+01  3.125000e-02  1.224850e-01
3-30-3:4-17:6 -32.223509 -3.558509e+01  3.125000e-02  1.224850e-01
3-30-3:4-23:4 -32.223509 -3.558509e+01  3.125000e-02  1.224850e-01
3-30-3:4-4:4  -32.223509 -3.558509e+01  3.125000e-02  1.224850e-01
3-30-3:5-12:5 -32.223509 -3.558509e+01  3.125000e-02  1.224850e-01
3-30-3:5-12:6 -32.223509 -3.558509e+01  3.125000e-02  1.224850e-01
3-30-3:5-24:6 -32.223509 -3.558509e+01  3.125000e-02  1.224850e-01
3-30:2-15:1   -32.223509 -3.558509e+01  3.125000e-02  1.224850e-01
3-43:1-14:4   -32.223509 -3.558509e+01  3.125000e-02  1.224850e-01
3-43:1-7:6    -32.223509 -3.558509e+01  3.125000e-02  1.224850e-01
3-43:3-10:3   -32.223509 -3.558509e+01  3.125000e-02  1.224850e-01
3-43:3-3:5    -32.223509 -3.558509e+01  3.125000e-02  1.224850e-01
3-43:5-24:3   -32.223509 -3.558509e+01  3.125000e-02  1.224850e-01
3-43:6-25:5   -32.223509 -3.558509e+01  3.125000e-02  1.224850e-01
3-43:6-6:1    -32.207032  3.561805e+01  3.125000e-02  1.224850e-01
3-49:2-2:3    -32.223509 -3.558509e+01  3.125000e-02  1.224850e-01
3-49:3-16:3   -32.223509 -3.558509e+01  3.125000e-02  1.224850e-01
3-64:1-26:1   -32.223509 -3.558509e+01  3.125000e-02  1.224850e-01
3-64:6-6:6    -32.223509 -3.558509e+01  3.125000e-02  1.224850e-01
3-66:4-17:6   -32.223509 -3.558509e+01  3.125000e-02  1.224850e-01
3-66:4-4:4    -32.223509 -3.558509e+01  3.125000e-02  1.224850e-01
3-66:5-24:5   -32.223509 -3.558509e+01  3.125000e-02  1.224850e-01
3-66:6-6:5    -32.223509 -3.558509e+01  3.125000e-02  1.224850e-01
3-72:1-26:6   -32.207032  3.561805e+01  3.125000e-02  1.224850e-01
3-74:4-23:1   -32.223509 -3.558509e+01  3.125000e-02  1.224850e-01
3-7:5-12:2    -32.223509 -3.558509e+01  3.125000e-02  1.224850e-01
3-9:3-10:1    -32.223509 -3.558509e+01  3.125000e-02  1.224850e-01
3-9:6-19:1    -32.223509 -3.558509e+01  3.125000e-02  1.224850e-01
4-30-2:1-26:6 -32.223509 -3.558509e+01  3.125000e-02  1.224850e-01
4-30-2:3-3:3  -32.223509 -3.558509e+01  3.125000e-02  1.224850e-01
4-30-2:5-24:6 -32.223509 -3.558509e+01  3.125000e-02  1.224850e-01
4-30-2:6-13:6 -32.223509 -3.558509e+01  3.125000e-02  1.224850e-01
4-30-4:1-14:4 -32.223509 -3.558509e+01  3.125000e-02  1.224850e-01
4-30-4:5-5:1  -32.223509 -3.558509e+01  3.125000e-02  1.224850e-01
4-30-4:6-6:6  -32.223509 -3.558509e+01  3.125000e-02  1.224850e-01
4-31:3-16:1   -32.223509 -3.558509e+01  3.125000e-02  1.224850e-01
4-31:3-9:1    -32.223509 -3.558509e+01  3.125000e-02  1.224850e-01
4-31:6-19:5   -32.223509 -3.558509e+01  3.125000e-02  1.224850e-01
4-34:1-7:1    -32.207032  3.561805e+01  3.125000e-02  1.224850e-01
4-34:3-22:2   -32.207032  3.561805e+01  3.125000e-02  1.224850e-01
4-34:4-23:1   -32.223509 -3.558509e+01  3.125000e-02  1.224850e-01
4-4:1-7:1     -32.207032  3.561805e+01  3.125000e-02  1.224850e-01
4-4:2-2:1     -32.223509 -3.558509e+01  3.125000e-02  1.224850e-01
4-59:1-14:3   -32.223509 -3.558509e+01  3.125000e-02  1.224850e-01
4-61:4-4:3    -32.207032  3.561805e+01  3.125000e-02  1.224850e-01
4-b:1-7:6     -32.207032  3.561805e+01  3.125000e-02  1.224850e-01
5-51:1-14:3   -32.223509 -3.558509e+01  3.125000e-02  1.224850e-01
5-51:1-20:6   -32.223509 -3.558509e+01  3.125000e-02  1.224850e-01
5-a:5-24:5    -32.223509 -3.558509e+01  3.125000e-02  1.224850e-01
6-1:1-7:3     -32.223509 -3.558509e+01  3.125000e-02  1.224850e-01
7-4-1:2-2:3   -32.223509 -3.558509e+01  3.125000e-02  1.224850e-01
7-4-1:5-24:6  -32.223509 -3.558509e+01  3.125000e-02  1.224850e-01
7-4-1:7-27:4  -32.223509 -3.558509e+01  3.125000e-02  1.224850e-01
3-48:2-2:5    -11.455850  7.012464e-01  3.141811e-02  1.230770e-01
3-15:1-7:4    -12.575451 -1.119048e+00  3.153950e-02  1.234184e-01
3-7:6-13:6    -12.575451 -1.119048e+00  3.153950e-02  1.234184e-01
3-33:2-21:4   -11.760165  7.955609e-01  3.192716e-02  1.248676e-01
3-7:1-14:4    -11.961041 -8.739351e-01  3.276576e-02  1.280779e-01
3-72:3-10:4   -12.290523  9.549530e-01  3.283914e-02  1.282951e-01
2-5:2-15:5    -11.313017 -6.389151e-01  3.336003e-02  1.302595e-01
3-64:3-22:4   -11.461041 -7.040101e-01  3.341672e-02  1.304102e-01
1-2:2-8:5     -13.510809  1.395526e+00  3.468966e-02  1.351584e-01
1-2:3-9:5     -13.622005 -1.552007e+00  3.468966e-02  1.351584e-01
1-46:1-26:5   -13.622005 -1.552007e+00  3.468966e-02  1.351584e-01
4-59:5-24:4    -9.184583 -3.032994e-01  3.488352e-02  1.358403e-01
3-64:5-5:4    -12.990488 -1.119048e+00  3.508203e-02  1.360936e-01
1-46:6-19:1   -14.345735  2.170459e+00  3.515625e-02  1.360936e-01
2-70:6-6:5    -14.345735  2.170459e+00  3.515625e-02  1.360936e-01
3-11:1-26:3   -14.206968  1.617918e+00  3.515625e-02  1.360936e-01
3-48:4-4:3    -14.206968  1.617918e+00  3.515625e-02  1.360936e-01
3-73:2-2:6    -14.345735  2.170459e+00  3.515625e-02  1.360936e-01
3-73:6-19:6   -14.206968  1.617918e+00  3.515625e-02  1.360936e-01
4-39:4-17:3   -14.345735  2.170459e+00  3.515625e-02  1.360936e-01
4-4:1-1:6     -14.345735  2.170459e+00  3.515625e-02  1.360936e-01
4-4:3-16:3    -14.345735  2.170459e+00  3.515625e-02  1.360936e-01
6-1:5-5:5     -14.206968  1.617918e+00  3.515625e-02  1.360936e-01
4-61:6-6:4    -10.979304  5.634702e-01  3.532368e-02  1.366683e-01
3-49:2-2:1    -12.446757  9.634146e-01  3.569780e-02  1.376001e-01
1-46:3-16:6   -12.517712 -1.003570e+00  3.569780e-02  1.376001e-01
3-43:2-2:6    -12.495515 -1.047965e+00  3.569780e-02  1.376001e-01
3-33:3-16:4   -13.198007  1.295990e+00  3.569814e-02  1.376001e-01
3-9:2-8:6     -13.198007  1.295990e+00  3.569814e-02  1.376001e-01
1-69:5-24:6   -13.268096 -1.288973e+00  3.569814e-02  1.376001e-01
3-30:3-22:3   -13.268096 -1.288973e+00  3.569814e-02  1.376001e-01
3-64:3-16:4   -12.263205 -9.134635e-01  3.648340e-02  1.405518e-01
3-23:6-19:4    -7.939604  1.923673e-01  3.722116e-02  1.433174e-01
3-11:3-3:4    -11.356748  6.745015e-01  3.751423e-02  1.443687e-01
2-70:5-5:6    -12.709226 -1.102559e+00  3.847731e-02  1.471127e-01
3-21:6-6:6    -12.709226 -1.102559e+00  3.847731e-02  1.471127e-01
3-30:6-19:1   -14.706968 -2.025938e+00  3.857422e-02  1.471127e-01
3-43:6-13:5   -14.706968 -2.025938e+00  3.857422e-02  1.471127e-01
4-31:2-21:5   -14.706968 -2.025938e+00  3.857422e-02  1.471127e-01
4-34:6-25:5   -14.706968 -2.025938e+00  3.857422e-02  1.471127e-01
4-59:2-2:1    -14.706968 -2.025938e+00  3.857422e-02  1.471127e-01
4-59:3-3:1    -14.706968 -2.025938e+00  3.857422e-02  1.471127e-01
5-51:3-10:1   -14.706968 -2.025938e+00  3.857422e-02  1.471127e-01
5-51:4-23:5   -14.706968 -2.025938e+00  3.857422e-02  1.471127e-01
5-51:6-19:1   -14.706968 -2.025938e+00  3.857422e-02  1.471127e-01
6-1:7-27:5    -14.706968 -2.025938e+00  3.857422e-02  1.471127e-01
2-70:4-23:5   -14.782969  2.465915e+00  3.857422e-02  1.471127e-01
3-15:1-7:6    -14.782969  2.465915e+00  3.857422e-02  1.471127e-01
3-53:5-24:6   -14.782969  2.465915e+00  3.857422e-02  1.471127e-01
3-h:6-19:4    -14.782969  2.465915e+00  3.857422e-02  1.471127e-01
4-61:4-23:3   -14.782969  2.465915e+00  3.857422e-02  1.471127e-01
1-18:5-24:3   -15.367932 -2.704010e+00  3.906250e-02  1.474921e-01
1-2:5-24:3    -15.464254  3.103345e+00  3.906250e-02  1.474921e-01
1-2:5-5:3     -15.367932 -2.704010e+00  3.906250e-02  1.474921e-01
1-69:4-4:5    -15.367932 -2.704010e+00  3.906250e-02  1.474921e-01
1-8:1-26:1    -15.367932 -2.704010e+00  3.906250e-02  1.474921e-01
2-70:1-14:4   -15.367932 -2.704010e+00  3.906250e-02  1.474921e-01
2-70:1-20:4   -15.367932 -2.704010e+00  3.906250e-02  1.474921e-01
3-11:3-16:3   -15.464254  3.103345e+00  3.906250e-02  1.474921e-01
3-33:6-13:1   -15.367932 -2.704010e+00  3.906250e-02  1.474921e-01
3-49:1-26:5   -15.367932 -2.704010e+00  3.906250e-02  1.474921e-01
3-53:4-17:1   -15.464254  3.103345e+00  3.906250e-02  1.474921e-01
3-64:1-1:5    -15.464254  3.103345e+00  3.906250e-02  1.474921e-01
3-66:4-23:5   -15.367932 -2.704010e+00  3.906250e-02  1.474921e-01
3-73:1-26:4   -15.367932 -2.704010e+00  3.906250e-02  1.474921e-01
3-73:2-2:5    -15.367932 -2.704010e+00  3.906250e-02  1.474921e-01
4-31:3-10:1   -15.367932 -2.704010e+00  3.906250e-02  1.474921e-01
4-31:6-19:6   -15.367932 -2.704010e+00  3.906250e-02  1.474921e-01
4-4:6-25:5    -15.464254  3.103345e+00  3.906250e-02  1.474921e-01
4-61:7-27:5   -15.464254  3.103345e+00  3.906250e-02  1.474921e-01
1-69:3-9:5    -11.357095 -6.368959e-01  3.960824e-02  1.493962e-01
3-21:6-13:5   -11.357095 -6.368959e-01  3.960824e-02  1.493962e-01
1-46:3-16:4   -12.420523 -9.841180e-01  3.998606e-02  1.505849e-01
4-31:3-3:4    -12.420523 -9.841180e-01  3.998606e-02  1.505849e-01
6-1:4-23:6    -12.420523 -9.841180e-01  3.998606e-02  1.505849e-01
1-3:3-9:6     -12.200237 -8.644748e-01  4.022356e-02  1.513212e-01
3-7:2-2:5     -12.200237 -8.644748e-01  4.022356e-02  1.513212e-01
3-23:6-19:5   -10.435259  4.462325e-01  4.036310e-02  1.517669e-01
3-48:5-12:4   -10.029843  4.094479e-01  4.071253e-02  1.530010e-01
3-64:6-13:5   -12.885040 -1.025938e+00  4.095959e-02  1.534494e-01
4-59:1-1:6    -12.885040 -1.025938e+00  4.095959e-02  1.534494e-01
2-5:5-12:3    -12.845735  1.170459e+00  4.095959e-02  1.534494e-01
3-11:4-17:6   -12.821553  9.878676e-01  4.095959e-02  1.534494e-01
3-48:6-6:5    -12.845735  1.170459e+00  4.095959e-02  1.534494e-01
4-61:4-23:5   -12.845735  1.170459e+00  4.095959e-02  1.534494e-01
3-13:6-19:4   -13.867932 -1.704010e+00  4.138947e-02  1.545852e-01
3-15:2-21:5   -13.867932 -1.704010e+00  4.138947e-02  1.545852e-01
3-30:3-3:5    -13.867932 -1.704010e+00  4.138947e-02  1.545852e-01
3-7:2-21:5    -13.867932 -1.704010e+00  4.138947e-02  1.545852e-01
3-33:3-22:1   -13.725231  1.411467e+00  4.138947e-02  1.545852e-01
6-1:3-22:6    -11.813670 -7.654107e-01  4.139143e-02  1.545852e-01
1-2:3-22:4     -9.845906 -3.750616e-01  4.205029e-02  1.569645e-01
4-34:3-9:5    -11.626528 -6.770431e-01  4.216544e-02  1.573129e-01
1-18:4-23:5   -11.436613  6.627722e-01  4.221061e-02  1.573999e-01
3-48:2-2:4     -9.653817  3.445701e-01  4.243118e-02  1.581406e-01
2-70:3-22:5   -13.083004  1.221989e+00  4.277395e-02  1.592534e-01
2-26:6-19:4   -13.138216 -1.163442e+00  4.277395e-02  1.592534e-01
1-2:3-9:4     -10.742339  5.024408e-01  4.287962e-02  1.595644e-01
3-53:6-19:4   -11.932749  7.654752e-01  4.295655e-02  1.597682e-01
6-1:3-16:4    -11.292106 -5.970949e-01  4.387529e-02  1.631011e-01
4-31:5-12:4   -12.140268 -8.194873e-01  4.404655e-02  1.636534e-01
4-39:5-5:4    -10.095329 -3.966864e-01  4.430017e-02  1.645109e-01
1-46:6-19:6   -12.349845 -9.264025e-01  4.438416e-02  1.645684e-01
3-21:3-16:6   -12.370755 -8.845824e-01  4.438416e-02  1.645684e-01
3-53:2-2:6    -12.314978  9.060434e-01  4.438416e-02  1.645684e-01
1-18:3-22:1   -11.437388 -6.567044e-01  4.459752e-02  1.652745e-01
3-21:3-3:6    -10.966068  5.369980e-01  4.505174e-02  1.668720e-01
1-18:5-12:6   -11.402563 -6.347474e-01  4.701156e-02  1.738460e-01
3-30:2-21:6   -12.734539  9.480666e-01  4.703103e-02  1.738460e-01
4-59:3-3:3    -12.734539  9.480666e-01  4.703103e-02  1.738460e-01
4-61:2-21:6   -12.734539  9.480666e-01  4.703103e-02  1.738460e-01
4-4:3-9:5     -12.053254  7.554215e-01  4.794032e-02  1.771163e-01
3-43:3-16:4   -12.282969 -8.739351e-01  4.887389e-02  1.803535e-01
3-53:2-8:6    -13.977252  1.433493e+00  4.904175e-02  1.803535e-01
3-53:3-16:6   -13.977252  1.433493e+00  4.904175e-02  1.803535e-01
3-72:3-3:6    -13.977252  1.433493e+00  4.904175e-02  1.803535e-01
3-74:4-23:5   -13.977252  1.433493e+00  4.904175e-02  1.803535e-01
1-24:6-6:4    -14.171773 -1.926403e+00  4.904175e-02  1.803535e-01
3-48:1-7:6    -14.171773 -1.926403e+00  4.904175e-02  1.803535e-01
3-7:2-21:6    -14.171773 -1.926403e+00  4.904175e-02  1.803535e-01
4-31:6-13:5   -14.171773 -1.926403e+00  4.904175e-02  1.803535e-01
3-33:6-6:4    -11.840291  7.365625e-01  4.980011e-02  1.830491e-01
3-74:1-26:3   -12.977252  1.158486e+00  5.010246e-02  1.837855e-01
3-74:1-7:6    -12.977252  1.158486e+00  5.010246e-02  1.837855e-01
4-61:5-24:5   -12.977252  1.158486e+00  5.010246e-02  1.837855e-01
3-21:2-21:5   -13.021188 -1.057647e+00  5.010246e-02  1.837855e-01
4-59:2-21:4    -9.327523 -2.889726e-01  5.019162e-02  1.840189e-01
4-59:2-2:6    -10.216041 -4.002294e-01  5.024627e-02  1.840490e-01
3-48:3-16:6   -11.522496 -6.789191e-01  5.025090e-02  1.840490e-01
4-b:5-5:4     -12.002272  7.395965e-01  5.189390e-02  1.899701e-01
1-46:3-16:5   -13.303290 -1.218583e+00  5.223899e-02  1.907490e-01
3-11:3-22:5   -13.303290 -1.218583e+00  5.223899e-02  1.907490e-01
3-30:2-15:5   -13.303290 -1.218583e+00  5.223899e-02  1.907490e-01
1-3:3-10:3    -13.239238  1.213528e+00  5.223899e-02  1.907490e-01
3-53:5-24:4   -13.239238  1.213528e+00  5.223899e-02  1.907490e-01
3-53:2-2:5    -13.560577  1.295990e+00  5.247879e-02  1.913339e-01
4-b:4-17:6    -13.560577  1.295990e+00  5.247879e-02  1.913339e-01
1-69:6-13:3   -13.663236 -1.469545e+00  5.247879e-02  1.913339e-01
1-2:3-16:4    -11.179327 -5.853656e-01  5.266778e-02  1.919259e-01
2-70:3-9:6    -12.652706  9.126613e-01  5.325191e-02  1.939564e-01
3-7:6-13:5    -12.464254 -8.966552e-01  5.407603e-02  1.968586e-01
4-61:3-9:5    -11.274256  5.644787e-01  5.439056e-02  1.979037e-01
1-69:3-10:6    -9.678852 -3.414400e-01  5.491635e-02  1.997160e-01
1-46:3-9:6    -11.993835 -8.083468e-01  5.589723e-02  2.029759e-01
4-34:5-5:6    -11.993835 -8.083468e-01  5.589723e-02  2.029759e-01
4-39:1-26:6   -11.993835 -8.083468e-01  5.589723e-02  2.029759e-01
1-46:5-5:4    -10.855881 -4.986912e-01  5.602788e-02  2.033479e-01
1-3:5-5:6     -14.345735 -1.578479e+00  5.737305e-02  2.068759e-01
3-15:1-26:3   -14.345735 -1.578479e+00  5.737305e-02  2.068759e-01
3-21:7-27:5   -14.345735 -1.578479e+00  5.737305e-02  2.068759e-01
3-33:1-7:6    -14.345735 -1.578479e+00  5.737305e-02  2.068759e-01
3-43:6-19:5   -14.345735 -1.578479e+00  5.737305e-02  2.068759e-01
3-48:3-10:1   -14.345735 -1.578479e+00  5.737305e-02  2.068759e-01
4-31:4-4:5    -14.345735 -1.578479e+00  5.737305e-02  2.068759e-01
2-26:3-10:5   -14.282969  1.465915e+00  5.737305e-02  2.068759e-01
3-15:3-16:1   -14.414487  2.032955e+00  5.737305e-02  2.068759e-01
3-43:4-17:4   -14.282969  1.465915e+00  5.737305e-02  2.068759e-01
3-72:4-17:4   -14.282969  1.465915e+00  5.737305e-02  2.068759e-01
3-7:5-24:1    -14.414487  2.032955e+00  5.737305e-02  2.068759e-01
4-61:5-5:3    -14.414487  2.032955e+00  5.737305e-02  2.068759e-01
3-21:2-15:5   -12.178243 -7.435385e-01  5.806415e-02  2.090541e-01
3-11:2-2:6    -12.129053  7.266242e-01  5.806415e-02  2.090541e-01
4-59:1-14:6   -12.129053  7.266242e-01  5.806415e-02  2.090541e-01
2-5:3-22:4     -8.298796  2.048420e-01  5.902433e-02  2.124051e-01
3-7:7-27:4    -12.392289 -8.415136e-01  5.946338e-02  2.133049e-01
3-33:3-22:6   -12.646460 -9.770286e-01  5.958389e-02  2.133049e-01
3-7:2-8:6     -12.575451  8.809524e-01  5.958389e-02  2.133049e-01
4-61:4-17:5   -11.905526  7.110274e-01  5.994119e-02  2.133049e-01
1-46:6-19:5   -11.380366 -5.903533e-01  6.138590e-02  2.133049e-01
4-61:1-26:1   -13.122005  1.143987e+00  6.142835e-02  2.133049e-01
1-3:4-23:5    -13.171773 -1.096328e+00  6.142835e-02  2.133049e-01
1-18:2-2:2    -32.367996  3.529612e+01  6.250000e-02  2.133049e-01
1-18:3-16:2   -32.367996  3.529612e+01  6.250000e-02  2.133049e-01
1-18:5-5:2    -32.355026 -3.532206e+01  6.250000e-02  2.133049e-01
1-24:2-8:4    -32.355026 -3.532206e+01  6.250000e-02  2.133049e-01
1-2:3-9:2     -32.355026 -3.532206e+01  6.250000e-02  2.133049e-01
1-2:5-12:1    -32.367996  3.529612e+01  6.250000e-02  2.133049e-01
1-3:4-23:3    -32.367996  3.529612e+01  6.250000e-02  2.133049e-01
1-3:7-27:1    -32.355026 -3.532206e+01  6.250000e-02  2.133049e-01
1-46:2-2:1    -32.355026 -3.532206e+01  6.250000e-02  2.133049e-01
1-46:3-10:1   -32.355026 -3.532206e+01  6.250000e-02  2.133049e-01
1-46:5-5:3    -32.367996  3.529612e+01  6.250000e-02  2.133049e-01
1-58:3-9:4    -32.355026 -3.532206e+01  6.250000e-02  2.133049e-01
1-69:2-2:1    -32.355026 -3.532206e+01  6.250000e-02  2.133049e-01
1-69:3-16:1   -32.355026 -3.532206e+01  6.250000e-02  2.133049e-01
1-8:1-1:5     -32.355026 -3.532206e+01  6.250000e-02  2.133049e-01
1-8:2-15:1    -32.355026 -3.532206e+01  6.250000e-02  2.133049e-01
1-8:4-23:3    -32.355026 -3.532206e+01  6.250000e-02  2.133049e-01
1-8:5-24:6    -32.355026 -3.532206e+01  6.250000e-02  2.133049e-01
1-8:7-27:4    -32.367996  3.529612e+01  6.250000e-02  2.133049e-01
1-8:7-27:5    -32.367996  3.529612e+01  6.250000e-02  2.133049e-01
2-26:2-21:5   -32.355026 -3.532206e+01  6.250000e-02  2.133049e-01
2-26:3-10:3   -32.355026 -3.532206e+01  6.250000e-02  2.133049e-01
2-26:6-13:3   -32.355026 -3.532206e+01  6.250000e-02  2.133049e-01
2-5:1-1:3     -32.355026 -3.532206e+01  6.250000e-02  2.133049e-01
2-70:6-19:3   -32.367996  3.529612e+01  6.250000e-02  2.133049e-01
3-11:2-8:3    -32.355026 -3.532206e+01  6.250000e-02  2.133049e-01
3-11:3-22:2   -32.355026 -3.532206e+01  6.250000e-02  2.133049e-01
3-13:5-12:4   -32.355026 -3.532206e+01  6.250000e-02  2.133049e-01
3-15:6-25:5   -32.355026 -3.532206e+01  6.250000e-02  2.133049e-01
3-21:1-1:3    -32.355026 -3.532206e+01  6.250000e-02  2.133049e-01
3-21:1-26:2   -32.355026 -3.532206e+01  6.250000e-02  2.133049e-01
3-21:4-4:2    -32.367996  3.529612e+01  6.250000e-02  2.133049e-01
3-21:4-4:3    -32.367996  3.529612e+01  6.250000e-02  2.133049e-01
3-21:5-12:1   -32.355026 -3.532206e+01  6.250000e-02  2.133049e-01
3-23:1-20:6   -32.367996  3.529612e+01  6.250000e-02  2.133049e-01
3-23:5-5:1    -32.355026 -3.532206e+01  6.250000e-02  2.133049e-01
3-23:6-6:2    -32.367996  3.529612e+01  6.250000e-02  2.133049e-01
3-30-3:1-26:5 -32.355026 -3.532206e+01  6.250000e-02  2.133049e-01
3-30-3:3-22:5 -32.355026 -3.532206e+01  6.250000e-02  2.133049e-01
3-30:2-2:2    -32.367996  3.529612e+01  6.250000e-02  2.133049e-01
3-30:2-8:2    -32.367996  3.529612e+01  6.250000e-02  2.133049e-01
3-30:2-8:3    -32.355026 -3.532206e+01  6.250000e-02  2.133049e-01
3-33:3-9:1    -32.355026 -3.532206e+01  6.250000e-02  2.133049e-01
3-43:2-2:2    -32.355026 -3.532206e+01  6.250000e-02  2.133049e-01
3-43:3-3:3    -32.355026 -3.532206e+01  6.250000e-02  2.133049e-01
3-53:2-2:3    -32.355026 -3.532206e+01  6.250000e-02  2.133049e-01
3-53:3-3:1    -32.355026 -3.532206e+01  6.250000e-02  2.133049e-01
3-53:5-5:1    -32.355026 -3.532206e+01  6.250000e-02  2.133049e-01
3-53:6-13:3   -32.367996  3.529612e+01  6.250000e-02  2.133049e-01
3-64:2-21:1   -32.367996  3.529612e+01  6.250000e-02  2.133049e-01
3-66:1-7:4    -32.355026 -3.532206e+01  6.250000e-02  2.133049e-01
3-66:2-21:5   -32.355026 -3.532206e+01  6.250000e-02  2.133049e-01
3-66:2-2:1    -32.355026 -3.532206e+01  6.250000e-02  2.133049e-01
3-66:3-3:5    -32.355026 -3.532206e+01  6.250000e-02  2.133049e-01
3-72:3-3:3    -32.367996  3.529612e+01  6.250000e-02  2.133049e-01
3-72:3-9:6    -32.355026 -3.532206e+01  6.250000e-02  2.133049e-01
3-72:5-24:5   -32.367996  3.529612e+01  6.250000e-02  2.133049e-01
3-72:5-5:5    -32.355026 -3.532206e+01  6.250000e-02  2.133049e-01
3-73:1-14:4   -32.355026 -3.532206e+01  6.250000e-02  2.133049e-01
3-73:1-26:6   -32.355026 -3.532206e+01  6.250000e-02  2.133049e-01
3-74:4-4:1    -32.355026 -3.532206e+01  6.250000e-02  2.133049e-01
3-7:6-19:2    -32.355026 -3.532206e+01  6.250000e-02  2.133049e-01
3-9:3-9:1     -32.355026 -3.532206e+01  6.250000e-02  2.133049e-01
3-9:6-6:3     -32.355026 -3.532206e+01  6.250000e-02  2.133049e-01
4-28:3-16:4   -32.367996  3.529612e+01  6.250000e-02  2.133049e-01
4-28:3-3:4    -32.367996  3.529612e+01  6.250000e-02  2.133049e-01
4-28:5-12:4   -32.355026 -3.532206e+01  6.250000e-02  2.133049e-01
4-30-2:1-7:1  -32.355026 -3.532206e+01  6.250000e-02  2.133049e-01
4-30-2:3-16:6 -32.355026 -3.532206e+01  6.250000e-02  2.133049e-01
4-30-2:5-12:6 -32.355026 -3.532206e+01  6.250000e-02  2.133049e-01
4-30-4:1-26:5 -32.355026 -3.532206e+01  6.250000e-02  2.133049e-01
4-30-4:2-8:4  -32.355026 -3.532206e+01  6.250000e-02  2.133049e-01
4-30-4:4-17:5 -32.355026 -3.532206e+01  6.250000e-02  2.133049e-01
4-30-4:4-23:4 -32.355026 -3.532206e+01  6.250000e-02  2.133049e-01
4-30-4:4-23:6 -32.355026 -3.532206e+01  6.250000e-02  2.133049e-01
4-31:1-14:3   -32.355026 -3.532206e+01  6.250000e-02  2.133049e-01
4-31:2-21:1   -32.355026 -3.532206e+01  6.250000e-02  2.133049e-01
4-31:3-9:3    -32.355026 -3.532206e+01  6.250000e-02  2.133049e-01
4-31:4-23:6   -32.355026 -3.532206e+01  6.250000e-02  2.133049e-01
4-31:4-4:6    -32.355026 -3.532206e+01  6.250000e-02  2.133049e-01
4-31:6-25:6   -32.355026 -3.532206e+01  6.250000e-02  2.133049e-01
4-39:1-20:5   -32.367996  3.529612e+01  6.250000e-02  2.133049e-01
4-39:1-7:1    -32.355026 -3.532206e+01  6.250000e-02  2.133049e-01
4-39:6-19:1   -32.355026 -3.532206e+01  6.250000e-02  2.133049e-01
4-4:6-6:3     -32.355026 -3.532206e+01  6.250000e-02  2.133049e-01
4-61:1-7:3    -32.367996  3.529612e+01  6.250000e-02  2.133049e-01
4-61:5-12:1   -32.367996  3.529612e+01  6.250000e-02  2.133049e-01
4-b:1-14:3    -32.355026 -3.532206e+01  6.250000e-02  2.133049e-01
5-51:2-8:1    -32.355026 -3.532206e+01  6.250000e-02  2.133049e-01
5-51:3-10:2   -32.367996  3.529612e+01  6.250000e-02  2.133049e-01
5-51:6-19:2   -32.367996  3.529612e+01  6.250000e-02  2.133049e-01
5-a:5-5:3     -32.367996  3.529612e+01  6.250000e-02  2.133049e-01
6-1:3-16:3    -32.367996  3.529612e+01  6.250000e-02  2.133049e-01
7-4-1:1-26:1  -32.355026 -3.532206e+01  6.250000e-02  2.133049e-01
7-4-1:2-8:3   -32.355026 -3.532206e+01  6.250000e-02  2.133049e-01
7-4-1:3-16:6  -32.355026 -3.532206e+01  6.250000e-02  2.133049e-01
7-4-1:4-23:3  -32.355026 -3.532206e+01  6.250000e-02  2.133049e-01
7-4-1:4-4:2   -32.355026 -3.532206e+01  6.250000e-02  2.133049e-01
7-4-1:4-4:5   -32.355026 -3.532206e+01  6.250000e-02  2.133049e-01
7-4-1:5-12:5  -32.355026 -3.532206e+01  6.250000e-02  2.133049e-01
7-4-1:5-12:6  -32.355026 -3.532206e+01  6.250000e-02  2.133049e-01
7-4-1:6-25:4  -32.355026 -3.532206e+01  6.250000e-02  2.133049e-01
1-58:5-24:6   -13.782969  1.295990e+00  6.356812e-02  2.166425e-01
1-2:1-7:6     -13.914487 -1.610901e+00  6.356812e-02  2.166425e-01
5-51:2-8:3    -13.914487 -1.610901e+00  6.356812e-02  2.166425e-01
1-2:6-13:3    -13.414487  1.202880e+00  6.391466e-02  2.175150e-01
4-b:3-16:5    -13.414487  1.202880e+00  6.391466e-02  2.175150e-01
4-b:5-5:5     -13.414487  1.202880e+00  6.391466e-02  2.175150e-01
4-39:3-16:5   -11.347102 -5.707436e-01  6.421281e-02  2.184266e-01
1-46:5-12:5   -12.277977  8.320428e-01  6.490865e-02  2.205880e-01
5-51:6-6:4    -10.887931 -4.940870e-01  6.508647e-02  2.205880e-01
3-53:3-9:6    -12.768096  8.809524e-01  6.524534e-02  2.205880e-01
1-24:4-23:4   -14.782969 -1.873935e+00  6.542969e-02  2.205880e-01
1-58:3-22:6   -14.782969 -1.873935e+00  6.542969e-02  2.205880e-01
3-15:2-2:3    -14.782969 -1.873935e+00  6.542969e-02  2.205880e-01
3-33:4-23:5   -14.782969 -1.873935e+00  6.542969e-02  2.205880e-01
3-43:2-2:5    -14.782969 -1.873935e+00  6.542969e-02  2.205880e-01
3-43:7-27:4   -14.782969 -1.873935e+00  6.542969e-02  2.205880e-01
3-49:3-16:5   -14.782969 -1.873935e+00  6.542969e-02  2.205880e-01
3-66:2-8:6    -14.782969 -1.873935e+00  6.542969e-02  2.205880e-01
3-66:6-19:3   -14.782969 -1.873935e+00  6.542969e-02  2.205880e-01
3-9:2-2:5     -14.782969 -1.873935e+00  6.542969e-02  2.205880e-01
4-30-4:2-8:6  -14.782969 -1.873935e+00  6.542969e-02  2.205880e-01
4-34:3-9:1    -14.782969 -1.873935e+00  6.542969e-02  2.205880e-01
5-a:3-22:3    -14.782969 -1.873935e+00  6.542969e-02  2.205880e-01
3-20:6-19:3   -14.867932  2.295990e+00  6.542969e-02  2.205880e-01
3-72:5-5:3    -14.867932  2.295990e+00  6.542969e-02  2.205880e-01
4-4:2-15:3    -14.867932  2.295990e+00  6.542969e-02  2.205880e-01
1-46:2-8:4    -12.564267 -9.104610e-01  6.599403e-02  2.222827e-01
3-7:3-22:5    -12.564267 -9.104610e-01  6.599403e-02  2.222827e-01
6-1:3-9:6     -11.498042 -6.300095e-01  6.615260e-02  2.227127e-01
3-7:2-15:4    -10.864418 -4.816177e-01  6.717037e-02  2.260336e-01
3-74:2-8:4    -10.814650  4.479930e-01  6.925959e-02  2.322204e-01
3-74:3-16:4   -10.814650  4.479930e-01  6.925959e-02  2.322204e-01
1-24:4-23:6   -15.464254 -2.511365e+00  7.031250e-02  2.322204e-01
1-3:2-15:1    -15.464254 -2.511365e+00  7.031250e-02  2.322204e-01
1-58:2-2:6    -15.464254 -2.511365e+00  7.031250e-02  2.322204e-01
1-58:6-13:4   -15.464254 -2.511365e+00  7.031250e-02  2.322204e-01
2-26:2-8:4    -15.464254 -2.511365e+00  7.031250e-02  2.322204e-01
2-26:5-12:4   -15.464254 -2.511365e+00  7.031250e-02  2.322204e-01
2-70:2-8:3    -15.464254 -2.511365e+00  7.031250e-02  2.322204e-01
3-13:3-10:3   -15.464254 -2.511365e+00  7.031250e-02  2.322204e-01
3-20:1-26:4   -15.464254 -2.511365e+00  7.031250e-02  2.322204e-01
3-20:2-15:5   -15.464254 -2.511365e+00  7.031250e-02  2.322204e-01
3-21:2-15:3   -15.464254 -2.511365e+00  7.031250e-02  2.322204e-01
3-30:2-2:1    -15.464254 -2.511365e+00  7.031250e-02  2.322204e-01
3-30:4-4:3    -15.464254 -2.511365e+00  7.031250e-02  2.322204e-01
3-33:5-12:3   -15.464254 -2.511365e+00  7.031250e-02  2.322204e-01
3-43:4-17:6   -15.464254 -2.511365e+00  7.031250e-02  2.322204e-01
3-43:4-23:6   -15.464254 -2.511365e+00  7.031250e-02  2.322204e-01
3-48:6-6:3    -15.464254 -2.511365e+00  7.031250e-02  2.322204e-01
3-49:7-27:5   -15.464254 -2.511365e+00  7.031250e-02  2.322204e-01
3-66:3-16:3   -15.464254 -2.511365e+00  7.031250e-02  2.322204e-01
3-73:6-13:3   -15.464254 -2.511365e+00  7.031250e-02  2.322204e-01
3-7:1-1:3     -15.464254 -2.511365e+00  7.031250e-02  2.322204e-01
3-9:3-16:5    -15.464254 -2.511365e+00  7.031250e-02  2.322204e-01
4-34:1-20:4   -15.464254 -2.511365e+00  7.031250e-02  2.322204e-01
4-34:4-23:6   -15.464254 -2.511365e+00  7.031250e-02  2.322204e-01
4-39:2-21:1   -15.464254 -2.511365e+00  7.031250e-02  2.322204e-01
4-4:6-13:1    -15.464254 -2.511365e+00  7.031250e-02  2.322204e-01
4-59:1-1:3    -15.464254 -2.511365e+00  7.031250e-02  2.322204e-01
4-61:1-14:5   -15.464254 -2.511365e+00  7.031250e-02  2.322204e-01
4-61:6-6:3    -15.464254 -2.511365e+00  7.031250e-02  2.322204e-01
5-a:4-4:6     -15.464254 -2.511365e+00  7.031250e-02  2.322204e-01
1-18:2-21:3   -15.575451  2.880952e+00  7.031250e-02  2.322204e-01
2-26:2-21:4   -15.575451  2.880952e+00  7.031250e-02  2.322204e-01
3-13:1-26:6   -15.575451  2.880952e+00  7.031250e-02  2.322204e-01
3-20:2-15:6   -15.575451  2.880952e+00  7.031250e-02  2.322204e-01
3-72:4-23:3   -15.575451  2.880952e+00  7.031250e-02  2.322204e-01
3-74:6-13:3   -15.575451  2.880952e+00  7.031250e-02  2.322204e-01
5-a:3-16:4    -15.575451  2.880952e+00  7.031250e-02  2.322204e-01
6-1:4-17:3    -15.575451  2.880952e+00  7.031250e-02  2.322204e-01
2-70:3-16:6   -12.259559 -7.458303e-01  7.039422e-02  2.322204e-01
3-9:5-12:4    -12.259559 -7.458303e-01  7.039422e-02  2.322204e-01
3-23:4-23:5   -12.218328  8.105631e-01  7.039422e-02  2.322204e-01
3-23:2-2:1    -13.053254 -9.935167e-01  7.075555e-02  2.333056e-01
5-51:1-1:5    -12.487156 -8.508515e-01  7.245426e-02  2.386884e-01
6-1:5-24:4    -12.487156 -8.508515e-01  7.245426e-02  2.386884e-01
3-21:6-25:4   -12.760772 -9.994660e-01  7.295139e-02  2.402164e-01
3-74:2-15:4   -10.945187 -5.023762e-01  7.321432e-02  2.409721e-01
4-61:2-21:5   -11.553254  5.854965e-01  7.478815e-02  2.460397e-01
3-21:5-24:5   -13.340291 -1.144583e+00  7.551870e-02  2.477646e-01
3-43:5-24:4   -13.340291 -1.144583e+00  7.551870e-02  2.477646e-01
3-72:6-19:4   -13.340291 -1.144583e+00  7.551870e-02  2.477646e-01
1-46:1-7:6    -13.282969  1.126065e+00  7.551870e-02  2.477646e-01
3-53:1-7:4    -13.282969  1.126065e+00  7.551870e-02  2.477646e-01
4-4:2-8:6     -13.282969  1.126065e+00  7.551870e-02  2.477646e-01
3-9:3-10:6    -12.198007 -7.040101e-01  7.590473e-02  2.489178e-01
3-9:2-2:4     -11.753522 -6.451164e-01  7.636915e-02  2.503269e-01
1-69:1-14:4   -14.225231 -1.819487e+00  7.681274e-02  2.513238e-01
3-11:5-24:6   -14.225231 -1.819487e+00  7.681274e-02  2.513238e-01
3-11:5-5:3    -14.225231 -1.819487e+00  7.681274e-02  2.513238e-01
3-53:5-12:6   -14.225231 -1.819487e+00  7.681274e-02  2.513238e-01
3-21:5-5:6    -11.958641 -7.379574e-01  7.692583e-02  2.515796e-01
4-61:5-24:4   -11.025119  4.718397e-01  7.726226e-02  2.525653e-01
5-51:2-15:4   -10.752621 -4.248560e-01  7.765321e-02  2.537282e-01
4-34:1-1:6    -13.706968 -1.382082e+00  7.835388e-02  2.557857e-01
3-9:3-16:6    -13.614035  1.189075e+00  7.835388e-02  2.557857e-01
3-74:6-6:6    -12.366524  8.029499e-01  7.894069e-02  2.575847e-01
1-18:1-1:6    -12.945187 -9.056440e-01  8.014331e-02  2.612723e-01
1-46:5-12:6   -12.945187 -9.056440e-01  8.014331e-02  2.612723e-01
3-43:5-12:4   -12.671773 -9.264025e-01  8.069047e-02  2.628183e-01
4-39:5-24:5   -12.671773 -9.264025e-01  8.069047e-02  2.628183e-01
5-51:6-13:4    -8.902563  2.267272e-01  8.103235e-02  2.638126e-01
2-5:4-23:4    -10.417310  3.784521e-01  8.268028e-02  2.690562e-01
1-2:6-19:4    -10.075803 -3.368011e-01  8.280755e-02  2.693487e-01
1-18:3-9:1    -12.345735 -7.484042e-01  8.543313e-02  2.776384e-01
4-4:2-21:6    -12.345735 -7.484042e-01  8.543313e-02  2.776384e-01
2-70:2-2:6    -11.474389 -5.827038e-01  8.568897e-02  2.783444e-01
4-34:4-17:4   -10.399613 -3.820820e-01  8.618731e-02  2.798370e-01
3-7:3-10:5    -11.860224 -6.723012e-01  8.643723e-02  2.803959e-01
3-7:6-19:5    -11.860224 -6.723012e-01  8.643723e-02  2.803959e-01
4-b:3-9:4     -12.046004  6.521337e-01  8.694890e-02  2.819288e-01
1-2:3-3:3     -13.206968 -1.025938e+00  8.715855e-02  2.824815e-01
3-48:1-26:5   -12.531719  7.934896e-01  8.842955e-02  2.862147e-01
4-31:5-12:5   -12.531719  7.934896e-01  8.842955e-02  2.862147e-01
3-9:1-26:4    -12.588721 -8.615514e-01  8.842955e-02  2.862147e-01
1-8:6-6:6     -12.845735 -8.295410e-01  8.953108e-02  2.893901e-01
4-4:1-1:5     -12.803290  8.105631e-01  8.953108e-02  2.893901e-01
4-4:3-22:6    -12.803290  8.105631e-01  8.953108e-02  2.893901e-01
3-48:3-16:4   -10.739975  4.197253e-01  9.176923e-02  2.964311e-01
2-70:1-7:4    -14.414487 -1.440976e+00  9.228516e-02  2.964311e-01
3-15:5-12:6   -14.414487 -1.440976e+00  9.228516e-02  2.964311e-01
3-15:5-5:6    -14.414487 -1.440976e+00  9.228516e-02  2.964311e-01
3-33:1-26:5   -14.414487 -1.440976e+00  9.228516e-02  2.964311e-01
4-31:6-6:5    -14.414487 -1.440976e+00  9.228516e-02  2.964311e-01
4-59:5-24:1   -14.414487 -1.440976e+00  9.228516e-02  2.964311e-01
2-26:6-6:5    -14.367932  1.295990e+00  9.228516e-02  2.964311e-01
3-13:1-26:4   -14.490488  1.880952e+00  9.228516e-02  2.964311e-01
3-13:3-22:3   -14.367932  1.295990e+00  9.228516e-02  2.964311e-01
3-48:5-24:3   -14.367932  1.295990e+00  9.228516e-02  2.964311e-01
3-53:2-15:5   -14.490488  1.880952e+00  9.228516e-02  2.964311e-01
4-61:1-7:6    -14.367932  1.295990e+00  9.228516e-02  2.964311e-01
4-61:3-9:3    -14.367932  1.295990e+00  9.228516e-02  2.964311e-01
3-74:6-6:4    -11.404413 -5.422590e-01  9.294694e-02  2.984239e-01
3-74:1-1:5    -13.464254  1.103345e+00  9.313965e-02  2.987764e-01
3-9:5-5:6     -13.531719 -1.206510e+00  9.313965e-02  2.987764e-01
4-4:6-13:4    -10.881801 -4.468523e-01  9.525341e-02  3.054211e-01
3-74:4-23:6   -12.510809 -8.035458e-01  9.614175e-02  3.071216e-01
1-2:3-10:1    -13.964254 -1.511365e+00  9.625244e-02  3.071216e-01
1-3:5-12:6    -13.964254 -1.511365e+00  9.625244e-02  3.071216e-01
3-21:4-23:5   -13.964254 -1.511365e+00  9.625244e-02  3.071216e-01
3-64:1-1:4    -13.964254 -1.511365e+00  9.625244e-02  3.071216e-01
4-34:5-24:6   -13.964254 -1.511365e+00  9.625244e-02  3.071216e-01
3-30:3-22:1   -13.845735  1.170459e+00  9.625244e-02  3.071216e-01
3-49:3-16:6   -13.845735  1.170459e+00  9.625244e-02  3.071216e-01
4-59:3-10:2   -13.845735  1.170459e+00  9.625244e-02  3.071216e-01
4-61:2-2:3    -13.845735  1.170459e+00  9.625244e-02  3.071216e-01
4-b:5-24:5    -13.845735  1.170459e+00  9.625244e-02  3.071216e-01
4-61:2-8:4    -11.347445  4.844350e-01  9.656520e-02  3.079832e-01
4-59:3-9:5     -9.831740 -2.934600e-01  9.764486e-02  3.112889e-01
3-15:2-15:4   -11.156899  4.886350e-01  9.824250e-02  3.130557e-01
3-48:7-27:4   -12.184771  7.434489e-01  9.837065e-02  3.131871e-01
4-39:7-27:4   -12.184771  7.434489e-01  9.837065e-02  3.131871e-01
4-61:3-10:3   -13.053254  1.006483e+00  9.873715e-02  3.137995e-01
3-21:4-4:6    -13.086811 -9.264025e-01  9.873715e-02  3.137995e-01
3-43:2-15:4   -13.086811 -9.264025e-01  9.873715e-02  3.137995e-01
3-49:5-12:4   -13.086811 -9.264025e-01  9.873715e-02  3.137995e-01
4-4:5-5:5     -12.718328  7.814167e-01  9.887175e-02  3.139505e-01
4-4:6-6:5     -12.718328  7.814167e-01  9.887175e-02  3.139505e-01
3-33:5-5:4    -11.725231 -5.885329e-01  1.006437e-01  3.192956e-01
4-34:4-4:4    -11.703034  5.369980e-01  1.006437e-01  3.192956e-01
3-21:1-1:4    -11.523807 -5.784792e-01  1.011363e-01  3.207174e-01
5-51:1-26:4   -10.372880 -3.542641e-01  1.036295e-01  3.284791e-01
4-39:1-1:4    -11.305871 -4.882814e-01  1.037694e-01  3.287779e-01
3-48:4-23:4   -10.938941  4.380089e-01  1.042039e-01  3.300094e-01
4-39:1-14:5   -13.329524  1.032955e+00  1.077521e-01  3.404987e-01
4-59:2-8:3    -13.329524  1.032955e+00  1.077521e-01  3.404987e-01
4-61:1-14:4   -13.329524  1.032955e+00  1.077521e-01  3.404987e-01
1-8:6-19:6    -13.379292 -1.066580e+00  1.077521e-01  3.404987e-01
3-21:3-10:3   -13.379292 -1.066580e+00  1.077521e-01  3.404987e-01
3-49:6-13:6   -12.638216  7.554215e-01  1.081290e-01  3.415399e-01
1-18:3-10:2   -14.867932 -1.704010e+00  1.093750e-01  3.430701e-01
1-8:1-26:6    -14.964254  2.103345e+00  1.093750e-01  3.430701e-01
1-8:4-4:6     -14.867932 -1.704010e+00  1.093750e-01  3.430701e-01
2-26:2-2:5    -14.867932 -1.704010e+00  1.093750e-01  3.430701e-01
3-15:2-15:3   -14.867932 -1.704010e+00  1.093750e-01  3.430701e-01
3-15:3-9:1    -14.867932 -1.704010e+00  1.093750e-01  3.430701e-01
3-21:5-24:3   -14.964254  2.103345e+00  1.093750e-01  3.430701e-01
3-30:3-9:3    -14.867932 -1.704010e+00  1.093750e-01  3.430701e-01
3-33:2-15:5   -14.867932 -1.704010e+00  1.093750e-01  3.430701e-01
3-64:5-12:6   -14.867932 -1.704010e+00  1.093750e-01  3.430701e-01
3-73:5-12:4   -14.867932 -1.704010e+00  1.093750e-01  3.430701e-01
3-9:1-26:5    -14.867932 -1.704010e+00  1.093750e-01  3.430701e-01
4-39:7-27:5   -14.867932 -1.704010e+00  1.093750e-01  3.430701e-01
4-59:5-24:3   -14.867932 -1.704010e+00  1.093750e-01  3.430701e-01
4-61:3-3:1    -14.867932 -1.704010e+00  1.093750e-01  3.430701e-01
5-a:2-8:4     -14.867932 -1.704010e+00  1.093750e-01  3.430701e-01
3-21:3-22:6   -11.642326 -5.405114e-01  1.100156e-01  3.445586e-01
1-69:4-17:5   -12.951487  9.589549e-01  1.101842e-01  3.445586e-01
3-21:3-22:1   -12.951487  9.589549e-01  1.101842e-01  3.445586e-01
3-72:4-23:4   -12.951487  9.589549e-01  1.101842e-01  3.445586e-01
3-7:1-26:1    -12.951487  9.589549e-01  1.101842e-01  3.445586e-01
3-7:4-4:6     -12.951487  9.589549e-01  1.101842e-01  3.445586e-01
3-7:3-22:3    -12.977252 -8.415136e-01  1.101842e-01  3.445586e-01
3-7:3-22:6    -12.102241 -5.915354e-01  1.111611e-01  3.474629e-01
3-53:4-4:4    -12.329524  7.289493e-01  1.114029e-01  3.480676e-01
2-70:6-13:6   -11.829524 -6.109007e-01  1.142543e-01  3.561265e-01
3-74:1-7:4    -11.809760  5.985527e-01  1.142543e-01  3.561265e-01
3-11:5-5:4    -11.198007  4.659149e-01  1.144682e-01  3.561265e-01
3-53:5-5:6    -13.671773  1.073597e+00  1.153183e-01  3.561265e-01
4-61:7-27:4   -13.671773  1.073597e+00  1.153183e-01  3.561265e-01
1-69:1-20:4   -13.753522 -1.288973e+00  1.153183e-01  3.561265e-01
3-23:5-12:1   -13.753522 -1.288973e+00  1.153183e-01  3.561265e-01
3-30:5-5:5    -13.753522 -1.288973e+00  1.153183e-01  3.561265e-01
3-48:1-26:3   -13.753522 -1.288973e+00  1.153183e-01  3.561265e-01
3-48:2-2:3    -13.753522 -1.288973e+00  1.153183e-01  3.561265e-01
4-39:3-16:4   -10.146525 -3.280422e-01  1.156842e-01  3.561265e-01
4-39:4-4:5    -12.614035 -8.109253e-01  1.172752e-01  3.561265e-01
3-15:4-4:4    -12.562419  7.320890e-01  1.172752e-01  3.561265e-01
3-48:2-2:6    -10.119755  3.094104e-01  1.173891e-01  3.561265e-01
2-5:6-6:6     -12.017712  5.955502e-01  1.174774e-01  3.561265e-01
1-3:4-23:6    -14.282969 -1.704010e+00  1.184692e-01  3.561265e-01
3-23:4-4:1    -14.282969 -1.704010e+00  1.184692e-01  3.561265e-01
3-33:4-23:6   -14.282969 -1.704010e+00  1.184692e-01  3.561265e-01
3-66:5-12:4   -14.282969 -1.704010e+00  1.184692e-01  3.561265e-01
1-3:4-4:6     -14.122005  1.143987e+00  1.184692e-01  3.561265e-01
2-70:3-22:3   -14.122005  1.143987e+00  1.184692e-01  3.561265e-01
3-11:3-3:3    -14.122005  1.143987e+00  1.184692e-01  3.561265e-01
4-39:3-9:3    -14.122005  1.143987e+00  1.184692e-01  3.561265e-01
3-64:6-19:4   -11.784223 -5.837159e-01  1.196093e-01  3.561265e-01
3-7:3-16:4    -10.991742 -4.092668e-01  1.203278e-01  3.561265e-01
3-72:2-21:4   -12.840291  7.365625e-01  1.214495e-01  3.561265e-01
5-51:2-8:5    -12.840291  7.365625e-01  1.214495e-01  3.561265e-01
5-51:3-16:3   -12.840291  7.365625e-01  1.214495e-01  3.561265e-01
3-74:5-5:6    -13.206968  9.740618e-01  1.220781e-01  3.561265e-01
4-4:1-7:5     -13.206968  9.740618e-01  1.220781e-01  3.561265e-01
1-8:2-2:6     -13.243968 -9.519376e-01  1.220781e-01  3.561265e-01
3-23:4-23:3   -13.243968 -9.519376e-01  1.220781e-01  3.561265e-01
3-30:6-6:6    -13.243968 -9.519376e-01  1.220781e-01  3.561265e-01
3-72:6-13:4   -13.243968 -9.519376e-01  1.220781e-01  3.561265e-01
4-59:4-23:5   -12.010809 -6.336208e-01  1.237314e-01  3.561265e-01
4-59:6-25:4   -12.010809 -6.336208e-01  1.237314e-01  3.561265e-01
3-48:5-12:6   -11.992997 -6.692447e-01  1.237314e-01  3.561265e-01
4-61:2-8:5    -11.725231  5.813921e-01  1.249182e-01  3.561265e-01
1-24:3-9:5    -15.706968  2.617918e+00  1.250000e-01  3.561265e-01
1-24:5-24:6   -15.706968  2.617918e+00  1.250000e-01  3.561265e-01
1-2:4-23:3    -15.706968  2.617918e+00  1.250000e-01  3.561265e-01
1-8:1-7:5     -15.706968  2.617918e+00  1.250000e-01  3.561265e-01
2-70:2-15:3   -15.706968  2.617918e+00  1.250000e-01  3.561265e-01
3-20:2-8:6    -15.706968  2.617918e+00  1.250000e-01  3.561265e-01
3-64:4-17:6   -15.706968  2.617918e+00  1.250000e-01  3.561265e-01
4-4:1-20:4    -15.706968  2.617918e+00  1.250000e-01  3.561265e-01
4-4:6-19:3    -15.706968  2.617918e+00  1.250000e-01  3.561265e-01
4-b:6-25:5    -15.706968  2.617918e+00  1.250000e-01  3.561265e-01
1-24:2-15:4   -15.575451 -2.288973e+00  1.250000e-01  3.561265e-01
1-24:4-4:4    -15.575451 -2.288973e+00  1.250000e-01  3.561265e-01
1-3:2-21:6    -15.575451 -2.288973e+00  1.250000e-01  3.561265e-01
1-46:3-3:3    -15.575451 -2.288973e+00  1.250000e-01  3.561265e-01
1-46:6-13:1   -15.575451 -2.288973e+00  1.250000e-01  3.561265e-01
1-69:2-15:1   -15.575451 -2.288973e+00  1.250000e-01  3.561265e-01
1-69:5-12:3   -15.575451 -2.288973e+00  1.250000e-01  3.561265e-01
3-13:1-1:4    -15.575451 -2.288973e+00  1.250000e-01  3.561265e-01
3-13:5-5:6    -15.575451 -2.288973e+00  1.250000e-01  3.561265e-01
3-15:7-27:4   -15.575451 -2.288973e+00  1.250000e-01  3.561265e-01
3-20:3-16:6   -15.575451 -2.288973e+00  1.250000e-01  3.561265e-01
3-21:1-20:4   -15.575451 -2.288973e+00  1.250000e-01  3.561265e-01
3-30-3:1-7:4  -15.575451 -2.288973e+00  1.250000e-01  3.561265e-01
3-30:3-16:3   -15.575451 -2.288973e+00  1.250000e-01  3.561265e-01
3-33:2-2:3    -15.575451 -2.288973e+00  1.250000e-01  3.561265e-01
3-43:2-2:1    -15.575451 -2.288973e+00  1.250000e-01  3.561265e-01
3-48:4-23:1   -15.575451 -2.288973e+00  1.250000e-01  3.561265e-01
3-49:4-17:6   -15.575451 -2.288973e+00  1.250000e-01  3.561265e-01
3-49:4-4:6    -15.575451 -2.288973e+00  1.250000e-01  3.561265e-01
3-49:5-12:3   -15.575451 -2.288973e+00  1.250000e-01  3.561265e-01
3-64:2-2:5    -15.575451 -2.288973e+00  1.250000e-01  3.561265e-01
3-66:6-19:6   -15.575451 -2.288973e+00  1.250000e-01  3.561265e-01
3-9:3-9:5     -15.575451 -2.288973e+00  1.250000e-01  3.561265e-01
3-h:3-16:4    -15.575451 -2.288973e+00  1.250000e-01  3.561265e-01
4-30-2:2-8:4  -15.575451 -2.288973e+00  1.250000e-01  3.561265e-01
4-30-4:3-22:3 -15.575451 -2.288973e+00  1.250000e-01  3.561265e-01
4-30-4:4-17:3 -15.575451 -2.288973e+00  1.250000e-01  3.561265e-01
4-39:3-16:1   -15.575451 -2.288973e+00  1.250000e-01  3.561265e-01
4-4:3-10:1    -15.575451 -2.288973e+00  1.250000e-01  3.561265e-01
4-61:5-24:1   -15.575451 -2.288973e+00  1.250000e-01  3.561265e-01
5-51:4-4:5    -15.575451 -2.288973e+00  1.250000e-01  3.561265e-01
5-a:3-10:5    -15.575451 -2.288973e+00  1.250000e-01  3.561265e-01
5-a:5-5:5     -15.575451 -2.288973e+00  1.250000e-01  3.561265e-01
6-1:6-6:1     -15.575451 -2.288973e+00  1.250000e-01  3.561265e-01
1-18:1-20:5   -32.515991 -3.500013e+01  1.250000e-01  3.561265e-01
1-18:1-7:3    -32.575514  3.488108e+01  1.250000e-01  3.561265e-01
1-24:2-21:6   -32.515991 -3.500013e+01  1.250000e-01  3.561265e-01
1-24:6-25:6   -32.515991 -3.500013e+01  1.250000e-01  3.561265e-01
1-2:2-21:1    -32.575514  3.488108e+01  1.250000e-01  3.561265e-01
1-2:4-17:3    -32.575514  3.488108e+01  1.250000e-01  3.561265e-01
1-2:7-27:3    -32.515991 -3.500013e+01  1.250000e-01  3.561265e-01
1-3:1-14:3    -32.515991 -3.500013e+01  1.250000e-01  3.561265e-01
1-3:2-21:1    -32.515991 -3.500013e+01  1.250000e-01  3.561265e-01
1-3:6-25:3    -32.515991 -3.500013e+01  1.250000e-01  3.561265e-01
1-45:2-2:6    -32.515991 -3.500013e+01  1.250000e-01  3.561265e-01
1-46:1-7:1    -32.515991 -3.500013e+01  1.250000e-01  3.561265e-01
1-46:4-17:3   -32.515991 -3.500013e+01  1.250000e-01  3.561265e-01
1-46:7-27:1   -32.515991 -3.500013e+01  1.250000e-01  3.561265e-01
1-58:3-3:5    -32.515991 -3.500013e+01  1.250000e-01  3.561265e-01
1-58:4-17:6   -32.515991 -3.500013e+01  1.250000e-01  3.561265e-01
1-58:4-23:6   -32.515991 -3.500013e+01  1.250000e-01  3.561265e-01
1-58:5-5:4    -32.515991 -3.500013e+01  1.250000e-01  3.561265e-01
1-8:4-17:3    -32.515991 -3.500013e+01  1.250000e-01  3.561265e-01
1-8:4-23:6    -32.515991 -3.500013e+01  1.250000e-01  3.561265e-01
1-NL1:3-3:3   -32.515991 -3.500013e+01  1.250000e-01  3.561265e-01
2-26:3-22:3   -32.515991 -3.500013e+01  1.250000e-01  3.561265e-01
2-26:4-23:4   -32.575514  3.488108e+01  1.250000e-01  3.561265e-01
2-26:6-6:6    -32.515991 -3.500013e+01  1.250000e-01  3.561265e-01
2-5:3-22:2    -32.575514  3.488108e+01  1.250000e-01  3.561265e-01
2-5:4-4:3     -32.515991 -3.500013e+01  1.250000e-01  3.561265e-01
2-5:5-5:1     -32.515991 -3.500013e+01  1.250000e-01  3.561265e-01
2-70:1-14:3   -32.515991 -3.500013e+01  1.250000e-01  3.561265e-01
2-70:1-1:3    -32.575514  3.488108e+01  1.250000e-01  3.561265e-01
2-70:1-7:3    -32.515991 -3.500013e+01  1.250000e-01  3.561265e-01
3-11:1-14:1   -32.575514  3.488108e+01  1.250000e-01  3.561265e-01
3-11:1-20:6   -32.575514  3.488108e+01  1.250000e-01  3.561265e-01
3-11:2-15:1   -32.575514  3.488108e+01  1.250000e-01  3.561265e-01
3-11:3-9:3    -32.515991 -3.500013e+01  1.250000e-01  3.561265e-01
3-11:5-24:2   -32.575514  3.488108e+01  1.250000e-01  3.561265e-01
3-11:7-27:5   -32.515991 -3.500013e+01  1.250000e-01  3.561265e-01
3-13:2-2:5    -32.515991 -3.500013e+01  1.250000e-01  3.561265e-01
3-13:3-9:5    -32.515991 -3.500013e+01  1.250000e-01  3.561265e-01
3-13:4-17:4   -32.575514  3.488108e+01  1.250000e-01  3.561265e-01
3-13:5-24:3   -32.515991 -3.500013e+01  1.250000e-01  3.561265e-01
3-20:2-8:3    -32.515991 -3.500013e+01  1.250000e-01  3.561265e-01
3-20:3-9:6    -32.515991 -3.500013e+01  1.250000e-01  3.561265e-01
3-20:4-17:4   -32.575514  3.488108e+01  1.250000e-01  3.561265e-01
3-20:4-23:6   -32.575514  3.488108e+01  1.250000e-01  3.561265e-01
3-20:4-4:1    -32.575514  3.488108e+01  1.250000e-01  3.561265e-01
3-20:5-24:4   -32.515991 -3.500013e+01  1.250000e-01  3.561265e-01
3-20:6-19:5   -32.575514  3.488108e+01  1.250000e-01  3.561265e-01
3-21:6-25:1   -32.515991 -3.500013e+01  1.250000e-01  3.561265e-01
3-23:1-20:3   -32.515991 -3.500013e+01  1.250000e-01  3.561265e-01
3-30-3:1-14:4 -32.515991 -3.500013e+01  1.250000e-01  3.561265e-01
3-30-3:1-14:6 -32.515991 -3.500013e+01  1.250000e-01  3.561265e-01
3-30-3:1-7:6  -32.515991 -3.500013e+01  1.250000e-01  3.561265e-01
3-30-3:2-15:1 -32.515991 -3.500013e+01  1.250000e-01  3.561265e-01
3-30-3:2-2:3  -32.515991 -3.500013e+01  1.250000e-01  3.561265e-01
3-30-3:2-8:6  -32.515991 -3.500013e+01  1.250000e-01  3.561265e-01
3-30-3:3-10:3 -32.515991 -3.500013e+01  1.250000e-01  3.561265e-01
3-30-3:6-13:5 -32.515991 -3.500013e+01  1.250000e-01  3.561265e-01
3-30-3:6-19:5 -32.515991 -3.500013e+01  1.250000e-01  3.561265e-01
3-30-3:6-25:5 -32.515991 -3.500013e+01  1.250000e-01  3.561265e-01
3-30-3:6-6:6  -32.515991 -3.500013e+01  1.250000e-01  3.561265e-01
3-30:5-5:3    -32.515991 -3.500013e+01  1.250000e-01  3.561265e-01
3-33:3-9:3    -32.515991 -3.500013e+01  1.250000e-01  3.561265e-01
3-33:6-6:3    -32.515991 -3.500013e+01  1.250000e-01  3.561265e-01
3-43:1-14:3   -32.515991 -3.500013e+01  1.250000e-01  3.561265e-01
3-43:1-1:6    -32.515991 -3.500013e+01  1.250000e-01  3.561265e-01
3-43:1-26:5   -32.515991 -3.500013e+01  1.250000e-01  3.561265e-01
3-48:2-8:2    -32.575514  3.488108e+01  1.250000e-01  3.561265e-01
3-48:6-25:3   -32.575514  3.488108e+01  1.250000e-01  3.561265e-01
3-49:2-21:3   -32.515991 -3.500013e+01  1.250000e-01  3.561265e-01
3-49:6-19:1   -32.575514  3.488108e+01  1.250000e-01  3.561265e-01
3-53:3-9:3    -32.515991 -3.500013e+01  1.250000e-01  3.561265e-01
3-53:6-6:1    -32.575514  3.488108e+01  1.250000e-01  3.561265e-01
3-64:3-16:3   -32.515991 -3.500013e+01  1.250000e-01  3.561265e-01
3-64:4-4:3    -32.515991 -3.500013e+01  1.250000e-01  3.561265e-01
3-64:5-24:3   -32.575514  3.488108e+01  1.250000e-01  3.561265e-01
3-66:1-14:3   -32.515991 -3.500013e+01  1.250000e-01  3.561265e-01
3-66:1-1:6    -32.515991 -3.500013e+01  1.250000e-01  3.561265e-01
3-66:2-2:3    -32.515991 -3.500013e+01  1.250000e-01  3.561265e-01
3-66:5-5:5    -32.515991 -3.500013e+01  1.250000e-01  3.561265e-01
3-72:2-2:1    -32.515991 -3.500013e+01  1.250000e-01  3.561265e-01
3-72:2-2:3    -32.575514  3.488108e+01  1.250000e-01  3.561265e-01
3-72:6-25:5   -32.515991 -3.500013e+01  1.250000e-01  3.561265e-01
3-73:1-14:6   -32.575514  3.488108e+01  1.250000e-01  3.561265e-01
3-73:4-17:6   -32.575514  3.488108e+01  1.250000e-01  3.561265e-01
3-74:7-27:1   -32.575514  3.488108e+01  1.250000e-01  3.561265e-01
3-7:3-10:1    -32.515991 -3.500013e+01  1.250000e-01  3.561265e-01
3-7:4-4:3     -32.515991 -3.500013e+01  1.250000e-01  3.561265e-01
3-7:7-27:1    -32.515991 -3.500013e+01  1.250000e-01  3.561265e-01
3-9:4-17:1    -32.515991 -3.500013e+01  1.250000e-01  3.561265e-01
3-9:5-12:1    -32.575514  3.488108e+01  1.250000e-01  3.561265e-01
3-h:1-1:5     -32.575514  3.488108e+01  1.250000e-01  3.561265e-01
3-h:3-9:6     -32.515991 -3.500013e+01  1.250000e-01  3.561265e-01
4-28:3-9:5    -32.515991 -3.500013e+01  1.250000e-01  3.561265e-01
4-28:4-17:6   -32.515991 -3.500013e+01  1.250000e-01  3.561265e-01
4-28:6-19:6   -32.515991 -3.500013e+01  1.250000e-01  3.561265e-01
4-28:6-25:6   -32.515991 -3.500013e+01  1.250000e-01  3.561265e-01
4-30-2:2-2:6  -32.515991 -3.500013e+01  1.250000e-01  3.561265e-01
4-30-2:3-10:1 -32.515991 -3.500013e+01  1.250000e-01  3.561265e-01
4-30-2:3-10:3 -32.515991 -3.500013e+01  1.250000e-01  3.561265e-01
4-30-2:4-23:6 -32.515991 -3.500013e+01  1.250000e-01  3.561265e-01
4-30-2:5-12:5 -32.515991 -3.500013e+01  1.250000e-01  3.561265e-01
4-30-2:6-6:6  -32.515991 -3.500013e+01  1.250000e-01  3.561265e-01
4-30-4:1-1:6  -32.515991 -3.500013e+01  1.250000e-01  3.561265e-01
4-30-4:2-21:6 -32.515991 -3.500013e+01  1.250000e-01  3.561265e-01
4-30-4:3-16:6 -32.515991 -3.500013e+01  1.250000e-01  3.561265e-01
4-30-4:4-23:1 -32.515991 -3.500013e+01  1.250000e-01  3.561265e-01
4-30-4:4-23:5 -32.515991 -3.500013e+01  1.250000e-01  3.561265e-01
4-30-4:4-4:4  -32.515991 -3.500013e+01  1.250000e-01  3.561265e-01
4-30-4:6-19:6 -32.515991 -3.500013e+01  1.250000e-01  3.561265e-01
4-30-4:6-25:4 -32.515991 -3.500013e+01  1.250000e-01  3.561265e-01
4-31:1-26:3   -32.515991 -3.500013e+01  1.250000e-01  3.561265e-01
4-31:1-7:5    -32.515991 -3.500013e+01  1.250000e-01  3.561265e-01
4-31:2-15:1   -32.515991 -3.500013e+01  1.250000e-01  3.561265e-01
4-31:2-2:3    -32.515991 -3.500013e+01  1.250000e-01  3.561265e-01
4-31:2-8:1    -32.515991 -3.500013e+01  1.250000e-01  3.561265e-01
4-31:4-17:1   -32.515991 -3.500013e+01  1.250000e-01  3.561265e-01
4-31:4-17:6   -32.515991 -3.500013e+01  1.250000e-01  3.561265e-01
4-31:6-13:1   -32.515991 -3.500013e+01  1.250000e-01  3.561265e-01
4-4:1-20:5    -32.575514  3.488108e+01  1.250000e-01  3.561265e-01
4-4:1-26:3    -32.575514  3.488108e+01  1.250000e-01  3.561265e-01
4-4:3-3:1     -32.575514  3.488108e+01  1.250000e-01  3.561265e-01
4-4:5-12:1    -32.575514  3.488108e+01  1.250000e-01  3.561265e-01
4-4:7-27:5    -32.575514  3.488108e+01  1.250000e-01  3.561265e-01
4-55:3-22:4   -32.515991 -3.500013e+01  1.250000e-01  3.561265e-01
4-59:2-8:1    -32.515991 -3.500013e+01  1.250000e-01  3.561265e-01
4-59:3-9:1    -32.515991 -3.500013e+01  1.250000e-01  3.561265e-01
4-59:6-6:2    -32.575514  3.488108e+01  1.250000e-01  3.561265e-01
4-61:2-21:2   -32.575514  3.488108e+01  1.250000e-01  3.561265e-01
4-b:3-3:3     -32.575514  3.488108e+01  1.250000e-01  3.561265e-01
4-b:4-17:1    -32.575514  3.488108e+01  1.250000e-01  3.561265e-01
5-51:3-22:2   -32.515991 -3.500013e+01  1.250000e-01  3.561265e-01
5-51:3-3:2    -32.515991 -3.500013e+01  1.250000e-01  3.561265e-01
5-51:3-9:2    -32.575514  3.488108e+01  1.250000e-01  3.561265e-01
5-a:2-8:1     -32.515991 -3.500013e+01  1.250000e-01  3.561265e-01
5-a:4-4:4     -32.515991 -3.500013e+01  1.250000e-01  3.561265e-01
5-a:5-24:3    -32.575514  3.488108e+01  1.250000e-01  3.561265e-01
6-1:2-15:3    -32.575514  3.488108e+01  1.250000e-01  3.561265e-01
6-1:6-25:5    -32.575514  3.488108e+01  1.250000e-01  3.561265e-01
7-4-1:1-1:4   -32.515991 -3.500013e+01  1.250000e-01  3.561265e-01
7-4-1:3-10:1  -32.515991 -3.500013e+01  1.250000e-01  3.561265e-01
7-4-1:7-27:5  -32.515991 -3.500013e+01  1.250000e-01  3.561265e-01
1-18:4-23:4   -10.054564 -3.151565e-01  1.275219e-01  3.631679e-01
3-23:5-24:4    -9.680684 -2.647251e-01  1.299420e-01  3.699138e-01
2-70:3-22:6   -11.445187  4.976238e-01  1.329019e-01  3.781906e-01
2-5:4-4:6     -13.517712  9.964296e-01  1.338005e-01  3.792505e-01
3-30:3-3:3    -13.517712  9.964296e-01  1.338005e-01  3.792505e-01
4-34:6-19:3   -13.517712  9.964296e-01  1.338005e-01  3.792505e-01
4-61:4-23:6   -13.517712  9.964296e-01  1.338005e-01  3.792505e-01
1-8:2-21:5    -13.575451 -1.119048e+00  1.338005e-01  3.792505e-01
3-13:3-10:4   -13.575451 -1.119048e+00  1.338005e-01  3.792505e-01
3-30:2-21:5   -13.575451 -1.119048e+00  1.338005e-01  3.792505e-01
3-43:3-9:4    -13.575451 -1.119048e+00  1.338005e-01  3.792505e-01
3-9:3-9:6     -13.575451 -1.119048e+00  1.338005e-01  3.792505e-01
4-39:5-24:6   -13.575451 -1.119048e+00  1.338005e-01  3.792505e-01
4-39:1-1:5    -12.461041 -7.040101e-01  1.351565e-01  3.827928e-01
5-51:6-6:5    -12.461041 -7.040101e-01  1.351565e-01  3.827928e-01
3-43:3-10:4   -11.656899 -5.113650e-01  1.353851e-01  3.832898e-01
4-39:4-4:4    -11.893018 -6.067129e-01  1.360324e-01  3.845565e-01
1-2:7-27:4    -13.094485  9.240211e-01  1.360459e-01  3.845565e-01
3-21:3-3:3    -13.094485  9.240211e-01  1.360459e-01  3.845565e-01
4-39:1-1:6    -13.122005 -8.560132e-01  1.360459e-01  3.845565e-01
1-69:2-2:5    -10.376168  3.280511e-01  1.369051e-01  3.868333e-01
3-74:2-2:6    -11.211490  4.389478e-01  1.370988e-01  3.872289e-01
4-39:3-9:6    -11.617013 -4.898853e-01  1.405383e-01  3.967881e-01
1-3:2-15:5    -11.845735 -5.784792e-01  1.420714e-01  4.008025e-01
5-a:3-22:4    -11.845735 -5.784792e-01  1.420714e-01  4.008025e-01
3-74:2-2:4    -10.657031 -3.605259e-01  1.427181e-01  4.024694e-01
3-74:3-3:5    -12.725231 -8.194873e-01  1.433067e-01  4.036231e-01
1-18:2-8:3    -13.914487  1.032955e+00  1.434631e-01  4.036231e-01
1-18:1-1:3    -14.017712 -1.404450e+00  1.434631e-01  4.036231e-01
3-15:5-24:6   -14.017712 -1.404450e+00  1.434631e-01  4.036231e-01
3-21:1-7:5    -14.017712 -1.404450e+00  1.434631e-01  4.036231e-01
4-39:5-24:3   -14.017712 -1.404450e+00  1.434631e-01  4.036231e-01
1-24:3-3:4    -14.490488 -1.288973e+00  1.459961e-01  4.074099e-01
1-3:1-14:5    -14.490488 -1.288973e+00  1.459961e-01  4.074099e-01
3-15:1-14:1   -14.490488 -1.288973e+00  1.459961e-01  4.074099e-01
3-15:3-16:3   -14.490488 -1.288973e+00  1.459961e-01  4.074099e-01
3-21:4-23:3   -14.490488 -1.288973e+00  1.459961e-01  4.074099e-01
3-30:3-10:3   -14.490488 -1.288973e+00  1.459961e-01  4.074099e-01
3-43:6-6:6    -14.490488 -1.288973e+00  1.459961e-01  4.074099e-01
3-64:1-26:6   -14.490488 -1.288973e+00  1.459961e-01  4.074099e-01
3-64:6-19:5   -14.490488 -1.288973e+00  1.459961e-01  4.074099e-01
3-72:6-13:6   -14.490488 -1.288973e+00  1.459961e-01  4.074099e-01
3-74:1-14:5   -14.490488 -1.288973e+00  1.459961e-01  4.074099e-01
3-9:6-19:5    -14.490488 -1.288973e+00  1.459961e-01  4.074099e-01
5-51:6-13:1   -14.490488 -1.288973e+00  1.459961e-01  4.074099e-01
1-58:5-5:6    -14.575451  1.711027e+00  1.459961e-01  4.074099e-01
3-13:6-13:2   -14.575451  1.711027e+00  1.459961e-01  4.074099e-01
3-21:6-25:3   -14.575451  1.711027e+00  1.459961e-01  4.074099e-01
3-33:2-8:3    -14.575451  1.711027e+00  1.459961e-01  4.074099e-01
3-53:1-26:6   -14.575451  1.711027e+00  1.459961e-01  4.074099e-01
3-64:2-21:6   -14.575451  1.711027e+00  1.459961e-01  4.074099e-01
3-9:1-1:6     -14.575451  1.711027e+00  1.459961e-01  4.074099e-01
4-b:1-1:5     -14.575451  1.711027e+00  1.459961e-01  4.074099e-01
6-1:2-2:6     -10.617635 -3.431284e-01  1.479976e-01  4.127721e-01
3-11:5-24:4   -11.786107  5.512469e-01  1.480322e-01  4.127721e-01
5-51:1-26:3   -11.128042  4.309195e-01  1.485763e-01  4.141293e-01
1-3:2-8:4     -13.010809 -7.743994e-01  1.496128e-01  4.165349e-01
3-23:3-10:1   -13.010809 -7.743994e-01  1.496128e-01  4.165349e-01
3-49:3-9:4    -13.010809 -7.743994e-01  1.496128e-01  4.165349e-01
3-49:3-22:5   -13.420523 -9.841180e-01  1.515896e-01  4.217129e-01
4-59:1-26:3   -13.420523 -9.841180e-01  1.515896e-01  4.217129e-01
3-30:6-19:6   -12.324200 -6.165473e-01  1.524078e-01  4.236619e-01
5-a:1-1:4     -12.324200 -6.165473e-01  1.524078e-01  4.236619e-01
3-7:3-3:5     -12.640268 -7.584579e-01  1.538599e-01  4.275157e-01
4-34:6-6:6    -11.755931 -5.271323e-01  1.539128e-01  4.275157e-01
1-69:2-21:4   -11.513390 -5.047013e-01  1.556565e-01  4.321925e-01
3-48:3-22:5   -11.728707 -4.726846e-01  1.597117e-01  4.432814e-01
4-59:1-26:6   -10.668560  3.548836e-01  1.620716e-01  4.496581e-01
3-73:5-5:4    -12.893748  8.434777e-01  1.627557e-01  4.508619e-01
3-11:5-12:6   -12.908500 -7.040101e-01  1.627557e-01  4.508619e-01
3-74:5-12:5   -12.908500 -7.040101e-01  1.627557e-01  4.508619e-01
5-51:3-3:3    -12.908500 -7.040101e-01  1.627557e-01  4.508619e-01
3-74:6-19:4    -9.796360 -2.583224e-01  1.630211e-01  4.514236e-01
3-33:6-13:6   -12.560577 -7.040101e-01  1.641494e-01  4.543736e-01
3-53:3-10:3   -13.734539  9.480666e-01  1.670685e-01  4.612139e-01
3-h:2-2:4     -13.734539  9.480666e-01  1.670685e-01  4.612139e-01
4-61:6-13:3   -13.734539  9.480666e-01  1.670685e-01  4.612139e-01
4-b:2-8:4     -13.734539  9.480666e-01  1.670685e-01  4.612139e-01
1-46:3-10:3   -13.803290 -1.189437e+00  1.670685e-01  4.612139e-01
3-43:1-1:4    -13.803290 -1.189437e+00  1.670685e-01  4.612139e-01
3-9:6-6:6     -13.803290 -1.189437e+00  1.670685e-01  4.612139e-01
1-69:4-4:6    -13.282969 -8.739351e-01  1.686375e-01  4.644782e-01
3-48:2-21:5   -13.282969 -8.739351e-01  1.686375e-01  4.644782e-01
3-49:5-5:6    -13.282969 -8.739351e-01  1.686375e-01  4.644782e-01
4-39:6-25:6   -13.282969 -8.739351e-01  1.686375e-01  4.644782e-01
6-1:1-1:5     -13.282969 -8.739351e-01  1.686375e-01  4.644782e-01
3-30:4-17:5   -13.253522  8.809524e-01  1.686375e-01  4.644782e-01
3-9:5-24:4    -12.171773  5.183823e-01  1.689778e-01  4.652376e-01
3-23:3-9:5    -11.622005  4.479930e-01  1.710610e-01  4.707932e-01
2-70:3-10:4   -10.794329 -3.414400e-01  1.714089e-01  4.715708e-01
3-21:6-13:6   -10.966674 -3.973488e-01  1.742054e-01  4.790815e-01
3-13:2-2:4    -14.206968  9.740618e-01  1.795654e-01  4.887500e-01
3-13:3-22:6   -14.206968  9.740618e-01  1.795654e-01  4.887500e-01
3-20:3-3:4    -14.206968  9.740618e-01  1.795654e-01  4.887500e-01
3-20:6-13:4   -14.206968  9.740618e-01  1.795654e-01  4.887500e-01
3-53:6-13:5   -14.206968  9.740618e-01  1.795654e-01  4.887500e-01
3-74:6-13:1   -14.206968  9.740618e-01  1.795654e-01  4.887500e-01
3-30:1-20:6   -15.075451  1.880952e+00  1.796875e-01  4.887500e-01
3-33:2-15:3   -15.075451  1.880952e+00  1.796875e-01  4.887500e-01
3-49:1-7:4    -15.075451  1.880952e+00  1.796875e-01  4.887500e-01
3-49:2-8:6    -15.075451  1.880952e+00  1.796875e-01  4.887500e-01
3-9:3-22:1    -15.075451  1.880952e+00  1.796875e-01  4.887500e-01
3-h:2-2:6     -15.075451  1.880952e+00  1.796875e-01  4.887500e-01
3-h:3-22:5    -15.075451  1.880952e+00  1.796875e-01  4.887500e-01
4-34:3-16:1   -15.075451  1.880952e+00  1.796875e-01  4.887500e-01
1-58:3-10:6   -14.964254 -1.511365e+00  1.796875e-01  4.887500e-01
1-69:4-23:3   -14.964254 -1.511365e+00  1.796875e-01  4.887500e-01
1-69:5-5:1    -14.964254 -1.511365e+00  1.796875e-01  4.887500e-01
3-11:6-25:5   -14.964254 -1.511365e+00  1.796875e-01  4.887500e-01
3-15:3-22:3   -14.964254 -1.511365e+00  1.796875e-01  4.887500e-01
3-21:2-21:1   -14.964254 -1.511365e+00  1.796875e-01  4.887500e-01
3-23:3-3:1    -14.964254 -1.511365e+00  1.796875e-01  4.887500e-01
3-49:5-5:5    -14.964254 -1.511365e+00  1.796875e-01  4.887500e-01
3-49:6-13:5   -14.964254 -1.511365e+00  1.796875e-01  4.887500e-01
3-64:3-16:6   -14.964254 -1.511365e+00  1.796875e-01  4.887500e-01
3-66:6-6:6    -14.964254 -1.511365e+00  1.796875e-01  4.887500e-01
3-74:3-10:1   -14.964254 -1.511365e+00  1.796875e-01  4.887500e-01
3-7:1-14:5    -14.964254 -1.511365e+00  1.796875e-01  4.887500e-01
4-34:2-2:1    -14.964254 -1.511365e+00  1.796875e-01  4.887500e-01
4-b:7-27:6    -14.964254 -1.511365e+00  1.796875e-01  4.887500e-01
3-53:3-22:4   -10.718328  3.366319e-01  1.807011e-01  4.913215e-01
1-18:3-16:4    -9.902332  2.498197e-01  1.840151e-01  5.001436e-01
1-3:6-6:6     -13.159006 -7.820126e-01  1.849333e-01  5.022606e-01
3-9:3-9:4     -13.159006 -7.820126e-01  1.849333e-01  5.022606e-01
4-61:2-15:4   -11.060807  3.475202e-01  1.875987e-01  5.093076e-01
2-5:3-9:6     -12.706968  6.179180e-01  1.877416e-01  5.095034e-01
1-8:2-8:4     -13.622005 -1.025938e+00  1.892471e-01  5.126243e-01
3-15:1-26:6   -13.622005 -1.025938e+00  1.892471e-01  5.126243e-01
3-15:2-8:6    -13.622005 -1.025938e+00  1.892471e-01  5.126243e-01
3-11:1-14:4   -13.575451  8.809524e-01  1.892471e-01  5.126243e-01
3-13:2-2:6    -13.575451  8.809524e-01  1.892471e-01  5.126243e-01
1-69:2-21:6   -11.035264  3.466160e-01  1.914959e-01  5.183339e-01
3-30:2-2:6    -10.847787 -3.434204e-01  1.914988e-01  5.183339e-01
3-74:3-3:4    -10.275494  2.810396e-01  1.949597e-01  5.275037e-01
1-2:6-19:5    -11.443229  4.302910e-01  1.979791e-01  5.354723e-01
4-39:4-4:6    -12.628042  6.008445e-01  1.995909e-01  5.392245e-01
3-23:1-1:6    -12.667492 -7.040101e-01  1.995909e-01  5.392245e-01
4-34:2-8:6    -12.667492 -7.040101e-01  1.995909e-01  5.392245e-01
3-11:3-3:5    -13.031719  7.984902e-01  2.004884e-01  5.410410e-01
3-15:1-26:1   -13.031719  7.984902e-01  2.004884e-01  5.410410e-01
3-7:6-6:6     -13.046004 -7.040101e-01  2.004884e-01  5.410410e-01
1-18:6-19:1   -12.282969 -5.340851e-01  2.026388e-01  5.466393e-01
1-18:2-21:4    -9.644584  2.091124e-01  2.031915e-01  5.479254e-01
3-48:6-19:6   -11.640268  4.114671e-01  2.067368e-01  5.572772e-01
1-69:2-8:4    -11.916744  4.824030e-01  2.073679e-01  5.587693e-01
3-21:6-13:4    -9.751422 -2.210685e-01  2.094049e-01  5.615492e-01
2-5:1-7:6     -13.432749  8.265046e-01  2.100396e-01  5.615492e-01
3-21:1-7:6    -13.432749  8.265046e-01  2.100396e-01  5.615492e-01
3-23:2-8:3    -13.432749  8.265046e-01  2.100396e-01  5.615492e-01
4-34:3-22:3   -13.432749  8.265046e-01  2.100396e-01  5.615492e-01
5-51:2-21:3   -13.432749  8.265046e-01  2.100396e-01  5.615492e-01
2-26:3-3:6    -13.464254 -8.966552e-01  2.100396e-01  5.615492e-01
2-5:4-23:5    -13.464254 -8.966552e-01  2.100396e-01  5.615492e-01
3-11:5-5:5    -13.464254 -8.966552e-01  2.100396e-01  5.615492e-01
3-15:4-23:6   -13.464254 -8.966552e-01  2.100396e-01  5.615492e-01
3-7:6-13:1    -13.464254 -8.966552e-01  2.100396e-01  5.615492e-01
2-26:3-9:4    -14.075451 -1.288973e+00  2.101135e-01  5.615492e-01
2-5:4-23:6    -14.075451 -1.288973e+00  2.101135e-01  5.615492e-01
3-73:4-17:4   -14.075451 -1.288973e+00  2.101135e-01  5.615492e-01
4-34:1-26:3   -14.075451 -1.288973e+00  2.101135e-01  5.615492e-01
4-34:1-7:6    -14.075451 -1.288973e+00  2.101135e-01  5.615492e-01
4-39:2-2:3    -14.075451 -1.288973e+00  2.101135e-01  5.615492e-01
4-61:1-20:5   -14.075451 -1.288973e+00  2.101135e-01  5.615492e-01
1-18:5-12:1   -13.990488  8.809524e-01  2.101135e-01  5.615492e-01
3-11:3-16:5   -13.990488  8.809524e-01  2.101135e-01  5.615492e-01
3-30:6-13:3   -13.990488  8.809524e-01  2.101135e-01  5.615492e-01
3-49:2-15:5   -13.990488  8.809524e-01  2.101135e-01  5.615492e-01
3-33:5-12:4   -12.202473  5.797829e-01  2.116086e-01  5.653353e-01
3-21:2-2:5    -10.701075 -3.217625e-01  2.143149e-01  5.717005e-01
3-15:3-22:5   -12.932749  7.654752e-01  2.153271e-01  5.717005e-01
3-43:2-21:4   -12.942057 -6.368959e-01  2.153271e-01  5.717005e-01
3-74:6-13:4    -9.445309 -1.894369e-01  2.162191e-01  5.717005e-01
1-18:6-13:6   -10.146460 -2.610666e-01  2.173561e-01  5.717005e-01
5-51:5-24:6   -11.321884 -3.771998e-01  2.180537e-01  5.717005e-01
6-1:3-9:4     -11.321884 -3.771998e-01  2.180537e-01  5.717005e-01
4-4:2-15:4    -11.565192  4.056144e-01  2.185180e-01  5.717005e-01
1-24:6-19:5   -15.706968 -2.025938e+00  2.187500e-01  5.717005e-01
1-24:6-6:6    -15.706968 -2.025938e+00  2.187500e-01  5.717005e-01
1-3:6-13:3    -15.706968 -2.025938e+00  2.187500e-01  5.717005e-01
1-3:6-25:5    -15.706968 -2.025938e+00  2.187500e-01  5.717005e-01
1-46:1-20:6   -15.706968 -2.025938e+00  2.187500e-01  5.717005e-01
1-46:2-21:3   -15.706968 -2.025938e+00  2.187500e-01  5.717005e-01
1-46:5-24:5   -15.706968 -2.025938e+00  2.187500e-01  5.717005e-01
1-46:6-25:5   -15.706968 -2.025938e+00  2.187500e-01  5.717005e-01
1-69:3-9:3    -15.706968 -2.025938e+00  2.187500e-01  5.717005e-01
1-8:3-22:1    -15.706968 -2.025938e+00  2.187500e-01  5.717005e-01
2-70:3-16:1   -15.706968 -2.025938e+00  2.187500e-01  5.717005e-01
3-15:1-1:6    -15.706968 -2.025938e+00  2.187500e-01  5.717005e-01
3-20:4-23:4   -15.706968 -2.025938e+00  2.187500e-01  5.717005e-01
3-21:1-20:5   -15.706968 -2.025938e+00  2.187500e-01  5.717005e-01
3-23:6-6:1    -15.706968 -2.025938e+00  2.187500e-01  5.717005e-01
3-33:3-9:5    -15.706968 -2.025938e+00  2.187500e-01  5.717005e-01
3-43:1-14:5   -15.706968 -2.025938e+00  2.187500e-01  5.717005e-01
3-48:3-16:1   -15.706968 -2.025938e+00  2.187500e-01  5.717005e-01
3-49:3-22:3   -15.706968 -2.025938e+00  2.187500e-01  5.717005e-01
3-53:5-5:5    -15.706968 -2.025938e+00  2.187500e-01  5.717005e-01
3-64:3-9:5    -15.706968 -2.025938e+00  2.187500e-01  5.717005e-01
3-64:5-12:5   -15.706968 -2.025938e+00  2.187500e-01  5.717005e-01
3-66:2-2:5    -15.706968 -2.025938e+00  2.187500e-01  5.717005e-01
3-72:1-14:6   -15.706968 -2.025938e+00  2.187500e-01  5.717005e-01
3-72:1-26:5   -15.706968 -2.025938e+00  2.187500e-01  5.717005e-01
3-72:2-8:5    -15.706968 -2.025938e+00  2.187500e-01  5.717005e-01
3-7:3-9:3     -15.706968 -2.025938e+00  2.187500e-01  5.717005e-01
3-7:5-5:2     -15.706968 -2.025938e+00  2.187500e-01  5.717005e-01
3-9:3-16:3    -15.706968 -2.025938e+00  2.187500e-01  5.717005e-01
3-9:6-25:5    -15.706968 -2.025938e+00  2.187500e-01  5.717005e-01
4-30-4:6-6:4  -15.706968 -2.025938e+00  2.187500e-01  5.717005e-01
4-34:2-8:1    -15.706968 -2.025938e+00  2.187500e-01  5.717005e-01
4-61:1-20:6   -15.706968 -2.025938e+00  2.187500e-01  5.717005e-01
4-61:2-15:1   -15.706968 -2.025938e+00  2.187500e-01  5.717005e-01
4-61:4-17:1   -15.706968 -2.025938e+00  2.187500e-01  5.717005e-01
5-a:2-2:3     -15.706968 -2.025938e+00  2.187500e-01  5.717005e-01
6-1:6-6:3     -15.706968 -2.025938e+00  2.187500e-01  5.717005e-01
1-18:6-25:6   -15.867932  2.295990e+00  2.187500e-01  5.717005e-01
1-3:2-8:6     -15.867932  2.295990e+00  2.187500e-01  5.717005e-01
3-21:3-16:1   -15.867932  2.295990e+00  2.187500e-01  5.717005e-01
3-23:3-10:2   -15.867932  2.295990e+00  2.187500e-01  5.717005e-01
3-33:1-20:4   -15.867932  2.295990e+00  2.187500e-01  5.717005e-01
3-33:2-21:3   -15.867932  2.295990e+00  2.187500e-01  5.717005e-01
3-48:3-9:1    -15.867932  2.295990e+00  2.187500e-01  5.717005e-01
3-53:4-17:5   -15.867932  2.295990e+00  2.187500e-01  5.717005e-01
3-64:2-15:1   -15.867932  2.295990e+00  2.187500e-01  5.717005e-01
3-72:6-19:5   -15.867932  2.295990e+00  2.187500e-01  5.717005e-01
3-73:3-3:4    -15.867932  2.295990e+00  2.187500e-01  5.717005e-01
3-74:2-21:3   -15.867932  2.295990e+00  2.187500e-01  5.717005e-01
4-4:1-14:5    -15.867932  2.295990e+00  2.187500e-01  5.717005e-01
5-a:6-25:5    -15.867932  2.295990e+00  2.187500e-01  5.717005e-01
6-1:7-27:6    -15.867932  2.295990e+00  2.187500e-01  5.717005e-01
3-30:2-8:4    -12.163236 -4.695449e-01  2.203285e-01  5.756172e-01
6-1:5-24:5    -12.510809 -6.044744e-01  2.220528e-01  5.799119e-01
6-1:3-10:4    -10.435936 -2.685085e-01  2.263750e-01  5.880672e-01
3-11:6-6:6    -14.671773  1.518382e+00  2.265625e-01  5.880672e-01
3-13:1-26:3   -14.671773  1.518382e+00  2.265625e-01  5.880672e-01
3-33:2-21:5   -14.671773  1.518382e+00  2.265625e-01  5.880672e-01
4-59:1-14:1   -14.671773  1.518382e+00  2.265625e-01  5.880672e-01
1-69:3-3:3    -14.575451 -1.119048e+00  2.265625e-01  5.880672e-01
1-69:5-5:3    -14.575451 -1.119048e+00  2.265625e-01  5.880672e-01
2-70:5-12:3   -14.575451 -1.119048e+00  2.265625e-01  5.880672e-01
3-20:2-8:4    -14.575451 -1.119048e+00  2.265625e-01  5.880672e-01
3-33:6-6:5    -14.575451 -1.119048e+00  2.265625e-01  5.880672e-01
3-33:7-27:4   -14.575451 -1.119048e+00  2.265625e-01  5.880672e-01
3-43:3-22:1   -14.575451 -1.119048e+00  2.265625e-01  5.880672e-01
3-74:1-20:4   -14.575451 -1.119048e+00  2.265625e-01  5.880672e-01
3-74:2-8:3    -14.575451 -1.119048e+00  2.265625e-01  5.880672e-01
3-74:7-27:5   -14.575451 -1.119048e+00  2.265625e-01  5.880672e-01
4-39:1-14:6   -14.575451 -1.119048e+00  2.265625e-01  5.880672e-01
4-39:6-6:3    -14.575451 -1.119048e+00  2.265625e-01  5.880672e-01
4-34:6-13:5   -10.621254 -2.889726e-01  2.266507e-01  5.880842e-01
3-48:4-17:4   -10.801843  2.959899e-01  2.281035e-01  5.916408e-01
1-2:6-6:5     -11.782969  4.659149e-01  2.284002e-01  5.921974e-01
3-49:2-15:4   -12.088721  4.535312e-01  2.288055e-01  5.930350e-01
3-48:1-14:6   -13.303290  7.814167e-01  2.295229e-01  5.940400e-01
4-b:1-7:4     -13.303290  7.814167e-01  2.295229e-01  5.940400e-01
1-2:4-23:5    -13.324200 -7.914729e-01  2.295229e-01  5.940400e-01
3-48:6-13:1   -13.324200 -7.914729e-01  2.295229e-01  5.940400e-01
1-18:3-10:6    -9.108974 -1.748016e-01  2.311579e-01  5.980567e-01
3-21:3-16:4   -11.236591 -3.958878e-01  2.323005e-01  6.007972e-01
1-18:6-19:3   -12.438941 -5.619911e-01  2.326932e-01  6.015970e-01
2-70:4-4:4    -13.856748 -1.082522e+00  2.378845e-01  6.135512e-01
3-74:6-19:3   -13.856748 -1.082522e+00  2.378845e-01  6.135512e-01
3-9:1-7:4     -13.856748 -1.082522e+00  2.378845e-01  6.135512e-01
6-1:2-8:4     -13.856748 -1.082522e+00  2.378845e-01  6.135512e-01
1-8:5-24:4    -13.803290  8.105631e-01  2.378845e-01  6.135512e-01
2-5:5-12:4     -9.566843 -1.956221e-01  2.389003e-01  6.135512e-01
1-69:2-2:6    -10.356315 -2.696073e-01  2.393777e-01  6.135512e-01
6-1:1-26:6    -10.356315 -2.696073e-01  2.393777e-01  6.135512e-01
3-15:3-9:4    -11.425847  3.955256e-01  2.407931e-01  6.135512e-01
3-64:6-13:4   -11.177972 -3.688259e-01  2.414317e-01  6.135512e-01
3-33:2-8:4    -12.782969 -7.040101e-01  2.429850e-01  6.135512e-01
3-48:2-15:5   -12.782969 -7.040101e-01  2.429850e-01  6.135512e-01
3-9:3-22:6    -12.743968  5.439174e-01  2.429850e-01  6.135512e-01
3-9:3-22:4    -10.902194  3.190735e-01  2.467062e-01  6.135512e-01
1-2:6-13:1    -13.198007 -7.040101e-01  2.477886e-01  6.135512e-01
3-15:1-14:4   -13.198007 -7.040101e-01  2.477886e-01  6.135512e-01
3-53:3-22:6   -13.198007 -7.040101e-01  2.477886e-01  6.135512e-01
3-11:1-7:4    -13.184771  7.434489e-01  2.477886e-01  6.135512e-01
3-23:4-17:1   -13.184771  7.434489e-01  2.477886e-01  6.135512e-01
1-24:1-14:4   -32.723509 -3.458509e+01  2.500000e-01  6.135512e-01
1-24:2-15:6   -32.723509 -3.458509e+01  2.500000e-01  6.135512e-01
1-24:2-2:2    -32.723509 -3.458509e+01  2.500000e-01  6.135512e-01
1-24:6-13:6   -32.723509 -3.458509e+01  2.500000e-01  6.135512e-01
1-24:6-19:3   -32.723509 -3.458509e+01  2.500000e-01  6.135512e-01
1-45:4-17:4   -32.723509 -3.458509e+01  2.500000e-01  6.135512e-01
1-46:3-3:1    -32.723509 -3.458509e+01  2.500000e-01  6.135512e-01
1-58:2-21:4   -32.723509 -3.458509e+01  2.500000e-01  6.135512e-01
1-58:2-2:5    -32.723509 -3.458509e+01  2.500000e-01  6.135512e-01
1-58:3-22:1   -32.723509 -3.458509e+01  2.500000e-01  6.135512e-01
1-58:3-9:6    -32.723509 -3.458509e+01  2.500000e-01  6.135512e-01
1-58:5-12:6   -32.723509 -3.458509e+01  2.500000e-01  6.135512e-01
1-58:6-13:1   -32.723509 -3.458509e+01  2.500000e-01  6.135512e-01
1-69:1-26:1   -32.723509 -3.458509e+01  2.500000e-01  6.135512e-01
1-69:2-15:2   -32.723509 -3.458509e+01  2.500000e-01  6.135512e-01
1-69:6-19:2   -32.723509 -3.458509e+01  2.500000e-01  6.135512e-01
1-69:6-6:1    -32.723509 -3.458509e+01  2.500000e-01  6.135512e-01
1-8:1-1:4     -32.723509 -3.458509e+01  2.500000e-01  6.135512e-01
1-8:1-20:6    -32.723509 -3.458509e+01  2.500000e-01  6.135512e-01
1-8:3-3:1     -32.723509 -3.458509e+01  2.500000e-01  6.135512e-01
1-NL1:2-2:5   -32.723509 -3.458509e+01  2.500000e-01  6.135512e-01
1-NL1:6-13:4  -32.723509 -3.458509e+01  2.500000e-01  6.135512e-01
2-26:1-14:5   -32.723509 -3.458509e+01  2.500000e-01  6.135512e-01
2-26:3-9:5    -32.723509 -3.458509e+01  2.500000e-01  6.135512e-01
2-26:5-12:6   -32.723509 -3.458509e+01  2.500000e-01  6.135512e-01
2-5:6-13:2    -32.723509 -3.458509e+01  2.500000e-01  6.135512e-01
2-70:1-20:6   -32.723509 -3.458509e+01  2.500000e-01  6.135512e-01
2-70:5-5:5    -32.723509 -3.458509e+01  2.500000e-01  6.135512e-01
3-13:1-14:5   -32.723509 -3.458509e+01  2.500000e-01  6.135512e-01
3-13:3-16:3   -32.723509 -3.458509e+01  2.500000e-01  6.135512e-01
3-13:5-24:5   -32.723509 -3.458509e+01  2.500000e-01  6.135512e-01
3-13:6-19:2   -32.723509 -3.458509e+01  2.500000e-01  6.135512e-01
3-15:1-20:4   -32.723509 -3.458509e+01  2.500000e-01  6.135512e-01
3-15:1-20:5   -32.723509 -3.458509e+01  2.500000e-01  6.135512e-01
3-15:1-7:3    -32.723509 -3.458509e+01  2.500000e-01  6.135512e-01
3-15:6-6:3    -32.723509 -3.458509e+01  2.500000e-01  6.135512e-01
3-20:2-15:3   -32.723509 -3.458509e+01  2.500000e-01  6.135512e-01
3-20:2-8:5    -32.723509 -3.458509e+01  2.500000e-01  6.135512e-01
3-20:5-5:4    -32.723509 -3.458509e+01  2.500000e-01  6.135512e-01
3-22:2-15:4   -32.723509 -3.458509e+01  2.500000e-01  6.135512e-01
3-30-3:1-1:5  -32.723509 -3.458509e+01  2.500000e-01  6.135512e-01
3-30-3:1-1:6  -32.723509 -3.458509e+01  2.500000e-01  6.135512e-01
3-30-3:1-26:3 -32.723509 -3.458509e+01  2.500000e-01  6.135512e-01
3-30-3:2-21:6 -32.723509 -3.458509e+01  2.500000e-01  6.135512e-01
3-30-3:3-10:5 -32.723509 -3.458509e+01  2.500000e-01  6.135512e-01
3-30-3:3-16:1 -32.723509 -3.458509e+01  2.500000e-01  6.135512e-01
3-30-3:3-22:3 -32.723509 -3.458509e+01  2.500000e-01  6.135512e-01
3-30-3:4-23:6 -32.723509 -3.458509e+01  2.500000e-01  6.135512e-01
3-30-3:5-5:5  -32.723509 -3.458509e+01  2.500000e-01  6.135512e-01
3-30-3:7-27:4 -32.723509 -3.458509e+01  2.500000e-01  6.135512e-01
3-30:1-1:3    -32.723509 -3.458509e+01  2.500000e-01  6.135512e-01
3-30:6-25:5   -32.723509 -3.458509e+01  2.500000e-01  6.135512e-01
3-30:6-6:3    -32.723509 -3.458509e+01  2.500000e-01  6.135512e-01
3-33:1-7:3    -32.723509 -3.458509e+01  2.500000e-01  6.135512e-01
3-33:1-7:5    -32.723509 -3.458509e+01  2.500000e-01  6.135512e-01
3-33:2-8:1    -32.723509 -3.458509e+01  2.500000e-01  6.135512e-01
3-33:3-10:2   -32.723509 -3.458509e+01  2.500000e-01  6.135512e-01
3-43:2-15:3   -32.723509 -3.458509e+01  2.500000e-01  6.135512e-01
3-43:3-10:1   -32.723509 -3.458509e+01  2.500000e-01  6.135512e-01
3-43:5-12:1   -32.723509 -3.458509e+01  2.500000e-01  6.135512e-01
3-43:6-6:3    -32.723509 -3.458509e+01  2.500000e-01  6.135512e-01
3-48:2-21:1   -32.723509 -3.458509e+01  2.500000e-01  6.135512e-01
3-48:3-3:2    -32.723509 -3.458509e+01  2.500000e-01  6.135512e-01
3-49:1-1:6    -32.723509 -3.458509e+01  2.500000e-01  6.135512e-01
3-49:6-6:1    -32.723509 -3.458509e+01  2.500000e-01  6.135512e-01
3-49:6-6:5    -32.723509 -3.458509e+01  2.500000e-01  6.135512e-01
3-53:1-14:3   -32.723509 -3.458509e+01  2.500000e-01  6.135512e-01
3-53:2-21:1   -32.723509 -3.458509e+01  2.500000e-01  6.135512e-01
3-53:2-8:3    -32.723509 -3.458509e+01  2.500000e-01  6.135512e-01
3-53:6-25:3   -32.723509 -3.458509e+01  2.500000e-01  6.135512e-01
3-66:1-14:5   -32.723509 -3.458509e+01  2.500000e-01  6.135512e-01
3-66:1-26:3   -32.723509 -3.458509e+01  2.500000e-01  6.135512e-01
3-66:2-21:3   -32.723509 -3.458509e+01  2.500000e-01  6.135512e-01
3-66:2-8:3    -32.723509 -3.458509e+01  2.500000e-01  6.135512e-01
3-66:3-3:1    -32.723509 -3.458509e+01  2.500000e-01  6.135512e-01
3-66:5-12:5   -32.723509 -3.458509e+01  2.500000e-01  6.135512e-01
3-66:5-24:3   -32.723509 -3.458509e+01  2.500000e-01  6.135512e-01
3-66:5-5:1    -32.723509 -3.458509e+01  2.500000e-01  6.135512e-01
3-66:6-13:3   -32.723509 -3.458509e+01  2.500000e-01  6.135512e-01
3-72:6-13:3   -32.723509 -3.458509e+01  2.500000e-01  6.135512e-01
3-72:7-27:3   -32.723509 -3.458509e+01  2.500000e-01  6.135512e-01
3-72:7-27:4   -32.723509 -3.458509e+01  2.500000e-01  6.135512e-01
3-73:2-15:5   -32.723509 -3.458509e+01  2.500000e-01  6.135512e-01
3-73:2-2:3    -32.723509 -3.458509e+01  2.500000e-01  6.135512e-01
3-73:4-4:6    -32.723509 -3.458509e+01  2.500000e-01  6.135512e-01
3-74:4-17:1   -32.723509 -3.458509e+01  2.500000e-01  6.135512e-01
3-7:1-14:1    -32.723509 -3.458509e+01  2.500000e-01  6.135512e-01
3-7:2-2:2     -32.723509 -3.458509e+01  2.500000e-01  6.135512e-01
3-9:2-15:5    -32.723509 -3.458509e+01  2.500000e-01  6.135512e-01
3-d:2-2:4     -32.723509 -3.458509e+01  2.500000e-01  6.135512e-01
3-h:6-6:4     -32.723509 -3.458509e+01  2.500000e-01  6.135512e-01
4-28:1-26:5   -32.723509 -3.458509e+01  2.500000e-01  6.135512e-01
4-30-2:1-7:4  -32.723509 -3.458509e+01  2.500000e-01  6.135512e-01
4-30-2:2-2:3  -32.723509 -3.458509e+01  2.500000e-01  6.135512e-01
4-30-2:2-8:5  -32.723509 -3.458509e+01  2.500000e-01  6.135512e-01
4-30-2:6-19:5 -32.723509 -3.458509e+01  2.500000e-01  6.135512e-01
4-30-2:6-19:6 -32.723509 -3.458509e+01  2.500000e-01  6.135512e-01
4-30-4:2-15:6 -32.723509 -3.458509e+01  2.500000e-01  6.135512e-01
4-30-4:2-2:3  -32.723509 -3.458509e+01  2.500000e-01  6.135512e-01
4-30-4:3-9:6  -32.723509 -3.458509e+01  2.500000e-01  6.135512e-01
4-31:1-20:4   -32.723509 -3.458509e+01  2.500000e-01  6.135512e-01
4-31:1-20:5   -32.723509 -3.458509e+01  2.500000e-01  6.135512e-01
4-31:4-23:3   -32.723509 -3.458509e+01  2.500000e-01  6.135512e-01
4-31:5-5:3    -32.723509 -3.458509e+01  2.500000e-01  6.135512e-01
4-31:6-6:1    -32.723509 -3.458509e+01  2.500000e-01  6.135512e-01
4-34:2-21:2   -32.723509 -3.458509e+01  2.500000e-01  6.135512e-01
4-34:4-17:1   -32.723509 -3.458509e+01  2.500000e-01  6.135512e-01
4-34:4-17:3   -32.723509 -3.458509e+01  2.500000e-01  6.135512e-01
4-4:2-8:2     -32.723509 -3.458509e+01  2.500000e-01  6.135512e-01
4-4:3-9:1     -32.723509 -3.458509e+01  2.500000e-01  6.135512e-01
4-4:7-27:6    -32.723509 -3.458509e+01  2.500000e-01  6.135512e-01
4-55:3-10:5   -32.723509 -3.458509e+01  2.500000e-01  6.135512e-01
4-61:1-1:3    -32.723509 -3.458509e+01  2.500000e-01  6.135512e-01
4-61:4-23:1   -32.723509 -3.458509e+01  2.500000e-01  6.135512e-01
4-61:5-5:2    -32.723509 -3.458509e+01  2.500000e-01  6.135512e-01
4-b:3-3:1     -32.723509 -3.458509e+01  2.500000e-01  6.135512e-01
4-b:5-5:1     -32.723509 -3.458509e+01  2.500000e-01  6.135512e-01
4-b:6-13:1    -32.723509 -3.458509e+01  2.500000e-01  6.135512e-01
5-51:2-21:1   -32.723509 -3.458509e+01  2.500000e-01  6.135512e-01
5-a:3-16:1    -32.723509 -3.458509e+01  2.500000e-01  6.135512e-01
5-a:3-3:2     -32.723509 -3.458509e+01  2.500000e-01  6.135512e-01
5-a:4-17:5    -32.723509 -3.458509e+01  2.500000e-01  6.135512e-01
5-a:6-19:3    -32.723509 -3.458509e+01  2.500000e-01  6.135512e-01
5-a:6-6:5     -32.723509 -3.458509e+01  2.500000e-01  6.135512e-01
6-1:4-23:1    -32.723509 -3.458509e+01  2.500000e-01  6.135512e-01
7-4-1:1-7:5   -32.723509 -3.458509e+01  2.500000e-01  6.135512e-01
7-4-1:2-2:1   -32.723509 -3.458509e+01  2.500000e-01  6.135512e-01
7-4-1:3-3:1   -32.723509 -3.458509e+01  2.500000e-01  6.135512e-01
7-4-1:4-17:1  -32.723509 -3.458509e+01  2.500000e-01  6.135512e-01
7-81:2-2:6    -32.723509 -3.458509e+01  2.500000e-01  6.135512e-01
3-15:5-12:4   -11.086572  2.959899e-01  2.546051e-01  6.246405e-01
3-23:5-24:6   -11.607132 -4.118294e-01  2.604255e-01  6.387027e-01
3-48:1-26:4   -10.409059 -2.421060e-01  2.608293e-01  6.394755e-01
1-46:4-23:4   -12.225231  4.114671e-01  2.624375e-01  6.429809e-01
2-70:2-21:6   -12.228707  5.273154e-01  2.624375e-01  6.429809e-01
1-69:5-24:5   -13.671773 -9.264025e-01  2.631760e-01  6.432595e-01
3-23:2-15:3   -13.671773 -9.264025e-01  2.631760e-01  6.432595e-01
3-33:2-2:5    -13.671773 -9.264025e-01  2.631760e-01  6.432595e-01
3-49:3-22:6   -13.671773 -9.264025e-01  2.631760e-01  6.432595e-01
2-70:2-8:4    -13.638216  7.554215e-01  2.631760e-01  6.432595e-01
3-11:5-5:6    -13.638216  7.554215e-01  2.631760e-01  6.432595e-01
4-b:4-4:4     -13.638216  7.554215e-01  2.631760e-01  6.432595e-01
3-30:2-2:4     -9.851651  2.179874e-01  2.633303e-01  6.434187e-01
5-51:4-17:5   -13.075451  7.110274e-01  2.649309e-01  6.464529e-01
1-18:5-5:1    -13.083004 -6.300095e-01  2.649309e-01  6.464529e-01
3-23:6-13:3   -13.083004 -6.300095e-01  2.649309e-01  6.464529e-01
3-74:3-22:1   -13.083004 -6.300095e-01  2.649309e-01  6.464529e-01
3-74:5-12:4   -10.571820 -2.514979e-01  2.668253e-01  6.484908e-01
1-18:3-10:1   -14.303290  7.814167e-01  2.668457e-01  6.484908e-01
1-8:2-8:6     -14.303290  7.814167e-01  2.668457e-01  6.484908e-01
3-21:4-17:3   -14.303290  7.814167e-01  2.668457e-01  6.484908e-01
3-23:2-21:1   -14.303290  7.814167e-01  2.668457e-01  6.484908e-01
3-30:1-7:5    -14.303290  7.814167e-01  2.668457e-01  6.484908e-01
3-48:3-16:3   -14.303290  7.814167e-01  2.668457e-01  6.484908e-01
3-72:2-2:6    -14.303290  7.814167e-01  2.668457e-01  6.484908e-01
3-73:2-21:4   -14.303290  7.814167e-01  2.668457e-01  6.484908e-01
3-74:2-21:5   -14.303290  7.814167e-01  2.668457e-01  6.484908e-01
4-4:4-23:5    -14.303290  7.814167e-01  2.668457e-01  6.484908e-01
4-61:6-19:3   -14.303290  7.814167e-01  2.668457e-01  6.484908e-01
1-69:3-16:4   -11.867228 -4.177059e-01  2.678117e-01  6.503998e-01
3-49:6-19:4   -11.847102  4.292564e-01  2.678117e-01  6.503998e-01
3-23:3-9:3    -12.614035 -5.970949e-01  2.681873e-01  6.508733e-01
3-20:3-10:4   -12.586811  5.183823e-01  2.681873e-01  6.508733e-01
4-61:6-13:5   -10.329107  2.339289e-01  2.713524e-01  6.583332e-01
1-69:5-24:4   -10.970724 -3.285010e-01  2.752533e-01  6.675727e-01
5-51:3-16:5   -12.514252  5.074940e-01  2.799562e-01  6.787503e-01
1-46:5-5:5    -12.973981  6.830130e-01  2.810415e-01  6.811524e-01
3-48:3-9:6    -11.446757 -3.714348e-01  2.836071e-01  6.869086e-01
4-39:2-8:5    -11.442057  3.631041e-01  2.836071e-01  6.869086e-01
3-21:6-6:4    -10.450301  2.453638e-01  2.843137e-01  6.881574e-01
3-48:5-5:4    -10.450301  2.453638e-01  2.843137e-01  6.881574e-01
1-58:3-3:4    -13.490488  7.110274e-01  2.862787e-01  6.905947e-01
3-30:5-24:5   -13.490488  7.110274e-01  2.862787e-01  6.905947e-01
3-48:6-25:5   -13.490488  7.110274e-01  2.862787e-01  6.905947e-01
4-b:1-26:5    -13.490488  7.110274e-01  2.862787e-01  6.905947e-01
5-51:1-7:5    -13.490488  7.110274e-01  2.862787e-01  6.905947e-01
3-23:1-20:4   -13.510809 -8.035458e-01  2.862787e-01  6.905947e-01
3-48:3-10:3   -13.510809 -8.035458e-01  2.862787e-01  6.905947e-01
3-48:5-5:5    -13.510809 -8.035458e-01  2.862787e-01  6.905947e-01
3-48:6-25:4   -13.510809 -8.035458e-01  2.862787e-01  6.905947e-01
3-7:2-21:3    -13.510809 -8.035458e-01  2.862787e-01  6.905947e-01
3-74:3-22:4   -10.042070  2.069849e-01  2.882334e-01  6.916046e-01
1-46:4-23:6   -15.075451 -1.288973e+00  2.890625e-01  6.916046e-01
1-58:5-24:4   -15.075451 -1.288973e+00  2.890625e-01  6.916046e-01
2-26:2-2:6    -15.075451 -1.288973e+00  2.890625e-01  6.916046e-01
2-26:4-17:4   -15.075451 -1.288973e+00  2.890625e-01  6.916046e-01
2-5:2-21:1    -15.075451 -1.288973e+00  2.890625e-01  6.916046e-01
2-5:2-21:3    -15.075451 -1.288973e+00  2.890625e-01  6.916046e-01
2-70:3-22:1   -15.206968  1.617918e+00  2.890625e-01  6.916046e-01
3-15:2-21:3   -15.075451 -1.288973e+00  2.890625e-01  6.916046e-01
3-15:4-4:5    -15.075451 -1.288973e+00  2.890625e-01  6.916046e-01
3-15:5-5:1    -15.206968  1.617918e+00  2.890625e-01  6.916046e-01
3-15:6-25:1   -15.206968  1.617918e+00  2.890625e-01  6.916046e-01
3-20:2-15:4   -15.075451 -1.288973e+00  2.890625e-01  6.916046e-01
3-21:1-7:3    -15.075451 -1.288973e+00  2.890625e-01  6.916046e-01
3-48:7-27:5   -15.075451 -1.288973e+00  2.890625e-01  6.916046e-01
3-72:1-14:4   -15.206968  1.617918e+00  2.890625e-01  6.916046e-01
3-72:2-8:3    -15.075451 -1.288973e+00  2.890625e-01  6.916046e-01
3-h:2-15:4    -15.206968  1.617918e+00  2.890625e-01  6.916046e-01
3-h:2-21:4    -15.206968  1.617918e+00  2.890625e-01  6.916046e-01
4-31:3-22:3   -15.075451 -1.288973e+00  2.890625e-01  6.916046e-01
4-39:1-20:4   -15.075451 -1.288973e+00  2.890625e-01  6.916046e-01
4-61:6-25:6   -15.206968  1.617918e+00  2.890625e-01  6.916046e-01
5-a:3-16:5    -15.075451 -1.288973e+00  2.890625e-01  6.916046e-01
7-4-1:6-19:3  -15.075451 -1.288973e+00  2.890625e-01  6.916046e-01
1-18:5-5:6    -11.412610 -3.560868e-01  2.890961e-01  6.916046e-01
1-69:3-16:6   -12.086811 -4.816177e-01  2.892437e-01  6.917282e-01
4-59:2-15:6   -10.617511 -2.502921e-01  2.948135e-01  7.048145e-01
1-3:1-1:4     -12.879292 -5.113650e-01  2.962064e-01  7.074405e-01
3-7:5-5:5     -12.879292 -5.113650e-01  2.962064e-01  7.074405e-01
3-21:1-1:6    -12.870755  4.765621e-01  2.962064e-01  7.074405e-01
3-48:1-20:4   -14.075451  7.110274e-01  3.017578e-01  7.185564e-01
1-24:3-16:6   -14.138216 -1.163442e+00  3.017578e-01  7.185564e-01
2-26:6-13:5   -14.138216 -1.163442e+00  3.017578e-01  7.185564e-01
3-11:4-17:5   -14.138216 -1.163442e+00  3.017578e-01  7.185564e-01
3-48:2-8:1    -14.138216 -1.163442e+00  3.017578e-01  7.185564e-01
3-49:3-10:5   -14.138216 -1.163442e+00  3.017578e-01  7.185564e-01
3-66:6-13:5   -14.138216 -1.163442e+00  3.017578e-01  7.185564e-01
3-72:5-5:4    -14.138216 -1.163442e+00  3.017578e-01  7.185564e-01
3-7:6-19:3    -14.138216 -1.163442e+00  3.017578e-01  7.185564e-01
3-30:2-2:5    -12.395210 -4.745283e-01  3.019956e-01  7.188852e-01
2-5:5-24:5    -13.356748  6.745015e-01  3.074563e-01  7.304366e-01
3-49:5-24:4   -13.356748  6.745015e-01  3.074563e-01  7.304366e-01
3-53:2-8:4    -13.356748  6.745015e-01  3.074563e-01  7.304366e-01
3-30:2-2:3    -13.367932 -7.040101e-01  3.074563e-01  7.304366e-01
3-33:1-7:4    -13.367932 -7.040101e-01  3.074563e-01  7.304366e-01
3-7:3-10:3    -13.367932 -7.040101e-01  3.074563e-01  7.304366e-01
1-69:1-26:5   -12.813670 -6.426096e-01  3.105047e-01  7.371929e-01
3-43:3-10:6   -12.813670 -6.426096e-01  3.105047e-01  7.371929e-01
3-21:2-8:6    -11.914487  3.890993e-01  3.135031e-01  7.440665e-01
3-74:1-26:4   -10.491742 -2.393418e-01  3.158749e-01  7.494491e-01
1-18:1-1:4    -10.955850 -2.987536e-01  3.193083e-01  7.573459e-01
4-39:2-8:4    -11.546004 -3.478663e-01  3.202934e-01  7.594324e-01
5-51:5-12:5   -12.266870 -4.102789e-01  3.222363e-01  7.635369e-01
3-74:3-22:5   -12.255931  4.728677e-01  3.222363e-01  7.635369e-01
3-21:1-1:5    -12.700237  4.564546e-01  3.240086e-01  7.674841e-01
1-69:1-1:5    -13.239238 -6.215479e-01  3.269396e-01  7.731563e-01
3-15:3-3:5    -13.239238 -6.215479e-01  3.269396e-01  7.731563e-01
3-9:2-21:6    -13.239238 -6.215479e-01  3.269396e-01  7.731563e-01
1-3:2-15:3    -13.234539  6.439132e-01  3.269396e-01  7.731563e-01
3-48:2-21:3   -13.234539  6.439132e-01  3.269396e-01  7.731563e-01
3-74:6-19:6   -12.206968 -3.820820e-01  3.317498e-01  7.832770e-01
3-30:3-3:4    -10.625395 -2.345248e-01  3.319933e-01  7.832770e-01
1-3:1-7:6     -13.879292  6.585600e-01  3.323059e-01  7.832770e-01
4-b:1-26:6    -13.879292  6.585600e-01  3.323059e-01  7.832770e-01
1-8:6-6:5     -13.914487 -9.670445e-01  3.323059e-01  7.832770e-01
2-5:3-10:3    -13.914487 -9.670445e-01  3.323059e-01  7.832770e-01
3-13:3-10:6   -13.914487 -9.670445e-01  3.323059e-01  7.832770e-01
3-48:5-5:3    -13.914487 -9.670445e-01  3.323059e-01  7.832770e-01
3-74:1-7:5    -13.914487 -9.670445e-01  3.323059e-01  7.832770e-01
4-34:4-4:6    -13.914487 -9.670445e-01  3.323059e-01  7.832770e-01
1-18:6-6:5    -10.816288 -2.445785e-01  3.420147e-01  8.057724e-01
3-11:2-21:5   -14.782969  1.295990e+00  3.437500e-01  8.057724e-01
3-11:6-25:4   -14.782969  1.295990e+00  3.437500e-01  8.057724e-01
3-53:4-4:6    -14.782969  1.295990e+00  3.437500e-01  8.057724e-01
3-74:3-3:3    -14.782969  1.295990e+00  3.437500e-01  8.057724e-01
4-61:2-15:3   -14.782969  1.295990e+00  3.437500e-01  8.057724e-01
4-61:2-21:3   -14.782969  1.295990e+00  3.437500e-01  8.057724e-01
4-b:6-13:6    -14.782969  1.295990e+00  3.437500e-01  8.057724e-01
1-2:3-9:3     -14.671773 -9.264025e-01  3.437500e-01  8.057724e-01
2-26:2-15:4   -14.671773 -9.264025e-01  3.437500e-01  8.057724e-01
3-23:4-17:2   -14.671773 -9.264025e-01  3.437500e-01  8.057724e-01
3-23:5-12:3   -14.671773 -9.264025e-01  3.437500e-01  8.057724e-01
3-30:2-8:5    -14.671773 -9.264025e-01  3.437500e-01  8.057724e-01
3-30:7-27:6   -14.671773 -9.264025e-01  3.437500e-01  8.057724e-01
3-43:3-9:5    -14.671773 -9.264025e-01  3.437500e-01  8.057724e-01
3-48:1-7:5    -14.671773 -9.264025e-01  3.437500e-01  8.057724e-01
3-49:1-14:4   -14.671773 -9.264025e-01  3.437500e-01  8.057724e-01
4-61:2-8:6    -13.122005  6.179180e-01  3.449285e-01  8.080092e-01
2-5:6-25:6    -13.122005 -5.520070e-01  3.449285e-01  8.080092e-01
3-11:6-19:4   -11.062419 -2.679110e-01  3.468931e-01  8.123475e-01
6-1:1-7:6     -11.709226 -3.054607e-01  3.491818e-01  8.174416e-01
4-39:2-2:5    -10.029568 -1.809129e-01  3.570086e-01  8.354929e-01
3-49:3-22:4   -11.308786 -2.514979e-01  3.583976e-01  8.378244e-01
3-23:6-13:5   -10.463953 -2.124745e-01  3.588342e-01  8.378244e-01
1-18:2-21:1   -13.706968  6.179180e-01  3.592834e-01  8.378244e-01
1-24:5-5:4    -13.706968  6.179180e-01  3.592834e-01  8.378244e-01
1-69:6-25:5   -13.725231 -8.194873e-01  3.592834e-01  8.378244e-01
2-5:5-5:3     -13.725231 -8.194873e-01  3.592834e-01  8.378244e-01
3-11:3-10:3   -13.725231 -8.194873e-01  3.592834e-01  8.378244e-01
3-64:1-7:4    -13.725231 -8.194873e-01  3.592834e-01  8.378244e-01
3-73:2-2:4    -13.725231 -8.194873e-01  3.592834e-01  8.378244e-01
3-h:5-12:4    -13.725231 -8.194873e-01  3.592834e-01  8.378244e-01
5-51:1-1:3    -13.725231 -8.194873e-01  3.592834e-01  8.378244e-01
6-1:4-4:4     -12.490488 -4.588976e-01  3.603777e-01  8.401042e-01
3-9:6-6:4     -13.017712  5.955502e-01  3.615946e-01  8.426686e-01
2-5:3-22:3    -12.001424 -3.899015e-01  3.662940e-01  8.533443e-01
3-49:2-2:4    -11.582530  2.959899e-01  3.681876e-01  8.574787e-01
3-11:6-13:4   -11.212058 -3.006544e-01  3.729437e-01  8.602801e-01
3-30:5-5:6    -11.560577 -3.187200e-01  3.741744e-01  8.602801e-01
4-39:6-6:4    -10.127474  1.880746e-01  3.742252e-01  8.602801e-01
1-2:3-10:4    -10.139113 -1.779413e-01  3.742252e-01  8.602801e-01
1-24:7-27:4   -15.867932 -1.704010e+00  3.750000e-01  8.602801e-01
1-46:7-27:6   -15.867932 -1.704010e+00  3.750000e-01  8.602801e-01
1-58:4-23:4   -15.867932 -1.704010e+00  3.750000e-01  8.602801e-01
1-69:1-20:5   -15.867932 -1.704010e+00  3.750000e-01  8.602801e-01
1-8:4-4:4     -15.867932 -1.704010e+00  3.750000e-01  8.602801e-01
2-70:1-7:6    -15.867932 -1.704010e+00  3.750000e-01  8.602801e-01
3-11:1-20:4   -15.867932 -1.704010e+00  3.750000e-01  8.602801e-01
3-11:1-7:1    -15.867932 -1.704010e+00  3.750000e-01  8.602801e-01
3-13:5-12:6   -15.867932 -1.704010e+00  3.750000e-01  8.602801e-01
3-15:2-21:1   -15.867932 -1.704010e+00  3.750000e-01  8.602801e-01
3-20:4-17:6   -15.867932 -1.704010e+00  3.750000e-01  8.602801e-01
3-30:1-1:5    -15.867932 -1.704010e+00  3.750000e-01  8.602801e-01
3-30:4-17:3   -15.867932 -1.704010e+00  3.750000e-01  8.602801e-01
3-30:6-25:6   -15.867932 -1.704010e+00  3.750000e-01  8.602801e-01
3-33:3-16:3   -15.867932 -1.704010e+00  3.750000e-01  8.602801e-01
3-43:3-22:5   -15.867932 -1.704010e+00  3.750000e-01  8.602801e-01
3-43:5-24:5   -15.867932 -1.704010e+00  3.750000e-01  8.602801e-01
3-48:1-7:3    -15.867932 -1.704010e+00  3.750000e-01  8.602801e-01
3-53:3-16:3   -15.867932 -1.704010e+00  3.750000e-01  8.602801e-01
3-64:2-15:3   -15.867932 -1.704010e+00  3.750000e-01  8.602801e-01
3-66:2-15:5   -15.867932 -1.704010e+00  3.750000e-01  8.602801e-01
3-66:3-22:1   -15.867932 -1.704010e+00  3.750000e-01  8.602801e-01
3-66:5-12:3   -15.867932 -1.704010e+00  3.750000e-01  8.602801e-01
3-66:5-24:6   -15.867932 -1.704010e+00  3.750000e-01  8.602801e-01
3-72:5-12:3   -15.867932 -1.704010e+00  3.750000e-01  8.602801e-01
3-72:5-12:6   -15.867932 -1.704010e+00  3.750000e-01  8.602801e-01
3-73:4-4:4    -15.867932 -1.704010e+00  3.750000e-01  8.602801e-01
3-74:1-1:1    -15.867932 -1.704010e+00  3.750000e-01  8.602801e-01
3-9:5-5:3     -15.867932 -1.704010e+00  3.750000e-01  8.602801e-01
3-9:6-25:4    -15.867932 -1.704010e+00  3.750000e-01  8.602801e-01
3-9:6-6:5     -15.867932 -1.704010e+00  3.750000e-01  8.602801e-01
3-h:3-10:6    -15.867932 -1.704010e+00  3.750000e-01  8.602801e-01
4-28:3-22:4   -15.867932 -1.704010e+00  3.750000e-01  8.602801e-01
4-30-2:6-25:4 -15.867932 -1.704010e+00  3.750000e-01  8.602801e-01
4-31:3-10:3   -15.867932 -1.704010e+00  3.750000e-01  8.602801e-01
4-31:3-16:3   -15.867932 -1.704010e+00  3.750000e-01  8.602801e-01
4-39:2-15:3   -15.867932 -1.704010e+00  3.750000e-01  8.602801e-01
4-39:5-12:1   -15.867932 -1.704010e+00  3.750000e-01  8.602801e-01
4-4:2-8:3     -15.867932 -1.704010e+00  3.750000e-01  8.602801e-01
4-b:4-23:6    -15.867932 -1.704010e+00  3.750000e-01  8.602801e-01
5-51:2-2:3    -15.867932 -1.704010e+00  3.750000e-01  8.602801e-01
5-51:7-27:3   -15.867932 -1.704010e+00  3.750000e-01  8.602801e-01
5-a:3-9:5     -15.867932 -1.704010e+00  3.750000e-01  8.602801e-01
1-2:5-5:5     -12.914487  3.890993e-01  3.770856e-01  8.642394e-01
2-5:4-17:6    -12.914487 -4.409757e-01  3.770856e-01  8.642394e-01
4-59:2-15:3   -12.914487 -4.409757e-01  3.770856e-01  8.642394e-01
2-5:6-19:4     -7.884510 -8.202175e-02  3.794803e-01  8.694514e-01
3-53:2-2:4    -11.523807 -3.034722e-01  3.799994e-01  8.703640e-01
3-23:1-7:5    -12.345735  4.215208e-01  3.816934e-01  8.739663e-01
3-23:6-19:6   -10.834887  2.299007e-01  3.823543e-01  8.752016e-01
1-46:4-17:6   -13.560577 -7.040101e-01  3.833103e-01  8.762768e-01
3-30:4-4:4    -13.560577 -7.040101e-01  3.833103e-01  8.762768e-01
3-23:1-14:5   -13.553254  5.854965e-01  3.833103e-01  8.762768e-01
3-7:3-9:6     -13.553254  5.854965e-01  3.833103e-01  8.762768e-01
2-5:1-14:5    -14.414487  5.590243e-01  3.876953e-01  8.809924e-01
3-11:2-21:6   -14.414487  5.590243e-01  3.876953e-01  8.809924e-01
3-11:2-8:5    -14.414487  5.590243e-01  3.876953e-01  8.809924e-01
3-15:4-17:3   -14.414487  5.590243e-01  3.876953e-01  8.809924e-01
3-15:6-6:5    -14.414487  5.590243e-01  3.876953e-01  8.809924e-01
3-30:4-4:5    -14.464254  1.103345e+00  3.876953e-01  8.809924e-01
3-30:6-13:1   -14.414487  5.590243e-01  3.876953e-01  8.809924e-01
3-33:5-24:6   -14.414487  5.590243e-01  3.876953e-01  8.809924e-01
3-49:3-3:5    -14.414487  5.590243e-01  3.876953e-01  8.809924e-01
3-64:3-22:5   -14.464254  1.103345e+00  3.876953e-01  8.809924e-01
3-64:3-22:6   -14.414487  5.590243e-01  3.876953e-01  8.809924e-01
3-72:1-7:4    -14.464254  1.103345e+00  3.876953e-01  8.809924e-01
3-73:3-22:5   -14.414487  5.590243e-01  3.876953e-01  8.809924e-01
3-74:4-4:3    -14.414487  5.590243e-01  3.876953e-01  8.809924e-01
3-74:6-25:5   -14.464254  1.103345e+00  3.876953e-01  8.809924e-01
4-34:6-19:1   -14.414487  5.590243e-01  3.876953e-01  8.809924e-01
4-39:5-5:3    -14.414487  5.590243e-01  3.876953e-01  8.809924e-01
4-b:2-21:6    -14.464254  1.103345e+00  3.876953e-01  8.809924e-01
4-b:6-13:3    -14.414487  5.590243e-01  3.876953e-01  8.809924e-01
3-23:4-17:5   -11.845735  3.403840e-01  3.890525e-01  8.837977e-01
3-13:5-5:4    -12.284223  4.162841e-01  3.916029e-01  8.893112e-01
3-11:2-2:4    -10.493835  1.916532e-01  3.933013e-01  8.928868e-01
3-48:3-22:4    -9.172579 -1.270849e-01  4.045955e-01  9.168469e-01
3-13:6-19:6   -13.414487  5.590243e-01  4.048729e-01  9.168469e-01
3-64:2-8:4    -13.414487  5.590243e-01  4.048729e-01  9.168469e-01
4-b:5-12:5    -13.414487  5.590243e-01  4.048729e-01  9.168469e-01
3-33:5-12:6   -13.414487 -6.109007e-01  4.048729e-01  9.168469e-01
3-43:2-8:4    -13.414487 -6.109007e-01  4.048729e-01  9.168469e-01
3-74:5-5:5    -13.414487 -6.109007e-01  4.048729e-01  9.168469e-01
5-51:2-15:3   -13.414487 -6.109007e-01  4.048729e-01  9.168469e-01
3-74:1-26:5   -12.755931 -5.271323e-01  4.050322e-01  9.169197e-01
3-7:1-26:4    -10.158808 -1.707912e-01  4.087994e-01  9.251573e-01
1-2:1-1:4     -12.171773 -3.116927e-01  4.101027e-01  9.278156e-01
2-5:2-21:5    -11.298156  2.656162e-01  4.119101e-01  9.313199e-01
4-4:3-10:5    -11.321553 -2.259628e-01  4.119101e-01  9.313199e-01
3-49:6-13:4   -11.684771 -2.565511e-01  4.159852e-01  9.402387e-01
3-15:2-15:6   -14.206968 -1.025938e+00  4.239502e-01  9.555450e-01
3-21:2-8:3    -14.206968 -1.025938e+00  4.239502e-01  9.555450e-01
3-23:6-6:3    -14.206968 -1.025938e+00  4.239502e-01  9.555450e-01
3-53:2-21:6   -14.206968 -1.025938e+00  4.239502e-01  9.555450e-01
3-53:6-19:5   -14.206968 -1.025938e+00  4.239502e-01  9.555450e-01
3-11:6-19:6   -14.171773  5.183823e-01  4.239502e-01  9.555450e-01
3-21:6-25:6   -14.171773  5.183823e-01  4.239502e-01  9.555450e-01
3-30:6-25:4   -14.171773  5.183823e-01  4.239502e-01  9.555450e-01
3-33:1-14:4   -14.171773  5.183823e-01  4.239502e-01  9.555450e-01
3-7:3-9:5     -13.282969 -5.340851e-01  4.243562e-01  9.558624e-01
5-51:5-24:3   -13.282969 -5.340851e-01  4.243562e-01  9.558624e-01
1-69:1-26:6   -11.223787 -2.771954e-01  4.261600e-01  9.596256e-01
3-48:3-22:3   -12.592558 -4.409757e-01  4.295905e-01  9.670482e-01
3-48:6-6:4    -10.846247  2.071806e-01  4.300209e-01  9.677148e-01
3-74:4-17:4   -11.206404 -2.424300e-01  4.306891e-01  9.689160e-01
3-23:6-19:3   -12.009951  2.959899e-01  4.349928e-01  9.782612e-01
1-2:3-22:5    -11.177701 -2.319417e-01  4.351145e-01  9.782612e-01
4-b:3-10:6    -12.510809  3.663792e-01  4.407991e-01  9.904238e-01
6-1:3-16:6    -12.517712 -4.044498e-01  4.407991e-01  9.904238e-01
1-8:5-5:4     -13.163236 -4.695449e-01  4.420683e-01  9.920388e-01
3-9:2-15:4    -13.163236 -4.695449e-01  4.420683e-01  9.920388e-01
3-74:3-22:3   -13.171773  5.183823e-01  4.420683e-01  9.920388e-01
6-1:2-21:5    -13.171773  5.183823e-01  4.420683e-01  9.920388e-01
3-30:4-23:6   -12.446757 -3.714348e-01  4.513808e-01  1.000000e+00
1-3:1-14:6    -15.206968 -1.025938e+00  4.531250e-01  1.000000e+00
1-8:2-15:3    -15.206968 -1.025938e+00  4.531250e-01  1.000000e+00
2-26:5-24:4   -15.206968 -1.025938e+00  4.531250e-01  1.000000e+00
3-13:2-15:6   -15.206968 -1.025938e+00  4.531250e-01  1.000000e+00
3-13:2-8:4    -15.206968 -1.025938e+00  4.531250e-01  1.000000e+00
3-13:3-9:6    -15.206968 -1.025938e+00  4.531250e-01  1.000000e+00
3-13:5-24:6   -15.206968 -1.025938e+00  4.531250e-01  1.000000e+00
3-23:4-23:1   -15.206968 -1.025938e+00  4.531250e-01  1.000000e+00
3-33:4-17:3   -15.206968 -1.025938e+00  4.531250e-01  1.000000e+00
3-33:6-25:4   -15.206968 -1.025938e+00  4.531250e-01  1.000000e+00
3-43:6-25:4   -15.206968 -1.025938e+00  4.531250e-01  1.000000e+00
3-53:3-3:3    -15.206968 -1.025938e+00  4.531250e-01  1.000000e+00
3-73:6-13:6   -15.206968 -1.025938e+00  4.531250e-01  1.000000e+00
3-74:3-16:3   -15.206968 -1.025938e+00  4.531250e-01  1.000000e+00
3-7:5-12:3    -15.206968 -1.025938e+00  4.531250e-01  1.000000e+00
3-9:2-2:3     -15.206968 -1.025938e+00  4.531250e-01  1.000000e+00
4-34:6-25:6   -15.206968 -1.025938e+00  4.531250e-01  1.000000e+00
4-39:2-2:1    -15.206968 -1.025938e+00  4.531250e-01  1.000000e+00
4-59:6-19:2   -15.206968 -1.025938e+00  4.531250e-01  1.000000e+00
4-61:2-2:1    -15.206968 -1.025938e+00  4.531250e-01  1.000000e+00
5-a:6-13:3    -15.206968 -1.025938e+00  4.531250e-01  1.000000e+00
1-18:2-2:1    -13.977252 -8.415136e-01  4.544983e-01  1.000000e+00
3-48:1-26:1   -13.977252 -8.415136e-01  4.544983e-01  1.000000e+00
3-49:4-17:4   -13.977252 -8.415136e-01  4.544983e-01  1.000000e+00
3-49:5-12:6   -13.977252 -8.415136e-01  4.544983e-01  1.000000e+00
1-3:2-2:3     -13.964254  4.886350e-01  4.544983e-01  1.000000e+00
1-46:1-14:6   -13.964254  4.886350e-01  4.544983e-01  1.000000e+00
2-26:2-2:4    -13.964254  4.886350e-01  4.544983e-01  1.000000e+00
3-48:2-15:3   -13.964254  4.886350e-01  4.544983e-01  1.000000e+00
3-48:2-8:3    -13.964254  4.886350e-01  4.544983e-01  1.000000e+00
3-9:4-23:6    -13.964254  4.886350e-01  4.544983e-01  1.000000e+00
3-74:7-27:4   -11.867932  2.959899e-01  4.570208e-01  1.000000e+00
3-74:5-24:4   -11.875011 -2.889726e-01  4.570208e-01  1.000000e+00
3-7:3-3:6     -11.875011 -2.889726e-01  4.570208e-01  1.000000e+00
3-53:2-15:6   -13.064267  5.024408e-01  4.582583e-01  1.000000e+00
1-18:3-9:3    -13.053254 -4.145035e-01  4.582583e-01  1.000000e+00
3-74:1-14:6   -13.053254 -4.145035e-01  4.582583e-01  1.000000e+00
4-34:7-27:4   -13.053254 -4.145035e-01  4.582583e-01  1.000000e+00
4-61:1-1:5    -13.053254 -4.145035e-01  4.582583e-01  1.000000e+00
4-4:3-9:6     -12.376435  3.601202e-01  4.613912e-01  1.000000e+00
4-59:2-8:4     -9.551889 -1.190476e-01  4.674515e-01  1.000000e+00
1-18:3-22:4    -7.890788 -6.946558e-02  4.692587e-01  1.000000e+00
1-8:3-3:4     -11.780469  2.959899e-01  4.703685e-01  1.000000e+00
6-1:4-17:5    -12.951487 -3.669751e-01  4.731297e-01  1.000000e+00
3-23:6-6:6    -11.742783 -2.383465e-01  4.766878e-01  1.000000e+00
3-23:2-8:4     -9.263815  1.033448e-01  4.778578e-01  1.000000e+00
4-59:7-27:4   -12.253522 -2.889726e-01  4.798877e-01  1.000000e+00
3-11:3-9:6    -13.782969 -7.040101e-01  4.806824e-01  1.000000e+00
3-11:6-6:5    -13.782969 -7.040101e-01  4.806824e-01  1.000000e+00
3-15:2-2:1    -13.782969 -7.040101e-01  4.806824e-01  1.000000e+00
3-23:5-24:1   -13.782969 -7.040101e-01  4.806824e-01  1.000000e+00
3-43:6-19:6   -13.782969 -7.040101e-01  4.806824e-01  1.000000e+00
3-74:3-9:5    -13.782969 -7.040101e-01  4.806824e-01  1.000000e+00
5-a:3-22:5    -13.782969 -7.040101e-01  4.806824e-01  1.000000e+00
3-7:3-22:1    -12.867932  2.959899e-01  4.868502e-01  1.000000e+00
3-15:2-2:4    -10.184771 -1.514691e-01  4.871171e-01  1.000000e+00
1-18:1-14:1   -33.015991 -3.400013e+01  5.000000e-01  1.000000e+00
1-18:1-20:6   -33.015991 -3.400013e+01  5.000000e-01  1.000000e+00
1-18:1-26:2   -33.015991 -3.400013e+01  5.000000e-01  1.000000e+00
1-18:5-24:1   -33.015991 -3.400013e+01  5.000000e-01  1.000000e+00
1-18:6-25:3   -33.015991 -3.400013e+01  5.000000e-01  1.000000e+00
1-24:3-10:2   -33.015991 -3.400013e+01  5.000000e-01  1.000000e+00
1-24:3-3:1    -33.015991 -3.400013e+01  5.000000e-01  1.000000e+00
1-24:6-13:1   -33.015991 -3.400013e+01  5.000000e-01  1.000000e+00
1-24:6-13:3   -33.015991 -3.400013e+01  5.000000e-01  1.000000e+00
1-24:6-25:4   -33.015991 -3.400013e+01  5.000000e-01  1.000000e+00
1-3:3-9:1     -33.015991 -3.400013e+01  5.000000e-01  1.000000e+00
1-3:5-12:3    -33.015991 -3.400013e+01  5.000000e-01  1.000000e+00
1-3:6-6:1     -33.015991 -3.400013e+01  5.000000e-01  1.000000e+00
1-45:1-26:5   -33.015991 -3.400013e+01  5.000000e-01  1.000000e+00
1-45:5-24:6   -33.015991 -3.400013e+01  5.000000e-01  1.000000e+00
1-46:2-15:3   -33.015991 -3.400013e+01  5.000000e-01  1.000000e+00
1-58:1-1:6    -33.015991 -3.400013e+01  5.000000e-01  1.000000e+00
1-58:4-23:5   -33.015991 -3.400013e+01  5.000000e-01  1.000000e+00
1-58:5-12:5   -33.015991 -3.400013e+01  5.000000e-01  1.000000e+00
1-58:6-19:3   -33.015991 -3.400013e+01  5.000000e-01  1.000000e+00
1-58:6-19:5   -33.015991 -3.400013e+01  5.000000e-01  1.000000e+00
1-58:6-6:5    -33.015991 -3.400013e+01  5.000000e-01  1.000000e+00
1-69:4-23:1   -33.015991 -3.400013e+01  5.000000e-01  1.000000e+00
1-8:1-14:6    -33.015991 -3.400013e+01  5.000000e-01  1.000000e+00
1-8:4-17:1    -33.015991 -3.400013e+01  5.000000e-01  1.000000e+00
1-8:6-6:3     -33.015991 -3.400013e+01  5.000000e-01  1.000000e+00
1-NL1:2-2:6   -33.015991 -3.400013e+01  5.000000e-01  1.000000e+00
2-26:1-14:3   -33.015991 -3.400013e+01  5.000000e-01  1.000000e+00
2-26:1-1:4    -33.015991 -3.400013e+01  5.000000e-01  1.000000e+00
2-26:1-26:5   -33.015991 -3.400013e+01  5.000000e-01  1.000000e+00
2-26:4-4:5    -33.015991 -3.400013e+01  5.000000e-01  1.000000e+00
2-26:6-25:4   -33.015991 -3.400013e+01  5.000000e-01  1.000000e+00
2-5:4-17:1    -33.015991 -3.400013e+01  5.000000e-01  1.000000e+00
2-5:7-27:5    -33.015991 -3.400013e+01  5.000000e-01  1.000000e+00
2-70:2-15:1   -33.015991 -3.400013e+01  5.000000e-01  1.000000e+00
2-70:2-2:3    -33.015991 -3.400013e+01  5.000000e-01  1.000000e+00
3-11:1-1:1    -33.015991 -3.400013e+01  5.000000e-01  1.000000e+00
3-11:1-7:3    -33.015991 -3.400013e+01  5.000000e-01  1.000000e+00
3-11:2-2:2    -33.015991 -3.400013e+01  5.000000e-01  1.000000e+00
3-11:5-5:1    -33.015991 -3.400013e+01  5.000000e-01  1.000000e+00
3-11:7-27:1   -33.015991 -3.400013e+01  5.000000e-01  1.000000e+00
3-13:1-1:5    -33.015991 -3.400013e+01  5.000000e-01  1.000000e+00
3-13:2-21:5   -33.015991 -3.400013e+01  5.000000e-01  1.000000e+00
3-13:6-13:5   -33.015991 -3.400013e+01  5.000000e-01  1.000000e+00
3-13:6-19:3   -33.015991 -3.400013e+01  5.000000e-01  1.000000e+00
3-13:6-25:4   -33.015991 -3.400013e+01  5.000000e-01  1.000000e+00
3-13:6-6:5    -33.015991 -3.400013e+01  5.000000e-01  1.000000e+00
3-15:1-1:2    -33.015991 -3.400013e+01  5.000000e-01  1.000000e+00
3-15:1-7:1    -33.015991 -3.400013e+01  5.000000e-01  1.000000e+00
3-15:4-17:1   -33.015991 -3.400013e+01  5.000000e-01  1.000000e+00
3-15:5-5:3    -33.015991 -3.400013e+01  5.000000e-01  1.000000e+00
3-20:2-21:5   -33.015991 -3.400013e+01  5.000000e-01  1.000000e+00
3-20:3-9:5    -33.015991 -3.400013e+01  5.000000e-01  1.000000e+00
3-20:6-13:3   -33.015991 -3.400013e+01  5.000000e-01  1.000000e+00
3-20:6-25:1   -33.015991 -3.400013e+01  5.000000e-01  1.000000e+00
3-21:1-14:1   -33.015991 -3.400013e+01  5.000000e-01  1.000000e+00
3-21:7-27:2   -33.015991 -3.400013e+01  5.000000e-01  1.000000e+00
3-23:3-9:2    -33.015991 -3.400013e+01  5.000000e-01  1.000000e+00
3-30-3:1-1:3  -33.015991 -3.400013e+01  5.000000e-01  1.000000e+00
3-30-3:1-20:4 -33.015991 -3.400013e+01  5.000000e-01  1.000000e+00
3-30-3:2-15:5 -33.015991 -3.400013e+01  5.000000e-01  1.000000e+00
3-30-3:3-3:1  -33.015991 -3.400013e+01  5.000000e-01  1.000000e+00
3-30-3:3-3:3  -33.015991 -3.400013e+01  5.000000e-01  1.000000e+00
3-30-3:4-17:5 -33.015991 -3.400013e+01  5.000000e-01  1.000000e+00
3-30-3:4-4:5  -33.015991 -3.400013e+01  5.000000e-01  1.000000e+00
3-30-3:4-4:6  -33.015991 -3.400013e+01  5.000000e-01  1.000000e+00
3-30-3:5-12:3 -33.015991 -3.400013e+01  5.000000e-01  1.000000e+00
3-30-3:5-24:5 -33.015991 -3.400013e+01  5.000000e-01  1.000000e+00
3-30-3:6-13:1 -33.015991 -3.400013e+01  5.000000e-01  1.000000e+00
3-30-3:6-25:6 -33.015991 -3.400013e+01  5.000000e-01  1.000000e+00
3-30:1-7:3    -33.015991 -3.400013e+01  5.000000e-01  1.000000e+00
3-30:2-8:1    -33.015991 -3.400013e+01  5.000000e-01  1.000000e+00
3-30:3-3:1    -33.015991 -3.400013e+01  5.000000e-01  1.000000e+00
3-30:4-17:1   -33.015991 -3.400013e+01  5.000000e-01  1.000000e+00
3-30:5-12:3   -33.015991 -3.400013e+01  5.000000e-01  1.000000e+00
3-43:1-20:4   -33.015991 -3.400013e+01  5.000000e-01  1.000000e+00
3-43:2-8:5    -33.015991 -3.400013e+01  5.000000e-01  1.000000e+00
3-43:3-16:3   -33.015991 -3.400013e+01  5.000000e-01  1.000000e+00
3-43:5-12:5   -33.015991 -3.400013e+01  5.000000e-01  1.000000e+00
3-43:6-6:5    -33.015991 -3.400013e+01  5.000000e-01  1.000000e+00
3-48:3-9:2    -33.015991 -3.400013e+01  5.000000e-01  1.000000e+00
3-48:4-4:1    -33.015991 -3.400013e+01  5.000000e-01  1.000000e+00
3-49:1-14:6   -33.015991 -3.400013e+01  5.000000e-01  1.000000e+00
3-49:1-7:6    -33.015991 -3.400013e+01  5.000000e-01  1.000000e+00
3-49:6-6:3    -33.015991 -3.400013e+01  5.000000e-01  1.000000e+00
3-53:3-9:1    -33.015991 -3.400013e+01  5.000000e-01  1.000000e+00
3-53:6-25:5   -33.015991 -3.400013e+01  5.000000e-01  1.000000e+00
3-64:2-21:5   -33.015991 -3.400013e+01  5.000000e-01  1.000000e+00
3-64:2-8:6    -33.015991 -3.400013e+01  5.000000e-01  1.000000e+00
3-64:3-9:3    -33.015991 -3.400013e+01  5.000000e-01  1.000000e+00
3-64:4-23:1   -33.015991 -3.400013e+01  5.000000e-01  1.000000e+00
3-66:1-7:6    -33.015991 -3.400013e+01  5.000000e-01  1.000000e+00
3-66:2-15:1   -33.015991 -3.400013e+01  5.000000e-01  1.000000e+00
3-66:2-21:1   -33.015991 -3.400013e+01  5.000000e-01  1.000000e+00
3-66:3-10:1   -33.015991 -3.400013e+01  5.000000e-01  1.000000e+00
3-66:4-23:1   -33.015991 -3.400013e+01  5.000000e-01  1.000000e+00
3-71:5-12:4   -33.015991 -3.400013e+01  5.000000e-01  1.000000e+00
3-72:4-4:4    -33.015991 -3.400013e+01  5.000000e-01  1.000000e+00
3-72:7-27:5   -33.015991 -3.400013e+01  5.000000e-01  1.000000e+00
3-73:1-14:5   -33.015991 -3.400013e+01  5.000000e-01  1.000000e+00
3-73:1-7:1    -33.015991 -3.400013e+01  5.000000e-01  1.000000e+00
3-73:3-10:5   -33.015991 -3.400013e+01  5.000000e-01  1.000000e+00
3-73:3-16:3   -33.015991 -3.400013e+01  5.000000e-01  1.000000e+00
3-73:3-16:5   -33.015991 -3.400013e+01  5.000000e-01  1.000000e+00
3-73:6-25:5   -33.015991 -3.400013e+01  5.000000e-01  1.000000e+00
3-73:7-27:1   -33.015991 -3.400013e+01  5.000000e-01  1.000000e+00
3-74:5-12:2   -33.015991 -3.400013e+01  5.000000e-01  1.000000e+00
3-7:1-1:1     -33.015991 -3.400013e+01  5.000000e-01  1.000000e+00
3-7:3-9:1     -33.015991 -3.400013e+01  5.000000e-01  1.000000e+00
3-7:6-25:1    -33.015991 -3.400013e+01  5.000000e-01  1.000000e+00
3-9:1-14:5    -33.015991 -3.400013e+01  5.000000e-01  1.000000e+00
3-9:1-1:3     -33.015991 -3.400013e+01  5.000000e-01  1.000000e+00
3-9:4-17:2    -33.015991 -3.400013e+01  5.000000e-01  1.000000e+00
3-9:4-23:3    -33.015991 -3.400013e+01  5.000000e-01  1.000000e+00
3-9:5-12:3    -33.015991 -3.400013e+01  5.000000e-01  1.000000e+00
3-9:6-25:6    -33.015991 -3.400013e+01  5.000000e-01  1.000000e+00
3-h:1-1:6     -33.015991 -3.400013e+01  5.000000e-01  1.000000e+00
3-h:2-21:6    -33.015991 -3.400013e+01  5.000000e-01  1.000000e+00
3-h:2-8:5     -33.015991 -3.400013e+01  5.000000e-01  1.000000e+00
3-h:4-23:5    -33.015991 -3.400013e+01  5.000000e-01  1.000000e+00
3-h:4-23:6    -33.015991 -3.400013e+01  5.000000e-01  1.000000e+00
3-h:5-24:6    -33.015991 -3.400013e+01  5.000000e-01  1.000000e+00
4-28:2-15:3   -33.015991 -3.400013e+01  5.000000e-01  1.000000e+00
4-28:2-15:5   -33.015991 -3.400013e+01  5.000000e-01  1.000000e+00
4-28:3-10:5   -33.015991 -3.400013e+01  5.000000e-01  1.000000e+00
4-28:5-24:5   -33.015991 -3.400013e+01  5.000000e-01  1.000000e+00
4-30-2:2-8:2  -33.015991 -3.400013e+01  5.000000e-01  1.000000e+00
4-30-2:3-22:3 -33.015991 -3.400013e+01  5.000000e-01  1.000000e+00
4-30-2:3-3:6  -33.015991 -3.400013e+01  5.000000e-01  1.000000e+00
4-30-2:3-9:6  -33.015991 -3.400013e+01  5.000000e-01  1.000000e+00
4-30-2:4-17:6 -33.015991 -3.400013e+01  5.000000e-01  1.000000e+00
4-30-2:4-4:5  -33.015991 -3.400013e+01  5.000000e-01  1.000000e+00
4-30-2:5-12:1 -33.015991 -3.400013e+01  5.000000e-01  1.000000e+00
4-30-2:5-5:6  -33.015991 -3.400013e+01  5.000000e-01  1.000000e+00
4-30-4:1-14:6 -33.015991 -3.400013e+01  5.000000e-01  1.000000e+00
4-30-4:2-15:3 -33.015991 -3.400013e+01  5.000000e-01  1.000000e+00
4-30-4:2-2:2  -33.015991 -3.400013e+01  5.000000e-01  1.000000e+00
4-30-4:3-22:1 -33.015991 -3.400013e+01  5.000000e-01  1.000000e+00
4-30-4:3-3:1  -33.015991 -3.400013e+01  5.000000e-01  1.000000e+00
4-30-4:6-6:2  -33.015991 -3.400013e+01  5.000000e-01  1.000000e+00
4-31:1-1:6    -33.015991 -3.400013e+01  5.000000e-01  1.000000e+00
4-31:2-15:3   -33.015991 -3.400013e+01  5.000000e-01  1.000000e+00
4-31:3-22:1   -33.015991 -3.400013e+01  5.000000e-01  1.000000e+00
4-31:4-17:3   -33.015991 -3.400013e+01  5.000000e-01  1.000000e+00
4-31:5-24:1   -33.015991 -3.400013e+01  5.000000e-01  1.000000e+00
4-31:5-24:3   -33.015991 -3.400013e+01  5.000000e-01  1.000000e+00
4-31:5-5:1    -33.015991 -3.400013e+01  5.000000e-01  1.000000e+00
4-31:6-6:3    -33.015991 -3.400013e+01  5.000000e-01  1.000000e+00
4-31:7-27:4   -33.015991 -3.400013e+01  5.000000e-01  1.000000e+00
4-34:2-8:2    -33.015991 -3.400013e+01  5.000000e-01  1.000000e+00
4-39:1-14:1   -33.015991 -3.400013e+01  5.000000e-01  1.000000e+00
4-39:1-14:3   -33.015991 -3.400013e+01  5.000000e-01  1.000000e+00
4-39:1-20:3   -33.015991 -3.400013e+01  5.000000e-01  1.000000e+00
4-4:4-23:1    -33.015991 -3.400013e+01  5.000000e-01  1.000000e+00
4-55:2-2:4    -33.015991 -3.400013e+01  5.000000e-01  1.000000e+00
4-55:2-8:4    -33.015991 -3.400013e+01  5.000000e-01  1.000000e+00
4-55:5-12:4   -33.015991 -3.400013e+01  5.000000e-01  1.000000e+00
4-55:5-12:5   -33.015991 -3.400013e+01  5.000000e-01  1.000000e+00
4-61:1-20:3   -33.015991 -3.400013e+01  5.000000e-01  1.000000e+00
4-b:3-10:1    -33.015991 -3.400013e+01  5.000000e-01  1.000000e+00
5-a:1-14:5    -33.015991 -3.400013e+01  5.000000e-01  1.000000e+00
5-a:1-1:3     -33.015991 -3.400013e+01  5.000000e-01  1.000000e+00
5-a:1-7:3     -33.015991 -3.400013e+01  5.000000e-01  1.000000e+00
5-a:2-2:1     -33.015991 -3.400013e+01  5.000000e-01  1.000000e+00
5-a:3-9:3     -33.015991 -3.400013e+01  5.000000e-01  1.000000e+00
5-a:4-17:3    -33.015991 -3.400013e+01  5.000000e-01  1.000000e+00
6-1:1-20:5    -33.015991 -3.400013e+01  5.000000e-01  1.000000e+00
6-1:1-26:1    -33.015991 -3.400013e+01  5.000000e-01  1.000000e+00
6-1:5-24:1    -33.015991 -3.400013e+01  5.000000e-01  1.000000e+00
7-4-1:1-7:1   -33.015991 -3.400013e+01  5.000000e-01  1.000000e+00
7-4-1:2-15:1  -33.015991 -3.400013e+01  5.000000e-01  1.000000e+00
7-4-1:3-10:3  -33.015991 -3.400013e+01  5.000000e-01  1.000000e+00
7-4-1:3-16:1  -33.015991 -3.400013e+01  5.000000e-01  1.000000e+00
7-4-1:4-4:6   -33.015991 -3.400013e+01  5.000000e-01  1.000000e+00
7-4-1:5-5:3   -33.015991 -3.400013e+01  5.000000e-01  1.000000e+00
1-46:1-26:3   -13.614035 -5.970949e-01  5.034447e-01  1.000000e+00
3-21:4-17:5   -13.614035 -5.970949e-01  5.034447e-01  1.000000e+00
4-59:6-25:6   -13.614035 -5.970949e-01  5.034447e-01  1.000000e+00
5-a:3-10:3    -13.614035 -5.970949e-01  5.034447e-01  1.000000e+00
3-13:1-1:6    -13.622005  4.479930e-01  5.034447e-01  1.000000e+00
3-72:3-3:4    -13.622005  4.479930e-01  5.034447e-01  1.000000e+00
4-4:4-23:6    -13.622005  4.479930e-01  5.034447e-01  1.000000e+00
4-59:2-21:3   -13.622005  4.479930e-01  5.034447e-01  1.000000e+00
3-9:3-16:4    -12.094485 -3.320413e-01  5.044038e-01  1.000000e+00
2-70:7-27:6   -14.782969 -7.040101e-01  5.078125e-01  1.000000e+00
3-11:6-19:1   -14.782969 -7.040101e-01  5.078125e-01  1.000000e+00
3-33:1-14:6   -14.782969 -7.040101e-01  5.078125e-01  1.000000e+00
3-53:4-17:6   -14.782969 -7.040101e-01  5.078125e-01  1.000000e+00
3-66:1-1:4    -14.782969 -7.040101e-01  5.078125e-01  1.000000e+00
3-72:4-17:6   -14.782969 -7.040101e-01  5.078125e-01  1.000000e+00
3-9:4-17:6    -14.782969 -7.040101e-01  5.078125e-01  1.000000e+00
3-9:6-19:3    -14.782969 -7.040101e-01  5.078125e-01  1.000000e+00
4-59:6-13:2   -14.782969 -7.040101e-01  5.078125e-01  1.000000e+00
5-51:6-25:5   -14.782969 -7.040101e-01  5.078125e-01  1.000000e+00
2-70:5-12:4   -12.698007  2.959899e-01  5.113758e-01  1.000000e+00
3-33:2-21:6   -12.698007  2.959899e-01  5.113758e-01  1.000000e+00
3-21:2-8:5    -12.702473 -4.202171e-01  5.113758e-01  1.000000e+00
3-33:4-23:4   -12.702473 -4.202171e-01  5.113758e-01  1.000000e+00
3-15:5-24:4   -12.041509 -3.097312e-01  5.118423e-01  1.000000e+00
3-21:4-17:6   -12.041509 -3.097312e-01  5.118423e-01  1.000000e+00
3-21:5-12:4    -9.461567  1.090270e-01  5.146220e-01  1.000000e+00
4-61:3-3:5    -10.986118  1.981426e-01  5.194908e-01  1.000000e+00
3-15:3-3:6    -12.620004  2.959899e-01  5.223974e-01  1.000000e+00
1-2:3-16:5    -13.477252  4.334934e-01  5.234671e-01  1.000000e+00
2-26:3-22:4   -13.477252  4.334934e-01  5.234671e-01  1.000000e+00
3-53:6-25:4   -13.477252  4.334934e-01  5.234671e-01  1.000000e+00
3-23:4-4:5    -13.464254 -5.113650e-01  5.234671e-01  1.000000e+00
4-39:4-17:6   -11.412985 -1.949965e-01  5.250148e-01  1.000000e+00
1-18:1-7:4    -11.941277 -2.696073e-01  5.257734e-01  1.000000e+00
3-15:6-13:4   -10.528742 -1.653413e-01  5.310454e-01  1.000000e+00
1-8:3-3:6     -11.893748 -2.514979e-01  5.323088e-01  1.000000e+00
5-a:5-5:6     -12.546004 -3.478663e-01  5.327093e-01  1.000000e+00
1-2:4-17:6    -13.345735  4.215208e-01  5.412562e-01  1.000000e+00
3-53:3-22:5   -13.345735  4.215208e-01  5.412562e-01  1.000000e+00
3-7:1-1:5     -13.345735  4.215208e-01  5.412562e-01  1.000000e+00
1-69:6-25:4   -13.329524 -4.409757e-01  5.412562e-01  1.000000e+00
3-49:2-8:4    -13.329524 -4.409757e-01  5.412562e-01  1.000000e+00
3-30:5-12:6   -12.473981 -3.169870e-01  5.423840e-01  1.000000e+00
1-18:6-6:3    -14.464254 -5.113650e-01  5.488281e-01  1.000000e+00
1-46:6-19:3   -14.464254 -5.113650e-01  5.488281e-01  1.000000e+00
3-11:4-23:6   -14.464254 -5.113650e-01  5.488281e-01  1.000000e+00
3-30:1-7:6    -14.464254 -5.113650e-01  5.488281e-01  1.000000e+00
4-4:3-9:3     -14.464254 -5.113650e-01  5.488281e-01  1.000000e+00
3-13:6-13:6   -14.575451  8.809524e-01  5.488281e-01  1.000000e+00
3-20:3-16:4   -14.575451  8.809524e-01  5.488281e-01  1.000000e+00
3-48:5-12:3   -14.575451  8.809524e-01  5.488281e-01  1.000000e+00
3-72:6-13:5   -14.575451  8.809524e-01  5.488281e-01  1.000000e+00
3-h:3-3:4     -14.575451  8.809524e-01  5.488281e-01  1.000000e+00
4-39:2-21:3   -14.575451  8.809524e-01  5.488281e-01  1.000000e+00
5-51:6-6:3    -14.575451  8.809524e-01  5.488281e-01  1.000000e+00
3-23:2-2:6    -10.037767  1.185936e-01  5.512436e-01  1.000000e+00
1-2:2-15:5    -12.408500  2.959899e-01  5.514843e-01  1.000000e+00
5-51:6-19:3   -12.405526 -2.889726e-01  5.514843e-01  1.000000e+00
1-18:3-3:3    -13.206968 -3.820820e-01  5.571971e-01  1.000000e+00
3-23:3-16:3   -13.206968 -3.820820e-01  5.571971e-01  1.000000e+00
3-49:6-19:6   -13.206968 -3.820820e-01  5.571971e-01  1.000000e+00
3-7:1-26:3    -13.206968 -3.820820e-01  5.571971e-01  1.000000e+00
4-b:2-15:6    -13.206968 -3.820820e-01  5.571971e-01  1.000000e+00
4-b:6-13:5    -12.340291 -2.634375e-01  5.600646e-01  1.000000e+00
3-33:3-3:4    -12.277977 -2.400630e-01  5.681724e-01  1.000000e+00
1-2:2-2:6     -10.622005  1.439868e-01  5.703331e-01  1.000000e+00
3-15:3-22:6   -13.114035  4.029051e-01  5.715882e-01  1.000000e+00
3-21:4-4:5    -13.114035  4.029051e-01  5.715882e-01  1.000000e+00
3-72:1-1:4    -13.114035  4.029051e-01  5.715882e-01  1.000000e+00
3-9:2-21:4    -13.114035  4.029051e-01  5.715882e-01  1.000000e+00
1-2:3-3:6     -10.566003  1.497692e-01  5.777428e-01  1.000000e+00
2-70:6-6:3    -14.282969 -8.739351e-01  5.810547e-01  1.000000e+00
3-11:1-26:5   -14.282969 -8.739351e-01  5.810547e-01  1.000000e+00
3-23:1-14:3   -14.282969 -8.739351e-01  5.810547e-01  1.000000e+00
3-48:2-2:1    -14.282969 -8.739351e-01  5.810547e-01  1.000000e+00
3-72:2-8:4    -14.282969 -8.739351e-01  5.810547e-01  1.000000e+00
3-7:2-15:3    -14.282969 -8.739351e-01  5.810547e-01  1.000000e+00
3-9:3-3:5     -14.282969 -8.739351e-01  5.810547e-01  1.000000e+00
4-59:4-17:3   -14.282969 -8.739351e-01  5.810547e-01  1.000000e+00
3-23:3-22:3   -10.981362 -1.894369e-01  5.824938e-01  1.000000e+00
3-23:3-3:3    -12.161118 -1.987748e-01  5.831322e-01  1.000000e+00
3-48:1-7:4    -12.140268  2.415421e-01  5.831322e-01  1.000000e+00
4-61:6-25:4   -12.990488 -2.889726e-01  5.846647e-01  1.000000e+00
3-33:6-13:5   -13.010809  3.955256e-01  5.846647e-01  1.000000e+00
3-53:1-1:4    -13.010809  3.955256e-01  5.846647e-01  1.000000e+00
3-53:3-3:6    -13.010809  3.955256e-01  5.846647e-01  1.000000e+00
4-61:4-23:4   -11.443229  1.616888e-01  5.900356e-01  1.000000e+00
3-23:2-21:6   -11.409992  1.647454e-01  5.942883e-01  1.000000e+00
2-70:2-21:4   -12.893748 -2.514979e-01  5.966149e-01  1.000000e+00
3-9:6-13:5    -12.893748 -2.514979e-01  5.966149e-01  1.000000e+00
4-b:1-26:4    -12.035264  2.453638e-01  5.966418e-01  1.000000e+00
3-23:1-26:5   -11.393748 -1.565223e-01  5.984117e-01  1.000000e+00
4-59:4-4:4    -10.818094 -1.379066e-01  6.030464e-01  1.000000e+00
1-18:5-5:3    -14.046004 -7.040101e-01  6.072388e-01  1.000000e+00
1-8:6-19:5    -14.046004 -7.040101e-01  6.072388e-01  1.000000e+00
3-21:3-10:1   -14.046004 -7.040101e-01  6.072388e-01  1.000000e+00
3-23:3-16:1   -14.046004 -7.040101e-01  6.072388e-01  1.000000e+00
3-43:2-8:6    -14.046004 -7.040101e-01  6.072388e-01  1.000000e+00
3-49:3-9:6    -14.046004 -7.040101e-01  6.072388e-01  1.000000e+00
3-9:1-1:4     -12.821553 -3.958878e-01  6.075914e-01  1.000000e+00
4-4:3-10:4    -10.336234 -1.235490e-01  6.078858e-01  1.000000e+00
4-61:5-12:4   -10.750823  1.505595e-01  6.109737e-01  1.000000e+00
3-15:1-26:4   -11.254425  1.781534e-01  6.137345e-01  1.000000e+00
3-23:6-6:5    -11.890834  2.501862e-01  6.146550e-01  1.000000e+00
1-18:3-9:2    -16.075451 -1.288973e+00  6.250000e-01  1.000000e+00
1-18:4-23:3   -16.075451 -1.288973e+00  6.250000e-01  1.000000e+00
1-18:7-27:6   -16.075451 -1.288973e+00  6.250000e-01  1.000000e+00
1-69:5-12:1   -16.075451 -1.288973e+00  6.250000e-01  1.000000e+00
2-26:1-7:6    -16.075451 -1.288973e+00  6.250000e-01  1.000000e+00
2-70:5-24:5   -16.075451 -1.288973e+00  6.250000e-01  1.000000e+00
3-11:4-23:5   -16.075451 -1.288973e+00  6.250000e-01  1.000000e+00
3-13:6-13:1   -16.075451 -1.288973e+00  6.250000e-01  1.000000e+00
3-15:1-7:5    -16.075451 -1.288973e+00  6.250000e-01  1.000000e+00
3-15:6-6:1    -16.075451 -1.288973e+00  6.250000e-01  1.000000e+00
3-20:3-3:3    -16.075451 -1.288973e+00  6.250000e-01  1.000000e+00
3-20:5-12:5   -16.075451 -1.288973e+00  6.250000e-01  1.000000e+00
3-21:1-14:3   -16.075451 -1.288973e+00  6.250000e-01  1.000000e+00
3-30:1-20:4   -16.075451 -1.288973e+00  6.250000e-01  1.000000e+00
3-30:5-24:1   -16.075451 -1.288973e+00  6.250000e-01  1.000000e+00
3-33:4-23:3   -16.075451 -1.288973e+00  6.250000e-01  1.000000e+00
3-33:6-19:1   -16.075451 -1.288973e+00  6.250000e-01  1.000000e+00
3-43:3-9:1    -16.075451 -1.288973e+00  6.250000e-01  1.000000e+00
3-48:1-20:5   -16.075451 -1.288973e+00  6.250000e-01  1.000000e+00
3-53:1-1:5    -16.075451 -1.288973e+00  6.250000e-01  1.000000e+00
3-53:3-16:1   -16.075451 -1.288973e+00  6.250000e-01  1.000000e+00
3-53:5-12:1   -16.075451 -1.288973e+00  6.250000e-01  1.000000e+00
3-53:6-19:1   -16.075451 -1.288973e+00  6.250000e-01  1.000000e+00
3-53:6-25:6   -16.075451 -1.288973e+00  6.250000e-01  1.000000e+00
3-64:1-14:1   -16.075451 -1.288973e+00  6.250000e-01  1.000000e+00
3-64:4-23:6   -16.075451 -1.288973e+00  6.250000e-01  1.000000e+00
3-66:1-14:4   -16.075451 -1.288973e+00  6.250000e-01  1.000000e+00
3-66:4-17:5   -16.075451 -1.288973e+00  6.250000e-01  1.000000e+00
3-66:7-27:4   -16.075451 -1.288973e+00  6.250000e-01  1.000000e+00
3-72:4-23:6   -16.075451 -1.288973e+00  6.250000e-01  1.000000e+00
3-72:6-6:6    -16.075451 -1.288973e+00  6.250000e-01  1.000000e+00
3-73:3-9:6    -16.075451 -1.288973e+00  6.250000e-01  1.000000e+00
3-73:6-6:6    -16.075451 -1.288973e+00  6.250000e-01  1.000000e+00
3-74:3-9:3    -16.075451 -1.288973e+00  6.250000e-01  1.000000e+00
3-74:5-24:1   -16.075451 -1.288973e+00  6.250000e-01  1.000000e+00
3-7:2-21:2    -16.075451 -1.288973e+00  6.250000e-01  1.000000e+00
3-7:2-2:1     -16.075451 -1.288973e+00  6.250000e-01  1.000000e+00
3-9:2-15:3    -16.075451 -1.288973e+00  6.250000e-01  1.000000e+00
3-h:5-24:4    -16.075451 -1.288973e+00  6.250000e-01  1.000000e+00
4-31:3-3:3    -16.075451 -1.288973e+00  6.250000e-01  1.000000e+00
4-34:1-14:5   -16.075451 -1.288973e+00  6.250000e-01  1.000000e+00
4-34:3-3:1    -16.075451 -1.288973e+00  6.250000e-01  1.000000e+00
4-34:3-3:3    -16.075451 -1.288973e+00  6.250000e-01  1.000000e+00
4-39:2-21:2   -16.075451 -1.288973e+00  6.250000e-01  1.000000e+00
4-39:6-19:3   -16.075451 -1.288973e+00  6.250000e-01  1.000000e+00
4-55:3-16:4   -16.075451 -1.288973e+00  6.250000e-01  1.000000e+00
4-61:2-21:1   -16.075451 -1.288973e+00  6.250000e-01  1.000000e+00
4-61:3-16:1   -16.075451 -1.288973e+00  6.250000e-01  1.000000e+00
5-51:3-3:1    -16.075451 -1.288973e+00  6.250000e-01  1.000000e+00
5-a:4-23:4    -16.075451 -1.288973e+00  6.250000e-01  1.000000e+00
5-a:6-13:5    -16.075451 -1.288973e+00  6.250000e-01  1.000000e+00
3-48:4-17:5   -12.652706 -3.206815e-01  6.271026e-01  1.000000e+00
3-30:6-6:4    -11.156637 -1.428943e-01  6.274310e-01  1.000000e+00
1-69:4-4:4    -13.845735 -5.784792e-01  6.290588e-01  1.000000e+00
3-11:2-2:3    -13.845735 -5.784792e-01  6.290588e-01  1.000000e+00
3-30:7-27:4   -13.845735 -5.784792e-01  6.290588e-01  1.000000e+00
3-64:3-9:6    -13.845735 -5.784792e-01  6.290588e-01  1.000000e+00
3-74:7-27:6   -13.845735 -5.784792e-01  6.290588e-01  1.000000e+00
1-2:3-10:5    -11.101997 -1.267012e-01  6.337556e-01  1.000000e+00
6-1:5-5:6     -12.575451 -2.889726e-01  6.358280e-01  1.000000e+00
4-39:5-12:5   -11.011883  1.466123e-01  6.426674e-01  1.000000e+00
3-48:2-8:4    -11.661118 -2.092454e-01  6.444639e-01  1.000000e+00
3-21:3-9:6    -10.987156  1.491485e-01  6.454968e-01  1.000000e+00
3-74:2-2:3    -13.671773 -4.816177e-01  6.476059e-01  1.000000e+00
4-59:6-19:1   -12.366524 -2.109701e-01  6.587381e-01  1.000000e+00
1-69:3-22:4    -8.847723  5.730535e-02  6.607382e-01  1.000000e+00
6-1:6-6:5     -12.303290 -1.894369e-01  6.654658e-01  1.000000e+00
3-23:2-8:5    -12.225231  1.805127e-01  6.718110e-01  1.000000e+00
3-30:2-21:4   -10.720478  1.332604e-01  6.749346e-01  1.000000e+00
4-4:3-10:3    -13.379292 -3.414400e-01  6.776395e-01  1.000000e+00
1-2:1-26:5    -11.300077  1.439868e-01  6.817425e-01  1.000000e+00
1-2:2-2:4     -10.642326  1.033448e-01  6.832318e-01  1.000000e+00
4-34:6-19:5   -11.285478 -1.538130e-01  6.848588e-01  1.000000e+00
1-18:5-12:3   -15.367932 -7.040101e-01  6.875000e-01  1.000000e+00
1-24:1-26:5   -15.367932 -7.040101e-01  6.875000e-01  1.000000e+00
1-2:2-21:3    -15.367932 -7.040101e-01  6.875000e-01  1.000000e+00
1-3:2-21:3    -15.367932 -7.040101e-01  6.875000e-01  1.000000e+00
1-3:4-4:5     -15.367932 -7.040101e-01  6.875000e-01  1.000000e+00
1-69:2-8:3    -15.367932 -7.040101e-01  6.875000e-01  1.000000e+00
1-69:7-27:6   -15.367932 -7.040101e-01  6.875000e-01  1.000000e+00
1-8:3-16:5    -15.367932 -7.040101e-01  6.875000e-01  1.000000e+00
1-8:4-4:5     -15.367932 -7.040101e-01  6.875000e-01  1.000000e+00
3-15:5-12:3   -15.367932 -7.040101e-01  6.875000e-01  1.000000e+00
3-20:3-10:5   -15.367932 -7.040101e-01  6.875000e-01  1.000000e+00
3-64:4-4:4    -15.367932 -7.040101e-01  6.875000e-01  1.000000e+00
3-64:5-12:3   -15.367932 -7.040101e-01  6.875000e-01  1.000000e+00
3-64:6-19:1   -15.367932 -7.040101e-01  6.875000e-01  1.000000e+00
3-66:1-26:6   -15.367932 -7.040101e-01  6.875000e-01  1.000000e+00
3-72:3-16:5   -15.367932 -7.040101e-01  6.875000e-01  1.000000e+00
3-74:1-1:3    -15.367932 -7.040101e-01  6.875000e-01  1.000000e+00
3-9:5-12:5    -15.367932 -7.040101e-01  6.875000e-01  1.000000e+00
3-h:3-3:5     -15.367932 -7.040101e-01  6.875000e-01  1.000000e+00
4-30-4:5-12:5 -15.367932 -7.040101e-01  6.875000e-01  1.000000e+00
4-30-4:5-12:6 -15.367932 -7.040101e-01  6.875000e-01  1.000000e+00
4-31:5-24:6   -15.367932 -7.040101e-01  6.875000e-01  1.000000e+00
4-59:1-20:3   -15.367932 -7.040101e-01  6.875000e-01  1.000000e+00
4-b:2-21:1    -15.367932 -7.040101e-01  6.875000e-01  1.000000e+00
4-b:2-2:3     -15.367932 -7.040101e-01  6.875000e-01  1.000000e+00
5-a:4-17:4    -15.367932 -7.040101e-01  6.875000e-01  1.000000e+00
3-33:3-3:6    -12.061498  1.928964e-01  6.888798e-01  1.000000e+00
3-30:1-14:4   -13.253522 -2.889726e-01  6.900380e-01  1.000000e+00
3-74:3-10:6   -10.567046  1.131258e-01  6.909250e-01  1.000000e+00
3-33:1-26:4   -12.031719 -2.065104e-01  6.940041e-01  1.000000e+00
3-20:3-22:4   -11.981362 -1.894369e-01  6.988834e-01  1.000000e+00
3-33:4-17:4   -13.138216 -2.445785e-01  7.011080e-01  1.000000e+00
3-72:3-9:4    -13.138216 -2.445785e-01  7.011080e-01  1.000000e+00
3-23:1-26:4    -8.738787  4.894901e-02  7.037444e-01  1.000000e+00
2-70:3-10:6   -10.411861  9.895305e-02  7.063708e-01  1.000000e+00
3-21:1-26:3   -13.010809  1.964542e-01  7.110711e-01  1.000000e+00
3-21:2-2:3    -13.031719 -2.065104e-01  7.110711e-01  1.000000e+00
3-23:1-7:6    -13.010809  1.964542e-01  7.110711e-01  1.000000e+00
3-49:3-3:4    -11.824200  2.085271e-01  7.122309e-01  1.000000e+00
1-24:6-19:4   -12.932749 -1.734954e-01  7.201001e-01  1.000000e+00
1-2:6-19:1    -14.914487 -4.409757e-01  7.265625e-01  1.000000e+00
1-46:3-9:3    -14.914487 -4.409757e-01  7.265625e-01  1.000000e+00
1-69:6-19:1   -14.914487 -4.409757e-01  7.265625e-01  1.000000e+00
2-26:6-13:6   -14.914487 -4.409757e-01  7.265625e-01  1.000000e+00
2-5:4-23:3    -14.914487 -4.409757e-01  7.265625e-01  1.000000e+00
3-13:2-15:3   -14.914487 -4.409757e-01  7.265625e-01  1.000000e+00
3-15:4-4:6    -14.914487 -4.409757e-01  7.265625e-01  1.000000e+00
3-20:2-21:4   -14.914487 -4.409757e-01  7.265625e-01  1.000000e+00
3-20:3-22:5   -14.914487 -4.409757e-01  7.265625e-01  1.000000e+00
3-33:2-2:1    -14.914487 -4.409757e-01  7.265625e-01  1.000000e+00
3-73:2-15:4   -14.914487 -4.409757e-01  7.265625e-01  1.000000e+00
3-73:5-24:5   -14.914487 -4.409757e-01  7.265625e-01  1.000000e+00
3-h:3-9:4     -14.914487 -4.409757e-01  7.265625e-01  1.000000e+00
4-4:1-26:1    -14.914487 -4.409757e-01  7.265625e-01  1.000000e+00
4-61:5-12:3   -14.914487 -4.409757e-01  7.265625e-01  1.000000e+00
4-61:6-13:1   -14.914487 -4.409757e-01  7.265625e-01  1.000000e+00
5-51:5-12:2   -14.914487 -4.409757e-01  7.265625e-01  1.000000e+00
5-a:1-1:5     -14.914487 -4.409757e-01  7.265625e-01  1.000000e+00
6-1:1-26:3    -11.660589  1.398707e-01  7.275471e-01  1.000000e+00
3-7:4-17:5    -12.824200  2.085271e-01  7.283325e-01  1.000000e+00
4-59:5-5:3    -12.824200  2.085271e-01  7.283325e-01  1.000000e+00
1-3:6-19:4     -9.206422 -5.939812e-02  7.283350e-01  1.000000e+00
6-1:2-15:4    -10.794329  1.033448e-01  7.307894e-01  1.000000e+00
3-21:5-12:6   -11.622005  1.439868e-01  7.310089e-01  1.000000e+00
4-59:5-24:6   -11.599808 -1.514691e-01  7.343420e-01  1.000000e+00
3-30:1-26:5   -12.768096 -2.889726e-01  7.358788e-01  1.000000e+00
3-72:2-2:4    -12.739238  2.135277e-01  7.358788e-01  1.000000e+00
3-49:2-21:4   -12.684771 -2.565511e-01  7.428294e-01  1.000000e+00
4-b:3-10:4    -10.602729 -5.949076e-02  7.481110e-01  1.000000e+00
4-59:4-23:4    -9.800879  7.027711e-02  7.601095e-01  1.000000e+00
3-23:1-26:3   -12.442057  2.288757e-01  7.607916e-01  1.000000e+00
1-18:4-17:3   -14.367932 -7.040101e-01  7.744141e-01  1.000000e+00
3-15:6-25:4   -14.367932 -7.040101e-01  7.744141e-01  1.000000e+00
3-21:6-13:3   -14.367932 -7.040101e-01  7.744141e-01  1.000000e+00
3-43:3-22:3   -14.367932 -7.040101e-01  7.744141e-01  1.000000e+00
3-43:5-12:6   -14.367932 -7.040101e-01  7.744141e-01  1.000000e+00
3-73:3-16:6   -14.367932 -7.040101e-01  7.744141e-01  1.000000e+00
1-2:1-14:4    -12.268096 -1.190476e-01  7.754497e-01  1.000000e+00
5-a:6-19:4    -12.255931  1.191121e-01  7.754497e-01  1.000000e+00
3-72:3-22:4   -12.209226 -1.025595e-01  7.797679e-01  1.000000e+00
4-39:5-12:6   -12.209226 -1.025595e-01  7.797679e-01  1.000000e+00
3-53:3-10:6   -10.988612  1.000697e-01  7.825559e-01  1.000000e+00
3-48:2-21:6   -12.142326  1.324912e-01  7.838463e-01  1.000000e+00
3-9:2-2:6     -12.142326  1.324912e-01  7.838463e-01  1.000000e+00
1-69:2-15:3   -14.122005 -5.520070e-01  7.905273e-01  1.000000e+00
2-70:2-2:5    -14.122005 -5.520070e-01  7.905273e-01  1.000000e+00
3-15:5-12:5   -14.122005 -5.520070e-01  7.905273e-01  1.000000e+00
3-15:5-5:5    -14.122005 -5.520070e-01  7.905273e-01  1.000000e+00
3-21:1-26:1   -14.122005 -5.520070e-01  7.905273e-01  1.000000e+00
3-48:2-8:5    -14.122005 -5.520070e-01  7.905273e-01  1.000000e+00
3-64:3-10:6   -14.122005 -5.520070e-01  7.905273e-01  1.000000e+00
3-9:1-26:3    -14.122005 -5.520070e-01  7.905273e-01  1.000000e+00
4-31:2-15:6   -14.122005 -5.520070e-01  7.905273e-01  1.000000e+00
4-59:4-4:1    -14.122005 -5.520070e-01  7.905273e-01  1.000000e+00
2-5:3-16:5    -10.872348  7.010849e-02  7.910074e-01  1.000000e+00
1-2:3-22:6    -12.037043  1.439868e-01  7.913664e-01  1.000000e+00
3-74:2-15:6   -11.987156  1.491485e-01  7.948437e-01  1.000000e+00
3-74:3-9:6    -11.938941  1.539709e-01  7.981526e-01  1.000000e+00
3-48:4-4:4    -11.892289  1.584864e-01  8.013065e-01  1.000000e+00
3-20:3-22:6   -13.914487 -4.409757e-01  8.036194e-01  1.000000e+00
3-7:5-5:3     -13.914487 -4.409757e-01  8.036194e-01  1.000000e+00
5-a:2-21:4    -13.914487 -4.409757e-01  8.036194e-01  1.000000e+00
3-33:3-10:4   -10.531277 -7.782494e-02  8.137534e-01  1.000000e+00
3-11:7-27:4   -13.734539 -3.560868e-01  8.145294e-01  1.000000e+00
3-h:6-13:6    -13.734539 -3.560868e-01  8.145294e-01  1.000000e+00
3-33:6-19:6   -13.575451 -2.889726e-01  8.238029e-01  1.000000e+00
3-72:6-6:4    -13.575451 -2.889726e-01  8.238029e-01  1.000000e+00
4-b:3-3:5     -13.575451 -2.889726e-01  8.238029e-01  1.000000e+00
4-b:4-17:5    -13.575451 -2.889726e-01  8.238029e-01  1.000000e+00
3-21:2-15:6   -11.429673  6.332914e-02  8.303730e-01  1.000000e+00
3-11:3-9:5    -13.432749 -2.345248e-01  8.318119e-01  1.000000e+00
3-53:3-10:5   -13.432749 -2.345248e-01  8.318119e-01  1.000000e+00
3-73:3-10:6   -13.432749 -2.345248e-01  8.318119e-01  1.000000e+00
1-18:5-5:4     -9.327024  3.295549e-02  8.359570e-01  1.000000e+00
3-23:3-10:3   -11.311712 -1.013456e-01  8.375561e-01  1.000000e+00
1-8:2-21:6    -13.303290 -1.894369e-01  8.388197e-01  1.000000e+00
2-70:5-24:4   -13.303290 -1.894369e-01  8.388197e-01  1.000000e+00
3-48:3-3:6    -11.193015 -7.013801e-02  8.438977e-01  1.000000e+00
1-46:4-4:6    -13.184771 -1.514691e-01  8.450190e-01  1.000000e+00
3-33:3-9:6    -13.184771 -1.514691e-01  8.450190e-01  1.000000e+00
3-49:3-16:4   -13.184771 -1.514691e-01  8.450190e-01  1.000000e+00
3-21:4-17:4   -10.936226 -5.764706e-02  8.569843e-01  1.000000e+00
3-11:4-23:4   -12.782969  1.260649e-01  8.641662e-01  1.000000e+00
3-21:3-16:5   -12.782969  1.260649e-01  8.641662e-01  1.000000e+00
3-23:1-26:6   -10.759862 -5.867499e-02  8.653735e-01  1.000000e+00
1-69:4-23:6   -12.718328 -1.894369e-01  8.679394e-01  1.000000e+00
3-53:3-9:4    -12.700237  1.355252e-01  8.679394e-01  1.000000e+00
4-39:6-25:4   -12.718328 -1.894369e-01  8.679394e-01  1.000000e+00
3-30:1-7:4    -12.562419 -1.401092e-01  8.746293e-01  1.000000e+00
3-48:6-19:5   -12.562419 -1.401092e-01  8.746293e-01  1.000000e+00
3-64:5-12:4   -12.562419 -1.401092e-01  8.746293e-01  1.000000e+00
4-4:1-7:4     -12.562419 -1.401092e-01  8.746293e-01  1.000000e+00
3-11:6-13:5   -12.477252  1.584864e-01  8.776143e-01  1.000000e+00
3-74:5-24:6   -12.490488 -1.190476e-01  8.776143e-01  1.000000e+00
5-a:6-6:4     -12.477252  1.584864e-01  8.776143e-01  1.000000e+00
1-2:2-21:6    -12.422040 -9.993878e-02  8.803958e-01  1.000000e+00
3-33:5-24:4   -12.075451 -1.190476e-01  8.938531e-01  1.000000e+00
3-33:3-10:6   -12.013390  9.668109e-02  8.956832e-01  1.000000e+00
6-1:4-23:4    -11.632602 -8.588074e-02  9.087769e-01  1.000000e+00
1-69:2-15:6   -10.766870  2.258690e-03  1.000000e+00  1.000000e+00
1-2:1-26:4    -10.864068  4.223769e-03  1.000000e+00  1.000000e+00
3-74:3-22:6   -11.417876 -3.331773e-02  1.000000e+00  1.000000e+00
3-9:5-5:4     -12.260772  5.340099e-04  1.000000e+00  1.000000e+00
3-74:6-13:6   -11.482187  2.035545e-02  1.000000e+00  1.000000e+00
3-73:3-22:4   -12.234539 -5.193341e-02  1.000000e+00  1.000000e+00
3-74:4-4:4    -12.234539 -5.193341e-02  1.000000e+00  1.000000e+00
6-1:3-3:5     -12.228707  6.466435e-02  1.000000e+00  1.000000e+00
1-69:6-6:6    -11.995515 -4.796451e-02  1.000000e+00  1.000000e+00
6-1:2-21:4    -11.748133 -3.521602e-02  1.000000e+00  1.000000e+00
3-21:1-7:4    -12.152706 -8.733875e-02  1.000000e+00  1.000000e+00
3-7:5-5:4     -10.337162 -1.547120e-02  1.000000e+00  1.000000e+00
3-7:2-8:4     -10.909992 -5.179641e-03  1.000000e+00  1.000000e+00
2-5:1-20:4    -13.114035  1.890747e-01  1.000000e+00  1.000000e+00
3-9:3-3:6     -13.114035  1.890747e-01  1.000000e+00  1.000000e+00
4-4:4-17:5    -13.114035  1.890747e-01  1.000000e+00  1.000000e+00
4-59:4-23:6   -12.068906 -1.435023e-02  1.000000e+00  1.000000e+00
3-30:3-3:6    -11.029072  1.914969e-02  1.000000e+00  1.000000e+00
1-69:1-7:6    -13.171773  7.359747e-02  1.000000e+00  1.000000e+00
1-8:2-15:6    -12.706968 -2.593820e-02  1.000000e+00  1.000000e+00
3-7:4-23:5    -13.287996  5.498179e-02  1.000000e+00  1.000000e+00
3-7:5-24:5    -13.287996  5.498179e-02  1.000000e+00  1.000000e+00
4-34:6-13:3   -13.167492  2.959899e-01  1.000000e+00  1.000000e+00
4-b:2-15:4    -13.167492  2.959899e-01  1.000000e+00  1.000000e+00
1-2:1-7:4     -14.171773  7.359747e-02  1.000000e+00  1.000000e+00
1-46:5-24:6   -14.171773  7.359747e-02  1.000000e+00  1.000000e+00
3-11:1-1:6    -14.206968 -3.820820e-01  1.000000e+00  1.000000e+00
3-13:5-24:4   -14.206968 -3.820820e-01  1.000000e+00  1.000000e+00
3-21:1-14:5   -14.171773  7.359747e-02  1.000000e+00  1.000000e+00
3-23:6-25:6   -13.345735  1.704590e-01  1.000000e+00  1.000000e+00
3-30:3-16:5   -14.206968 -3.820820e-01  1.000000e+00  1.000000e+00
3-33:5-12:5   -14.171773  7.359747e-02  1.000000e+00  1.000000e+00
3-53:3-3:5    -13.867932  2.959899e-01  1.000000e+00  1.000000e+00
3-72:2-15:4   -13.867932  2.959899e-01  1.000000e+00  1.000000e+00
3-73:3-3:6    -13.867932  2.959899e-01  1.000000e+00  1.000000e+00
4-34:3-22:1   -14.171773  7.359747e-02  1.000000e+00  1.000000e+00
4-4:3-3:3     -14.206968 -3.820820e-01  1.000000e+00  1.000000e+00
4-4:4-17:3    -14.206968 -3.820820e-01  1.000000e+00  1.000000e+00
5-51:5-24:5   -14.171773  7.359747e-02  1.000000e+00  1.000000e+00
5-a:2-8:5     -14.206968 -3.820820e-01  1.000000e+00  1.000000e+00
1-46:2-8:5    -13.698007  2.959899e-01  1.000000e+00  1.000000e+00
2-70:2-15:5   -13.698007  2.959899e-01  1.000000e+00  1.000000e+00
3-15:2-2:5    -13.698007  2.959899e-01  1.000000e+00  1.000000e+00
1-3:1-7:4     -15.282969  2.959899e-01  1.000000e+00  1.000000e+00
2-70:4-17:5   -15.367932  1.295990e+00  1.000000e+00  1.000000e+00
2-70:6-13:3   -15.282969  2.959899e-01  1.000000e+00  1.000000e+00
3-11:5-12:3   -15.282969  2.959899e-01  1.000000e+00  1.000000e+00
3-15:2-8:5    -15.282969  2.959899e-01  1.000000e+00  1.000000e+00
3-20:5-5:6    -15.367932  1.295990e+00  1.000000e+00  1.000000e+00
3-20:6-6:4    -15.367932  1.295990e+00  1.000000e+00  1.000000e+00
3-23:1-1:1    -15.367932  1.295990e+00  1.000000e+00  1.000000e+00
3-23:4-4:3    -15.282969  2.959899e-01  1.000000e+00  1.000000e+00
3-33:4-17:5   -15.367932  1.295990e+00  1.000000e+00  1.000000e+00
3-43:5-24:2   -15.282969  2.959899e-01  1.000000e+00  1.000000e+00
3-49:3-9:5    -15.282969  2.959899e-01  1.000000e+00  1.000000e+00
3-53:1-14:6   -15.282969  2.959899e-01  1.000000e+00  1.000000e+00
3-53:6-13:1   -15.282969  2.959899e-01  1.000000e+00  1.000000e+00
3-53:6-19:3   -15.282969  2.959899e-01  1.000000e+00  1.000000e+00
3-53:6-6:5    -15.367932  1.295990e+00  1.000000e+00  1.000000e+00
3-64:4-17:2   -15.367932  1.295990e+00  1.000000e+00  1.000000e+00
3-72:2-15:3   -15.282969  2.959899e-01  1.000000e+00  1.000000e+00
3-72:3-22:5   -15.282969  2.959899e-01  1.000000e+00  1.000000e+00
3-74:5-24:3   -15.367932  1.295990e+00  1.000000e+00  1.000000e+00
3-7:4-17:1    -15.367932  1.295990e+00  1.000000e+00  1.000000e+00
3-9:5-24:5    -15.282969  2.959899e-01  1.000000e+00  1.000000e+00
3-9:6-13:3    -15.367932  1.295990e+00  1.000000e+00  1.000000e+00
3-h:1-14:4    -15.367932  1.295990e+00  1.000000e+00  1.000000e+00
4-34:3-9:3    -15.367932  1.295990e+00  1.000000e+00  1.000000e+00
4-34:7-27:5   -15.282969  2.959899e-01  1.000000e+00  1.000000e+00
4-59:3-3:2    -15.282969  2.959899e-01  1.000000e+00  1.000000e+00
4-61:4-4:1    -15.367932  1.295990e+00  1.000000e+00  1.000000e+00
5-a:3-3:5     -15.282969  2.959899e-01  1.000000e+00  1.000000e+00
2-70:2-8:6    -13.622005  1.439868e-01  1.000000e+00  1.000000e+00
3-21:7-27:4   -13.622005  1.439868e-01  1.000000e+00  1.000000e+00
3-33:4-4:4    -13.622005  1.439868e-01  1.000000e+00  1.000000e+00
3-48:3-16:5   -13.622005  1.439868e-01  1.000000e+00  1.000000e+00
1-2:2-15:6    -11.466674 -1.067144e-02  1.000000e+00  1.000000e+00
1-3:5-5:1     -15.575451 -2.889726e-01  1.000000e+00  1.000000e+00
1-46:2-8:6    -15.575451 -2.889726e-01  1.000000e+00  1.000000e+00
1-69:3-9:1    -15.575451 -2.889726e-01  1.000000e+00  1.000000e+00
3-13:4-23:3   -15.575451 -2.889726e-01  1.000000e+00  1.000000e+00
3-15:1-14:6   -15.575451 -2.889726e-01  1.000000e+00  1.000000e+00
3-15:6-19:3   -15.575451 -2.889726e-01  1.000000e+00  1.000000e+00
3-20:6-13:1   -15.575451 -2.889726e-01  1.000000e+00  1.000000e+00
3-20:6-19:6   -15.575451 -2.889726e-01  1.000000e+00  1.000000e+00
3-33:1-26:3   -15.575451 -2.889726e-01  1.000000e+00  1.000000e+00
3-33:3-10:1   -15.575451 -2.889726e-01  1.000000e+00  1.000000e+00
3-33:5-5:5    -15.575451 -2.889726e-01  1.000000e+00  1.000000e+00
3-33:6-13:3   -15.575451 -2.889726e-01  1.000000e+00  1.000000e+00
3-48:3-3:1    -15.575451 -2.889726e-01  1.000000e+00  1.000000e+00
3-48:6-13:2   -15.575451 -2.889726e-01  1.000000e+00  1.000000e+00
3-49:4-17:5   -15.575451 -2.889726e-01  1.000000e+00  1.000000e+00
3-53:4-4:5    -15.575451 -2.889726e-01  1.000000e+00  1.000000e+00
3-64:1-1:6    -15.575451 -2.889726e-01  1.000000e+00  1.000000e+00
3-64:2-15:5   -15.575451 -2.889726e-01  1.000000e+00  1.000000e+00
3-66:1-1:5    -15.575451 -2.889726e-01  1.000000e+00  1.000000e+00
3-72:3-16:6   -15.575451 -2.889726e-01  1.000000e+00  1.000000e+00
3-73:3-22:6   -15.575451 -2.889726e-01  1.000000e+00  1.000000e+00
3-73:6-19:5   -15.575451 -2.889726e-01  1.000000e+00  1.000000e+00
3-74:5-12:1   -15.575451 -2.889726e-01  1.000000e+00  1.000000e+00
3-7:2-15:1    -15.575451 -2.889726e-01  1.000000e+00  1.000000e+00
3-9:1-7:6     -15.575451 -2.889726e-01  1.000000e+00  1.000000e+00
3-h:4-17:4    -15.575451 -2.889726e-01  1.000000e+00  1.000000e+00
4-34:6-6:1    -15.575451 -2.889726e-01  1.000000e+00  1.000000e+00
4-39:1-1:3    -15.575451 -2.889726e-01  1.000000e+00  1.000000e+00
4-4:6-19:1    -15.575451 -2.889726e-01  1.000000e+00  1.000000e+00
4-b:6-6:6     -15.575451 -2.889726e-01  1.000000e+00  1.000000e+00
5-a:1-26:3    -15.575451 -2.889726e-01  1.000000e+00  1.000000e+00
5-a:1-7:6     -15.575451 -2.889726e-01  1.000000e+00  1.000000e+00
3-48:2-15:6   -11.743968  4.806238e-02  1.000000e+00  1.000000e+00
3-15:3-3:3    -14.075451 -1.190476e-01  1.000000e+00  1.000000e+00
3-33:3-22:3   -14.075451 -1.190476e-01  1.000000e+00  1.000000e+00
3-66:3-9:6    -14.075451 -1.190476e-01  1.000000e+00  1.000000e+00
3-74:6-25:4   -14.075451 -1.190476e-01  1.000000e+00  1.000000e+00
4-b:4-23:5    -14.075451 -1.190476e-01  1.000000e+00  1.000000e+00
1-18:2-8:1    -16.075451  1.880952e+00  1.000000e+00  1.000000e+00
1-18:4-4:3    -15.867932  2.959899e-01  1.000000e+00  1.000000e+00
1-24:5-12:5   -16.075451  1.880952e+00  1.000000e+00  1.000000e+00
1-2:1-20:4    -16.075451  1.880952e+00  1.000000e+00  1.000000e+00
1-2:3-16:3    -15.867932  2.959899e-01  1.000000e+00  1.000000e+00
1-2:4-17:1    -16.075451  1.880952e+00  1.000000e+00  1.000000e+00
1-2:6-25:5    -16.075451  1.880952e+00  1.000000e+00  1.000000e+00
1-46:1-7:5    -15.867932  2.959899e-01  1.000000e+00  1.000000e+00
1-46:3-16:3   -15.867932  2.959899e-01  1.000000e+00  1.000000e+00
1-58:6-13:5   -15.867932  2.959899e-01  1.000000e+00  1.000000e+00
1-69:5-24:1   -15.867932  2.959899e-01  1.000000e+00  1.000000e+00
2-26:3-22:6   -15.867932  2.959899e-01  1.000000e+00  1.000000e+00
2-5:2-8:3     -16.075451  1.880952e+00  1.000000e+00  1.000000e+00
2-5:6-6:1     -15.867932  2.959899e-01  1.000000e+00  1.000000e+00
2-70:7-27:4   -16.075451  1.880952e+00  1.000000e+00  1.000000e+00
3-11:1-26:1   -15.867932  2.959899e-01  1.000000e+00  1.000000e+00
3-11:2-2:1    -15.867932  2.959899e-01  1.000000e+00  1.000000e+00
3-11:3-10:1   -16.075451  1.880952e+00  1.000000e+00  1.000000e+00
3-11:3-16:1   -15.867932  2.959899e-01  1.000000e+00  1.000000e+00
3-11:4-23:1   -16.075451  1.880952e+00  1.000000e+00  1.000000e+00
3-15:3-10:3   -15.867932  2.959899e-01  1.000000e+00  1.000000e+00
3-15:5-24:5   -16.075451  1.880952e+00  1.000000e+00  1.000000e+00
3-15:6-13:3   -15.867932  2.959899e-01  1.000000e+00  1.000000e+00
3-15:6-6:6    -16.075451  1.880952e+00  1.000000e+00  1.000000e+00
3-20:1-1:4    -16.075451  1.880952e+00  1.000000e+00  1.000000e+00
3-20:1-26:5   -16.075451  1.880952e+00  1.000000e+00  1.000000e+00
3-20:3-22:3   -15.867932  2.959899e-01  1.000000e+00  1.000000e+00
3-20:3-9:4    -15.867932  2.959899e-01  1.000000e+00  1.000000e+00
3-21:1-20:6   -15.867932  2.959899e-01  1.000000e+00  1.000000e+00
3-21:4-17:1   -15.867932  2.959899e-01  1.000000e+00  1.000000e+00
3-21:5-24:1   -16.075451  1.880952e+00  1.000000e+00  1.000000e+00
3-23:5-12:2   -15.867932  2.959899e-01  1.000000e+00  1.000000e+00
3-30:2-21:1   -15.867932  2.959899e-01  1.000000e+00  1.000000e+00
3-30:7-27:5   -15.867932  2.959899e-01  1.000000e+00  1.000000e+00
3-33:2-8:5    -16.075451  1.880952e+00  1.000000e+00  1.000000e+00
3-33:6-25:6   -15.867932  2.959899e-01  1.000000e+00  1.000000e+00
3-43:1-26:3   -16.075451  1.880952e+00  1.000000e+00  1.000000e+00
3-43:2-15:5   -16.075451  1.880952e+00  1.000000e+00  1.000000e+00
3-48:1-14:3   -16.075451  1.880952e+00  1.000000e+00  1.000000e+00
3-48:7-27:6   -15.867932  2.959899e-01  1.000000e+00  1.000000e+00
3-49:2-21:6   -15.867932  2.959899e-01  1.000000e+00  1.000000e+00
3-53:1-26:3   -16.075451  1.880952e+00  1.000000e+00  1.000000e+00
3-53:3-9:5    -15.867932  2.959899e-01  1.000000e+00  1.000000e+00
3-53:7-27:6   -16.075451  1.880952e+00  1.000000e+00  1.000000e+00
3-64:3-16:5   -15.867932  2.959899e-01  1.000000e+00  1.000000e+00
3-64:5-5:3    -16.075451  1.880952e+00  1.000000e+00  1.000000e+00
3-66:1-14:6   -16.075451  1.880952e+00  1.000000e+00  1.000000e+00
3-72:3-22:1   -16.075451  1.880952e+00  1.000000e+00  1.000000e+00
3-72:3-3:5    -16.075451  1.880952e+00  1.000000e+00  1.000000e+00
3-72:4-4:3    -16.075451  1.880952e+00  1.000000e+00  1.000000e+00
3-73:1-26:5   -16.075451  1.880952e+00  1.000000e+00  1.000000e+00
3-73:2-8:4    -16.075451  1.880952e+00  1.000000e+00  1.000000e+00
3-73:3-9:1    -15.867932  2.959899e-01  1.000000e+00  1.000000e+00
3-74:3-10:2   -16.075451  1.880952e+00  1.000000e+00  1.000000e+00
3-74:4-23:3   -16.075451  1.880952e+00  1.000000e+00  1.000000e+00
3-74:5-24:2   -15.867932  2.959899e-01  1.000000e+00  1.000000e+00
3-74:6-25:3   -16.075451  1.880952e+00  1.000000e+00  1.000000e+00
3-74:6-6:3    -16.075451  1.880952e+00  1.000000e+00  1.000000e+00
3-7:1-20:4    -15.867932  2.959899e-01  1.000000e+00  1.000000e+00
3-7:1-20:5    -15.867932  2.959899e-01  1.000000e+00  1.000000e+00
3-7:2-21:1    -16.075451  1.880952e+00  1.000000e+00  1.000000e+00
3-7:5-12:1    -15.867932  2.959899e-01  1.000000e+00  1.000000e+00
3-7:6-6:1     -15.867932  2.959899e-01  1.000000e+00  1.000000e+00
3-9:1-26:1    -15.867932  2.959899e-01  1.000000e+00  1.000000e+00
3-9:2-8:3     -15.867932  2.959899e-01  1.000000e+00  1.000000e+00
3-9:7-27:4    -16.075451  1.880952e+00  1.000000e+00  1.000000e+00
3-h:3-22:6    -16.075451  1.880952e+00  1.000000e+00  1.000000e+00
3-h:4-4:4     -15.867932  2.959899e-01  1.000000e+00  1.000000e+00
3-h:6-19:5    -15.867932  2.959899e-01  1.000000e+00  1.000000e+00
4-34:1-14:6   -16.075451  1.880952e+00  1.000000e+00  1.000000e+00
4-34:3-10:2   -15.867932  2.959899e-01  1.000000e+00  1.000000e+00
4-39:7-27:6   -15.867932  2.959899e-01  1.000000e+00  1.000000e+00
4-4:1-1:1     -15.867932  2.959899e-01  1.000000e+00  1.000000e+00
4-4:2-21:3    -16.075451  1.880952e+00  1.000000e+00  1.000000e+00
4-4:4-17:1    -16.075451  1.880952e+00  1.000000e+00  1.000000e+00
4-4:6-6:1     -16.075451  1.880952e+00  1.000000e+00  1.000000e+00
4-b:1-26:1    -15.867932  2.959899e-01  1.000000e+00  1.000000e+00
4-b:2-8:6     -16.075451  1.880952e+00  1.000000e+00  1.000000e+00
5-51:4-4:3    -15.867932  2.959899e-01  1.000000e+00  1.000000e+00
5-a:1-26:5    -15.867932  2.959899e-01  1.000000e+00  1.000000e+00
6-1:5-12:1    -16.075451  1.880952e+00  1.000000e+00  1.000000e+00
1-69:3-10:2   -15.075451 -1.190476e-01  1.000000e+00  1.000000e+00
1-69:3-3:1    -15.075451 -1.190476e-01  1.000000e+00  1.000000e+00
1-8:5-5:5     -15.075451 -1.190476e-01  1.000000e+00  1.000000e+00
2-26:3-22:5   -15.075451 -1.190476e-01  1.000000e+00  1.000000e+00
2-70:3-10:3   -15.075451 -1.190476e-01  1.000000e+00  1.000000e+00
2-70:4-23:6   -15.075451 -1.190476e-01  1.000000e+00  1.000000e+00
3-11:1-14:5   -15.075451 -1.190476e-01  1.000000e+00  1.000000e+00
3-20:5-12:6   -15.075451 -1.190476e-01  1.000000e+00  1.000000e+00
3-21:2-15:1   -15.075451 -1.190476e-01  1.000000e+00  1.000000e+00
3-30:2-21:3   -15.075451 -1.190476e-01  1.000000e+00  1.000000e+00
3-33:3-16:5   -15.075451 -1.190476e-01  1.000000e+00  1.000000e+00
3-53:4-23:6   -15.075451 -1.190476e-01  1.000000e+00  1.000000e+00
3-72:3-22:6   -15.075451 -1.190476e-01  1.000000e+00  1.000000e+00
3-9:1-14:4    -15.075451 -1.190476e-01  1.000000e+00  1.000000e+00
2-5:2-8:6     -12.663236  6.152464e-02  1.000000e+00  1.000000e+00
3-11:6-19:5   -12.753522 -1.190476e-01  1.000000e+00  1.000000e+00
1-69:2-8:5    -13.879292 -6.658019e-02  1.000000e+00  1.000000e+00
3-33:3-3:5    -13.879292 -6.658019e-02  1.000000e+00  1.000000e+00
3-49:4-23:4   -13.879292 -6.658019e-02  1.000000e+00  1.000000e+00
3-53:6-6:6    -13.879292 -6.658019e-02  1.000000e+00  1.000000e+00
3-9:3-10:5    -13.879292 -6.658019e-02  1.000000e+00  1.000000e+00
3-9:3-22:3    -13.879292 -6.658019e-02  1.000000e+00  1.000000e+00
1-18:1-14:2   -50.016054  0.000000e+00  1.000000e+00  1.000000e+00
1-18:1-14:3   -50.016054  0.000000e+00  1.000000e+00  1.000000e+00
1-18:1-20:1   -50.016054  0.000000e+00  1.000000e+00  1.000000e+00
1-18:1-20:3   -33.515991 -3.300013e+01  1.000000e+00  1.000000e+00
1-18:1-7:1    -50.016054  0.000000e+00  1.000000e+00  1.000000e+00
1-18:1-7:2    -50.016054  0.000000e+00  1.000000e+00  1.000000e+00
1-18:2-15:2   -33.367996  3.329612e+01  1.000000e+00  1.000000e+00
1-18:2-21:2   -50.016054  0.000000e+00  1.000000e+00  1.000000e+00
1-18:2-8:2    -50.016054  0.000000e+00  1.000000e+00  1.000000e+00
1-18:3-3:2    -50.016054  0.000000e+00  1.000000e+00  1.000000e+00
1-18:4-11:1   -50.016054  0.000000e+00  1.000000e+00  1.000000e+00
1-18:4-11:3   -50.016054  0.000000e+00  1.000000e+00  1.000000e+00
1-18:4-11:4   -50.016054  0.000000e+00  1.000000e+00  1.000000e+00
1-18:4-11:5   -50.016054  0.000000e+00  1.000000e+00  1.000000e+00
1-18:4-11:6   -50.016054  0.000000e+00  1.000000e+00  1.000000e+00
1-18:4-17:2   -50.016054  0.000000e+00  1.000000e+00  1.000000e+00
1-18:4-23:2   -50.016054  0.000000e+00  1.000000e+00  1.000000e+00
1-18:4-4:1    -50.016054  0.000000e+00  1.000000e+00  1.000000e+00
1-18:4-4:2    -50.016054  0.000000e+00  1.000000e+00  1.000000e+00
1-18:5-12:2   -33.367996  3.329612e+01  1.000000e+00  1.000000e+00
1-18:5-18:1   -50.016054  0.000000e+00  1.000000e+00  1.000000e+00
1-18:5-18:3   -50.016054  0.000000e+00  1.000000e+00  1.000000e+00
1-18:5-18:4   -50.016054  0.000000e+00  1.000000e+00  1.000000e+00
1-18:5-18:5   -50.016054  0.000000e+00  1.000000e+00  1.000000e+00
1-18:5-18:6   -50.016054  0.000000e+00  1.000000e+00  1.000000e+00
1-18:5-24:2   -50.016054  0.000000e+00  1.000000e+00  1.000000e+00
1-18:6-19:2   -50.016054  0.000000e+00  1.000000e+00  1.000000e+00
1-18:6-25:2   -50.016054  0.000000e+00  1.000000e+00  1.000000e+00
1-18:6-6:2    -50.016054  0.000000e+00  1.000000e+00  1.000000e+00
1-18:7-27:1   -50.016054  0.000000e+00  1.000000e+00  1.000000e+00
1-18:7-27:2   -50.016054  0.000000e+00  1.000000e+00  1.000000e+00
1-18:7-27:3   -33.515991 -3.300013e+01  1.000000e+00  1.000000e+00
1-24:1-14:1   -50.016054  0.000000e+00  1.000000e+00  1.000000e+00
1-24:1-14:2   -50.016054  0.000000e+00  1.000000e+00  1.000000e+00
1-24:1-14:3   -50.016054  0.000000e+00  1.000000e+00  1.000000e+00
1-24:1-14:5   -50.016054  0.000000e+00  1.000000e+00  1.000000e+00
1-24:1-1:1    -50.016054  0.000000e+00  1.000000e+00  1.000000e+00
1-24:1-1:3    -50.016054  0.000000e+00  1.000000e+00  1.000000e+00
1-24:1-1:5    -33.367996  3.329612e+01  1.000000e+00  1.000000e+00
1-24:1-1:6    -33.515991 -3.300013e+01  1.000000e+00  1.000000e+00
1-24:1-20:3   -50.016054  0.000000e+00  1.000000e+00  1.000000e+00
1-24:1-20:4   -33.515991 -3.300013e+01  1.000000e+00  1.000000e+00
1-24:1-20:5   -50.016054  0.000000e+00  1.000000e+00  1.000000e+00
1-24:1-20:6   -50.016054  0.000000e+00  1.000000e+00  1.000000e+00
1-24:1-26:1   -50.016054  0.000000e+00  1.000000e+00  1.000000e+00
1-24:1-7:1    -50.016054  0.000000e+00  1.000000e+00  1.000000e+00
1-24:1-7:2    -50.016054  0.000000e+00  1.000000e+00  1.000000e+00
1-24:1-7:3    -50.016054  0.000000e+00  1.000000e+00  1.000000e+00
1-24:1-7:4    -50.016054  0.000000e+00  1.000000e+00  1.000000e+00
1-24:1-7:5    -33.515991 -3.300013e+01  1.000000e+00  1.000000e+00
1-24:1-7:6    -33.367996  3.329612e+01  1.000000e+00  1.000000e+00
1-24:2-15:1   -50.016054  0.000000e+00  1.000000e+00  1.000000e+00
1-24:2-15:3   -50.016054  0.000000e+00  1.000000e+00  1.000000e+00
1-24:2-21:1   -50.016054  0.000000e+00  1.000000e+00  1.000000e+00
1-24:2-21:2   -50.016054  0.000000e+00  1.000000e+00  1.000000e+00
1-24:2-21:3   -33.515991 -3.300013e+01  1.000000e+00  1.000000e+00
1-24:2-21:5   -16.367932 -7.040101e-01  1.000000e+00  1.000000e+00
1-24:2-2:1    -50.016054  0.000000e+00  1.000000e+00  1.000000e+00
1-24:2-8:1    -50.016054  0.000000e+00  1.000000e+00  1.000000e+00
1-24:2-8:2    -50.016054  0.000000e+00  1.000000e+00  1.000000e+00
1-24:2-8:3    -33.515991 -3.300013e+01  1.000000e+00  1.000000e+00
1-24:2-8:6    -33.515991 -3.300013e+01  1.000000e+00  1.000000e+00
1-24:3-10:1   -33.367996  3.329612e+01  1.000000e+00  1.000000e+00
1-24:3-10:3   -33.515991 -3.300013e+01  1.000000e+00  1.000000e+00
1-24:3-16:1   -50.016054  0.000000e+00  1.000000e+00  1.000000e+00
1-24:3-16:2   -50.016054  0.000000e+00  1.000000e+00  1.000000e+00
1-24:3-16:3   -33.515991 -3.300013e+01  1.000000e+00  1.000000e+00
1-24:3-22:2   -50.016054  0.000000e+00  1.000000e+00  1.000000e+00
1-24:3-3:2    -50.016054  0.000000e+00  1.000000e+00  1.000000e+00
1-24:3-9:1    -50.016054  0.000000e+00  1.000000e+00  1.000000e+00
1-24:3-9:3    -33.515991 -3.300013e+01  1.000000e+00  1.000000e+00
1-24:4-11:4   -50.016054  0.000000e+00  1.000000e+00  1.000000e+00
1-24:4-11:5   -50.016054  0.000000e+00  1.000000e+00  1.000000e+00
1-24:4-17:1   -50.016054  0.000000e+00  1.000000e+00  1.000000e+00
1-24:4-17:2   -50.016054  0.000000e+00  1.000000e+00  1.000000e+00
1-24:4-17:3   -50.016054  0.000000e+00  1.000000e+00  1.000000e+00
1-24:4-17:5   -50.016054  0.000000e+00  1.000000e+00  1.000000e+00
1-24:4-17:6   -33.515991 -3.300013e+01  1.000000e+00  1.000000e+00
1-24:4-23:1   -50.016054  0.000000e+00  1.000000e+00  1.000000e+00
1-24:4-23:3   -50.016054  0.000000e+00  1.000000e+00  1.000000e+00
1-24:4-23:5   -33.515991 -3.300013e+01  1.000000e+00  1.000000e+00
1-24:4-4:1    -50.016054  0.000000e+00  1.000000e+00  1.000000e+00
1-24:4-4:2    -50.016054  0.000000e+00  1.000000e+00  1.000000e+00
1-24:4-4:3    -50.016054  0.000000e+00  1.000000e+00  1.000000e+00
1-24:4-4:5    -33.367996  3.329612e+01  1.000000e+00  1.000000e+00
1-24:5-12:1   -50.016054  0.000000e+00  1.000000e+00  1.000000e+00
1-24:5-12:2   -50.016054  0.000000e+00  1.000000e+00  1.000000e+00
1-24:5-12:3   -50.016054  0.000000e+00  1.000000e+00  1.000000e+00
1-24:5-18:1   -50.016054  0.000000e+00  1.000000e+00  1.000000e+00
1-24:5-18:3   -50.016054  0.000000e+00  1.000000e+00  1.000000e+00
1-24:5-18:4   -50.016054  0.000000e+00  1.000000e+00  1.000000e+00
1-24:5-18:5   -50.016054  0.000000e+00  1.000000e+00  1.000000e+00
1-24:5-18:6   -50.016054  0.000000e+00  1.000000e+00  1.000000e+00
1-24:5-24:1   -50.016054  0.000000e+00  1.000000e+00  1.000000e+00
1-24:5-24:2   -50.016054  0.000000e+00  1.000000e+00  1.000000e+00
1-24:5-24:3   -50.016054  0.000000e+00  1.000000e+00  1.000000e+00
1-24:5-24:5   -50.016054  0.000000e+00  1.000000e+00  1.000000e+00
1-24:5-5:3    -50.016054  0.000000e+00  1.000000e+00  1.000000e+00
1-24:5-5:6    -33.515991 -3.300013e+01  1.000000e+00  1.000000e+00
1-24:6-13:2   -50.016054  0.000000e+00  1.000000e+00  1.000000e+00
1-24:6-19:1   -33.515991 -3.300013e+01  1.000000e+00  1.000000e+00
1-24:6-19:2   -50.016054  0.000000e+00  1.000000e+00  1.000000e+00
1-24:6-25:1   -50.016054  0.000000e+00  1.000000e+00  1.000000e+00
1-24:6-25:3   -33.367996  3.329612e+01  1.000000e+00  1.000000e+00
1-24:6-25:5   -33.515991 -3.300013e+01  1.000000e+00  1.000000e+00
1-24:6-6:1    -33.515991 -3.300013e+01  1.000000e+00  1.000000e+00
1-24:6-6:2    -50.016054  0.000000e+00  1.000000e+00  1.000000e+00
1-24:6-6:3    -50.016054  0.000000e+00  1.000000e+00  1.000000e+00
1-24:7-27:1   -33.515991 -3.300013e+01  1.000000e+00  1.000000e+00
1-24:7-27:2   -50.016054  0.000000e+00  1.000000e+00  1.000000e+00
1-24:7-27:3   -50.016054  0.000000e+00  1.000000e+00  1.000000e+00
1-24:7-27:5   -33.515991 -3.300013e+01  1.000000e+00  1.000000e+00
1-24:7-27:6   -50.016054  0.000000e+00  1.000000e+00  1.000000e+00
1-2:1-14:1    -50.016054  0.000000e+00  1.000000e+00  1.000000e+00
1-2:1-14:2    -50.016054  0.000000e+00  1.000000e+00  1.000000e+00
1-2:1-14:3    -50.016054  0.000000e+00  1.000000e+00  1.000000e+00
1-2:1-14:6    -33.367996  3.329612e+01  1.000000e+00  1.000000e+00
1-2:1-1:2     -50.016054  0.000000e+00  1.000000e+00  1.000000e+00
1-2:1-20:1    -50.016054  0.000000e+00  1.000000e+00  1.000000e+00
1-2:1-20:2    -50.016054  0.000000e+00  1.000000e+00  1.000000e+00
1-2:1-20:3    -50.016054  0.000000e+00  1.000000e+00  1.000000e+00
1-2:1-20:5    -50.016054  0.000000e+00  1.000000e+00  1.000000e+00
1-2:1-26:1    -33.367996  3.329612e+01  1.000000e+00  1.000000e+00
1-2:1-26:2    -50.016054  0.000000e+00  1.000000e+00  1.000000e+00
1-2:1-7:1     -33.367996  3.329612e+01  1.000000e+00  1.000000e+00
1-2:1-7:2     -50.016054  0.000000e+00  1.000000e+00  1.000000e+00
1-2:1-7:3     -33.367996  3.329612e+01  1.000000e+00  1.000000e+00
1-2:2-15:2    -50.016054  0.000000e+00  1.000000e+00  1.000000e+00
1-2:2-21:2    -50.016054  0.000000e+00  1.000000e+00  1.000000e+00
1-2:2-8:2     -50.016054  0.000000e+00  1.000000e+00  1.000000e+00
1-2:3-10:2    -50.016054  0.000000e+00  1.000000e+00  1.000000e+00
1-2:3-16:2    -50.016054  0.000000e+00  1.000000e+00  1.000000e+00
1-2:3-22:2    -50.016054  0.000000e+00  1.000000e+00  1.000000e+00
1-2:3-3:2     -50.016054  0.000000e+00  1.000000e+00  1.000000e+00
1-2:3-9:1     -33.367996  3.329612e+01  1.000000e+00  1.000000e+00
1-2:4-11:5    -50.016054  0.000000e+00  1.000000e+00  1.000000e+00
1-2:4-11:6    -50.016054  0.000000e+00  1.000000e+00  1.000000e+00
1-2:4-17:2    -50.016054  0.000000e+00  1.000000e+00  1.000000e+00
1-2:4-23:1    -33.515991 -3.300013e+01  1.000000e+00  1.000000e+00
1-2:4-23:2    -50.016054  0.000000e+00  1.000000e+00  1.000000e+00
1-2:4-4:1     -50.016054  0.000000e+00  1.000000e+00  1.000000e+00
1-2:4-4:2     -50.016054  0.000000e+00  1.000000e+00  1.000000e+00
1-2:5-12:2    -50.016054  0.000000e+00  1.000000e+00  1.000000e+00
1-2:5-18:3    -50.016054  0.000000e+00  1.000000e+00  1.000000e+00
1-2:5-18:4    -50.016054  0.000000e+00  1.000000e+00  1.000000e+00
1-2:5-18:6    -50.016054  0.000000e+00  1.000000e+00  1.000000e+00
1-2:5-24:1    -50.016054  0.000000e+00  1.000000e+00  1.000000e+00
1-2:5-24:2    -50.016054  0.000000e+00  1.000000e+00  1.000000e+00
1-2:5-5:1     -16.367932 -7.040101e-01  1.000000e+00  1.000000e+00
1-2:6-13:2    -50.016054  0.000000e+00  1.000000e+00  1.000000e+00
1-2:6-19:2    -50.016054  0.000000e+00  1.000000e+00  1.000000e+00
1-2:6-25:1    -50.016054  0.000000e+00  1.000000e+00  1.000000e+00
1-2:6-25:2    -50.016054  0.000000e+00  1.000000e+00  1.000000e+00
1-2:6-25:3    -33.367996  3.329612e+01  1.000000e+00  1.000000e+00
1-2:6-25:6    -16.367932 -7.040101e-01  1.000000e+00  1.000000e+00
1-2:6-6:2     -50.016054  0.000000e+00  1.000000e+00  1.000000e+00
1-2:6-6:3     -33.367996  3.329612e+01  1.000000e+00  1.000000e+00
1-2:7-27:1    -50.016054  0.000000e+00  1.000000e+00  1.000000e+00
1-2:7-27:2    -50.016054  0.000000e+00  1.000000e+00  1.000000e+00
1-2:7-27:6    -33.367996  3.329612e+01  1.000000e+00  1.000000e+00
1-3:1-14:1    -50.016054  0.000000e+00  1.000000e+00  1.000000e+00
1-3:1-14:2    -50.016054  0.000000e+00  1.000000e+00  1.000000e+00
1-3:1-1:1     -50.016054  0.000000e+00  1.000000e+00  1.000000e+00
1-3:1-1:2     -50.016054  0.000000e+00  1.000000e+00  1.000000e+00
1-3:1-20:1    -50.016054  0.000000e+00  1.000000e+00  1.000000e+00
1-3:1-20:2    -50.016054  0.000000e+00  1.000000e+00  1.000000e+00
1-3:1-20:3    -50.016054  0.000000e+00  1.000000e+00  1.000000e+00
1-3:1-20:4    -50.016054  0.000000e+00  1.000000e+00  1.000000e+00
1-3:1-20:5    -50.016054  0.000000e+00  1.000000e+00  1.000000e+00
1-3:1-20:6    -50.016054  0.000000e+00  1.000000e+00  1.000000e+00
1-3:1-26:2    -50.016054  0.000000e+00  1.000000e+00  1.000000e+00
1-3:1-7:1     -50.016054  0.000000e+00  1.000000e+00  1.000000e+00
1-3:1-7:2     -50.016054  0.000000e+00  1.000000e+00  1.000000e+00
1-3:1-7:3     -50.016054  0.000000e+00  1.000000e+00  1.000000e+00
1-3:2-15:2    -50.016054  0.000000e+00  1.000000e+00  1.000000e+00
1-3:2-21:2    -33.367996  3.329612e+01  1.000000e+00  1.000000e+00
1-3:2-2:2     -50.016054  0.000000e+00  1.000000e+00  1.000000e+00
1-3:2-8:2     -50.016054  0.000000e+00  1.000000e+00  1.000000e+00
1-3:2-8:3     -33.367996  3.329612e+01  1.000000e+00  1.000000e+00
1-3:3-10:2    -33.515991 -3.300013e+01  1.000000e+00  1.000000e+00
1-3:3-16:1    -33.367996  3.329612e+01  1.000000e+00  1.000000e+00
1-3:3-16:2    -50.016054  0.000000e+00  1.000000e+00  1.000000e+00
1-3:3-22:2    -33.515991 -3.300013e+01  1.000000e+00  1.000000e+00
1-3:3-3:2     -50.016054  0.000000e+00  1.000000e+00  1.000000e+00
1-3:3-9:2     -50.016054  0.000000e+00  1.000000e+00  1.000000e+00
1-3:4-11:1    -50.016054  0.000000e+00  1.000000e+00  1.000000e+00
1-3:4-11:4    -50.016054  0.000000e+00  1.000000e+00  1.000000e+00
1-3:4-11:5    -50.016054  0.000000e+00  1.000000e+00  1.000000e+00
1-3:4-11:6    -50.016054  0.000000e+00  1.000000e+00  1.000000e+00
1-3:4-17:1    -50.016054  0.000000e+00  1.000000e+00  1.000000e+00
1-3:4-17:2    -50.016054  0.000000e+00  1.000000e+00  1.000000e+00
1-3:4-17:3    -50.016054  0.000000e+00  1.000000e+00  1.000000e+00
1-3:4-23:1    -33.515991 -3.300013e+01  1.000000e+00  1.000000e+00
1-3:4-4:1     -33.515991 -3.300013e+01  1.000000e+00  1.000000e+00
1-3:4-4:2     -50.016054  0.000000e+00  1.000000e+00  1.000000e+00
1-3:5-12:1    -50.016054  0.000000e+00  1.000000e+00  1.000000e+00
1-3:5-12:2    -50.016054  0.000000e+00  1.000000e+00  1.000000e+00
1-3:5-18:3    -50.016054  0.000000e+00  1.000000e+00  1.000000e+00
1-3:5-18:4    -50.016054  0.000000e+00  1.000000e+00  1.000000e+00
1-3:5-18:5    -50.016054  0.000000e+00  1.000000e+00  1.000000e+00
1-3:5-18:6    -50.016054  0.000000e+00  1.000000e+00  1.000000e+00
1-3:5-24:1    -50.016054  0.000000e+00  1.000000e+00  1.000000e+00
1-3:5-24:2    -50.016054  0.000000e+00  1.000000e+00  1.000000e+00
1-3:5-24:3    -33.515991 -3.300013e+01  1.000000e+00  1.000000e+00
1-3:5-5:2     -50.016054  0.000000e+00  1.000000e+00  1.000000e+00
1-3:6-13:2    -50.016054  0.000000e+00  1.000000e+00  1.000000e+00
1-3:6-19:2    -33.367996  3.329612e+01  1.000000e+00  1.000000e+00
1-3:6-25:1    -50.016054  0.000000e+00  1.000000e+00  1.000000e+00
1-3:6-6:2     -33.367996  3.329612e+01  1.000000e+00  1.000000e+00
1-3:6-6:3     -33.367996  3.329612e+01  1.000000e+00  1.000000e+00
1-3:7-27:5    -16.367932 -7.040101e-01  1.000000e+00  1.000000e+00
1-3:7-27:6    -50.016054  0.000000e+00  1.000000e+00  1.000000e+00
1-45:1-1:4    -50.016054  0.000000e+00  1.000000e+00  1.000000e+00
1-45:1-1:6    -50.016054  0.000000e+00  1.000000e+00  1.000000e+00
1-45:1-26:3   -50.016054  0.000000e+00  1.000000e+00  1.000000e+00
1-45:1-26:4   -33.515991 -3.300013e+01  1.000000e+00  1.000000e+00
1-45:1-7:4    -50.016054  0.000000e+00  1.000000e+00  1.000000e+00
1-45:1-7:5    -50.016054  0.000000e+00  1.000000e+00  1.000000e+00
1-45:2-15:3   -50.016054  0.000000e+00  1.000000e+00  1.000000e+00
1-45:2-15:4   -50.016054  0.000000e+00  1.000000e+00  1.000000e+00
1-45:2-15:5   -50.016054  0.000000e+00  1.000000e+00  1.000000e+00
1-45:2-15:6   -50.016054  0.000000e+00  1.000000e+00  1.000000e+00
1-45:2-21:4   -50.016054  0.000000e+00  1.000000e+00  1.000000e+00
1-45:2-21:5   -50.016054  0.000000e+00  1.000000e+00  1.000000e+00
1-45:2-2:3    -50.016054  0.000000e+00  1.000000e+00  1.000000e+00
1-45:2-2:4    -50.016054  0.000000e+00  1.000000e+00  1.000000e+00
1-45:2-2:5    -50.016054  0.000000e+00  1.000000e+00  1.000000e+00
1-45:2-8:2    -50.016054  0.000000e+00  1.000000e+00  1.000000e+00
1-45:2-8:3    -50.016054  0.000000e+00  1.000000e+00  1.000000e+00
1-45:3-10:3   -50.016054  0.000000e+00  1.000000e+00  1.000000e+00
1-45:3-10:5   -50.016054  0.000000e+00  1.000000e+00  1.000000e+00
1-45:3-10:6   -33.515991 -3.300013e+01  1.000000e+00  1.000000e+00
1-45:3-16:4   -50.016054  0.000000e+00  1.000000e+00  1.000000e+00
1-45:3-16:6   -50.016054  0.000000e+00  1.000000e+00  1.000000e+00
1-45:3-22:3   -50.016054  0.000000e+00  1.000000e+00  1.000000e+00
1-45:3-22:6   -50.016054  0.000000e+00  1.000000e+00  1.000000e+00
1-45:3-3:3    -50.016054  0.000000e+00  1.000000e+00  1.000000e+00
1-45:3-3:4    -50.016054  0.000000e+00  1.000000e+00  1.000000e+00
1-45:3-3:5    -50.016054  0.000000e+00  1.000000e+00  1.000000e+00
1-45:3-3:6    -50.016054  0.000000e+00  1.000000e+00  1.000000e+00
1-45:3-9:3    -50.016054  0.000000e+00  1.000000e+00  1.000000e+00
1-45:3-9:4    -50.016054  0.000000e+00  1.000000e+00  1.000000e+00
1-45:3-9:5    -50.016054  0.000000e+00  1.000000e+00  1.000000e+00
1-45:4-17:3   -50.016054  0.000000e+00  1.000000e+00  1.000000e+00
1-45:4-17:6   -33.515991 -3.300013e+01  1.000000e+00  1.000000e+00
1-45:4-23:4   -33.515991 -3.300013e+01  1.000000e+00  1.000000e+00
1-45:4-23:6   -50.016054  0.000000e+00  1.000000e+00  1.000000e+00
1-45:4-4:4    -33.515991 -3.300013e+01  1.000000e+00  1.000000e+00
1-45:5-12:4   -50.016054  0.000000e+00  1.000000e+00  1.000000e+00
1-45:5-5:5    -50.016054  0.000000e+00  1.000000e+00  1.000000e+00
1-45:6-13:3   -50.016054  0.000000e+00  1.000000e+00  1.000000e+00
1-45:6-13:4   -50.016054  0.000000e+00  1.000000e+00  1.000000e+00
1-45:6-13:5   -50.016054  0.000000e+00  1.000000e+00  1.000000e+00
1-45:6-13:6   -50.016054  0.000000e+00  1.000000e+00  1.000000e+00
1-45:6-19:3   -50.016054  0.000000e+00  1.000000e+00  1.000000e+00
1-45:6-19:4   -50.016054  0.000000e+00  1.000000e+00  1.000000e+00
1-45:6-19:5   -50.016054  0.000000e+00  1.000000e+00  1.000000e+00
1-45:6-19:6   -50.016054  0.000000e+00  1.000000e+00  1.000000e+00
1-45:6-25:4   -50.016054  0.000000e+00  1.000000e+00  1.000000e+00
1-45:6-25:5   -50.016054  0.000000e+00  1.000000e+00  1.000000e+00
1-45:6-6:3    -50.016054  0.000000e+00  1.000000e+00  1.000000e+00
1-45:6-6:4    -50.016054  0.000000e+00  1.000000e+00  1.000000e+00
1-45:6-6:6    -50.016054  0.000000e+00  1.000000e+00  1.000000e+00
1-45:7-27:3   -50.016054  0.000000e+00  1.000000e+00  1.000000e+00
1-45:7-27:4   -50.016054  0.000000e+00  1.000000e+00  1.000000e+00
1-45:7-27:6   -50.016054  0.000000e+00  1.000000e+00  1.000000e+00
1-46:1-14:1   -50.016054  0.000000e+00  1.000000e+00  1.000000e+00
1-46:1-14:3   -33.515991 -3.300013e+01  1.000000e+00  1.000000e+00
1-46:1-1:1    -50.016054  0.000000e+00  1.000000e+00  1.000000e+00
1-46:1-1:3    -33.515991 -3.300013e+01  1.000000e+00  1.000000e+00
1-46:1-20:1   -50.016054  0.000000e+00  1.000000e+00  1.000000e+00
1-46:1-20:3   -50.016054  0.000000e+00  1.000000e+00  1.000000e+00
1-46:1-26:2   -50.016054  0.000000e+00  1.000000e+00  1.000000e+00
1-46:2-15:1   -33.515991 -3.300013e+01  1.000000e+00  1.000000e+00
1-46:2-15:2   -50.016054  0.000000e+00  1.000000e+00  1.000000e+00
1-46:2-21:1   -33.515991 -3.300013e+01  1.000000e+00  1.000000e+00
1-46:2-21:2   -50.016054  0.000000e+00  1.000000e+00  1.000000e+00
1-46:2-2:2    -50.016054  0.000000e+00  1.000000e+00  1.000000e+00
1-46:2-8:1    -33.367996  3.329612e+01  1.000000e+00  1.000000e+00
1-46:2-8:2    -33.515991 -3.300013e+01  1.000000e+00  1.000000e+00
1-46:3-10:2   -50.016054  0.000000e+00  1.000000e+00  1.000000e+00
1-46:3-16:1   -50.016054  0.000000e+00  1.000000e+00  1.000000e+00
1-46:3-16:2   -50.016054  0.000000e+00  1.000000e+00  1.000000e+00
1-46:3-22:2   -33.515991 -3.300013e+01  1.000000e+00  1.000000e+00
1-46:3-3:2    -50.016054  0.000000e+00  1.000000e+00  1.000000e+00
1-46:3-9:1    -50.016054  0.000000e+00  1.000000e+00  1.000000e+00
1-46:3-9:2    -33.515991 -3.300013e+01  1.000000e+00  1.000000e+00
1-46:4-11:3   -50.016054  0.000000e+00  1.000000e+00  1.000000e+00
1-46:4-11:4   -50.016054  0.000000e+00  1.000000e+00  1.000000e+00
1-46:4-11:5   -50.016054  0.000000e+00  1.000000e+00  1.000000e+00
1-46:4-11:6   -50.016054  0.000000e+00  1.000000e+00  1.000000e+00
1-46:4-17:2   -50.016054  0.000000e+00  1.000000e+00  1.000000e+00
1-46:4-23:1   -50.016054  0.000000e+00  1.000000e+00  1.000000e+00
1-46:4-23:2   -50.016054  0.000000e+00  1.000000e+00  1.000000e+00
1-46:4-23:3   -50.016054  0.000000e+00  1.000000e+00  1.000000e+00
1-46:4-4:1    -50.016054  0.000000e+00  1.000000e+00  1.000000e+00
1-46:4-4:2    -50.016054  0.000000e+00  1.000000e+00  1.000000e+00
1-46:4-4:3    -50.016054  0.000000e+00  1.000000e+00  1.000000e+00
1-46:5-12:1   -50.016054  0.000000e+00  1.000000e+00  1.000000e+00
1-46:5-12:2   -33.515991 -3.300013e+01  1.000000e+00  1.000000e+00
1-46:5-18:1   -50.016054  0.000000e+00  1.000000e+00  1.000000e+00
1-46:5-18:3   -50.016054  0.000000e+00  1.000000e+00  1.000000e+00
1-46:5-18:4   -50.016054  0.000000e+00  1.000000e+00  1.000000e+00
1-46:5-18:5   -50.016054  0.000000e+00  1.000000e+00  1.000000e+00
1-46:5-18:6   -50.016054  0.000000e+00  1.000000e+00  1.000000e+00
1-46:5-24:1   -50.016054  0.000000e+00  1.000000e+00  1.000000e+00
1-46:5-24:2   -50.016054  0.000000e+00  1.000000e+00  1.000000e+00
1-46:5-24:3   -33.367996  3.329612e+01  1.000000e+00  1.000000e+00
1-46:5-5:2    -50.016054  0.000000e+00  1.000000e+00  1.000000e+00
1-46:6-13:2   -50.016054  0.000000e+00  1.000000e+00  1.000000e+00
1-46:6-19:2   -33.367996  3.329612e+01  1.000000e+00  1.000000e+00
1-46:6-25:1   -50.016054  0.000000e+00  1.000000e+00  1.000000e+00
1-46:6-25:2   -50.016054  0.000000e+00  1.000000e+00  1.000000e+00
1-46:6-25:3   -50.016054  0.000000e+00  1.000000e+00  1.000000e+00
1-46:6-25:6   -50.016054  0.000000e+00  1.000000e+00  1.000000e+00
1-46:6-6:1    -33.515991 -3.300013e+01  1.000000e+00  1.000000e+00
1-46:6-6:2    -50.016054  0.000000e+00  1.000000e+00  1.000000e+00
1-46:7-27:2   -50.016054  0.000000e+00  1.000000e+00  1.000000e+00
1-46:7-27:3   -33.367996  3.329612e+01  1.000000e+00  1.000000e+00
1-58:1-14:3   -50.016054  0.000000e+00  1.000000e+00  1.000000e+00
1-58:1-14:4   -33.367996  3.329612e+01  1.000000e+00  1.000000e+00
1-58:1-14:5   -50.016054  0.000000e+00  1.000000e+00  1.000000e+00
1-58:1-14:6   -33.367996  3.329612e+01  1.000000e+00  1.000000e+00
1-58:1-1:1    -50.016054  0.000000e+00  1.000000e+00  1.000000e+00
1-58:1-1:3    -50.016054  0.000000e+00  1.000000e+00  1.000000e+00
1-58:1-1:4    -50.016054  0.000000e+00  1.000000e+00  1.000000e+00
1-58:1-1:5    -33.515991 -3.300013e+01  1.000000e+00  1.000000e+00
1-58:1-20:4   -50.016054  0.000000e+00  1.000000e+00  1.000000e+00
1-58:1-20:6   -50.016054  0.000000e+00  1.000000e+00  1.000000e+00
1-58:1-26:1   -50.016054  0.000000e+00  1.000000e+00  1.000000e+00
1-58:1-26:2   -50.016054  0.000000e+00  1.000000e+00  1.000000e+00
1-58:1-26:3   -50.016054  0.000000e+00  1.000000e+00  1.000000e+00
1-58:1-26:5   -33.515991 -3.300013e+01  1.000000e+00  1.000000e+00
1-58:1-7:1    -50.016054  0.000000e+00  1.000000e+00  1.000000e+00
1-58:1-7:3    -50.016054  0.000000e+00  1.000000e+00  1.000000e+00
1-58:1-7:5    -33.515991 -3.300013e+01  1.000000e+00  1.000000e+00
1-58:2-15:1   -50.016054  0.000000e+00  1.000000e+00  1.000000e+00
1-58:2-15:2   -50.016054  0.000000e+00  1.000000e+00  1.000000e+00
1-58:2-15:3   -50.016054  0.000000e+00  1.000000e+00  1.000000e+00
1-58:2-15:4   -33.515991 -3.300013e+01  1.000000e+00  1.000000e+00
1-58:2-15:5   -33.367996  3.329612e+01  1.000000e+00  1.000000e+00
1-58:2-21:1   -50.016054  0.000000e+00  1.000000e+00  1.000000e+00
1-58:2-21:3   -50.016054  0.000000e+00  1.000000e+00  1.000000e+00
1-58:2-21:5   -33.515991 -3.300013e+01  1.000000e+00  1.000000e+00
1-58:2-21:6   -33.367996  3.329612e+01  1.000000e+00  1.000000e+00
1-58:2-2:1    -50.016054  0.000000e+00  1.000000e+00  1.000000e+00
1-58:2-2:2    -33.515991 -3.300013e+01  1.000000e+00  1.000000e+00
1-58:2-2:3    -50.016054  0.000000e+00  1.000000e+00  1.000000e+00
1-58:2-2:4    -33.515991 -3.300013e+01  1.000000e+00  1.000000e+00
1-58:2-8:1    -50.016054  0.000000e+00  1.000000e+00  1.000000e+00
1-58:2-8:3    -50.016054  0.000000e+00  1.000000e+00  1.000000e+00
1-58:2-8:5    -50.016054  0.000000e+00  1.000000e+00  1.000000e+00
1-58:2-8:6    -33.515991 -3.300013e+01  1.000000e+00  1.000000e+00
1-58:3-10:1   -33.515991 -3.300013e+01  1.000000e+00  1.000000e+00
1-58:3-10:2   -50.016054  0.000000e+00  1.000000e+00  1.000000e+00
1-58:3-10:3   -33.515991 -3.300013e+01  1.000000e+00  1.000000e+00
1-58:3-16:1   -50.016054  0.000000e+00  1.000000e+00  1.000000e+00
1-58:3-16:2   -50.016054  0.000000e+00  1.000000e+00  1.000000e+00
1-58:3-16:3   -50.016054  0.000000e+00  1.000000e+00  1.000000e+00
1-58:3-22:2   -50.016054  0.000000e+00  1.000000e+00  1.000000e+00
1-58:3-22:3   -50.016054  0.000000e+00  1.000000e+00  1.000000e+00
1-58:3-3:1    -50.016054  0.000000e+00  1.000000e+00  1.000000e+00
1-58:3-3:3    -50.016054  0.000000e+00  1.000000e+00  1.000000e+00
1-58:3-9:3    -50.016054  0.000000e+00  1.000000e+00  1.000000e+00
1-58:3-9:5    -50.016054  0.000000e+00  1.000000e+00  1.000000e+00
1-58:4-11:1   -50.016054  0.000000e+00  1.000000e+00  1.000000e+00
1-58:4-11:4   -50.016054  0.000000e+00  1.000000e+00  1.000000e+00
1-58:4-11:5   -50.016054  0.000000e+00  1.000000e+00  1.000000e+00
1-58:4-17:1   -50.016054  0.000000e+00  1.000000e+00  1.000000e+00
1-58:4-17:3   -50.016054  0.000000e+00  1.000000e+00  1.000000e+00
1-58:4-17:4   -50.016054  0.000000e+00  1.000000e+00  1.000000e+00
1-58:4-17:5   -50.016054  0.000000e+00  1.000000e+00  1.000000e+00
1-58:4-23:1   -50.016054  0.000000e+00  1.000000e+00  1.000000e+00
1-58:4-23:3   -50.016054  0.000000e+00  1.000000e+00  1.000000e+00
1-58:4-4:2    -50.016054  0.000000e+00  1.000000e+00  1.000000e+00
1-58:4-4:3    -50.016054  0.000000e+00  1.000000e+00  1.000000e+00
1-58:4-4:4    -33.515991 -3.300013e+01  1.000000e+00  1.000000e+00
1-58:4-4:5    -50.016054  0.000000e+00  1.000000e+00  1.000000e+00
1-58:5-12:1   -50.016054  0.000000e+00  1.000000e+00  1.000000e+00
1-58:5-12:2   -50.016054  0.000000e+00  1.000000e+00  1.000000e+00
1-58:5-12:3   -50.016054  0.000000e+00  1.000000e+00  1.000000e+00
1-58:5-18:4   -50.016054  0.000000e+00  1.000000e+00  1.000000e+00
1-58:5-24:1   -50.016054  0.000000e+00  1.000000e+00  1.000000e+00
1-58:5-24:2   -50.016054  0.000000e+00  1.000000e+00  1.000000e+00
1-58:5-24:3   -50.016054  0.000000e+00  1.000000e+00  1.000000e+00
1-58:5-5:5    -50.016054  0.000000e+00  1.000000e+00  1.000000e+00
1-58:6-13:3   -50.016054  0.000000e+00  1.000000e+00  1.000000e+00
1-58:6-19:1   -50.016054  0.000000e+00  1.000000e+00  1.000000e+00
1-58:6-19:2   -50.016054  0.000000e+00  1.000000e+00  1.000000e+00
1-58:6-25:3   -50.016054  0.000000e+00  1.000000e+00  1.000000e+00
1-58:6-25:5   -50.016054  0.000000e+00  1.000000e+00  1.000000e+00
1-58:6-25:6   -50.016054  0.000000e+00  1.000000e+00  1.000000e+00
1-58:6-6:1    -50.016054  0.000000e+00  1.000000e+00  1.000000e+00
1-58:6-6:3    -50.016054  0.000000e+00  1.000000e+00  1.000000e+00
1-58:6-6:4    -50.016054  0.000000e+00  1.000000e+00  1.000000e+00
1-58:7-27:4   -50.016054  0.000000e+00  1.000000e+00  1.000000e+00
1-58:7-27:5   -50.016054  0.000000e+00  1.000000e+00  1.000000e+00
1-68:1-26:5   -50.016054  0.000000e+00  1.000000e+00  1.000000e+00
1-68:1-26:6   -50.016054  0.000000e+00  1.000000e+00  1.000000e+00
1-68:2-15:3   -50.016054  0.000000e+00  1.000000e+00  1.000000e+00
1-68:2-15:5   -50.016054  0.000000e+00  1.000000e+00  1.000000e+00
1-68:2-21:4   -50.016054  0.000000e+00  1.000000e+00  1.000000e+00
1-68:3-16:6   -50.016054  0.000000e+00  1.000000e+00  1.000000e+00
1-68:3-22:4   -50.016054  0.000000e+00  1.000000e+00  1.000000e+00
1-68:3-3:4    -50.016054  0.000000e+00  1.000000e+00  1.000000e+00
1-68:4-23:6   -50.016054  0.000000e+00  1.000000e+00  1.000000e+00
1-68:6-13:5   -50.016054  0.000000e+00  1.000000e+00  1.000000e+00
1-69:1-14:1   -50.016054  0.000000e+00  1.000000e+00  1.000000e+00
1-69:1-14:2   -50.016054  0.000000e+00  1.000000e+00  1.000000e+00
1-69:1-1:1    -33.367996  3.329612e+01  1.000000e+00  1.000000e+00
1-69:1-1:2    -33.515991 -3.300013e+01  1.000000e+00  1.000000e+00
1-69:1-20:1   -50.016054  0.000000e+00  1.000000e+00  1.000000e+00
1-69:1-20:3   -33.515991 -3.300013e+01  1.000000e+00  1.000000e+00
1-69:1-20:6   -16.367932 -7.040101e-01  1.000000e+00  1.000000e+00
1-69:1-26:2   -33.515991 -3.300013e+01  1.000000e+00  1.000000e+00
1-69:1-7:1    -50.016054  0.000000e+00  1.000000e+00  1.000000e+00
1-69:1-7:2    -50.016054  0.000000e+00  1.000000e+00  1.000000e+00
1-69:1-7:3    -50.016054  0.000000e+00  1.000000e+00  1.000000e+00
1-69:2-21:2   -50.016054  0.000000e+00  1.000000e+00  1.000000e+00
1-69:2-2:2    -50.016054  0.000000e+00  1.000000e+00  1.000000e+00
1-69:2-8:2    -50.016054  0.000000e+00  1.000000e+00  1.000000e+00
1-69:3-16:2   -50.016054  0.000000e+00  1.000000e+00  1.000000e+00
1-69:3-3:2    -50.016054  0.000000e+00  1.000000e+00  1.000000e+00
1-69:3-9:2    -50.016054  0.000000e+00  1.000000e+00  1.000000e+00
1-69:4-11:1   -50.016054  0.000000e+00  1.000000e+00  1.000000e+00
1-69:4-11:4   -50.016054  0.000000e+00  1.000000e+00  1.000000e+00
1-69:4-11:5   -50.016054  0.000000e+00  1.000000e+00  1.000000e+00
1-69:4-11:6   -50.016054  0.000000e+00  1.000000e+00  1.000000e+00
1-69:4-17:1   -33.515991 -3.300013e+01  1.000000e+00  1.000000e+00
1-69:4-17:2   -50.016054  0.000000e+00  1.000000e+00  1.000000e+00
1-69:4-23:2   -50.016054  0.000000e+00  1.000000e+00  1.000000e+00
1-69:4-4:1    -33.515991 -3.300013e+01  1.000000e+00  1.000000e+00
1-69:4-4:2    -50.016054  0.000000e+00  1.000000e+00  1.000000e+00
1-69:5-12:2   -50.016054  0.000000e+00  1.000000e+00  1.000000e+00
1-69:5-18:1   -50.016054  0.000000e+00  1.000000e+00  1.000000e+00
1-69:5-18:3   -50.016054  0.000000e+00  1.000000e+00  1.000000e+00
1-69:5-18:4   -50.016054  0.000000e+00  1.000000e+00  1.000000e+00
1-69:5-18:5   -50.016054  0.000000e+00  1.000000e+00  1.000000e+00
1-69:5-18:6   -50.016054  0.000000e+00  1.000000e+00  1.000000e+00
1-69:5-24:2   -50.016054  0.000000e+00  1.000000e+00  1.000000e+00
1-69:5-5:2    -50.016054  0.000000e+00  1.000000e+00  1.000000e+00
1-69:6-13:2   -50.016054  0.000000e+00  1.000000e+00  1.000000e+00
1-69:6-25:2   -50.016054  0.000000e+00  1.000000e+00  1.000000e+00
1-69:6-6:2    -50.016054  0.000000e+00  1.000000e+00  1.000000e+00
1-69:7-27:1   -33.515991 -3.300013e+01  1.000000e+00  1.000000e+00
1-69:7-27:2   -50.016054  0.000000e+00  1.000000e+00  1.000000e+00
1-69:7-27:3   -33.515991 -3.300013e+01  1.000000e+00  1.000000e+00
1-8:1-14:1    -50.016054  0.000000e+00  1.000000e+00  1.000000e+00
1-8:1-14:3    -50.016054  0.000000e+00  1.000000e+00  1.000000e+00
1-8:1-14:5    -50.016054  0.000000e+00  1.000000e+00  1.000000e+00
1-8:1-1:1     -33.367996  3.329612e+01  1.000000e+00  1.000000e+00
1-8:1-1:2     -50.016054  0.000000e+00  1.000000e+00  1.000000e+00
1-8:1-1:3     -33.515991 -3.300013e+01  1.000000e+00  1.000000e+00
1-8:1-1:6     -33.367996  3.329612e+01  1.000000e+00  1.000000e+00
1-8:1-20:1    -50.016054  0.000000e+00  1.000000e+00  1.000000e+00
1-8:1-20:3    -50.016054  0.000000e+00  1.000000e+00  1.000000e+00
1-8:1-20:5    -50.016054  0.000000e+00  1.000000e+00  1.000000e+00
1-8:1-26:2    -50.016054  0.000000e+00  1.000000e+00  1.000000e+00
1-8:1-26:5    -16.367932 -7.040101e-01  1.000000e+00  1.000000e+00
1-8:1-7:1     -33.515991 -3.300013e+01  1.000000e+00  1.000000e+00
1-8:1-7:2     -50.016054  0.000000e+00  1.000000e+00  1.000000e+00
1-8:1-7:3     -33.515991 -3.300013e+01  1.000000e+00  1.000000e+00
1-8:2-15:2    -50.016054  0.000000e+00  1.000000e+00  1.000000e+00
1-8:2-21:1    -33.515991 -3.300013e+01  1.000000e+00  1.000000e+00
1-8:2-21:2    -50.016054  0.000000e+00  1.000000e+00  1.000000e+00
1-8:2-21:3    -50.016054  0.000000e+00  1.000000e+00  1.000000e+00
1-8:2-8:2     -50.016054  0.000000e+00  1.000000e+00  1.000000e+00
1-8:2-8:3     -50.016054  0.000000e+00  1.000000e+00  1.000000e+00
1-8:3-10:2    -50.016054  0.000000e+00  1.000000e+00  1.000000e+00
1-8:3-16:1    -50.016054  0.000000e+00  1.000000e+00  1.000000e+00
1-8:3-16:3    -33.515991 -3.300013e+01  1.000000e+00  1.000000e+00
1-8:3-22:2    -33.515991 -3.300013e+01  1.000000e+00  1.000000e+00
1-8:3-3:2     -50.016054  0.000000e+00  1.000000e+00  1.000000e+00
1-8:3-3:3     -16.367932 -7.040101e-01  1.000000e+00  1.000000e+00
1-8:3-9:1     -33.515991 -3.300013e+01  1.000000e+00  1.000000e+00
1-8:3-9:2     -50.016054  0.000000e+00  1.000000e+00  1.000000e+00
1-8:4-11:5    -50.016054  0.000000e+00  1.000000e+00  1.000000e+00
1-8:4-17:2    -50.016054  0.000000e+00  1.000000e+00  1.000000e+00
1-8:4-23:1    -50.016054  0.000000e+00  1.000000e+00  1.000000e+00
1-8:4-23:2    -50.016054  0.000000e+00  1.000000e+00  1.000000e+00
1-8:4-4:1     -50.016054  0.000000e+00  1.000000e+00  1.000000e+00
1-8:5-12:1    -33.515991 -3.300013e+01  1.000000e+00  1.000000e+00
1-8:5-12:2    -50.016054  0.000000e+00  1.000000e+00  1.000000e+00
1-8:5-12:3    -33.515991 -3.300013e+01  1.000000e+00  1.000000e+00
1-8:5-18:1    -50.016054  0.000000e+00  1.000000e+00  1.000000e+00
1-8:5-18:4    -50.016054  0.000000e+00  1.000000e+00  1.000000e+00
1-8:5-18:5    -50.016054  0.000000e+00  1.000000e+00  1.000000e+00
1-8:5-18:6    -50.016054  0.000000e+00  1.000000e+00  1.000000e+00
1-8:5-24:1    -33.515991 -3.300013e+01  1.000000e+00  1.000000e+00
1-8:5-24:2    -50.016054  0.000000e+00  1.000000e+00  1.000000e+00
1-8:5-24:3    -50.016054  0.000000e+00  1.000000e+00  1.000000e+00
1-8:5-5:1     -33.515991 -3.300013e+01  1.000000e+00  1.000000e+00
1-8:5-5:2     -50.016054  0.000000e+00  1.000000e+00  1.000000e+00
1-8:6-13:2    -50.016054  0.000000e+00  1.000000e+00  1.000000e+00
1-8:6-19:2    -50.016054  0.000000e+00  1.000000e+00  1.000000e+00
1-8:6-25:1    -50.016054  0.000000e+00  1.000000e+00  1.000000e+00
1-8:6-25:2    -50.016054  0.000000e+00  1.000000e+00  1.000000e+00
1-8:6-25:3    -50.016054  0.000000e+00  1.000000e+00  1.000000e+00
1-8:6-25:6    -33.515991 -3.300013e+01  1.000000e+00  1.000000e+00
1-8:7-27:3    -33.367996  3.329612e+01  1.000000e+00  1.000000e+00
1-8:7-27:6    -50.016054  0.000000e+00  1.000000e+00  1.000000e+00
1-f:1-1:4     -50.016054  0.000000e+00  1.000000e+00  1.000000e+00
1-f:1-26:4    -50.016054  0.000000e+00  1.000000e+00  1.000000e+00
1-f:1-7:1     -50.016054  0.000000e+00  1.000000e+00  1.000000e+00
1-f:1-7:5     -50.016054  0.000000e+00  1.000000e+00  1.000000e+00
1-f:2-15:3    -50.016054  0.000000e+00  1.000000e+00  1.000000e+00
1-f:2-15:5    -50.016054  0.000000e+00  1.000000e+00  1.000000e+00
1-f:2-21:1    -50.016054  0.000000e+00  1.000000e+00  1.000000e+00
1-f:2-21:3    -50.016054  0.000000e+00  1.000000e+00  1.000000e+00
1-f:2-21:5    -50.016054  0.000000e+00  1.000000e+00  1.000000e+00
1-f:2-21:6    -50.016054  0.000000e+00  1.000000e+00  1.000000e+00
1-f:2-2:4     -50.016054  0.000000e+00  1.000000e+00  1.000000e+00
1-f:2-2:5     -33.367996  3.329612e+01  1.000000e+00  1.000000e+00
1-f:2-8:1     -50.016054  0.000000e+00  1.000000e+00  1.000000e+00
1-f:2-8:4     -50.016054  0.000000e+00  1.000000e+00  1.000000e+00
1-f:3-10:3    -50.016054  0.000000e+00  1.000000e+00  1.000000e+00
1-f:3-10:4    -50.016054  0.000000e+00  1.000000e+00  1.000000e+00
1-f:3-10:5    -50.016054  0.000000e+00  1.000000e+00  1.000000e+00
1-f:3-10:6    -50.016054  0.000000e+00  1.000000e+00  1.000000e+00
1-f:3-16:1    -33.367996  3.329612e+01  1.000000e+00  1.000000e+00
1-f:3-16:3    -50.016054  0.000000e+00  1.000000e+00  1.000000e+00
1-f:3-22:1    -50.016054  0.000000e+00  1.000000e+00  1.000000e+00
1-f:3-22:4    -50.016054  0.000000e+00  1.000000e+00  1.000000e+00
1-f:3-22:6    -50.016054  0.000000e+00  1.000000e+00  1.000000e+00
1-f:3-3:4     -50.016054  0.000000e+00  1.000000e+00  1.000000e+00
1-f:3-3:6     -50.016054  0.000000e+00  1.000000e+00  1.000000e+00
1-f:3-9:4     -50.016054  0.000000e+00  1.000000e+00  1.000000e+00
1-f:3-9:5     -50.016054  0.000000e+00  1.000000e+00  1.000000e+00
1-f:3-9:6     -50.016054  0.000000e+00  1.000000e+00  1.000000e+00
1-f:4-17:4    -33.367996  3.329612e+01  1.000000e+00  1.000000e+00
1-f:4-23:3    -50.016054  0.000000e+00  1.000000e+00  1.000000e+00
1-f:4-23:6    -50.016054  0.000000e+00  1.000000e+00  1.000000e+00
1-f:4-4:3     -50.016054  0.000000e+00  1.000000e+00  1.000000e+00
1-f:4-4:4     -50.016054  0.000000e+00  1.000000e+00  1.000000e+00
1-f:4-4:6     -33.515991 -3.300013e+01  1.000000e+00  1.000000e+00
1-f:5-12:2    -50.016054  0.000000e+00  1.000000e+00  1.000000e+00
1-f:5-12:4    -50.016054  0.000000e+00  1.000000e+00  1.000000e+00
1-f:5-12:5    -50.016054  0.000000e+00  1.000000e+00  1.000000e+00
1-f:5-24:4    -50.016054  0.000000e+00  1.000000e+00  1.000000e+00
1-f:5-24:6    -50.016054  0.000000e+00  1.000000e+00  1.000000e+00
1-f:5-5:1     -50.016054  0.000000e+00  1.000000e+00  1.000000e+00
1-f:5-5:4     -50.016054  0.000000e+00  1.000000e+00  1.000000e+00
1-f:6-13:3    -50.016054  0.000000e+00  1.000000e+00  1.000000e+00
1-f:6-13:4    -50.016054  0.000000e+00  1.000000e+00  1.000000e+00
1-f:6-13:5    -50.016054  0.000000e+00  1.000000e+00  1.000000e+00
1-f:6-19:5    -50.016054  0.000000e+00  1.000000e+00  1.000000e+00
1-f:6-19:6    -50.016054  0.000000e+00  1.000000e+00  1.000000e+00
1-f:6-6:4     -50.016054  0.000000e+00  1.000000e+00  1.000000e+00
1-NL1:1-14:4  -50.016054  0.000000e+00  1.000000e+00  1.000000e+00
1-NL1:1-14:5  -33.515991 -3.300013e+01  1.000000e+00  1.000000e+00
1-NL1:1-1:6   -50.016054  0.000000e+00  1.000000e+00  1.000000e+00
1-NL1:1-20:4  -50.016054  0.000000e+00  1.000000e+00  1.000000e+00
1-NL1:1-20:6  -50.016054  0.000000e+00  1.000000e+00  1.000000e+00
1-NL1:1-26:3  -33.515991 -3.300013e+01  1.000000e+00  1.000000e+00
1-NL1:1-26:4  -50.016054  0.000000e+00  1.000000e+00  1.000000e+00
1-NL1:1-26:6  -50.016054  0.000000e+00  1.000000e+00  1.000000e+00
1-NL1:1-7:4   -50.016054  0.000000e+00  1.000000e+00  1.000000e+00
1-NL1:2-15:3  -50.016054  0.000000e+00  1.000000e+00  1.000000e+00
1-NL1:2-15:4  -50.016054  0.000000e+00  1.000000e+00  1.000000e+00
1-NL1:2-15:6  -33.515991 -3.300013e+01  1.000000e+00  1.000000e+00
1-NL1:2-21:3  -50.016054  0.000000e+00  1.000000e+00  1.000000e+00
1-NL1:2-21:4  -50.016054  0.000000e+00  1.000000e+00  1.000000e+00
1-NL1:2-21:6  -50.016054  0.000000e+00  1.000000e+00  1.000000e+00
1-NL1:2-2:1   -50.016054  0.000000e+00  1.000000e+00  1.000000e+00
1-NL1:2-2:4   -50.016054  0.000000e+00  1.000000e+00  1.000000e+00
1-NL1:2-8:4   -50.016054  0.000000e+00  1.000000e+00  1.000000e+00
1-NL1:2-8:6   -50.016054  0.000000e+00  1.000000e+00  1.000000e+00
1-NL1:3-10:1  -50.016054  0.000000e+00  1.000000e+00  1.000000e+00
1-NL1:3-10:3  -50.016054  0.000000e+00  1.000000e+00  1.000000e+00
1-NL1:3-10:4  -50.016054  0.000000e+00  1.000000e+00  1.000000e+00
1-NL1:3-10:5  -50.016054  0.000000e+00  1.000000e+00  1.000000e+00
1-NL1:3-10:6  -50.016054  0.000000e+00  1.000000e+00  1.000000e+00
1-NL1:3-16:3  -33.515991 -3.300013e+01  1.000000e+00  1.000000e+00
1-NL1:3-16:5  -33.515991 -3.300013e+01  1.000000e+00  1.000000e+00
1-NL1:3-16:6  -33.515991 -3.300013e+01  1.000000e+00  1.000000e+00
1-NL1:3-22:3  -50.016054  0.000000e+00  1.000000e+00  1.000000e+00
1-NL1:3-22:4  -33.515991 -3.300013e+01  1.000000e+00  1.000000e+00
1-NL1:3-22:5  -50.016054  0.000000e+00  1.000000e+00  1.000000e+00
1-NL1:3-22:6  -50.016054  0.000000e+00  1.000000e+00  1.000000e+00
1-NL1:3-3:4   -50.016054  0.000000e+00  1.000000e+00  1.000000e+00
1-NL1:3-3:5   -50.016054  0.000000e+00  1.000000e+00  1.000000e+00
1-NL1:3-3:6   -33.515991 -3.300013e+01  1.000000e+00  1.000000e+00
1-NL1:3-9:4   -50.016054  0.000000e+00  1.000000e+00  1.000000e+00
1-NL1:3-9:5   -50.016054  0.000000e+00  1.000000e+00  1.000000e+00
1-NL1:3-9:6   -33.515991 -3.300013e+01  1.000000e+00  1.000000e+00
1-NL1:4-17:4  -50.016054  0.000000e+00  1.000000e+00  1.000000e+00
1-NL1:4-17:5  -33.515991 -3.300013e+01  1.000000e+00  1.000000e+00
1-NL1:4-23:4  -50.016054  0.000000e+00  1.000000e+00  1.000000e+00
1-NL1:4-23:6  -50.016054  0.000000e+00  1.000000e+00  1.000000e+00
1-NL1:4-4:4   -50.016054  0.000000e+00  1.000000e+00  1.000000e+00
1-NL1:5-12:1  -50.016054  0.000000e+00  1.000000e+00  1.000000e+00
1-NL1:5-12:6  -50.016054  0.000000e+00  1.000000e+00  1.000000e+00
1-NL1:5-24:2  -50.016054  0.000000e+00  1.000000e+00  1.000000e+00
1-NL1:5-24:3  -50.016054  0.000000e+00  1.000000e+00  1.000000e+00
1-NL1:5-24:6  -50.016054  0.000000e+00  1.000000e+00  1.000000e+00
1-NL1:5-5:4   -50.016054  0.000000e+00  1.000000e+00  1.000000e+00
1-NL1:5-5:6   -50.016054  0.000000e+00  1.000000e+00  1.000000e+00
1-NL1:6-13:5  -50.016054  0.000000e+00  1.000000e+00  1.000000e+00
1-NL1:6-19:1  -50.016054  0.000000e+00  1.000000e+00  1.000000e+00
1-NL1:6-19:4  -50.016054  0.000000e+00  1.000000e+00  1.000000e+00
1-NL1:6-19:6  -50.016054  0.000000e+00  1.000000e+00  1.000000e+00
1-NL1:6-25:4  -50.016054  0.000000e+00  1.000000e+00  1.000000e+00
1-NL1:6-25:6  -50.016054  0.000000e+00  1.000000e+00  1.000000e+00
1-NL1:6-6:4   -50.016054  0.000000e+00  1.000000e+00  1.000000e+00
1-NL1:7-27:4  -50.016054  0.000000e+00  1.000000e+00  1.000000e+00
2-10:2-21:4   -33.367996  3.329612e+01  1.000000e+00  1.000000e+00
2-10:3-10:6   -50.016054  0.000000e+00  1.000000e+00  1.000000e+00
2-10:3-22:6   -33.515991 -3.300013e+01  1.000000e+00  1.000000e+00
2-10:6-13:4   -50.016054  0.000000e+00  1.000000e+00  1.000000e+00
2-10:6-6:3    -50.016054  0.000000e+00  1.000000e+00  1.000000e+00
2-26:1-14:4   -33.367996  3.329612e+01  1.000000e+00  1.000000e+00
2-26:1-14:6   -50.016054  0.000000e+00  1.000000e+00  1.000000e+00
2-26:1-1:2    -50.016054  0.000000e+00  1.000000e+00  1.000000e+00
2-26:1-1:3    -50.016054  0.000000e+00  1.000000e+00  1.000000e+00
2-26:1-1:5    -50.016054  0.000000e+00  1.000000e+00  1.000000e+00
2-26:1-1:6    -16.367932 -7.040101e-01  1.000000e+00  1.000000e+00
2-26:1-20:3   -50.016054  0.000000e+00  1.000000e+00  1.000000e+00
2-26:1-20:4   -33.367996  3.329612e+01  1.000000e+00  1.000000e+00
2-26:1-20:6   -50.016054  0.000000e+00  1.000000e+00  1.000000e+00
2-26:1-26:3   -33.515991 -3.300013e+01  1.000000e+00  1.000000e+00
2-26:1-26:4   -33.515991 -3.300013e+01  1.000000e+00  1.000000e+00
2-26:1-26:6   -16.367932 -7.040101e-01  1.000000e+00  1.000000e+00
2-26:1-7:3    -50.016054  0.000000e+00  1.000000e+00  1.000000e+00
2-26:1-7:4    -50.016054  0.000000e+00  1.000000e+00  1.000000e+00
2-26:1-7:5    -33.367996  3.329612e+01  1.000000e+00  1.000000e+00
2-26:2-15:1   -50.016054  0.000000e+00  1.000000e+00  1.000000e+00
2-26:2-15:2   -50.016054  0.000000e+00  1.000000e+00  1.000000e+00
2-26:2-15:3   -50.016054  0.000000e+00  1.000000e+00  1.000000e+00
2-26:2-15:5   -50.016054  0.000000e+00  1.000000e+00  1.000000e+00
2-26:2-15:6   -33.367996  3.329612e+01  1.000000e+00  1.000000e+00
2-26:2-21:1   -50.016054  0.000000e+00  1.000000e+00  1.000000e+00
2-26:2-21:2   -50.016054  0.000000e+00  1.000000e+00  1.000000e+00
2-26:2-21:3   -33.515991 -3.300013e+01  1.000000e+00  1.000000e+00
2-26:2-21:6   -33.515991 -3.300013e+01  1.000000e+00  1.000000e+00
2-26:2-2:1    -50.016054  0.000000e+00  1.000000e+00  1.000000e+00
2-26:2-2:3    -50.016054  0.000000e+00  1.000000e+00  1.000000e+00
2-26:2-8:1    -50.016054  0.000000e+00  1.000000e+00  1.000000e+00
2-26:2-8:2    -50.016054  0.000000e+00  1.000000e+00  1.000000e+00
2-26:2-8:3    -50.016054  0.000000e+00  1.000000e+00  1.000000e+00
2-26:2-8:5    -33.515991 -3.300013e+01  1.000000e+00  1.000000e+00
2-26:2-8:6    -50.016054  0.000000e+00  1.000000e+00  1.000000e+00
2-26:3-10:1   -50.016054  0.000000e+00  1.000000e+00  1.000000e+00
2-26:3-10:2   -50.016054  0.000000e+00  1.000000e+00  1.000000e+00
2-26:3-16:1   -50.016054  0.000000e+00  1.000000e+00  1.000000e+00
2-26:3-16:3   -50.016054  0.000000e+00  1.000000e+00  1.000000e+00
2-26:3-16:4   -14.060577  2.959899e-01  1.000000e+00  1.000000e+00
2-26:3-16:6   -50.016054  0.000000e+00  1.000000e+00  1.000000e+00
2-26:3-22:1   -50.016054  0.000000e+00  1.000000e+00  1.000000e+00
2-26:3-22:2   -50.016054  0.000000e+00  1.000000e+00  1.000000e+00
2-26:3-3:1    -50.016054  0.000000e+00  1.000000e+00  1.000000e+00
2-26:3-3:2    -33.367996  3.329612e+01  1.000000e+00  1.000000e+00
2-26:3-3:3    -50.016054  0.000000e+00  1.000000e+00  1.000000e+00
2-26:3-3:5    -16.367932 -7.040101e-01  1.000000e+00  1.000000e+00
2-26:3-9:1    -50.016054  0.000000e+00  1.000000e+00  1.000000e+00
2-26:3-9:2    -50.016054  0.000000e+00  1.000000e+00  1.000000e+00
2-26:3-9:3    -50.016054  0.000000e+00  1.000000e+00  1.000000e+00
2-26:4-11:2   -50.016054  0.000000e+00  1.000000e+00  1.000000e+00
2-26:4-11:4   -50.016054  0.000000e+00  1.000000e+00  1.000000e+00
2-26:4-17:1   -50.016054  0.000000e+00  1.000000e+00  1.000000e+00
2-26:4-17:2   -50.016054  0.000000e+00  1.000000e+00  1.000000e+00
2-26:4-17:3   -50.016054  0.000000e+00  1.000000e+00  1.000000e+00
2-26:4-17:5   -50.016054  0.000000e+00  1.000000e+00  1.000000e+00
2-26:4-23:1   -50.016054  0.000000e+00  1.000000e+00  1.000000e+00
2-26:4-23:2   -50.016054  0.000000e+00  1.000000e+00  1.000000e+00
2-26:4-23:3   -50.016054  0.000000e+00  1.000000e+00  1.000000e+00
2-26:4-23:5   -50.016054  0.000000e+00  1.000000e+00  1.000000e+00
2-26:4-23:6   -33.515991 -3.300013e+01  1.000000e+00  1.000000e+00
2-26:4-4:3    -50.016054  0.000000e+00  1.000000e+00  1.000000e+00
2-26:4-4:4    -33.515991 -3.300013e+01  1.000000e+00  1.000000e+00
2-26:4-4:6    -50.016054  0.000000e+00  1.000000e+00  1.000000e+00
2-26:5-12:1   -50.016054  0.000000e+00  1.000000e+00  1.000000e+00
2-26:5-12:2   -50.016054  0.000000e+00  1.000000e+00  1.000000e+00
2-26:5-12:3   -50.016054  0.000000e+00  1.000000e+00  1.000000e+00
2-26:5-18:4   -50.016054  0.000000e+00  1.000000e+00  1.000000e+00
2-26:5-24:1   -50.016054  0.000000e+00  1.000000e+00  1.000000e+00
2-26:5-24:2   -50.016054  0.000000e+00  1.000000e+00  1.000000e+00
2-26:5-24:3   -50.016054  0.000000e+00  1.000000e+00  1.000000e+00
2-26:5-24:5   -50.016054  0.000000e+00  1.000000e+00  1.000000e+00
2-26:5-24:6   -50.016054  0.000000e+00  1.000000e+00  1.000000e+00
2-26:5-5:1    -50.016054  0.000000e+00  1.000000e+00  1.000000e+00
2-26:5-5:2    -50.016054  0.000000e+00  1.000000e+00  1.000000e+00
2-26:5-5:3    -33.515991 -3.300013e+01  1.000000e+00  1.000000e+00
2-26:5-5:5    -50.016054  0.000000e+00  1.000000e+00  1.000000e+00
2-26:5-5:6    -16.367932 -7.040101e-01  1.000000e+00  1.000000e+00
2-26:6-13:1   -50.016054  0.000000e+00  1.000000e+00  1.000000e+00
2-26:6-13:2   -50.016054  0.000000e+00  1.000000e+00  1.000000e+00
2-26:6-19:1   -50.016054  0.000000e+00  1.000000e+00  1.000000e+00
2-26:6-19:3   -50.016054  0.000000e+00  1.000000e+00  1.000000e+00
2-26:6-19:5   -50.016054  0.000000e+00  1.000000e+00  1.000000e+00
2-26:6-19:6   -33.367996  3.329612e+01  1.000000e+00  1.000000e+00
2-26:6-25:3   -50.016054  0.000000e+00  1.000000e+00  1.000000e+00
2-26:6-25:5   -50.016054  0.000000e+00  1.000000e+00  1.000000e+00
2-26:6-25:6   -50.016054  0.000000e+00  1.000000e+00  1.000000e+00
2-26:6-6:1    -50.016054  0.000000e+00  1.000000e+00  1.000000e+00
2-26:6-6:2    -50.016054  0.000000e+00  1.000000e+00  1.000000e+00
2-26:6-6:3    -50.016054  0.000000e+00  1.000000e+00  1.000000e+00
2-26:7-27:1   -50.016054  0.000000e+00  1.000000e+00  1.000000e+00
2-26:7-27:2   -50.016054  0.000000e+00  1.000000e+00  1.000000e+00
2-26:7-27:3   -50.016054  0.000000e+00  1.000000e+00  1.000000e+00
2-26:7-27:4   -50.016054  0.000000e+00  1.000000e+00  1.000000e+00
2-26:7-27:5   -50.016054  0.000000e+00  1.000000e+00  1.000000e+00
2-26:7-27:6   -33.515991 -3.300013e+01  1.000000e+00  1.000000e+00
2-5:1-14:1    -33.515991 -3.300013e+01  1.000000e+00  1.000000e+00
2-5:1-14:2    -50.016054  0.000000e+00  1.000000e+00  1.000000e+00
2-5:1-14:3    -33.515991 -3.300013e+01  1.000000e+00  1.000000e+00
2-5:1-1:1     -50.016054  0.000000e+00  1.000000e+00  1.000000e+00
2-5:1-1:2     -50.016054  0.000000e+00  1.000000e+00  1.000000e+00
2-5:1-20:1    -33.367996  3.329612e+01  1.000000e+00  1.000000e+00
2-5:1-20:2    -33.367996  3.329612e+01  1.000000e+00  1.000000e+00
2-5:1-20:3    -50.016054  0.000000e+00  1.000000e+00  1.000000e+00
2-5:1-20:6    -33.515991 -3.300013e+01  1.000000e+00  1.000000e+00
2-5:1-26:2    -33.367996  3.329612e+01  1.000000e+00  1.000000e+00
2-5:1-7:2     -50.016054  0.000000e+00  1.000000e+00  1.000000e+00
2-5:2-15:2    -50.016054  0.000000e+00  1.000000e+00  1.000000e+00
2-5:2-21:2    -33.515991 -3.300013e+01  1.000000e+00  1.000000e+00
2-5:2-2:2     -50.016054  0.000000e+00  1.000000e+00  1.000000e+00
2-5:2-8:1     -33.515991 -3.300013e+01  1.000000e+00  1.000000e+00
2-5:2-8:2     -50.016054  0.000000e+00  1.000000e+00  1.000000e+00
2-5:3-10:2    -33.367996  3.329612e+01  1.000000e+00  1.000000e+00
2-5:3-16:2    -33.367996  3.329612e+01  1.000000e+00  1.000000e+00
2-5:3-3:2     -50.016054  0.000000e+00  1.000000e+00  1.000000e+00
2-5:3-9:2     -50.016054  0.000000e+00  1.000000e+00  1.000000e+00
2-5:4-11:2    -50.016054  0.000000e+00  1.000000e+00  1.000000e+00
2-5:4-11:3    -50.016054  0.000000e+00  1.000000e+00  1.000000e+00
2-5:4-11:4    -50.016054  0.000000e+00  1.000000e+00  1.000000e+00
2-5:4-11:5    -50.016054  0.000000e+00  1.000000e+00  1.000000e+00
2-5:4-11:6    -50.016054  0.000000e+00  1.000000e+00  1.000000e+00
2-5:4-17:2    -33.515991 -3.300013e+01  1.000000e+00  1.000000e+00
2-5:4-23:1    -33.367996  3.329612e+01  1.000000e+00  1.000000e+00
2-5:4-23:2    -50.016054  0.000000e+00  1.000000e+00  1.000000e+00
2-5:4-4:2     -50.016054  0.000000e+00  1.000000e+00  1.000000e+00
2-5:5-12:2    -50.016054  0.000000e+00  1.000000e+00  1.000000e+00
2-5:5-18:4    -50.016054  0.000000e+00  1.000000e+00  1.000000e+00
2-5:5-18:5    -50.016054  0.000000e+00  1.000000e+00  1.000000e+00
2-5:5-18:6    -50.016054  0.000000e+00  1.000000e+00  1.000000e+00
2-5:5-24:2    -50.016054  0.000000e+00  1.000000e+00  1.000000e+00
2-5:5-24:3    -33.367996  3.329612e+01  1.000000e+00  1.000000e+00
2-5:5-5:2     -50.016054  0.000000e+00  1.000000e+00  1.000000e+00
2-5:6-19:2    -50.016054  0.000000e+00  1.000000e+00  1.000000e+00
2-5:6-25:1    -33.515991 -3.300013e+01  1.000000e+00  1.000000e+00
2-5:6-6:2     -50.016054  0.000000e+00  1.000000e+00  1.000000e+00
2-5:7-27:1    -50.016054  0.000000e+00  1.000000e+00  1.000000e+00
2-5:7-27:2    -50.016054  0.000000e+00  1.000000e+00  1.000000e+00
2-5:7-27:3    -33.367996  3.329612e+01  1.000000e+00  1.000000e+00
2-5:7-27:4    -14.060577  2.959899e-01  1.000000e+00  1.000000e+00
2-70:1-14:1   -50.016054  0.000000e+00  1.000000e+00  1.000000e+00
2-70:1-14:5   -50.016054  0.000000e+00  1.000000e+00  1.000000e+00
2-70:1-1:1    -50.016054  0.000000e+00  1.000000e+00  1.000000e+00
2-70:1-1:2    -50.016054  0.000000e+00  1.000000e+00  1.000000e+00
2-70:1-20:3   -50.016054  0.000000e+00  1.000000e+00  1.000000e+00
2-70:1-26:1   -16.367932 -7.040101e-01  1.000000e+00  1.000000e+00
2-70:1-26:2   -50.016054  0.000000e+00  1.000000e+00  1.000000e+00
2-70:1-7:1    -50.016054  0.000000e+00  1.000000e+00  1.000000e+00
2-70:2-15:2   -50.016054  0.000000e+00  1.000000e+00  1.000000e+00
2-70:2-21:1   -50.016054  0.000000e+00  1.000000e+00  1.000000e+00
2-70:2-21:2   -33.515991 -3.300013e+01  1.000000e+00  1.000000e+00
2-70:2-2:1    -33.515991 -3.300013e+01  1.000000e+00  1.000000e+00
2-70:2-2:2    -50.016054  0.000000e+00  1.000000e+00  1.000000e+00
2-70:2-8:1    -50.016054  0.000000e+00  1.000000e+00  1.000000e+00
2-70:2-8:2    -50.016054  0.000000e+00  1.000000e+00  1.000000e+00
2-70:3-10:2   -50.016054  0.000000e+00  1.000000e+00  1.000000e+00
2-70:3-16:2   -33.367996  3.329612e+01  1.000000e+00  1.000000e+00
2-70:3-16:3   -33.515991 -3.300013e+01  1.000000e+00  1.000000e+00
2-70:3-22:2   -33.367996  3.329612e+01  1.000000e+00  1.000000e+00
2-70:3-3:1    -33.515991 -3.300013e+01  1.000000e+00  1.000000e+00
2-70:3-3:2    -50.016054  0.000000e+00  1.000000e+00  1.000000e+00
2-70:3-9:1    -50.016054  0.000000e+00  1.000000e+00  1.000000e+00
2-70:3-9:2    -50.016054  0.000000e+00  1.000000e+00  1.000000e+00
2-70:4-11:2   -50.016054  0.000000e+00  1.000000e+00  1.000000e+00
2-70:4-11:3   -50.016054  0.000000e+00  1.000000e+00  1.000000e+00
2-70:4-11:4   -50.016054  0.000000e+00  1.000000e+00  1.000000e+00
2-70:4-11:5   -50.016054  0.000000e+00  1.000000e+00  1.000000e+00
2-70:4-17:1   -50.016054  0.000000e+00  1.000000e+00  1.000000e+00
2-70:4-17:2   -50.016054  0.000000e+00  1.000000e+00  1.000000e+00
2-70:4-23:1   -50.016054  0.000000e+00  1.000000e+00  1.000000e+00
2-70:4-23:2   -50.016054  0.000000e+00  1.000000e+00  1.000000e+00
2-70:4-4:1    -33.515991 -3.300013e+01  1.000000e+00  1.000000e+00
2-70:4-4:2    -50.016054  0.000000e+00  1.000000e+00  1.000000e+00
2-70:4-4:3    -50.016054  0.000000e+00  1.000000e+00  1.000000e+00
2-70:5-12:1   -50.016054  0.000000e+00  1.000000e+00  1.000000e+00
2-70:5-12:2   -50.016054  0.000000e+00  1.000000e+00  1.000000e+00
2-70:5-12:6   -14.060577  2.959899e-01  1.000000e+00  1.000000e+00
2-70:5-18:4   -50.016054  0.000000e+00  1.000000e+00  1.000000e+00
2-70:5-18:6   -50.016054  0.000000e+00  1.000000e+00  1.000000e+00
2-70:5-24:1   -33.367996  3.329612e+01  1.000000e+00  1.000000e+00
2-70:5-24:2   -50.016054  0.000000e+00  1.000000e+00  1.000000e+00
2-70:5-24:3   -33.367996  3.329612e+01  1.000000e+00  1.000000e+00
2-70:5-5:1    -33.515991 -3.300013e+01  1.000000e+00  1.000000e+00
2-70:5-5:2    -50.016054  0.000000e+00  1.000000e+00  1.000000e+00
2-70:6-19:1   -50.016054  0.000000e+00  1.000000e+00  1.000000e+00
2-70:6-19:2   -50.016054  0.000000e+00  1.000000e+00  1.000000e+00
2-70:6-25:1   -50.016054  0.000000e+00  1.000000e+00  1.000000e+00
2-70:6-25:3   -50.016054  0.000000e+00  1.000000e+00  1.000000e+00
2-70:6-25:5   -33.367996  3.329612e+01  1.000000e+00  1.000000e+00
2-70:6-6:1    -50.016054  0.000000e+00  1.000000e+00  1.000000e+00
2-70:6-6:2    -50.016054  0.000000e+00  1.000000e+00  1.000000e+00
2-70:7-27:1   -50.016054  0.000000e+00  1.000000e+00  1.000000e+00
2-70:7-27:2   -50.016054  0.000000e+00  1.000000e+00  1.000000e+00
2-70:7-27:3   -50.016054  0.000000e+00  1.000000e+00  1.000000e+00
2-70:7-27:5   -50.016054  0.000000e+00  1.000000e+00  1.000000e+00
3-11:1-14:3   -50.016054  0.000000e+00  1.000000e+00  1.000000e+00
3-11:1-1:2    -50.016054  0.000000e+00  1.000000e+00  1.000000e+00
3-11:1-1:3    -33.367996  3.329612e+01  1.000000e+00  1.000000e+00
3-11:1-20:3   -50.016054  0.000000e+00  1.000000e+00  1.000000e+00
3-11:1-20:5   -50.016054  0.000000e+00  1.000000e+00  1.000000e+00
3-11:1-26:2   -50.016054  0.000000e+00  1.000000e+00  1.000000e+00
3-11:1-7:2    -50.016054  0.000000e+00  1.000000e+00  1.000000e+00
3-11:2-15:2   -50.016054  0.000000e+00  1.000000e+00  1.000000e+00
3-11:2-15:5   -13.408500  2.959899e-01  1.000000e+00  1.000000e+00
3-11:2-21:1   -50.016054  0.000000e+00  1.000000e+00  1.000000e+00
3-11:2-21:2   -50.016054  0.000000e+00  1.000000e+00  1.000000e+00
3-11:2-8:2    -50.016054  0.000000e+00  1.000000e+00  1.000000e+00
3-11:3-10:2   -33.515991 -3.300013e+01  1.000000e+00  1.000000e+00
3-11:3-16:2   -50.016054  0.000000e+00  1.000000e+00  1.000000e+00
3-11:3-9:2    -50.016054  0.000000e+00  1.000000e+00  1.000000e+00
3-11:4-11:3   -50.016054  0.000000e+00  1.000000e+00  1.000000e+00
3-11:4-11:4   -50.016054  0.000000e+00  1.000000e+00  1.000000e+00
3-11:4-11:5   -50.016054  0.000000e+00  1.000000e+00  1.000000e+00
3-11:4-11:6   -50.016054  0.000000e+00  1.000000e+00  1.000000e+00
3-11:4-17:2   -50.016054  0.000000e+00  1.000000e+00  1.000000e+00
3-11:4-17:3   -33.367996  3.329612e+01  1.000000e+00  1.000000e+00
3-11:4-23:2   -50.016054  0.000000e+00  1.000000e+00  1.000000e+00
3-11:4-23:3   -33.515991 -3.300013e+01  1.000000e+00  1.000000e+00
3-11:4-4:1    -16.367932 -7.040101e-01  1.000000e+00  1.000000e+00
3-11:4-4:2    -50.016054  0.000000e+00  1.000000e+00  1.000000e+00
3-11:4-4:3    -50.016054  0.000000e+00  1.000000e+00  1.000000e+00
3-11:4-4:5    -16.367932 -7.040101e-01  1.000000e+00  1.000000e+00
3-11:5-12:1   -33.515991 -3.300013e+01  1.000000e+00  1.000000e+00
3-11:5-12:2   -50.016054  0.000000e+00  1.000000e+00  1.000000e+00
3-11:5-18:3   -50.016054  0.000000e+00  1.000000e+00  1.000000e+00
3-11:5-18:4   -50.016054  0.000000e+00  1.000000e+00  1.000000e+00
3-11:5-18:5   -50.016054  0.000000e+00  1.000000e+00  1.000000e+00
3-11:5-18:6   -50.016054  0.000000e+00  1.000000e+00  1.000000e+00
3-11:5-24:1   -33.515991 -3.300013e+01  1.000000e+00  1.000000e+00
3-11:5-5:2    -50.016054  0.000000e+00  1.000000e+00  1.000000e+00
3-11:6-13:2   -50.016054  0.000000e+00  1.000000e+00  1.000000e+00
3-11:6-13:3   -33.367996  3.329612e+01  1.000000e+00  1.000000e+00
3-11:6-19:2   -50.016054  0.000000e+00  1.000000e+00  1.000000e+00
3-11:6-25:1   -33.515991 -3.300013e+01  1.000000e+00  1.000000e+00
3-11:6-25:2   -33.515991 -3.300013e+01  1.000000e+00  1.000000e+00
3-11:6-25:3   -33.367996  3.329612e+01  1.000000e+00  1.000000e+00
3-11:6-6:1    -50.016054  0.000000e+00  1.000000e+00  1.000000e+00
3-11:6-6:2    -33.367996  3.329612e+01  1.000000e+00  1.000000e+00
3-11:6-6:3    -33.367996  3.329612e+01  1.000000e+00  1.000000e+00
3-11:7-27:2   -50.016054  0.000000e+00  1.000000e+00  1.000000e+00
3-11:7-27:3   -50.016054  0.000000e+00  1.000000e+00  1.000000e+00
3-13:1-14:3   -50.016054  0.000000e+00  1.000000e+00  1.000000e+00
3-13:1-14:4   -33.515991 -3.300013e+01  1.000000e+00  1.000000e+00
3-13:1-1:1    -50.016054  0.000000e+00  1.000000e+00  1.000000e+00
3-13:1-1:2    -50.016054  0.000000e+00  1.000000e+00  1.000000e+00
3-13:1-1:3    -50.016054  0.000000e+00  1.000000e+00  1.000000e+00
3-13:1-20:3   -50.016054  0.000000e+00  1.000000e+00  1.000000e+00
3-13:1-20:6   -33.367996  3.329612e+01  1.000000e+00  1.000000e+00
3-13:1-26:1   -50.016054  0.000000e+00  1.000000e+00  1.000000e+00
3-13:1-26:2   -50.016054  0.000000e+00  1.000000e+00  1.000000e+00
3-13:1-26:5   -33.515991 -3.300013e+01  1.000000e+00  1.000000e+00
3-13:1-7:5    -50.016054  0.000000e+00  1.000000e+00  1.000000e+00
3-13:2-15:1   -50.016054  0.000000e+00  1.000000e+00  1.000000e+00
3-13:2-15:2   -50.016054  0.000000e+00  1.000000e+00  1.000000e+00
3-13:2-21:1   -50.016054  0.000000e+00  1.000000e+00  1.000000e+00
3-13:2-21:3   -50.016054  0.000000e+00  1.000000e+00  1.000000e+00
3-13:2-2:1    -50.016054  0.000000e+00  1.000000e+00  1.000000e+00
3-13:2-2:2    -33.367996  3.329612e+01  1.000000e+00  1.000000e+00
3-13:2-2:3    -50.016054  0.000000e+00  1.000000e+00  1.000000e+00
3-13:2-8:3    -50.016054  0.000000e+00  1.000000e+00  1.000000e+00
3-13:2-8:5    -33.367996  3.329612e+01  1.000000e+00  1.000000e+00
3-13:3-10:1   -50.016054  0.000000e+00  1.000000e+00  1.000000e+00
3-13:3-10:2   -50.016054  0.000000e+00  1.000000e+00  1.000000e+00
3-13:3-16:1   -50.016054  0.000000e+00  1.000000e+00  1.000000e+00
3-13:3-16:5   -33.367996  3.329612e+01  1.000000e+00  1.000000e+00
3-13:3-22:1   -33.367996  3.329612e+01  1.000000e+00  1.000000e+00
3-13:3-22:2   -33.367996  3.329612e+01  1.000000e+00  1.000000e+00
3-13:3-3:3    -33.515991 -3.300013e+01  1.000000e+00  1.000000e+00
3-13:3-9:1    -33.515991 -3.300013e+01  1.000000e+00  1.000000e+00
3-13:3-9:2    -50.016054  0.000000e+00  1.000000e+00  1.000000e+00
3-13:3-9:3    -16.367932 -7.040101e-01  1.000000e+00  1.000000e+00
3-13:4-11:2   -50.016054  0.000000e+00  1.000000e+00  1.000000e+00
3-13:4-11:4   -50.016054  0.000000e+00  1.000000e+00  1.000000e+00
3-13:4-11:6   -50.016054  0.000000e+00  1.000000e+00  1.000000e+00
3-13:4-17:1   -50.016054  0.000000e+00  1.000000e+00  1.000000e+00
3-13:4-17:2   -50.016054  0.000000e+00  1.000000e+00  1.000000e+00
3-13:4-17:3   -50.016054  0.000000e+00  1.000000e+00  1.000000e+00
3-13:4-17:5   -33.515991 -3.300013e+01  1.000000e+00  1.000000e+00
3-13:4-23:2   -50.016054  0.000000e+00  1.000000e+00  1.000000e+00
3-13:4-23:4   -33.515991 -3.300013e+01  1.000000e+00  1.000000e+00
3-13:4-23:5   -50.016054  0.000000e+00  1.000000e+00  1.000000e+00
3-13:4-4:1    -50.016054  0.000000e+00  1.000000e+00  1.000000e+00
3-13:4-4:2    -33.367996  3.329612e+01  1.000000e+00  1.000000e+00
3-13:4-4:3    -50.016054  0.000000e+00  1.000000e+00  1.000000e+00
3-13:4-4:5    -33.515991 -3.300013e+01  1.000000e+00  1.000000e+00
3-13:5-12:1   -50.016054  0.000000e+00  1.000000e+00  1.000000e+00
3-13:5-12:2   -50.016054  0.000000e+00  1.000000e+00  1.000000e+00
3-13:5-12:5   -50.016054  0.000000e+00  1.000000e+00  1.000000e+00
3-13:5-18:3   -50.016054  0.000000e+00  1.000000e+00  1.000000e+00
3-13:5-18:4   -50.016054  0.000000e+00  1.000000e+00  1.000000e+00
3-13:5-18:6   -50.016054  0.000000e+00  1.000000e+00  1.000000e+00
3-13:5-24:1   -50.016054  0.000000e+00  1.000000e+00  1.000000e+00
3-13:5-24:2   -33.515991 -3.300013e+01  1.000000e+00  1.000000e+00
3-13:5-5:1    -50.016054  0.000000e+00  1.000000e+00  1.000000e+00
3-13:5-5:3    -33.515991 -3.300013e+01  1.000000e+00  1.000000e+00
3-13:5-5:5    -50.016054  0.000000e+00  1.000000e+00  1.000000e+00
3-13:6-13:3   -50.016054  0.000000e+00  1.000000e+00  1.000000e+00
3-13:6-19:1   -50.016054  0.000000e+00  1.000000e+00  1.000000e+00
3-13:6-19:5   -33.515991 -3.300013e+01  1.000000e+00  1.000000e+00
3-13:6-25:1   -50.016054  0.000000e+00  1.000000e+00  1.000000e+00
3-13:6-25:3   -50.016054  0.000000e+00  1.000000e+00  1.000000e+00
3-13:6-25:5   -50.016054  0.000000e+00  1.000000e+00  1.000000e+00
3-13:6-25:6   -50.016054  0.000000e+00  1.000000e+00  1.000000e+00
3-13:6-6:1    -50.016054  0.000000e+00  1.000000e+00  1.000000e+00
3-13:6-6:2    -50.016054  0.000000e+00  1.000000e+00  1.000000e+00
3-13:6-6:3    -50.016054  0.000000e+00  1.000000e+00  1.000000e+00
3-13:6-6:6    -16.367932 -7.040101e-01  1.000000e+00  1.000000e+00
3-13:7-27:2   -50.016054  0.000000e+00  1.000000e+00  1.000000e+00
3-13:7-27:3   -33.367996  3.329612e+01  1.000000e+00  1.000000e+00
3-13:7-27:4   -33.515991 -3.300013e+01  1.000000e+00  1.000000e+00
3-13:7-27:6   -33.367996  3.329612e+01  1.000000e+00  1.000000e+00
3-15:1-14:3   -50.016054  0.000000e+00  1.000000e+00  1.000000e+00
3-15:1-1:1    -50.016054  0.000000e+00  1.000000e+00  1.000000e+00
3-15:1-20:2   -33.515991 -3.300013e+01  1.000000e+00  1.000000e+00
3-15:1-20:3   -33.367996  3.329612e+01  1.000000e+00  1.000000e+00
3-15:1-20:6   -50.016054  0.000000e+00  1.000000e+00  1.000000e+00
3-15:1-26:2   -50.016054  0.000000e+00  1.000000e+00  1.000000e+00
3-15:2-21:2   -50.016054  0.000000e+00  1.000000e+00  1.000000e+00
3-15:2-2:2    -50.016054  0.000000e+00  1.000000e+00  1.000000e+00
3-15:2-8:1    -50.016054  0.000000e+00  1.000000e+00  1.000000e+00
3-15:2-8:2    -50.016054  0.000000e+00  1.000000e+00  1.000000e+00
3-15:3-10:2   -50.016054  0.000000e+00  1.000000e+00  1.000000e+00
3-15:3-16:2   -50.016054  0.000000e+00  1.000000e+00  1.000000e+00
3-15:3-22:2   -50.016054  0.000000e+00  1.000000e+00  1.000000e+00
3-15:3-3:2    -50.016054  0.000000e+00  1.000000e+00  1.000000e+00
3-15:3-9:2    -50.016054  0.000000e+00  1.000000e+00  1.000000e+00
3-15:4-11:1   -50.016054  0.000000e+00  1.000000e+00  1.000000e+00
3-15:4-11:3   -50.016054  0.000000e+00  1.000000e+00  1.000000e+00
3-15:4-11:4   -50.016054  0.000000e+00  1.000000e+00  1.000000e+00
3-15:4-11:6   -50.016054  0.000000e+00  1.000000e+00  1.000000e+00
3-15:4-17:2   -50.016054  0.000000e+00  1.000000e+00  1.000000e+00
3-15:4-23:1   -33.515991 -3.300013e+01  1.000000e+00  1.000000e+00
3-15:4-23:2   -50.016054  0.000000e+00  1.000000e+00  1.000000e+00
3-15:4-4:3    -50.016054  0.000000e+00  1.000000e+00  1.000000e+00
3-15:5-12:2   -50.016054  0.000000e+00  1.000000e+00  1.000000e+00
3-15:5-18:1   -50.016054  0.000000e+00  1.000000e+00  1.000000e+00
3-15:5-18:2   -50.016054  0.000000e+00  1.000000e+00  1.000000e+00
3-15:5-18:3   -50.016054  0.000000e+00  1.000000e+00  1.000000e+00
3-15:5-18:4   -50.016054  0.000000e+00  1.000000e+00  1.000000e+00
3-15:5-18:5   -50.016054  0.000000e+00  1.000000e+00  1.000000e+00
3-15:5-18:6   -50.016054  0.000000e+00  1.000000e+00  1.000000e+00
3-15:5-24:1   -33.515991 -3.300013e+01  1.000000e+00  1.000000e+00
3-15:5-24:2   -50.016054  0.000000e+00  1.000000e+00  1.000000e+00
3-15:5-5:2    -50.016054  0.000000e+00  1.000000e+00  1.000000e+00
3-15:6-13:1   -33.515991 -3.300013e+01  1.000000e+00  1.000000e+00
3-15:6-13:2   -50.016054  0.000000e+00  1.000000e+00  1.000000e+00
3-15:6-19:2   -50.016054  0.000000e+00  1.000000e+00  1.000000e+00
3-15:6-25:3   -50.016054  0.000000e+00  1.000000e+00  1.000000e+00
3-15:6-25:6   -33.367996  3.329612e+01  1.000000e+00  1.000000e+00
3-15:6-6:2    -50.016054  0.000000e+00  1.000000e+00  1.000000e+00
3-15:7-27:2   -50.016054  0.000000e+00  1.000000e+00  1.000000e+00
3-15:7-27:3   -50.016054  0.000000e+00  1.000000e+00  1.000000e+00
3-15:7-27:6   -50.016054  0.000000e+00  1.000000e+00  1.000000e+00
3-19:3-16:5   -50.016054  0.000000e+00  1.000000e+00  1.000000e+00
3-19:6-13:6   -50.016054  0.000000e+00  1.000000e+00  1.000000e+00
3-19:6-19:3   -50.016054  0.000000e+00  1.000000e+00  1.000000e+00
3-20:1-14:3   -50.016054  0.000000e+00  1.000000e+00  1.000000e+00
3-20:1-14:4   -33.367996  3.329612e+01  1.000000e+00  1.000000e+00
3-20:1-14:5   -50.016054  0.000000e+00  1.000000e+00  1.000000e+00
3-20:1-14:6   -50.016054  0.000000e+00  1.000000e+00  1.000000e+00
3-20:1-1:3    -33.367996  3.329612e+01  1.000000e+00  1.000000e+00
3-20:1-1:5    -50.016054  0.000000e+00  1.000000e+00  1.000000e+00
3-20:1-1:6    -33.367996  3.329612e+01  1.000000e+00  1.000000e+00
3-20:1-20:4   -33.515991 -3.300013e+01  1.000000e+00  1.000000e+00
3-20:1-26:1   -50.016054  0.000000e+00  1.000000e+00  1.000000e+00
3-20:1-26:2   -50.016054  0.000000e+00  1.000000e+00  1.000000e+00
3-20:1-7:1    -50.016054  0.000000e+00  1.000000e+00  1.000000e+00
3-20:1-7:2    -50.016054  0.000000e+00  1.000000e+00  1.000000e+00
3-20:1-7:5    -33.515991 -3.300013e+01  1.000000e+00  1.000000e+00
3-20:2-21:2   -50.016054  0.000000e+00  1.000000e+00  1.000000e+00
3-20:2-21:3   -50.016054  0.000000e+00  1.000000e+00  1.000000e+00
3-20:2-21:6   -16.367932 -7.040101e-01  1.000000e+00  1.000000e+00
3-20:2-2:2    -50.016054  0.000000e+00  1.000000e+00  1.000000e+00
3-20:2-2:5    -33.515991 -3.300013e+01  1.000000e+00  1.000000e+00
3-20:2-8:1    -50.016054  0.000000e+00  1.000000e+00  1.000000e+00
3-20:2-8:2    -33.367996  3.329612e+01  1.000000e+00  1.000000e+00
3-20:3-10:2   -50.016054  0.000000e+00  1.000000e+00  1.000000e+00
3-20:3-16:1   -33.367996  3.329612e+01  1.000000e+00  1.000000e+00
3-20:3-16:5   -50.016054  0.000000e+00  1.000000e+00  1.000000e+00
3-20:3-22:2   -50.016054  0.000000e+00  1.000000e+00  1.000000e+00
3-20:3-3:2    -50.016054  0.000000e+00  1.000000e+00  1.000000e+00
3-20:3-9:1    -33.515991 -3.300013e+01  1.000000e+00  1.000000e+00
3-20:3-9:2    -50.016054  0.000000e+00  1.000000e+00  1.000000e+00
3-20:3-9:3    -50.016054  0.000000e+00  1.000000e+00  1.000000e+00
3-20:4-11:4   -50.016054  0.000000e+00  1.000000e+00  1.000000e+00
3-20:4-17:1   -50.016054  0.000000e+00  1.000000e+00  1.000000e+00
3-20:4-17:2   -50.016054  0.000000e+00  1.000000e+00  1.000000e+00
3-20:4-17:3   -50.016054  0.000000e+00  1.000000e+00  1.000000e+00
3-20:4-23:3   -50.016054  0.000000e+00  1.000000e+00  1.000000e+00
3-20:4-23:5   -33.515991 -3.300013e+01  1.000000e+00  1.000000e+00
3-20:4-4:2    -50.016054  0.000000e+00  1.000000e+00  1.000000e+00
3-20:4-4:3    -50.016054  0.000000e+00  1.000000e+00  1.000000e+00
3-20:4-4:5    -33.367996  3.329612e+01  1.000000e+00  1.000000e+00
3-20:5-12:1   -50.016054  0.000000e+00  1.000000e+00  1.000000e+00
3-20:5-18:4   -50.016054  0.000000e+00  1.000000e+00  1.000000e+00
3-20:5-18:5   -50.016054  0.000000e+00  1.000000e+00  1.000000e+00
3-20:5-24:2   -50.016054  0.000000e+00  1.000000e+00  1.000000e+00
3-20:5-24:3   -33.515991 -3.300013e+01  1.000000e+00  1.000000e+00
3-20:5-24:5   -50.016054  0.000000e+00  1.000000e+00  1.000000e+00
3-20:5-5:1    -33.367996  3.329612e+01  1.000000e+00  1.000000e+00
3-20:5-5:2    -33.515991 -3.300013e+01  1.000000e+00  1.000000e+00
3-20:5-5:3    -33.515991 -3.300013e+01  1.000000e+00  1.000000e+00
3-20:5-5:5    -33.515991 -3.300013e+01  1.000000e+00  1.000000e+00
3-20:6-13:2   -50.016054  0.000000e+00  1.000000e+00  1.000000e+00
3-20:6-13:5   -50.016054  0.000000e+00  1.000000e+00  1.000000e+00
3-20:6-19:1   -33.367996  3.329612e+01  1.000000e+00  1.000000e+00
3-20:6-19:2   -50.016054  0.000000e+00  1.000000e+00  1.000000e+00
3-20:6-25:3   -50.016054  0.000000e+00  1.000000e+00  1.000000e+00
3-20:6-25:6   -50.016054  0.000000e+00  1.000000e+00  1.000000e+00
3-20:6-6:1    -33.367996  3.329612e+01  1.000000e+00  1.000000e+00
3-20:6-6:2    -50.016054  0.000000e+00  1.000000e+00  1.000000e+00
3-20:6-6:3    -50.016054  0.000000e+00  1.000000e+00  1.000000e+00
3-20:6-6:5    -50.016054  0.000000e+00  1.000000e+00  1.000000e+00
3-20:7-27:4   -50.016054  0.000000e+00  1.000000e+00  1.000000e+00
3-20:7-27:5   -50.016054  0.000000e+00  1.000000e+00  1.000000e+00
3-21:1-14:2   -50.016054  0.000000e+00  1.000000e+00  1.000000e+00
3-21:1-1:1    -33.367996  3.329612e+01  1.000000e+00  1.000000e+00
3-21:1-1:2    -50.016054  0.000000e+00  1.000000e+00  1.000000e+00
3-21:1-20:1   -50.016054  0.000000e+00  1.000000e+00  1.000000e+00
3-21:1-20:2   -50.016054  0.000000e+00  1.000000e+00  1.000000e+00
3-21:1-20:3   -33.515991 -3.300013e+01  1.000000e+00  1.000000e+00
3-21:1-7:1    -33.367996  3.329612e+01  1.000000e+00  1.000000e+00
3-21:1-7:2    -50.016054  0.000000e+00  1.000000e+00  1.000000e+00
3-21:2-15:2   -33.367996  3.329612e+01  1.000000e+00  1.000000e+00
3-21:2-21:2   -16.367932 -7.040101e-01  1.000000e+00  1.000000e+00
3-21:2-2:2    -50.016054  0.000000e+00  1.000000e+00  1.000000e+00
3-21:2-8:2    -33.367996  3.329612e+01  1.000000e+00  1.000000e+00
3-21:3-10:2   -33.515991 -3.300013e+01  1.000000e+00  1.000000e+00
3-21:3-16:2   -33.515991 -3.300013e+01  1.000000e+00  1.000000e+00
3-21:3-22:2   -33.515991 -3.300013e+01  1.000000e+00  1.000000e+00
3-21:3-3:2    -33.367996  3.329612e+01  1.000000e+00  1.000000e+00
3-21:3-9:2    -50.016054  0.000000e+00  1.000000e+00  1.000000e+00
3-21:4-11:3   -50.016054  0.000000e+00  1.000000e+00  1.000000e+00
3-21:4-11:5   -50.016054  0.000000e+00  1.000000e+00  1.000000e+00
3-21:4-11:6   -50.016054  0.000000e+00  1.000000e+00  1.000000e+00
3-21:4-17:2   -33.515991 -3.300013e+01  1.000000e+00  1.000000e+00
3-21:4-23:2   -33.515991 -3.300013e+01  1.000000e+00  1.000000e+00
3-21:5-12:2   -50.016054  0.000000e+00  1.000000e+00  1.000000e+00
3-21:5-18:3   -50.016054  0.000000e+00  1.000000e+00  1.000000e+00
3-21:5-18:4   -50.016054  0.000000e+00  1.000000e+00  1.000000e+00
3-21:5-18:5   -50.016054  0.000000e+00  1.000000e+00  1.000000e+00
3-21:5-18:6   -50.016054  0.000000e+00  1.000000e+00  1.000000e+00
3-21:5-5:2    -50.016054  0.000000e+00  1.000000e+00  1.000000e+00
3-21:6-19:2   -50.016054  0.000000e+00  1.000000e+00  1.000000e+00
3-21:6-25:2   -50.016054  0.000000e+00  1.000000e+00  1.000000e+00
3-21:6-6:1    -33.367996  3.329612e+01  1.000000e+00  1.000000e+00
3-21:7-27:1   -50.016054  0.000000e+00  1.000000e+00  1.000000e+00
3-21:7-27:6   -16.367932 -7.040101e-01  1.000000e+00  1.000000e+00
3-22:1-1:3    -50.016054  0.000000e+00  1.000000e+00  1.000000e+00
3-22:1-26:5   -50.016054  0.000000e+00  1.000000e+00  1.000000e+00
3-22:2-15:6   -50.016054  0.000000e+00  1.000000e+00  1.000000e+00
3-22:2-21:3   -50.016054  0.000000e+00  1.000000e+00  1.000000e+00
3-22:2-21:4   -50.016054  0.000000e+00  1.000000e+00  1.000000e+00
3-22:2-21:6   -50.016054  0.000000e+00  1.000000e+00  1.000000e+00
3-22:2-2:3    -50.016054  0.000000e+00  1.000000e+00  1.000000e+00
3-22:2-2:6    -33.515991 -3.300013e+01  1.000000e+00  1.000000e+00
3-22:3-10:4   -33.515991 -3.300013e+01  1.000000e+00  1.000000e+00
3-22:3-10:6   -50.016054  0.000000e+00  1.000000e+00  1.000000e+00
3-22:3-16:4   -33.515991 -3.300013e+01  1.000000e+00  1.000000e+00
3-22:3-22:3   -50.016054  0.000000e+00  1.000000e+00  1.000000e+00
3-22:3-22:4   -50.016054  0.000000e+00  1.000000e+00  1.000000e+00
3-22:3-22:5   -50.016054  0.000000e+00  1.000000e+00  1.000000e+00
3-22:3-22:6   -33.515991 -3.300013e+01  1.000000e+00  1.000000e+00
3-22:3-3:4    -50.016054  0.000000e+00  1.000000e+00  1.000000e+00
3-22:3-3:6    -50.016054  0.000000e+00  1.000000e+00  1.000000e+00
3-22:6-13:6   -50.016054  0.000000e+00  1.000000e+00  1.000000e+00
3-22:6-19:4   -50.016054  0.000000e+00  1.000000e+00  1.000000e+00
3-22:6-6:6    -33.367996  3.329612e+01  1.000000e+00  1.000000e+00
3-23:1-14:2   -50.016054  0.000000e+00  1.000000e+00  1.000000e+00
3-23:1-1:2    -33.367996  3.329612e+01  1.000000e+00  1.000000e+00
3-23:1-20:1   -50.016054  0.000000e+00  1.000000e+00  1.000000e+00
3-23:1-20:2   -50.016054  0.000000e+00  1.000000e+00  1.000000e+00
3-23:1-26:2   -33.515991 -3.300013e+01  1.000000e+00  1.000000e+00
3-23:1-7:2    -50.016054  0.000000e+00  1.000000e+00  1.000000e+00
3-23:2-15:2   -50.016054  0.000000e+00  1.000000e+00  1.000000e+00
3-23:2-21:2   -50.016054  0.000000e+00  1.000000e+00  1.000000e+00
3-23:2-2:2    -50.016054  0.000000e+00  1.000000e+00  1.000000e+00
3-23:2-8:2    -33.515991 -3.300013e+01  1.000000e+00  1.000000e+00
3-23:3-16:2   -33.367996  3.329612e+01  1.000000e+00  1.000000e+00
3-23:4-11:3   -50.016054  0.000000e+00  1.000000e+00  1.000000e+00
3-23:4-11:4   -50.016054  0.000000e+00  1.000000e+00  1.000000e+00
3-23:4-11:5   -50.016054  0.000000e+00  1.000000e+00  1.000000e+00
3-23:4-11:6   -50.016054  0.000000e+00  1.000000e+00  1.000000e+00
3-23:4-23:2   -33.515991 -3.300013e+01  1.000000e+00  1.000000e+00
3-23:5-18:3   -50.016054  0.000000e+00  1.000000e+00  1.000000e+00
3-23:5-18:4   -50.016054  0.000000e+00  1.000000e+00  1.000000e+00
3-23:5-18:5   -50.016054  0.000000e+00  1.000000e+00  1.000000e+00
3-23:5-18:6   -50.016054  0.000000e+00  1.000000e+00  1.000000e+00
3-23:5-24:2   -50.016054  0.000000e+00  1.000000e+00  1.000000e+00
3-23:5-5:2    -50.016054  0.000000e+00  1.000000e+00  1.000000e+00
3-23:6-25:2   -50.016054  0.000000e+00  1.000000e+00  1.000000e+00
3-23:6-25:3   -16.367932 -7.040101e-01  1.000000e+00  1.000000e+00
3-23:7-27:1   -33.367996  3.329612e+01  1.000000e+00  1.000000e+00
3-23:7-27:2   -50.016054  0.000000e+00  1.000000e+00  1.000000e+00
3-30-3:1-14:1 -33.515991 -3.300013e+01  1.000000e+00  1.000000e+00
3-30-3:1-14:5 -50.016054  0.000000e+00  1.000000e+00  1.000000e+00
3-30-3:1-20:3 -50.016054  0.000000e+00  1.000000e+00  1.000000e+00
3-30-3:1-20:5 -33.515991 -3.300013e+01  1.000000e+00  1.000000e+00
3-30-3:1-26:1 -33.515991 -3.300013e+01  1.000000e+00  1.000000e+00
3-30-3:1-7:3  -33.515991 -3.300013e+01  1.000000e+00  1.000000e+00
3-30-3:1-7:5  -33.515991 -3.300013e+01  1.000000e+00  1.000000e+00
3-30-3:2-15:3 -33.515991 -3.300013e+01  1.000000e+00  1.000000e+00
3-30-3:2-21:1 -50.016054  0.000000e+00  1.000000e+00  1.000000e+00
3-30-3:2-21:2 -50.016054  0.000000e+00  1.000000e+00  1.000000e+00
3-30-3:2-21:3 -33.515991 -3.300013e+01  1.000000e+00  1.000000e+00
3-30-3:2-2:1  -50.016054  0.000000e+00  1.000000e+00  1.000000e+00
3-30-3:2-2:2  -50.016054  0.000000e+00  1.000000e+00  1.000000e+00
3-30-3:2-8:1  -50.016054  0.000000e+00  1.000000e+00  1.000000e+00
3-30-3:2-8:3  -33.515991 -3.300013e+01  1.000000e+00  1.000000e+00
3-30-3:2-8:5  -33.515991 -3.300013e+01  1.000000e+00  1.000000e+00
3-30-3:3-10:1 -50.016054  0.000000e+00  1.000000e+00  1.000000e+00
3-30-3:3-10:2 -50.016054  0.000000e+00  1.000000e+00  1.000000e+00
3-30-3:3-16:3 -50.016054  0.000000e+00  1.000000e+00  1.000000e+00
3-30-3:3-16:5 -33.515991 -3.300013e+01  1.000000e+00  1.000000e+00
3-30-3:3-22:1 -50.016054  0.000000e+00  1.000000e+00  1.000000e+00
3-30-3:3-3:2  -50.016054  0.000000e+00  1.000000e+00  1.000000e+00
3-30-3:3-9:1  -50.016054  0.000000e+00  1.000000e+00  1.000000e+00
3-30-3:3-9:3  -33.515991 -3.300013e+01  1.000000e+00  1.000000e+00
3-30-3:4-11:1 -50.016054  0.000000e+00  1.000000e+00  1.000000e+00
3-30-3:4-11:4 -50.016054  0.000000e+00  1.000000e+00  1.000000e+00
3-30-3:4-11:6 -50.016054  0.000000e+00  1.000000e+00  1.000000e+00
3-30-3:4-17:1 -33.515991 -3.300013e+01  1.000000e+00  1.000000e+00
3-30-3:4-17:3 -33.515991 -3.300013e+01  1.000000e+00  1.000000e+00
3-30-3:4-23:1 -33.515991 -3.300013e+01  1.000000e+00  1.000000e+00
3-30-3:4-23:2 -50.016054  0.000000e+00  1.000000e+00  1.000000e+00
3-30-3:4-23:3 -50.016054  0.000000e+00  1.000000e+00  1.000000e+00
3-30-3:4-23:5 -50.016054  0.000000e+00  1.000000e+00  1.000000e+00
3-30-3:4-4:1  -50.016054  0.000000e+00  1.000000e+00  1.000000e+00
3-30-3:4-4:3  -33.515991 -3.300013e+01  1.000000e+00  1.000000e+00
3-30-3:5-12:1 -33.515991 -3.300013e+01  1.000000e+00  1.000000e+00
3-30-3:5-12:2 -50.016054  0.000000e+00  1.000000e+00  1.000000e+00
3-30-3:5-18:3 -50.016054  0.000000e+00  1.000000e+00  1.000000e+00
3-30-3:5-18:4 -50.016054  0.000000e+00  1.000000e+00  1.000000e+00
3-30-3:5-18:5 -50.016054  0.000000e+00  1.000000e+00  1.000000e+00
3-30-3:5-18:6 -50.016054  0.000000e+00  1.000000e+00  1.000000e+00
3-30-3:5-24:1 -33.515991 -3.300013e+01  1.000000e+00  1.000000e+00
3-30-3:5-24:2 -50.016054  0.000000e+00  1.000000e+00  1.000000e+00
3-30-3:5-24:3 -33.515991 -3.300013e+01  1.000000e+00  1.000000e+00
3-30-3:5-5:1  -50.016054  0.000000e+00  1.000000e+00  1.000000e+00
3-30-3:5-5:2  -50.016054  0.000000e+00  1.000000e+00  1.000000e+00
3-30-3:5-5:3  -50.016054  0.000000e+00  1.000000e+00  1.000000e+00
3-30-3:6-13:2 -33.515991 -3.300013e+01  1.000000e+00  1.000000e+00
3-30-3:6-13:3 -33.515991 -3.300013e+01  1.000000e+00  1.000000e+00
3-30-3:6-19:1 -50.016054  0.000000e+00  1.000000e+00  1.000000e+00
3-30-3:6-19:3 -50.016054  0.000000e+00  1.000000e+00  1.000000e+00
3-30-3:6-25:1 -33.515991 -3.300013e+01  1.000000e+00  1.000000e+00
3-30-3:6-25:3 -50.016054  0.000000e+00  1.000000e+00  1.000000e+00
3-30-3:6-25:4 -50.016054  0.000000e+00  1.000000e+00  1.000000e+00
3-30-3:6-6:2  -33.367996  3.329612e+01  1.000000e+00  1.000000e+00
3-30-3:6-6:3  -50.016054  0.000000e+00  1.000000e+00  1.000000e+00
3-30-3:6-6:5  -33.515991 -3.300013e+01  1.000000e+00  1.000000e+00
3-30-3:7-27:3 -50.016054  0.000000e+00  1.000000e+00  1.000000e+00
3-30-3:7-27:5 -33.515991 -3.300013e+01  1.000000e+00  1.000000e+00
3-30-3:7-27:6 -50.016054  0.000000e+00  1.000000e+00  1.000000e+00
3-30:1-14:1   -50.016054  0.000000e+00  1.000000e+00  1.000000e+00
3-30:1-14:2   -50.016054  0.000000e+00  1.000000e+00  1.000000e+00
3-30:1-14:3   -50.016054  0.000000e+00  1.000000e+00  1.000000e+00
3-30:1-1:1    -50.016054  0.000000e+00  1.000000e+00  1.000000e+00
3-30:1-1:2    -50.016054  0.000000e+00  1.000000e+00  1.000000e+00
3-30:1-20:3   -50.016054  0.000000e+00  1.000000e+00  1.000000e+00
3-30:1-26:1   -16.367932 -7.040101e-01  1.000000e+00  1.000000e+00
3-30:1-26:2   -33.515991 -3.300013e+01  1.000000e+00  1.000000e+00
3-30:1-7:1    -33.515991 -3.300013e+01  1.000000e+00  1.000000e+00
3-30:1-7:2    -50.016054  0.000000e+00  1.000000e+00  1.000000e+00
3-30:2-15:2   -50.016054  0.000000e+00  1.000000e+00  1.000000e+00
3-30:2-21:2   -33.515991 -3.300013e+01  1.000000e+00  1.000000e+00
3-30:3-10:2   -33.367996  3.329612e+01  1.000000e+00  1.000000e+00
3-30:3-16:1   -33.515991 -3.300013e+01  1.000000e+00  1.000000e+00
3-30:3-16:2   -33.367996  3.329612e+01  1.000000e+00  1.000000e+00
3-30:3-22:2   -33.515991 -3.300013e+01  1.000000e+00  1.000000e+00
3-30:3-3:2    -33.515991 -3.300013e+01  1.000000e+00  1.000000e+00
3-30:3-9:1    -33.367996  3.329612e+01  1.000000e+00  1.000000e+00
3-30:3-9:2    -33.515991 -3.300013e+01  1.000000e+00  1.000000e+00
3-30:4-11:1   -50.016054  0.000000e+00  1.000000e+00  1.000000e+00
3-30:4-11:3   -50.016054  0.000000e+00  1.000000e+00  1.000000e+00
3-30:4-11:4   -50.016054  0.000000e+00  1.000000e+00  1.000000e+00
3-30:4-11:5   -50.016054  0.000000e+00  1.000000e+00  1.000000e+00
3-30:4-11:6   -50.016054  0.000000e+00  1.000000e+00  1.000000e+00
3-30:4-17:2   -33.515991 -3.300013e+01  1.000000e+00  1.000000e+00
3-30:4-23:1   -33.515991 -3.300013e+01  1.000000e+00  1.000000e+00
3-30:4-23:2   -50.016054  0.000000e+00  1.000000e+00  1.000000e+00
3-30:4-23:3   -16.367932 -7.040101e-01  1.000000e+00  1.000000e+00
3-30:4-4:1    -50.016054  0.000000e+00  1.000000e+00  1.000000e+00
3-30:4-4:2    -50.016054  0.000000e+00  1.000000e+00  1.000000e+00
3-30:5-12:2   -33.515991 -3.300013e+01  1.000000e+00  1.000000e+00
3-30:5-18:1   -50.016054  0.000000e+00  1.000000e+00  1.000000e+00
3-30:5-18:3   -50.016054  0.000000e+00  1.000000e+00  1.000000e+00
3-30:5-18:4   -50.016054  0.000000e+00  1.000000e+00  1.000000e+00
3-30:5-18:5   -50.016054  0.000000e+00  1.000000e+00  1.000000e+00
3-30:5-18:6   -50.016054  0.000000e+00  1.000000e+00  1.000000e+00
3-30:5-24:2   -50.016054  0.000000e+00  1.000000e+00  1.000000e+00
3-30:5-5:1    -33.515991 -3.300013e+01  1.000000e+00  1.000000e+00
3-30:5-5:2    -50.016054  0.000000e+00  1.000000e+00  1.000000e+00
3-30:6-13:2   -50.016054  0.000000e+00  1.000000e+00  1.000000e+00
3-30:6-19:2   -33.515991 -3.300013e+01  1.000000e+00  1.000000e+00
3-30:6-25:1   -50.016054  0.000000e+00  1.000000e+00  1.000000e+00
3-30:6-25:3   -50.016054  0.000000e+00  1.000000e+00  1.000000e+00
3-30:6-6:1    -33.515991 -3.300013e+01  1.000000e+00  1.000000e+00
3-30:7-27:3   -50.016054  0.000000e+00  1.000000e+00  1.000000e+00
3-33:1-14:1   -50.016054  0.000000e+00  1.000000e+00  1.000000e+00
3-33:1-14:2   -33.367996  3.329612e+01  1.000000e+00  1.000000e+00
3-33:1-14:3   -33.515991 -3.300013e+01  1.000000e+00  1.000000e+00
3-33:1-14:5   -50.016054  0.000000e+00  1.000000e+00  1.000000e+00
3-33:1-1:1    -50.016054  0.000000e+00  1.000000e+00  1.000000e+00
3-33:1-1:2    -33.515991 -3.300013e+01  1.000000e+00  1.000000e+00
3-33:1-20:1   -50.016054  0.000000e+00  1.000000e+00  1.000000e+00
3-33:1-20:3   -50.016054  0.000000e+00  1.000000e+00  1.000000e+00
3-33:1-26:2   -50.016054  0.000000e+00  1.000000e+00  1.000000e+00
3-33:1-7:1    -50.016054  0.000000e+00  1.000000e+00  1.000000e+00
3-33:1-7:2    -50.016054  0.000000e+00  1.000000e+00  1.000000e+00
3-33:2-15:1   -50.016054  0.000000e+00  1.000000e+00  1.000000e+00
3-33:2-15:2   -50.016054  0.000000e+00  1.000000e+00  1.000000e+00
3-33:2-21:1   -33.367996  3.329612e+01  1.000000e+00  1.000000e+00
3-33:2-21:2   -33.367996  3.329612e+01  1.000000e+00  1.000000e+00
3-33:2-2:2    -50.016054  0.000000e+00  1.000000e+00  1.000000e+00
3-33:2-8:2    -33.367996  3.329612e+01  1.000000e+00  1.000000e+00
3-33:3-16:1   -50.016054  0.000000e+00  1.000000e+00  1.000000e+00
3-33:3-3:2    -50.016054  0.000000e+00  1.000000e+00  1.000000e+00
3-33:3-9:2    -50.016054  0.000000e+00  1.000000e+00  1.000000e+00
3-33:4-11:3   -50.016054  0.000000e+00  1.000000e+00  1.000000e+00
3-33:4-11:4   -50.016054  0.000000e+00  1.000000e+00  1.000000e+00
3-33:4-11:5   -50.016054  0.000000e+00  1.000000e+00  1.000000e+00
3-33:4-11:6   -50.016054  0.000000e+00  1.000000e+00  1.000000e+00
3-33:4-17:1   -33.515991 -3.300013e+01  1.000000e+00  1.000000e+00
3-33:4-17:2   -50.016054  0.000000e+00  1.000000e+00  1.000000e+00
3-33:4-23:1   -50.016054  0.000000e+00  1.000000e+00  1.000000e+00
3-33:4-23:2   -50.016054  0.000000e+00  1.000000e+00  1.000000e+00
3-33:4-4:1    -33.515991 -3.300013e+01  1.000000e+00  1.000000e+00
3-33:4-4:2    -50.016054  0.000000e+00  1.000000e+00  1.000000e+00
3-33:4-4:3    -33.367996  3.329612e+01  1.000000e+00  1.000000e+00
3-33:5-12:1   -33.515991 -3.300013e+01  1.000000e+00  1.000000e+00
3-33:5-12:2   -50.016054  0.000000e+00  1.000000e+00  1.000000e+00
3-33:5-18:3   -50.016054  0.000000e+00  1.000000e+00  1.000000e+00
3-33:5-18:4   -50.016054  0.000000e+00  1.000000e+00  1.000000e+00
3-33:5-18:5   -50.016054  0.000000e+00  1.000000e+00  1.000000e+00
3-33:5-18:6   -50.016054  0.000000e+00  1.000000e+00  1.000000e+00
3-33:5-24:2   -50.016054  0.000000e+00  1.000000e+00  1.000000e+00
3-33:5-24:3   -33.515991 -3.300013e+01  1.000000e+00  1.000000e+00
3-33:5-24:5   -33.515991 -3.300013e+01  1.000000e+00  1.000000e+00
3-33:5-5:1    -50.016054  0.000000e+00  1.000000e+00  1.000000e+00
3-33:6-13:2   -50.016054  0.000000e+00  1.000000e+00  1.000000e+00
3-33:6-19:2   -33.515991 -3.300013e+01  1.000000e+00  1.000000e+00
3-33:6-25:1   -33.515991 -3.300013e+01  1.000000e+00  1.000000e+00
3-33:6-25:2   -50.016054  0.000000e+00  1.000000e+00  1.000000e+00
3-33:6-25:3   -50.016054  0.000000e+00  1.000000e+00  1.000000e+00
3-33:6-6:1    -50.016054  0.000000e+00  1.000000e+00  1.000000e+00
3-33:6-6:2    -50.016054  0.000000e+00  1.000000e+00  1.000000e+00
3-33:7-27:1   -50.016054  0.000000e+00  1.000000e+00  1.000000e+00
3-33:7-27:2   -50.016054  0.000000e+00  1.000000e+00  1.000000e+00
3-33:7-27:3   -33.367996  3.329612e+01  1.000000e+00  1.000000e+00
3-33:7-27:5   -33.367996  3.329612e+01  1.000000e+00  1.000000e+00
3-33:7-27:6   -33.367996  3.329612e+01  1.000000e+00  1.000000e+00
3-35:1-26:4   -50.016054  0.000000e+00  1.000000e+00  1.000000e+00
3-35:2-15:5   -50.016054  0.000000e+00  1.000000e+00  1.000000e+00
3-35:2-15:6   -33.515991 -3.300013e+01  1.000000e+00  1.000000e+00
3-35:2-21:4   -50.016054  0.000000e+00  1.000000e+00  1.000000e+00
3-35:2-2:3    -33.515991 -3.300013e+01  1.000000e+00  1.000000e+00
3-35:2-2:6    -50.016054  0.000000e+00  1.000000e+00  1.000000e+00
3-35:2-8:4    -50.016054  0.000000e+00  1.000000e+00  1.000000e+00
3-35:3-10:6   -50.016054  0.000000e+00  1.000000e+00  1.000000e+00
3-35:3-16:3   -50.016054  0.000000e+00  1.000000e+00  1.000000e+00
3-35:3-16:4   -50.016054  0.000000e+00  1.000000e+00  1.000000e+00
3-35:3-22:4   -33.367996  3.329612e+01  1.000000e+00  1.000000e+00
3-35:3-3:4    -50.016054  0.000000e+00  1.000000e+00  1.000000e+00
3-35:3-3:6    -50.016054  0.000000e+00  1.000000e+00  1.000000e+00
3-35:4-4:4    -50.016054  0.000000e+00  1.000000e+00  1.000000e+00
3-35:6-13:4   -50.016054  0.000000e+00  1.000000e+00  1.000000e+00
3-35:6-13:5   -50.016054  0.000000e+00  1.000000e+00  1.000000e+00
3-35:6-19:4   -50.016054  0.000000e+00  1.000000e+00  1.000000e+00
3-35:7-27:4   -50.016054  0.000000e+00  1.000000e+00  1.000000e+00
3-43:1-14:1   -50.016054  0.000000e+00  1.000000e+00  1.000000e+00
3-43:1-14:6   -50.016054  0.000000e+00  1.000000e+00  1.000000e+00
3-43:1-1:5    -33.515991 -3.300013e+01  1.000000e+00  1.000000e+00
3-43:1-20:1   -50.016054  0.000000e+00  1.000000e+00  1.000000e+00
3-43:1-20:3   -50.016054  0.000000e+00  1.000000e+00  1.000000e+00
3-43:1-20:5   -50.016054  0.000000e+00  1.000000e+00  1.000000e+00
3-43:1-26:1   -33.367996  3.329612e+01  1.000000e+00  1.000000e+00
3-43:1-7:3    -50.016054  0.000000e+00  1.000000e+00  1.000000e+00
3-43:1-7:5    -16.367932 -7.040101e-01  1.000000e+00  1.000000e+00
3-43:2-15:1   -33.367996  3.329612e+01  1.000000e+00  1.000000e+00
3-43:2-21:1   -33.515991 -3.300013e+01  1.000000e+00  1.000000e+00
3-43:2-21:5   -33.367996  3.329612e+01  1.000000e+00  1.000000e+00
3-43:2-2:3    -33.515991 -3.300013e+01  1.000000e+00  1.000000e+00
3-43:2-8:1    -50.016054  0.000000e+00  1.000000e+00  1.000000e+00
3-43:2-8:3    -50.016054  0.000000e+00  1.000000e+00  1.000000e+00
3-43:3-16:1   -33.515991 -3.300013e+01  1.000000e+00  1.000000e+00
3-43:3-16:5   -16.367932 -7.040101e-01  1.000000e+00  1.000000e+00
3-43:3-22:2   -50.016054  0.000000e+00  1.000000e+00  1.000000e+00
3-43:3-3:1    -50.016054  0.000000e+00  1.000000e+00  1.000000e+00
3-43:3-3:2    -50.016054  0.000000e+00  1.000000e+00  1.000000e+00
3-43:3-9:2    -50.016054  0.000000e+00  1.000000e+00  1.000000e+00
3-43:3-9:3    -33.367996  3.329612e+01  1.000000e+00  1.000000e+00
3-43:4-11:6   -50.016054  0.000000e+00  1.000000e+00  1.000000e+00
3-43:4-17:1   -33.367996  3.329612e+01  1.000000e+00  1.000000e+00
3-43:4-17:2   -50.016054  0.000000e+00  1.000000e+00  1.000000e+00
3-43:4-17:3   -50.016054  0.000000e+00  1.000000e+00  1.000000e+00
3-43:4-23:3   -50.016054  0.000000e+00  1.000000e+00  1.000000e+00
3-43:4-23:5   -33.515991 -3.300013e+01  1.000000e+00  1.000000e+00
3-43:4-4:6    -33.367996  3.329612e+01  1.000000e+00  1.000000e+00
3-43:5-12:2   -50.016054  0.000000e+00  1.000000e+00  1.000000e+00
3-43:5-18:1   -50.016054  0.000000e+00  1.000000e+00  1.000000e+00
3-43:5-18:4   -50.016054  0.000000e+00  1.000000e+00  1.000000e+00
3-43:5-18:5   -50.016054  0.000000e+00  1.000000e+00  1.000000e+00
3-43:5-18:6   -50.016054  0.000000e+00  1.000000e+00  1.000000e+00
3-43:5-5:1    -50.016054  0.000000e+00  1.000000e+00  1.000000e+00
3-43:5-5:3    -33.515991 -3.300013e+01  1.000000e+00  1.000000e+00
3-43:6-13:3   -33.367996  3.329612e+01  1.000000e+00  1.000000e+00
3-43:6-19:1   -33.515991 -3.300013e+01  1.000000e+00  1.000000e+00
3-43:6-25:3   -50.016054  0.000000e+00  1.000000e+00  1.000000e+00
3-43:6-25:6   -16.367932 -7.040101e-01  1.000000e+00  1.000000e+00
3-43:7-27:1   -50.016054  0.000000e+00  1.000000e+00  1.000000e+00
3-43:7-27:5   -50.016054  0.000000e+00  1.000000e+00  1.000000e+00
3-43:7-27:6   -50.016054  0.000000e+00  1.000000e+00  1.000000e+00
3-47:2-2:6    -50.016054  0.000000e+00  1.000000e+00  1.000000e+00
3-47:3-10:6   -33.515991 -3.300013e+01  1.000000e+00  1.000000e+00
3-47:3-22:1   -33.515991 -3.300013e+01  1.000000e+00  1.000000e+00
3-47:3-22:5   -50.016054  0.000000e+00  1.000000e+00  1.000000e+00
3-47:6-13:3   -33.515991 -3.300013e+01  1.000000e+00  1.000000e+00
3-48:1-14:1   -50.016054  0.000000e+00  1.000000e+00  1.000000e+00
3-48:1-14:2   -50.016054  0.000000e+00  1.000000e+00  1.000000e+00
3-48:1-1:2    -50.016054  0.000000e+00  1.000000e+00  1.000000e+00
3-48:1-20:1   -50.016054  0.000000e+00  1.000000e+00  1.000000e+00
3-48:1-20:3   -50.016054  0.000000e+00  1.000000e+00  1.000000e+00
3-48:1-26:2   -50.016054  0.000000e+00  1.000000e+00  1.000000e+00
3-48:1-7:1    -33.367996  3.329612e+01  1.000000e+00  1.000000e+00
3-48:1-7:2    -50.016054  0.000000e+00  1.000000e+00  1.000000e+00
3-48:2-21:2   -33.367996  3.329612e+01  1.000000e+00  1.000000e+00
3-48:2-2:2    -50.016054  0.000000e+00  1.000000e+00  1.000000e+00
3-48:3-10:2   -33.367996  3.329612e+01  1.000000e+00  1.000000e+00
3-48:3-16:2   -50.016054  0.000000e+00  1.000000e+00  1.000000e+00
3-48:3-22:2   -16.367932 -7.040101e-01  1.000000e+00  1.000000e+00
3-48:4-11:2   -50.016054  0.000000e+00  1.000000e+00  1.000000e+00
3-48:4-11:3   -50.016054  0.000000e+00  1.000000e+00  1.000000e+00
3-48:4-11:4   -50.016054  0.000000e+00  1.000000e+00  1.000000e+00
3-48:4-11:5   -50.016054  0.000000e+00  1.000000e+00  1.000000e+00
3-48:4-11:6   -50.016054  0.000000e+00  1.000000e+00  1.000000e+00
3-48:4-17:1   -33.515991 -3.300013e+01  1.000000e+00  1.000000e+00
3-48:4-17:2   -50.016054  0.000000e+00  1.000000e+00  1.000000e+00
3-48:4-23:2   -50.016054  0.000000e+00  1.000000e+00  1.000000e+00
3-48:4-4:2    -50.016054  0.000000e+00  1.000000e+00  1.000000e+00
3-48:5-12:2   -50.016054  0.000000e+00  1.000000e+00  1.000000e+00
3-48:5-18:3   -50.016054  0.000000e+00  1.000000e+00  1.000000e+00
3-48:5-18:4   -50.016054  0.000000e+00  1.000000e+00  1.000000e+00
3-48:5-18:5   -50.016054  0.000000e+00  1.000000e+00  1.000000e+00
3-48:5-18:6   -50.016054  0.000000e+00  1.000000e+00  1.000000e+00
3-48:5-24:1   -50.016054  0.000000e+00  1.000000e+00  1.000000e+00
3-48:5-24:2   -33.367996  3.329612e+01  1.000000e+00  1.000000e+00
3-48:5-5:2    -50.016054  0.000000e+00  1.000000e+00  1.000000e+00
3-48:6-19:2   -33.515991 -3.300013e+01  1.000000e+00  1.000000e+00
3-48:6-25:1   -33.515991 -3.300013e+01  1.000000e+00  1.000000e+00
3-48:6-25:2   -50.016054  0.000000e+00  1.000000e+00  1.000000e+00
3-48:6-6:1    -33.367996  3.329612e+01  1.000000e+00  1.000000e+00
3-48:6-6:2    -50.016054  0.000000e+00  1.000000e+00  1.000000e+00
3-48:7-27:1   -33.515991 -3.300013e+01  1.000000e+00  1.000000e+00
3-48:7-27:2   -50.016054  0.000000e+00  1.000000e+00  1.000000e+00
3-48:7-27:3   -33.367996  3.329612e+01  1.000000e+00  1.000000e+00
3-49:1-14:1   -33.515991 -3.300013e+01  1.000000e+00  1.000000e+00
3-49:1-14:3   -33.367996  3.329612e+01  1.000000e+00  1.000000e+00
3-49:1-14:5   -50.016054  0.000000e+00  1.000000e+00  1.000000e+00
3-49:1-1:1    -50.016054  0.000000e+00  1.000000e+00  1.000000e+00
3-49:1-1:3    -50.016054  0.000000e+00  1.000000e+00  1.000000e+00
3-49:1-1:4    -14.060577  2.959899e-01  1.000000e+00  1.000000e+00
3-49:1-20:1   -50.016054  0.000000e+00  1.000000e+00  1.000000e+00
3-49:1-20:3   -50.016054  0.000000e+00  1.000000e+00  1.000000e+00
3-49:1-20:4   -50.016054  0.000000e+00  1.000000e+00  1.000000e+00
3-49:1-20:5   -50.016054  0.000000e+00  1.000000e+00  1.000000e+00
3-49:1-20:6   -50.016054  0.000000e+00  1.000000e+00  1.000000e+00
3-49:1-26:1   -50.016054  0.000000e+00  1.000000e+00  1.000000e+00
3-49:1-7:1    -33.515991 -3.300013e+01  1.000000e+00  1.000000e+00
3-49:1-7:3    -33.515991 -3.300013e+01  1.000000e+00  1.000000e+00
3-49:1-7:5    -50.016054  0.000000e+00  1.000000e+00  1.000000e+00
3-49:2-15:2   -50.016054  0.000000e+00  1.000000e+00  1.000000e+00
3-49:2-15:3   -50.016054  0.000000e+00  1.000000e+00  1.000000e+00
3-49:2-21:1   -33.515991 -3.300013e+01  1.000000e+00  1.000000e+00
3-49:2-21:2   -33.515991 -3.300013e+01  1.000000e+00  1.000000e+00
3-49:2-21:5   -33.367996  3.329612e+01  1.000000e+00  1.000000e+00
3-49:2-2:2    -50.016054  0.000000e+00  1.000000e+00  1.000000e+00
3-49:2-8:1    -50.016054  0.000000e+00  1.000000e+00  1.000000e+00
3-49:2-8:2    -50.016054  0.000000e+00  1.000000e+00  1.000000e+00
3-49:2-8:5    -33.515991 -3.300013e+01  1.000000e+00  1.000000e+00
3-49:3-10:1   -50.016054  0.000000e+00  1.000000e+00  1.000000e+00
3-49:3-10:2   -50.016054  0.000000e+00  1.000000e+00  1.000000e+00
3-49:3-16:1   -33.367996  3.329612e+01  1.000000e+00  1.000000e+00
3-49:3-16:2   -50.016054  0.000000e+00  1.000000e+00  1.000000e+00
3-49:3-22:2   -50.016054  0.000000e+00  1.000000e+00  1.000000e+00
3-49:3-3:1    -33.515991 -3.300013e+01  1.000000e+00  1.000000e+00
3-49:3-9:1    -50.016054  0.000000e+00  1.000000e+00  1.000000e+00
3-49:3-9:3    -50.016054  0.000000e+00  1.000000e+00  1.000000e+00
3-49:4-11:4   -50.016054  0.000000e+00  1.000000e+00  1.000000e+00
3-49:4-11:5   -50.016054  0.000000e+00  1.000000e+00  1.000000e+00
3-49:4-11:6   -50.016054  0.000000e+00  1.000000e+00  1.000000e+00
3-49:4-17:1   -50.016054  0.000000e+00  1.000000e+00  1.000000e+00
3-49:4-17:2   -50.016054  0.000000e+00  1.000000e+00  1.000000e+00
3-49:4-17:3   -33.367996  3.329612e+01  1.000000e+00  1.000000e+00
3-49:4-23:1   -50.016054  0.000000e+00  1.000000e+00  1.000000e+00
3-49:4-23:3   -50.016054  0.000000e+00  1.000000e+00  1.000000e+00
3-49:4-4:2    -50.016054  0.000000e+00  1.000000e+00  1.000000e+00
3-49:4-4:4    -16.367932 -7.040101e-01  1.000000e+00  1.000000e+00
3-49:4-4:5    -50.016054  0.000000e+00  1.000000e+00  1.000000e+00
3-49:5-12:1   -50.016054  0.000000e+00  1.000000e+00  1.000000e+00
3-49:5-18:4   -50.016054  0.000000e+00  1.000000e+00  1.000000e+00
3-49:5-18:5   -50.016054  0.000000e+00  1.000000e+00  1.000000e+00
3-49:5-18:6   -50.016054  0.000000e+00  1.000000e+00  1.000000e+00
3-49:5-24:3   -50.016054  0.000000e+00  1.000000e+00  1.000000e+00
3-49:5-24:5   -50.016054  0.000000e+00  1.000000e+00  1.000000e+00
3-49:5-24:6   -33.367996  3.329612e+01  1.000000e+00  1.000000e+00
3-49:5-5:1    -33.515991 -3.300013e+01  1.000000e+00  1.000000e+00
3-49:5-5:2    -33.367996  3.329612e+01  1.000000e+00  1.000000e+00
3-49:6-13:1   -16.367932 -7.040101e-01  1.000000e+00  1.000000e+00
3-49:6-13:2   -50.016054  0.000000e+00  1.000000e+00  1.000000e+00
3-49:6-13:3   -33.367996  3.329612e+01  1.000000e+00  1.000000e+00
3-49:6-19:2   -50.016054  0.000000e+00  1.000000e+00  1.000000e+00
3-49:6-19:3   -50.016054  0.000000e+00  1.000000e+00  1.000000e+00
3-49:6-25:1   -50.016054  0.000000e+00  1.000000e+00  1.000000e+00
3-49:6-25:2   -50.016054  0.000000e+00  1.000000e+00  1.000000e+00
3-49:6-25:3   -33.515991 -3.300013e+01  1.000000e+00  1.000000e+00
3-49:6-25:5   -50.016054  0.000000e+00  1.000000e+00  1.000000e+00
3-49:7-27:1   -50.016054  0.000000e+00  1.000000e+00  1.000000e+00
3-49:7-27:3   -50.016054  0.000000e+00  1.000000e+00  1.000000e+00
3-49:7-27:6   -50.016054  0.000000e+00  1.000000e+00  1.000000e+00
3-52:2-15:3   -50.016054  0.000000e+00  1.000000e+00  1.000000e+00
3-52:3-10:4   -50.016054  0.000000e+00  1.000000e+00  1.000000e+00
3-52:3-10:6   -50.016054  0.000000e+00  1.000000e+00  1.000000e+00
3-52:3-16:6   -50.016054  0.000000e+00  1.000000e+00  1.000000e+00
3-52:3-22:4   -50.016054  0.000000e+00  1.000000e+00  1.000000e+00
3-52:3-3:6    -50.016054  0.000000e+00  1.000000e+00  1.000000e+00
3-52:4-4:6    -50.016054  0.000000e+00  1.000000e+00  1.000000e+00
3-52:6-13:3   -50.016054  0.000000e+00  1.000000e+00  1.000000e+00
3-52:6-19:4   -50.016054  0.000000e+00  1.000000e+00  1.000000e+00
3-53:1-14:1   -50.016054  0.000000e+00  1.000000e+00  1.000000e+00
3-53:1-1:1    -50.016054  0.000000e+00  1.000000e+00  1.000000e+00
3-53:1-1:3    -33.367996  3.329612e+01  1.000000e+00  1.000000e+00
3-53:1-20:2   -50.016054  0.000000e+00  1.000000e+00  1.000000e+00
3-53:1-20:3   -50.016054  0.000000e+00  1.000000e+00  1.000000e+00
3-53:1-20:4   -50.016054  0.000000e+00  1.000000e+00  1.000000e+00
3-53:1-20:5   -50.016054  0.000000e+00  1.000000e+00  1.000000e+00
3-53:1-20:6   -33.367996  3.329612e+01  1.000000e+00  1.000000e+00
3-53:1-26:2   -50.016054  0.000000e+00  1.000000e+00  1.000000e+00
3-53:1-7:1    -50.016054  0.000000e+00  1.000000e+00  1.000000e+00
3-53:1-7:2    -50.016054  0.000000e+00  1.000000e+00  1.000000e+00
3-53:1-7:5    -33.367996  3.329612e+01  1.000000e+00  1.000000e+00
3-53:2-15:1   -33.515991 -3.300013e+01  1.000000e+00  1.000000e+00
3-53:2-15:2   -50.016054  0.000000e+00  1.000000e+00  1.000000e+00
3-53:2-15:3   -50.016054  0.000000e+00  1.000000e+00  1.000000e+00
3-53:2-21:3   -33.515991 -3.300013e+01  1.000000e+00  1.000000e+00
3-53:2-21:5   -33.367996  3.329612e+01  1.000000e+00  1.000000e+00
3-53:2-2:2    -50.016054  0.000000e+00  1.000000e+00  1.000000e+00
3-53:2-8:1    -33.515991 -3.300013e+01  1.000000e+00  1.000000e+00
3-53:3-10:2   -50.016054  0.000000e+00  1.000000e+00  1.000000e+00
3-53:3-16:2   -33.515991 -3.300013e+01  1.000000e+00  1.000000e+00
3-53:3-22:2   -50.016054  0.000000e+00  1.000000e+00  1.000000e+00
3-53:3-3:2    -50.016054  0.000000e+00  1.000000e+00  1.000000e+00
3-53:3-9:2    -33.515991 -3.300013e+01  1.000000e+00  1.000000e+00
3-53:4-11:2   -50.016054  0.000000e+00  1.000000e+00  1.000000e+00
3-53:4-11:3   -50.016054  0.000000e+00  1.000000e+00  1.000000e+00
3-53:4-11:4   -50.016054  0.000000e+00  1.000000e+00  1.000000e+00
3-53:4-11:5   -50.016054  0.000000e+00  1.000000e+00  1.000000e+00
3-53:4-11:6   -50.016054  0.000000e+00  1.000000e+00  1.000000e+00
3-53:4-17:2   -33.367996  3.329612e+01  1.000000e+00  1.000000e+00
3-53:4-17:3   -33.367996  3.329612e+01  1.000000e+00  1.000000e+00
3-53:4-23:1   -33.515991 -3.300013e+01  1.000000e+00  1.000000e+00
3-53:4-23:2   -50.016054  0.000000e+00  1.000000e+00  1.000000e+00
3-53:4-23:3   -16.367932 -7.040101e-01  1.000000e+00  1.000000e+00
3-53:4-4:1    -33.367996  3.329612e+01  1.000000e+00  1.000000e+00
3-53:4-4:2    -50.016054  0.000000e+00  1.000000e+00  1.000000e+00
3-53:5-12:2   -50.016054  0.000000e+00  1.000000e+00  1.000000e+00
3-53:5-12:3   -33.367996  3.329612e+01  1.000000e+00  1.000000e+00
3-53:5-18:2   -50.016054  0.000000e+00  1.000000e+00  1.000000e+00
3-53:5-18:3   -50.016054  0.000000e+00  1.000000e+00  1.000000e+00
3-53:5-18:4   -50.016054  0.000000e+00  1.000000e+00  1.000000e+00
3-53:5-18:5   -50.016054  0.000000e+00  1.000000e+00  1.000000e+00
3-53:5-18:6   -50.016054  0.000000e+00  1.000000e+00  1.000000e+00
3-53:5-24:3   -50.016054  0.000000e+00  1.000000e+00  1.000000e+00
3-53:5-5:2    -50.016054  0.000000e+00  1.000000e+00  1.000000e+00
3-53:5-5:3    -33.367996  3.329612e+01  1.000000e+00  1.000000e+00
3-53:6-13:2   -50.016054  0.000000e+00  1.000000e+00  1.000000e+00
3-53:6-19:2   -50.016054  0.000000e+00  1.000000e+00  1.000000e+00
3-53:6-25:1   -50.016054  0.000000e+00  1.000000e+00  1.000000e+00
3-53:6-6:2    -33.367996  3.329612e+01  1.000000e+00  1.000000e+00
3-53:6-6:3    -33.515991 -3.300013e+01  1.000000e+00  1.000000e+00
3-53:7-27:1   -50.016054  0.000000e+00  1.000000e+00  1.000000e+00
3-53:7-27:2   -50.016054  0.000000e+00  1.000000e+00  1.000000e+00
3-53:7-27:3   -50.016054  0.000000e+00  1.000000e+00  1.000000e+00
3-62:3-3:4    -50.016054  0.000000e+00  1.000000e+00  1.000000e+00
3-64:1-14:3   -33.367996  3.329612e+01  1.000000e+00  1.000000e+00
3-64:1-14:5   -16.367932 -7.040101e-01  1.000000e+00  1.000000e+00
3-64:1-14:6   -33.515991 -3.300013e+01  1.000000e+00  1.000000e+00
3-64:1-1:1    -33.367996  3.329612e+01  1.000000e+00  1.000000e+00
3-64:1-1:2    -50.016054  0.000000e+00  1.000000e+00  1.000000e+00
3-64:1-1:3    -50.016054  0.000000e+00  1.000000e+00  1.000000e+00
3-64:1-20:1   -50.016054  0.000000e+00  1.000000e+00  1.000000e+00
3-64:1-20:3   -50.016054  0.000000e+00  1.000000e+00  1.000000e+00
3-64:1-20:5   -50.016054  0.000000e+00  1.000000e+00  1.000000e+00
3-64:1-26:3   -50.016054  0.000000e+00  1.000000e+00  1.000000e+00
3-64:1-7:2    -50.016054  0.000000e+00  1.000000e+00  1.000000e+00
3-64:1-7:3    -50.016054  0.000000e+00  1.000000e+00  1.000000e+00
3-64:1-7:5    -50.016054  0.000000e+00  1.000000e+00  1.000000e+00
3-64:1-7:6    -50.016054  0.000000e+00  1.000000e+00  1.000000e+00
3-64:2-15:2   -50.016054  0.000000e+00  1.000000e+00  1.000000e+00
3-64:2-21:2   -50.016054  0.000000e+00  1.000000e+00  1.000000e+00
3-64:2-21:3   -50.016054  0.000000e+00  1.000000e+00  1.000000e+00
3-64:2-2:2    -50.016054  0.000000e+00  1.000000e+00  1.000000e+00
3-64:2-8:2    -50.016054  0.000000e+00  1.000000e+00  1.000000e+00
3-64:2-8:3    -16.367932 -7.040101e-01  1.000000e+00  1.000000e+00
3-64:2-8:5    -33.515991 -3.300013e+01  1.000000e+00  1.000000e+00
3-64:3-10:2   -50.016054  0.000000e+00  1.000000e+00  1.000000e+00
3-64:3-16:2   -50.016054  0.000000e+00  1.000000e+00  1.000000e+00
3-64:3-22:2   -50.016054  0.000000e+00  1.000000e+00  1.000000e+00
3-64:3-3:1    -33.367996  3.329612e+01  1.000000e+00  1.000000e+00
3-64:3-3:2    -50.016054  0.000000e+00  1.000000e+00  1.000000e+00
3-64:3-9:1    -33.515991 -3.300013e+01  1.000000e+00  1.000000e+00
3-64:4-17:1   -33.515991 -3.300013e+01  1.000000e+00  1.000000e+00
3-64:4-17:3   -33.367996  3.329612e+01  1.000000e+00  1.000000e+00
3-64:4-23:3   -50.016054  0.000000e+00  1.000000e+00  1.000000e+00
3-64:4-23:5   -14.060577  2.959899e-01  1.000000e+00  1.000000e+00
3-64:4-4:1    -50.016054  0.000000e+00  1.000000e+00  1.000000e+00
3-64:4-4:2    -33.367996  3.329612e+01  1.000000e+00  1.000000e+00
3-64:4-4:5    -50.016054  0.000000e+00  1.000000e+00  1.000000e+00
3-64:4-4:6    -16.367932 -7.040101e-01  1.000000e+00  1.000000e+00
3-64:5-12:1   -50.016054  0.000000e+00  1.000000e+00  1.000000e+00
3-64:5-12:2   -50.016054  0.000000e+00  1.000000e+00  1.000000e+00
3-64:5-18:3   -50.016054  0.000000e+00  1.000000e+00  1.000000e+00
3-64:5-18:4   -50.016054  0.000000e+00  1.000000e+00  1.000000e+00
3-64:5-18:5   -50.016054  0.000000e+00  1.000000e+00  1.000000e+00
3-64:5-24:1   -50.016054  0.000000e+00  1.000000e+00  1.000000e+00
3-64:5-24:2   -50.016054  0.000000e+00  1.000000e+00  1.000000e+00
3-64:5-5:1    -33.367996  3.329612e+01  1.000000e+00  1.000000e+00
3-64:5-5:2    -50.016054  0.000000e+00  1.000000e+00  1.000000e+00
3-64:6-13:1   -50.016054  0.000000e+00  1.000000e+00  1.000000e+00
3-64:6-13:2   -50.016054  0.000000e+00  1.000000e+00  1.000000e+00
3-64:6-13:3   -50.016054  0.000000e+00  1.000000e+00  1.000000e+00
3-64:6-19:2   -50.016054  0.000000e+00  1.000000e+00  1.000000e+00
3-64:6-25:1   -50.016054  0.000000e+00  1.000000e+00  1.000000e+00
3-64:6-25:2   -50.016054  0.000000e+00  1.000000e+00  1.000000e+00
3-64:6-25:3   -16.367932 -7.040101e-01  1.000000e+00  1.000000e+00
3-64:6-25:5   -50.016054  0.000000e+00  1.000000e+00  1.000000e+00
3-64:6-25:6   -16.367932 -7.040101e-01  1.000000e+00  1.000000e+00
3-64:6-6:2    -50.016054  0.000000e+00  1.000000e+00  1.000000e+00
3-64:6-6:5    -16.367932 -7.040101e-01  1.000000e+00  1.000000e+00
3-64:7-27:2   -50.016054  0.000000e+00  1.000000e+00  1.000000e+00
3-64:7-27:3   -33.367996  3.329612e+01  1.000000e+00  1.000000e+00
3-64:7-27:5   -50.016054  0.000000e+00  1.000000e+00  1.000000e+00
3-64:7-27:6   -33.367996  3.329612e+01  1.000000e+00  1.000000e+00
3-66:1-14:1   -50.016054  0.000000e+00  1.000000e+00  1.000000e+00
3-66:1-14:2   -50.016054  0.000000e+00  1.000000e+00  1.000000e+00
3-66:1-1:1    -50.016054  0.000000e+00  1.000000e+00  1.000000e+00
3-66:1-1:2    -50.016054  0.000000e+00  1.000000e+00  1.000000e+00
3-66:1-1:3    -50.016054  0.000000e+00  1.000000e+00  1.000000e+00
3-66:1-20:4   -50.016054  0.000000e+00  1.000000e+00  1.000000e+00
3-66:1-20:5   -33.515991 -3.300013e+01  1.000000e+00  1.000000e+00
3-66:1-20:6   -50.016054  0.000000e+00  1.000000e+00  1.000000e+00
3-66:1-26:1   -33.515991 -3.300013e+01  1.000000e+00  1.000000e+00
3-66:1-26:5   -33.515991 -3.300013e+01  1.000000e+00  1.000000e+00
3-66:1-7:1    -50.016054  0.000000e+00  1.000000e+00  1.000000e+00
3-66:1-7:3    -50.016054  0.000000e+00  1.000000e+00  1.000000e+00
3-66:2-15:2   -50.016054  0.000000e+00  1.000000e+00  1.000000e+00
3-66:2-15:3   -50.016054  0.000000e+00  1.000000e+00  1.000000e+00
3-66:2-21:2   -50.016054  0.000000e+00  1.000000e+00  1.000000e+00
3-66:2-2:2    -50.016054  0.000000e+00  1.000000e+00  1.000000e+00
3-66:2-8:2    -50.016054  0.000000e+00  1.000000e+00  1.000000e+00
3-66:3-10:2   -50.016054  0.000000e+00  1.000000e+00  1.000000e+00
3-66:3-16:1   -50.016054  0.000000e+00  1.000000e+00  1.000000e+00
3-66:3-22:2   -50.016054  0.000000e+00  1.000000e+00  1.000000e+00
3-66:3-3:2    -50.016054  0.000000e+00  1.000000e+00  1.000000e+00
3-66:3-3:3    -33.367996  3.329612e+01  1.000000e+00  1.000000e+00
3-66:3-9:1    -50.016054  0.000000e+00  1.000000e+00  1.000000e+00
3-66:3-9:3    -33.515991 -3.300013e+01  1.000000e+00  1.000000e+00
3-66:4-11:3   -50.016054  0.000000e+00  1.000000e+00  1.000000e+00
3-66:4-11:4   -50.016054  0.000000e+00  1.000000e+00  1.000000e+00
3-66:4-11:5   -50.016054  0.000000e+00  1.000000e+00  1.000000e+00
3-66:4-11:6   -50.016054  0.000000e+00  1.000000e+00  1.000000e+00
3-66:4-17:1   -50.016054  0.000000e+00  1.000000e+00  1.000000e+00
3-66:4-17:3   -50.016054  0.000000e+00  1.000000e+00  1.000000e+00
3-66:4-23:2   -50.016054  0.000000e+00  1.000000e+00  1.000000e+00
3-66:4-23:3   -50.016054  0.000000e+00  1.000000e+00  1.000000e+00
3-66:4-4:1    -33.515991 -3.300013e+01  1.000000e+00  1.000000e+00
3-66:4-4:2    -50.016054  0.000000e+00  1.000000e+00  1.000000e+00
3-66:4-4:3    -33.515991 -3.300013e+01  1.000000e+00  1.000000e+00
3-66:5-12:1   -50.016054  0.000000e+00  1.000000e+00  1.000000e+00
3-66:5-18:3   -50.016054  0.000000e+00  1.000000e+00  1.000000e+00
3-66:5-18:4   -50.016054  0.000000e+00  1.000000e+00  1.000000e+00
3-66:5-18:5   -50.016054  0.000000e+00  1.000000e+00  1.000000e+00
3-66:5-18:6   -50.016054  0.000000e+00  1.000000e+00  1.000000e+00
3-66:5-24:1   -50.016054  0.000000e+00  1.000000e+00  1.000000e+00
3-66:5-24:2   -50.016054  0.000000e+00  1.000000e+00  1.000000e+00
3-66:5-5:2    -33.515991 -3.300013e+01  1.000000e+00  1.000000e+00
3-66:5-5:3    -33.515991 -3.300013e+01  1.000000e+00  1.000000e+00
3-66:6-13:1   -33.515991 -3.300013e+01  1.000000e+00  1.000000e+00
3-66:6-13:2   -50.016054  0.000000e+00  1.000000e+00  1.000000e+00
3-66:6-19:1   -33.515991 -3.300013e+01  1.000000e+00  1.000000e+00
3-66:6-19:2   -50.016054  0.000000e+00  1.000000e+00  1.000000e+00
3-66:6-25:2   -50.016054  0.000000e+00  1.000000e+00  1.000000e+00
3-66:6-25:5   -33.515991 -3.300013e+01  1.000000e+00  1.000000e+00
3-66:6-25:6   -33.515991 -3.300013e+01  1.000000e+00  1.000000e+00
3-66:6-6:3    -50.016054  0.000000e+00  1.000000e+00  1.000000e+00
3-66:7-27:2   -50.016054  0.000000e+00  1.000000e+00  1.000000e+00
3-66:7-27:3   -50.016054  0.000000e+00  1.000000e+00  1.000000e+00
3-66:7-27:5   -33.515991 -3.300013e+01  1.000000e+00  1.000000e+00
3-71:1-14:2   -50.016054  0.000000e+00  1.000000e+00  1.000000e+00
3-71:1-26:4   -50.016054  0.000000e+00  1.000000e+00  1.000000e+00
3-71:1-26:6   -33.515991 -3.300013e+01  1.000000e+00  1.000000e+00
3-71:1-7:4    -50.016054  0.000000e+00  1.000000e+00  1.000000e+00
3-71:1-7:6    -50.016054  0.000000e+00  1.000000e+00  1.000000e+00
3-71:2-15:4   -33.367996  3.329612e+01  1.000000e+00  1.000000e+00
3-71:2-15:5   -50.016054  0.000000e+00  1.000000e+00  1.000000e+00
3-71:2-15:6   -50.016054  0.000000e+00  1.000000e+00  1.000000e+00
3-71:2-21:3   -33.367996  3.329612e+01  1.000000e+00  1.000000e+00
3-71:2-21:4   -16.367932 -7.040101e-01  1.000000e+00  1.000000e+00
3-71:2-21:6   -50.016054  0.000000e+00  1.000000e+00  1.000000e+00
3-71:2-2:1    -33.367996  3.329612e+01  1.000000e+00  1.000000e+00
3-71:2-2:4    -50.016054  0.000000e+00  1.000000e+00  1.000000e+00
3-71:2-2:6    -33.515991 -3.300013e+01  1.000000e+00  1.000000e+00
3-71:2-8:3    -50.016054  0.000000e+00  1.000000e+00  1.000000e+00
3-71:2-8:4    -50.016054  0.000000e+00  1.000000e+00  1.000000e+00
3-71:2-8:6    -50.016054  0.000000e+00  1.000000e+00  1.000000e+00
3-71:3-10:4   -33.515991 -3.300013e+01  1.000000e+00  1.000000e+00
3-71:3-10:5   -50.016054  0.000000e+00  1.000000e+00  1.000000e+00
3-71:3-10:6   -50.016054  0.000000e+00  1.000000e+00  1.000000e+00
3-71:3-16:3   -50.016054  0.000000e+00  1.000000e+00  1.000000e+00
3-71:3-16:4   -33.515991 -3.300013e+01  1.000000e+00  1.000000e+00
3-71:3-16:6   -50.016054  0.000000e+00  1.000000e+00  1.000000e+00
3-71:3-22:3   -50.016054  0.000000e+00  1.000000e+00  1.000000e+00
3-71:3-22:4   -50.016054  0.000000e+00  1.000000e+00  1.000000e+00
3-71:3-22:5   -33.515991 -3.300013e+01  1.000000e+00  1.000000e+00
3-71:3-3:3    -50.016054  0.000000e+00  1.000000e+00  1.000000e+00
3-71:3-3:4    -50.016054  0.000000e+00  1.000000e+00  1.000000e+00
3-71:3-3:6    -50.016054  0.000000e+00  1.000000e+00  1.000000e+00
3-71:3-9:4    -50.016054  0.000000e+00  1.000000e+00  1.000000e+00
3-71:3-9:5    -33.367996  3.329612e+01  1.000000e+00  1.000000e+00
3-71:3-9:6    -50.016054  0.000000e+00  1.000000e+00  1.000000e+00
3-71:4-11:6   -50.016054  0.000000e+00  1.000000e+00  1.000000e+00
3-71:4-17:4   -33.515991 -3.300013e+01  1.000000e+00  1.000000e+00
3-71:4-17:5   -50.016054  0.000000e+00  1.000000e+00  1.000000e+00
3-71:4-23:5   -50.016054  0.000000e+00  1.000000e+00  1.000000e+00
3-71:4-23:6   -50.016054  0.000000e+00  1.000000e+00  1.000000e+00
3-71:4-4:4    -50.016054  0.000000e+00  1.000000e+00  1.000000e+00
3-71:4-4:5    -50.016054  0.000000e+00  1.000000e+00  1.000000e+00
3-71:4-4:6    -50.016054  0.000000e+00  1.000000e+00  1.000000e+00
3-71:5-12:5   -50.016054  0.000000e+00  1.000000e+00  1.000000e+00
3-71:5-24:4   -50.016054  0.000000e+00  1.000000e+00  1.000000e+00
3-71:5-24:5   -50.016054  0.000000e+00  1.000000e+00  1.000000e+00
3-71:5-5:4    -33.367996  3.329612e+01  1.000000e+00  1.000000e+00
3-71:6-13:3   -33.367996  3.329612e+01  1.000000e+00  1.000000e+00
3-71:6-13:4   -33.515991 -3.300013e+01  1.000000e+00  1.000000e+00
3-71:6-13:6   -50.016054  0.000000e+00  1.000000e+00  1.000000e+00
3-71:6-19:1   -50.016054  0.000000e+00  1.000000e+00  1.000000e+00
3-71:6-19:4   -50.016054  0.000000e+00  1.000000e+00  1.000000e+00
3-71:6-19:6   -50.016054  0.000000e+00  1.000000e+00  1.000000e+00
3-71:6-25:4   -50.016054  0.000000e+00  1.000000e+00  1.000000e+00
3-71:6-6:1    -33.515991 -3.300013e+01  1.000000e+00  1.000000e+00
3-71:6-6:4    -33.515991 -3.300013e+01  1.000000e+00  1.000000e+00
3-71:6-6:6    -50.016054  0.000000e+00  1.000000e+00  1.000000e+00
3-72:1-14:1   -50.016054  0.000000e+00  1.000000e+00  1.000000e+00
3-72:1-14:2   -50.016054  0.000000e+00  1.000000e+00  1.000000e+00
3-72:1-14:3   -50.016054  0.000000e+00  1.000000e+00  1.000000e+00
3-72:1-14:5   -33.515991 -3.300013e+01  1.000000e+00  1.000000e+00
3-72:1-1:2    -50.016054  0.000000e+00  1.000000e+00  1.000000e+00
3-72:1-1:3    -50.016054  0.000000e+00  1.000000e+00  1.000000e+00
3-72:1-1:5    -33.515991 -3.300013e+01  1.000000e+00  1.000000e+00
3-72:1-20:3   -33.515991 -3.300013e+01  1.000000e+00  1.000000e+00
3-72:1-20:4   -50.016054  0.000000e+00  1.000000e+00  1.000000e+00
3-72:1-20:5   -50.016054  0.000000e+00  1.000000e+00  1.000000e+00
3-72:1-20:6   -50.016054  0.000000e+00  1.000000e+00  1.000000e+00
3-72:1-26:1   -16.367932 -7.040101e-01  1.000000e+00  1.000000e+00
3-72:1-26:2   -50.016054  0.000000e+00  1.000000e+00  1.000000e+00
3-72:1-7:1    -50.016054  0.000000e+00  1.000000e+00  1.000000e+00
3-72:1-7:3    -50.016054  0.000000e+00  1.000000e+00  1.000000e+00
3-72:1-7:5    -33.515991 -3.300013e+01  1.000000e+00  1.000000e+00
3-72:2-15:1   -33.367996  3.329612e+01  1.000000e+00  1.000000e+00
3-72:2-15:2   -50.016054  0.000000e+00  1.000000e+00  1.000000e+00
3-72:2-21:2   -50.016054  0.000000e+00  1.000000e+00  1.000000e+00
3-72:2-21:6   -16.367932 -7.040101e-01  1.000000e+00  1.000000e+00
3-72:2-2:2    -33.515991 -3.300013e+01  1.000000e+00  1.000000e+00
3-72:2-8:2    -50.016054  0.000000e+00  1.000000e+00  1.000000e+00
3-72:3-10:1   -50.016054  0.000000e+00  1.000000e+00  1.000000e+00
3-72:3-10:2   -50.016054  0.000000e+00  1.000000e+00  1.000000e+00
3-72:3-16:1   -50.016054  0.000000e+00  1.000000e+00  1.000000e+00
3-72:3-22:2   -50.016054  0.000000e+00  1.000000e+00  1.000000e+00
3-72:3-22:3   -50.016054  0.000000e+00  1.000000e+00  1.000000e+00
3-72:3-3:1    -33.367996  3.329612e+01  1.000000e+00  1.000000e+00
3-72:3-3:2    -50.016054  0.000000e+00  1.000000e+00  1.000000e+00
3-72:3-9:1    -50.016054  0.000000e+00  1.000000e+00  1.000000e+00
3-72:3-9:3    -50.016054  0.000000e+00  1.000000e+00  1.000000e+00
3-72:3-9:5    -33.515991 -3.300013e+01  1.000000e+00  1.000000e+00
3-72:4-11:5   -50.016054  0.000000e+00  1.000000e+00  1.000000e+00
3-72:4-17:2   -50.016054  0.000000e+00  1.000000e+00  1.000000e+00
3-72:4-17:3   -33.367996  3.329612e+01  1.000000e+00  1.000000e+00
3-72:4-23:1   -50.016054  0.000000e+00  1.000000e+00  1.000000e+00
3-72:4-4:1    -50.016054  0.000000e+00  1.000000e+00  1.000000e+00
3-72:4-4:2    -50.016054  0.000000e+00  1.000000e+00  1.000000e+00
3-72:4-4:5    -50.016054  0.000000e+00  1.000000e+00  1.000000e+00
3-72:5-12:1   -50.016054  0.000000e+00  1.000000e+00  1.000000e+00
3-72:5-12:5   -16.367932 -7.040101e-01  1.000000e+00  1.000000e+00
3-72:5-18:3   -50.016054  0.000000e+00  1.000000e+00  1.000000e+00
3-72:5-18:4   -50.016054  0.000000e+00  1.000000e+00  1.000000e+00
3-72:5-18:5   -50.016054  0.000000e+00  1.000000e+00  1.000000e+00
3-72:5-24:1   -50.016054  0.000000e+00  1.000000e+00  1.000000e+00
3-72:5-24:2   -33.515991 -3.300013e+01  1.000000e+00  1.000000e+00
3-72:5-24:3   -50.016054  0.000000e+00  1.000000e+00  1.000000e+00
3-72:5-5:1    -50.016054  0.000000e+00  1.000000e+00  1.000000e+00
3-72:5-5:2    -50.016054  0.000000e+00  1.000000e+00  1.000000e+00
3-72:6-13:1   -33.515991 -3.300013e+01  1.000000e+00  1.000000e+00
3-72:6-19:1   -33.367996  3.329612e+01  1.000000e+00  1.000000e+00
3-72:6-19:2   -50.016054  0.000000e+00  1.000000e+00  1.000000e+00
3-72:6-19:6   -33.515991 -3.300013e+01  1.000000e+00  1.000000e+00
3-72:6-25:1   -50.016054  0.000000e+00  1.000000e+00  1.000000e+00
3-72:6-25:3   -50.016054  0.000000e+00  1.000000e+00  1.000000e+00
3-72:6-25:6   -33.367996  3.329612e+01  1.000000e+00  1.000000e+00
3-72:6-6:1    -50.016054  0.000000e+00  1.000000e+00  1.000000e+00
3-72:6-6:3    -33.515991 -3.300013e+01  1.000000e+00  1.000000e+00
3-73:1-14:3   -50.016054  0.000000e+00  1.000000e+00  1.000000e+00
3-73:1-1:1    -50.016054  0.000000e+00  1.000000e+00  1.000000e+00
3-73:1-1:2    -50.016054  0.000000e+00  1.000000e+00  1.000000e+00
3-73:1-1:3    -50.016054  0.000000e+00  1.000000e+00  1.000000e+00
3-73:1-1:4    -50.016054  0.000000e+00  1.000000e+00  1.000000e+00
3-73:1-1:6    -33.515991 -3.300013e+01  1.000000e+00  1.000000e+00
3-73:1-20:4   -33.367996  3.329612e+01  1.000000e+00  1.000000e+00
3-73:1-20:5   -50.016054  0.000000e+00  1.000000e+00  1.000000e+00
3-73:1-20:6   -33.515991 -3.300013e+01  1.000000e+00  1.000000e+00
3-73:1-26:1   -33.367996  3.329612e+01  1.000000e+00  1.000000e+00
3-73:1-26:2   -50.016054  0.000000e+00  1.000000e+00  1.000000e+00
3-73:1-26:3   -33.367996  3.329612e+01  1.000000e+00  1.000000e+00
3-73:1-7:3    -50.016054  0.000000e+00  1.000000e+00  1.000000e+00
3-73:1-7:5    -50.016054  0.000000e+00  1.000000e+00  1.000000e+00
3-73:2-15:1   -33.515991 -3.300013e+01  1.000000e+00  1.000000e+00
3-73:2-21:1   -50.016054  0.000000e+00  1.000000e+00  1.000000e+00
3-73:2-21:5   -50.016054  0.000000e+00  1.000000e+00  1.000000e+00
3-73:2-2:1    -50.016054  0.000000e+00  1.000000e+00  1.000000e+00
3-73:2-8:1    -50.016054  0.000000e+00  1.000000e+00  1.000000e+00
3-73:2-8:3    -50.016054  0.000000e+00  1.000000e+00  1.000000e+00
3-73:2-8:5    -33.515991 -3.300013e+01  1.000000e+00  1.000000e+00
3-73:3-10:1   -33.515991 -3.300013e+01  1.000000e+00  1.000000e+00
3-73:3-10:2   -50.016054  0.000000e+00  1.000000e+00  1.000000e+00
3-73:3-16:1   -50.016054  0.000000e+00  1.000000e+00  1.000000e+00
3-73:3-22:1   -33.367996  3.329612e+01  1.000000e+00  1.000000e+00
3-73:3-22:2   -50.016054  0.000000e+00  1.000000e+00  1.000000e+00
3-73:3-22:3   -33.515991 -3.300013e+01  1.000000e+00  1.000000e+00
3-73:3-3:1    -33.367996  3.329612e+01  1.000000e+00  1.000000e+00
3-73:3-3:3    -33.515991 -3.300013e+01  1.000000e+00  1.000000e+00
3-73:3-9:3    -50.016054  0.000000e+00  1.000000e+00  1.000000e+00
3-73:3-9:5    -33.515991 -3.300013e+01  1.000000e+00  1.000000e+00
3-73:4-11:4   -50.016054  0.000000e+00  1.000000e+00  1.000000e+00
3-73:4-17:1   -50.016054  0.000000e+00  1.000000e+00  1.000000e+00
3-73:4-17:3   -50.016054  0.000000e+00  1.000000e+00  1.000000e+00
3-73:4-23:1   -50.016054  0.000000e+00  1.000000e+00  1.000000e+00
3-73:4-4:1    -50.016054  0.000000e+00  1.000000e+00  1.000000e+00
3-73:4-4:3    -50.016054  0.000000e+00  1.000000e+00  1.000000e+00
3-73:4-4:5    -50.016054  0.000000e+00  1.000000e+00  1.000000e+00
3-73:5-12:1   -50.016054  0.000000e+00  1.000000e+00  1.000000e+00
3-73:5-12:3   -33.515991 -3.300013e+01  1.000000e+00  1.000000e+00
3-73:5-12:5   -33.367996  3.329612e+01  1.000000e+00  1.000000e+00
3-73:5-18:3   -50.016054  0.000000e+00  1.000000e+00  1.000000e+00
3-73:5-18:5   -50.016054  0.000000e+00  1.000000e+00  1.000000e+00
3-73:5-18:6   -50.016054  0.000000e+00  1.000000e+00  1.000000e+00
3-73:5-24:1   -33.367996  3.329612e+01  1.000000e+00  1.000000e+00
3-73:5-24:3   -33.515991 -3.300013e+01  1.000000e+00  1.000000e+00
3-73:5-24:6   -33.515991 -3.300013e+01  1.000000e+00  1.000000e+00
3-73:5-5:1    -33.367996  3.329612e+01  1.000000e+00  1.000000e+00
3-73:5-5:2    -50.016054  0.000000e+00  1.000000e+00  1.000000e+00
3-73:5-5:3    -50.016054  0.000000e+00  1.000000e+00  1.000000e+00
3-73:5-5:5    -50.016054  0.000000e+00  1.000000e+00  1.000000e+00
3-73:6-13:2   -50.016054  0.000000e+00  1.000000e+00  1.000000e+00
3-73:6-19:1   -50.016054  0.000000e+00  1.000000e+00  1.000000e+00
3-73:6-19:2   -33.367996  3.329612e+01  1.000000e+00  1.000000e+00
3-73:6-19:3   -50.016054  0.000000e+00  1.000000e+00  1.000000e+00
3-73:6-25:3   -50.016054  0.000000e+00  1.000000e+00  1.000000e+00
3-73:6-25:4   -33.367996  3.329612e+01  1.000000e+00  1.000000e+00
3-73:6-6:1    -50.016054  0.000000e+00  1.000000e+00  1.000000e+00
3-73:6-6:3    -50.016054  0.000000e+00  1.000000e+00  1.000000e+00
3-73:7-27:3   -33.367996  3.329612e+01  1.000000e+00  1.000000e+00
3-73:7-27:4   -50.016054  0.000000e+00  1.000000e+00  1.000000e+00
3-73:7-27:5   -50.016054  0.000000e+00  1.000000e+00  1.000000e+00
3-73:7-27:6   -33.515991 -3.300013e+01  1.000000e+00  1.000000e+00
3-74:1-14:3   -33.515991 -3.300013e+01  1.000000e+00  1.000000e+00
3-74:1-1:2    -50.016054  0.000000e+00  1.000000e+00  1.000000e+00
3-74:1-20:1   -50.016054  0.000000e+00  1.000000e+00  1.000000e+00
3-74:1-20:2   -50.016054  0.000000e+00  1.000000e+00  1.000000e+00
3-74:1-20:3   -50.016054  0.000000e+00  1.000000e+00  1.000000e+00
3-74:1-20:5   -33.515991 -3.300013e+01  1.000000e+00  1.000000e+00
3-74:1-26:2   -50.016054  0.000000e+00  1.000000e+00  1.000000e+00
3-74:1-7:1    -50.016054  0.000000e+00  1.000000e+00  1.000000e+00
3-74:1-7:2    -50.016054  0.000000e+00  1.000000e+00  1.000000e+00
3-74:2-15:2   -50.016054  0.000000e+00  1.000000e+00  1.000000e+00
3-74:2-21:2   -50.016054  0.000000e+00  1.000000e+00  1.000000e+00
3-74:2-2:2    -50.016054  0.000000e+00  1.000000e+00  1.000000e+00
3-74:2-8:1    -16.367932 -7.040101e-01  1.000000e+00  1.000000e+00
3-74:2-8:2    -50.016054  0.000000e+00  1.000000e+00  1.000000e+00
3-74:3-16:2   -50.016054  0.000000e+00  1.000000e+00  1.000000e+00
3-74:3-16:5   -14.060577  2.959899e-01  1.000000e+00  1.000000e+00
3-74:3-22:2   -50.016054  0.000000e+00  1.000000e+00  1.000000e+00
3-74:3-3:1    -33.515991 -3.300013e+01  1.000000e+00  1.000000e+00
3-74:3-3:2    -50.016054  0.000000e+00  1.000000e+00  1.000000e+00
3-74:3-9:2    -50.016054  0.000000e+00  1.000000e+00  1.000000e+00
3-74:4-11:3   -50.016054  0.000000e+00  1.000000e+00  1.000000e+00
3-74:4-11:4   -50.016054  0.000000e+00  1.000000e+00  1.000000e+00
3-74:4-11:5   -50.016054  0.000000e+00  1.000000e+00  1.000000e+00
3-74:4-11:6   -50.016054  0.000000e+00  1.000000e+00  1.000000e+00
3-74:4-17:2   -50.016054  0.000000e+00  1.000000e+00  1.000000e+00
3-74:4-23:2   -50.016054  0.000000e+00  1.000000e+00  1.000000e+00
3-74:4-4:2    -33.367996  3.329612e+01  1.000000e+00  1.000000e+00
3-74:5-18:3   -50.016054  0.000000e+00  1.000000e+00  1.000000e+00
3-74:5-18:4   -50.016054  0.000000e+00  1.000000e+00  1.000000e+00
3-74:5-18:5   -50.016054  0.000000e+00  1.000000e+00  1.000000e+00
3-74:5-18:6   -50.016054  0.000000e+00  1.000000e+00  1.000000e+00
3-74:5-5:2    -50.016054  0.000000e+00  1.000000e+00  1.000000e+00
3-74:5-5:3    -14.060577  2.959899e-01  1.000000e+00  1.000000e+00
3-74:6-13:2   -16.367932 -7.040101e-01  1.000000e+00  1.000000e+00
3-74:6-19:2   -16.367932 -7.040101e-01  1.000000e+00  1.000000e+00
3-74:6-25:1   -50.016054  0.000000e+00  1.000000e+00  1.000000e+00
3-74:6-6:2    -50.016054  0.000000e+00  1.000000e+00  1.000000e+00
3-74:7-27:3   -33.515991 -3.300013e+01  1.000000e+00  1.000000e+00
3-7:1-14:2    -50.016054  0.000000e+00  1.000000e+00  1.000000e+00
3-7:1-14:3    -33.515991 -3.300013e+01  1.000000e+00  1.000000e+00
3-7:1-1:2     -50.016054  0.000000e+00  1.000000e+00  1.000000e+00
3-7:1-20:3    -33.367996  3.329612e+01  1.000000e+00  1.000000e+00
3-7:1-26:2    -50.016054  0.000000e+00  1.000000e+00  1.000000e+00
3-7:1-7:1     -33.367996  3.329612e+01  1.000000e+00  1.000000e+00
3-7:2-15:2    -33.515991 -3.300013e+01  1.000000e+00  1.000000e+00
3-7:3-10:2    -50.016054  0.000000e+00  1.000000e+00  1.000000e+00
3-7:3-16:2    -50.016054  0.000000e+00  1.000000e+00  1.000000e+00
3-7:3-22:2    -33.367996  3.329612e+01  1.000000e+00  1.000000e+00
3-7:3-3:2     -33.515991 -3.300013e+01  1.000000e+00  1.000000e+00
3-7:3-9:2     -50.016054  0.000000e+00  1.000000e+00  1.000000e+00
3-7:4-11:1    -50.016054  0.000000e+00  1.000000e+00  1.000000e+00
3-7:4-11:3    -50.016054  0.000000e+00  1.000000e+00  1.000000e+00
3-7:4-11:4    -50.016054  0.000000e+00  1.000000e+00  1.000000e+00
3-7:4-11:5    -50.016054  0.000000e+00  1.000000e+00  1.000000e+00
3-7:4-11:6    -50.016054  0.000000e+00  1.000000e+00  1.000000e+00
3-7:4-17:2    -50.016054  0.000000e+00  1.000000e+00  1.000000e+00
3-7:4-4:1     -50.016054  0.000000e+00  1.000000e+00  1.000000e+00
3-7:4-4:2     -33.367996  3.329612e+01  1.000000e+00  1.000000e+00
3-7:5-18:3    -50.016054  0.000000e+00  1.000000e+00  1.000000e+00
3-7:5-18:4    -50.016054  0.000000e+00  1.000000e+00  1.000000e+00
3-7:5-18:5    -50.016054  0.000000e+00  1.000000e+00  1.000000e+00
3-7:5-18:6    -50.016054  0.000000e+00  1.000000e+00  1.000000e+00
3-7:5-24:2    -33.515991 -3.300013e+01  1.000000e+00  1.000000e+00
3-7:5-5:1     -16.367932 -7.040101e-01  1.000000e+00  1.000000e+00
3-7:6-13:2    -33.515991 -3.300013e+01  1.000000e+00  1.000000e+00
3-7:6-25:2    -33.515991 -3.300013e+01  1.000000e+00  1.000000e+00
3-7:6-25:3    -33.515991 -3.300013e+01  1.000000e+00  1.000000e+00
3-7:6-6:2     -50.016054  0.000000e+00  1.000000e+00  1.000000e+00
3-7:6-6:3     -16.367932 -7.040101e-01  1.000000e+00  1.000000e+00
3-7:7-27:2    -33.367996  3.329612e+01  1.000000e+00  1.000000e+00
3-7:7-27:6    -33.367996  3.329612e+01  1.000000e+00  1.000000e+00
3-9:1-14:3    -50.016054  0.000000e+00  1.000000e+00  1.000000e+00
3-9:1-1:1     -50.016054  0.000000e+00  1.000000e+00  1.000000e+00
3-9:1-1:2     -50.016054  0.000000e+00  1.000000e+00  1.000000e+00
3-9:1-20:1    -50.016054  0.000000e+00  1.000000e+00  1.000000e+00
3-9:1-20:3    -50.016054  0.000000e+00  1.000000e+00  1.000000e+00
3-9:1-20:4    -33.367996  3.329612e+01  1.000000e+00  1.000000e+00
3-9:1-20:5    -50.016054  0.000000e+00  1.000000e+00  1.000000e+00
3-9:1-20:6    -50.016054  0.000000e+00  1.000000e+00  1.000000e+00
3-9:1-26:2    -33.515991 -3.300013e+01  1.000000e+00  1.000000e+00
3-9:1-7:1     -33.515991 -3.300013e+01  1.000000e+00  1.000000e+00
3-9:1-7:3     -33.515991 -3.300013e+01  1.000000e+00  1.000000e+00
3-9:1-7:5     -33.515991 -3.300013e+01  1.000000e+00  1.000000e+00
3-9:2-15:1    -33.515991 -3.300013e+01  1.000000e+00  1.000000e+00
3-9:2-15:2    -50.016054  0.000000e+00  1.000000e+00  1.000000e+00
3-9:2-21:1    -50.016054  0.000000e+00  1.000000e+00  1.000000e+00
3-9:2-21:2    -50.016054  0.000000e+00  1.000000e+00  1.000000e+00
3-9:2-21:3    -33.515991 -3.300013e+01  1.000000e+00  1.000000e+00
3-9:2-21:5    -33.515991 -3.300013e+01  1.000000e+00  1.000000e+00
3-9:2-2:1     -33.515991 -3.300013e+01  1.000000e+00  1.000000e+00
3-9:2-2:2     -50.016054  0.000000e+00  1.000000e+00  1.000000e+00
3-9:2-8:1     -16.367932 -7.040101e-01  1.000000e+00  1.000000e+00
3-9:2-8:2     -50.016054  0.000000e+00  1.000000e+00  1.000000e+00
3-9:3-16:1    -50.016054  0.000000e+00  1.000000e+00  1.000000e+00
3-9:3-16:2    -50.016054  0.000000e+00  1.000000e+00  1.000000e+00
3-9:3-3:1     -33.367996  3.329612e+01  1.000000e+00  1.000000e+00
3-9:3-3:2     -50.016054  0.000000e+00  1.000000e+00  1.000000e+00
3-9:3-3:3     -50.016054  0.000000e+00  1.000000e+00  1.000000e+00
3-9:3-9:2     -33.515991 -3.300013e+01  1.000000e+00  1.000000e+00
3-9:3-9:3     -50.016054  0.000000e+00  1.000000e+00  1.000000e+00
3-9:4-11:3    -50.016054  0.000000e+00  1.000000e+00  1.000000e+00
3-9:4-11:4    -50.016054  0.000000e+00  1.000000e+00  1.000000e+00
3-9:4-11:5    -50.016054  0.000000e+00  1.000000e+00  1.000000e+00
3-9:4-11:6    -50.016054  0.000000e+00  1.000000e+00  1.000000e+00
3-9:4-17:3    -33.515991 -3.300013e+01  1.000000e+00  1.000000e+00
3-9:4-23:1    -50.016054  0.000000e+00  1.000000e+00  1.000000e+00
3-9:4-23:2    -50.016054  0.000000e+00  1.000000e+00  1.000000e+00
3-9:4-23:5    -33.367996  3.329612e+01  1.000000e+00  1.000000e+00
3-9:4-4:1     -50.016054  0.000000e+00  1.000000e+00  1.000000e+00
3-9:4-4:2     -50.016054  0.000000e+00  1.000000e+00  1.000000e+00
3-9:4-4:3     -33.515991 -3.300013e+01  1.000000e+00  1.000000e+00
3-9:5-12:2    -50.016054  0.000000e+00  1.000000e+00  1.000000e+00
3-9:5-18:3    -50.016054  0.000000e+00  1.000000e+00  1.000000e+00
3-9:5-18:4    -50.016054  0.000000e+00  1.000000e+00  1.000000e+00
3-9:5-18:5    -50.016054  0.000000e+00  1.000000e+00  1.000000e+00
3-9:5-18:6    -50.016054  0.000000e+00  1.000000e+00  1.000000e+00
3-9:5-24:1    -50.016054  0.000000e+00  1.000000e+00  1.000000e+00
3-9:5-24:2    -50.016054  0.000000e+00  1.000000e+00  1.000000e+00
3-9:5-5:1     -33.367996  3.329612e+01  1.000000e+00  1.000000e+00
3-9:6-13:2    -33.367996  3.329612e+01  1.000000e+00  1.000000e+00
3-9:6-19:2    -50.016054  0.000000e+00  1.000000e+00  1.000000e+00
3-9:6-25:1    -33.515991 -3.300013e+01  1.000000e+00  1.000000e+00
3-9:6-25:3    -50.016054  0.000000e+00  1.000000e+00  1.000000e+00
3-9:6-6:1     -50.016054  0.000000e+00  1.000000e+00  1.000000e+00
3-9:6-6:2     -50.016054  0.000000e+00  1.000000e+00  1.000000e+00
3-9:7-27:1    -50.016054  0.000000e+00  1.000000e+00  1.000000e+00
3-9:7-27:2    -50.016054  0.000000e+00  1.000000e+00  1.000000e+00
3-9:7-27:3    -50.016054  0.000000e+00  1.000000e+00  1.000000e+00
3-d:2-2:3     -50.016054  0.000000e+00  1.000000e+00  1.000000e+00
3-d:2-2:5     -50.016054  0.000000e+00  1.000000e+00  1.000000e+00
3-d:3-10:4    -50.016054  0.000000e+00  1.000000e+00  1.000000e+00
3-d:3-16:6    -50.016054  0.000000e+00  1.000000e+00  1.000000e+00
3-d:3-3:3     -50.016054  0.000000e+00  1.000000e+00  1.000000e+00
3-d:3-3:4     -50.016054  0.000000e+00  1.000000e+00  1.000000e+00
3-d:5-24:4    -50.016054  0.000000e+00  1.000000e+00  1.000000e+00
3-d:6-13:4    -33.515991 -3.300013e+01  1.000000e+00  1.000000e+00
3-d:6-13:5    -50.016054  0.000000e+00  1.000000e+00  1.000000e+00
3-h:1-14:3    -50.016054  0.000000e+00  1.000000e+00  1.000000e+00
3-h:1-14:5    -50.016054  0.000000e+00  1.000000e+00  1.000000e+00
3-h:1-14:6    -50.016054  0.000000e+00  1.000000e+00  1.000000e+00
3-h:1-1:1     -50.016054  0.000000e+00  1.000000e+00  1.000000e+00
3-h:1-1:2     -50.016054  0.000000e+00  1.000000e+00  1.000000e+00
3-h:1-1:3     -50.016054  0.000000e+00  1.000000e+00  1.000000e+00
3-h:1-20:4    -50.016054  0.000000e+00  1.000000e+00  1.000000e+00
3-h:1-20:6    -33.367996  3.329612e+01  1.000000e+00  1.000000e+00
3-h:1-26:2    -50.016054  0.000000e+00  1.000000e+00  1.000000e+00
3-h:1-26:3    -50.016054  0.000000e+00  1.000000e+00  1.000000e+00
3-h:1-26:5    -33.515991 -3.300013e+01  1.000000e+00  1.000000e+00
3-h:1-26:6    -33.367996  3.329612e+01  1.000000e+00  1.000000e+00
3-h:1-7:2     -50.016054  0.000000e+00  1.000000e+00  1.000000e+00
3-h:1-7:4     -50.016054  0.000000e+00  1.000000e+00  1.000000e+00
3-h:1-7:5     -50.016054  0.000000e+00  1.000000e+00  1.000000e+00
3-h:1-7:6     -33.515991 -3.300013e+01  1.000000e+00  1.000000e+00
3-h:2-15:2    -33.367996  3.329612e+01  1.000000e+00  1.000000e+00
3-h:2-15:3    -50.016054  0.000000e+00  1.000000e+00  1.000000e+00
3-h:2-15:6    -33.367996  3.329612e+01  1.000000e+00  1.000000e+00
3-h:2-21:1    -50.016054  0.000000e+00  1.000000e+00  1.000000e+00
3-h:2-21:3    -33.367996  3.329612e+01  1.000000e+00  1.000000e+00
3-h:2-21:5    -16.367932 -7.040101e-01  1.000000e+00  1.000000e+00
3-h:2-2:1     -50.016054  0.000000e+00  1.000000e+00  1.000000e+00
3-h:2-2:2     -50.016054  0.000000e+00  1.000000e+00  1.000000e+00
3-h:2-2:3     -33.367996  3.329612e+01  1.000000e+00  1.000000e+00
3-h:2-2:5     -33.367996  3.329612e+01  1.000000e+00  1.000000e+00
3-h:2-8:1     -33.515991 -3.300013e+01  1.000000e+00  1.000000e+00
3-h:2-8:3     -33.515991 -3.300013e+01  1.000000e+00  1.000000e+00
3-h:2-8:4     -33.515991 -3.300013e+01  1.000000e+00  1.000000e+00
3-h:3-10:1    -33.515991 -3.300013e+01  1.000000e+00  1.000000e+00
3-h:3-10:2    -50.016054  0.000000e+00  1.000000e+00  1.000000e+00
3-h:3-10:3    -50.016054  0.000000e+00  1.000000e+00  1.000000e+00
3-h:3-16:1    -50.016054  0.000000e+00  1.000000e+00  1.000000e+00
3-h:3-16:2    -50.016054  0.000000e+00  1.000000e+00  1.000000e+00
3-h:3-16:5    -50.016054  0.000000e+00  1.000000e+00  1.000000e+00
3-h:3-16:6    -33.515991 -3.300013e+01  1.000000e+00  1.000000e+00
3-h:3-22:1    -50.016054  0.000000e+00  1.000000e+00  1.000000e+00
3-h:3-3:1     -50.016054  0.000000e+00  1.000000e+00  1.000000e+00
3-h:3-3:3     -50.016054  0.000000e+00  1.000000e+00  1.000000e+00
3-h:3-3:6     -33.367996  3.329612e+01  1.000000e+00  1.000000e+00
3-h:3-9:2     -50.016054  0.000000e+00  1.000000e+00  1.000000e+00
3-h:3-9:3     -33.515991 -3.300013e+01  1.000000e+00  1.000000e+00
3-h:3-9:5     -50.016054  0.000000e+00  1.000000e+00  1.000000e+00
3-h:4-11:6    -50.016054  0.000000e+00  1.000000e+00  1.000000e+00
3-h:4-17:1    -50.016054  0.000000e+00  1.000000e+00  1.000000e+00
3-h:4-17:3    -33.367996  3.329612e+01  1.000000e+00  1.000000e+00
3-h:4-17:5    -50.016054  0.000000e+00  1.000000e+00  1.000000e+00
3-h:4-23:2    -50.016054  0.000000e+00  1.000000e+00  1.000000e+00
3-h:4-23:3    -33.367996  3.329612e+01  1.000000e+00  1.000000e+00
3-h:4-4:1     -50.016054  0.000000e+00  1.000000e+00  1.000000e+00
3-h:4-4:3     -33.515991 -3.300013e+01  1.000000e+00  1.000000e+00
3-h:4-4:5     -50.016054  0.000000e+00  1.000000e+00  1.000000e+00
3-h:4-4:6     -33.367996  3.329612e+01  1.000000e+00  1.000000e+00
3-h:5-12:1    -50.016054  0.000000e+00  1.000000e+00  1.000000e+00
3-h:5-12:2    -50.016054  0.000000e+00  1.000000e+00  1.000000e+00
3-h:5-12:3    -33.367996  3.329612e+01  1.000000e+00  1.000000e+00
3-h:5-12:5    -33.515991 -3.300013e+01  1.000000e+00  1.000000e+00
3-h:5-24:1    -50.016054  0.000000e+00  1.000000e+00  1.000000e+00
3-h:5-24:3    -50.016054  0.000000e+00  1.000000e+00  1.000000e+00
3-h:5-24:5    -50.016054  0.000000e+00  1.000000e+00  1.000000e+00
3-h:5-5:3     -50.016054  0.000000e+00  1.000000e+00  1.000000e+00
3-h:5-5:6     -50.016054  0.000000e+00  1.000000e+00  1.000000e+00
3-h:6-13:2    -50.016054  0.000000e+00  1.000000e+00  1.000000e+00
3-h:6-13:3    -50.016054  0.000000e+00  1.000000e+00  1.000000e+00
3-h:6-19:1    -50.016054  0.000000e+00  1.000000e+00  1.000000e+00
3-h:6-19:2    -50.016054  0.000000e+00  1.000000e+00  1.000000e+00
3-h:6-19:3    -50.016054  0.000000e+00  1.000000e+00  1.000000e+00
3-h:6-19:6    -33.515991 -3.300013e+01  1.000000e+00  1.000000e+00
3-h:6-25:3    -50.016054  0.000000e+00  1.000000e+00  1.000000e+00
3-h:6-25:4    -50.016054  0.000000e+00  1.000000e+00  1.000000e+00
3-h:6-25:5    -50.016054  0.000000e+00  1.000000e+00  1.000000e+00
3-h:6-25:6    -50.016054  0.000000e+00  1.000000e+00  1.000000e+00
[truncated: 83,283 more chars]
