# Supplementary material for: Tissue-Specific Expressed Antibody Variable Gene Repertoires
Source: PLoS One. 2014 Jun 23;9(6):e100839. doi: 10.1371/journal.pone.0100839 (PMC4067404; doi:10.1371/journal.pone.0100839)
Supplement: File S1 — Suppl Info_PB_vs_Bone_marrow.csv.txt. Suppl Info_PB_vs_Lung.csv.txt. Suppl Info_PB_vs_Lymph_node.csv.txt. Suppl Info_PB_vs_Small_intestine.csv.txt. Suppl Info_PB_vs_Spleen.csv.txt. Suppl Info_PB_vs_Stomach.csv.txt. Suppl Info_PB_vs_Thymus.csv.txt. Suppl Info_PB_vs_Tonsil.csv.txt. (ZIP) [file pone.0100839.s002.zip › TSrep_supplement/Suppl Info_PB_vs_Spleen.csv.txt]

Warning message:
In function (object, tol = 1e-06, rowsum.filter = 5)  :
  There is no replication.  Setting common dispersion to 0.
Comparison of groups:  Spleen - Peripheral.Blood 
Comparison of groups:  Spleen - Peripheral.Blood 
                 logConc         logFC        PValue           FDR
4-4:1-1:4      -9.456825  8.778353e+00  0.000000e+00  0.000000e+00
6-1:3-16:5     -9.200179  5.723103e+00  0.000000e+00  0.000000e+00
4-4:4-4:4     -10.604100  6.823653e+00 5.763934e-272 1.384881e-268
6-1:2-15:6     -9.477037  3.621940e+00 9.344899e-143 1.683951e-139
2-5:6-6:4      -8.922496  2.785982e+00 5.017409e-123 7.233096e-120
1-3:3-10:4     -8.921561  2.626013e+00 3.900805e-109 4.686167e-106
4-4:4-17:4    -10.287786  3.642501e+00  3.321604e-83  3.420303e-80
4-39:1-7:4    -10.813693 -4.072342e+00  1.661149e-79  1.496695e-76
6-1:1-1:4      -9.707111  2.756158e+00  2.896834e-70  2.320042e-67
3-53:5-5:4    -10.191119  3.230709e+00  3.118115e-69  2.247537e-66
1-18:6-19:3   -10.417202  3.481487e+00  3.828987e-69  2.509031e-66
4-31:6-19:4   -10.299146  3.174996e+00  3.390337e-62  2.036463e-59
3-21:6-6:4     -9.413734  2.318498e+00  1.282434e-61  7.110605e-59
4-4:3-3:4     -10.139679  2.967860e+00  9.841801e-61  5.067122e-58
5-51:3-22:4    -8.233895  1.486225e+00  1.775368e-57  8.531236e-55
1-8:3-10:4    -11.238980 -3.929041e+00  7.394412e-56  3.331182e-53
4-4:5-5:4     -10.180205  2.886808e+00  1.095946e-55  4.646811e-53
6-1:3-16:6    -10.637643  3.355689e+00  1.639703e-55  6.566100e-53
4-59:3-10:4    -8.413868 -1.519771e+00  3.666760e-55  1.391053e-52
1-69:3-22:6    -9.342265  2.117903e+00  2.166138e-54  7.806761e-52
3-72:6-13:4   -10.930327  3.675344e+00  3.123112e-54  1.071971e-51
6-1:5-5:6     -10.745754  3.370421e+00  1.779752e-52  5.831116e-50
5-a:6-19:1    -29.894784  4.024254e+01  1.268716e-48  3.976046e-46
6-1:2-8:3     -11.350114  3.930746e+00  1.125091e-46  3.379023e-44
2-5:2-8:5     -10.481020  2.894888e+00  5.981602e-46  1.724616e-43
4-39:3-10:5   -10.120835 -2.416393e+00  3.271957e-44  9.070871e-42
4-34:3-10:6    -9.942950 -2.253391e+00  1.023787e-42  2.733132e-40
2-5:3-16:1    -13.706036 -7.334779e+00  5.739719e-42  1.477568e-39
3-15:6-19:4   -10.461256  2.690435e+00  1.606207e-40  3.992254e-38
3-48:3-3:4     -9.391011  1.848952e+00  4.801286e-40  1.153589e-37
7-4-1:3-10:4  -30.074669 -3.988277e+01  2.938736e-39  6.833035e-37
3-23:1-1:6    -10.819532  2.991910e+00  5.295226e-39  1.192750e-36
4-34:3-10:5   -10.228938 -2.334416e+00  2.477730e-38  5.411964e-36
1-3:3-16:4    -10.154767  2.321439e+00  1.243021e-37  2.635205e-35
4-b:3-22:4    -10.217396  2.367641e+00  2.990118e-37  6.157934e-35
7-4-1:3-22:4  -30.125311 -3.978149e+01  1.504633e-36  3.012609e-34
4-39:3-10:6   -10.813485 -2.780031e+00  3.670049e-36  7.149653e-34
2-5:4-23:1    -30.124964  3.978218e+01  6.352812e-36  1.205028e-33
7-4-1:6-13:4  -13.337554 -6.071745e+00  4.814825e-35  8.898784e-33
6-1:3-10:4     -9.432268  1.738827e+00  8.047169e-35  1.450100e-32
3-74:5-12:5   -11.032867  3.047255e+00  1.090150e-34  1.916538e-32
1-3:6-19:4     -8.548439  1.256568e+00  4.971396e-34  8.531863e-32
4-59:2-8:5    -10.118692 -2.090560e+00  3.644105e-33  6.108537e-31
5-51:1-7:4    -11.245754  3.200496e+00  4.303483e-33  7.049888e-31
4-59:1-26:4    -8.874497 -1.357499e+00  1.097748e-32  1.758349e-30
4-59:2-8:2    -30.208636 -3.961484e+01  1.232595e-32  1.931423e-30
7-4-1:6-19:4  -30.216034 -3.960004e+01  2.465190e-32  3.780658e-30
4-39:3-10:4    -9.490462 -1.655364e+00  4.298520e-32  6.454945e-30
1-2:6-13:5    -12.400319 -4.331504e+00  4.709971e-31  6.928464e-29
4-34:5-5:5    -11.617900 -3.336126e+00  1.060063e-30  1.528186e-28
2-5:2-15:4     -8.752353  1.239436e+00  7.867762e-29  1.111977e-26
3-33:3-16:4   -11.976321  3.739362e+00  2.518056e-28  3.490413e-26
6-1:4-23:6    -10.721954  2.413019e+00  8.427456e-28  1.146134e-25
4-59:3-10:5    -9.171136 -1.373181e+00  1.455460e-27  1.942769e-25
3-23:1-14:4    -9.313719 -1.439714e+00  1.931839e-27  2.531763e-25
4-b:1-1:4     -12.379998  4.101932e+00  3.490147e-26  4.492318e-24
4-61:1-1:4    -10.807283  2.417288e+00  7.276838e-26  9.202009e-24
3-23:3-9:4     -9.591055 -1.520007e+00  1.134743e-25  1.410211e-23
2-70:6-19:4   -10.247125  1.974883e+00  1.324874e-25  1.618591e-23
7-4-1:3-10:6  -14.070713 -6.605427e+00  2.067952e-25  2.484299e-23
4-39:6-13:6   -11.709623 -3.152679e+00  3.464776e-25  4.094115e-23
3-23:4-17:5   -10.840997  2.349860e+00  1.437274e-24  1.670947e-22
2-5:3-10:4     -7.658998  7.592986e-01  1.172413e-23  1.341389e-21
4-b:4-17:4    -11.239355  2.634280e+00  1.968842e-23  2.217408e-21
4-4:6-19:4     -9.400802  1.392523e+00  2.549167e-23  2.826830e-21
4-59:6-13:5    -9.070638 -1.218601e+00  2.637562e-23  2.880538e-21
4-59:4-17:4    -8.054776 -8.537327e-01  3.600040e-23  3.872998e-21
1-8:3-10:6    -12.594840 -3.942462e+00  4.565339e-23  4.839259e-21
1-69:6-25:1   -13.887321  6.257211e+00  5.244963e-23  5.479086e-21
1-2:6-13:4    -10.648298 -2.049377e+00  8.156431e-23  8.398793e-21
1-18:5-12:5   -11.285385 -2.561371e+00  1.094905e-22  1.111560e-20
4-59:3-10:6    -9.192083 -1.238200e+00  2.510084e-22  2.512873e-20
6-1:6-25:6    -13.387321  5.257211e+00  3.219068e-22  3.178499e-20
2-5:4-23:4     -9.826766  1.559539e+00  8.150385e-22  7.938916e-20
7-4-1:2-2:4   -30.504807 -3.902250e+01  8.470329e-22  8.140551e-20
1-3:5-5:4      -9.716942  1.488791e+00  9.648462e-22  9.150805e-20
4-39:2-2:4     -9.996474 -1.614192e+00  1.074462e-21  1.005808e-19
1-69:3-9:4    -10.990777 -2.269443e+00  1.768677e-21  1.634439e-19
4-34:3-10:4    -9.573201 -1.383401e+00  2.138227e-21  1.950929e-19
3-7:5-5:4      -9.613559  1.431734e+00  2.688696e-21  2.422515e-19
4-39:6-13:4    -9.485256 -1.338003e+00  3.066980e-21  2.729233e-19
3-30:2-2:5    -11.011789  2.292314e+00  3.782900e-21  3.325261e-19
7-4-1:6-13:5  -14.229308 -6.288237e+00  1.355253e-20  1.176947e-18
2-5:6-25:4    -10.773501 -2.029925e+00  1.742185e-20  1.494961e-18
2-70:3-22:4   -10.057742  1.616875e+00  2.435714e-20  2.065486e-18
4-b:6-19:4    -10.564658  1.918832e+00  6.137581e-20  5.144149e-18
1-18:3-9:4     -9.476028 -1.280020e+00  7.156075e-20  5.928849e-18
2-70:6-13:4    -9.942950  1.538392e+00  1.055422e-19  8.644863e-18
7-4-1:3-10:5  -30.587000 -3.885811e+01  1.084202e-19  8.780819e-18
2-5:3-9:5     -11.002959 -2.170129e+00  1.099527e-19  8.805993e-18
4-59:1-26:1   -12.098530 -3.148913e+00  1.457836e-19  1.154734e-17
1-18:5-12:4    -9.545251 -1.296531e+00  1.497616e-19  1.173350e-17
3-43:3-22:4   -12.053132 -3.025878e+00  2.651075e-19  2.054726e-17
3-11:3-9:3    -12.917382  4.197090e+00  3.090495e-19  2.369818e-17
4-39:5-12:4   -10.306820 -1.675575e+00  4.367282e-19  3.313617e-17
5-51:1-7:6    -12.061283 -3.009576e+00  4.816583e-19  3.616451e-17
3-23:3-10:6    -9.261290 -1.161508e+00  5.076191e-19  3.772081e-17
2-70:1-7:4    -12.092391  3.203216e+00  6.531981e-19  4.804339e-17
3-21:5-12:4   -10.349841 -1.667520e+00  1.927696e-18  1.403519e-16
4-59:3-9:5    -10.587896 -1.805773e+00  2.167299e-18  1.562189e-16
4-b:3-10:4     -9.856395  1.433177e+00  2.754398e-18  1.965713e-16
4-39:3-9:4    -10.219672 -1.592404e+00  2.913801e-18  2.059086e-16
6-1:1-1:6     -11.073834  2.168224e+00  3.672516e-18  2.570048e-16
1-18:3-10:5    -9.731853 -1.328586e+00  5.278943e-18  3.658714e-16
7-4-1:3-16:4  -14.330716 -6.085420e+00  6.938894e-18  4.763385e-16
6-1:6-13:5     -9.726150 -1.317182e+00  9.390685e-18  6.385666e-16
1-69:3-16:6   -10.855817  1.980370e+00  1.151856e-17  7.759418e-16
4-b:2-2:6     -12.748785  3.890428e+00  1.236159e-17  8.250215e-16
4-39:6-19:4    -9.409778 -1.177217e+00  1.422464e-17  9.406530e-16
4-30-4:3-22:4 -11.433140 -2.370796e+00  1.567731e-17  1.027291e-15
1-3:2-2:1     -12.358464  3.314926e+00  2.486625e-17  1.614738e-15
4-59:3-22:4    -8.050338 -7.261722e-01  2.974429e-17  1.914258e-15
1-58:6-19:5   -13.542786  4.946282e+00  3.589837e-17  2.289871e-15
4-34:3-9:4    -10.937319 -1.953350e+00  4.049295e-17  2.560291e-15
7-4-1:6-13:6  -30.694062 -3.864398e+01  5.551115e-17  3.479342e-15
4-b:6-19:5    -13.551975  4.927903e+00  6.807106e-17  4.229795e-15
4-b:4-23:4    -11.849677  2.717789e+00  7.857578e-17  4.840805e-15
4-4:5-5:3     -13.241231  4.379466e+00  1.496646e-16  9.142223e-15
6-1:5-24:4    -11.043214  2.037033e+00  1.564012e-16  9.473446e-15
1-2:3-10:6    -11.174532 -2.057939e+00  1.805589e-16  1.084557e-14
1-3:6-6:4     -10.591856  1.738964e+00  2.068575e-16  1.232255e-14
6-1:2-8:6     -11.656603  2.543723e+00  2.153776e-16  1.272493e-14
7-4-1:2-15:5  -30.723509 -3.858509e+01  2.220446e-16  1.301217e-14
5-51:3-3:6     -9.949846 -1.364225e+00  2.621391e-16  1.523790e-14
3-23:4-4:5    -11.868254  2.680636e+00  3.964170e-16  2.285899e-14
4-61:5-12:4   -10.102587  1.447030e+00  4.763534e-16  2.725044e-14
1-18:3-9:5    -10.579516 -1.679427e+00  5.284736e-16  2.999400e-14
1-18:5-12:3   -13.024751  3.982351e+00  5.396645e-16  3.038986e-14
4-59:6-13:4    -8.148174 -7.221317e-01  5.837520e-16  3.261771e-14
1-18:4-17:5   -11.655601 -2.388526e+00  6.780885e-16  3.759740e-14
4-4:3-16:4    -11.410698  2.291594e+00  7.845003e-16  4.316548e-14
1-8:3-9:4     -13.858464 -5.029925e+00  8.049117e-16  4.395306e-14
5-51:5-5:1    -13.511515 -4.553896e+00  8.474124e-16  4.592593e-14
7-4-1:2-2:6   -30.754210 -3.852369e+01  8.881784e-16  4.777605e-14
6-1:7-27:6    -14.194676  5.642501e+00  1.641048e-15  8.761983e-14
7-4-1:3-9:6   -30.770064 -3.849198e+01  1.776357e-15  9.278246e-14
7-4-1:4-4:4   -30.770064 -3.849198e+01  1.776357e-15  9.278246e-14
7-4-1:5-5:4   -30.770064 -3.849198e+01  1.776357e-15  9.278246e-14
3-43:3-3:4    -13.538235 -4.500457e+00  3.176279e-15  1.647095e-13
4-39:5-24:4   -10.646319 -1.640433e+00  5.520580e-15  2.842310e-13
5-51:3-9:4    -10.607994 -1.622471e+00  6.837990e-15  3.495619e-13
4-59:1-1:4     -9.669922  1.182234e+00  9.225311e-15  4.682820e-13
2-5:3-3:6     -11.695029 -2.309671e+00  9.723859e-15  4.901369e-13
3-33:1-26:5   -12.248785  2.890428e+00  1.312982e-14  6.572202e-13
1-3:1-7:4     -13.327322  4.207285e+00  2.215353e-14  1.101260e-12
6-1:1-1:5     -11.662305  2.367394e+00  2.295318e-14  1.133195e-12
1-2:2-2:5     -11.735245 -2.357499e+00  2.792528e-14  1.369289e-12
6-1:4-4:6     -11.252591  2.016896e+00  3.308527e-14  1.611342e-12
1-18:1-1:6    -11.410698  2.163333e+00  3.817657e-14  1.846824e-12
3-15:2-21:4   -10.675045  1.634639e+00  3.885492e-14  1.867108e-12
5-51:6-19:6    -9.970844 -1.268795e+00  4.446914e-14  2.122739e-12
6-1:1-26:6     -9.652459  1.138104e+00  5.261604e-14  2.495108e-12
1-8:3-9:5     -30.837215 -3.835768e+01  5.684342e-14  2.643402e-12
7-4-1:3-3:6   -30.837215 -3.835768e+01  5.684342e-14  2.643402e-12
7-4-1:6-6:5   -30.837215 -3.835768e+01  5.684342e-14  2.643402e-12
2-5:5-5:4      -8.417052  7.401116e-01  7.183736e-14  3.319254e-12
4-39:2-21:4    -9.602471  1.110949e+00  9.052644e-14  4.156144e-12
1-46:3-10:4   -10.289591 -1.383034e+00  1.036485e-13  4.728469e-12
5-51:3-9:6    -10.621074 -1.550144e+00  1.126538e-13  5.106972e-12
1-2:5-24:4    -12.036536 -2.498855e+00  1.202072e-13  5.415337e-12
1-18:6-6:6    -11.085092  1.861669e+00  1.364153e-13  6.107340e-12
2-5:2-21:4     -9.971329 -1.241475e+00  1.537078e-13  6.839050e-12
1-69:1-26:5   -11.432895  2.118939e+00  1.592220e-13  7.040933e-12
1-18:4-23:4   -10.681761 -1.569550e+00  1.611151e-13  7.081205e-12
1-3:2-21:4    -10.152355  1.347494e+00  1.658437e-13  7.244856e-12
3-72:4-4:5    -30.844520  3.834307e+01  1.776357e-13  7.713241e-12
1-69:3-10:5   -10.957950 -1.721774e+00  2.122877e-13  9.162692e-12
6-1:6-19:4     -8.519595  7.547809e-01  2.143976e-13  9.198679e-12
7-4-1:3-9:4   -30.873289 -3.828553e+01  2.273737e-13  9.697689e-12
5-51:3-10:6    -8.969014 -8.657359e-01  2.656105e-13  1.126188e-11
4-b:3-3:4     -11.693269  2.305466e+00  2.785639e-13  1.174204e-11
3-9:3-10:4    -11.480758 -2.069374e+00  2.804840e-13  1.175424e-11
1-3:2-15:4     -9.735268  1.132826e+00  3.285737e-13  1.368994e-11
5-51:2-2:6     -8.966146 -8.599995e-01  3.772783e-13  1.562886e-11
4-34:3-9:6    -12.236737 -2.658669e+00  4.211351e-13  1.734595e-11
7-4-1:2-2:5   -30.892027 -3.824805e+01  4.547474e-13  1.862397e-11
1-8:3-10:5    -12.556614 -2.989767e+00  5.632908e-13  2.293898e-11
1-2:4-17:4    -12.322259 -2.701454e+00  5.800665e-13  2.348943e-11
3-66:4-23:4   -13.640414 -4.296099e+00  6.123990e-13  2.466018e-11
1-3:1-26:4     -9.800419  1.143303e+00  6.674201e-13  2.672647e-11
5-51:6-19:4    -8.871285  8.334436e-01  6.819036e-13  2.715559e-11
3-48:3-3:5    -10.798078  1.651063e+00  7.411589e-13  2.935315e-11
3-15:2-15:5   -12.927039 -3.278065e+00  9.002817e-13  3.546028e-11
1-2:5-5:4     -11.101310 -1.759598e+00  1.120091e-12  4.387835e-11
1-2:5-12:4    -11.622985 -2.100003e+00  1.198756e-12  4.670612e-11
2-5:5-24:4    -10.145085  1.284047e+00  1.967376e-12  7.624110e-11
4-34:1-14:4   -12.693269 -3.020464e+00  2.275076e-12  8.769384e-11
3-9:6-13:6    -12.817233 -3.112387e+00  2.725803e-12  1.045085e-10
1-18:6-13:5    -9.940160 -1.150570e+00  2.802751e-12  1.068901e-10
1-3:2-8:4     -11.575773  2.095673e+00  3.025786e-12  1.147888e-10
1-2:3-10:5    -12.355817 -2.634339e+00  3.161291e-12  1.186801e-10
4-34:1-7:4    -12.355817 -2.634339e+00  3.161291e-12  1.186801e-10
4-39:3-3:6    -11.511789 -2.007313e+00  3.193321e-12  1.192614e-10
3-11:3-16:6   -12.592391 -2.918214e+00  3.230982e-12  1.200460e-10
7-4-1:1-26:4  -30.951349 -3.812941e+01  3.637979e-12  1.337885e-10
7-4-1:3-22:5  -30.951349 -3.812941e+01  3.637979e-12  1.337885e-10
1-3:3-22:4     -9.486113  9.927821e-01  4.513405e-12  1.651402e-10
4-39:3-16:4   -10.736643 -1.508279e+00  6.369889e-12  2.318897e-10
1-69:2-8:6    -12.098530  2.433914e+00  7.380354e-12  2.659880e-10
2-70:4-23:4   -12.106590  2.417795e+00  7.380354e-12  2.659880e-10
3-48:3-22:4    -9.617267 -1.016462e+00  8.304035e-12  2.977885e-10
3-30:3-10:4   -10.200068 -1.237539e+00  8.627966e-12  3.078732e-10
6-1:3-3:6     -10.065467  1.185816e+00  9.012416e-12  3.200074e-10
3-21:5-5:5    -12.379088 -2.587797e+00  9.708115e-12  3.430201e-10
4-39:2-21:6   -12.617267 -2.868461e+00  1.027136e-11  3.611512e-10
3-43:3-3:6    -13.448750 -3.849352e+00  1.042677e-11  3.648089e-10
6-1:4-4:5     -12.268802  2.575387e+00  1.047661e-11  3.648089e-10
4-39:2-15:5   -11.330078 -1.828129e+00  1.053144e-11  3.649548e-10
1-8:3-22:6    -13.124901 -3.327126e+00  1.100806e-11  3.796462e-10
4-34:6-13:6   -10.789591 -1.501889e+00  1.238036e-11  4.249412e-10
3-15:1-7:6    -13.844457  4.342941e+00  1.967493e-11  6.721179e-10
4-59:3-3:6    -10.075773 -1.166816e+00  2.487020e-11  8.455869e-10
7-4-1:3-22:6  -30.993793 -3.804452e+01  2.910383e-11  9.848846e-10
1-3:2-8:6     -14.402195  5.227463e+00  3.075229e-11  1.035806e-09
4-b:6-13:4    -10.749734  1.485261e+00  3.341568e-11  1.120280e-09
1-2:6-6:4     -11.958839 -2.185318e+00  3.467544e-11  1.157132e-09
1-69:5-5:4     -9.766075  1.043863e+00  3.766089e-11  1.250966e-09
4-34:6-25:4   -13.156269 -3.264390e+00  3.802969e-11  1.257422e-09
1-46:3-9:4    -10.883307 -1.524396e+00  4.101915e-11  1.350073e-09
1-69:1-26:4   -10.135530  1.189989e+00  4.759982e-11  1.559543e-09
4-39:6-6:5    -11.969071 -2.164854e+00  5.784543e-11  1.886651e-09
7-4-1:6-19:5  -31.015991 -3.800013e+01  5.820766e-11  1.889914e-09
6-1:3-22:2    -14.417382  5.197090e+00  5.888978e-11  1.903487e-09
6-1:6-19:6     -8.763097  7.281722e-01  6.343457e-11  2.041234e-09
1-2:3-22:5    -12.264133 -2.404805e+00  7.033001e-11  2.243092e-09
3-9:3-22:4    -12.264133 -2.404805e+00  7.033001e-11  2.243092e-09
1-8:6-13:1    -14.130035 -4.486782e+00  7.457857e-11  2.357729e-09
6-1:7-27:1    -30.981608  3.806889e+01  7.457857e-11  2.357729e-09
1-3:2-15:5    -10.817650  1.477690e+00  7.591489e-11  2.389496e-09
5-51:2-15:6   -10.102549 -1.140875e+00  7.932628e-11  2.486017e-09
4-39:4-17:4   -10.229862 -1.177950e+00  9.576513e-11  2.988204e-09
3-21:1-26:6   -12.887321 -2.972209e+00  9.722962e-11  3.020824e-09
1-8:3-22:4    -11.768802 -2.039323e+00  1.008301e-10  3.117062e-09
3-23:3-3:5    -10.874554  1.498111e+00  1.011921e-10  3.117062e-09
4-34:1-1:4    -10.421350  1.280762e+00  1.095908e-10  3.361406e-09
3-21:3-9:4    -10.800317 -1.430256e+00  1.166555e-10  3.562935e-09
1-46:6-13:4    -9.993304 -1.094465e+00  1.171700e-10  3.563549e-09
3-23:5-12:6   -10.942019 -1.517964e+00  1.194538e-10  3.617744e-09
4-39:1-26:6   -10.848151  1.483023e+00  1.290477e-10  3.891948e-09
1-8:4-17:4    -13.189063 -3.198801e+00  1.306528e-10  3.923940e-09
1-46:3-22:5   -11.578166 -1.874558e+00  1.418182e-10  4.241601e-09
1-58:2-15:5   -30.998581  3.803495e+01  1.455192e-10  4.334306e-09
4-39:1-26:5   -11.933876 -2.094465e+00  1.641548e-10  4.869251e-09
2-5:3-16:4     -8.980112  7.695263e-01  1.669321e-10  4.931338e-09
3-9:2-2:4     -12.902195 -2.942462e+00  1.753919e-10  5.160101e-09
4-59:2-8:4    -10.035687 -1.086645e+00  1.965022e-10  5.757675e-09
1-3:5-24:4    -10.824786 -1.431500e+00  1.985952e-10  5.772075e-09
1-69:6-13:6   -10.824786 -1.431500e+00  1.985952e-10  5.772075e-09
4-59:1-20:4   -13.045072 -3.041997e+00  2.135843e-10  6.182793e-09
4-34:6-19:4    -9.862008 -1.022835e+00  2.355963e-10  6.792712e-09
1-69:6-6:5    -12.000668 -2.101660e+00  2.651717e-10  7.614969e-09
1-2:5-5:6     -12.440779 -2.464414e+00  2.689069e-10  7.691590e-09
1-18:3-22:5    -9.899266 -1.039927e+00  2.933533e-10  8.357670e-09
4-39:6-19:6   -11.512883 -1.812694e+00  3.139643e-10  8.909665e-09
1-3:2-21:6    -12.925097  3.011735e+00  3.163243e-10  8.941434e-09
5-51:3-16:4   -10.776454  1.431822e+00  3.232444e-10  9.101350e-09
4-4:2-15:5    -11.009878 -1.497677e+00  3.482328e-10  9.766778e-09
3-30-3:3-22:4 -12.538235 -2.500457e+00  3.914123e-10  1.093527e-08
3-43:3-9:6    -13.817233 -3.942462e+00  4.110916e-10  1.139672e-08
2-70:3-3:5    -14.481544  5.068766e+00  4.110916e-10  1.139672e-08
4-b:4-4:4     -12.672479  2.686895e+00  4.644605e-10  1.281102e-08
7-4-1:3-3:5   -31.087000 -3.785811e+01  4.656613e-10  1.281102e-08
4-34:1-26:4   -10.862008 -1.408125e+00  4.987449e-10  1.366902e-08
5-51:5-5:6    -10.255172 -1.158190e+00  5.099307e-10  1.392265e-08
4-59:6-19:3   -12.428986  2.530026e+00  6.415141e-10  1.744918e-08
4-39:2-2:6    -10.947249 -1.451475e+00  7.650121e-10  2.073010e-08
4-34:2-15:5   -11.112537 -1.538071e+00  7.706349e-10  2.080425e-08
6-1:6-6:4      -9.365041  8.441347e-01  8.442967e-10  2.270780e-08
3-43:5-5:4    -13.570713 -3.605427e+00  8.654979e-10  2.319148e-08
4-61:4-4:4    -11.741231  1.905535e+00  8.988323e-10  2.399549e-08
3-48:5-5:6    -11.702823 -1.831430e+00  1.016829e-09  2.704540e-08
3-13:3-10:5   -12.121074  2.174996e+00  1.193408e-09  3.162531e-08
1-18:3-3:5    -10.150986 -1.071878e+00  1.239365e-09  3.272287e-08
1-3:4-4:6     -13.117267  3.153463e+00  1.358992e-09  3.575041e-08
3-30-3:3-10:4 -13.858464 -3.860000e+00  1.493390e-09  3.914312e-08
3-30-3:1-1:4  -13.259494 -3.057939e+00  1.513833e-09  3.953516e-08
1-2:5-12:6    -12.964961 -2.816931e+00  1.822834e-09  4.743318e-08
1-3:5-12:4     -9.843022  9.728086e-01  1.836770e-09  4.762388e-08
1-8:1-14:4    -31.138547 -3.775501e+01  1.862645e-09  4.794981e-08
7-4-1:3-9:5   -31.138547 -3.775501e+01  1.862645e-09  4.794981e-08
2-5:4-17:4    -10.531251 -1.226713e+00  1.945222e-09  4.989736e-08
3-21:2-2:6     -9.865571  9.842894e-01  1.959285e-09  5.007989e-08
1-8:1-7:6     -14.217578 -4.311695e+00  2.095476e-09  5.337169e-08
4-34:5-12:4   -10.887321 -1.357499e+00  2.313649e-09  5.872107e-08
3-43:6-13:4   -12.413555 -2.305032e+00  2.633329e-09  6.660011e-08
1-18:2-21:3   -14.533712  4.964429e+00  2.841261e-09  7.160774e-08
4-59:5-5:6    -11.264133 -1.574730e+00  2.899355e-09  7.281725e-08
1-8:2-2:5     -12.741231 -2.620534e+00  2.986442e-09  7.422852e-08
3-9:3-3:4     -12.741231 -2.620534e+00  2.986442e-09  7.422852e-08
4-39:6-6:6    -12.741231 -2.620534e+00  2.986442e-09  7.422852e-08
4-34:3-22:4    -9.767778 -9.321933e-01  3.011285e-09  7.458880e-08
3-13:6-13:4   -11.931916 -1.964157e+00  3.101450e-09  7.655907e-08
4-34:6-19:6   -11.598530 -1.736011e+00  3.225117e-09  7.934008e-08
1-2:1-26:5    -12.643032 -2.541924e+00  3.542223e-09  8.684471e-08
4-59:3-9:6    -10.695381 -1.267301e+00  3.566890e-09  8.715302e-08
1-8:6-13:4    -11.332846 -1.585305e+00  3.695712e-09  8.950631e-08
7-4-1:2-15:6  -31.165771 -3.770057e+01  3.725290e-09  8.950631e-08
7-4-1:2-8:4   -31.165771 -3.770057e+01  3.725290e-09  8.950631e-08
7-4-1:5-12:4  -31.165771 -3.770057e+01  3.725290e-09  8.950631e-08
7-4-1:5-24:4  -31.165771 -3.770057e+01  3.725290e-09  8.950631e-08
4-34:2-15:4   -10.390145 -1.147781e+00  4.526267e-09  1.083898e-07
4-39:2-15:4   -10.299502 -1.100724e+00  5.879885e-09  1.403384e-07
4-59:5-12:5   -10.360234 -1.107521e+00  6.166493e-09  1.466933e-07
6-1:5-12:4    -10.730047  1.284047e+00  6.307982e-09  1.495656e-07
2-5:1-26:4     -9.349650 -7.888385e-01  6.645052e-09  1.570411e-07
4-39:5-5:6    -12.522528 -2.300916e+00  6.901424e-09  1.625669e-07
1-69:2-21:5   -11.847933 -1.881061e+00  7.319368e-09  1.718502e-07
1-2:3-10:4    -10.668053 -1.235821e+00  7.442307e-09  1.737987e-07
7-4-1:6-6:4   -31.194062 -3.764398e+01  7.450581e-09  1.737987e-07
1-2:6-19:4    -10.479450 -1.144096e+00  7.638459e-09  1.776065e-07
3-33:3-22:5   -12.587517  2.516970e+00  8.055499e-09  1.864549e-07
4-61:1-26:6   -12.089341  2.039391e+00  8.070744e-09  1.864549e-07
2-5:3-9:4      -9.681890 -8.682956e-01  8.116521e-09  1.869134e-07
2-5:5-24:5    -12.489981  2.408036e+00  8.396008e-09  1.927338e-07
3-48:3-10:4    -9.837956 -9.173082e-01  8.541878e-09  1.948519e-07
4-b:2-15:4    -12.239730  2.151514e+00  8.542341e-09  1.948519e-07
1-8:6-19:4    -11.696087 -1.739969e+00  9.344702e-09  2.124814e-07
1-2:6-6:5     -13.902195 -3.772537e+00  1.024455e-08  2.314818e-07
6-1:3-22:1    -14.570713  4.890428e+00  1.024455e-08  2.314818e-07
4-b:2-8:4     -12.862008  2.693127e+00  1.050723e-08  2.366754e-07
6-1:2-2:6      -9.959315  9.735120e-01  1.166037e-08  2.618317e-07
6-1:5-12:6    -10.165681 -1.014611e+00  1.236975e-08  2.768979e-07
1-2:3-3:5     -12.896581 -2.613839e+00  1.308759e-08  2.920598e-07
4-b:2-2:5     -12.167035  2.083073e+00  1.349545e-08  3.002322e-07
2-26:3-3:4    -12.410698  2.291594e+00  1.414072e-08  3.136195e-07
6-1:2-15:3    -31.265750  3.750061e+01  1.490116e-08  3.264668e-07
3-66:3-16:5   -31.223509 -3.758509e+01  1.490116e-08  3.264668e-07
7-4-1:5-5:6   -31.223509 -3.758509e+01  1.490116e-08  3.264668e-07
7-4-1:6-6:6   -31.223509 -3.758509e+01  1.490116e-08  3.264668e-07
3-9:2-2:6     -14.290999 -4.164854e+00  1.536682e-08  3.346346e-07
7-4-1:3-3:4   -14.290999 -4.164854e+00  1.536682e-08  3.346346e-07
4-59:4-17:5   -10.856147 -1.269272e+00  1.930315e-08  4.190878e-07
2-70:4-17:5   -14.033712  3.964429e+00  1.946501e-08  4.213326e-07
1-2:3-9:4     -11.921711 -1.856305e+00  1.967128e-08  4.245228e-07
3-43:3-10:4   -12.594840 -2.387247e+00  1.996498e-08  4.295749e-07
5-51:4-17:6   -10.121074 -9.949291e-01  2.030978e-08  4.356932e-07
1-3:6-19:6    -10.768119  1.266196e+00  2.108831e-08  4.510520e-07
3-30:3-22:5   -11.158778  1.455732e+00  2.245559e-08  4.788754e-07
3-66:5-24:4   -12.913555 -2.579892e+00  2.291864e-08  4.873085e-07
4-31:1-1:4    -12.024751  1.982351e+00  2.920145e-08  6.190707e-07
1-2:1-26:3    -14.932895 -4.881061e+00  2.980232e-08  6.262832e-07
4-30-2:2-2:4  -14.932895 -4.881061e+00  2.980232e-08  6.262832e-07
1-2:1-1:5     -14.317233 -4.112387e+00  2.980232e-08  6.262832e-07
2-5:3-22:4     -8.152501  4.974328e-01  3.485874e-08  7.304121e-07
4-34:5-5:4    -10.266026 -1.014974e+00  3.532294e-08  7.379935e-07
4-34:4-23:5   -12.930938 -2.545126e+00  4.003196e-08  8.339606e-07
3-15:1-26:4   -10.734500  1.218003e+00  4.171786e-08  8.665772e-07
3-13:6-19:4   -12.033712  1.964429e+00  4.606251e-08  9.540764e-07
1-3:3-3:6     -10.937813  1.303699e+00  4.778863e-08  9.869926e-07
3-21:6-19:4    -9.302998  7.284009e-01  5.080393e-08  1.046271e-06
2-5:5-12:5    -11.999592 -1.828805e+00  5.293690e-08  1.087092e-06
5-a:2-21:5    -14.344457 -4.057939e+00  5.774200e-08  1.182399e-06
1-2:4-23:6    -14.964961 -4.816931e+00  5.960464e-08  1.213645e-06
4-30-4:4-17:6 -14.964961 -4.816931e+00  5.960464e-08  1.213645e-06
3-33:3-3:4    -11.394952  1.525987e+00  6.358409e-08  1.291026e-06
4-59:6-19:5    -9.824180 -8.606099e-01  6.415389e-08  1.298936e-06
3-64:2-2:4    -11.499055 -1.573817e+00  6.471530e-08  1.306633e-06
3-72:2-2:6    -13.211784  2.964429e+00  6.973810e-08  1.404112e-06
1-18:2-2:6     -8.919904  6.293254e-01  7.328108e-08  1.471337e-06
4-30-4:5-12:5 -13.481544  3.068766e+00  7.878384e-08  1.573058e-06
3-43:3-16:4   -13.206036 -2.720069e+00  7.878384e-08  1.573058e-06
4-39:2-2:5    -10.468749 -1.059275e+00  8.380628e-08  1.668717e-06
4-b:5-5:4     -11.572792  1.598557e+00  8.553539e-08  1.698455e-06
5-51:5-12:6   -10.732641 -1.149391e+00  9.740660e-08  1.928865e-06
1-8:2-2:4     -12.286985 -1.997957e+00  1.013645e-07  2.001740e-06
3-66:1-26:4   -13.489981 -3.123034e+00  1.025837e-07  2.017689e-06
6-1:7-27:5    -12.580267  2.227463e+00  1.027320e-07  2.017689e-06
4-34:3-10:1   -14.998518 -4.749817e+00  1.192093e-07  2.316066e-06
7-4-1:2-21:4  -31.286275 -3.745956e+01  1.192093e-07  2.316066e-06
1-3:2-8:3     -31.372812  3.728648e+01  1.192093e-07  2.316066e-06
6-1:3-16:3    -31.372812  3.728648e+01  1.192093e-07  2.316066e-06
4-4:4-23:4    -12.089950  1.851954e+00  1.235163e-07  2.393295e-06
2-70:2-15:4   -11.461893  1.493357e+00  1.256041e-07  2.427223e-06
3-21:4-23:4   -11.302768 -1.426212e+00  1.384636e-07  2.668571e-06
5-51:3-22:5   -10.639109  1.138927e+00  1.461807e-07  2.802314e-06
3-30:3-10:6   -10.566941 -1.079397e+00  1.461807e-07  2.802314e-06
1-18:5-5:5    -11.337554 -1.427888e+00  1.605579e-07  3.061644e-06
4-59:6-6:6    -11.337554 -1.427888e+00  1.605579e-07  3.061644e-06
3-7:3-10:5    -12.656269 -2.264390e+00  1.616381e-07  3.074110e-06
4-39:1-7:5    -12.567162 -2.211648e+00  1.673499e-07  3.174364e-06
2-5:2-15:1    -12.556614  2.274769e+00  1.683763e-07  3.185450e-06
1-46:2-2:5    -10.827322  1.207285e+00  1.899771e-07  3.584698e-06
4-39:5-5:4    -10.405490 -1.017009e+00  2.207165e-07  4.153850e-06
1-3:5-12:6    -12.236737  1.943670e+00  2.266141e-07  4.253735e-06
4-39:4-23:2   -31.402259  3.722759e+01  2.384186e-07  4.452127e-06
7-4-1:2-8:6   -31.319832 -3.739244e+01  2.384186e-07  4.452127e-06
2-70:6-6:4    -11.678998  1.626734e+00  2.519413e-07  4.692487e-06
1-69:3-10:6    -9.929595 -8.429260e-01  2.546589e-07  4.730880e-06
1-18:2-15:6   -10.261327  9.756271e-01  2.600930e-07  4.819409e-06
3-53:5-24:4   -12.706036  2.279931e+00  2.775637e-07  5.129946e-06
1-8:2-15:4    -12.463937 -2.005197e+00  2.786234e-07  5.136362e-06
1-18:6-19:6   -10.609010 -1.071195e+00  2.847394e-07  5.235719e-06
3-23:5-12:4    -9.193928 -6.554972e-01  3.177687e-07  5.824507e-06
3-48:5-12:4   -10.815357 -1.161579e+00  3.183762e-07  5.824507e-06
1-18:1-14:6   -11.751828  1.609334e+00  3.277703e-07  5.981187e-06
4-59:6-13:3   -11.536536 -1.498855e+00  3.290846e-07  5.990005e-06
4-34:6-13:4    -9.892052 -8.305688e-01  3.610258e-07  6.554846e-06
2-5:3-10:1    -12.985750 -2.435502e+00  3.624578e-07  6.564312e-06
5-a:6-6:6     -11.697500 -1.538071e+00  3.723142e-07  6.725917e-06
1-18:7-27:4   -11.686969  1.610792e+00  3.778053e-07  6.792868e-06
5-51:2-21:6   -10.982068 -1.219996e+00  3.779051e-07  6.792868e-06
3-15:6-13:5   -12.402195  2.057538e+00  4.093199e-07  7.339249e-06
3-66:6-13:6   -14.432895 -3.881061e+00  4.172325e-07  7.462561e-06
6-1:3-10:3    -11.743489 -1.543912e+00  4.215921e-07  7.521870e-06
4-59:4-17:6   -11.619803 -1.507246e+00  4.327785e-07  7.702389e-06
4-b:1-26:4    -11.429473  1.456945e+00  4.360905e-07  7.742218e-06
1-18:3-9:1    -13.268802 -2.594538e+00  4.433705e-07  7.852124e-06
4-59:2-2:3    -12.598530 -2.148913e+00  4.588831e-07  8.106935e-06
3-43:3-22:6   -14.051975 -3.472976e+00  4.628673e-07  8.137433e-06
3-66:3-22:6   -14.051975 -3.472976e+00  4.628673e-07  8.137433e-06
1-24:7-27:6   -31.432959  3.716619e+01  4.768372e-07  8.342336e-06
7-4-1:3-3:3   -31.355026 -3.732206e+01  4.768372e-07  8.342336e-06
1-18:3-3:6     -9.641804 -7.481400e-01  4.792485e-07  8.364221e-06
5-51:2-21:4   -10.448499  1.002676e+00  5.086755e-07  8.856359e-06
3-23:3-10:5   -10.495973 -1.004828e+00  5.320728e-07  9.241400e-06
3-9:5-12:4    -13.130035 -2.486782e+00  5.417769e-07  9.364815e-06
4-30-4:2-2:6  -13.130035 -2.486782e+00  5.417769e-07  9.364815e-06
3-21:6-13:4   -10.071974 -8.621739e-01  5.931982e-07  1.022912e-05
4-34:3-3:3    -13.797468  3.266992e+00  6.038536e-07  1.038801e-05
4-39:3-22:5   -10.519138 -1.028876e+00  6.345970e-07  1.089089e-05
3-15:3-3:6    -11.928012  1.679976e+00  7.254367e-07  1.242030e-05
4-31:2-8:4    -12.130035  1.771784e+00  7.391532e-07  1.259531e-05
2-5:6-19:6    -12.016450 -1.666827e+00  7.391532e-07  1.259531e-05
4-34:6-6:6    -12.479450 -1.974171e+00  7.459722e-07  1.268153e-05
3-15:2-2:5    -12.745754  2.200496e+00  7.561281e-07  1.282393e-05
3-33:3-16:5   -13.551975  2.927903e+00  7.841572e-07  1.323701e-05
3-66:5-5:4    -13.290999 -2.550144e+00  7.841572e-07  1.323701e-05
4-34:3-22:5   -11.310998 -1.340221e+00  7.881600e-07  1.327350e-05
3-21:2-2:1    -14.464961 -3.816931e+00  8.046627e-07  1.351983e-05
3-30-3:3-9:4  -14.080267 -3.416393e+00  8.679926e-07  1.454998e-05
1-18:2-2:4     -9.223969 -6.331336e-01  9.392743e-07  1.570833e-05
1-24:6-6:6    -13.354936  2.678125e+00  9.430375e-07  1.573476e-05
4-34:7-27:6   -31.392027 -3.724805e+01  9.536743e-07  1.583890e-05
4-59:5-12:1   -31.392027 -3.724805e+01  9.536743e-07  1.583890e-05
1-46:6-13:5   -11.779815 -1.572512e+00  9.699232e-07  1.600264e-05
4-4:3-3:5     -11.736737  1.511256e+00  9.701731e-07  1.600264e-05
1-2:3-3:6     -11.277441 -1.273107e+00  9.701935e-07  1.600264e-05
3-7:4-17:4    -10.334875 -9.373907e-01  1.058992e-06  1.742743e-05
3-13:2-15:6   -13.303997  2.780004e+00  1.070912e-06  1.758345e-05
1-46:5-12:4   -11.319742 -1.322734e+00  1.140229e-06  1.867903e-05
4-59:6-19:6   -10.936580 -1.157730e+00  1.236060e-06  2.020300e-05
1-46:3-9:6    -12.577867 -1.976409e+00  1.241628e-06  2.024809e-05
5-a:5-5:4     -12.208186  1.801699e+00  1.269697e-06  2.065910e-05
4-39:3-22:6   -11.730047 -1.472976e+00  1.279606e-06  2.077343e-05
2-70:3-3:4    -11.626822  1.490498e+00  1.373868e-06  2.225357e-05
4-30-2:3-10:5 -13.402195 -2.772537e+00  1.382612e-06  2.229501e-05
4-b:5-24:4    -13.570713  2.890428e+00  1.382612e-06  2.229501e-05
1-18:2-8:4    -10.793822  1.099359e+00  1.475074e-06  2.373289e-05
4-30-2:3-3:5  -14.498518 -3.749817e+00  1.549721e-06  2.487837e-05
3-48:6-6:4    -10.465473  9.687291e-01  1.612471e-06  2.582820e-05
4-31:1-14:5   -14.765686  4.500482e+00  1.624227e-06  2.595881e-05
2-70:3-10:4   -10.180205  8.868080e-01  1.690989e-06  2.696604e-05
1-69:3-22:5   -10.521558 -9.886318e-01  1.748351e-06  2.781924e-05
5-51:5-5:4     -9.955481  8.044683e-01  1.761241e-06  2.791806e-05
2-5:1-14:4    -11.225622  1.240760e+00  1.762308e-06  2.791806e-05
1-18:3-22:4    -8.061786 -4.114620e-01  1.770276e-06  2.798278e-05
5-a:1-26:6    -13.045072 -2.316857e+00  1.831543e-06  2.888789e-05
3-43:6-19:4   -11.428012 -1.320024e+00  1.843044e-06  2.900581e-05
4-b:1-14:5    -31.498581  3.703495e+01  1.907349e-06  2.962967e-05
5-a:4-4:5     -31.498581  3.703495e+01  1.907349e-06  2.962967e-05
1-2:6-13:1    -31.431028 -3.717005e+01  1.907349e-06  2.962967e-05
3-9:4-17:5    -31.431028 -3.717005e+01  1.907349e-06  2.962967e-05
7-4-1:3-22:1  -31.431028 -3.717005e+01  1.907349e-06  2.962967e-05
7-4-1:5-24:5  -31.431028 -3.717005e+01  1.907349e-06  2.962967e-05
1-18:3-9:6    -10.874328 -1.089803e+00  1.953788e-06  3.028582e-05
1-46:3-3:5    -12.511515 -1.910040e+00  1.969878e-06  3.046971e-05
1-58:6-13:4   -13.013704  2.389735e+00  2.037770e-06  3.145235e-05
4-39:4-17:6   -12.183492 -1.736011e+00  2.182328e-06  3.361158e-05
3-21:3-10:6   -10.394488 -9.107528e-01  2.377459e-06  3.653886e-05
6-1:2-8:4     -12.367358  1.896257e+00  2.397320e-06  3.676570e-05
6-1:5-5:5     -13.589950  2.851954e+00  2.429908e-06  3.711964e-05
4-34:6-6:5    -11.998518 -1.579892e+00  2.430698e-06  3.711964e-05
1-3:3-22:6    -11.129230  1.202589e+00  2.471583e-06  3.766421e-05
1-46:2-2:6    -10.859680  1.083073e+00  2.503897e-06  3.807614e-05
3-53:6-19:4   -11.598530  1.433914e+00  2.527750e-06  3.835795e-05
3-23:2-8:1    -13.844457 -3.057939e+00  2.556015e-06  3.870537e-05
4-b:2-15:5    -12.448750  1.964429e+00  2.612848e-06  3.948304e-05
5-a:6-13:6    -11.437566 -1.300916e+00  2.673285e-06  4.031180e-05
1-46:6-13:6   -11.628748 -1.400568e+00  2.736781e-06  4.118312e-05
4-61:5-24:5   -12.535970  2.041050e+00  2.822018e-06  4.237731e-05
3-21:3-10:5   -11.311619 -1.271084e+00  2.872030e-06  4.303866e-05
4-39:3-9:5    -11.189063 -1.198801e+00  2.954895e-06  4.418856e-05
5-51:6-25:6   -14.533712 -3.679427e+00  2.980232e-06  4.447518e-05
3-49:3-10:6   -12.448750 -1.849352e+00  3.015952e-06  4.491525e-05
4-4:6-19:3    -14.790999  4.449856e+00  3.032386e-06  4.497416e-05
3-43:3-10:6   -14.140414 -3.296099e+00  3.032386e-06  4.497416e-05
5-a:6-19:5    -12.683492  2.021012e+00  3.183629e-06  4.712032e-05
2-5:3-16:5    -11.596683 -1.378561e+00  3.452561e-06  5.087367e-05
1-2:1-14:4    -13.630035 -2.842926e+00  3.465451e-06  5.087367e-05
4-30-2:3-10:4 -13.630035 -2.842926e+00  3.465451e-06  5.087367e-05
4-b:6-13:6    -13.858464  3.145001e+00  3.465451e-06  5.087367e-05
3-30:3-9:6    -12.248785 -1.753428e+00  3.753238e-06  5.498646e-05
3-49:2-2:1    -31.472259 -3.708759e+01  3.814697e-06  5.543617e-05
3-66:5-12:6   -31.472259 -3.708759e+01  3.814697e-06  5.543617e-05
4-4:1-14:1    -31.472259 -3.708759e+01  3.814697e-06  5.543617e-05
7-4-1:1-26:6  -31.472259 -3.708759e+01  3.814697e-06  5.543617e-05
3-11:3-3:5    -12.460874  1.940181e+00  4.115970e-06  5.969399e-05
4-61:3-10:1   -13.448750 -2.679427e+00  4.255962e-06  6.160035e-05
3-11:7-27:4   -12.561283  1.990424e+00  4.475225e-06  6.464413e-05
3-30:5-12:4   -11.295036 -1.237918e+00  4.922848e-06  7.082612e-05
5-51:4-4:6    -11.287786 -1.187574e+00  4.922848e-06  7.082612e-05
4-b:6-6:4     -12.313901  1.789342e+00  5.268675e-06  7.550022e-05
1-18:1-14:4   -12.197500 -1.707996e+00  5.268675e-06  7.550022e-05
3-43:2-2:6    -13.087517 -2.231968e+00  5.299582e-06  7.579243e-05
1-2:6-19:5    -12.665681 -2.014611e+00  5.378318e-06  7.676617e-05
3-66:6-13:4   -12.969071 -2.164854e+00  5.539622e-06  7.875621e-05
3-30:6-6:4    -10.605344  9.596910e-01  5.543133e-06  7.875621e-05
4-b:3-16:5    -12.917382  2.197090e+00  5.550521e-06  7.875621e-05
6-1:6-25:4    -14.817233  4.397388e+00  5.647540e-06  7.981857e-05
1-24:5-5:5    -14.172479 -3.231968e+00  5.647540e-06  7.981857e-05
1-18:5-5:1    -14.570713 -3.605427e+00  5.722046e-06  8.055214e-05
4-59:1-20:6   -14.570713 -3.605427e+00  5.722046e-06  8.055214e-05
3-72:1-26:4   -11.391937 -1.247875e+00  5.732970e-06  8.055214e-05
4-34:4-23:4   -10.973205 -1.084481e+00  6.286646e-06  8.815982e-05
3-15:2-8:4    -11.874554  1.498111e+00  6.339265e-06  8.872509e-05
3-23:6-6:4     -9.566130 -6.631254e-01  6.402182e-06  8.943203e-05
3-48:2-2:4     -9.502386  6.474331e-01  6.739342e-06  9.395972e-05
3-30:6-19:6   -11.379998  1.271857e+00  6.973665e-06  9.686589e-05
4-31:3-10:5   -11.238606 -1.160462e+00  6.974666e-06  9.686589e-05
4-b:3-22:6    -13.630035  2.771784e+00  7.427530e-06  1.029570e-04
3-23:3-22:4    -7.875006 -3.620146e-01  7.483265e-06  1.035305e-04
3-49:1-20:6   -31.570776  3.689056e+01  7.629395e-06  1.045488e-04
3-43:1-7:4    -31.515991 -3.700013e+01  7.629395e-06  1.045488e-04
3-43:2-21:6   -31.515991 -3.700013e+01  7.629395e-06  1.045488e-04
3-9:5-24:6    -31.515991 -3.700013e+01  7.629395e-06  1.045488e-04
7-4-1:1-1:5   -31.515991 -3.700013e+01  7.629395e-06  1.045488e-04
4-34:4-4:4    -11.350551  1.241963e+00  8.288291e-06  1.133624e-04
3-30-3:5-5:4  -13.313901 -2.504341e+00  8.364585e-06  1.139734e-04
3-66:3-10:6   -13.241231 -2.264390e+00  8.364585e-06  1.139734e-04
3-9:5-24:4    -13.902195 -2.942462e+00  8.430332e-06  1.146525e-04
1-3:1-1:5     -12.683492 -1.978988e+00  8.699372e-06  1.180886e-04
3-23:3-10:4    -8.236334 -4.068021e-01  8.962122e-06  1.214266e-04
2-5:2-15:5    -10.531602  9.239138e-01  9.235978e-06  1.249023e-04
4-39:2-21:5   -11.800317 -1.430256e+00  9.375635e-06  1.265535e-04
3-23:1-26:5   -10.806049  1.018877e+00  1.028351e-05  1.385487e-04
3-23:3-9:1    -14.206036 -3.164854e+00  1.049042e-05  1.408099e-04
3-43:2-15:4   -14.206036 -3.164854e+00  1.049042e-05  1.408099e-04
4-39:3-22:4    -8.680189 -4.758191e-01  1.074653e-05  1.439796e-04
1-8:3-9:6     -13.683492 -2.736011e+00  1.092860e-05  1.458523e-04
4-39:6-13:1   -14.609714 -3.527424e+00  1.096725e-05  1.458523e-04
3-66:3-9:4    -15.070713 -4.605427e+00  1.096725e-05  1.458523e-04
3-7:1-7:3     -15.070713 -4.605427e+00  1.096725e-05  1.458523e-04
5-51:1-1:6    -11.223419 -1.130089e+00  1.151589e-05  1.528665e-04
3-66:3-10:4   -12.226357 -1.650281e+00  1.252682e-05  1.656759e-04
3-9:6-13:4    -12.226357 -1.650281e+00  1.252682e-05  1.656759e-04
3-33:6-13:4   -10.651194 -9.108916e-01  1.342733e-05  1.772605e-04
3-23:3-9:5    -11.266464  1.159076e+00  1.346977e-05  1.774956e-04
4-61:4-17:6   -12.701755 -1.942462e+00  1.401306e-05  1.839820e-04
3-74:1-1:6    -12.832419  2.027165e+00  1.401306e-05  1.839820e-04
4-34:6-6:4    -10.793822 -9.842818e-01  1.467715e-05  1.923507e-04
3-15:6-13:4   -10.066498  7.591458e-01  1.488904e-05  1.947735e-04
2-70:3-16:6   -12.900319 -2.027351e+00  1.522183e-05  1.957035e-04
3-49:2-8:6    -14.290999  3.449856e+00  1.523644e-05  1.957035e-04
6-1:1-20:4    -13.932895 -2.881061e+00  1.523644e-05  1.957035e-04
1-46:5-5:1    -31.562545 -3.690702e+01  1.525879e-05  1.957035e-04
7-4-1:1-14:4  -31.562545 -3.690702e+01  1.525879e-05  1.957035e-04
7-4-1:4-23:6  -31.562545 -3.690702e+01  1.525879e-05  1.957035e-04
7-4-1:6-6:3   -31.562545 -3.690702e+01  1.525879e-05  1.957035e-04
1-3:1-7:1     -31.609778  3.681255e+01  1.525879e-05  1.957035e-04
2-70:2-8:5    -31.609778  3.681255e+01  1.525879e-05  1.957035e-04
3-53:2-15:3   -31.609778  3.681255e+01  1.525879e-05  1.957035e-04
5-a:2-21:3    -31.609778  3.681255e+01  1.525879e-05  1.957035e-04
5-51:3-10:5   -11.565982 -1.275037e+00  1.602859e-05  2.052115e-04
1-18:3-10:3   -10.946125  1.030426e+00  1.652693e-05  2.112165e-04
3-21:3-10:4    -9.658778 -6.446618e-01  1.730258e-05  2.207380e-04
1-46:5-5:4    -11.153768 -1.094465e+00  1.816796e-05  2.313686e-04
4-59:2-15:5    -9.197433  5.586692e-01  1.862883e-05  2.368194e-04
4-39:4-23:4   -11.208545 -1.100341e+00  1.870616e-05  2.373838e-04
1-69:3-3:4    -10.413555  8.648933e-01  1.905028e-05  2.413259e-04
6-1:5-24:3    -12.515900 -1.715051e+00  1.916779e-05  2.423884e-04
4-30-4:5-5:5  -13.711784 -2.679427e+00  1.930119e-05  2.432220e-04
7-4-1:2-15:4  -13.711784 -2.679427e+00  1.930119e-05  2.432220e-04
1-3:3-10:1    -14.241231 -3.094465e+00  1.943111e-05  2.435817e-04
3-66:3-16:6   -14.241231 -3.094465e+00  1.943111e-05  2.435817e-04
5-a:3-16:4    -14.872748  4.286357e+00  1.943111e-05  2.435817e-04
2-5:2-21:6    -11.812241 -1.406409e+00  2.028329e-05  2.533829e-04
2-70:1-1:4    -11.903605  1.440008e+00  2.028329e-05  2.533829e-04
1-3:6-19:5    -10.591627  8.940396e-01  2.052162e-05  2.559167e-04
4-30-2:3-22:4 -12.598530 -1.736011e+00  2.087657e-05  2.598451e-04
4-30-2:3-3:4  -15.109714 -4.527424e+00  2.098083e-05  2.598451e-04
4-34:2-21:3   -15.109714 -4.527424e+00  2.098083e-05  2.598451e-04
4-39:6-25:6   -15.109714 -4.527424e+00  2.098083e-05  2.598451e-04
4-4:5-24:4    -12.065982  1.560039e+00  2.180657e-05  2.691469e-04
1-69:5-12:5   -11.953777 -1.438419e+00  2.180657e-05  2.691469e-04
4-39:4-23:5   -13.290999 -2.164854e+00  2.434256e-05  2.999336e-04
3-23:6-19:6   -10.514321  8.710324e-01  2.478419e-05  3.048540e-04
3-72:3-16:4   -13.094840  2.227463e+00  2.490403e-05  3.058062e-04
5-a:3-22:4    -11.042216  1.028559e+00  2.494889e-05  3.058361e-04
4-30-4:2-2:4  -13.156269 -2.094465e+00  2.532080e-05  3.093430e-04
4-31:6-19:5   -13.317233  2.227463e+00  2.532080e-05  3.093430e-04
5-a:1-1:4     -13.033712 -2.035571e+00  2.544860e-05  3.103782e-04
4-30-2:5-12:4 -13.964961 -2.816931e+00  2.744049e-05  3.335431e-04
4-39:7-27:4   -13.964961 -2.816931e+00  2.744049e-05  3.335431e-04
1-69:5-5:5    -11.913555 -1.409967e+00  2.771361e-05  3.362958e-04
3-66:4-4:6    -31.612313 -3.680748e+01  3.051758e-05  3.678440e-04
7-4-1:1-7:4   -31.612313 -3.680748e+01  3.051758e-05  3.678440e-04
7-4-1:4-17:6  -31.612313 -3.680748e+01  3.051758e-05  3.678440e-04
2-26:1-1:5    -31.651009  3.673009e+01  3.051758e-05  3.678440e-04
4-61:4-23:4   -11.007428  1.033291e+00  3.184196e-05  3.831667e-04
4-39:5-5:5    -11.967013 -1.411947e+00  3.231713e-05  3.875904e-04
2-70:5-12:4   -12.076669  1.538665e+00  3.231713e-05  3.875904e-04
6-1:6-6:6      -9.781799  6.544735e-01  3.241895e-05  3.881658e-04
4-34:3-22:6   -11.430938 -1.169872e+00  3.284442e-05  3.926079e-04
4-31:2-21:5   -12.756418  1.875162e+00  3.305376e-05  3.944562e-04
3-13:3-10:4   -12.241231  1.549391e+00  3.376814e-05  4.023153e-04
2-5:5-24:6    -13.741231 -2.620534e+00  3.395323e-05  4.038529e-04
3-23:2-2:6     -9.772839  6.484501e-01  3.414050e-05  4.054114e-04
6-1:1-1:3     -11.969071  1.449856e+00  3.479967e-05  4.125592e-04
4-39:3-3:5    -10.551109 -8.599995e-01  3.503787e-05  4.147010e-04
2-5:6-13:4     -7.146854  2.619606e-01  3.575144e-05  4.224531e-04
2-70:4-4:6    -14.902195  4.227463e+00  3.588200e-05  4.226102e-04
6-1:3-3:1     -14.902195  4.227463e+00  3.588200e-05  4.226102e-04
6-1:2-21:5    -12.538235  1.785459e+00  3.760612e-05  4.421940e-04
1-2:3-3:4     -11.340997 -1.145995e+00  3.791881e-05  4.451446e-04
4-34:6-13:5   -10.971652 -9.897674e-01  3.807686e-05  4.462732e-04
3-74:3-9:4    -10.534135 -8.260522e-01  3.830289e-05  4.481935e-04
3-15:6-25:4   -12.981544  2.068766e+00  3.845912e-05  4.489938e-04
4-39:3-22:1   -13.551975 -2.472976e+00  3.855815e-05  4.489938e-04
2-26:3-22:3   -13.717578  2.596697e+00  3.855815e-05  4.489938e-04
1-18:6-19:5    -9.530549 -5.919644e-01  3.914951e-05  4.551446e-04
4-59:3-9:4     -8.984285 -4.889653e-01  3.977720e-05  4.616974e-04
1-58:3-10:5   -15.150945 -4.444962e+00  4.005432e-05  4.634214e-04
4-30-2:1-26:5 -15.150945 -4.444962e+00  4.005432e-05  4.634214e-04
1-46:4-4:4    -12.942764 -1.942462e+00  4.056036e-05  4.677745e-04
3-64:3-9:4    -12.942764 -1.942462e+00  4.056036e-05  4.677745e-04
3-43:5-12:4   -13.387321 -2.357499e+00  4.125759e-05  4.750554e-04
2-5:6-13:5     -8.781942 -4.590798e-01  4.146486e-05  4.766805e-04
4-61:3-3:4    -10.523570  8.525360e-01  4.164645e-05  4.780058e-04
4-4:1-26:4    -10.895650  9.528410e-01  4.185598e-05  4.796469e-04
4-4:4-4:5     -13.337554  2.186821e+00  4.227702e-05  4.829363e-04
4-b:5-24:5    -13.337554  2.186821e+00  4.227702e-05  4.829363e-04
3-7:2-15:6    -11.923644  1.399931e+00  4.321521e-05  4.928722e-04
4-61:2-15:6   -12.185576  1.485775e+00  4.368932e-05  4.974923e-04
4-59:2-2:6    -10.409749 -7.876436e-01  4.475959e-05  5.088756e-04
5-51:3-10:3   -11.741231 -1.264390e+00  4.496432e-05  5.103981e-04
1-2:3-22:4    -10.004716 -6.926834e-01  4.506682e-05  5.107573e-04
4-59:3-22:5    -9.417142 -5.677169e-01  5.015692e-05  5.675527e-04
6-1:4-17:4    -11.366017  1.124894e+00  5.103265e-05  5.765570e-04
1-18:1-7:6    -12.771931  1.844135e+00  5.209447e-05  5.876322e-04
4-34:2-15:6   -11.630035 -1.228216e+00  5.533071e-05  6.231621e-04
3-48:3-10:5   -12.036536 -1.386068e+00  5.571116e-05  6.264681e-04
4-39:1-14:4   -12.759494 -1.826984e+00  5.703812e-05  6.403906e-04
3-33:2-15:6   -12.551975  1.757978e+00  5.778372e-05  6.477528e-04
1-2:7-27:5    -31.665771 -3.670057e+01  6.103516e-05  6.737234e-04
1-8:4-17:5    -31.665771 -3.670057e+01  6.103516e-05  6.737234e-04
3-20:3-10:3   -31.665771 -3.670057e+01  6.103516e-05  6.737234e-04
3-30:5-12:1   -31.665771 -3.670057e+01  6.103516e-05  6.737234e-04
3-66:2-8:1    -31.665771 -3.670057e+01  6.103516e-05  6.737234e-04
3-66:4-23:6   -31.665771 -3.670057e+01  6.103516e-05  6.737234e-04
3-9:1-1:5     -31.665771 -3.670057e+01  6.103516e-05  6.737234e-04
7-4-1:1-7:6   -31.665771 -3.670057e+01  6.103516e-05  6.737234e-04
7-4-1:2-21:6  -31.665771 -3.670057e+01  6.103516e-05  6.737234e-04
7-4-1:6-13:1  -31.665771 -3.670057e+01  6.103516e-05  6.737234e-04
1-2:4-4:6     -12.858464 -1.860000e+00  6.169641e-05  6.799812e-04
4-39:6-6:4    -10.645578 -8.481343e-01  6.456104e-05  7.104671e-04
1-3:6-6:5     -12.094840 -1.387247e+00  6.494900e-05  7.136470e-04
3-30:2-2:4    -10.345107 -7.689254e-01  6.552304e-05  7.188585e-04
3-23:2-15:5   -11.673847 -1.224233e+00  6.572241e-05  7.191225e-04
5-a:2-21:6    -12.964961 -1.898068e+00  6.574663e-05  7.191225e-04
3-11:3-3:4    -11.169752  1.048493e+00  6.913147e-05  7.549994e-04
4-59:6-19:1   -13.413555 -2.305032e+00  6.960169e-05  7.578384e-04
6-1:6-6:3     -13.533712  2.320573e+00  6.960169e-05  7.578384e-04
3-21:2-2:5    -11.027819 -9.752516e-01  7.327951e-05  7.954799e-04
4-34:3-3:6    -11.027819 -9.752516e-01  7.327951e-05  7.954799e-04
1-69:6-13:5   -10.846953 -9.207666e-01  7.370835e-05  7.989320e-04
2-26:3-3:6    -15.194676 -4.357499e+00  7.629395e-05  8.207862e-04
3-48:6-25:6   -15.194676 -4.357499e+00  7.629395e-05  8.207862e-04
3-9:5-12:6    -15.194676 -4.357499e+00  7.629395e-05  8.207862e-04
3-66:5-5:6    -14.694676 -3.357499e+00  7.629395e-05  8.207862e-04
3-9:3-22:6    -14.694676 -3.357499e+00  7.629395e-05  8.207862e-04
3-23:1-14:6   -12.480496  1.669982e+00  7.733077e-05  8.307007e-04
1-69:5-12:6   -11.003905  9.769199e-01  8.548343e-05  9.155491e-04
4-59:6-6:5    -10.936457 -9.193781e-01  8.548343e-05  9.155491e-04
4-39:3-16:6   -12.236737 -1.488744e+00  8.768662e-05  9.377525e-04
4-b:6-19:6    -14.372748  3.286357e+00  8.797646e-05  9.394582e-04
3-48:5-12:6   -12.430938 -1.545126e+00  8.837556e-05  9.409321e-04
4-34:4-17:6   -12.430938 -1.545126e+00  8.837556e-05  9.409321e-04
1-46:2-21:5   -12.779815 -1.786342e+00  9.021490e-05  9.576863e-04
1-24:3-3:4    -12.896581  1.898841e+00  9.021490e-05  9.576863e-04
4-34:4-17:4   -10.621074 -8.250041e-01  9.993757e-05  1.059338e-03
3-74:3-10:4    -9.900261  6.425008e-01  1.023139e-04  1.082935e-03
3-7:3-9:4     -10.554799 -8.184729e-01  1.074533e-04  1.135665e-03
4-59:2-2:5     -9.422843 -5.422052e-01  1.080239e-04  1.140024e-03
5-51:4-4:4    -11.910698  1.291594e+00  1.099262e-04  1.158404e-03
3-23:1-1:4     -9.639761  5.774058e-01  1.111143e-04  1.169214e-03
3-66:2-2:4    -13.609714 -2.357499e+00  1.130742e-04  1.188103e-03
1-8:3-3:6     -12.617267 -1.698536e+00  1.136106e-04  1.192002e-03
1-46:3-22:6   -11.418582  1.105901e+00  1.154745e-04  1.209797e-03
3-21:6-25:4   -13.232270 -1.942462e+00  1.161670e-04  1.215286e-03
1-3:3-22:1    -13.556614  2.274769e+00  1.168419e-04  1.219271e-03
4-34:5-12:6   -12.374554 -1.501889e+00  1.170554e-04  1.219271e-03
4-59:6-13:1   -12.374554 -1.501889e+00  1.170554e-04  1.219271e-03
3-66:3-10:5   -14.317233 -2.942462e+00  1.211166e-04  1.253394e-03
4-39:6-13:3   -14.317233 -2.942462e+00  1.211166e-04  1.253394e-03
3-13:1-26:6   -14.964961  4.101932e+00  1.211166e-04  1.253394e-03
6-1:4-4:3     -31.741295  3.654952e+01  1.220703e-04  1.253394e-03
1-58:7-27:6   -31.723509 -3.658509e+01  1.220703e-04  1.253394e-03
4-30-2:6-6:5  -31.723509 -3.658509e+01  1.220703e-04  1.253394e-03
4-61:1-20:4   -31.723509 -3.658509e+01  1.220703e-04  1.253394e-03
4-61:2-8:2    -31.723509 -3.658509e+01  1.220703e-04  1.253394e-03
7-4-1:1-14:5  -31.723509 -3.658509e+01  1.220703e-04  1.253394e-03
7-4-1:4-23:5  -31.723509 -3.658509e+01  1.220703e-04  1.253394e-03
5-51:2-8:6    -10.572643  7.977791e-01  1.256682e-04  1.288501e-03
3-33:3-10:5   -12.070713  1.394573e+00  1.266112e-04  1.296326e-03
3-30:6-13:5   -11.701755  1.227463e+00  1.308223e-04  1.335816e-03
1-46:3-10:5   -12.252591 -1.457035e+00  1.308388e-04  1.335816e-03
2-70:2-15:3   -15.109714  3.812426e+00  1.449585e-04  1.463391e-03
3-73:3-3:4    -15.109714  3.812426e+00  1.449585e-04  1.463391e-03
4-4:1-14:5    -15.109714  3.812426e+00  1.449585e-04  1.463391e-03
4-b:2-8:5     -15.109714  3.812426e+00  1.449585e-04  1.463391e-03
1-2:5-5:5     -14.741231 -3.264390e+00  1.449585e-04  1.463391e-03
1-8:3-3:5     -14.741231 -3.264390e+00  1.449585e-04  1.463391e-03
3-30-3:2-21:4 -14.741231 -3.264390e+00  1.449585e-04  1.463391e-03
3-43:1-26:6   -14.741231 -3.264390e+00  1.449585e-04  1.463391e-03
2-5:4-17:5    -11.837554 -1.257963e+00  1.571487e-04  1.584234e-03
4-b:2-21:4    -11.827322  1.207285e+00  1.575708e-04  1.586271e-03
3-33:1-1:4    -13.186272  2.044599e+00  1.701552e-04  1.710570e-03
5-51:6-6:5    -11.553711  1.110650e+00  1.723843e-04  1.730566e-03
3-9:6-19:4    -12.609714 -1.527424e+00  1.751267e-04  1.755652e-03
1-69:4-4:3    -13.837554 -2.427888e+00  1.799911e-04  1.799412e-03
3-9:1-1:4     -13.837554 -2.427888e+00  1.799911e-04  1.799412e-03
3-21:1-26:4   -10.147431 -6.623537e-01  1.830109e-04  1.825594e-03
1-3:2-15:6    -12.082073  1.371853e+00  1.831166e-04  1.825594e-03
3-66:3-22:4   -11.888242 -1.254406e+00  1.867994e-04  1.859738e-03
5-51:2-2:3    -13.790999  2.449856e+00  1.921952e-04  1.905561e-03
3-13:5-5:4    -13.640414 -2.296099e+00  1.921952e-04  1.905561e-03
3-9:6-19:6    -13.640414 -2.296099e+00  1.921952e-04  1.905561e-03
1-18:1-7:5    -12.268802 -1.424613e+00  1.942978e-04  1.923762e-03
3-74:2-21:5   -13.580267  2.227463e+00  1.951256e-04  1.926665e-03
3-66:2-21:4   -13.469071 -2.194000e+00  1.951256e-04  1.926665e-03
2-5:3-10:5     -9.493370 -5.306919e-01  1.973399e-04  1.945863e-03
2-70:3-10:6   -10.895185 -8.676939e-01  2.012594e-04  1.981800e-03
3-33:6-19:4   -10.828593  8.648933e-01  2.021897e-04  1.988245e-03
4-4:2-15:4    -11.278231  9.795358e-01  2.157765e-04  2.118961e-03
4-61:3-9:4    -10.940779 -8.652938e-01  2.187650e-04  2.143888e-03
4-34:1-26:6   -11.676590 -1.135107e+00  2.189098e-04  2.143888e-03
3-21:3-3:6    -10.809654  8.498258e-01  2.200704e-04  2.152331e-03
1-2:4-23:5    -14.358464 -2.860000e+00  2.212524e-04  2.158035e-03
4-30-2:2-15:5 -14.358464 -2.860000e+00  2.212524e-04  2.158035e-03
2-5:3-22:1    -11.756034 -1.145995e+00  2.225011e-04  2.167281e-03
3-15:3-10:4   -10.136261  6.501544e-01  2.403205e-04  2.337692e-03
6-1:2-21:4    -11.252019  9.570115e-01  2.416957e-04  2.347901e-03
1-f:4-4:3     -31.844520  3.634307e+01  2.441406e-04  2.362841e-03
2-5:6-13:6    -11.332419 -9.728353e-01  2.442170e-04  2.362841e-03
4-4:5-12:4    -11.405018  1.046891e+00  2.442170e-04  2.362841e-03
1-2:3-16:4    -11.400319 -1.027351e+00  2.582610e-04  2.495369e-03
6-1:2-2:4     -10.065320  6.425008e-01  2.648820e-04  2.555916e-03
2-70:5-5:6    -13.035970 -1.756049e+00  2.715392e-04  2.616651e-03
3-43:1-1:4    -14.790999 -3.164854e+00  2.746582e-04  2.625645e-03
3-43:2-8:4    -15.241231 -4.264390e+00  2.746582e-04  2.625645e-03
3-66:3-22:3   -14.790999 -3.164854e+00  2.746582e-04  2.625645e-03
3-66:6-19:5   -15.241231 -4.264390e+00  2.746582e-04  2.625645e-03
1-3:5-24:6    -15.150945  3.729964e+00  2.746582e-04  2.625645e-03
3-74:6-13:3   -15.150945  3.729964e+00  2.746582e-04  2.625645e-03
3-21:4-23:1   -14.070713 -2.605427e+00  2.771616e-04  2.642567e-03
3-9:6-13:5    -14.070713 -2.605427e+00  2.771616e-04  2.642567e-03
5-51:4-17:4   -10.948750 -8.493523e-01  2.871085e-04  2.733789e-03
3-7:7-27:5    -13.156269 -1.790459e+00  2.940769e-04  2.796446e-03
4-39:3-16:5   -11.612852 -1.102242e+00  2.959602e-04  2.810647e-03
2-70:6-13:6   -12.156269 -1.264390e+00  3.031634e-04  2.872179e-03
4-61:2-2:4    -10.685663 -7.679639e-01  3.032365e-04  2.872179e-03
4-59:4-4:4    -10.391358  7.155643e-01  3.049637e-04  2.884748e-03
1-8:3-3:4     -12.747267 -1.637607e+00  3.058640e-04  2.885691e-03
3-48:5-24:6   -12.747267 -1.637607e+00  3.058640e-04  2.885691e-03
1-69:6-19:6   -11.282595 -9.522427e-01  3.098219e-04  2.919210e-03
4-b:7-27:4    -14.080267  2.701395e+00  3.107488e-04  2.924122e-03
3-23:3-9:3    -13.344457 -2.057939e+00  3.125512e-04  2.929805e-03
3-48:6-19:3   -13.425097  2.011735e+00  3.125512e-04  2.929805e-03
3-30:6-19:4    -9.597529 -5.362051e-01  3.127578e-04  2.929805e-03
3-30:6-6:6    -12.129391  1.277216e+00  3.129786e-04  2.929805e-03
6-1:3-22:4    -10.917142  8.527185e-01  3.144410e-04  2.939677e-03
1-8:6-6:6     -13.498518 -2.135107e+00  3.240635e-04  3.021798e-03
3-43:2-2:4    -13.498518 -2.135107e+00  3.240635e-04  3.021798e-03
2-5:1-26:1    -13.672479 -2.231968e+00  3.249142e-04  3.025816e-03
6-1:6-13:6     -9.170305 -4.516816e-01  3.275908e-04  3.046806e-03
1-2:6-19:6    -12.235245 -1.357499e+00  3.579553e-04  3.324925e-03
1-18:3-10:6    -9.253128 -4.631094e-01  3.688568e-04  3.421775e-03
3-30:3-9:4    -10.827322 -7.927145e-01  3.721012e-04  3.447436e-03
3-72:3-10:4   -12.105344  1.325311e+00  3.777920e-04  3.495667e-03
3-21:5-24:6   -12.948750 -1.679427e+00  3.881309e-04  3.586728e-03
3-53:3-10:6   -11.545072 -1.012851e+00  3.907000e-04  3.605846e-03
1-2:1-7:5     -14.402195 -2.772537e+00  4.024506e-04  3.695368e-03
3-43:2-15:6   -14.402195 -2.772537e+00  4.024506e-04  3.695368e-03
3-64:5-5:6    -14.402195 -2.772537e+00  4.024506e-04  3.695368e-03
4-39:5-24:6   -14.402195 -2.772537e+00  4.024506e-04  3.695368e-03
3-7:6-19:4     -9.012011  4.320271e-01  4.041886e-04  3.706605e-03
1-18:2-15:1   -12.751828  1.609334e+00  4.095415e-04  3.741413e-03
4-b:4-4:5     -12.768802  1.575387e+00  4.095415e-04  3.741413e-03
3-64:5-24:4   -12.676590 -1.579892e+00  4.095415e-04  3.741413e-03
4-4:5-5:5     -12.391011  1.436050e+00  4.221303e-04  3.851538e-03
1-8:6-13:6    -13.061283 -1.705422e+00  4.308570e-04  3.921234e-03
4-b:1-26:6    -13.226357  1.964429e+00  4.308570e-04  3.921234e-03
3-23:2-2:4     -8.259602 -3.250777e-01  4.331275e-04  3.936927e-03
1-2:2-2:4     -11.130035 -8.720723e-01  4.405849e-04  3.999668e-03
1-2:3-22:6    -11.580267  1.057538e+00  4.453024e-04  4.027352e-03
3-74:1-7:4    -11.580267  1.057538e+00  4.453024e-04  4.027352e-03
4-31:3-16:4   -11.421229  1.014470e+00  4.453107e-04  4.027352e-03
3-74:3-10:6   -11.057196 -8.671735e-01  4.464312e-04  4.032426e-03
3-72:6-19:4   -12.141722  1.252554e+00  4.496480e-04  4.056399e-03
1-2:3-22:3    -12.504987 -1.397028e+00  4.600050e-04  4.139471e-03
4-34:3-16:6   -12.504987 -1.397028e+00  4.600050e-04  4.139471e-03
1-18:1-1:5    -11.593614 -1.063768e+00  4.686043e-04  4.211456e-03
4-30-4:3-9:4  -12.768802 -1.594538e+00  4.697573e-04  4.211456e-03
4-b:5-12:5    -12.872748  1.642501e+00  4.697573e-04  4.211456e-03
1-18:2-15:5   -10.097375 -6.205336e-01  4.709557e-04  4.216955e-03
4-30-4:3-10:5 -13.183492 -1.736011e+00  4.719867e-04  4.220943e-03
3-23:1-26:6   -11.188015 -9.149809e-01  4.772225e-04  4.262478e-03
1-18:2-21:4    -9.496642  5.049973e-01  4.794573e-04  4.271276e-03
3-48:2-8:1    -31.786275 -3.645956e+01  4.882812e-04  4.271276e-03
3-h:6-13:6    -31.786275 -3.645956e+01  4.882812e-04  4.271276e-03
7-4-1:1-1:3   -31.786275 -3.645956e+01  4.882812e-04  4.271276e-03
7-4-1:6-19:6  -31.786275 -3.645956e+01  4.882812e-04  4.271276e-03
3-30-3:2-2:6  -14.109714 -2.527424e+00  4.882813e-04  4.271276e-03
3-30-3:3-16:4 -14.109714 -2.527424e+00  4.882813e-04  4.271276e-03
1-24:1-7:4    -31.902259  3.622759e+01  4.882813e-04  4.271276e-03
1-58:2-21:6   -31.902259  3.622759e+01  4.882813e-04  4.271276e-03
1-58:3-22:3   -31.902259  3.622759e+01  4.882813e-04  4.271276e-03
3-15:6-25:6   -31.902259  3.622759e+01  4.882813e-04  4.271276e-03
3-30:5-5:2    -31.902259  3.622759e+01  4.882813e-04  4.271276e-03
3-53:6-13:3   -31.902259  3.622759e+01  4.882813e-04  4.271276e-03
3-64:3-3:5    -31.902259  3.622759e+01  4.882813e-04  4.271276e-03
4-31:6-19:3   -31.902259  3.622759e+01  4.882813e-04  4.271276e-03
4-b:1-7:6     -31.902259  3.622759e+01  4.882813e-04  4.271276e-03
3-15:3-10:3   -14.464961  3.101932e+00  4.882813e-04  4.271276e-03
1-2:6-6:6     -12.469071  1.479002e+00  4.970916e-04  4.343074e-03
1-2:2-21:6    -13.372748 -2.001355e+00  5.082604e-04  4.414996e-03
4-30-4:5-12:4 -13.372748 -2.001355e+00  5.082604e-04  4.414996e-03
4-59:4-23:3   -13.448750  1.964429e+00  5.082604e-04  4.414996e-03
4-34:3-3:5     -9.967013  5.880530e-01  5.109293e-04  4.414996e-03
4-61:3-10:4   -10.076370 -6.167420e-01  5.177066e-04  4.414996e-03
3-30-3:2-15:6 -14.844457 -3.057939e+00  5.187988e-04  4.414996e-03
3-74:5-5:1    -14.844457 -3.057939e+00  5.187988e-04  4.414996e-03
3-9:1-7:4     -14.844457 -3.057939e+00  5.187988e-04  4.414996e-03
3-h:5-12:4    -14.844457 -3.057939e+00  5.187988e-04  4.414996e-03
4-30-2:6-6:4  -14.844457 -3.057939e+00  5.187988e-04  4.414996e-03
4-39:5-24:3   -14.844457 -3.057939e+00  5.187988e-04  4.414996e-03
5-a:4-4:3     -15.290999 -4.164854e+00  5.187988e-04  4.414996e-03
5-a:6-25:6    -15.290999 -4.164854e+00  5.187988e-04  4.414996e-03
3-49:3-10:3   -15.241231  3.549391e+00  5.187988e-04  4.414996e-03
3-73:3-9:5    -15.241231  3.549391e+00  5.187988e-04  4.414996e-03
3-74:1-14:3   -15.241231  3.549391e+00  5.187988e-04  4.414996e-03
4-59:3-9:2    -15.241231  3.549391e+00  5.187988e-04  4.414996e-03
1-58:1-26:5   -15.194676  3.642501e+00  5.187988e-04  4.414996e-03
1-58:2-2:4    -15.194676  3.642501e+00  5.187988e-04  4.414996e-03
2-26:6-6:4    -15.194676  3.642501e+00  5.187988e-04  4.414996e-03
3-49:2-2:5    -15.194676  3.642501e+00  5.187988e-04  4.414996e-03
4-b:2-8:6     -15.194676  3.642501e+00  5.187988e-04  4.414996e-03
4-4:2-8:4     -12.330716  1.370421e+00  5.216128e-04  4.433708e-03
5-a:6-13:5    -14.109714  2.642501e+00  5.335212e-04  4.529588e-03
4-34:5-24:5   -12.586303 -1.399319e+00  5.354355e-04  4.540493e-03
5-51:3-22:6    -9.965281 -5.784081e-01  5.454687e-04  4.609344e-03
1-69:6-19:4   -10.001341  6.006807e-01  5.454687e-04  4.609344e-03
1-3:4-4:5     -13.844457  2.342941e+00  5.461127e-04  4.609344e-03
5-a:3-9:5     -13.844457  2.342941e+00  5.461127e-04  4.609344e-03
5-51:2-2:4     -9.775321 -5.343769e-01  5.506873e-04  4.642519e-03
3-7:5-24:4    -10.251733  6.425008e-01  5.609844e-04  4.723803e-03
4-39:3-22:3   -11.702823  1.116432e+00  5.622082e-04  4.728585e-03
1-46:1-26:4   -10.201044 -6.288012e-01  5.899139e-04  4.955827e-03
1-46:3-16:4   -11.429473  9.979815e-01  5.978811e-04  5.016912e-03
3-7:6-19:3    -12.786185  1.540621e+00  6.210435e-04  5.205211e-03
3-23:6-13:6   -10.081132 -6.072192e-01  6.324214e-04  5.294417e-03
1-18:6-13:1   -12.189063 -1.198801e+00  6.361730e-04  5.301196e-03
4-39:2-15:6   -12.189063 -1.198801e+00  6.361730e-04  5.301196e-03
1-46:1-7:4    -12.273501  1.309925e+00  6.361730e-04  5.301196e-03
4-61:6-19:6   -12.273501  1.309925e+00  6.361730e-04  5.301196e-03
4-31:3-10:6   -12.082676 -1.180621e+00  6.428073e-04  5.350295e-03
6-1:3-3:4     -10.442205  6.898065e-01  6.595565e-04  5.483372e-03
1-18:6-6:3    -13.247267  1.922609e+00  6.795483e-04  5.636575e-03
3-21:6-13:1   -13.087517 -1.652955e+00  6.795483e-04  5.636575e-03
3-15:3-22:6   -12.598530  1.433914e+00  6.855642e-04  5.666911e-03
1-8:6-13:5    -12.524751 -1.357499e+00  6.855642e-04  5.666911e-03
4-61:2-21:5   -12.524751 -1.357499e+00  6.855642e-04  5.666911e-03
4-59:2-21:4    -9.421109 -4.761437e-01  6.949620e-04  5.738014e-03
6-1:6-19:5     -9.843590  5.550380e-01  7.087973e-04  5.845551e-03
3-30-3:2-2:4  -12.790999 -1.550144e+00  7.172697e-04  5.908663e-03
1-46:6-19:5   -11.568344 -9.663084e-01  7.275706e-04  5.940951e-03
1-3:3-3:3     -15.070713  3.890428e+00  7.286072e-04  5.940951e-03
3-33:5-5:3    -15.070713  3.890428e+00  7.286072e-04  5.940951e-03
4-4:2-21:3    -15.070713  3.890428e+00  7.286072e-04  5.940951e-03
5-a:5-12:5    -15.070713  3.890428e+00  7.286072e-04  5.940951e-03
1-58:5-12:4   -14.448750 -2.679427e+00  7.286072e-04  5.940951e-03
1-8:2-8:4     -14.448750 -2.679427e+00  7.286072e-04  5.940951e-03
4-31:6-25:4   -14.448750 -2.679427e+00  7.286072e-04  5.940951e-03
4-39:2-15:1   -14.448750 -2.679427e+00  7.286072e-04  5.940951e-03
1-18:4-23:6   -11.853618 -1.131223e+00  7.317101e-04  5.959510e-03
5-51:3-3:4    -10.732177 -7.489241e-01  7.506289e-04  6.106697e-03
4-34:3-16:4   -10.538660 -6.858250e-01  7.607318e-04  6.181911e-03
3-30:2-15:4   -10.395534  6.699816e-01  7.771346e-04  6.308093e-03
3-48:3-10:6   -10.590864 -7.125941e-01  7.944566e-04  6.441444e-03
3-21:3-16:6   -11.437813  9.813027e-01  7.995844e-04  6.475736e-03
2-5:3-16:6    -12.706036  1.449856e+00  8.023309e-04  6.490686e-03
3-33:4-17:6   -13.402195 -1.942462e+00  8.213953e-04  6.623076e-03
4-34:2-2:3    -13.402195 -1.942462e+00  8.213953e-04  6.623076e-03
3-21:3-9:6    -11.538802 -9.541435e-01  8.214525e-04  6.623076e-03
2-26:5-5:6    -14.498518  3.034818e+00  8.554459e-04  6.881756e-03
2-70:3-9:5    -14.150945 -2.444962e+00  8.554459e-04  6.881756e-03
3-48:6-13:6   -11.617267 -1.016462e+00  8.737198e-04  7.020928e-03
3-21:1-14:4   -12.337554 -1.287110e+00  8.980472e-04  7.208379e-03
2-5:6-19:5    -10.359293  6.335677e-01  9.081891e-04  7.280606e-03
3-21:2-2:4     -9.749734 -5.147389e-01  9.091713e-04  7.280606e-03
3-23:2-15:4    -8.868310 -3.844662e-01  9.100758e-04  7.280606e-03
3-48:1-1:3    -13.706036 -2.164854e+00  9.122342e-04  7.289783e-03
4-59:5-12:4    -9.070787 -4.092142e-01  9.533502e-04  7.609797e-03
3-23:2-8:4     -9.555742 -4.805101e-01  9.575726e-04  7.609797e-03
3-23:3-10:3   -11.773501 -1.024924e+00  9.727607e-04  7.609797e-03
3-13:1-14:3   -31.965024  3.610206e+01  9.765625e-04  7.609797e-03
3-72:2-15:6   -31.965024  3.610206e+01  9.765625e-04  7.609797e-03
5-a:3-3:3     -31.965024  3.610206e+01  9.765625e-04  7.609797e-03
1-58:3-16:4   -15.290999  3.449856e+00  9.765625e-04  7.609797e-03
2-26:2-21:4   -15.290999  3.449856e+00  9.765625e-04  7.609797e-03
2-70:1-1:5    -15.290999  3.449856e+00  9.765625e-04  7.609797e-03
3-48:6-25:1   -15.290999  3.449856e+00  9.765625e-04  7.609797e-03
3-7:2-21:1    -15.290999  3.449856e+00  9.765625e-04  7.609797e-03
1-2:4-4:5     -15.344457 -4.057939e+00  9.765625e-04  7.609797e-03
4-30-2:3-10:6 -15.344457 -4.057939e+00  9.765625e-04  7.609797e-03
1-24:2-8:5    -31.855026 -3.632206e+01  9.765625e-04  7.609797e-03
1-8:4-4:3     -31.855026 -3.632206e+01  9.765625e-04  7.609797e-03
3-43:3-10:5   -31.855026 -3.632206e+01  9.765625e-04  7.609797e-03
3-43:5-12:3   -31.855026 -3.632206e+01  9.765625e-04  7.609797e-03
4-30-2:7-27:4 -31.855026 -3.632206e+01  9.765625e-04  7.609797e-03
6-1:3-10:1    -31.855026 -3.632206e+01  9.765625e-04  7.609797e-03
7-4-1:3-16:5  -31.855026 -3.632206e+01  9.765625e-04  7.609797e-03
7-4-1:3-22:3  -31.855026 -3.632206e+01  9.765625e-04  7.609797e-03
7-4-1:3-9:3   -31.855026 -3.632206e+01  9.765625e-04  7.609797e-03
7-4-1:4-23:4  -31.855026 -3.632206e+01  9.765625e-04  7.609797e-03
5-51:6-19:5   -11.083430 -8.147061e-01  9.948397e-04  7.743849e-03
4-4:6-13:4    -10.332739  6.512710e-01  1.003343e-03  7.801616e-03
3-23:5-12:3   -13.268802  1.879540e+00  1.065020e-03  8.263784e-03
3-33:1-26:4   -11.446249  9.644289e-01  1.065074e-03  8.263784e-03
3-30:6-13:4    -9.949878 -5.476020e-01  1.086494e-03  8.420913e-03
4-b:3-16:4    -11.891011  1.079906e+00  1.168637e-03  9.047840e-03
3-43:1-26:4   -13.211784 -1.679427e+00  1.193243e-03  9.213291e-03
4-59:2-15:1   -13.211784 -1.679427e+00  1.193243e-03  9.213291e-03
4-31:2-15:5   -12.650945 -1.444962e+00  1.195120e-03  9.213291e-03
2-5:6-19:1    -12.723419  1.415090e+00  1.195120e-03  9.213291e-03
3-23:6-25:4   -11.521420 -9.193781e-01  1.240240e-03  9.550906e-03
1-3:1-26:5    -10.645085  6.969486e-01  1.249710e-03  9.613561e-03
3-74:4-17:5   -13.024751  1.642501e+00  1.260034e-03  9.682648e-03
3-48:3-9:4    -10.233524 -5.888247e-01  1.269668e-03  9.746291e-03
5-51:6-13:4    -9.223419 -4.149847e-01  1.303049e-03  9.991888e-03
4-31:3-9:5    -12.236737 -1.226255e+00  1.307169e-03  1.001283e-02
1-2:3-10:1    -14.498518 -2.579892e+00  1.312256e-03  1.003048e-02
3-21:5-12:3   -14.498518 -2.579892e+00  1.312256e-03  1.003048e-02
4-b:3-3:6     -13.498518  1.864893e+00  1.318727e-03  1.006926e-02
6-1:6-13:4     -8.896640  3.770994e-01  1.347412e-03  1.027741e-02
4-59:3-10:3   -11.399851 -9.000264e-01  1.412957e-03  1.076596e-02
3-11:5-12:6   -13.561283 -2.009576e+00  1.430906e-03  1.085681e-02
4-30-4:4-17:4 -13.561283 -2.009576e+00  1.430906e-03  1.085681e-02
1-58:3-22:4   -13.683492  2.021012e+00  1.430906e-03  1.085681e-02
4-b:1-14:4    -13.683492  2.021012e+00  1.430906e-03  1.085681e-02
4-39:3-3:4    -10.089950 -5.669525e-01  1.434993e-03  1.087638e-02
5-51:5-5:3    -13.150945  1.729964e+00  1.450491e-03  1.098229e-02
4-30-4:3-16:5 -14.194676 -2.357499e+00  1.489639e-03  1.126686e-02
1-3:3-9:3     -13.741231 -2.094465e+00  1.513720e-03  1.142218e-02
2-26:6-6:5    -13.902195  2.227463e+00  1.513720e-03  1.142218e-02
3-11:5-12:4   -12.071306 -1.094465e+00  1.516224e-03  1.142218e-02
3-48:3-9:6    -11.752591 -9.831037e-01  1.516513e-03  1.142218e-02
1-24:3-10:5   -13.948750 -2.205496e+00  1.543880e-03  1.156844e-02
2-5:6-25:6    -13.948750 -2.205496e+00  1.543880e-03  1.156844e-02
1-46:2-8:6    -14.172479  2.516970e+00  1.543880e-03  1.156844e-02
3-7:4-17:6    -12.428986 -1.245024e+00  1.547167e-03  1.156844e-02
2-70:5-24:4   -12.513704  1.389735e+00  1.547167e-03  1.156844e-02
4-4:3-22:6    -12.513704  1.389735e+00  1.547167e-03  1.156844e-02
4-4:3-3:6     -12.513704  1.389735e+00  1.547167e-03  1.156844e-02
3-64:5-5:4    -11.902195  1.057538e+00  1.605565e-03  1.199265e-02
4-30-4:3-16:4 -12.928986  1.530026e+00  1.641491e-03  1.224831e-02
4-31:3-22:4   -10.280757 -5.965063e-01  1.652298e-03  1.231620e-02
1-18:4-17:6   -11.533149 -8.959191e-01  1.659027e-03  1.234083e-02
4-39:5-12:5   -11.533149 -8.959191e-01  1.659027e-03  1.234083e-02
4-59:6-19:4    -7.853589 -2.507489e-01  1.685558e-03  1.252526e-02
3-74:6-13:6   -12.029218 -1.073706e+00  1.761872e-03  1.307886e-02
3-64:4-17:4   -12.672479 -1.401893e+00  1.769197e-03  1.311973e-02
3-11:2-15:4   -11.610654 -9.547400e-01  1.789930e-03  1.325983e-02
1-8:6-6:5     -15.402195 -3.942462e+00  1.831055e-03  1.337208e-02
3-43:6-19:6   -15.402195 -3.942462e+00  1.831055e-03  1.337208e-02
4-30-2:2-2:5  -15.402195 -3.942462e+00  1.831055e-03  1.337208e-02
4-61:1-20:5   -15.402195 -3.942462e+00  1.831055e-03  1.337208e-02
1-18:6-25:6   -15.344457  3.342941e+00  1.831055e-03  1.337208e-02
1-24:5-12:5   -15.344457  3.342941e+00  1.831055e-03  1.337208e-02
1-58:1-7:4    -15.344457  3.342941e+00  1.831055e-03  1.337208e-02
1-58:6-6:6    -15.344457  3.342941e+00  1.831055e-03  1.337208e-02
2-5:2-8:1     -15.344457  3.342941e+00  1.831055e-03  1.337208e-02
2-70:7-27:4   -15.344457  3.342941e+00  1.831055e-03  1.337208e-02
3-15:5-24:5   -15.344457  3.342941e+00  1.831055e-03  1.337208e-02
4-4:5-24:6    -15.344457  3.342941e+00  1.831055e-03  1.337208e-02
4-b:6-25:5    -15.344457  3.342941e+00  1.831055e-03  1.337208e-02
6-1:5-12:1    -15.344457  3.342941e+00  1.831055e-03  1.337208e-02
1-46:6-19:6   -12.506071 -1.238855e+00  1.841555e-03  1.342156e-02
3-20:3-22:4   -12.506071 -1.238855e+00  1.841555e-03  1.342156e-02
4-61:4-17:4    -9.944255  5.286329e-01  1.864421e-03  1.356019e-02
3-53:2-15:4   -12.448750  1.320573e+00  1.868101e-03  1.356019e-02
4-b:2-21:5    -12.448750  1.320573e+00  1.868101e-03  1.356019e-02
1-46:5-5:6    -12.374554 -1.213109e+00  1.868101e-03  1.356019e-02
4-4:2-8:6     -13.045072  1.601859e+00  1.913961e-03  1.384280e-02
4-59:2-8:3    -13.045072  1.601859e+00  1.913961e-03  1.384280e-02
1-24:6-6:5    -31.931028 -3.617005e+01  1.953125e-03  1.384280e-02
2-5:4-4:1     -31.931028 -3.617005e+01  1.953125e-03  1.384280e-02
3-43:2-2:5    -31.931028 -3.617005e+01  1.953125e-03  1.384280e-02
3-43:3-16:6   -31.931028 -3.617005e+01  1.953125e-03  1.384280e-02
3-43:4-17:5   -31.931028 -3.617005e+01  1.953125e-03  1.384280e-02
3-49:4-23:6   -31.931028 -3.617005e+01  1.953125e-03  1.384280e-02
3-66:6-6:1    -31.931028 -3.617005e+01  1.953125e-03  1.384280e-02
3-66:7-27:6   -31.931028 -3.617005e+01  1.953125e-03  1.384280e-02
4-30-2:2-21:5 -31.931028 -3.617005e+01  1.953125e-03  1.384280e-02
4-39:5-12:3   -31.931028 -3.617005e+01  1.953125e-03  1.384280e-02
7-4-1:1-26:5  -31.931028 -3.617005e+01  1.953125e-03  1.384280e-02
7-4-1:2-15:3  -31.931028 -3.617005e+01  1.953125e-03  1.384280e-02
7-4-1:5-5:5   -31.931028 -3.617005e+01  1.953125e-03  1.384280e-02
1-3:6-25:6    -32.033776  3.596456e+01  1.953125e-03  1.384280e-02
1-46:5-5:3    -32.033776  3.596456e+01  1.953125e-03  1.384280e-02
2-70:1-14:6   -32.033776  3.596456e+01  1.953125e-03  1.384280e-02
3-15:1-1:1    -32.033776  3.596456e+01  1.953125e-03  1.384280e-02
3-33:4-4:3    -32.033776  3.596456e+01  1.953125e-03  1.384280e-02
3-64:1-26:3   -32.033776  3.596456e+01  1.953125e-03  1.384280e-02
3-73:2-8:6    -32.033776  3.596456e+01  1.953125e-03  1.384280e-02
3-73:3-22:1   -32.033776  3.596456e+01  1.953125e-03  1.384280e-02
4-4:2-15:1    -32.033776  3.596456e+01  1.953125e-03  1.384280e-02
1-46:3-22:4    -9.321498 -4.128759e-01  1.966807e-03  1.392607e-02
3-23:6-13:5   -10.084449  5.465318e-01  2.015420e-03  1.425628e-02
3-15:2-15:4   -11.016588  7.692580e-01  2.024899e-03  1.430101e-02
6-1:1-26:4    -10.509810  6.325854e-01  2.025711e-03  1.430101e-02
3-53:6-13:4   -11.433876  9.055352e-01  2.049329e-03  1.445359e-02
5-51:1-1:5    -12.764133 -1.404805e+00  2.088107e-03  1.471269e-02
1-24:1-26:4   -13.432895 -1.881061e+00  2.102402e-03  1.479894e-02
4-61:3-9:5    -12.087517 -1.062043e+00  2.118173e-03  1.489540e-02
3-23:2-21:4    -9.131344 -3.844662e-01  2.135108e-03  1.499986e-02
1-24:6-19:4   -12.259494  1.173016e+00  2.186243e-03  1.534415e-02
3-15:3-22:4    -9.789591  4.981109e-01  2.200993e-03  1.543264e-02
4-31:5-12:6   -13.024751 -1.527424e+00  2.221434e-03  1.556083e-02
4-59:3-16:5   -10.865905 -7.155467e-01  2.224801e-03  1.556929e-02
3-49:3-22:6   -12.545072  1.326999e+00  2.232552e-03  1.559325e-02
3-30:5-24:6   -12.448750 -1.205496e+00  2.232552e-03  1.559325e-02
4-4:3-10:6    -11.448750 -8.656461e-01  2.238346e-03  1.561858e-02
1-69:2-2:4    -10.507292 -6.230893e-01  2.260135e-03  1.575537e-02
1-69:3-9:6    -10.710073 -6.470058e-01  2.282364e-03  1.589496e-02
2-5:6-6:3     -13.711784  1.964429e+00  2.315700e-03  1.606503e-02
3-13:2-15:3   -13.711784  1.964429e+00  2.315700e-03  1.606503e-02
3-74:3-16:3   -13.711784  1.964429e+00  2.315700e-03  1.606503e-02
3-43:2-21:4   -13.594840 -1.942462e+00  2.315700e-03  1.606503e-02
1-69:1-14:4   -14.551975 -2.472976e+00  2.349854e-03  1.627065e-02
3-73:3-10:6   -14.551975 -2.472976e+00  2.349854e-03  1.627065e-02
4-4:6-19:5    -11.622985 -9.300779e-01  2.394629e-03  1.656477e-02
3-48:4-17:6   -12.045072 -1.041997e+00  2.444228e-03  1.689166e-02
3-9:3-9:4     -13.778231 -2.020464e+00  2.493918e-03  1.720207e-02
4-30-2:6-13:4 -13.778231 -2.020464e+00  2.493918e-03  1.720207e-02
4-59:4-23:4   -10.104722 -5.374083e-01  2.506183e-03  1.727014e-02
5-51:6-13:5   -10.752019 -6.720098e-01  2.543016e-03  1.750722e-02
3-23:4-4:6    -12.206752  1.122494e+00  2.547565e-03  1.752180e-02
1-2:1-7:6     -14.241231 -2.264390e+00  2.576828e-03  1.767248e-02
4-34:1-26:1   -14.241231 -2.264390e+00  2.576828e-03  1.767248e-02
3-23:3-9:2    -14.570713  2.890428e+00  2.576828e-03  1.767248e-02
1-24:6-19:6   -13.989981 -2.123034e+00  2.599478e-03  1.776022e-02
4-59:6-25:5   -13.989981 -2.123034e+00  2.599478e-03  1.776022e-02
2-70:5-5:5    -14.206036  2.449856e+00  2.599478e-03  1.776022e-02
3-7:2-8:3     -14.206036  2.449856e+00  2.599478e-03  1.776022e-02
3-21:4-23:6   -12.694676 -1.357499e+00  2.602171e-03  1.776179e-02
2-70:3-22:6   -12.271931 -1.155865e+00  2.626377e-03  1.789312e-02
4-31:5-12:5   -12.329017  1.198894e+00  2.626377e-03  1.789312e-02
4-4:6-19:6    -12.463937  1.290199e+00  2.670436e-03  1.815897e-02
3-30-3:6-13:4 -12.393791 -1.174635e+00  2.670436e-03  1.815897e-02
1-69:6-6:6    -11.539086  8.648933e-01  2.684698e-03  1.823874e-02
3-7:3-16:4    -10.485355  6.035067e-01  2.734244e-03  1.855784e-02
1-46:3-10:6   -11.119962 -7.416427e-01  2.754340e-03  1.867665e-02
4-31:2-2:5    -11.667035 -9.169266e-01  2.878610e-03  1.950096e-02
3-74:3-16:5   -13.387321  1.642501e+00  2.935056e-03  1.986468e-02
4-31:4-17:4   -11.460110 -8.429260e-01  2.943639e-03  1.990408e-02
3-7:4-23:4    -10.631324 -6.316741e-01  2.987279e-03  2.018023e-02
5-51:6-19:3   -11.795036  9.320075e-01  3.112690e-03  2.100774e-02
2-70:6-13:5   -12.683492  1.263989e+00  3.185253e-03  2.147737e-02
4-39:6-19:5   -10.307180  5.649642e-01  3.213274e-03  2.164605e-02
4-61:3-10:5   -10.601000 -6.259880e-01  3.301728e-03  2.220043e-02
4-61:3-10:6   -10.601000 -6.259880e-01  3.301728e-03  2.220043e-02
1-18:2-8:3    -13.551975  1.757978e+00  3.326893e-03  2.232797e-02
3-30:3-22:1   -13.551975  1.757978e+00  3.326893e-03  2.232797e-02
1-2:2-8:6     -13.051975 -1.472976e+00  3.377848e-03  2.260680e-02
4-59:1-7:6    -13.051975 -1.472976e+00  3.377848e-03  2.260680e-02
4-59:3-10:1   -13.051975 -1.472976e+00  3.377848e-03  2.260680e-02
1-18:6-6:5    -11.056614 -7.252310e-01  3.393884e-03  2.269306e-02
3-11:2-15:3   -15.402195  3.227463e+00  3.417969e-03  2.272760e-02
3-23:4-17:3   -15.402195  3.227463e+00  3.417969e-03  2.272760e-02
4-31:6-13:3   -15.402195  3.227463e+00  3.417969e-03  2.272760e-02
6-1:4-17:1    -15.402195  3.227463e+00  3.417969e-03  2.272760e-02
3-30-3:3-16:6 -15.464961 -3.816931e+00  3.417969e-03  2.272760e-02
4-30-2:2-21:6 -15.464961 -3.816931e+00  3.417969e-03  2.272760e-02
1-18:3-16:6   -11.357580  8.208381e-01  3.450940e-03  2.292569e-02
4-4:2-21:4    -11.656269  9.055352e-01  3.517642e-03  2.334729e-02
6-1:6-13:3    -11.925097 -9.882654e-01  3.596348e-03  2.384772e-02
3-74:5-12:6   -12.969071  1.449856e+00  3.657767e-03  2.421045e-02
1-2:2-8:4     -12.862008 -1.408125e+00  3.657767e-03  2.421045e-02
6-1:1-20:6    -13.630035 -1.872072e+00  3.719166e-03  2.459426e-02
4-34:2-2:4    -10.158108 -5.222439e-01  3.738139e-03  2.469707e-02
5-a:6-19:4    -11.844457  9.420611e-01  3.746509e-03  2.472971e-02
3-7:1-26:4     -9.839327  4.681707e-01  3.770959e-03  2.486832e-02
3-49:3-3:4    -12.526981 -1.197034e+00  3.838266e-03  2.522961e-02
1-18:3-10:2   -32.015991 -3.600013e+01  3.906250e-03  2.522961e-02
1-45:3-10:4   -32.015991 -3.600013e+01  3.906250e-03  2.522961e-02
1-8:2-8:1     -32.015991 -3.600013e+01  3.906250e-03  2.522961e-02
3-43:3-22:1   -32.015991 -3.600013e+01  3.906250e-03  2.522961e-02
3-43:6-19:3   -32.015991 -3.600013e+01  3.906250e-03  2.522961e-02
3-66:2-8:5    -32.015991 -3.600013e+01  3.906250e-03  2.522961e-02
3-66:4-23:5   -32.015991 -3.600013e+01  3.906250e-03  2.522961e-02
3-66:6-25:4   -32.015991 -3.600013e+01  3.906250e-03  2.522961e-02
4-30-2:4-17:5 -32.015991 -3.600013e+01  3.906250e-03  2.522961e-02
4-30-4:2-8:5  -32.015991 -3.600013e+01  3.906250e-03  2.522961e-02
7-4-1:1-26:3  -32.015991 -3.600013e+01  3.906250e-03  2.522961e-02
1-46:6-25:6   -32.109778  3.581255e+01  3.906250e-03  2.522961e-02
1-58:5-5:5    -32.109778  3.581255e+01  3.906250e-03  2.522961e-02
2-70:1-1:3    -32.109778  3.581255e+01  3.906250e-03  2.522961e-02
2-70:2-21:3   -32.109778  3.581255e+01  3.906250e-03  2.522961e-02
3-11:6-13:3   -32.109778  3.581255e+01  3.906250e-03  2.522961e-02
3-13:1-7:4    -32.109778  3.581255e+01  3.906250e-03  2.522961e-02
3-20:6-13:6   -32.109778  3.581255e+01  3.906250e-03  2.522961e-02
3-33:3-16:1   -32.109778  3.581255e+01  3.906250e-03  2.522961e-02
3-74:1-7:1    -32.109778  3.581255e+01  3.906250e-03  2.522961e-02
4-b:4-17:3    -32.109778  3.581255e+01  3.906250e-03  2.522961e-02
6-1:1-14:3    -32.109778  3.581255e+01  3.906250e-03  2.522961e-02
1-58:3-10:4   -13.172479 -1.483030e+00  3.933173e-03  2.535806e-02
1-8:2-21:4    -13.172479 -1.483030e+00  3.933173e-03  2.535806e-02
4-61:6-13:5   -10.767047 -6.419526e-01  3.943862e-03  2.540425e-02
4-31:2-15:4   -11.887321 -9.722090e-01  4.039209e-03  2.599519e-02
3-20:3-10:4   -13.817233 -1.942462e+00  4.077315e-03  2.621703e-02
4-59:2-21:5   -10.750305 -6.386809e-01  4.156413e-03  2.666901e-02
4-59:3-3:5     -9.617742 -4.330502e-01  4.157264e-03  2.666901e-02
1-2:4-17:5    -14.609714 -2.357499e+00  4.180908e-03  2.666901e-02
1-8:3-9:3     -14.609714 -2.357499e+00  4.180908e-03  2.666901e-02
1-8:6-19:1    -14.609714 -2.357499e+00  4.180908e-03  2.666901e-02
2-5:7-27:6    -14.609714 -2.357499e+00  4.180908e-03  2.666901e-02
4-30-4:1-7:5  -14.609714 -2.357499e+00  4.180908e-03  2.666901e-02
4-34:1-26:3   -14.609714 -2.357499e+00  4.180908e-03  2.666901e-02
4-61:2-8:6    -14.609714 -2.357499e+00  4.180908e-03  2.666901e-02
4-61:3-22:6   -12.302359  1.087286e+00  4.272405e-03  2.722855e-02
3-9:5-5:4     -12.967013 -1.411947e+00  4.324005e-03  2.748450e-02
1-3:1-1:6     -13.087517  1.516970e+00  4.324005e-03  2.748450e-02
5-51:2-21:3   -13.087517  1.516970e+00  4.324005e-03  2.748450e-02
1-69:7-27:4   -14.033712 -2.035571e+00  4.343510e-03  2.753564e-02
1-69:7-27:5   -14.033712 -2.035571e+00  4.343510e-03  2.753564e-02
3-9:3-9:6     -14.033712 -2.035571e+00  4.343510e-03  2.753564e-02
4-59:6-13:6   -10.046684 -4.998521e-01  4.382606e-03  2.775907e-02
5-51:6-13:6    -8.995012 -3.476849e-01  4.394132e-03  2.780764e-02
1-18:5-5:4     -9.547438 -4.078727e-01  4.411881e-03  2.780798e-02
1-58:2-15:6   -14.609714  2.812426e+00  4.425049e-03  2.780798e-02
3-49:1-7:4    -14.609714  2.812426e+00  4.425049e-03  2.780798e-02
1-2:2-21:5    -14.290999 -2.164854e+00  4.425049e-03  2.780798e-02
2-5:2-2:1     -14.290999 -2.164854e+00  4.425049e-03  2.780798e-02
4-39:1-26:1   -14.290999 -2.164854e+00  4.425049e-03  2.780798e-02
4-31:4-23:5   -14.650945  2.729964e+00  4.425049e-03  2.780798e-02
4-b:5-5:6     -14.650945  2.729964e+00  4.425049e-03  2.780798e-02
3-7:6-13:1    -12.432895  1.166063e+00  4.444019e-03  2.790287e-02
2-70:3-10:5   -12.879998  1.352994e+00  4.533862e-03  2.844219e-02
3-11:6-13:1   -13.413555  1.590033e+00  4.551384e-03  2.847776e-02
3-74:1-26:6   -13.413555  1.590033e+00  4.551384e-03  2.847776e-02
4-4:3-16:6    -13.413555  1.590033e+00  4.551384e-03  2.847776e-02
4-4:4-17:5    -12.577867  1.261411e+00  4.561533e-03  2.851650e-02
3-23:3-16:4    -9.387451 -3.961451e-01  4.578461e-03  2.859753e-02
3-53:2-15:6   -12.701755  1.227463e+00  4.601310e-03  2.869052e-02
4-4:2-15:6    -12.701755  1.227463e+00  4.601310e-03  2.869052e-02
1-2:2-21:4    -12.061283 -1.009576e+00  4.626294e-03  2.882137e-02
3-48:3-16:6   -11.599455 -8.328372e-01  4.640654e-03  2.888587e-02
3-48:6-19:5   -11.991574  1.001582e+00  4.868154e-03  3.027580e-02
1-46:4-17:4   -12.165681 -1.014611e+00  4.903383e-03  3.041616e-02
3-74:3-22:1   -12.248785  1.038430e+00  4.903383e-03  3.041616e-02
3-74:6-6:6    -12.248785  1.038430e+00  4.903383e-03  3.041616e-02
5-a:3-3:6     -11.793822 -9.006415e-01  5.013599e-03  3.107310e-02
2-5:3-3:5     -10.565541  6.012782e-01  5.085712e-03  3.149297e-02
3-64:6-13:5   -13.080267 -1.416393e+00  5.097643e-03  3.153975e-02
3-53:6-6:4    -12.373651  1.109627e+00  5.152397e-03  3.185118e-02
3-43:6-6:4    -13.498518 -1.749817e+00  5.222879e-03  3.225922e-02
1-18:1-1:4    -11.160959 -7.089715e-01  5.325740e-03  3.286638e-02
1-24:3-10:6   -12.887321 -1.357499e+00  5.401573e-03  3.330585e-02
4-4:1-26:6    -12.797468  1.266992e+00  5.515201e-03  3.394840e-02
4-59:4-23:6   -12.717578 -1.311695e+00  5.515201e-03  3.394840e-02
5-51:3-3:5    -12.121074 -9.949291e-01  5.582667e-03  3.433436e-02
1-18:2-2:5    -10.010832 -4.666209e-01  5.857253e-03  3.599240e-02
3-74:6-13:4    -9.554653 -4.081252e-01  5.891049e-03  3.616924e-02
3-30:3-9:5    -13.667035 -1.798072e+00  5.924612e-03  3.628259e-02
4-59:7-27:6   -13.667035 -1.798072e+00  5.924612e-03  3.628259e-02
4-4:4-23:5    -13.771931  1.844135e+00  5.924612e-03  3.628259e-02
1-18:4-4:5    -13.203180 -1.421630e+00  5.988121e-03  3.664038e-02
4-34:3-9:5    -11.725989 -8.759663e-01  6.105521e-03  3.732705e-02
4-59:3-22:1   -12.148298  9.506231e-01  6.309827e-03  3.835198e-02
3-21:5-5:6    -12.077867 -9.764090e-01  6.309827e-03  3.835198e-02
1-69:3-22:4    -9.044965 -3.371792e-01  6.334826e-03  3.835198e-02
3-13:1-7:6    -15.533712 -3.679427e+00  6.347656e-03  3.835198e-02
3-15:1-14:5   -15.533712 -3.679427e+00  6.347656e-03  3.835198e-02
3-30:6-19:1   -15.533712 -3.679427e+00  6.347656e-03  3.835198e-02
3-43:2-21:3   -15.533712 -3.679427e+00  6.347656e-03  3.835198e-02
3-43:2-8:6    -15.533712 -3.679427e+00  6.347656e-03  3.835198e-02
3-43:6-13:5   -15.533712 -3.679427e+00  6.347656e-03  3.835198e-02
3-30:4-23:5   -15.464961  3.101932e+00  6.347656e-03  3.835198e-02
3-74:2-21:3   -15.464961  3.101932e+00  6.347656e-03  3.835198e-02
6-1:2-15:1    -15.464961  3.101932e+00  6.347656e-03  3.835198e-02
6-1:3-9:3     -15.464961  3.101932e+00  6.347656e-03  3.835198e-02
6-1:4-17:3    -15.464961  3.101932e+00  6.347656e-03  3.835198e-02
1-69:2-8:5    -13.109714  1.472576e+00  6.426576e-03  3.879628e-02
3-30:3-16:4   -11.140414  7.039014e-01  6.434811e-03  3.881348e-02
3-9:3-16:4    -12.489981 -1.123034e+00  6.455803e-03  3.890755e-02
1-3:5-5:6     -12.900319  1.312352e+00  6.608823e-03  3.977487e-02
3-9:2-21:6    -13.858464 -1.860000e+00  6.610751e-03  3.977487e-02
3-49:6-19:4   -11.642705  8.380516e-01  6.637121e-03  3.990022e-02
2-70:2-21:4   -12.263358  1.009283e+00  6.741447e-03  4.045991e-02
4-59:4-4:6    -12.183492 -9.789875e-01  6.741447e-03  4.045991e-02
2-70:5-12:6   -13.440779  1.535586e+00  7.000367e-03  4.190917e-02
3-74:3-10:3   -13.440779  1.535586e+00  7.000367e-03  4.190917e-02
1-2:4-4:4     -13.379998 -1.647006e+00  7.000367e-03  4.190917e-02
4-34:5-12:5   -10.799502 -6.142746e-01  7.088323e-03  4.236537e-02
3-15:5-5:4    -10.842941  6.300099e-01  7.088323e-03  4.236537e-02
3-23:5-24:4    -9.760434 -4.242253e-01  7.184497e-03  4.280422e-02
1-2:2-2:1     -14.080267 -1.942462e+00  7.197380e-03  4.280422e-02
1-69:1-20:4   -14.080267 -1.942462e+00  7.197380e-03  4.280422e-02
3-48:1-26:3   -14.080267 -1.942462e+00  7.197380e-03  4.280422e-02
4-39:6-25:5   -14.080267 -1.942462e+00  7.197380e-03  4.280422e-02
4-61:2-21:1   -14.317233  2.227463e+00  7.197380e-03  4.280422e-02
6-1:4-17:6    -11.960874  9.401814e-01  7.275502e-03  4.323316e-02
2-70:3-9:4    -11.661295 -8.534567e-01  7.313123e-03  4.342092e-02
1-18:6-6:1    -14.902195 -2.942462e+00  7.385254e-03  4.345544e-02
1-2:6-6:1     -14.672479 -2.231968e+00  7.385254e-03  4.345544e-02
1-8:5-5:6     -14.902195 -2.942462e+00  7.385254e-03  4.345544e-02
2-5:4-23:6    -14.902195 -2.942462e+00  7.385254e-03  4.345544e-02
3-15:1-26:1   -14.902195 -2.942462e+00  7.385254e-03  4.345544e-02
3-33:4-23:6   -14.902195 -2.942462e+00  7.385254e-03  4.345544e-02
3-43:5-24:6   -14.902195 -2.942462e+00  7.385254e-03  4.345544e-02
3-66:4-17:4   -14.672479 -2.231968e+00  7.385254e-03  4.345544e-02
3-66:6-13:5   -14.672479 -2.231968e+00  7.385254e-03  4.345544e-02
4-34:5-12:3   -14.672479 -2.231968e+00  7.385254e-03  4.345544e-02
4-34:6-13:1   -14.902195 -2.942462e+00  7.385254e-03  4.345544e-02
1-69:6-25:5   -14.344457 -2.057939e+00  7.537842e-03  4.424492e-02
3-66:2-8:4    -14.344457 -2.057939e+00  7.537842e-03  4.424492e-02
3-43:6-13:1   -14.694676  2.642501e+00  7.537842e-03  4.424492e-02
5-a:2-8:4     -13.241231  1.549391e+00  7.632079e-03  4.465702e-02
1-3:7-27:6    -32.194740  3.564263e+01  7.812500e-03  4.465702e-02
1-45:3-22:4   -32.112313 -3.580748e+01  7.812500e-03  4.465702e-02
1-58:1-1:4    -32.194740  3.564263e+01  7.812500e-03  4.465702e-02
1-58:2-8:5    -32.194740  3.564263e+01  7.812500e-03  4.465702e-02
1-58:6-6:4    -32.194740  3.564263e+01  7.812500e-03  4.465702e-02
1-8:1-7:4     -32.112313 -3.580748e+01  7.812500e-03  4.465702e-02
2-26:2-2:4    -32.112313 -3.580748e+01  7.812500e-03  4.465702e-02
2-70:2-8:3    -32.112313 -3.580748e+01  7.812500e-03  4.465702e-02
3-11:2-8:1    -32.112313 -3.580748e+01  7.812500e-03  4.465702e-02
3-13:3-22:5   -32.112313 -3.580748e+01  7.812500e-03  4.465702e-02
3-20:1-7:6    -32.194740  3.564263e+01  7.812500e-03  4.465702e-02
3-20:6-19:5   -32.194740  3.564263e+01  7.812500e-03  4.465702e-02
3-23:6-6:2    -32.194740  3.564263e+01  7.812500e-03  4.465702e-02
3-30-3:3-9:5  -32.112313 -3.580748e+01  7.812500e-03  4.465702e-02
3-30:2-15:2   -32.194740  3.564263e+01  7.812500e-03  4.465702e-02
3-43:3-9:5    -32.112313 -3.580748e+01  7.812500e-03  4.465702e-02
3-43:4-17:6   -32.112313 -3.580748e+01  7.812500e-03  4.465702e-02
3-49:7-27:5   -32.112313 -3.580748e+01  7.812500e-03  4.465702e-02
3-53:5-12:3   -32.194740  3.564263e+01  7.812500e-03  4.465702e-02
3-64:4-23:5   -32.112313 -3.580748e+01  7.812500e-03  4.465702e-02
3-64:4-4:5    -32.194740  3.564263e+01  7.812500e-03  4.465702e-02
3-66:1-7:5    -32.112313 -3.580748e+01  7.812500e-03  4.465702e-02
3-66:3-9:5    -32.112313 -3.580748e+01  7.812500e-03  4.465702e-02
3-72:3-22:3   -32.194740  3.564263e+01  7.812500e-03  4.465702e-02
3-73:1-1:4    -32.194740  3.564263e+01  7.812500e-03  4.465702e-02
3-9:3-16:5    -32.112313 -3.580748e+01  7.812500e-03  4.465702e-02
4-28:3-10:6   -32.112313 -3.580748e+01  7.812500e-03  4.465702e-02
4-30-2:4-4:4  -32.112313 -3.580748e+01  7.812500e-03  4.465702e-02
4-39:6-25:3   -32.112313 -3.580748e+01  7.812500e-03  4.465702e-02
4-b:7-27:6    -32.112313 -3.580748e+01  7.812500e-03  4.465702e-02
5-a:7-27:6    -32.112313 -3.580748e+01  7.812500e-03  4.465702e-02
7-4-1:2-21:5  -32.112313 -3.580748e+01  7.812500e-03  4.465702e-02
4-34:4-4:6    -12.817233  1.227463e+00  7.942727e-03  4.522210e-02
4-b:3-3:5     -12.817233  1.227463e+00  7.942727e-03  4.522210e-02
4-b:4-17:5    -12.817233  1.227463e+00  7.942727e-03  4.522210e-02
2-70:4-17:6   -12.741231 -1.264390e+00  7.942727e-03  4.522210e-02
3-74:4-23:6   -12.741231 -1.264390e+00  7.942727e-03  4.522210e-02
4-b:3-10:5    -11.686969  8.441347e-01  7.959455e-03  4.528157e-02
3-73:3-22:4   -11.790999  8.351459e-01  8.045928e-03  4.573742e-02
3-15:3-16:4   -11.011515 -6.350331e-01  8.087589e-03  4.585404e-02
2-70:1-26:3   -13.609714  1.642501e+00  8.130059e-03  4.585404e-02
3-64:2-2:5    -13.609714  1.642501e+00  8.130059e-03  4.585404e-02
4-b:3-22:1    -13.609714  1.642501e+00  8.130059e-03  4.585404e-02
6-1:6-6:1     -13.609714  1.642501e+00  8.130059e-03  4.585404e-02
1-46:3-16:5   -13.533712 -1.679427e+00  8.130059e-03  4.585404e-02
1-46:5-12:5   -13.533712 -1.679427e+00  8.130059e-03  4.585404e-02
1-8:3-22:3    -13.533712 -1.679427e+00  8.130059e-03  4.585404e-02
3-30-3:3-10:6 -13.533712 -1.679427e+00  8.130059e-03  4.585404e-02
5-a:5-24:6    -13.533712 -1.679427e+00  8.130059e-03  4.585404e-02
1-69:3-22:1   -12.259494 -1.057939e+00  8.146902e-03  4.589295e-02
4-31:5-5:4    -11.402195 -7.725367e-01  8.149691e-03  4.589295e-02
4-31:3-10:4   -10.991707 -6.312600e-01  8.531155e-03  4.800356e-02
4-39:2-8:5    -12.094840 -9.424617e-01  8.554539e-03  4.809759e-02
3-21:5-12:5   -12.379998 -1.067993e+00  8.641500e-03  4.847310e-02
3-23:6-13:1   -12.379998 -1.067993e+00  8.641500e-03  4.847310e-02
3-9:3-10:6    -12.379998 -1.067993e+00  8.641500e-03  4.847310e-02
6-1:3-10:5    -10.442950  5.383924e-01  8.707749e-03  4.880673e-02
2-5:1-7:4     -10.515626  5.429652e-01  8.738111e-03  4.893885e-02
4-59:3-9:3    -13.235245 -1.357499e+00  9.041185e-03  5.059694e-02
3-30:2-15:6   -11.467527 -7.646745e-01  9.057983e-03  5.065162e-02
3-23:1-26:4    -8.914174 -3.018256e-01  9.099507e-03  5.084438e-02
3-53:2-2:6    -12.278231  9.795358e-01  9.210490e-03  5.142464e-02
2-70:2-15:6   -13.803997  1.780004e+00  9.355307e-03  5.207185e-02
3-64:2-15:4   -13.803997  1.780004e+00  9.355307e-03  5.207185e-02
3-9:4-23:4    -13.706036 -1.720069e+00  9.355307e-03  5.207185e-02
4-30-4:6-13:6 -13.706036 -1.720069e+00  9.355307e-03  5.207185e-02
3-30:5-24:4   -10.994237  6.425008e-01  9.453836e-03  5.257736e-02
4-4:6-25:4    -13.022528 -1.300916e+00  9.475304e-03  5.257736e-02
4-61:1-26:5   -13.022528 -1.300916e+00  9.475304e-03  5.257736e-02
5-a:1-14:6    -13.132616  1.426772e+00  9.475304e-03  5.257736e-02
3-30:6-13:6   -10.773207 -5.928772e-01  9.538021e-03  5.286723e-02
4-34:5-5:6    -12.052553 -9.257829e-01  9.542211e-03  5.286723e-02
1-46:3-3:6    -11.535970 -7.560485e-01  1.006333e-02  5.571160e-02
6-1:3-10:6     -9.203180 -3.404927e-01  1.007699e-02  5.574440e-02
3-23:2-21:6   -11.163316  6.580977e-01  1.011417e-02  5.590716e-02
3-7:3-10:4     -9.515213 -3.715744e-01  1.023201e-02  5.651520e-02
3-21:5-12:6   -12.156269 -9.245398e-01  1.033766e-02  5.705502e-02
4-39:1-26:4    -9.798230 -4.003123e-01  1.046796e-02  5.772998e-02
3-33:3-9:4    -11.753737 -8.204711e-01  1.054690e-02  5.812082e-02
2-5:4-4:3     -14.070713  1.890428e+00  1.062202e-02  5.826754e-02
4-b:2-2:3     -14.070713  1.890428e+00  1.062202e-02  5.826754e-02
3-43:4-23:4   -13.902195 -1.772537e+00  1.062202e-02  5.826754e-02
3-72:3-9:4    -13.902195 -1.772537e+00  1.062202e-02  5.826754e-02
3-15:1-1:5    -14.033712  1.964429e+00  1.062202e-02  5.826754e-02
3-30:5-5:3    -14.033712  1.964429e+00  1.062202e-02  5.826754e-02
4-4:2-2:5     -11.931427  8.812877e-01  1.063749e-02  5.830799e-02
4-39:1-1:6    -13.372748 -1.357499e+00  1.067384e-02  5.846280e-02
3-30:2-8:4    -11.556033  7.448626e-01  1.081791e-02  5.916196e-02
3-23:5-5:6    -11.507428 -7.482891e-01  1.081791e-02  5.916196e-02
3-30:2-8:6    -12.667035  1.083073e+00  1.097356e-02  5.992230e-02
3-7:2-15:5    -12.667035  1.083073e+00  1.097356e-02  5.992230e-02
3-48:2-8:4    -11.219034  6.749223e-01  1.131462e-02  6.173793e-02
4-59:1-14:6   -13.140414 -1.296099e+00  1.133098e-02  6.178043e-02
3-9:1-26:4    -12.765686 -1.215480e+00  1.135159e-02  6.184601e-02
3-64:3-10:4   -11.479450 -7.408278e-01  1.159820e-02  6.298937e-02
2-5:2-21:5    -11.837554 -8.131787e-01  1.163445e-02  6.298937e-02
1-3:2-2:4     -10.325894  4.941781e-01  1.166409e-02  6.298937e-02
3-21:1-26:5   -12.029218  9.262938e-01  1.167272e-02  6.298937e-02
1-24:5-5:6    -15.533712  2.964429e+00  1.171875e-02  6.298937e-02
3-53:4-17:5   -15.533712  2.964429e+00  1.171875e-02  6.298937e-02
3-72:6-19:6   -15.533712  2.964429e+00  1.171875e-02  6.298937e-02
4-28:2-21:5   -15.533712  2.964429e+00  1.171875e-02  6.298937e-02
4-39:3-9:1    -15.533712  2.964429e+00  1.171875e-02  6.298937e-02
1-24:3-3:3    -15.609714 -3.527424e+00  1.171875e-02  6.298937e-02
1-3:7-27:3    -15.609714 -3.527424e+00  1.171875e-02  6.298937e-02
2-70:6-6:3    -15.609714 -3.527424e+00  1.171875e-02  6.298937e-02
3-66:6-19:3   -15.609714 -3.527424e+00  1.171875e-02  6.298937e-02
3-9:2-2:5     -15.609714 -3.527424e+00  1.171875e-02  6.298937e-02
4-30-2:5-24:5 -15.609714 -3.527424e+00  1.171875e-02  6.298937e-02
4-59:3-16:2   -15.609714 -3.527424e+00  1.171875e-02  6.298937e-02
5-51:6-13:2   -15.609714 -3.527424e+00  1.171875e-02  6.298937e-02
7-4-1:4-17:5  -15.609714 -3.527424e+00  1.171875e-02  6.298937e-02
1-24:6-6:4    -14.130035 -1.842926e+00  1.181793e-02  6.338070e-02
1-8:2-21:6    -14.130035 -1.842926e+00  1.181793e-02  6.338070e-02
5-51:7-27:5   -14.130035 -1.842926e+00  1.181793e-02  6.338070e-02
1-18:2-21:5   -10.858795 -5.716240e-01  1.196102e-02  6.410042e-02
4-34:2-2:6    -10.942515 -6.032556e-01  1.223705e-02  6.553094e-02
4-59:5-5:4     -8.886797 -2.846663e-01  1.228725e-02  6.575095e-02
1-69:4-17:4   -11.688015 -8.000174e-01  1.240060e-02  6.630827e-02
2-70:1-26:5   -13.570713 -1.605427e+00  1.254095e-02  6.690983e-02
3-43:5-24:4   -13.570713 -1.605427e+00  1.254095e-02  6.690983e-02
4-39:3-10:3   -13.570713 -1.605427e+00  1.254095e-02  6.690983e-02
3-48:1-1:5    -12.533712 -1.035571e+00  1.266034e-02  6.744690e-02
2-26:3-9:4    -14.402195 -1.942462e+00  1.272583e-02  6.744690e-02
2-5:5-12:3    -14.402195 -1.942462e+00  1.272583e-02  6.744690e-02
3-23:4-4:1    -14.402195 -1.942462e+00  1.272583e-02  6.744690e-02
4-30-4:5-5:6  -14.402195 -1.942462e+00  1.272583e-02  6.744690e-02
1-8:1-26:5    -14.741231  2.549391e+00  1.272583e-02  6.744690e-02
2-5:4-17:1    -14.741231  2.549391e+00  1.272583e-02  6.744690e-02
3-33:4-17:5   -14.741231  2.549391e+00  1.272583e-02  6.744690e-02
3-7:4-17:1    -14.741231  2.549391e+00  1.272583e-02  6.744690e-02
1-3:3-22:3    -12.134557  9.781039e-01  1.277460e-02  6.765561e-02
1-24:3-16:5   -14.741231 -2.094465e+00  1.293945e-02  6.802887e-02
1-8:3-10:1    -14.964961 -2.816931e+00  1.293945e-02  6.802887e-02
1-8:4-17:6    -14.964961 -2.816931e+00  1.293945e-02  6.802887e-02
2-5:1-7:3     -14.964961 -2.816931e+00  1.293945e-02  6.802887e-02
3-20:3-22:6   -14.741231 -2.094465e+00  1.293945e-02  6.802887e-02
3-43:6-19:5   -14.964961 -2.816931e+00  1.293945e-02  6.802887e-02
3-72:4-17:5   -14.964961 -2.816931e+00  1.293945e-02  6.802887e-02
4-30-2:2-15:4 -14.741231 -2.094465e+00  1.293945e-02  6.802887e-02
4-30-4:3-9:5  -14.741231 -2.094465e+00  1.293945e-02  6.802887e-02
4-31:2-8:6    -14.741231 -2.094465e+00  1.293945e-02  6.802887e-02
4-4:2-2:4     -10.764715  5.478640e-01  1.315849e-02  6.913000e-02
3-15:3-3:4    -10.424915  5.023232e-01  1.325248e-02  6.957310e-02
1-58:3-3:6    -13.344457  1.342941e+00  1.353099e-02  7.067489e-02
3-21:6-13:3   -13.344457  1.342941e+00  1.353099e-02  7.067489e-02
4-4:1-26:5    -13.344457  1.342941e+00  1.353099e-02  7.067489e-02
3-30-3:6-13:6 -13.268802 -1.290385e+00  1.353099e-02  7.067489e-02
3-7:1-7:5     -13.268802 -1.290385e+00  1.353099e-02  7.067489e-02
3-7:5-5:5     -13.268802 -1.290385e+00  1.353099e-02  7.067489e-02
4-39:6-25:4   -13.268802 -1.290385e+00  1.353099e-02  7.067489e-02
4-34:3-10:3   -12.863787 -1.205496e+00  1.371819e-02  7.160078e-02
3-48:6-19:4    -9.645290  3.814550e-01  1.382248e-02  7.209296e-02
5-a:3-22:3    -13.156269  1.379466e+00  1.385297e-02  7.214752e-02
4-59:6-6:3    -13.051975 -1.242022e+00  1.385297e-02  7.214752e-02
1-2:4-23:4    -12.174532 -8.880139e-01  1.393388e-02  7.251651e-02
1-2:2-15:6    -11.895185 -8.676939e-01  1.399947e-02  7.275285e-02
4-31:2-21:4   -11.895185 -8.676939e-01  1.399947e-02  7.275285e-02
1-3:3-3:4     -10.477102  5.068457e-01  1.434328e-02  7.448583e-02
3-23:1-7:6    -12.562455  1.093162e+00  1.445383e-02  7.489808e-02
3-49:3-16:4   -12.562455  1.093162e+00  1.445383e-02  7.489808e-02
5-51:2-15:3   -12.562455  1.093162e+00  1.445383e-02  7.489808e-02
1-46:2-21:3   -13.837554  1.712890e+00  1.463330e-02  7.566486e-02
2-70:3-22:3   -13.837554  1.712890e+00  1.463330e-02  7.566486e-02
3-7:5-12:3    -13.837554  1.712890e+00  1.463330e-02  7.566486e-02
3-23:6-6:6    -11.302359  6.425008e-01  1.498462e-02  7.742590e-02
3-30:3-3:4    -10.279815  4.566343e-01  1.544100e-02  7.783345e-02
1-18:4-17:2   -32.291063  3.544998e+01  1.562500e-02  7.783345e-02
1-2:3-10:2    -32.291063  3.544998e+01  1.562500e-02  7.783345e-02
1-3:5-12:1    -32.291063  3.544998e+01  1.562500e-02  7.783345e-02
1-3:6-6:3     -32.291063  3.544998e+01  1.562500e-02  7.783345e-02
1-46:1-14:5   -32.291063  3.544998e+01  1.562500e-02  7.783345e-02
2-26:1-7:4    -32.291063  3.544998e+01  1.562500e-02  7.783345e-02
2-5:5-24:3    -32.291063  3.544998e+01  1.562500e-02  7.783345e-02
2-5:6-25:3    -32.291063  3.544998e+01  1.562500e-02  7.783345e-02
3-48:5-5:1    -32.291063  3.544998e+01  1.562500e-02  7.783345e-02
3-48:6-6:1    -32.291063  3.544998e+01  1.562500e-02  7.783345e-02
3-64:7-27:4   -32.291063  3.544998e+01  1.562500e-02  7.783345e-02
3-74:4-17:3   -32.291063  3.544998e+01  1.562500e-02  7.783345e-02
4-31:4-23:1   -32.291063  3.544998e+01  1.562500e-02  7.783345e-02
4-34:3-3:2    -32.291063  3.544998e+01  1.562500e-02  7.783345e-02
4-34:6-6:2    -32.291063  3.544998e+01  1.562500e-02  7.783345e-02
4-4:3-22:2    -32.291063  3.544998e+01  1.562500e-02  7.783345e-02
4-4:4-23:3    -32.291063  3.544998e+01  1.562500e-02  7.783345e-02
4-4:7-27:5    -32.291063  3.544998e+01  1.562500e-02  7.783345e-02
4-b:1-1:3     -32.291063  3.544998e+01  1.562500e-02  7.783345e-02
4-b:3-3:3     -32.291063  3.544998e+01  1.562500e-02  7.783345e-02
4-b:5-24:6    -32.291063  3.544998e+01  1.562500e-02  7.783345e-02
6-1:1-1:1     -32.291063  3.544998e+01  1.562500e-02  7.783345e-02
1-45:2-8:4    -32.223509 -3.558509e+01  1.562500e-02  7.783345e-02
1-58:5-5:3    -32.223509 -3.558509e+01  1.562500e-02  7.783345e-02
1-8:5-24:5    -32.223509 -3.558509e+01  1.562500e-02  7.783345e-02
1-8:6-13:3    -32.223509 -3.558509e+01  1.562500e-02  7.783345e-02
1-8:6-6:1     -32.223509 -3.558509e+01  1.562500e-02  7.783345e-02
3-11:3-9:1    -32.223509 -3.558509e+01  1.562500e-02  7.783345e-02
3-30-3:4-17:6 -32.223509 -3.558509e+01  1.562500e-02  7.783345e-02
3-30-3:5-24:6 -32.223509 -3.558509e+01  1.562500e-02  7.783345e-02
3-43:1-7:6    -32.223509 -3.558509e+01  1.562500e-02  7.783345e-02
3-43:5-24:3   -32.223509 -3.558509e+01  1.562500e-02  7.783345e-02
3-43:6-25:5   -32.223509 -3.558509e+01  1.562500e-02  7.783345e-02
3-48:4-23:1   -32.223509 -3.558509e+01  1.562500e-02  7.783345e-02
3-49:2-2:3    -32.223509 -3.558509e+01  1.562500e-02  7.783345e-02
3-64:1-26:1   -32.223509 -3.558509e+01  1.562500e-02  7.783345e-02
3-66:4-17:6   -32.223509 -3.558509e+01  1.562500e-02  7.783345e-02
3-7:5-12:2    -32.223509 -3.558509e+01  1.562500e-02  7.783345e-02
3-9:6-19:1    -32.223509 -3.558509e+01  1.562500e-02  7.783345e-02
3-9:6-19:3    -32.223509 -3.558509e+01  1.562500e-02  7.783345e-02
4-30-2:5-24:6 -32.223509 -3.558509e+01  1.562500e-02  7.783345e-02
4-30-4:5-5:1  -32.223509 -3.558509e+01  1.562500e-02  7.783345e-02
4-30-4:6-6:6  -32.223509 -3.558509e+01  1.562500e-02  7.783345e-02
4-31:3-9:1    -32.223509 -3.558509e+01  1.562500e-02  7.783345e-02
4-34:4-23:1   -32.223509 -3.558509e+01  1.562500e-02  7.783345e-02
4-39:2-8:3    -32.223509 -3.558509e+01  1.562500e-02  7.783345e-02
4-39:3-16:1   -32.223509 -3.558509e+01  1.562500e-02  7.783345e-02
7-4-1:2-2:3   -32.223509 -3.558509e+01  1.562500e-02  7.783345e-02
7-4-1:5-24:6  -32.223509 -3.558509e+01  1.562500e-02  7.783345e-02
7-4-1:6-19:3  -32.223509 -3.558509e+01  1.562500e-02  7.783345e-02
7-4-1:7-27:4  -32.223509 -3.558509e+01  1.562500e-02  7.783345e-02
6-1:5-12:5    -11.754502  8.068877e-01  1.602027e-02  7.974733e-02
4-31:2-8:5    -13.498518  1.420108e+00  1.612480e-02  8.021226e-02
2-5:1-1:6     -12.421229 -9.855304e-01  1.634810e-02  8.126699e-02
1-46:3-3:4    -11.112852 -6.127562e-01  1.643226e-02  8.162905e-02
5-a:2-2:4     -11.817233 -7.725367e-01  1.650882e-02  8.195289e-02
3-48:5-12:5   -13.056614  1.274769e+00  1.658900e-02  8.223765e-02
3-74:5-5:6    -13.056614  1.274769e+00  1.658900e-02  8.223765e-02
4-b:5-5:5     -13.290999  1.449856e+00  1.667385e-02  8.254471e-02
3-15:6-13:6   -13.172479 -1.231968e+00  1.667385e-02  8.254471e-02
2-5:1-1:5     -11.363787  6.604227e-01  1.678633e-02  8.304452e-02
2-5:3-22:3    -12.239730 -8.665128e-01  1.685819e-02  8.315296e-02
2-5:3-22:6    -12.248785 -9.615705e-01  1.685819e-02  8.315296e-02
3-15:2-2:6    -12.239730 -8.665128e-01  1.685819e-02  8.315296e-02
4-34:4-17:5   -12.248785 -9.615705e-01  1.685819e-02  8.315296e-02
2-70:5-24:6   -14.109714  1.812426e+00  1.690054e-02  8.315296e-02
1-8:1-26:3    -13.948750 -1.679427e+00  1.690054e-02  8.315296e-02
3-23:5-12:1   -13.948750 -1.679427e+00  1.690054e-02  8.315296e-02
4-30-4:1-7:4  -13.948750 -1.679427e+00  1.690054e-02  8.315296e-02
2-5:1-7:5     -13.706036  1.449856e+00  1.915729e-02  9.343560e-02
3-74:4-17:6   -13.706036  1.449856e+00  1.915729e-02  9.343560e-02
3-7:3-16:3    -13.706036  1.449856e+00  1.915729e-02  9.343560e-02
4-4:1-14:4    -13.706036  1.449856e+00  1.915729e-02  9.343560e-02
3-48:5-5:4    -10.339811  4.663439e-01  1.917283e-02  9.343560e-02
3-53:2-2:4    -11.748785 -7.534278e-01  1.918661e-02  9.343560e-02
3-74:3-16:4   -10.777046  5.232019e-01  1.919621e-02  9.343560e-02
1-2:1-1:3     -14.183492 -1.736011e+00  1.921082e-02  9.343560e-02
1-46:1-1:5    -14.183492 -1.736011e+00  1.921082e-02  9.343560e-02
1-8:3-16:6    -14.183492 -1.736011e+00  1.921082e-02  9.343560e-02
2-5:5-12:1    -14.183492 -1.736011e+00  1.921082e-02  9.343560e-02
3-11:3-10:3   -14.183492 -1.736011e+00  1.921082e-02  9.343560e-02
3-15:5-24:6   -14.183492 -1.736011e+00  1.921082e-02  9.343560e-02
3-53:3-10:5   -14.183492 -1.736011e+00  1.921082e-02  9.343560e-02
3-9:4-17:4    -14.183492 -1.736011e+00  1.921082e-02  9.343560e-02
3-49:4-17:5   -14.402195  2.057538e+00  1.921082e-02  9.343560e-02
4-b:3-22:3    -14.402195  2.057538e+00  1.921082e-02  9.343560e-02
3-48:1-1:6    -11.650945  7.299637e-01  1.969018e-02  9.570253e-02
2-70:3-9:6    -12.580267  1.057538e+00  1.983433e-02  9.633816e-02
5-51:3-22:3   -10.953777  5.615808e-01  1.994575e-02  9.681411e-02
1-2:3-3:3     -13.303997 -1.219996e+00  2.006161e-02  9.697877e-02
3-30-3:6-19:4 -13.303997 -1.219996e+00  2.006161e-02  9.697877e-02
6-1:6-13:1    -13.303997 -1.219996e+00  2.006161e-02  9.697877e-02
1-18:4-17:3   -13.372748  1.286357e+00  2.006161e-02  9.697877e-02
3-30:3-16:5   -13.372748  1.286357e+00  2.006161e-02  9.697877e-02
4-34:4-4:5    -13.372748  1.286357e+00  2.006161e-02  9.697877e-02
3-21:2-21:5   -13.082676 -1.180621e+00  2.007385e-02  9.697877e-02
4-61:5-5:6    -12.317233 -9.424617e-01  2.041471e-02  9.855945e-02
1-3:1-1:4     -12.206036  8.351459e-01  2.052693e-02  9.903490e-02
2-5:5-5:5     -11.140414  5.811003e-01  2.119955e-02  1.015471e-01
3-21:7-27:5   -14.464961 -1.816931e+00  2.127075e-02  1.015471e-01
3-30-3:2-2:5  -14.464961 -1.816931e+00  2.127075e-02  1.015471e-01
3-53:1-1:6    -14.464961 -1.816931e+00  2.127075e-02  1.015471e-01
4-31:4-4:5    -14.464961 -1.816931e+00  2.127075e-02  1.015471e-01
5-51:1-20:4   -14.464961 -1.816931e+00  2.127075e-02  1.015471e-01
3-13:6-13:5   -14.790999  2.449856e+00  2.127075e-02  1.015471e-01
3-23:1-7:3    -14.790999  2.449856e+00  2.127075e-02  1.015471e-01
3-7:1-1:1     -14.790999  2.449856e+00  2.127075e-02  1.015471e-01
6-1:3-3:5     -11.875911  7.702564e-01  2.138319e-02  1.015471e-01
2-70:1-20:4   -15.694676 -3.357499e+00  2.148438e-02  1.015471e-01
3-20:2-2:6    -15.694676 -3.357499e+00  2.148438e-02  1.015471e-01
3-53:1-7:3    -15.694676 -3.357499e+00  2.148438e-02  1.015471e-01
3-66:2-15:6   -15.694676 -3.357499e+00  2.148438e-02  1.015471e-01
3-66:3-9:6    -15.694676 -3.357499e+00  2.148438e-02  1.015471e-01
3-73:2-2:5    -15.694676 -3.357499e+00  2.148438e-02  1.015471e-01
3-73:5-12:4   -15.694676 -3.357499e+00  2.148438e-02  1.015471e-01
3-9:1-26:5    -15.694676 -3.357499e+00  2.148438e-02  1.015471e-01
4-30-4:3-16:3 -15.694676 -3.357499e+00  2.148438e-02  1.015471e-01
4-31:3-10:1   -15.694676 -3.357499e+00  2.148438e-02  1.015471e-01
4-34:5-24:1   -15.694676 -3.357499e+00  2.148438e-02  1.015471e-01
1-18:3-16:1   -15.609714  2.812426e+00  2.148438e-02  1.015471e-01
1-3:4-4:3     -15.609714  2.812426e+00  2.148438e-02  1.015471e-01
1-3:5-5:3     -15.609714  2.812426e+00  2.148438e-02  1.015471e-01
1-46:4-17:1   -15.609714  2.812426e+00  2.148438e-02  1.015471e-01
2-5:6-25:1    -15.609714  2.812426e+00  2.148438e-02  1.015471e-01
3-23:6-25:1   -15.609714  2.812426e+00  2.148438e-02  1.015471e-01
3-30:1-14:5   -15.609714  2.812426e+00  2.148438e-02  1.015471e-01
3-33:5-24:3   -15.609714  2.812426e+00  2.148438e-02  1.015471e-01
4-b:6-25:4    -15.609714  2.812426e+00  2.148438e-02  1.015471e-01
5-a:2-15:3    -15.609714  2.812426e+00  2.148438e-02  1.015471e-01
1-2:6-25:6    -14.964961  2.101932e+00  2.246094e-02  1.049336e-01
3-21:6-6:3    -14.964961  2.101932e+00  2.246094e-02  1.049336e-01
3-48:7-27:6   -14.964961  2.101932e+00  2.246094e-02  1.049336e-01
4-30-4:3-22:1 -14.964961  2.101932e+00  2.246094e-02  1.049336e-01
4-31:1-1:6    -14.964961  2.101932e+00  2.246094e-02  1.049336e-01
1-24:1-26:3   -15.033712 -2.679427e+00  2.246094e-02  1.049336e-01
1-24:4-23:4   -14.817233 -1.942462e+00  2.246094e-02  1.049336e-01
1-58:4-4:6    -15.033712 -2.679427e+00  2.246094e-02  1.049336e-01
3-15:5-12:5   -14.817233 -1.942462e+00  2.246094e-02  1.049336e-01
3-21:4-23:3   -14.817233 -1.942462e+00  2.246094e-02  1.049336e-01
3-53:5-24:5   -14.817233 -1.942462e+00  2.246094e-02  1.049336e-01
3-66:2-21:6   -15.033712 -2.679427e+00  2.246094e-02  1.049336e-01
3-7:2-8:1     -15.033712 -2.679427e+00  2.246094e-02  1.049336e-01
3-9:3-22:5    -15.033712 -2.679427e+00  2.246094e-02  1.049336e-01
3-9:3-3:5     -14.817233 -1.942462e+00  2.246094e-02  1.049336e-01
4-34:4-23:3   -14.817233 -1.942462e+00  2.246094e-02  1.049336e-01
5-51:1-7:5    -14.817233 -1.942462e+00  2.246094e-02  1.049336e-01
4-59:6-25:4   -12.104722 -8.214463e-01  2.246290e-02  1.049336e-01
4-31:5-24:4   -12.324786  8.864264e-01  2.257497e-02  1.052212e-01
1-3:6-13:3    -13.909749  1.568500e+00  2.265584e-02  1.052212e-01
3-53:3-16:6   -13.909749  1.568500e+00  2.265584e-02  1.052212e-01
1-8:2-21:5    -13.790999 -1.550144e+00  2.265584e-02  1.052212e-01
3-30:2-2:3    -13.790999 -1.550144e+00  2.265584e-02  1.052212e-01
4-30-2:5-5:4  -13.790999 -1.550144e+00  2.265584e-02  1.052212e-01
4-30-4:2-21:5 -13.790999 -1.550144e+00  2.265584e-02  1.052212e-01
4-34:1-1:6    -13.790999 -1.550144e+00  2.265584e-02  1.052212e-01
4-39:3-10:1   -13.790999 -1.550144e+00  2.265584e-02  1.052212e-01
3-11:3-22:4   -10.665004 -4.979804e-01  2.276760e-02  1.056722e-01
4-34:2-21:5   -11.797468 -7.330083e-01  2.298259e-02  1.064643e-01
4-b:6-13:5    -11.849677  7.177890e-01  2.298259e-02  1.064643e-01
6-1:5-24:5    -11.849677  7.177890e-01  2.298259e-02  1.064643e-01
2-5:3-22:5    -10.754119 -5.235091e-01  2.306818e-02  1.067922e-01
3-23:5-5:5    -11.651940 -7.278676e-01  2.348800e-02  1.086659e-01
2-70:2-2:6    -11.516450 -6.668272e-01  2.364564e-02  1.093250e-01
3-30:6-19:5   -13.080267  1.227463e+00  2.370270e-02  1.093784e-01
1-18:3-16:3   -12.998518 -1.135107e+00  2.370270e-02  1.093784e-01
5-51:1-14:6   -12.998518 -1.135107e+00  2.370270e-02  1.093784e-01
3-49:2-8:4    -12.636504  9.450636e-01  2.409291e-02  1.110177e-01
6-1:3-3:3     -13.529218  1.358708e+00  2.411954e-02  1.110177e-01
3-15:3-22:3   -13.561283  1.294578e+00  2.411954e-02  1.110177e-01
3-30-3:5-24:4 -13.485750 -1.435502e+00  2.411954e-02  1.110177e-01
3-30:3-10:5   -12.062455 -8.081606e-01  2.446091e-02  1.125171e-01
5-51:4-23:4   -11.367358 -6.112558e-01  2.479354e-02  1.139138e-01
3-64:4-23:4   -12.271931  8.441347e-01  2.481197e-02  1.139138e-01
4-b:3-10:6    -12.271931  8.441347e-01  2.481197e-02  1.139138e-01
1-69:2-15:4   -10.912244 -5.427140e-01  2.512803e-02  1.152914e-01
1-46:2-21:6   -12.800725  1.029524e+00  2.589608e-02  1.185889e-01
3-74:6-19:3   -12.800725  1.029524e+00  2.589608e-02  1.185889e-01
4-39:2-8:6    -12.747267 -1.077391e+00  2.589608e-02  1.185889e-01
1-18:2-15:4    -9.327666 -3.018852e-01  2.623337e-02  1.200572e-01
3-48:6-6:6    -12.082676  8.193786e-01  2.651683e-02  1.212384e-01
4-61:2-2:6    -11.587517 -6.529551e-01  2.652511e-02  1.212384e-01
3-11:5-24:5   -13.998518 -1.579892e+00  2.660370e-02  1.213667e-01
3-73:3-16:4   -14.150945  1.729964e+00  2.660370e-02  1.213667e-01
4-b:2-21:6    -14.150945  1.729964e+00  2.660370e-02  1.213667e-01
4-39:1-1:4    -10.807489  5.084835e-01  2.673029e-02  1.218671e-01
1-3:3-9:6     -12.167035 -7.980718e-01  2.711999e-02  1.234876e-01
4-59:2-8:6    -12.167035 -7.980718e-01  2.711999e-02  1.234876e-01
1-69:4-4:6    -12.396581  8.988406e-01  2.734013e-02  1.244114e-01
3-33:3-22:4   -10.082035  3.848496e-01  2.739511e-02  1.245829e-01
3-30:3-3:6    -10.789591  4.981109e-01  2.762605e-02  1.255540e-01
1-18:3-10:4    -8.700090  2.421598e-01  2.869627e-02  1.303357e-01
1-2:1-26:6    -13.114741 -1.116491e+00  2.881672e-02  1.306358e-01
3-23:2-15:1   -13.114741 -1.116491e+00  2.881672e-02  1.306358e-01
3-23:2-2:1    -13.114741 -1.116491e+00  2.881672e-02  1.306358e-01
4-39:6-13:5    -9.956272 -3.574992e-01  2.886576e-02  1.307758e-01
1-69:6-13:3   -13.650945 -1.444962e+00  2.895927e-02  1.308957e-01
3-21:1-1:5    -13.650945 -1.444962e+00  2.895927e-02  1.308957e-01
3-48:6-13:1   -13.650945 -1.444962e+00  2.895927e-02  1.308957e-01
3-11:2-2:4    -10.838843 -4.983617e-01  2.896485e-02  1.308957e-01
3-15:5-12:4   -10.974891  5.193526e-01  2.924557e-02  1.320815e-01
1-18:5-24:5   -12.667035 -9.169266e-01  2.930495e-02  1.322668e-01
5-51:3-9:5    -12.122985 -7.849204e-01  2.949349e-02  1.329513e-01
4-4:3-16:5    -12.172479  7.680317e-01  2.949349e-02  1.329513e-01
3-7:5-5:6     -11.706394  7.106723e-01  2.976641e-02  1.340977e-01
6-1:3-22:3    -12.533712  9.644289e-01  3.002895e-02  1.344776e-01
1-2:1-1:4     -12.464961 -8.980675e-01  3.002895e-02  1.344776e-01
4-61:2-8:5    -12.464961 -8.980675e-01  3.002895e-02  1.344776e-01
3-21:3-9:5    -11.302768  5.737881e-01  3.004691e-02  1.344776e-01
4-34:2-21:4   -10.954786  5.075713e-01  3.031032e-02  1.344776e-01
1-46:2-2:4    -10.711965 -4.703932e-01  3.036954e-02  1.344776e-01
5-a:3-22:6    -11.942764 -7.725367e-01  3.078650e-02  1.344776e-01
1-69:4-17:5   -14.241231 -1.620534e+00  3.088379e-02  1.344776e-01
3-33:4-4:5    -14.241231 -1.620534e+00  3.088379e-02  1.344776e-01
1-18:4-23:3   -14.448750  1.964429e+00  3.088379e-02  1.344776e-01
3-53:1-26:6   -14.448750  1.964429e+00  3.088379e-02  1.344776e-01
3-53:2-15:5   -14.448750  1.964429e+00  3.088379e-02  1.344776e-01
4-b:1-1:5     -14.448750  1.964429e+00  3.088379e-02  1.344776e-01
4-b:1-7:5     -14.448750  1.964429e+00  3.088379e-02  1.344776e-01
4-b:6-6:6     -14.448750  1.964429e+00  3.088379e-02  1.344776e-01
1-18:2-2:2    -32.402259  3.522759e+01  3.125000e-02  1.344776e-01
1-18:4-23:2   -32.402259  3.522759e+01  3.125000e-02  1.344776e-01
1-18:6-19:2   -32.402259  3.522759e+01  3.125000e-02  1.344776e-01
1-2:1-26:1    -32.402259  3.522759e+01  3.125000e-02  1.344776e-01
1-3:6-25:1    -32.402259  3.522759e+01  3.125000e-02  1.344776e-01
1-58:4-17:4   -32.402259  3.522759e+01  3.125000e-02  1.344776e-01
1-69:1-14:1   -32.402259  3.522759e+01  3.125000e-02  1.344776e-01
1-69:6-13:2   -32.402259  3.522759e+01  3.125000e-02  1.344776e-01
2-26:2-8:6    -32.402259  3.522759e+01  3.125000e-02  1.344776e-01
2-5:7-27:3    -32.402259  3.522759e+01  3.125000e-02  1.344776e-01
3-33:2-21:1   -32.402259  3.522759e+01  3.125000e-02  1.344776e-01
3-48:1-20:6   -32.402259  3.522759e+01  3.125000e-02  1.344776e-01
3-53:1-14:5   -32.402259  3.522759e+01  3.125000e-02  1.344776e-01
4-4:5-12:3    -32.402259  3.522759e+01  3.125000e-02  1.344776e-01
4-4:5-5:1     -32.402259  3.522759e+01  3.125000e-02  1.344776e-01
4-b:2-15:1    -32.402259  3.522759e+01  3.125000e-02  1.344776e-01
4-b:2-21:3    -32.402259  3.522759e+01  3.125000e-02  1.344776e-01
4-b:3-22:2    -32.402259  3.522759e+01  3.125000e-02  1.344776e-01
1-18:5-5:2    -32.355026 -3.532206e+01  3.125000e-02  1.344776e-01
1-2:6-19:1    -32.355026 -3.532206e+01  3.125000e-02  1.344776e-01
1-3:7-27:1    -32.355026 -3.532206e+01  3.125000e-02  1.344776e-01
1-46:1-20:6   -32.355026 -3.532206e+01  3.125000e-02  1.344776e-01
1-46:6-25:5   -32.355026 -3.532206e+01  3.125000e-02  1.344776e-01
1-8:2-15:1    -32.355026 -3.532206e+01  3.125000e-02  1.344776e-01
1-8:3-22:1    -32.355026 -3.532206e+01  3.125000e-02  1.344776e-01
1-8:5-24:6    -32.355026 -3.532206e+01  3.125000e-02  1.344776e-01
2-26:2-21:5   -32.355026 -3.532206e+01  3.125000e-02  1.344776e-01
2-26:6-13:3   -32.355026 -3.532206e+01  3.125000e-02  1.344776e-01
2-70:3-16:1   -32.355026 -3.532206e+01  3.125000e-02  1.344776e-01
3-15:6-25:5   -32.355026 -3.532206e+01  3.125000e-02  1.344776e-01
3-20:3-22:5   -32.355026 -3.532206e+01  3.125000e-02  1.344776e-01
3-21:1-26:2   -32.355026 -3.532206e+01  3.125000e-02  1.344776e-01
3-21:5-12:1   -32.355026 -3.532206e+01  3.125000e-02  1.344776e-01
3-33:2-2:1    -32.355026 -3.532206e+01  3.125000e-02  1.344776e-01
3-33:3-9:1    -32.355026 -3.532206e+01  3.125000e-02  1.344776e-01
3-43:1-14:5   -32.355026 -3.532206e+01  3.125000e-02  1.344776e-01
3-43:2-2:2    -32.355026 -3.532206e+01  3.125000e-02  1.344776e-01
3-43:3-3:3    -32.355026 -3.532206e+01  3.125000e-02  1.344776e-01
3-53:3-3:1    -32.355026 -3.532206e+01  3.125000e-02  1.344776e-01
3-66:2-21:5   -32.355026 -3.532206e+01  3.125000e-02  1.344776e-01
3-72:2-8:5    -32.355026 -3.532206e+01  3.125000e-02  1.344776e-01
3-72:3-9:6    -32.355026 -3.532206e+01  3.125000e-02  1.344776e-01
3-72:5-5:5    -32.355026 -3.532206e+01  3.125000e-02  1.344776e-01
3-9:3-9:1     -32.355026 -3.532206e+01  3.125000e-02  1.344776e-01
3-9:4-4:6     -32.355026 -3.532206e+01  3.125000e-02  1.344776e-01
3-9:6-25:5    -32.355026 -3.532206e+01  3.125000e-02  1.344776e-01
4-30-2:1-7:1  -32.355026 -3.532206e+01  3.125000e-02  1.344776e-01
4-31:1-14:3   -32.355026 -3.532206e+01  3.125000e-02  1.344776e-01
4-31:6-25:6   -32.355026 -3.532206e+01  3.125000e-02  1.344776e-01
4-b:1-14:3    -32.355026 -3.532206e+01  3.125000e-02  1.344776e-01
5-51:2-8:1    -32.355026 -3.532206e+01  3.125000e-02  1.344776e-01
5-a:1-1:5     -32.355026 -3.532206e+01  3.125000e-02  1.344776e-01
7-4-1:1-26:1  -32.355026 -3.532206e+01  3.125000e-02  1.344776e-01
7-4-1:2-8:3   -32.355026 -3.532206e+01  3.125000e-02  1.344776e-01
7-4-1:3-16:6  -32.355026 -3.532206e+01  3.125000e-02  1.344776e-01
7-4-1:4-23:3  -32.355026 -3.532206e+01  3.125000e-02  1.344776e-01
7-4-1:4-4:2   -32.355026 -3.532206e+01  3.125000e-02  1.344776e-01
7-4-1:5-12:5  -32.355026 -3.532206e+01  3.125000e-02  1.344776e-01
7-4-1:5-12:6  -32.355026 -3.532206e+01  3.125000e-02  1.344776e-01
7-4-1:6-25:4  -32.355026 -3.532206e+01  3.125000e-02  1.344776e-01
3-74:4-23:4   -10.621074  4.498558e-01  3.142191e-02  1.351367e-01
1-3:4-23:6    -12.902195  1.057538e+00  3.153950e-02  1.355178e-01
3-74:7-27:4   -11.672479  6.868950e-01  3.154812e-02  1.355178e-01
1-18:3-16:4    -9.853591  3.473031e-01  3.164673e-02  1.358604e-01
3-48:2-2:3    -12.656269  9.055352e-01  3.283914e-02  1.408955e-01
1-3:6-13:5    -10.320056  4.080356e-01  3.294339e-02  1.412588e-01
3-66:6-19:4   -11.900319 -6.876478e-01  3.299262e-02  1.413857e-01
4-30-4:5-5:4  -12.410698 -8.783313e-01  3.314397e-02  1.419499e-01
4-34:1-1:5    -13.029218 -1.073706e+00  3.355244e-02  1.436140e-01
1-69:3-9:5    -11.328593 -5.798916e-01  3.378818e-02  1.445372e-01
6-1:3-9:4     -10.875911  5.147453e-01  3.468070e-02  1.478670e-01
1-46:4-23:5   -13.837554 -1.457035e+00  3.468966e-02  1.478670e-01
1-69:5-24:3   -13.837554 -1.457035e+00  3.468966e-02  1.478670e-01
3-15:3-16:6   -13.837554 -1.457035e+00  3.468966e-02  1.478670e-01
3-9:1-26:6    -13.837554 -1.457035e+00  3.468966e-02  1.478670e-01
7-4-1:4-17:4  -13.837554 -1.457035e+00  3.468966e-02  1.478670e-01
3-53:4-4:4    -13.241231 -1.094465e+00  3.508203e-02  1.489749e-01
4-30-4:3-10:6 -13.241231 -1.094465e+00  3.508203e-02  1.489749e-01
5-51:4-17:3   -13.241231 -1.094465e+00  3.508203e-02  1.489749e-01
1-3:7-27:5    -14.844457  2.342941e+00  3.515625e-02  1.489749e-01
1-46:3-16:3   -14.844457  2.342941e+00  3.515625e-02  1.489749e-01
4-31:3-22:1   -14.844457  2.342941e+00  3.515625e-02  1.489749e-01
3-43:5-5:6    -14.533712 -1.679427e+00  3.515625e-02  1.489749e-01
4-30-4:6-13:5 -14.533712 -1.679427e+00  3.515625e-02  1.489749e-01
4-59:3-16:1   -14.533712 -1.679427e+00  3.515625e-02  1.489749e-01
4-59:5-24:1   -14.533712 -1.679427e+00  3.515625e-02  1.489749e-01
6-1:1-7:4     -11.913555  6.949683e-01  3.524144e-02  1.492481e-01
4-39:3-9:6    -11.711784 -6.794273e-01  3.544959e-02  1.499535e-01
1-3:3-16:5    -11.752591  7.128902e-01  3.544959e-02  1.499535e-01
1-69:1-1:6    -12.186272 -7.595976e-01  3.558272e-02  1.501238e-01
3-21:2-15:5   -12.186272 -7.595976e-01  3.558272e-02  1.501238e-01
1-18:3-9:3    -13.524751 -1.357499e+00  3.569814e-02  1.501238e-01
1-8:6-19:6    -13.524751 -1.357499e+00  3.569814e-02  1.501238e-01
3-48:2-21:5   -13.524751 -1.357499e+00  3.569814e-02  1.501238e-01
4-30-2:6-13:5 -13.524751 -1.357499e+00  3.569814e-02  1.501238e-01
1-46:6-19:3   -13.594840  1.227463e+00  3.569814e-02  1.501238e-01
3-23:2-21:3   -13.594840  1.227463e+00  3.569814e-02  1.501238e-01
3-48:2-8:3    -13.594840  1.227463e+00  3.569814e-02  1.501238e-01
5-51:5-24:5   -13.594840  1.227463e+00  3.569814e-02  1.501238e-01
4-59:2-15:6   -10.719763 -4.547964e-01  3.607016e-02  1.515998e-01
5-51:5-24:6   -11.417142 -5.677169e-01  3.630649e-02  1.524154e-01
3-33:2-15:4   -11.456303  6.233920e-01  3.630649e-02  1.524154e-01
4-59:1-26:5   -10.420265 -4.233871e-01  3.637576e-02  1.526173e-01
1-3:2-2:6     -10.845216  4.799478e-01  3.692680e-02  1.548391e-01
1-2:2-15:4    -11.152937 -5.325859e-01  3.702851e-02  1.551753e-01
4-34:3-16:5   -11.828169 -6.716078e-01  3.752953e-02  1.570923e-01
3-33:6-13:6   -11.874554  6.680359e-01  3.752953e-02  1.570923e-01
4-31:6-13:4   -11.131163 -5.299664e-01  3.847150e-02  1.588953e-01
1-24:3-22:3   -14.902195 -1.772537e+00  3.857422e-02  1.588953e-01
1-69:3-22:2   -15.109714 -2.527424e+00  3.857422e-02  1.588953e-01
2-26:3-9:6    -14.902195 -1.772537e+00  3.857422e-02  1.588953e-01
3-11:4-17:1   -14.902195 -1.772537e+00  3.857422e-02  1.588953e-01
3-13:3-3:5    -15.109714 -2.527424e+00  3.857422e-02  1.588953e-01
3-15:2-15:3   -14.902195 -1.772537e+00  3.857422e-02  1.588953e-01
3-15:3-16:3   -15.109714 -2.527424e+00  3.857422e-02  1.588953e-01
3-21:1-26:1   -15.109714 -2.527424e+00  3.857422e-02  1.588953e-01
3-23:1-14:3   -15.109714 -2.527424e+00  3.857422e-02  1.588953e-01
3-30-3:4-17:4 -15.109714 -2.527424e+00  3.857422e-02  1.588953e-01
3-30-3:6-19:6 -14.902195 -1.772537e+00  3.857422e-02  1.588953e-01
3-43:5-12:6   -14.902195 -1.772537e+00  3.857422e-02  1.588953e-01
3-66:2-8:6    -15.109714 -2.527424e+00  3.857422e-02  1.588953e-01
3-73:3-16:6   -14.902195 -1.772537e+00  3.857422e-02  1.588953e-01
4-30-4:2-8:6  -15.109714 -2.527424e+00  3.857422e-02  1.588953e-01
4-30-4:6-6:5  -15.109714 -2.527424e+00  3.857422e-02  1.588953e-01
4-34:6-19:3   -14.902195 -1.772537e+00  3.857422e-02  1.588953e-01
4-39:7-27:5   -14.902195 -1.772537e+00  3.857422e-02  1.588953e-01
5-a:6-25:4    -14.902195 -1.772537e+00  3.857422e-02  1.588953e-01
1-2:3-16:3    -15.033712  1.964429e+00  3.857422e-02  1.588953e-01
1-3:5-12:3    -15.033712  1.964429e+00  3.857422e-02  1.588953e-01
3-15:1-26:5   -15.033712  1.964429e+00  3.857422e-02  1.588953e-01
3-49:4-4:4    -15.033712  1.964429e+00  3.857422e-02  1.588953e-01
5-51:4-4:3    -15.033712  1.964429e+00  3.857422e-02  1.588953e-01
1-2:3-9:3     -15.790999 -3.164854e+00  3.906250e-02  1.588953e-01
1-8:2-2:3     -15.790999 -3.164854e+00  3.906250e-02  1.588953e-01
2-26:2-8:4    -15.790999 -3.164854e+00  3.906250e-02  1.588953e-01
3-11:4-23:6   -15.790999 -3.164854e+00  3.906250e-02  1.588953e-01
3-11:6-25:5   -15.790999 -3.164854e+00  3.906250e-02  1.588953e-01
3-23:3-3:2    -15.790999 -3.164854e+00  3.906250e-02  1.588953e-01
3-30-3:1-26:6 -15.790999 -3.164854e+00  3.906250e-02  1.588953e-01
3-43:4-23:6   -15.790999 -3.164854e+00  3.906250e-02  1.588953e-01
3-66:3-10:3   -15.790999 -3.164854e+00  3.906250e-02  1.588953e-01
3-73:6-13:3   -15.790999 -3.164854e+00  3.906250e-02  1.588953e-01
4-30-2:3-9:5  -15.790999 -3.164854e+00  3.906250e-02  1.588953e-01
4-30-4:3-10:3 -15.790999 -3.164854e+00  3.906250e-02  1.588953e-01
4-34:2-2:1    -15.790999 -3.164854e+00  3.906250e-02  1.588953e-01
1-18:3-22:2   -15.694676  2.642501e+00  3.906250e-02  1.588953e-01
1-58:1-7:5    -15.694676  2.642501e+00  3.906250e-02  1.588953e-01
2-26:1-26:4   -15.694676  2.642501e+00  3.906250e-02  1.588953e-01
2-5:1-14:6    -15.694676  2.642501e+00  3.906250e-02  1.588953e-01
2-5:2-8:3     -15.694676  2.642501e+00  3.906250e-02  1.588953e-01
3-15:6-6:6    -15.694676  2.642501e+00  3.906250e-02  1.588953e-01
3-33:5-24:5   -15.694676  2.642501e+00  3.906250e-02  1.588953e-01
3-53:1-26:3   -15.694676  2.642501e+00  3.906250e-02  1.588953e-01
3-53:2-2:1    -15.694676  2.642501e+00  3.906250e-02  1.588953e-01
3-64:2-2:3    -15.694676  2.642501e+00  3.906250e-02  1.588953e-01
3-74:6-6:3    -15.694676  2.642501e+00  3.906250e-02  1.588953e-01
5-51:5-12:3   -15.694676  2.642501e+00  3.906250e-02  1.588953e-01
1-69:2-2:5    -10.778034 -4.756806e-01  3.920923e-02  1.594022e-01
4-4:6-13:5    -11.109714 -5.274242e-01  3.992818e-02  1.622336e-01
2-5:4-4:5     -12.693269 -8.644592e-01  3.998606e-02  1.623772e-01
3-11:5-24:4   -12.487862 -8.522639e-01  4.022356e-02  1.630661e-01
3-9:2-15:6    -12.487862 -8.522639e-01  4.022356e-02  1.630661e-01
3-30:3-3:5    -12.551975  9.279031e-01  4.022356e-02  1.630661e-01
6-1:2-21:6    -10.378292  3.893819e-01  4.071253e-02  1.649555e-01
3-48:4-4:5    -14.051975 -1.472976e+00  4.138947e-02  1.675100e-01
3-64:3-22:5   -14.194676  1.642501e+00  4.138947e-02  1.675100e-01
2-5:2-2:5      -9.842319  3.247605e-01  4.212971e-02  1.704102e-01
1-46:5-24:4   -11.916902 -6.544809e-01  4.216544e-02  1.704591e-01
3-30-3:2-15:4 -13.379998 -1.067993e+00  4.277395e-02  1.726286e-01
5-51:1-14:4   -13.379998 -1.067993e+00  4.277395e-02  1.726286e-01
3-74:4-4:5    -13.464961  1.101932e+00  4.277395e-02  1.726286e-01
3-21:4-17:6   -12.252591 -7.318947e-01  4.295655e-02  1.731716e-01
5-a:6-13:4    -12.252591 -7.318947e-01  4.295655e-02  1.731716e-01
3-13:3-9:4    -13.694676 -1.357499e+00  4.328525e-02  1.742044e-01
3-66:6-6:4    -13.694676 -1.357499e+00  4.328525e-02  1.742044e-01
5-51:4-4:5    -13.778231  1.305466e+00  4.328525e-02  1.742044e-01
1-69:6-25:6   -12.925097  1.011735e+00  4.355852e-02  1.751087e-01
3-30-3:3-22:6 -12.925097  1.011735e+00  4.355852e-02  1.751087e-01
3-74:5-5:4    -10.153768  3.794664e-01  4.361998e-02  1.752580e-01
4-34:2-21:6   -12.630035 -8.429260e-01  4.438416e-02  1.782290e-01
3-53:3-10:4   -11.555452 -5.888247e-01  4.604407e-02  1.847916e-01
4-61:3-22:5   -10.901491 -4.862325e-01  4.636935e-02  1.859935e-01
3-21:6-13:5   -10.815357  4.465806e-01  4.646443e-02  1.862712e-01
3-64:6-13:4   -11.267047 -5.469770e-01  4.685008e-02  1.877128e-01
4-b:5-12:4    -11.887321  6.425008e-01  4.752489e-02  1.902051e-01
4-4:3-22:5    -11.844023 -6.398989e-01  4.752489e-02  1.902051e-01
1-3:4-17:6    -12.430938  8.301278e-01  4.794032e-02  1.917613e-01
3-11:2-8:4    -12.844457  9.420611e-01  4.876677e-02  1.945476e-01
1-3:1-26:1    -14.303997 -1.495003e+00  4.904175e-02  1.945476e-01
1-8:6-6:4     -14.303997 -1.495003e+00  4.904175e-02  1.945476e-01
3-30-3:5-5:6  -14.303997 -1.495003e+00  4.904175e-02  1.945476e-01
3-30:5-24:3   -14.303997 -1.495003e+00  4.904175e-02  1.945476e-01
3-48:1-26:1   -14.303997 -1.495003e+00  4.904175e-02  1.945476e-01
3-49:5-12:6   -14.303997 -1.495003e+00  4.904175e-02  1.945476e-01
3-74:1-26:3   -14.303997 -1.495003e+00  4.904175e-02  1.945476e-01
4-30-4:3-22:6 -14.303997 -1.495003e+00  4.904175e-02  1.945476e-01
4-61:4-17:3   -14.303997 -1.495003e+00  4.904175e-02  1.945476e-01
3-30:6-6:5    -14.498518  1.864893e+00  4.904175e-02  1.945476e-01
3-33:3-10:3   -14.498518  1.864893e+00  4.904175e-02  1.945476e-01
3-53:4-4:6    -14.498518  1.864893e+00  4.904175e-02  1.945476e-01
4-31:3-3:3    -14.498518  1.864893e+00  4.904175e-02  1.945476e-01
4-4:6-19:1    -14.498518  1.864893e+00  4.904175e-02  1.945476e-01
4-39:2-8:4    -11.659616 -5.750906e-01  4.945007e-02  1.960594e-01
3-11:2-2:5    -13.278231 -1.020464e+00  5.010246e-02  1.985368e-01
6-1:2-15:4    -10.638457  4.150903e-01  5.106475e-02  2.022389e-01
4-39:4-4:6    -13.565982 -1.275037e+00  5.223899e-02  2.063225e-01
1-46:5-24:6   -13.630035  1.157074e+00  5.223899e-02  2.063225e-01
1-58:3-10:6   -13.630035  1.157074e+00  5.223899e-02  2.063225e-01
4-61:1-14:5   -13.630035  1.157074e+00  5.223899e-02  2.063225e-01
4-61:3-22:1   -13.630035  1.157074e+00  5.223899e-02  2.063225e-01
3-13:2-2:4    -13.989981  1.408036e+00  5.247879e-02  2.065905e-01
3-15:1-1:6    -13.989981  1.408036e+00  5.247879e-02  2.065905e-01
3-64:3-22:6   -13.989981  1.408036e+00  5.247879e-02  2.065905e-01
3-72:3-3:6    -13.989981  1.408036e+00  5.247879e-02  2.065905e-01
3-9:3-10:3    -13.887321 -1.357499e+00  5.247879e-02  2.065905e-01
4-34:6-6:3    -13.887321 -1.357499e+00  5.247879e-02  2.065905e-01
3-7:1-7:4     -11.774681 -6.266858e-01  5.300311e-02  2.084269e-01
4-61:6-19:5   -11.774681 -6.266858e-01  5.300311e-02  2.084269e-01
3-72:5-5:4    -13.035970  1.041050e+00  5.325191e-02  2.087553e-01
3-48:4-17:5   -12.979450 -9.741705e-01  5.325191e-02  2.087553e-01
3-48:4-23:6   -12.979450 -9.741705e-01  5.325191e-02  2.087553e-01
4-30-4:2-2:5  -12.979450 -9.741705e-01  5.325191e-02  2.087553e-01
1-18:4-23:5   -12.117267 -6.985361e-01  5.328936e-02  2.087553e-01
3-23:6-19:1   -12.117267 -6.985361e-01  5.328936e-02  2.087553e-01
3-64:1-26:4   -12.117267 -6.985361e-01  5.328936e-02  2.087553e-01
3-7:3-10:3    -12.570713  8.904283e-01  5.343881e-02  2.091134e-01
5-51:5-24:3   -12.570713  8.904283e-01  5.343881e-02  2.091134e-01
1-18:3-3:4     -9.591436 -2.907302e-01  5.388017e-02  2.107261e-01
1-58:6-19:4   -12.768802  8.795400e-01  5.407603e-02  2.110341e-01
1-8:4-23:4    -12.720493 -8.100114e-01  5.407603e-02  2.110341e-01
3-64:2-21:4   -12.732270 -9.424617e-01  5.407603e-02  2.110341e-01
5-51:7-27:4   -12.720493 -8.100114e-01  5.407603e-02  2.110341e-01
4-59:1-7:5    -11.204250  5.141767e-01  5.417080e-02  2.112896e-01
4-31:3-3:4    -11.639761  5.774058e-01  5.439056e-02  2.120320e-01
4-59:3-16:6   -10.693005  4.287941e-01  5.563868e-02  2.167803e-01
4-31:3-3:5    -11.939789  6.425008e-01  5.666443e-02  2.206576e-01
1-18:4-4:4    -11.447249  5.665520e-01  5.716365e-02  2.222165e-01
2-5:1-26:3    -14.902195  2.227463e+00  5.737305e-02  2.222165e-01
3-64:1-14:4   -14.902195  2.227463e+00  5.737305e-02  2.222165e-01
3-h:2-2:6     -14.902195  2.227463e+00  5.737305e-02  2.222165e-01
3-13:2-15:4   -14.609714 -1.527424e+00  5.737305e-02  2.222165e-01
3-66:2-2:6    -14.609714 -1.527424e+00  5.737305e-02  2.222165e-01
3-9:3-22:3    -14.609714 -1.527424e+00  5.737305e-02  2.222165e-01
4-34:3-9:1    -14.609714 -1.527424e+00  5.737305e-02  2.222165e-01
4-39:1-14:5   -14.609714 -1.527424e+00  5.737305e-02  2.222165e-01
4-59:4-4:1    -14.609714 -1.527424e+00  5.737305e-02  2.222165e-01
3-11:6-19:5   -13.183492 -9.789875e-01  5.761267e-02  2.227855e-01
3-23:2-8:3    -13.259494  1.173016e+00  5.761267e-02  2.227855e-01
3-7:3-9:6     -13.259494  1.173016e+00  5.761267e-02  2.227855e-01
4-59:5-12:6   -10.760265 -4.075398e-01  5.774746e-02  2.231869e-01
5-a:6-19:6    -11.576669  5.386650e-01  5.940054e-02  2.294529e-01
1-2:3-10:3    -12.902195 -9.424617e-01  5.958389e-02  2.299147e-01
1-46:6-6:5    -12.902195 -9.424617e-01  5.958389e-02  2.299147e-01
4-31:6-6:4    -11.860234 -6.074774e-01  5.980834e-02  2.304348e-01
4-61:2-15:4   -11.004040  4.610540e-01  6.002722e-02  2.304348e-01
3-48:6-13:5   -11.676590 -6.090379e-01  6.138590e-02  2.304348e-01
3-9:2-15:4    -13.421229 -9.855304e-01  6.142835e-02  2.304348e-01
3-30:4-4:6    -13.498518  1.034818e+00  6.142835e-02  2.304348e-01
3-49:1-26:5   -13.498518  1.034818e+00  6.142835e-02  2.304348e-01
1-2:4-4:3     -32.533776  3.496456e+01  6.250000e-02  2.304348e-01
1-2:6-6:3     -32.533776  3.496456e+01  6.250000e-02  2.304348e-01
1-3:3-16:1    -32.533776  3.496456e+01  6.250000e-02  2.304348e-01
1-46:4-23:3   -32.533776  3.496456e+01  6.250000e-02  2.304348e-01
1-8:7-27:4    -32.533776  3.496456e+01  6.250000e-02  2.304348e-01
2-26:4-23:4   -32.533776  3.496456e+01  6.250000e-02  2.304348e-01
2-26:6-19:6   -32.533776  3.496456e+01  6.250000e-02  2.304348e-01
2-70:4-23:1   -32.533776  3.496456e+01  6.250000e-02  2.304348e-01
2-70:6-25:5   -32.533776  3.496456e+01  6.250000e-02  2.304348e-01
3-20:4-4:4    -32.533776  3.496456e+01  6.250000e-02  2.304348e-01
3-48:3-10:2   -32.533776  3.496456e+01  6.250000e-02  2.304348e-01
3-48:5-12:1   -32.533776  3.496456e+01  6.250000e-02  2.304348e-01
3-48:7-27:3   -32.533776  3.496456e+01  6.250000e-02  2.304348e-01
3-53:2-21:5   -32.533776  3.496456e+01  6.250000e-02  2.304348e-01
3-64:3-3:1    -32.533776  3.496456e+01  6.250000e-02  2.304348e-01
3-64:6-13:2   -32.533776  3.496456e+01  6.250000e-02  2.304348e-01
3-72:1-26:6   -32.533776  3.496456e+01  6.250000e-02  2.304348e-01
3-74:1-1:2    -32.533776  3.496456e+01  6.250000e-02  2.304348e-01
4-30-2:1-14:4 -32.533776  3.496456e+01  6.250000e-02  2.304348e-01
4-30-2:1-1:6  -32.533776  3.496456e+01  6.250000e-02  2.304348e-01
4-31:3-3:1    -32.533776  3.496456e+01  6.250000e-02  2.304348e-01
4-59:1-26:2   -32.533776  3.496456e+01  6.250000e-02  2.304348e-01
4-59:5-24:2   -32.533776  3.496456e+01  6.250000e-02  2.304348e-01
4-61:1-14:6   -32.533776  3.496456e+01  6.250000e-02  2.304348e-01
4-b:3-16:3    -32.533776  3.496456e+01  6.250000e-02  2.304348e-01
4-b:4-17:2    -32.533776  3.496456e+01  6.250000e-02  2.304348e-01
4-b:4-23:3    -32.533776  3.496456e+01  6.250000e-02  2.304348e-01
4-b:5-24:3    -32.533776  3.496456e+01  6.250000e-02  2.304348e-01
4-b:5-5:3     -32.533776  3.496456e+01  6.250000e-02  2.304348e-01
5-51:4-17:1   -32.533776  3.496456e+01  6.250000e-02  2.304348e-01
5-a:5-24:3    -32.533776  3.496456e+01  6.250000e-02  2.304348e-01
6-1:1-1:2     -32.533776  3.496456e+01  6.250000e-02  2.304348e-01
6-1:6-25:3    -32.533776  3.496456e+01  6.250000e-02  2.304348e-01
1-24:6-25:6   -32.515991 -3.500013e+01  6.250000e-02  2.304348e-01
1-2:2-8:1     -32.515991 -3.500013e+01  6.250000e-02  2.304348e-01
1-3:1-14:3    -32.515991 -3.500013e+01  6.250000e-02  2.304348e-01
1-3:6-25:3    -32.515991 -3.500013e+01  6.250000e-02  2.304348e-01
1-46:1-7:1    -32.515991 -3.500013e+01  6.250000e-02  2.304348e-01
1-46:7-27:1   -32.515991 -3.500013e+01  6.250000e-02  2.304348e-01
1-46:7-27:6   -32.515991 -3.500013e+01  6.250000e-02  2.304348e-01
1-58:4-23:6   -32.515991 -3.500013e+01  6.250000e-02  2.304348e-01
1-69:3-10:2   -32.515991 -3.500013e+01  6.250000e-02  2.304348e-01
1-69:7-27:6   -32.515991 -3.500013e+01  6.250000e-02  2.304348e-01
1-8:4-17:3    -32.515991 -3.500013e+01  6.250000e-02  2.304348e-01
1-8:4-23:6    -32.515991 -3.500013e+01  6.250000e-02  2.304348e-01
1-NL1:3-3:3   -32.515991 -3.500013e+01  6.250000e-02  2.304348e-01
2-26:3-10:5   -32.515991 -3.500013e+01  6.250000e-02  2.304348e-01
2-70:1-7:3    -32.515991 -3.500013e+01  6.250000e-02  2.304348e-01
3-13:3-9:5    -32.515991 -3.500013e+01  6.250000e-02  2.304348e-01
3-15:2-21:1   -32.515991 -3.500013e+01  6.250000e-02  2.304348e-01
3-20:2-8:3    -32.515991 -3.500013e+01  6.250000e-02  2.304348e-01
3-20:5-12:6   -32.515991 -3.500013e+01  6.250000e-02  2.304348e-01
3-23:1-20:3   -32.515991 -3.500013e+01  6.250000e-02  2.304348e-01
3-30-3:2-15:1 -32.515991 -3.500013e+01  6.250000e-02  2.304348e-01
3-30-3:2-8:6  -32.515991 -3.500013e+01  6.250000e-02  2.304348e-01
3-43:1-14:3   -32.515991 -3.500013e+01  6.250000e-02  2.304348e-01
3-43:1-26:5   -32.515991 -3.500013e+01  6.250000e-02  2.304348e-01
3-43:5-24:5   -32.515991 -3.500013e+01  6.250000e-02  2.304348e-01
3-64:6-19:1   -32.515991 -3.500013e+01  6.250000e-02  2.304348e-01
3-66:1-14:3   -32.515991 -3.500013e+01  6.250000e-02  2.304348e-01
3-66:2-15:5   -32.515991 -3.500013e+01  6.250000e-02  2.304348e-01
3-72:2-2:1    -32.515991 -3.500013e+01  6.250000e-02  2.304348e-01
3-72:6-25:5   -32.515991 -3.500013e+01  6.250000e-02  2.304348e-01
3-9:4-17:1    -32.515991 -3.500013e+01  6.250000e-02  2.304348e-01
3-9:5-5:3     -32.515991 -3.500013e+01  6.250000e-02  2.304348e-01
3-h:3-10:6    -32.515991 -3.500013e+01  6.250000e-02  2.304348e-01
4-28:3-22:4   -32.515991 -3.500013e+01  6.250000e-02  2.304348e-01
4-28:3-9:5    -32.515991 -3.500013e+01  6.250000e-02  2.304348e-01
4-28:6-25:6   -32.515991 -3.500013e+01  6.250000e-02  2.304348e-01
4-30-2:3-10:3 -32.515991 -3.500013e+01  6.250000e-02  2.304348e-01
4-30-2:4-23:6 -32.515991 -3.500013e+01  6.250000e-02  2.304348e-01
4-30-2:6-25:4 -32.515991 -3.500013e+01  6.250000e-02  2.304348e-01
4-30-4:4-23:1 -32.515991 -3.500013e+01  6.250000e-02  2.304348e-01
4-30-4:6-25:4 -32.515991 -3.500013e+01  6.250000e-02  2.304348e-01
4-31:2-8:1    -32.515991 -3.500013e+01  6.250000e-02  2.304348e-01
4-55:3-22:4   -32.515991 -3.500013e+01  6.250000e-02  2.304348e-01
5-51:3-3:2    -32.515991 -3.500013e+01  6.250000e-02  2.304348e-01
5-a:2-8:1     -32.515991 -3.500013e+01  6.250000e-02  2.304348e-01
7-4-1:1-1:4   -32.515991 -3.500013e+01  6.250000e-02  2.304348e-01
7-4-1:3-10:1  -32.515991 -3.500013e+01  6.250000e-02  2.304348e-01
7-4-1:7-27:5  -32.515991 -3.500013e+01  6.250000e-02  2.304348e-01
3-21:3-10:3   -12.448750  7.945039e-01  6.273668e-02  2.310710e-01
3-74:1-14:6   -12.448750  7.945039e-01  6.273668e-02  2.310710e-01
3-7:1-14:4    -11.824786 -6.014247e-01  6.297226e-02  2.318202e-01
2-70:3-10:3   -14.241231  1.549391e+00  6.356812e-02  2.332989e-01
3-33:1-1:6    -14.241231  1.549391e+00  6.356812e-02  2.332989e-01
4-4:2-8:3     -14.241231  1.549391e+00  6.356812e-02  2.332989e-01
4-b:6-6:5     -14.241231  1.549391e+00  6.356812e-02  2.332989e-01
5-51:6-6:3    -14.241231  1.549391e+00  6.356812e-02  2.332989e-01
3-33:6-19:3   -14.109714 -1.357499e+00  6.356812e-02  2.332989e-01
3-11:6-19:6   -13.817233  1.227463e+00  6.391466e-02  2.337376e-01
3-53:4-17:6   -13.817233  1.227463e+00  6.391466e-02  2.337376e-01
4-4:4-4:6     -13.817233  1.227463e+00  6.391466e-02  2.337376e-01
4-4:5-12:6    -13.817233  1.227463e+00  6.391466e-02  2.337376e-01
3-66:3-3:4    -13.741231 -1.264390e+00  6.391466e-02  2.337376e-01
4-30-2:3-16:4 -13.741231 -1.264390e+00  6.391466e-02  2.337376e-01
4-30-2:3-9:4  -13.741231 -1.264390e+00  6.391466e-02  2.337376e-01
3-7:3-22:3    -12.219034  6.749223e-01  6.401750e-02  2.339950e-01
4-34:6-19:5   -11.483644 -5.501442e-01  6.446359e-02  2.355061e-01
4-39:5-24:5   -12.594840 -7.725367e-01  6.490865e-02  2.367597e-01
3-15:5-5:6    -13.156269  1.075460e+00  6.524534e-02  2.367597e-01
3-33:4-4:4    -13.156269  1.075460e+00  6.524534e-02  2.367597e-01
4-b:1-7:4     -13.156269  1.075460e+00  6.524534e-02  2.367597e-01
1-58:5-12:5   -15.109714  1.812426e+00  6.542969e-02  2.367597e-01
2-5:6-6:1     -15.109714  1.812426e+00  6.542969e-02  2.367597e-01
3-7:1-20:4    -15.109714  1.812426e+00  6.542969e-02  2.367597e-01
4-31:7-27:4   -15.109714  1.812426e+00  6.542969e-02  2.367597e-01
4-4:2-15:3    -15.109714  1.812426e+00  6.542969e-02  2.367597e-01
4-59:2-21:1   -15.109714  1.812426e+00  6.542969e-02  2.367597e-01
1-8:4-4:6     -15.194676 -2.357499e+00  6.542969e-02  2.367597e-01
3-15:3-9:1    -15.194676 -2.357499e+00  6.542969e-02  2.367597e-01
3-20:2-8:4    -15.194676 -2.357499e+00  6.542969e-02  2.367597e-01
3-43:3-22:3   -15.194676 -2.357499e+00  6.542969e-02  2.367597e-01
3-48:1-14:5   -15.194676 -2.357499e+00  6.542969e-02  2.367597e-01
3-74:7-27:5   -15.194676 -2.357499e+00  6.542969e-02  2.367597e-01
4-39:1-14:6   -15.194676 -2.357499e+00  6.542969e-02  2.367597e-01
4-39:6-6:3    -15.194676 -2.357499e+00  6.542969e-02  2.367597e-01
1-18:3-22:3   -11.045502 -4.387993e-01  6.543081e-02  2.367597e-01
3-15:3-22:5   -12.867358  8.962574e-01  6.599403e-02  2.381998e-01
3-7:6-13:3    -12.867358  8.962574e-01  6.599403e-02  2.381998e-01
4-4:5-24:5    -12.867358  8.962574e-01  6.599403e-02  2.381998e-01
5-51:2-21:5   -12.829017 -9.138925e-01  6.599403e-02  2.381998e-01
5-a:2-2:5     -12.829017 -9.138925e-01  6.599403e-02  2.381998e-01
2-5:5-12:4     -9.606551 -2.750370e-01  6.640626e-02  2.395677e-01
3-21:2-21:6   -12.136504 -6.600619e-01  6.811867e-02  2.456225e-01
1-2:3-16:1    -15.902195 -2.942462e+00  7.031250e-02  2.488034e-01
1-46:6-13:1   -15.902195 -2.942462e+00  7.031250e-02  2.488034e-01
1-58:5-24:6   -15.902195 -2.942462e+00  7.031250e-02  2.488034e-01
1-8:5-5:3     -15.902195 -2.942462e+00  7.031250e-02  2.488034e-01
3-13:5-12:3   -15.902195 -2.942462e+00  7.031250e-02  2.488034e-01
3-20:6-25:4   -15.902195 -2.942462e+00  7.031250e-02  2.488034e-01
3-21:2-8:1    -15.902195 -2.942462e+00  7.031250e-02  2.488034e-01
3-30-3:5-12:5 -15.902195 -2.942462e+00  7.031250e-02  2.488034e-01
3-30-3:5-12:6 -15.902195 -2.942462e+00  7.031250e-02  2.488034e-01
3-43:1-14:4   -15.902195 -2.942462e+00  7.031250e-02  2.488034e-01
3-43:3-10:3   -15.902195 -2.942462e+00  7.031250e-02  2.488034e-01
3-49:3-16:3   -15.902195 -2.942462e+00  7.031250e-02  2.488034e-01
3-66:4-4:4    -15.902195 -2.942462e+00  7.031250e-02  2.488034e-01
3-66:5-24:5   -15.902195 -2.942462e+00  7.031250e-02  2.488034e-01
3-66:6-6:5    -15.902195 -2.942462e+00  7.031250e-02  2.488034e-01
3-9:3-10:1    -15.902195 -2.942462e+00  7.031250e-02  2.488034e-01
3-9:3-9:5     -15.902195 -2.942462e+00  7.031250e-02  2.488034e-01
4-30-2:1-26:6 -15.902195 -2.942462e+00  7.031250e-02  2.488034e-01
4-30-2:3-3:3  -15.902195 -2.942462e+00  7.031250e-02  2.488034e-01
4-30-2:6-13:6 -15.902195 -2.942462e+00  7.031250e-02  2.488034e-01
4-31:3-16:1   -15.902195 -2.942462e+00  7.031250e-02  2.488034e-01
4-39:1-20:4   -15.902195 -2.942462e+00  7.031250e-02  2.488034e-01
4-39:2-8:1    -15.902195 -2.942462e+00  7.031250e-02  2.488034e-01
4-4:3-10:1    -15.902195 -2.942462e+00  7.031250e-02  2.488034e-01
1-24:2-8:6    -15.790999  2.449856e+00  7.031250e-02  2.488034e-01
1-24:3-9:3    -15.790999  2.449856e+00  7.031250e-02  2.488034e-01
1-46:2-21:1   -15.790999  2.449856e+00  7.031250e-02  2.488034e-01
2-70:3-16:3   -15.790999  2.449856e+00  7.031250e-02  2.488034e-01
3-33:2-21:3   -15.790999  2.449856e+00  7.031250e-02  2.488034e-01
3-64:1-1:5    -15.790999  2.449856e+00  7.031250e-02  2.488034e-01
3-72:1-26:3   -15.790999  2.449856e+00  7.031250e-02  2.488034e-01
3-73:2-8:4    -15.790999  2.449856e+00  7.031250e-02  2.488034e-01
3-7:4-23:3    -15.790999  2.449856e+00  7.031250e-02  2.488034e-01
4-30-4:6-19:5 -15.790999  2.449856e+00  7.031250e-02  2.488034e-01
4-34:2-15:1   -15.790999  2.449856e+00  7.031250e-02  2.488034e-01
4-34:2-8:3    -15.790999  2.449856e+00  7.031250e-02  2.488034e-01
4-34:5-5:3    -15.790999  2.449856e+00  7.031250e-02  2.488034e-01
4-4:6-13:3    -15.790999  2.449856e+00  7.031250e-02  2.488034e-01
1-58:3-3:4    -13.379998  9.320075e-01  7.075555e-02  2.489048e-01
2-26:5-5:4    -13.379998  9.320075e-01  7.075555e-02  2.489048e-01
4-31:2-21:6   -13.379998  9.320075e-01  7.075555e-02  2.489048e-01
4-34:3-22:3   -13.379998  9.320075e-01  7.075555e-02  2.489048e-01
4-61:1-14:4   -13.379998  9.320075e-01  7.075555e-02  2.489048e-01
4-b:1-26:5    -13.379998  9.320075e-01  7.075555e-02  2.489048e-01
5-51:6-13:1   -13.379998  9.320075e-01  7.075555e-02  2.489048e-01
1-2:3-9:5     -13.317233 -9.424617e-01  7.075555e-02  2.489048e-01
3-49:5-5:6    -13.317233 -9.424617e-01  7.075555e-02  2.489048e-01
3-64:3-3:6    -13.317233 -9.424617e-01  7.075555e-02  2.489048e-01
3-7:3-16:5    -13.317233 -9.424617e-01  7.075555e-02  2.489048e-01
4-31:1-1:5    -13.317233 -9.424617e-01  7.075555e-02  2.489048e-01
5-51:2-2:5    -11.011515  4.461036e-01  7.113927e-02  2.500955e-01
6-1:1-14:4    -11.953272  6.155338e-01  7.116341e-02  2.500955e-01
1-18:2-8:5    -12.300725 -7.445223e-01  7.217744e-02  2.531654e-01
1-2:3-16:6    -12.295036 -6.470058e-01  7.217744e-02  2.531654e-01
3-64:6-6:4    -12.300725 -7.445223e-01  7.217744e-02  2.531654e-01
3-7:7-27:4    -12.295036 -6.470058e-01  7.217744e-02  2.531654e-01
4-4:6-13:6    -12.140414  7.039014e-01  7.223793e-02  2.532544e-01
3-53:3-16:4   -12.790999  8.351459e-01  7.245426e-02  2.536427e-01
3-53:3-22:3   -12.748785 -7.534278e-01  7.245426e-02  2.536427e-01
4-59:1-1:6    -12.748785 -7.534278e-01  7.245426e-02  2.536427e-01
1-24:1-1:4    -13.011515 -9.100402e-01  7.295139e-02  2.552590e-01
3-15:4-23:6   -13.609714 -1.187574e+00  7.551870e-02  2.639858e-01
3-66:3-3:6    -13.609714 -1.187574e+00  7.551870e-02  2.639858e-01
3-23:3-16:5   -11.729308  5.732382e-01  7.576024e-02  2.647018e-01
1-3:3-3:1     -14.372748 -1.357499e+00  7.681274e-02  2.670845e-01
1-69:3-10:1   -14.372748 -1.357499e+00  7.681274e-02  2.670845e-01
3-49:3-9:6    -14.372748 -1.357499e+00  7.681274e-02  2.670845e-01
3-53:6-25:4   -14.372748 -1.357499e+00  7.681274e-02  2.670845e-01
4-34:3-16:3   -14.372748 -1.357499e+00  7.681274e-02  2.670845e-01
4-39:3-3:1    -14.372748 -1.357499e+00  7.681274e-02  2.670845e-01
5-51:1-7:3    -14.372748 -1.357499e+00  7.681274e-02  2.670845e-01
5-51:7-27:6   -14.372748 -1.357499e+00  7.681274e-02  2.670845e-01
4-34:6-6:1    -14.551975  1.757978e+00  7.681274e-02  2.670845e-01
4-4:1-7:6     -14.551975  1.757978e+00  7.681274e-02  2.670845e-01
3-23:4-23:5   -12.285385  6.764482e-01  7.692583e-02  2.673488e-01
3-64:3-22:4   -11.350551 -4.830300e-01  7.726226e-02  2.683886e-01
3-53:3-22:4   -10.694853  3.835825e-01  7.736219e-02  2.686063e-01
1-8:5-12:6    -13.940779 -1.250584e+00  7.835388e-02  2.711353e-01
2-70:6-25:4   -13.940779 -1.250584e+00  7.835388e-02  2.711353e-01
3-11:3-9:5    -13.940779 -1.250584e+00  7.835388e-02  2.711353e-01
3-11:4-4:6    -13.940779 -1.250584e+00  7.835388e-02  2.711353e-01
3-11:5-5:3    -13.940779 -1.250584e+00  7.835388e-02  2.711353e-01
4-30-4:3-3:6  -13.940779 -1.250584e+00  7.835388e-02  2.711353e-01
4-30-4:6-6:4  -14.033712  1.320573e+00  7.835388e-02  2.711353e-01
4-59:1-14:4   -11.496642 -5.241490e-01  7.848503e-02  2.714588e-01
3-21:1-7:6    -13.317233  1.057538e+00  8.014331e-02  2.762664e-01
3-33:6-6:6    -13.317233  1.057538e+00  8.014331e-02  2.762664e-01
3-72:2-8:4    -13.317233  1.057538e+00  8.014331e-02  2.762664e-01
3-33:3-3:5    -13.287786  1.116432e+00  8.014331e-02  2.762664e-01
3-48:2-8:5    -13.287786  1.116432e+00  8.014331e-02  2.762664e-01
3-23:4-23:3   -13.220493 -9.049870e-01  8.014331e-02  2.762664e-01
4-31:6-13:6   -13.220493 -9.049870e-01  8.014331e-02  2.762664e-01
3-33:6-19:6   -12.973205  9.155193e-01  8.069047e-02  2.780195e-01
3-23:2-21:5   -11.495839  5.443204e-01  8.135305e-02  2.800348e-01
4-4:3-10:5    -11.469071 -5.209979e-01  8.135305e-02  2.800348e-01
5-a:3-9:6     -12.425097 -7.267330e-01  8.142681e-02  2.801549e-01
1-18:6-13:6   -10.177965 -3.240762e-01  8.168839e-02  2.809208e-01
3-74:2-21:4   -10.646319  3.595669e-01  8.219130e-02  2.825154e-01
3-21:3-22:4    -8.863648 -2.007737e-01  8.262694e-02  2.838775e-01
3-23:3-3:6    -10.166866 -3.243323e-01  8.287060e-02  2.845790e-01
1-3:3-9:4     -10.854936 -3.931231e-01  8.454306e-02  2.901840e-01
3-9:5-5:6     -13.489981 -1.123034e+00  8.715855e-02  2.984508e-01
4-30-2:6-19:4 -13.464961 -8.980675e-01  8.715855e-02  2.984508e-01
2-70:2-8:4    -13.533712  9.644289e-01  8.715855e-02  2.984508e-01
3-74:1-1:5    -13.533712  9.644289e-01  8.715855e-02  2.984508e-01
4-4:2-8:5     -13.533712  9.644289e-01  8.715855e-02  2.984508e-01
1-69:5-12:4   -11.253355 -4.748561e-01  8.755277e-02  2.996583e-01
1-2:5-24:6    -12.858464 -8.549988e-01  8.842955e-02  3.025155e-01
3-23:1-7:4    -10.463425  3.549242e-01  8.870291e-02  3.033067e-01
2-70:6-19:6   -11.738606 -5.545360e-01  8.932074e-02  3.052745e-01
3-7:1-7:6     -13.130035 -8.720723e-01  8.953108e-02  3.054926e-01
3-7:6-6:5     -13.130035 -8.720723e-01  8.953108e-02  3.054926e-01
5-a:2-21:4    -13.211784  9.644289e-01  8.953108e-02  3.054926e-01
3-23:6-19:4    -7.962699  1.461770e-01  8.955407e-02  3.054926e-01
3-20:2-2:4    -14.694676 -1.357499e+00  9.228516e-02  3.142142e-01
3-33:6-13:1   -14.694676 -1.357499e+00  9.228516e-02  3.142142e-01
4-30-2:4-23:4 -14.694676 -1.357499e+00  9.228516e-02  3.142142e-01
4-34:2-21:1   -14.694676 -1.357499e+00  9.228516e-02  3.142142e-01
3-74:6-19:6   -11.741231  5.493914e-01  9.294694e-02  3.159297e-01
3-49:4-4:6    -13.858464  1.145001e+00  9.313965e-02  3.159297e-01
4-4:7-27:4    -13.858464  1.145001e+00  9.313965e-02  3.159297e-01
1-8:3-10:3    -13.790999 -1.164854e+00  9.313965e-02  3.159297e-01
3-66:3-22:5   -13.790999 -1.164854e+00  9.313965e-02  3.159297e-01
3-73:3-9:4    -13.790999 -1.164854e+00  9.313965e-02  3.159297e-01
3-9:6-6:6     -13.790999 -1.164854e+00  9.313965e-02  3.159297e-01
5-51:3-16:3   -13.790999 -1.164854e+00  9.313965e-02  3.159297e-01
5-51:2-8:4    -11.337554 -4.570348e-01  9.567272e-02  3.240484e-01
1-58:2-8:4    -14.172479 -1.231968e+00  9.625244e-02  3.240484e-01
2-26:6-13:5   -14.172479 -1.231968e+00  9.625244e-02  3.240484e-01
3-11:1-7:4    -14.172479 -1.231968e+00  9.625244e-02  3.240484e-01
3-21:1-14:6   -14.172479 -1.231968e+00  9.625244e-02  3.240484e-01
3-48:3-10:1   -14.172479 -1.231968e+00  9.625244e-02  3.240484e-01
4-30-2:3-22:5 -14.172479 -1.231968e+00  9.625244e-02  3.240484e-01
4-30-2:4-17:4 -14.172479 -1.231968e+00  9.625244e-02  3.240484e-01
4-31:4-17:5   -14.172479 -1.231968e+00  9.625244e-02  3.240484e-01
1-18:1-20:5   -14.290999  1.449856e+00  9.625244e-02  3.240484e-01
1-3:2-21:3    -14.290999  1.449856e+00  9.625244e-02  3.240484e-01
3-15:3-9:5    -14.290999  1.449856e+00  9.625244e-02  3.240484e-01
3-72:4-17:4   -14.290999  1.449856e+00  9.625244e-02  3.240484e-01
3-74:1-1:1    -14.290999  1.449856e+00  9.625244e-02  3.240484e-01
4-31:2-2:3    -14.290999  1.449856e+00  9.625244e-02  3.240484e-01
4-39:2-15:3   -14.290999  1.449856e+00  9.625244e-02  3.240484e-01
3-11:5-5:4    -11.672479 -4.830300e-01  9.656520e-02  3.249496e-01
3-48:1-14:4   -12.302359  6.425008e-01  9.795444e-02  3.293170e-01
3-74:6-6:5    -12.302359  6.425008e-01  9.795444e-02  3.293170e-01
4-30-4:1-1:4  -13.358464 -8.599995e-01  9.873715e-02  3.316275e-01
4-31:2-15:6   -13.413555  8.648933e-01  9.873715e-02  3.316275e-01
3-23:1-1:3    -13.045072 -8.429260e-01  9.887175e-02  3.316275e-01
4-61:6-6:6    -13.045072 -8.429260e-01  9.887175e-02  3.316275e-01
1-58:3-22:5   -13.114741  8.835089e-01  9.887175e-02  3.316275e-01
3-11:6-6:4    -11.641395 -4.803559e-01  1.001733e-01  3.356808e-01
3-30:5-5:6    -11.641395 -4.803559e-01  1.001733e-01  3.356808e-01
1-2:6-13:6    -11.118217 -4.216295e-01  1.029132e-01  3.447018e-01
1-18:4-4:6    -11.641395  4.904977e-01  1.037694e-01  3.468841e-01
1-46:4-4:6    -12.741231  7.356102e-01  1.038054e-01  3.468841e-01
2-5:3-9:3     -12.711784 -6.794273e-01  1.038054e-01  3.468841e-01
4-34:1-26:5   -12.711784 -6.794273e-01  1.038054e-01  3.468841e-01
3-7:2-21:3    -12.764133  6.898065e-01  1.038054e-01  3.468841e-01
6-1:2-2:3     -11.264715 -4.521360e-01  1.042039e-01  3.480544e-01
2-5:6-6:5     -11.427039 -4.369336e-01  1.046131e-01  3.492593e-01
4-61:5-12:5   -12.448750 -6.794273e-01  1.047895e-01  3.496864e-01
3-15:4-17:4   -10.965729  3.844327e-01  1.055919e-01  3.522009e-01
4-59:1-7:4    -10.197500  2.920036e-01  1.060081e-01  3.534255e-01
5-51:1-26:3   -11.581169 -4.753357e-01  1.073516e-01  3.577394e-01
1-69:6-25:4   -13.656269 -1.094465e+00  1.077521e-01  3.579159e-01
3-23:1-20:4   -13.656269 -1.094465e+00  1.077521e-01  3.579159e-01
3-23:7-27:5   -13.656269 -1.094465e+00  1.077521e-01  3.579159e-01
3-7:4-4:5     -13.656269 -1.094465e+00  1.077521e-01  3.579159e-01
3-30:6-19:3   -13.706036  1.005071e+00  1.077521e-01  3.579159e-01
3-53:1-26:5   -13.706036  1.005071e+00  1.077521e-01  3.579159e-01
4-34:4-23:6   -13.706036  1.005071e+00  1.077521e-01  3.579159e-01
3-48:6-6:5    -13.024751  8.124258e-01  1.081290e-01  3.586719e-01
2-26:6-19:4   -12.964961 -8.169308e-01  1.081290e-01  3.586719e-01
3-49:6-6:4    -12.998518  8.648933e-01  1.081290e-01  3.586719e-01
4-59:3-3:4     -9.230973  2.109482e-01  1.083662e-01  3.592933e-01
3-11:2-2:6    -12.203180  5.783705e-01  1.088570e-01  3.598243e-01
3-74:3-22:5   -12.203180  5.783705e-01  1.088570e-01  3.598243e-01
3-30:4-23:4   -11.754119 -5.235091e-01  1.092954e-01  3.598243e-01
1-58:5-24:5   -15.290999 -2.164854e+00  1.093750e-01  3.598243e-01
1-69:5-5:1    -15.290999 -2.164854e+00  1.093750e-01  3.598243e-01
3-15:5-12:1   -15.290999 -2.164854e+00  1.093750e-01  3.598243e-01
3-20:2-15:5   -15.290999 -2.164854e+00  1.093750e-01  3.598243e-01
3-23:7-27:6   -15.290999 -2.164854e+00  1.093750e-01  3.598243e-01
3-33:5-12:3   -15.290999 -2.164854e+00  1.093750e-01  3.598243e-01
3-66:6-6:6    -15.290999 -2.164854e+00  1.093750e-01  3.598243e-01
3-7:4-23:2    -15.290999 -2.164854e+00  1.093750e-01  3.598243e-01
4-30-2:5-5:5  -15.290999 -2.164854e+00  1.093750e-01  3.598243e-01
4-34:1-20:4   -15.290999 -2.164854e+00  1.093750e-01  3.598243e-01
5-51:1-14:5   -15.290999 -2.164854e+00  1.093750e-01  3.598243e-01
5-a:1-14:4    -15.290999 -2.164854e+00  1.093750e-01  3.598243e-01
1-18:1-26:2   -15.194676  1.642501e+00  1.093750e-01  3.598243e-01
3-53:1-7:6    -15.194676  1.642501e+00  1.093750e-01  3.598243e-01
1-3:6-13:4     -9.301057  2.150796e-01  1.100530e-01  3.618898e-01
1-46:6-13:3   -13.259494 -8.269844e-01  1.101842e-01  3.619906e-01
1-69:4-23:5   -13.259494 -8.269844e-01  1.101842e-01  3.619906e-01
1-46:2-15:4   -11.578766  4.554153e-01  1.109183e-01  3.642367e-01
3-30:2-21:5   -12.672479  6.868950e-01  1.114029e-01  3.651624e-01
3-49:6-19:6   -12.672479  6.868950e-01  1.114029e-01  3.651624e-01
3-7:1-26:5    -12.672479  6.868950e-01  1.114029e-01  3.651624e-01
1-69:1-14:6   -12.648298 -6.656215e-01  1.114029e-01  3.651624e-01
3-23:6-19:5   -10.488259  3.402313e-01  1.139751e-01  3.734239e-01
3-7:1-26:1    -13.998518 -1.135107e+00  1.153183e-01  3.771390e-01
1-2:2-15:3    -14.080267  1.227463e+00  1.153183e-01  3.771390e-01
3-74:4-23:5   -14.080267  1.227463e+00  1.153183e-01  3.771390e-01
5-a:2-2:3     -14.080267  1.227463e+00  1.153183e-01  3.771390e-01
3-30-3:1-26:4 -12.889164 -7.935983e-01  1.172752e-01  3.777778e-01
3-48:4-4:6    -12.915466  8.000421e-01  1.172752e-01  3.777778e-01
4-61:5-5:4    -10.730325  3.541553e-01  1.172787e-01  3.777778e-01
1-69:1-26:1   -14.609714  1.642501e+00  1.184692e-01  3.777778e-01
2-5:4-17:3    -14.609714  1.642501e+00  1.184692e-01  3.777778e-01
3-13:1-26:3   -14.609714  1.642501e+00  1.184692e-01  3.777778e-01
4-4:3-22:1    -14.609714  1.642501e+00  1.184692e-01  3.777778e-01
6-1:4-23:1    -14.609714  1.642501e+00  1.184692e-01  3.777778e-01
1-24:5-12:6   -14.448750 -1.205496e+00  1.184692e-01  3.777778e-01
1-3:1-14:5    -14.448750 -1.205496e+00  1.184692e-01  3.777778e-01
1-46:1-7:6    -14.448750 -1.205496e+00  1.184692e-01  3.777778e-01
1-46:2-8:3    -14.448750 -1.205496e+00  1.184692e-01  3.777778e-01
2-5:1-7:6     -14.448750 -1.205496e+00  1.184692e-01  3.777778e-01
3-13:1-1:6    -14.448750 -1.205496e+00  1.184692e-01  3.777778e-01
3-30-3:6-6:4  -14.448750 -1.205496e+00  1.184692e-01  3.777778e-01
3-30:5-24:5   -14.448750 -1.205496e+00  1.184692e-01  3.777778e-01
3-48:2-2:1    -14.448750 -1.205496e+00  1.184692e-01  3.777778e-01
3-7:5-24:3    -14.448750 -1.205496e+00  1.184692e-01  3.777778e-01
3-9:1-26:3    -14.448750 -1.205496e+00  1.184692e-01  3.777778e-01
4-30-2:2-21:4 -14.448750 -1.205496e+00  1.184692e-01  3.777778e-01
4-39:4-23:3   -14.448750 -1.205496e+00  1.184692e-01  3.777778e-01
1-24:2-2:6    -12.587517 -6.529551e-01  1.189205e-01  3.777778e-01
6-1:2-8:5     -11.901726  5.124403e-01  1.192737e-01  3.777778e-01
4-59:5-24:5   -10.202022  2.829584e-01  1.194355e-01  3.777778e-01
4-59:5-24:4    -9.130850 -1.958345e-01  1.195273e-01  3.777778e-01
3-30:4-17:6   -12.089950 -5.669525e-01  1.196093e-01  3.777778e-01
3-74:4-17:4   -11.300317 -4.302555e-01  1.203278e-01  3.777778e-01
3-48:3-9:5    -13.167035 -7.980718e-01  1.214495e-01  3.777778e-01
3-48:1-14:6   -13.241231  9.055352e-01  1.214495e-01  3.777778e-01
3-49:5-24:4   -13.241231  9.055352e-01  1.214495e-01  3.777778e-01
1-18:3-22:6   -10.282098 -2.976277e-01  1.219310e-01  3.777778e-01
1-69:3-3:3    -13.570713  8.904283e-01  1.220781e-01  3.777778e-01
1-69:4-4:5    -13.570713  8.904283e-01  1.220781e-01  3.777778e-01
2-70:6-19:5   -13.570713  8.904283e-01  1.220781e-01  3.777778e-01
3-33:3-22:3   -13.570713  8.904283e-01  1.220781e-01  3.777778e-01
3-72:2-15:4   -13.570713  8.904283e-01  1.220781e-01  3.777778e-01
4-4:3-3:3     -13.570713  8.904283e-01  1.220781e-01  3.777778e-01
3-7:2-2:6     -11.122985  3.850046e-01  1.237748e-01  3.777778e-01
1-3:5-24:3    -15.902195  2.227463e+00  1.250000e-01  3.777778e-01
1-58:2-8:6    -15.902195  2.227463e+00  1.250000e-01  3.777778e-01
2-5:2-21:2    -15.902195  2.227463e+00  1.250000e-01  3.777778e-01
3-11:4-23:3   -15.902195  2.227463e+00  1.250000e-01  3.777778e-01
3-13:6-19:5   -15.902195  2.227463e+00  1.250000e-01  3.777778e-01
3-48:4-17:1   -15.902195  2.227463e+00  1.250000e-01  3.777778e-01
3-74:5-12:3   -15.902195  2.227463e+00  1.250000e-01  3.777778e-01
4-28:3-10:4   -15.902195  2.227463e+00  1.250000e-01  3.777778e-01
4-4:1-20:4    -15.902195  2.227463e+00  1.250000e-01  3.777778e-01
4-59:5-5:2    -15.902195  2.227463e+00  1.250000e-01  3.777778e-01
4-b:1-20:4    -15.902195  2.227463e+00  1.250000e-01  3.777778e-01
1-24:2-2:2    -32.723509 -3.458509e+01  1.250000e-01  3.777778e-01
1-2:3-9:2     -16.033712 -2.679427e+00  1.250000e-01  3.777778e-01
1-2:6-25:4    -16.033712 -2.679427e+00  1.250000e-01  3.777778e-01
1-3:6-25:5    -16.033712 -2.679427e+00  1.250000e-01  3.777778e-01
1-45:4-17:4   -32.723509 -3.458509e+01  1.250000e-01  3.777778e-01
1-58:3-22:1   -32.723509 -3.458509e+01  1.250000e-01  3.777778e-01
1-69:6-6:1    -32.723509 -3.458509e+01  1.250000e-01  3.777778e-01
1-8:1-1:5     -16.033712 -2.679427e+00  1.250000e-01  3.777778e-01
1-8:1-20:6    -32.723509 -3.458509e+01  1.250000e-01  3.777778e-01
1-8:2-15:3    -16.033712 -2.679427e+00  1.250000e-01  3.777778e-01
1-8:3-3:1     -32.723509 -3.458509e+01  1.250000e-01  3.777778e-01
1-NL1:2-2:5   -32.723509 -3.458509e+01  1.250000e-01  3.777778e-01
1-NL1:6-13:4  -32.723509 -3.458509e+01  1.250000e-01  3.777778e-01
2-26:1-14:5   -32.723509 -3.458509e+01  1.250000e-01  3.777778e-01
2-26:3-10:3   -16.033712 -2.679427e+00  1.250000e-01  3.777778e-01
2-26:5-12:6   -32.723509 -3.458509e+01  1.250000e-01  3.777778e-01
3-11:5-12:3   -32.723509 -3.458509e+01  1.250000e-01  3.777778e-01
3-13:1-14:5   -32.723509 -3.458509e+01  1.250000e-01  3.777778e-01
3-13:6-13:1   -32.723509 -3.458509e+01  1.250000e-01  3.777778e-01
3-15:1-20:5   -32.723509 -3.458509e+01  1.250000e-01  3.777778e-01
3-20:1-26:6   -32.723509 -3.458509e+01  1.250000e-01  3.777778e-01
3-20:2-15:3   -32.723509 -3.458509e+01  1.250000e-01  3.777778e-01
3-20:4-23:4   -16.033712 -2.679427e+00  1.250000e-01  3.777778e-01
3-20:5-12:5   -32.723509 -3.458509e+01  1.250000e-01  3.777778e-01
3-21:1-1:3    -16.033712 -2.679427e+00  1.250000e-01  3.777778e-01
3-21:1-20:5   -16.033712 -2.679427e+00  1.250000e-01  3.777778e-01
3-22:2-15:4   -32.723509 -3.458509e+01  1.250000e-01  3.777778e-01
3-23:6-6:1    -16.033712 -2.679427e+00  1.250000e-01  3.777778e-01
3-30-3:3-16:1 -32.723509 -3.458509e+01  1.250000e-01  3.777778e-01
3-33:1-26:1   -32.723509 -3.458509e+01  1.250000e-01  3.777778e-01
3-33:1-7:3    -32.723509 -3.458509e+01  1.250000e-01  3.777778e-01
3-33:2-8:1    -32.723509 -3.458509e+01  1.250000e-01  3.777778e-01
3-33:3-9:5    -16.033712 -2.679427e+00  1.250000e-01  3.777778e-01
3-43:2-15:3   -32.723509 -3.458509e+01  1.250000e-01  3.777778e-01
3-43:3-10:1   -32.723509 -3.458509e+01  1.250000e-01  3.777778e-01
3-43:3-9:1    -32.723509 -3.458509e+01  1.250000e-01  3.777778e-01
3-43:5-12:1   -32.723509 -3.458509e+01  1.250000e-01  3.777778e-01
3-43:5-24:2   -32.723509 -3.458509e+01  1.250000e-01  3.777778e-01
3-48:3-3:2    -32.723509 -3.458509e+01  1.250000e-01  3.777778e-01
3-49:6-6:1    -32.723509 -3.458509e+01  1.250000e-01  3.777778e-01
3-49:7-27:4   -32.723509 -3.458509e+01  1.250000e-01  3.777778e-01
3-53:2-21:1   -32.723509 -3.458509e+01  1.250000e-01  3.777778e-01
3-53:6-25:3   -32.723509 -3.458509e+01  1.250000e-01  3.777778e-01
3-64:1-14:1   -32.723509 -3.458509e+01  1.250000e-01  3.777778e-01
3-66:1-14:5   -32.723509 -3.458509e+01  1.250000e-01  3.777778e-01
3-66:1-1:5    -32.723509 -3.458509e+01  1.250000e-01  3.777778e-01
3-66:2-21:3   -32.723509 -3.458509e+01  1.250000e-01  3.777778e-01
3-66:2-2:1    -16.033712 -2.679427e+00  1.250000e-01  3.777778e-01
3-66:2-2:5    -16.033712 -2.679427e+00  1.250000e-01  3.777778e-01
3-66:2-8:3    -32.723509 -3.458509e+01  1.250000e-01  3.777778e-01
3-66:3-3:5    -16.033712 -2.679427e+00  1.250000e-01  3.777778e-01
3-66:4-17:5   -32.723509 -3.458509e+01  1.250000e-01  3.777778e-01
3-66:5-12:5   -32.723509 -3.458509e+01  1.250000e-01  3.777778e-01
3-66:5-5:1    -32.723509 -3.458509e+01  1.250000e-01  3.777778e-01
3-66:6-13:3   -32.723509 -3.458509e+01  1.250000e-01  3.777778e-01
3-66:7-27:4   -32.723509 -3.458509e+01  1.250000e-01  3.777778e-01
3-72:4-23:6   -32.723509 -3.458509e+01  1.250000e-01  3.777778e-01
3-74:5-24:1   -32.723509 -3.458509e+01  1.250000e-01  3.777778e-01
3-7:1-14:1    -32.723509 -3.458509e+01  1.250000e-01  3.777778e-01
3-7:2-21:2    -32.723509 -3.458509e+01  1.250000e-01  3.777778e-01
3-7:6-19:2    -16.033712 -2.679427e+00  1.250000e-01  3.777778e-01
3-9:1-7:6     -32.723509 -3.458509e+01  1.250000e-01  3.777778e-01
3-9:2-2:3     -16.033712 -2.679427e+00  1.250000e-01  3.777778e-01
3-9:5-24:5    -32.723509 -3.458509e+01  1.250000e-01  3.777778e-01
3-9:6-13:1    -16.033712 -2.679427e+00  1.250000e-01  3.777778e-01
3-d:2-2:4     -32.723509 -3.458509e+01  1.250000e-01  3.777778e-01
4-30-2:3-16:6 -16.033712 -2.679427e+00  1.250000e-01  3.777778e-01
4-30-2:5-12:6 -16.033712 -2.679427e+00  1.250000e-01  3.777778e-01
4-30-2:6-19:5 -32.723509 -3.458509e+01  1.250000e-01  3.777778e-01
4-30-4:2-2:3  -32.723509 -3.458509e+01  1.250000e-01  3.777778e-01
4-30-4:3-9:6  -32.723509 -3.458509e+01  1.250000e-01  3.777778e-01
4-30-4:4-23:6 -16.033712 -2.679427e+00  1.250000e-01  3.777778e-01
4-31:1-20:4   -32.723509 -3.458509e+01  1.250000e-01  3.777778e-01
4-31:1-20:5   -32.723509 -3.458509e+01  1.250000e-01  3.777778e-01
4-31:6-6:1    -32.723509 -3.458509e+01  1.250000e-01  3.777778e-01
4-34:6-25:6   -16.033712 -2.679427e+00  1.250000e-01  3.777778e-01
4-39:1-7:1    -16.033712 -2.679427e+00  1.250000e-01  3.777778e-01
4-4:2-8:2     -32.723509 -3.458509e+01  1.250000e-01  3.777778e-01
4-55:3-10:5   -32.723509 -3.458509e+01  1.250000e-01  3.777778e-01
4-55:3-16:4   -32.723509 -3.458509e+01  1.250000e-01  3.777778e-01
4-61:5-5:2    -32.723509 -3.458509e+01  1.250000e-01  3.777778e-01
5-51:5-12:2   -16.033712 -2.679427e+00  1.250000e-01  3.777778e-01
5-a:3-16:1    -32.723509 -3.458509e+01  1.250000e-01  3.777778e-01
7-4-1:1-7:5   -32.723509 -3.458509e+01  1.250000e-01  3.777778e-01
7-4-1:2-2:1   -32.723509 -3.458509e+01  1.250000e-01  3.777778e-01
7-4-1:3-3:1   -32.723509 -3.458509e+01  1.250000e-01  3.777778e-01
7-4-1:4-17:1  -32.723509 -3.458509e+01  1.250000e-01  3.777778e-01
7-4-1:4-4:5   -16.033712 -2.679427e+00  1.250000e-01  3.777778e-01
7-81:2-2:6    -32.723509 -3.458509e+01  1.250000e-01  3.777778e-01
1-18:1-7:3    -32.694740  3.464263e+01  1.250000e-01  3.777778e-01
1-18:5-12:2   -32.694740  3.464263e+01  1.250000e-01  3.777778e-01
1-24:1-1:5    -32.694740  3.464263e+01  1.250000e-01  3.777778e-01
1-24:4-4:5    -32.694740  3.464263e+01  1.250000e-01  3.777778e-01
1-2:1-7:3     -32.694740  3.464263e+01  1.250000e-01  3.777778e-01
1-3:1-20:4    -32.694740  3.464263e+01  1.250000e-01  3.777778e-01
1-3:4-17:1    -32.694740  3.464263e+01  1.250000e-01  3.777778e-01
1-3:4-17:3    -32.694740  3.464263e+01  1.250000e-01  3.777778e-01
1-3:5-24:1    -32.694740  3.464263e+01  1.250000e-01  3.777778e-01
1-45:5-5:5    -32.694740  3.464263e+01  1.250000e-01  3.777778e-01
1-46:6-25:1   -32.694740  3.464263e+01  1.250000e-01  3.777778e-01
1-46:7-27:3   -32.694740  3.464263e+01  1.250000e-01  3.777778e-01
1-69:4-17:2   -32.694740  3.464263e+01  1.250000e-01  3.777778e-01
2-26:3-3:3    -32.694740  3.464263e+01  1.250000e-01  3.777778e-01
2-5:3-9:2     -32.694740  3.464263e+01  1.250000e-01  3.777778e-01
2-70:1-14:5   -32.694740  3.464263e+01  1.250000e-01  3.777778e-01
3-11:2-15:1   -32.694740  3.464263e+01  1.250000e-01  3.777778e-01
3-13:2-8:3    -32.694740  3.464263e+01  1.250000e-01  3.777778e-01
3-13:5-5:5    -32.694740  3.464263e+01  1.250000e-01  3.777778e-01
3-15:2-8:1    -32.694740  3.464263e+01  1.250000e-01  3.777778e-01
3-21:1-1:2    -32.694740  3.464263e+01  1.250000e-01  3.777778e-01
3-21:3-3:2    -32.694740  3.464263e+01  1.250000e-01  3.777778e-01
3-21:4-4:3    -32.694740  3.464263e+01  1.250000e-01  3.777778e-01
3-23:1-20:6   -32.694740  3.464263e+01  1.250000e-01  3.777778e-01
3-23:5-5:2    -32.694740  3.464263e+01  1.250000e-01  3.777778e-01
3-30:1-1:2    -32.694740  3.464263e+01  1.250000e-01  3.777778e-01
3-33:3-3:2    -32.694740  3.464263e+01  1.250000e-01  3.777778e-01
3-48:2-15:1   -32.694740  3.464263e+01  1.250000e-01  3.777778e-01
3-49:2-21:5   -32.694740  3.464263e+01  1.250000e-01  3.777778e-01
3-53:4-17:3   -32.694740  3.464263e+01  1.250000e-01  3.777778e-01
3-64:6-25:1   -32.694740  3.464263e+01  1.250000e-01  3.777778e-01
3-72:2-2:3    -32.694740  3.464263e+01  1.250000e-01  3.777778e-01
3-72:5-12:1   -32.694740  3.464263e+01  1.250000e-01  3.777778e-01
4-28:3-3:4    -32.694740  3.464263e+01  1.250000e-01  3.777778e-01
4-30-4:4-4:5  -32.694740  3.464263e+01  1.250000e-01  3.777778e-01
4-4:1-26:3    -32.694740  3.464263e+01  1.250000e-01  3.777778e-01
4-59:7-27:3   -32.694740  3.464263e+01  1.250000e-01  3.777778e-01
4-b:7-27:5    -32.694740  3.464263e+01  1.250000e-01  3.777778e-01
5-51:1-7:2    -32.694740  3.464263e+01  1.250000e-01  3.777778e-01
5-51:4-23:1   -32.694740  3.464263e+01  1.250000e-01  3.777778e-01
5-a:5-12:1    -32.694740  3.464263e+01  1.250000e-01  3.777778e-01
6-1:3-16:1    -32.694740  3.464263e+01  1.250000e-01  3.777778e-01
6-1:3-16:2    -32.694740  3.464263e+01  1.250000e-01  3.777778e-01
4-4:1-1:5     -12.862008  6.931269e-01  1.262895e-01  3.807171e-01
1-69:1-7:6    -12.837554  7.420365e-01  1.262895e-01  3.807171e-01
3-30:2-21:6   -12.837554  7.420365e-01  1.262895e-01  3.807171e-01
4-4:5-12:5    -12.837554  7.420365e-01  1.262895e-01  3.807171e-01
4-4:4-17:6    -12.817233 -7.725367e-01  1.262895e-01  3.807171e-01
5-51:6-25:4   -12.817233 -7.725367e-01  1.262895e-01  3.807171e-01
1-18:1-26:3   -12.565982  7.249630e-01  1.263471e-01  3.807315e-01
4-59:1-1:5    -11.252210 -3.809581e-01  1.265101e-01  3.810633e-01
3-23:3-22:5   -10.368814  3.105191e-01  1.291937e-01  3.889841e-01
3-74:3-16:6   -13.143032  8.269254e-01  1.324982e-01  3.984342e-01
3-74:7-27:6   -13.143032  8.269254e-01  1.324982e-01  3.984342e-01
2-5:2-8:6     -13.080267 -7.725367e-01  1.324982e-01  3.984342e-01
3-33:3-10:6   -11.801133  5.211945e-01  1.329019e-01  3.993150e-01
3-74:4-4:6    -11.801133  5.211945e-01  1.329019e-01  3.993150e-01
1-46:3-3:3    -13.902195  1.057538e+00  1.338005e-01  4.011789e-01
3-30:6-25:4   -13.902195  1.057538e+00  1.338005e-01  4.011789e-01
3-33:1-14:4   -13.902195  1.057538e+00  1.338005e-01  4.011789e-01
2-5:5-5:3     -13.844457 -1.057939e+00  1.338005e-01  4.011789e-01
3-11:4-17:6   -13.844457 -1.057939e+00  1.338005e-01  4.011789e-01
1-69:2-2:6    -10.084336  2.743497e-01  1.350232e-01  4.042356e-01
4-61:6-13:4   -10.066314 -2.544057e-01  1.350232e-01  4.042356e-01
1-24:3-9:4    -12.741231 -6.205336e-01  1.351565e-01  4.042356e-01
1-69:1-26:3   -12.741231 -6.205336e-01  1.351565e-01  4.042356e-01
3-15:6-19:6   -12.741231 -6.205336e-01  1.351565e-01  4.042356e-01
3-74:2-15:5   -12.741231 -6.205336e-01  1.351565e-01  4.042356e-01
3-49:2-2:4    -11.967013 -4.729764e-01  1.353851e-01  4.047515e-01
3-33:5-12:4   -12.219763  5.452036e-01  1.360324e-01  4.055497e-01
2-5:2-15:6    -12.197500 -5.380714e-01  1.360324e-01  4.055497e-01
3-23:1-1:5    -12.197500 -5.380714e-01  1.360324e-01  4.055497e-01
3-15:2-21:5   -13.402195 -7.725367e-01  1.360459e-01  4.055497e-01
4-59:5-5:1    -13.402195 -7.725367e-01  1.360459e-01  4.055497e-01
2-70:2-15:5   -13.448750  7.945039e-01  1.360459e-01  4.055497e-01
3-21:6-19:1   -13.448750  7.945039e-01  1.360459e-01  4.055497e-01
3-7:6-13:4     -9.444162  2.083183e-01  1.366469e-01  4.071727e-01
1-18:2-21:6   -11.537102 -4.432290e-01  1.370988e-01  4.083505e-01
1-3:3-22:5    -11.954786  5.075713e-01  1.405383e-01  4.184221e-01
3-74:2-2:5    -11.731158  4.807498e-01  1.417934e-01  4.219846e-01
2-70:1-26:6   -12.998518 -7.498166e-01  1.433067e-01  4.241519e-01
3-74:3-9:5    -13.051975  7.579781e-01  1.433067e-01  4.241519e-01
1-46:4-17:5   -14.241231 -1.094465e+00  1.434631e-01  4.241519e-01
1-58:6-13:6   -14.241231 -1.094465e+00  1.434631e-01  4.241519e-01
1-69:6-13:1   -14.241231 -1.094465e+00  1.434631e-01  4.241519e-01
3-21:3-10:1   -14.241231 -1.094465e+00  1.434631e-01  4.241519e-01
3-48:6-19:1   -14.241231 -1.094465e+00  1.434631e-01  4.241519e-01
5-51:4-23:5   -14.241231 -1.094465e+00  1.434631e-01  4.241519e-01
1-58:4-17:6   -14.344457  1.342941e+00  1.434631e-01  4.241519e-01
3-13:3-3:6    -14.344457  1.342941e+00  1.434631e-01  4.241519e-01
3-13:6-13:6   -14.344457  1.342941e+00  1.434631e-01  4.241519e-01
3-15:3-22:1   -14.344457  1.342941e+00  1.434631e-01  4.241519e-01
3-15:6-19:1   -14.344457  1.342941e+00  1.434631e-01  4.241519e-01
4-61:3-3:3    -14.344457  1.342941e+00  1.434631e-01  4.241519e-01
5-51:7-27:3   -14.344457  1.342941e+00  1.434631e-01  4.241519e-01
5-a:4-17:4    -14.344457  1.342941e+00  1.434631e-01  4.241519e-01
4-4:6-6:6     -12.717578  5.966971e-01  1.438651e-01  4.249916e-01
1-2:3-22:1    -12.676590 -6.090379e-01  1.438651e-01  4.249916e-01
2-5:2-8:4      -9.578785  2.124508e-01  1.449373e-01  4.279835e-01
3-74:1-1:4    -11.287986 -4.055935e-01  1.454865e-01  4.284771e-01
2-5:1-26:5    -11.891937 -4.671237e-01  1.456355e-01  4.284771e-01
1-18:6-13:4    -9.096625 -1.838511e-01  1.459514e-01  4.284771e-01
1-69:6-25:3   -14.790999 -1.164854e+00  1.459961e-01  4.284771e-01
2-26:3-16:4   -14.790999 -1.164854e+00  1.459961e-01  4.284771e-01
3-20:1-26:4   -14.790999 -1.164854e+00  1.459961e-01  4.284771e-01
3-21:1-14:5   -14.790999 -1.164854e+00  1.459961e-01  4.284771e-01
3-23:4-17:2   -14.790999 -1.164854e+00  1.459961e-01  4.284771e-01
3-30:4-4:3    -14.790999 -1.164854e+00  1.459961e-01  4.284771e-01
3-49:1-14:4   -14.790999 -1.164854e+00  1.459961e-01  4.284771e-01
3-7:1-14:5    -14.790999 -1.164854e+00  1.459961e-01  4.284771e-01
3-7:1-1:3     -14.790999 -1.164854e+00  1.459961e-01  4.284771e-01
4-30-4:5-24:5 -14.790999 -1.164854e+00  1.459961e-01  4.284771e-01
4-4:6-13:1    -14.790999 -1.164854e+00  1.459961e-01  4.284771e-01
4-61:6-6:3    -14.790999 -1.164854e+00  1.459961e-01  4.284771e-01
3-30:5-5:4    -10.476321  2.945775e-01  1.509675e-01  4.428872e-01
3-74:2-2:4    -10.335142  2.832511e-01  1.510991e-01  4.430928e-01
1-58:2-2:6    -13.747267  9.226088e-01  1.515896e-01  4.441699e-01
4-39:1-26:3   -13.706036 -9.949291e-01  1.515896e-01  4.441699e-01
3-30:3-22:4    -9.334982  1.919647e-01  1.517881e-01  4.445707e-01
1-3:3-9:5     -12.614741 -5.985073e-01  1.524078e-01  4.462044e-01
1-18:2-15:3   -12.921229 -7.294679e-01  1.538599e-01  4.500622e-01
1-18:6-13:3   -12.921229 -7.294679e-01  1.538599e-01  4.500622e-01
1-24:3-22:4   -12.067753 -5.225584e-01  1.539128e-01  4.500622e-01
4-59:3-22:6   -10.178998  2.729780e-01  1.551992e-01  4.536398e-01
3-74:2-2:6    -11.232270  3.973883e-01  1.554001e-01  4.540429e-01
4-59:3-16:4    -9.293090 -1.946846e-01  1.561451e-01  4.560347e-01
3-30:1-26:6   -12.051975  5.270236e-01  1.597117e-01  4.662624e-01
3-11:3-16:4   -11.813901  4.956594e-01  1.605784e-01  4.686029e-01
3-30:4-17:5   -13.271931  8.441347e-01  1.627557e-01  4.741887e-01
3-53:2-8:4    -13.271931  8.441347e-01  1.627557e-01  4.741887e-01
3-11:4-4:4    -13.206036 -7.200692e-01  1.627557e-01  4.741887e-01
3-33:2-21:6   -13.206036 -7.200692e-01  1.627557e-01  4.741887e-01
3-74:3-3:6    -11.551109 -4.152147e-01  1.632793e-01  4.755220e-01
3-30-3:3-3:4  -12.847933 -7.111361e-01  1.641494e-01  4.772847e-01
3-64:5-12:4   -12.847933 -7.111361e-01  1.641494e-01  4.772847e-01
3-30:4-4:4    -12.887321  6.425008e-01  1.641494e-01  4.772847e-01
3-53:3-3:6    -12.887321  6.425008e-01  1.641494e-01  4.772847e-01
3-15:2-2:4     -9.987334  2.434049e-01  1.650416e-01  4.796135e-01
6-1:1-26:5    -11.162305  3.623929e-01  1.650834e-01  4.796135e-01
3-23:6-6:5    -11.778231  4.753908e-01  1.654405e-01  4.802639e-01
4-4:2-2:6     -11.778231  4.753908e-01  1.654405e-01  4.802639e-01
4-61:2-15:5   -11.344023  3.601011e-01  1.670511e-01  4.836264e-01
3-48:4-23:5   -14.130035  1.127928e+00  1.670685e-01  4.836264e-01
3-53:6-13:5   -14.130035  1.127928e+00  1.670685e-01  4.836264e-01
4-4:1-26:1    -14.130035  1.127928e+00  1.670685e-01  4.836264e-01
1-24:3-16:6   -14.061283 -1.009576e+00  1.670685e-01  4.836264e-01
1-2:7-27:4    -14.061283 -1.009576e+00  1.670685e-01  4.836264e-01
3-23:4-17:1   -14.061283 -1.009576e+00  1.670685e-01  4.836264e-01
3-74:6-6:4    -10.968427  3.297134e-01  1.677220e-01  4.853232e-01
3-48:4-17:4   -11.128587 -3.574992e-01  1.682592e-01  4.866823e-01
5-51:3-16:6   -10.473982 -2.891122e-01  1.684064e-01  4.868154e-01
3-15:4-17:5   -13.609714  8.124258e-01  1.686375e-01  4.868154e-01
3-21:1-26:3   -13.580267 -9.424617e-01  1.686375e-01  4.868154e-01
3-48:4-4:4    -12.219034 -4.950027e-01  1.686429e-01  4.868154e-01
1-3:2-21:5    -12.236737  5.112563e-01  1.686429e-01  4.868154e-01
3-48:3-22:5   -11.719763 -4.547964e-01  1.702424e-01  4.910393e-01
4-61:1-7:4    -11.719763 -4.547964e-01  1.702424e-01  4.910393e-01
4-61:3-16:4   -10.933876  3.503201e-01  1.732906e-01  4.996315e-01
3-48:3-10:3   -12.812241  5.935912e-01  1.741711e-01  5.019695e-01
4-4:3-9:4     -11.709623  4.376810e-01  1.749839e-01  5.041103e-01
2-70:3-3:6    -13.117267 -6.985361e-01  1.754652e-01  5.044888e-01
3-21:3-9:3    -13.117267 -6.985361e-01  1.754652e-01  5.044888e-01
3-23:6-13:3   -13.117267 -6.985361e-01  1.754652e-01  5.044888e-01
4-39:4-23:6   -13.117267 -6.985361e-01  1.754652e-01  5.044888e-01
4-61:3-10:3   -13.172479  7.680317e-01  1.754652e-01  5.044888e-01
3-11:3-10:4   -10.891011 -3.209733e-01  1.760442e-01  5.059516e-01
4-31:2-2:4    -11.079366  3.633468e-01  1.776298e-01  5.091146e-01
3-48:2-2:6    -10.407498 -2.660761e-01  1.783816e-01  5.091146e-01
3-11:1-1:6    -14.533712 -1.035571e+00  1.795654e-01  5.091146e-01
3-64:5-24:5   -14.533712 -1.035571e+00  1.795654e-01  5.091146e-01
3-74:1-20:4   -14.533712 -1.035571e+00  1.795654e-01  5.091146e-01
4-30-4:2-15:5 -14.533712 -1.035571e+00  1.795654e-01  5.091146e-01
4-31:6-25:5   -14.533712 -1.035571e+00  1.795654e-01  5.091146e-01
5-a:2-8:5     -14.533712 -1.035571e+00  1.795654e-01  5.091146e-01
6-1:2-2:1     -14.533712 -1.035571e+00  1.795654e-01  5.091146e-01
1-24:6-13:6   -14.672479  1.516970e+00  1.795654e-01  5.091146e-01
3-11:6-6:6    -14.672479  1.516970e+00  1.795654e-01  5.091146e-01
5-a:3-3:5     -14.672479  1.516970e+00  1.795654e-01  5.091146e-01
1-18:4-4:3    -15.290999  1.449856e+00  1.796875e-01  5.091146e-01
1-46:2-15:3   -15.290999  1.449856e+00  1.796875e-01  5.091146e-01
1-58:1-1:6    -15.290999  1.449856e+00  1.796875e-01  5.091146e-01
3-11:1-1:5    -15.290999  1.449856e+00  1.796875e-01  5.091146e-01
3-53:3-9:5    -15.290999  1.449856e+00  1.796875e-01  5.091146e-01
3-53:6-6:5    -15.290999  1.449856e+00  1.796875e-01  5.091146e-01
3-64:2-8:6    -15.290999  1.449856e+00  1.796875e-01  5.091146e-01
3-9:6-25:6    -15.290999  1.449856e+00  1.796875e-01  5.091146e-01
4-34:3-9:3    -15.290999  1.449856e+00  1.796875e-01  5.091146e-01
2-70:7-27:6   -15.402195 -1.942462e+00  1.796875e-01  5.091146e-01
3-13:1-1:4    -15.402195 -1.942462e+00  1.796875e-01  5.091146e-01
3-20:2-15:4   -15.402195 -1.942462e+00  1.796875e-01  5.091146e-01
3-30-3:2-8:4  -15.402195 -1.942462e+00  1.796875e-01  5.091146e-01
3-30-3:4-23:4 -15.402195 -1.942462e+00  1.796875e-01  5.091146e-01
3-30-3:4-4:4  -15.402195 -1.942462e+00  1.796875e-01  5.091146e-01
3-43:2-2:1    -15.402195 -1.942462e+00  1.796875e-01  5.091146e-01
3-43:3-3:5    -15.402195 -1.942462e+00  1.796875e-01  5.091146e-01
3-66:1-1:4    -15.402195 -1.942462e+00  1.796875e-01  5.091146e-01
3-72:4-17:6   -15.402195 -1.942462e+00  1.796875e-01  5.091146e-01
3-9:4-17:6    -15.402195 -1.942462e+00  1.796875e-01  5.091146e-01
4-30-2:2-8:4  -15.402195 -1.942462e+00  1.796875e-01  5.091146e-01
4-30-4:4-17:3 -15.402195 -1.942462e+00  1.796875e-01  5.091146e-01
4-4:2-2:1     -15.402195 -1.942462e+00  1.796875e-01  5.091146e-01
5-51:1-20:6   -15.402195 -1.942462e+00  1.796875e-01  5.091146e-01
3-7:3-22:5    -11.891011  4.360500e-01  1.820767e-01  5.156814e-01
4-59:1-26:6   -11.014802 -3.375996e-01  1.837462e-01  5.202054e-01
3-23:5-24:6   -11.226357  3.497191e-01  1.846826e-01  5.225400e-01
1-3:3-10:3    -13.485750  7.205033e-01  1.849333e-01  5.225400e-01
3-43:7-27:4   -13.485750  7.205033e-01  1.849333e-01  5.225400e-01
1-69:6-6:3    -13.448750 -6.794273e-01  1.849333e-01  5.225400e-01
5-51:3-22:1   -13.448750 -6.794273e-01  1.849333e-01  5.225400e-01
6-1:1-7:5     -13.080267  7.013945e-01  1.877416e-01  5.298517e-01
1-24:2-2:4    -13.033712 -6.794273e-01  1.877416e-01  5.298517e-01
1-8:2-15:6    -13.033712 -6.794273e-01  1.877416e-01  5.298517e-01
3-33:4-4:6    -13.902195 -9.424617e-01  1.892471e-01  5.330572e-01
3-74:3-22:3   -13.902195 -9.424617e-01  1.892471e-01  5.330572e-01
1-69:5-12:3   -13.948750  9.644289e-01  1.892471e-01  5.330572e-01
3-33:2-2:3    -13.948750  9.644289e-01  1.892471e-01  5.330572e-01
4-4:3-22:3    -13.948750  9.644289e-01  1.892471e-01  5.330572e-01
3-30:2-21:4   -10.651277  2.716631e-01  1.902915e-01  5.357895e-01
6-1:3-9:6     -11.361786 -3.574992e-01  1.914959e-01  5.389702e-01
4-4:5-5:6     -12.355817  5.355856e-01  1.925265e-01  5.414478e-01
3-23:4-23:6   -12.340134 -5.568080e-01  1.925265e-01  5.414478e-01
5-51:4-23:6   -11.565393 -3.866455e-01  1.933479e-01  5.435459e-01
3-49:2-15:4   -12.067162  4.966500e-01  1.945052e-01  5.465861e-01
1-69:2-15:6   -10.623304  2.893911e-01  1.949597e-01  5.476500e-01
3-74:3-10:5   -11.790999  4.498558e-01  1.979791e-01  5.559149e-01
1-18:3-16:5   -11.312033 -3.574992e-01  1.991584e-01  5.590085e-01
3-21:2-15:4   -10.573089 -2.842502e-01  1.995642e-01  5.595686e-01
1-58:1-26:4   -12.954786 -6.623537e-01  1.995909e-01  5.595686e-01
1-69:2-21:3   -12.954786 -6.623537e-01  1.995909e-01  5.595686e-01
3-74:2-15:6   -12.288588 -4.537145e-01  2.000314e-01  5.603677e-01
4-31:1-26:4   -12.288588 -4.537145e-01  2.000314e-01  5.603677e-01
4-30-2:1-1:4  -13.344457 -6.570594e-01  2.004884e-01  5.614299e-01
3-74:1-14:4   -11.529778  4.014927e-01  2.021731e-01  5.659277e-01
2-5:6-6:6     -12.582676 -5.343769e-01  2.026388e-01  5.665710e-01
3-53:1-26:4   -12.582676 -5.343769e-01  2.026388e-01  5.665710e-01
4-59:1-26:3   -12.607214  6.425008e-01  2.026388e-01  5.665710e-01
3-30:1-1:4    -11.735617 -4.230875e-01  2.031168e-01  5.676875e-01
3-30:3-22:6   -11.480496 -3.849799e-01  2.064982e-01  5.769144e-01
3-74:3-9:6    -12.241231 -4.506086e-01  2.073679e-01  5.788954e-01
1-46:5-12:6   -12.254119  4.764909e-01  2.073679e-01  5.788954e-01
2-5:7-27:4    -13.790999  8.351459e-01  2.100396e-01  5.816046e-01
5-a:4-4:6     -13.790999  8.351459e-01  2.100396e-01  5.816046e-01
1-18:1-1:3    -13.759494 -8.880139e-01  2.100396e-01  5.816046e-01
1-46:1-26:3   -13.759494 -8.880139e-01  2.100396e-01  5.816046e-01
1-8:2-15:5    -13.759494 -8.880139e-01  2.100396e-01  5.816046e-01
2-70:4-4:4    -13.759494 -8.880139e-01  2.100396e-01  5.816046e-01
3-11:5-24:6   -13.759494 -8.880139e-01  2.100396e-01  5.816046e-01
3-66:3-16:4   -13.759494 -8.880139e-01  2.100396e-01  5.816046e-01
3-7:5-24:5    -13.759494 -8.880139e-01  2.100396e-01  5.816046e-01
3-9:6-6:4     -13.759494 -8.880139e-01  2.100396e-01  5.816046e-01
4-34:6-13:3   -13.759494 -8.880139e-01  2.100396e-01  5.816046e-01
3-15:2-2:3    -14.317233 -9.424617e-01  2.101135e-01  5.816046e-01
3-30:3-10:3   -14.317233 -9.424617e-01  2.101135e-01  5.816046e-01
3-48:6-25:5   -14.317233 -9.424617e-01  2.101135e-01  5.816046e-01
3-49:4-23:4   -14.317233 -9.424617e-01  2.101135e-01  5.816046e-01
3-9:2-8:6     -14.317233 -9.424617e-01  2.101135e-01  5.816046e-01
3-9:6-19:5    -14.317233 -9.424617e-01  2.101135e-01  5.816046e-01
3-30:4-4:5    -14.402195  1.227463e+00  2.101135e-01  5.816046e-01
3-48:5-24:3   -14.402195  1.227463e+00  2.101135e-01  5.816046e-01
3-72:1-7:4    -14.402195  1.227463e+00  2.101135e-01  5.816046e-01
4-30-4:4-4:4  -14.402195  1.227463e+00  2.101135e-01  5.816046e-01
5-a:3-3:4     -14.402195  1.227463e+00  2.101135e-01  5.816046e-01
1-69:3-16:4   -11.472169  3.724117e-01  2.107658e-01  5.827809e-01
5-51:1-26:5   -11.472169  3.724117e-01  2.107658e-01  5.827809e-01
3-11:6-13:5   -12.879998 -6.470058e-01  2.110236e-01  5.827809e-01
4-4:3-9:6     -12.879998 -6.470058e-01  2.110236e-01  5.827809e-01
3-33:2-2:5    -12.913555  5.900334e-01  2.110236e-01  5.827809e-01
4-4:3-10:3    -12.913555  5.900334e-01  2.110236e-01  5.827809e-01
3-30:3-16:6   -12.524751 -5.274242e-01  2.116086e-01  5.837254e-01
4-61:4-17:5   -12.524751 -5.274242e-01  2.116086e-01  5.837254e-01
4-61:6-6:5    -12.545072  6.018588e-01  2.116086e-01  5.837254e-01
1-69:2-15:5   -11.943758  4.283760e-01  2.126828e-01  5.862401e-01
1-69:2-8:4    -11.943758  4.283760e-01  2.126828e-01  5.862401e-01
1-69:1-1:5    -13.247267 -6.376071e-01  2.153271e-01  5.885592e-01
3-49:3-22:5   -13.247267 -6.376071e-01  2.153271e-01  5.885592e-01
4-59:5-5:3    -13.247267 -6.376071e-01  2.153271e-01  5.885592e-01
1-18:1-26:4    -8.894727 -1.471146e-01  2.167728e-01  5.885592e-01
1-46:2-8:4    -11.905018  4.080356e-01  2.185180e-01  5.885592e-01
1-18:6-13:2   -16.033712  1.964429e+00  2.187500e-01  5.885592e-01
1-24:3-10:3   -16.033712  1.964429e+00  2.187500e-01  5.885592e-01
1-24:3-9:5    -16.033712  1.964429e+00  2.187500e-01  5.885592e-01
1-24:4-17:6   -16.033712  1.964429e+00  2.187500e-01  5.885592e-01
1-3:4-4:1     -16.033712  1.964429e+00  2.187500e-01  5.885592e-01
1-58:2-15:4   -16.033712  1.964429e+00  2.187500e-01  5.885592e-01
1-8:2-8:5     -16.033712  1.964429e+00  2.187500e-01  5.885592e-01
1-8:5-12:1    -16.033712  1.964429e+00  2.187500e-01  5.885592e-01
3-15:6-13:1   -16.033712  1.964429e+00  2.187500e-01  5.885592e-01
3-15:7-27:5   -16.033712  1.964429e+00  2.187500e-01  5.885592e-01
3-21:3-16:1   -16.033712  1.964429e+00  2.187500e-01  5.885592e-01
3-21:7-27:3   -16.033712  1.964429e+00  2.187500e-01  5.885592e-01
3-23:1-20:5   -16.033712  1.964429e+00  2.187500e-01  5.885592e-01
3-30:6-6:1    -16.033712  1.964429e+00  2.187500e-01  5.885592e-01
3-33:6-25:5   -16.033712  1.964429e+00  2.187500e-01  5.885592e-01
3-73:5-12:3   -16.033712  1.964429e+00  2.187500e-01  5.885592e-01
3-74:3-3:1    -16.033712  1.964429e+00  2.187500e-01  5.885592e-01
4-31:2-8:3    -16.033712  1.964429e+00  2.187500e-01  5.885592e-01
4-39:6-6:1    -16.033712  1.964429e+00  2.187500e-01  5.885592e-01
4-4:4-17:1    -16.033712  1.964429e+00  2.187500e-01  5.885592e-01
4-59:2-21:2   -16.033712  1.964429e+00  2.187500e-01  5.885592e-01
4-61:1-26:3   -16.033712  1.964429e+00  2.187500e-01  5.885592e-01
4-b:1-7:1     -16.033712  1.964429e+00  2.187500e-01  5.885592e-01
4-b:2-2:1     -16.033712  1.964429e+00  2.187500e-01  5.885592e-01
5-51:2-2:1    -16.033712  1.964429e+00  2.187500e-01  5.885592e-01
1-24:2-21:6   -16.194676 -2.357499e+00  2.187500e-01  5.885592e-01
1-58:3-3:5    -16.194676 -2.357499e+00  2.187500e-01  5.885592e-01
1-8:4-4:4     -16.194676 -2.357499e+00  2.187500e-01  5.885592e-01
3-11:1-20:4   -16.194676 -2.357499e+00  2.187500e-01  5.885592e-01
3-11:1-7:1    -16.194676 -2.357499e+00  2.187500e-01  5.885592e-01
3-13:5-24:3   -16.194676 -2.357499e+00  2.187500e-01  5.885592e-01
3-20:3-10:5   -16.194676 -2.357499e+00  2.187500e-01  5.885592e-01
3-20:4-17:6   -16.194676 -2.357499e+00  2.187500e-01  5.885592e-01
3-30-3:1-14:4 -16.194676 -2.357499e+00  2.187500e-01  5.885592e-01
3-30-3:3-10:3 -16.194676 -2.357499e+00  2.187500e-01  5.885592e-01
3-30-3:6-25:5 -16.194676 -2.357499e+00  2.187500e-01  5.885592e-01
3-43:4-17:4   -16.194676 -2.357499e+00  2.187500e-01  5.885592e-01
3-49:2-15:1   -16.194676 -2.357499e+00  2.187500e-01  5.885592e-01
3-64:2-15:3   -16.194676 -2.357499e+00  2.187500e-01  5.885592e-01
3-66:1-26:6   -16.194676 -2.357499e+00  2.187500e-01  5.885592e-01
3-66:2-2:3    -16.194676 -2.357499e+00  2.187500e-01  5.885592e-01
3-66:3-22:1   -16.194676 -2.357499e+00  2.187500e-01  5.885592e-01
3-66:5-12:3   -16.194676 -2.357499e+00  2.187500e-01  5.885592e-01
3-66:5-24:6   -16.194676 -2.357499e+00  2.187500e-01  5.885592e-01
3-66:5-5:5    -16.194676 -2.357499e+00  2.187500e-01  5.885592e-01
3-72:5-12:3   -16.194676 -2.357499e+00  2.187500e-01  5.885592e-01
3-73:4-4:4    -16.194676 -2.357499e+00  2.187500e-01  5.885592e-01
3-9:5-12:5    -16.194676 -2.357499e+00  2.187500e-01  5.885592e-01
3-9:6-25:4    -16.194676 -2.357499e+00  2.187500e-01  5.885592e-01
3-9:6-6:5     -16.194676 -2.357499e+00  2.187500e-01  5.885592e-01
3-h:3-3:5     -16.194676 -2.357499e+00  2.187500e-01  5.885592e-01
3-h:3-9:6     -16.194676 -2.357499e+00  2.187500e-01  5.885592e-01
4-28:4-17:6   -16.194676 -2.357499e+00  2.187500e-01  5.885592e-01
4-30-2:2-2:6  -16.194676 -2.357499e+00  2.187500e-01  5.885592e-01
4-30-2:3-10:1 -16.194676 -2.357499e+00  2.187500e-01  5.885592e-01
4-30-2:6-6:6  -16.194676 -2.357499e+00  2.187500e-01  5.885592e-01
4-30-4:1-1:6  -16.194676 -2.357499e+00  2.187500e-01  5.885592e-01
4-30-4:4-23:5 -16.194676 -2.357499e+00  2.187500e-01  5.885592e-01
4-31:6-13:1   -16.194676 -2.357499e+00  2.187500e-01  5.885592e-01
1-3:6-6:6     -12.506071  5.238563e-01  2.203285e-01  5.925850e-01
3-21:6-6:5    -12.837554  5.429652e-01  2.220528e-01  5.965549e-01
3-11:3-10:5   -12.808932 -6.331336e-01  2.220528e-01  5.965549e-01
3-33:4-23:4   -12.808932 -6.331336e-01  2.220528e-01  5.965549e-01
1-69:6-6:4    -11.867358  3.887442e-01  2.242445e-01  6.022185e-01
4-59:2-2:4     -8.665934 -1.272709e-01  2.244379e-01  6.025133e-01
1-18:5-12:1   -14.902195 -9.424617e-01  2.265625e-01  6.039432e-01
1-2:1-7:4     -14.998518 -1.579892e+00  2.265625e-01  6.039432e-01
1-2:2-8:5     -14.998518 -1.579892e+00  2.265625e-01  6.039432e-01
2-70:5-12:5   -14.902195 -9.424617e-01  2.265625e-01  6.039432e-01
3-11:1-7:6    -14.998518 -1.579892e+00  2.265625e-01  6.039432e-01
3-23:6-25:5   -14.902195 -9.424617e-01  2.265625e-01  6.039432e-01
3-30-3:2-21:5 -14.998518 -1.579892e+00  2.265625e-01  6.039432e-01
3-30:2-2:1    -14.998518 -1.579892e+00  2.265625e-01  6.039432e-01
3-30:7-27:6   -14.998518 -1.579892e+00  2.265625e-01  6.039432e-01
3-49:2-15:5   -14.902195 -9.424617e-01  2.265625e-01  6.039432e-01
3-64:5-24:6   -14.902195 -9.424617e-01  2.265625e-01  6.039432e-01
3-66:3-16:3   -14.998518 -1.579892e+00  2.265625e-01  6.039432e-01
3-74:3-10:1   -14.998518 -1.579892e+00  2.265625e-01  6.039432e-01
3-74:4-23:1   -14.902195 -9.424617e-01  2.265625e-01  6.039432e-01
3-9:4-23:6    -14.998518 -1.579892e+00  2.265625e-01  6.039432e-01
4-59:3-10:2   -14.902195 -9.424617e-01  2.265625e-01  6.039432e-01
4-59:4-23:1   -14.998518 -1.579892e+00  2.265625e-01  6.039432e-01
4-61:5-24:1   -14.902195 -9.424617e-01  2.265625e-01  6.039432e-01
5-a:5-24:5    -14.902195 -9.424617e-01  2.265625e-01  6.039432e-01
2-5:6-13:3    -11.579967 -3.574992e-01  2.276262e-01  6.065543e-01
3-23:4-23:4    -9.948750 -2.054961e-01  2.283654e-01  6.079427e-01
4-b:3-9:4     -12.126822  4.904977e-01  2.284002e-01  6.079427e-01
6-1:1-14:6    -12.126822  4.904977e-01  2.284002e-01  6.079427e-01
4-61:3-22:4    -9.449956  1.643096e-01  2.290088e-01  6.082358e-01
3-21:5-24:4   -10.568344  2.513101e-01  2.292466e-01  6.082358e-01
1-46:1-14:4   -13.156269 -6.205336e-01  2.294810e-01  6.082358e-01
4-30-4:2-21:4 -13.156269 -6.205336e-01  2.294810e-01  6.082358e-01
2-5:3-3:3     -13.203180  7.066312e-01  2.294810e-01  6.082358e-01
1-46:3-10:3   -13.630035 -8.429260e-01  2.295229e-01  6.082358e-01
1-46:4-17:6   -13.630035 -8.429260e-01  2.295229e-01  6.082358e-01
2-5:5-24:1    -13.630035 -8.429260e-01  2.295229e-01  6.082358e-01
3-15:3-16:5   -13.630035 -8.429260e-01  2.295229e-01  6.082358e-01
4-31:6-13:5   -13.630035 -8.429260e-01  2.295229e-01  6.082358e-01
1-69:2-2:3    -13.650945  7.299637e-01  2.295229e-01  6.082358e-01
6-1:2-21:3    -13.650945  7.299637e-01  2.295229e-01  6.082358e-01
3-43:6-13:6   -11.819742 -3.922646e-01  2.298644e-01  6.086931e-01
4-31:3-9:4    -11.819742 -3.922646e-01  2.298644e-01  6.086931e-01
2-70:1-26:4   -10.891358 -2.844357e-01  2.326350e-01  6.158035e-01
1-69:2-21:4   -11.095761  3.305568e-01  2.349315e-01  6.216543e-01
3-7:6-13:6    -11.803997  4.238605e-01  2.353799e-01  6.226121e-01
3-7:3-3:6     -11.540791  3.794664e-01  2.369019e-01  6.263327e-01
1-3:4-23:5    -12.374554  4.981109e-01  2.370471e-01  6.263327e-01
5-a:3-10:4    -12.374554  4.981109e-01  2.370471e-01  6.263327e-01
1-2:3-16:5    -14.130035 -8.720723e-01  2.378845e-01  6.264785e-01
3-20:6-19:4   -14.130035 -8.720723e-01  2.378845e-01  6.264785e-01
3-30-3:3-9:6  -14.130035 -8.720723e-01  2.378845e-01  6.264785e-01
4-59:3-3:1    -14.130035 -8.720723e-01  2.378845e-01  6.264785e-01
4-61:1-26:1   -14.130035 -8.720723e-01  2.378845e-01  6.264785e-01
5-51:3-10:1   -14.130035 -8.720723e-01  2.378845e-01  6.264785e-01
3-15:4-4:6    -14.183492  1.021012e+00  2.378845e-01  6.264785e-01
3-53:2-8:6    -14.183492  1.021012e+00  2.378845e-01  6.264785e-01
4-30-4:4-23:4 -14.183492  1.021012e+00  2.378845e-01  6.264785e-01
4-b:2-2:4     -11.268802  3.243249e-01  2.429228e-01  6.316158e-01
1-18:5-12:6   -11.240668 -3.109566e-01  2.429228e-01  6.316158e-01
3-7:6-25:4    -12.672479 -4.830300e-01  2.429602e-01  6.316158e-01
4-4:3-9:5     -12.672479 -4.830300e-01  2.429602e-01  6.316158e-01
3-30:5-12:5   -13.109714  6.425008e-01  2.429850e-01  6.316158e-01
1-46:4-4:5    -13.070713 -6.054267e-01  2.429850e-01  6.316158e-01
3-23:3-16:6   -10.818382  2.629122e-01  2.470820e-01  6.316158e-01
3-66:2-15:4   -13.511515 -8.049581e-01  2.477886e-01  6.316158e-01
3-74:5-5:5    -13.511515 -8.049581e-01  2.477886e-01  6.316158e-01
1-2:1-1:6     -13.524751  6.425008e-01  2.477886e-01  6.316158e-01
2-5:2-15:3    -13.524751  6.425008e-01  2.477886e-01  6.316158e-01
2-70:2-2:5    -13.524751  6.425008e-01  2.477886e-01  6.316158e-01
3-53:4-17:4   -13.524751  6.425008e-01  2.477886e-01  6.316158e-01
4-59:2-21:3   -13.524751  6.425008e-01  2.477886e-01  6.316158e-01
3-74:4-4:4    -11.998518  4.201084e-01  2.480457e-01  6.316158e-01
3-64:3-16:4   -11.985223 -3.574992e-01  2.480457e-01  6.316158e-01
2-70:5-5:4    -11.011789  2.923145e-01  2.481257e-01  6.316158e-01
1-18:2-21:2   -32.902259  3.422759e+01  2.500000e-01  6.316158e-01
1-18:4-4:1    -32.902259  3.422759e+01  2.500000e-01  6.316158e-01
1-24:2-15:3   -32.902259  3.422759e+01  2.500000e-01  6.316158e-01
1-24:3-10:1   -32.902259  3.422759e+01  2.500000e-01  6.316158e-01
1-24:4-17:5   -32.902259  3.422759e+01  2.500000e-01  6.316158e-01
1-2:1-14:5    -32.902259  3.422759e+01  2.500000e-01  6.316158e-01
1-2:4-17:3    -32.902259  3.422759e+01  2.500000e-01  6.316158e-01
1-2:6-25:3    -32.902259  3.422759e+01  2.500000e-01  6.316158e-01
1-3:1-1:1     -32.902259  3.422759e+01  2.500000e-01  6.316158e-01
1-3:1-20:5    -32.902259  3.422759e+01  2.500000e-01  6.316158e-01
1-3:6-19:2    -32.902259  3.422759e+01  2.500000e-01  6.316158e-01
1-46:4-23:1   -32.902259  3.422759e+01  2.500000e-01  6.316158e-01
1-46:5-24:3   -32.902259  3.422759e+01  2.500000e-01  6.316158e-01
1-46:6-25:3   -32.902259  3.422759e+01  2.500000e-01  6.316158e-01
1-58:1-1:3    -32.902259  3.422759e+01  2.500000e-01  6.316158e-01
1-58:1-26:3   -32.902259  3.422759e+01  2.500000e-01  6.316158e-01
1-58:2-15:3   -32.902259  3.422759e+01  2.500000e-01  6.316158e-01
1-58:3-3:3    -32.902259  3.422759e+01  2.500000e-01  6.316158e-01
1-69:1-1:1    -32.902259  3.422759e+01  2.500000e-01  6.316158e-01
1-69:1-7:1    -32.902259  3.422759e+01  2.500000e-01  6.316158e-01
1-8:2-21:3    -32.902259  3.422759e+01  2.500000e-01  6.316158e-01
1-f:2-15:5    -32.902259  3.422759e+01  2.500000e-01  6.316158e-01
1-f:2-8:1     -32.902259  3.422759e+01  2.500000e-01  6.316158e-01
2-26:2-15:6   -32.902259  3.422759e+01  2.500000e-01  6.316158e-01
2-70:1-1:2    -32.902259  3.422759e+01  2.500000e-01  6.316158e-01
2-70:3-9:3    -32.902259  3.422759e+01  2.500000e-01  6.316158e-01
2-70:4-17:1   -32.902259  3.422759e+01  2.500000e-01  6.316158e-01
2-70:5-12:1   -32.902259  3.422759e+01  2.500000e-01  6.316158e-01
3-11:6-6:1    -32.902259  3.422759e+01  2.500000e-01  6.316158e-01
3-11:7-27:3   -32.902259  3.422759e+01  2.500000e-01  6.316158e-01
3-13:2-21:3   -32.902259  3.422759e+01  2.500000e-01  6.316158e-01
3-13:3-16:5   -32.902259  3.422759e+01  2.500000e-01  6.316158e-01
3-13:4-23:5   -32.902259  3.422759e+01  2.500000e-01  6.316158e-01
3-13:4-4:4    -32.902259  3.422759e+01  2.500000e-01  6.316158e-01
3-13:6-13:3   -32.902259  3.422759e+01  2.500000e-01  6.316158e-01
3-15:1-20:6   -32.902259  3.422759e+01  2.500000e-01  6.316158e-01
3-20:1-1:6    -32.902259  3.422759e+01  2.500000e-01  6.316158e-01
3-21:1-1:1    -32.902259  3.422759e+01  2.500000e-01  6.316158e-01
3-23:2-2:2    -32.902259  3.422759e+01  2.500000e-01  6.316158e-01
3-23:5-24:2   -32.902259  3.422759e+01  2.500000e-01  6.316158e-01
3-30-3:6-25:4 -32.902259  3.422759e+01  2.500000e-01  6.316158e-01
3-30:1-1:1    -32.902259  3.422759e+01  2.500000e-01  6.316158e-01
3-30:3-10:2   -32.902259  3.422759e+01  2.500000e-01  6.316158e-01
3-30:6-13:2   -32.902259  3.422759e+01  2.500000e-01  6.316158e-01
3-33:1-14:5   -32.902259  3.422759e+01  2.500000e-01  6.316158e-01
3-48:4-17:2   -32.902259  3.422759e+01  2.500000e-01  6.316158e-01
3-48:4-17:3   -32.902259  3.422759e+01  2.500000e-01  6.316158e-01
3-49:5-24:6   -32.902259  3.422759e+01  2.500000e-01  6.316158e-01
3-49:5-5:2    -32.902259  3.422759e+01  2.500000e-01  6.316158e-01
3-53:1-1:1    -32.902259  3.422759e+01  2.500000e-01  6.316158e-01
3-53:2-15:2   -32.902259  3.422759e+01  2.500000e-01  6.316158e-01
3-53:5-5:3    -32.902259  3.422759e+01  2.500000e-01  6.316158e-01
3-64:1-20:4   -32.902259  3.422759e+01  2.500000e-01  6.316158e-01
3-64:1-7:6    -32.902259  3.422759e+01  2.500000e-01  6.316158e-01
3-64:2-21:1   -32.902259  3.422759e+01  2.500000e-01  6.316158e-01
3-64:4-23:3   -32.902259  3.422759e+01  2.500000e-01  6.316158e-01
3-64:5-24:2   -32.902259  3.422759e+01  2.500000e-01  6.316158e-01
3-64:7-27:5   -32.902259  3.422759e+01  2.500000e-01  6.316158e-01
3-66:2-15:3   -32.902259  3.422759e+01  2.500000e-01  6.316158e-01
3-71:3-22:4   -32.902259  3.422759e+01  2.500000e-01  6.316158e-01
3-72:5-24:3   -32.902259  3.422759e+01  2.500000e-01  6.316158e-01
3-72:5-24:5   -32.902259  3.422759e+01  2.500000e-01  6.316158e-01
3-72:6-19:3   -32.902259  3.422759e+01  2.500000e-01  6.316158e-01
3-73:6-25:4   -32.902259  3.422759e+01  2.500000e-01  6.316158e-01
3-74:1-20:1   -32.902259  3.422759e+01  2.500000e-01  6.316158e-01
3-74:3-22:2   -32.902259  3.422759e+01  2.500000e-01  6.316158e-01
3-74:3-3:2    -32.902259  3.422759e+01  2.500000e-01  6.316158e-01
3-7:1-7:1     -32.902259  3.422759e+01  2.500000e-01  6.316158e-01
3-7:4-4:1     -32.902259  3.422759e+01  2.500000e-01  6.316158e-01
3-9:4-23:5    -32.902259  3.422759e+01  2.500000e-01  6.316158e-01
3-h:2-15:6    -32.902259  3.422759e+01  2.500000e-01  6.316158e-01
4-28:1-14:6   -32.902259  3.422759e+01  2.500000e-01  6.316158e-01
4-28:1-1:4    -32.902259  3.422759e+01  2.500000e-01  6.316158e-01
4-28:4-23:4   -32.902259  3.422759e+01  2.500000e-01  6.316158e-01
4-30-4:7-27:5 -32.902259  3.422759e+01  2.500000e-01  6.316158e-01
4-31:1-7:6    -32.902259  3.422759e+01  2.500000e-01  6.316158e-01
4-31:4-23:2   -32.902259  3.422759e+01  2.500000e-01  6.316158e-01
4-31:6-13:2   -32.902259  3.422759e+01  2.500000e-01  6.316158e-01
4-34:3-22:2   -32.902259  3.422759e+01  2.500000e-01  6.316158e-01
4-39:4-23:1   -32.902259  3.422759e+01  2.500000e-01  6.316158e-01
4-4:1-1:3     -32.902259  3.422759e+01  2.500000e-01  6.316158e-01
4-4:3-3:1     -32.902259  3.422759e+01  2.500000e-01  6.316158e-01
4-4:4-23:2    -32.902259  3.422759e+01  2.500000e-01  6.316158e-01
4-59:4-4:2    -32.902259  3.422759e+01  2.500000e-01  6.316158e-01
4-61:3-9:2    -32.902259  3.422759e+01  2.500000e-01  6.316158e-01
4-61:4-23:2   -32.902259  3.422759e+01  2.500000e-01  6.316158e-01
4-61:6-6:1    -32.902259  3.422759e+01  2.500000e-01  6.316158e-01
4-b:2-15:3    -32.902259  3.422759e+01  2.500000e-01  6.316158e-01
4-b:3-9:1     -32.902259  3.422759e+01  2.500000e-01  6.316158e-01
4-b:3-9:3     -32.902259  3.422759e+01  2.500000e-01  6.316158e-01
4-b:4-17:1    -32.902259  3.422759e+01  2.500000e-01  6.316158e-01
4-b:6-19:3    -32.902259  3.422759e+01  2.500000e-01  6.316158e-01
5-51:2-21:2   -32.902259  3.422759e+01  2.500000e-01  6.316158e-01
5-51:4-17:2   -32.902259  3.422759e+01  2.500000e-01  6.316158e-01
5-51:5-24:1   -32.902259  3.422759e+01  2.500000e-01  6.316158e-01
5-a:1-1:1     -32.902259  3.422759e+01  2.500000e-01  6.316158e-01
5-a:5-5:3     -32.902259  3.422759e+01  2.500000e-01  6.316158e-01
6-1:6-25:5    -32.902259  3.422759e+01  2.500000e-01  6.316158e-01
7-4-1:2-21:3  -32.902259  3.422759e+01  2.500000e-01  6.316158e-01
4-30-4:6-13:4 -12.610967 -4.777934e-01  2.528697e-01  6.386423e-01
4-39:4-4:4    -11.427282  3.247605e-01  2.546051e-01  6.427999e-01
3-15:6-19:5   -12.989981 -5.919644e-01  2.558751e-01  6.455539e-01
3-64:1-7:4    -13.022528  5.859173e-01  2.558751e-01  6.455539e-01
4-59:6-6:4     -9.766901 -1.816493e-01  2.574997e-01  6.494254e-01
1-46:4-23:4   -12.241231  3.794664e-01  2.604355e-01  6.565998e-01
3-53:3-22:6   -12.587517  5.169700e-01  2.624375e-01  6.607358e-01
4-61:6-25:4   -12.587517  5.169700e-01  2.624375e-01  6.607358e-01
4-b:3-22:5    -12.587517  5.169700e-01  2.624375e-01  6.607358e-01
1-46:6-25:4   -13.964961 -8.169308e-01  2.631760e-01  6.607358e-01
3-64:3-9:6    -13.964961 -8.169308e-01  2.631760e-01  6.607358e-01
3-74:6-19:1   -13.964961 -8.169308e-01  2.631760e-01  6.607358e-01
4-31:1-26:6   -13.964961 -8.169308e-01  2.631760e-01  6.607358e-01
1-3:1-7:5     -13.998518  8.648933e-01  2.631760e-01  6.607358e-01
1-3:3-16:3    -13.998518  8.648933e-01  2.631760e-01  6.607358e-01
2-26:4-17:4   -13.998518  8.648933e-01  2.631760e-01  6.607358e-01
3-30:3-16:3   -13.998518  8.648933e-01  2.631760e-01  6.607358e-01
5-a:3-10:5    -13.998518  8.648933e-01  2.631760e-01  6.607358e-01
3-21:6-13:6   -10.900788 -2.655767e-01  2.637957e-01  6.620612e-01
1-24:1-26:6   -13.391011 -5.639500e-01  2.649309e-01  6.642163e-01
3-30:5-5:5    -13.391011 -5.639500e-01  2.649309e-01  6.642163e-01
4-31:1-7:4    -13.391011 -5.639500e-01  2.649309e-01  6.642163e-01
1-46:6-6:4    -11.605344  3.253107e-01  2.664056e-01  6.653144e-01
3-11:6-19:3   -14.741231  1.379466e+00  2.668457e-01  6.653144e-01
3-30:1-26:3   -14.741231  1.379466e+00  2.668457e-01  6.653144e-01
3-33:2-21:5   -14.741231  1.379466e+00  2.668457e-01  6.653144e-01
3-64:2-15:5   -14.741231  1.379466e+00  2.668457e-01  6.653144e-01
3-72:3-10:3   -14.741231  1.379466e+00  2.668457e-01  6.653144e-01
3-72:6-6:6    -14.741231  1.379466e+00  2.668457e-01  6.653144e-01
4-34:1-14:5   -14.741231  1.379466e+00  2.668457e-01  6.653144e-01
6-1:5-5:3     -14.741231  1.379466e+00  2.668457e-01  6.653144e-01
1-24:4-23:6   -14.630035 -8.429260e-01  2.668457e-01  6.653144e-01
2-26:5-12:4   -14.630035 -8.429260e-01  2.668457e-01  6.653144e-01
3-15:7-27:1   -14.630035 -8.429260e-01  2.668457e-01  6.653144e-01
3-h:2-2:4     -14.630035 -8.429260e-01  2.668457e-01  6.653144e-01
4-34:3-22:1   -14.630035 -8.429260e-01  2.668457e-01  6.653144e-01
4-4:3-9:3     -14.630035 -8.429260e-01  2.668457e-01  6.653144e-01
4-61:6-19:1   -14.630035 -8.429260e-01  2.668457e-01  6.653144e-01
1-8:3-16:4    -12.913555 -5.798916e-01  2.681873e-01  6.675047e-01
5-51:4-23:3   -12.913555 -5.798916e-01  2.681873e-01  6.675047e-01
1-69:5-24:5   -12.940779  5.355856e-01  2.681873e-01  6.675047e-01
3-7:2-21:6    -12.940779  5.355856e-01  2.681873e-01  6.675047e-01
4-59:3-3:3    -12.940779  5.355856e-01  2.681873e-01  6.675047e-01
4-61:2-21:4   -11.086758 -2.738412e-01  2.683900e-01  6.677787e-01
4-4:3-22:4    -10.156269  2.095414e-01  2.688100e-01  6.685931e-01
1-18:5-5:6    -11.090864  2.874059e-01  2.718420e-01  6.759011e-01
5-a:5-5:6     -12.143032  4.580763e-01  2.749904e-01  6.834934e-01
2-5:4-4:4     -10.811619 -2.710844e-01  2.786121e-01  6.922564e-01
1-2:2-15:5    -12.840997 -5.690033e-01  2.799562e-01  6.946384e-01
4-59:3-16:3   -12.837554 -4.278885e-01  2.799562e-01  6.946384e-01
3-30:1-14:4   -12.863787  4.904977e-01  2.799562e-01  6.946384e-01
4-31:5-5:5    -12.863787  4.904977e-01  2.799562e-01  6.946384e-01
3-7:2-21:5    -13.290999 -5.501442e-01  2.810415e-01  6.970913e-01
3-21:6-19:6   -11.781799  3.794664e-01  2.836071e-01  7.029711e-01
4-61:6-13:6   -11.781799  3.794664e-01  2.836071e-01  7.029711e-01
1-46:2-21:4   -11.467013 -3.030514e-01  2.852844e-01  7.055748e-01
4-59:1-1:3    -13.837554  7.420365e-01  2.862787e-01  7.055748e-01
4-59:6-6:1    -13.837554  7.420365e-01  2.862787e-01  7.055748e-01
4-b:4-4:6     -13.837554  7.420365e-01  2.862787e-01  7.055748e-01
3-73:4-17:4   -13.817233 -7.725367e-01  2.862787e-01  7.055748e-01
1-69:4-23:4   -11.206394 -2.893277e-01  2.869146e-01  7.055748e-01
1-24:6-19:5   -15.533712 -1.679427e+00  2.890625e-01  7.055748e-01
1-8:4-23:3    -15.533712 -1.679427e+00  2.890625e-01  7.055748e-01
3-11:3-22:2   -15.533712 -1.679427e+00  2.890625e-01  7.055748e-01
3-20:5-12:4   -15.533712 -1.679427e+00  2.890625e-01  7.055748e-01
3-23:4-23:1   -15.533712 -1.679427e+00  2.890625e-01  7.055748e-01
3-30-3:1-26:5 -15.533712 -1.679427e+00  2.890625e-01  7.055748e-01
3-33:5-24:6   -15.533712 -1.679427e+00  2.890625e-01  7.055748e-01
3-43:6-25:4   -15.533712 -1.679427e+00  2.890625e-01  7.055748e-01
3-49:4-23:5   -15.533712 -1.679427e+00  2.890625e-01  7.055748e-01
3-53:5-5:1    -15.533712 -1.679427e+00  2.890625e-01  7.055748e-01
3-72:1-14:6   -15.533712 -1.679427e+00  2.890625e-01  7.055748e-01
3-73:1-14:4   -15.533712 -1.679427e+00  2.890625e-01  7.055748e-01
3-73:1-26:6   -15.533712 -1.679427e+00  2.890625e-01  7.055748e-01
3-73:3-22:5   -15.533712 -1.679427e+00  2.890625e-01  7.055748e-01
3-74:4-4:1    -15.533712 -1.679427e+00  2.890625e-01  7.055748e-01
3-74:4-4:3    -15.533712 -1.679427e+00  2.890625e-01  7.055748e-01
3-7:5-5:2     -15.533712 -1.679427e+00  2.890625e-01  7.055748e-01
3-9:3-16:3    -15.533712 -1.679427e+00  2.890625e-01  7.055748e-01
4-31:2-21:1   -15.533712 -1.679427e+00  2.890625e-01  7.055748e-01
4-34:2-8:1    -15.533712 -1.679427e+00  2.890625e-01  7.055748e-01
4-61:1-20:6   -15.533712 -1.679427e+00  2.890625e-01  7.055748e-01
4-61:2-2:1    -15.533712 -1.679427e+00  2.890625e-01  7.055748e-01
4-61:5-12:3   -15.533712 -1.679427e+00  2.890625e-01  7.055748e-01
4-61:6-25:5   -15.533712 -1.679427e+00  2.890625e-01  7.055748e-01
4-b:6-13:3    -15.533712 -1.679427e+00  2.890625e-01  7.055748e-01
1-58:6-13:5   -15.402195  1.227463e+00  2.890625e-01  7.055748e-01
1-8:4-23:5    -15.402195  1.227463e+00  2.890625e-01  7.055748e-01
3-15:6-13:3   -15.402195  1.227463e+00  2.890625e-01  7.055748e-01
3-20:6-6:4    -15.402195  1.227463e+00  2.890625e-01  7.055748e-01
3-30:4-23:3   -15.402195  1.227463e+00  2.890625e-01  7.055748e-01
3-30:5-12:3   -15.402195  1.227463e+00  2.890625e-01  7.055748e-01
3-33:2-15:3   -15.402195  1.227463e+00  2.890625e-01  7.055748e-01
3-49:6-13:1   -15.402195  1.227463e+00  2.890625e-01  7.055748e-01
3-74:2-8:1    -15.402195  1.227463e+00  2.890625e-01  7.055748e-01
3-7:5-5:1     -15.402195  1.227463e+00  2.890625e-01  7.055748e-01
3-7:6-25:5    -15.402195  1.227463e+00  2.890625e-01  7.055748e-01
3-7:6-6:3     -15.402195  1.227463e+00  2.890625e-01  7.055748e-01
3-h:6-19:4    -15.402195  1.227463e+00  2.890625e-01  7.055748e-01
4-61:6-25:6   -15.402195  1.227463e+00  2.890625e-01  7.055748e-01
3-11:2-21:4   -12.388242 -4.605927e-01  2.892437e-01  7.057782e-01
3-23:5-5:4     -8.750894  1.209243e-01  2.895668e-01  7.063274e-01
3-23:1-7:5    -12.768802 -4.246134e-01  2.912152e-01  7.098679e-01
5-a:6-6:4     -12.768802 -4.246134e-01  2.912152e-01  7.098679e-01
4-59:5-24:6   -11.686969 -3.257903e-01  2.944698e-01  7.175586e-01
3-48:2-2:5    -12.004987 -3.970275e-01  2.954133e-01  7.196144e-01
1-69:4-4:4    -13.235245  6.425008e-01  2.962064e-01  7.210589e-01
3-15:2-21:6   -13.197500 -5.380714e-01  2.962064e-01  7.210589e-01
1-8:3-16:5    -14.464961  1.101932e+00  3.017578e-01  7.318541e-01
3-30:1-1:5    -14.464961  1.101932e+00  3.017578e-01  7.318541e-01
3-48:3-3:3    -14.464961  1.101932e+00  3.017578e-01  7.318541e-01
3-64:3-16:3   -14.464961  1.101932e+00  3.017578e-01  7.318541e-01
1-24:5-5:4    -14.402195 -7.725367e-01  3.017578e-01  7.318541e-01
1-8:5-12:5    -14.402195 -7.725367e-01  3.017578e-01  7.318541e-01
3-13:2-21:6   -14.402195 -7.725367e-01  3.017578e-01  7.318541e-01
3-30:3-9:3    -14.402195 -7.725367e-01  3.017578e-01  7.318541e-01
3-33:7-27:4   -14.402195 -7.725367e-01  3.017578e-01  7.318541e-01
4-31:6-6:6    -14.402195 -7.725367e-01  3.017578e-01  7.318541e-01
4-4:4-17:3    -14.402195 -7.725367e-01  3.017578e-01  7.318541e-01
3-7:5-24:6    -12.721954  4.130190e-01  3.019956e-01  7.319383e-01
5-a:3-16:6    -12.721954  4.130190e-01  3.019956e-01  7.319383e-01
3-21:3-3:4    -10.283889 -2.017045e-01  3.026952e-01  7.333872e-01
1-2:3-9:6     -12.308932  3.668664e-01  3.056774e-01  7.401152e-01
6-1:2-15:5    -12.308932  3.668664e-01  3.056774e-01  7.401152e-01
1-18:6-6:4    -10.260747 -1.806214e-01  3.066785e-01  7.419299e-01
3-21:2-8:4    -10.868814  2.494896e-01  3.070673e-01  7.419299e-01
1-69:5-5:3    -13.694676  6.425008e-01  3.074563e-01  7.419299e-01
3-33:6-6:5    -13.694676  6.425008e-01  3.074563e-01  7.419299e-01
3-53:3-3:5    -13.694676  6.425008e-01  3.074563e-01  7.419299e-01
3-73:1-26:4   -13.694676  6.425008e-01  3.074563e-01  7.419299e-01
3-73:3-3:6    -13.694676  6.425008e-01  3.074563e-01  7.419299e-01
3-73:5-5:4    -13.683492 -7.360108e-01  3.074563e-01  7.419299e-01
4-34:1-7:5    -13.683492 -7.360108e-01  3.074563e-01  7.419299e-01
5-51:1-1:3    -13.683492 -7.360108e-01  3.074563e-01  7.419299e-01
3-7:3-10:6    -10.634072 -2.199956e-01  3.085051e-01  7.442118e-01
5-51:1-1:4    -11.617267  3.014639e-01  3.099335e-01  7.474075e-01
3-11:6-6:5    -13.140414  5.811003e-01  3.105047e-01  7.485343e-01
4-59:3-22:3   -11.312241 -3.085896e-01  3.112310e-01  7.500344e-01
3-33:2-8:4    -12.640414 -4.188997e-01  3.123268e-01  7.524237e-01
3-15:3-10:6   -12.240480 -3.574992e-01  3.135031e-01  7.547528e-01
3-23:3-3:3    -12.240480 -3.574992e-01  3.135031e-01  7.547528e-01
3-33:2-2:6    -11.287986 -3.094049e-01  3.153033e-01  7.588335e-01
3-48:3-3:6    -11.035970  2.439515e-01  3.189895e-01  7.674486e-01
6-1:2-2:5     -11.263358  2.757185e-01  3.232476e-01  7.774338e-01
1-8:2-2:6     -13.026981 -5.179638e-01  3.240086e-01  7.787442e-01
3-73:2-2:4    -13.051975  5.270236e-01  3.240086e-01  7.787442e-01
3-74:6-19:5   -11.508244 -3.294848e-01  3.244788e-01  7.796143e-01
3-7:6-13:5    -11.830716  3.704213e-01  3.261342e-01  7.829171e-01
1-58:3-16:6   -13.565982  5.600387e-01  3.269396e-01  7.829171e-01
3-23:1-14:5   -13.565982  5.600387e-01  3.269396e-01  7.829171e-01
3-48:6-13:3   -13.565982  5.600387e-01  3.269396e-01  7.829171e-01
3-7:3-3:3     -13.565982  5.600387e-01  3.269396e-01  7.829171e-01
1-2:6-19:3    -13.561283 -7.054225e-01  3.269396e-01  7.829171e-01
1-69:3-16:3   -13.561283 -7.054225e-01  3.269396e-01  7.829171e-01
3-23:2-15:3   -13.561283 -7.054225e-01  3.269396e-01  7.829171e-01
4-31:1-26:5   -13.551975 -4.729764e-01  3.269396e-01  7.829171e-01
4-59:6-25:6   -13.551975 -4.729764e-01  3.269396e-01  7.829171e-01
5-51:3-16:5   -12.548516  4.389674e-01  3.317498e-01  7.920837e-01
3-11:1-26:5   -14.206036 -7.200692e-01  3.323059e-01  7.920837e-01
3-11:5-12:5   -14.206036 -7.200692e-01  3.323059e-01  7.920837e-01
3-21:6-25:5   -14.206036 -7.200692e-01  3.323059e-01  7.920837e-01
3-49:5-12:5   -14.206036 -7.200692e-01  3.323059e-01  7.920837e-01
3-9:2-8:4     -14.206036 -7.200692e-01  3.323059e-01  7.920837e-01
4-59:1-20:5   -14.206036 -7.200692e-01  3.323059e-01  7.920837e-01
3-13:5-24:6   -14.241231  9.055352e-01  3.323059e-01  7.920837e-01
3-20:3-3:4    -14.241231  9.055352e-01  3.323059e-01  7.920837e-01
3-48:3-16:3   -14.241231  9.055352e-01  3.323059e-01  7.920837e-01
3-49:3-22:3   -14.241231  9.055352e-01  3.323059e-01  7.920837e-01
3-53:5-5:5    -14.241231  9.055352e-01  3.323059e-01  7.920837e-01
4-30-4:2-8:4  -14.241231  9.055352e-01  3.323059e-01  7.920837e-01
4-61:6-19:3   -14.241231  9.055352e-01  3.323059e-01  7.920837e-01
4-30-4:1-26:4 -12.948750 -5.095023e-01  3.367836e-01  8.019612e-01
4-30-4:3-22:5 -12.948750 -5.095023e-01  3.367836e-01  8.019612e-01
4-59:2-15:3   -12.948750 -5.095023e-01  3.367836e-01  8.019612e-01
2-70:3-16:4   -11.760265  3.363977e-01  3.373990e-01  8.028961e-01
5-51:2-15:5   -11.760265  3.363977e-01  3.373990e-01  8.028961e-01
3-23:2-8:6    -11.427039 -2.780647e-01  3.381854e-01  8.043551e-01
3-74:2-8:4    -10.921109  2.350765e-01  3.382353e-01  8.043551e-01
1-24:4-4:4    -15.109714 -1.357499e+00  3.437500e-01  8.065592e-01
1-24:4-4:6    -15.109714 -1.357499e+00  3.437500e-01  8.065592e-01
1-2:5-24:5    -15.033712 -6.794273e-01  3.437500e-01  8.065592e-01
1-69:2-2:1    -15.033712 -6.794273e-01  3.437500e-01  8.065592e-01
1-69:3-16:1   -15.033712 -6.794273e-01  3.437500e-01  8.065592e-01
2-70:2-21:5   -15.109714 -1.357499e+00  3.437500e-01  8.065592e-01
3-11:1-14:6   -15.033712 -6.794273e-01  3.437500e-01  8.065592e-01
3-11:6-19:1   -15.109714 -1.357499e+00  3.437500e-01  8.065592e-01
3-21:1-7:3    -15.109714 -1.357499e+00  3.437500e-01  8.065592e-01
3-30-3:1-7:4  -15.109714 -1.357499e+00  3.437500e-01  8.065592e-01
3-30-3:3-22:5 -15.033712 -6.794273e-01  3.437500e-01  8.065592e-01
3-33:1-14:6   -15.109714 -1.357499e+00  3.437500e-01  8.065592e-01
3-49:3-3:3    -15.109714 -1.357499e+00  3.437500e-01  8.065592e-01
3-49:3-3:5    -15.033712 -6.794273e-01  3.437500e-01  8.065592e-01
3-49:4-17:6   -15.109714 -1.357499e+00  3.437500e-01  8.065592e-01
3-49:5-12:3   -15.109714 -1.357499e+00  3.437500e-01  8.065592e-01
3-53:3-16:5   -15.109714 -1.357499e+00  3.437500e-01  8.065592e-01
3-64:3-22:3   -15.033712 -6.794273e-01  3.437500e-01  8.065592e-01
3-64:3-9:5    -15.033712 -6.794273e-01  3.437500e-01  8.065592e-01
3-66:1-7:4    -15.033712 -6.794273e-01  3.437500e-01  8.065592e-01
3-72:1-26:5   -15.033712 -6.794273e-01  3.437500e-01  8.065592e-01
3-72:2-8:3    -15.109714 -1.357499e+00  3.437500e-01  8.065592e-01
3-73:2-15:4   -15.033712 -6.794273e-01  3.437500e-01  8.065592e-01
3-9:4-4:4     -15.109714 -1.357499e+00  3.437500e-01  8.065592e-01
4-30-4:1-14:4 -15.109714 -1.357499e+00  3.437500e-01  8.065592e-01
4-4:6-6:3     -15.033712 -6.794273e-01  3.437500e-01  8.065592e-01
4-59:1-14:3   -15.109714 -1.357499e+00  3.437500e-01  8.065592e-01
4-59:6-13:2   -15.109714 -1.357499e+00  3.437500e-01  8.065592e-01
4-61:2-2:3    -15.109714 -1.357499e+00  3.437500e-01  8.065592e-01
1-58:5-5:6    -14.998518  8.648933e-01  3.437500e-01  8.065592e-01
2-70:3-16:5   -14.998518  8.648933e-01  3.437500e-01  8.065592e-01
3-11:6-25:4   -14.998518  8.648933e-01  3.437500e-01  8.065592e-01
3-13:3-16:3   -14.998518  8.648933e-01  3.437500e-01  8.065592e-01
3-33:1-7:5    -14.998518  8.648933e-01  3.437500e-01  8.065592e-01
3-53:6-19:1   -14.998518  8.648933e-01  3.437500e-01  8.065592e-01
3-64:2-21:6   -14.998518  8.648933e-01  3.437500e-01  8.065592e-01
3-72:7-27:3   -14.998518  8.648933e-01  3.437500e-01  8.065592e-01
3-74:5-12:1   -14.998518  8.648933e-01  3.437500e-01  8.065592e-01
3-7:2-2:1     -14.998518  8.648933e-01  3.437500e-01  8.065592e-01
4-30-4:2-15:6 -14.998518  8.648933e-01  3.437500e-01  8.065592e-01
4-39:6-19:3   -14.998518  8.648933e-01  3.437500e-01  8.065592e-01
3-53:3-9:6    -13.440779 -4.644144e-01  3.449285e-01  8.074843e-01
1-69:1-1:3    -13.448750  4.904977e-01  3.449285e-01  8.074843e-01
2-70:2-8:6    -13.448750  4.904977e-01  3.449285e-01  8.074843e-01
2-70:3-22:5   -13.448750  4.904977e-01  3.449285e-01  8.074843e-01
3-15:2-15:6   -13.448750  4.904977e-01  3.449285e-01  8.074843e-01
3-53:2-21:6   -13.448750  4.904977e-01  3.449285e-01  8.074843e-01
3-72:5-24:4   -13.448750  4.904977e-01  3.449285e-01  8.074843e-01
3-30:1-26:4   -10.218351  1.666601e-01  3.466296e-01  8.109432e-01
5-51:1-26:6   -10.018206 -1.581904e-01  3.466310e-01  8.109432e-01
1-46:1-1:6    -12.874554 -5.018891e-01  3.488889e-01  8.153232e-01
3-23:3-10:1   -12.874554 -5.018891e-01  3.488889e-01  8.153232e-01
3-48:3-22:1   -12.891011  4.360500e-01  3.488889e-01  8.153232e-01
5-a:5-12:4    -12.004987 -3.179708e-01  3.491818e-01  8.153232e-01
1-18:2-8:6    -12.024751 -3.574992e-01  3.491818e-01  8.153232e-01
1-69:1-7:4    -12.024751 -3.574992e-01  3.491818e-01  8.153232e-01
1-24:3-10:4   -12.413555 -4.099666e-01  3.496820e-01  8.159623e-01
3-7:5-12:5    -12.433876  3.794664e-01  3.496820e-01  8.159623e-01
1-69:2-21:6   -11.349677 -2.822110e-01  3.511254e-01  8.190653e-01
3-21:4-4:4    -11.640414 -2.960986e-01  3.533280e-01  8.239367e-01
3-7:1-26:6    -11.965986 -3.190250e-01  3.556992e-01  8.291980e-01
3-21:5-5:4    -10.147803 -1.721441e-01  3.559334e-01  8.294756e-01
3-21:6-6:6    -12.362008 -4.081252e-01  3.581433e-01  8.340862e-01
5-51:3-9:3    -12.362008 -4.081252e-01  3.581433e-01  8.340862e-01
3-21:2-15:6   -11.610027 -2.973782e-01  3.583976e-01  8.341395e-01
3-48:2-15:6   -11.629391  2.772164e-01  3.583976e-01  8.341395e-01
1-2:5-12:5    -14.033712 -6.794273e-01  3.592834e-01  8.345843e-01
1-46:7-27:4   -14.033712 -6.794273e-01  3.592834e-01  8.345843e-01
3-23:3-16:1   -14.033712 -6.794273e-01  3.592834e-01  8.345843e-01
2-26:2-2:6    -14.051975  7.579781e-01  3.592834e-01  8.345843e-01
4-31:3-22:3   -14.051975  7.579781e-01  3.592834e-01  8.345843e-01
6-1:1-7:3     -14.051975  7.579781e-01  3.592834e-01  8.345843e-01
1-3:4-17:5    -12.817233  3.973883e-01  3.603777e-01  8.363175e-01
2-5:5-12:6    -12.802359 -3.574992e-01  3.603777e-01  8.363175e-01
3-53:5-12:4   -12.802359 -3.574992e-01  3.603777e-01  8.363175e-01
4-34:3-3:4    -10.115372 -1.762589e-01  3.613359e-01  8.372547e-01
3-33:3-9:6    -13.337554 -4.570348e-01  3.615946e-01  8.372547e-01
3-33:5-12:6   -13.337554 -4.570348e-01  3.615946e-01  8.372547e-01
3-48:3-9:3    -13.337554 -4.570348e-01  3.615946e-01  8.372547e-01
1-18:3-3:1    -13.372748  6.425008e-01  3.615946e-01  8.372547e-01
3-15:5-12:6   -13.372748  6.425008e-01  3.615946e-01  8.372547e-01
3-64:2-8:4    -13.372748  6.425008e-01  3.615946e-01  8.372547e-01
3-7:6-19:6    -11.580267 -2.986055e-01  3.633542e-01  8.407888e-01
3-74:5-24:4   -11.598530  2.639892e-01  3.633542e-01  8.407888e-01
1-69:3-22:3   -11.272912  2.566097e-01  3.672967e-01  8.496389e-01
2-5:5-5:6     -11.910223  3.030144e-01  3.681876e-01  8.511535e-01
5-a:5-12:6    -11.910223  3.030144e-01  3.681876e-01  8.511535e-01
4-31:2-2:6    -12.735245 -3.574992e-01  3.712980e-01  8.570070e-01
6-1:3-22:5    -11.854936 -3.218753e-01  3.741744e-01  8.570070e-01
4-34:2-2:5    -10.456303 -1.684653e-01  3.742252e-01  8.570070e-01
1-18:2-8:1    -16.194676  1.642501e+00  3.750000e-01  8.570070e-01
1-24:3-22:1   -16.194676  1.642501e+00  3.750000e-01  8.570070e-01
1-3:3-22:2    -16.194676  1.642501e+00  3.750000e-01  8.570070e-01
1-46:1-1:3    -16.194676  1.642501e+00  3.750000e-01  8.570070e-01
1-46:2-15:1   -16.194676  1.642501e+00  3.750000e-01  8.570070e-01
1-58:2-21:5   -16.194676  1.642501e+00  3.750000e-01  8.570070e-01
1-58:3-10:3   -16.194676  1.642501e+00  3.750000e-01  8.570070e-01
1-69:4-17:1   -16.194676  1.642501e+00  3.750000e-01  8.570070e-01
2-70:5-5:1    -16.194676  1.642501e+00  3.750000e-01  8.570070e-01
3-11:1-7:5    -16.194676  1.642501e+00  3.750000e-01  8.570070e-01
3-13:1-14:6   -16.194676  1.642501e+00  3.750000e-01  8.570070e-01
3-20:2-15:6   -16.194676  1.642501e+00  3.750000e-01  8.570070e-01
3-21:6-13:2   -16.194676  1.642501e+00  3.750000e-01  8.570070e-01
3-30:3-10:1   -16.194676  1.642501e+00  3.750000e-01  8.570070e-01
3-33:1-14:3   -16.194676  1.642501e+00  3.750000e-01  8.570070e-01
3-49:2-8:5    -16.194676  1.642501e+00  3.750000e-01  8.570070e-01
3-53:6-6:3    -16.194676  1.642501e+00  3.750000e-01  8.570070e-01
3-64:4-17:5   -16.194676  1.642501e+00  3.750000e-01  8.570070e-01
3-64:4-17:6   -16.194676  1.642501e+00  3.750000e-01  8.570070e-01
3-72:6-19:5   -16.194676  1.642501e+00  3.750000e-01  8.570070e-01
3-73:4-23:5   -16.194676  1.642501e+00  3.750000e-01  8.570070e-01
3-74:4-23:3   -16.194676  1.642501e+00  3.750000e-01  8.570070e-01
3-7:4-17:3    -16.194676  1.642501e+00  3.750000e-01  8.570070e-01
3-h:1-26:5    -16.194676  1.642501e+00  3.750000e-01  8.570070e-01
3-h:3-22:6    -16.194676  1.642501e+00  3.750000e-01  8.570070e-01
4-30-4:1-26:6 -16.194676  1.642501e+00  3.750000e-01  8.570070e-01
4-30-4:6-13:1 -16.194676  1.642501e+00  3.750000e-01  8.570070e-01
4-31:1-1:1    -16.194676  1.642501e+00  3.750000e-01  8.570070e-01
4-34:1-14:6   -16.194676  1.642501e+00  3.750000e-01  8.570070e-01
4-34:2-15:2   -16.194676  1.642501e+00  3.750000e-01  8.570070e-01
4-59:4-17:2   -16.194676  1.642501e+00  3.750000e-01  8.570070e-01
4-b:4-23:1    -16.194676  1.642501e+00  3.750000e-01  8.570070e-01
5-a:4-23:5    -16.194676  1.642501e+00  3.750000e-01  8.570070e-01
3-7:2-2:4      -9.850989  1.549508e-01  3.762903e-01  8.596833e-01
1-18:1-26:5   -10.451196  1.779947e-01  3.764471e-01  8.597690e-01
3-33:3-16:6   -13.241231 -4.506086e-01  3.770856e-01  8.604093e-01
3-72:1-1:6    -13.241231 -4.506086e-01  3.770856e-01  8.604093e-01
4-61:4-4:6    -13.268802  5.753866e-01  3.770856e-01  8.604093e-01
3-11:2-15:5   -13.879998 -6.470058e-01  3.833103e-01  8.721278e-01
3-11:4-17:5   -13.879998 -6.470058e-01  3.833103e-01  8.721278e-01
3-49:6-25:4   -13.879998 -6.470058e-01  3.833103e-01  8.721278e-01
3-73:5-24:4   -13.879998 -6.470058e-01  3.833103e-01  8.721278e-01
3-7:1-1:5     -13.879998 -6.470058e-01  3.833103e-01  8.721278e-01
3-13:2-15:5   -13.887321  6.425008e-01  3.833103e-01  8.721278e-01
3-49:1-1:4    -13.887321  6.425008e-01  3.833103e-01  8.721278e-01
3-49:5-5:5    -13.887321  6.425008e-01  3.833103e-01  8.721278e-01
4-b:4-17:6    -13.887321  6.425008e-01  3.833103e-01  8.721278e-01
1-24:2-15:4   -14.741231 -6.205336e-01  3.876953e-01  8.771211e-01
1-58:5-24:4   -14.741231 -6.205336e-01  3.876953e-01  8.771211e-01
3-30-3:3-3:5  -14.741231 -6.205336e-01  3.876953e-01  8.771211e-01
3-49:3-16:6   -14.741231 -6.205336e-01  3.876953e-01  8.771211e-01
3-49:6-6:6    -14.741231 -6.205336e-01  3.876953e-01  8.771211e-01
3-66:6-19:6   -14.741231 -6.205336e-01  3.876953e-01  8.771211e-01
4-30-4:3-22:3 -14.741231 -6.205336e-01  3.876953e-01  8.771211e-01
4-59:5-12:3   -14.741231 -6.205336e-01  3.876953e-01  8.771211e-01
5-a:3-16:5    -14.741231 -6.205336e-01  3.876953e-01  8.771211e-01
5-a:5-5:5     -14.741231 -6.205336e-01  3.876953e-01  8.771211e-01
1-58:2-2:5    -14.817233  1.227463e+00  3.876953e-01  8.771211e-01
2-70:6-6:5    -14.817233  1.227463e+00  3.876953e-01  8.771211e-01
3-15:6-6:3    -14.817233  1.227463e+00  3.876953e-01  8.771211e-01
3-53:4-4:5    -14.817233  1.227463e+00  3.876953e-01  8.771211e-01
3-74:6-25:6   -14.817233  1.227463e+00  3.876953e-01  8.771211e-01
3-7:6-25:6    -14.817233  1.227463e+00  3.876953e-01  8.771211e-01
5-a:1-26:3    -14.817233  1.227463e+00  3.876953e-01  8.771211e-01
5-a:4-23:4    -14.817233  1.227463e+00  3.876953e-01  8.771211e-01
3-48:3-22:3   -12.176590  3.909621e-01  3.890525e-01  8.799153e-01
3-15:4-4:4    -13.150945 -4.449620e-01  3.915283e-01  8.852371e-01
3-7:6-6:4     -10.347933  1.660628e-01  3.934338e-01  8.892665e-01
3-48:2-8:6    -12.550820 -3.574992e-01  4.010620e-01  9.053726e-01
1-3:1-14:4    -12.570713  3.945733e-01  4.010620e-01  9.053726e-01
3-13:3-22:4   -12.570713  3.945733e-01  4.010620e-01  9.053726e-01
6-1:4-17:5    -12.570713  3.945733e-01  4.010620e-01  9.053726e-01
3-7:2-15:4    -10.527260  1.926979e-01  4.020236e-01  9.072593e-01
3-7:3-3:5     -12.104100  3.138781e-01  4.029631e-01  9.090948e-01
1-69:5-5:6    -10.512883  1.873062e-01  4.043074e-01  9.103438e-01
4-30-2:5-24:4 -13.741231  5.493914e-01  4.048729e-01  9.103438e-01
4-b:4-23:5    -13.741231  5.493914e-01  4.048729e-01  9.103438e-01
1-24:3-3:5    -13.741231 -6.205336e-01  4.048729e-01  9.103438e-01
3-13:3-10:6   -13.741231 -6.205336e-01  4.048729e-01  9.103438e-01
3-13:3-16:6   -13.741231 -6.205336e-01  4.048729e-01  9.103438e-01
3-66:5-12:4   -13.741231 -6.205336e-01  4.048729e-01  9.103438e-01
4-34:1-7:6    -13.741231 -6.205336e-01  4.048729e-01  9.103438e-01
1-46:5-5:5    -13.082676  4.656231e-01  4.050322e-01  9.103438e-01
1-46:6-6:6    -13.082676  4.656231e-01  4.050322e-01  9.103438e-01
3-11:1-1:4    -13.082676  4.656231e-01  4.050322e-01  9.103438e-01
6-1:4-23:5    -13.082676  4.656231e-01  4.050322e-01  9.103438e-01
3-33:6-6:4    -12.061283  2.945775e-01  4.095794e-01  9.202769e-01
1-46:3-9:5    -12.494237 -3.574992e-01  4.101027e-01  9.208786e-01
2-70:4-17:4   -12.511515  3.649669e-01  4.101027e-01  9.208786e-01
6-1:3-22:6    -11.307283  2.473629e-01  4.114232e-01  9.235561e-01
3-48:1-1:4    -11.265686 -2.154802e-01  4.152852e-01  9.319351e-01
3-33:3-3:6    -12.019759  2.763729e-01  4.159852e-01  9.326349e-01
3-53:3-3:4    -11.985750 -2.794967e-01  4.159852e-01  9.326349e-01
4-59:1-14:5   -12.019759  2.763729e-01  4.159852e-01  9.326349e-01
3-21:5-24:5   -12.985750 -4.355017e-01  4.176922e-01  9.352983e-01
3-64:1-1:4    -12.998518  4.201084e-01  4.176922e-01  9.352983e-01
3-9:3-3:6     -12.998518  4.201084e-01  4.176922e-01  9.352983e-01
4-b:3-9:5     -12.998518  4.201084e-01  4.176922e-01  9.352983e-01
1-18:1-7:4    -11.947249 -2.815503e-01  4.221911e-01  9.450787e-01
2-26:2-15:4   -14.498518 -5.798916e-01  4.239502e-01  9.460783e-01
3-13:3-10:3   -14.498518 -5.798916e-01  4.239502e-01  9.460783e-01
3-21:2-21:1   -14.498518 -5.798916e-01  4.239502e-01  9.460783e-01
3-23:3-3:1    -14.498518 -5.798916e-01  4.239502e-01  9.460783e-01
3-30-3:3-3:6  -14.498518 -5.798916e-01  4.239502e-01  9.460783e-01
3-48:2-15:3   -14.498518 -5.798916e-01  4.239502e-01  9.460783e-01
4-30-2:3-16:5 -14.498518 -5.798916e-01  4.239502e-01  9.460783e-01
4-39:2-21:1   -14.498518 -5.798916e-01  4.239502e-01  9.460783e-01
4-61:6-13:3   -14.498518 -5.798916e-01  4.239502e-01  9.460783e-01
3-30:2-21:3   -14.533712  9.644289e-01  4.239502e-01  9.460783e-01
3-15:4-17:6   -13.614741 -5.985073e-01  4.243562e-01  9.461057e-01
3-72:1-1:4    -13.614741 -5.985073e-01  4.243562e-01  9.461057e-01
3-9:2-21:4    -13.614741 -5.985073e-01  4.243562e-01  9.461057e-01
4-4:6-6:4     -11.556614  2.747690e-01  4.261600e-01  9.498335e-01
4-59:2-21:6   -11.196263 -2.221473e-01  4.264395e-01  9.501626e-01
4-39:4-4:5    -12.362008 -3.068731e-01  4.270429e-01  9.512129e-01
3-74:5-12:4   -10.366017  1.601081e-01  4.278516e-01  9.527199e-01
6-1:5-24:6    -11.130035 -2.282161e-01  4.369905e-01  9.727696e-01
3-7:1-26:3    -12.844457  3.429406e-01  4.407991e-01  9.809446e-01
3-53:6-19:6   -13.494237 -3.574992e-01  4.420683e-01  9.825558e-01
4-61:1-7:5    -13.494237 -3.574992e-01  4.420683e-01  9.825558e-01
1-18:6-25:4   -13.489981  4.080356e-01  4.420683e-01  9.825558e-01
3-15:3-9:6    -13.489981  4.080356e-01  4.420683e-01  9.825558e-01
3-74:2-8:6    -12.773501  3.099255e-01  4.513808e-01  1.000000e+00
3-7:4-17:5    -12.773501  3.099255e-01  4.513808e-01  1.000000e+00
1-18:5-24:1   -15.533712  9.644289e-01  4.531250e-01  1.000000e+00
2-26:1-1:4    -15.533712  9.644289e-01  4.531250e-01  1.000000e+00
2-5:7-27:5    -15.533712  9.644289e-01  4.531250e-01  1.000000e+00
2-70:2-15:1   -15.533712  9.644289e-01  4.531250e-01  1.000000e+00
3-11:2-2:1    -15.533712  9.644289e-01  4.531250e-01  1.000000e+00
3-11:4-4:5    -15.533712  9.644289e-01  4.531250e-01  1.000000e+00
3-13:6-6:6    -15.533712  9.644289e-01  4.531250e-01  1.000000e+00
3-20:3-22:3   -15.533712  9.644289e-01  4.531250e-01  1.000000e+00
3-20:5-5:6    -15.533712  9.644289e-01  4.531250e-01  1.000000e+00
3-30:1-26:1   -15.533712  9.644289e-01  4.531250e-01  1.000000e+00
3-66:3-10:1   -15.533712  9.644289e-01  4.531250e-01  1.000000e+00
3-74:6-13:2   -15.533712  9.644289e-01  4.531250e-01  1.000000e+00
3-7:6-6:1     -15.533712  9.644289e-01  4.531250e-01  1.000000e+00
4-61:4-23:3   -15.533712  9.644289e-01  4.531250e-01  1.000000e+00
5-a:1-26:5    -15.533712  9.644289e-01  4.531250e-01  1.000000e+00
1-18:2-21:1   -14.290999 -5.501442e-01  4.544983e-01  1.000000e+00
1-2:5-5:3     -14.290999 -5.501442e-01  4.544983e-01  1.000000e+00
2-5:1-7:1     -14.290999 -5.501442e-01  4.544983e-01  1.000000e+00
2-70:1-14:4   -14.290999 -5.501442e-01  4.544983e-01  1.000000e+00
2-70:5-12:3   -14.290999 -5.501442e-01  4.544983e-01  1.000000e+00
3-13:5-24:4   -14.290999 -5.501442e-01  4.544983e-01  1.000000e+00
3-7:3-16:1    -14.290999 -5.501442e-01  4.544983e-01  1.000000e+00
4-31:6-19:6   -14.290999 -5.501442e-01  4.544983e-01  1.000000e+00
4-61:3-3:1    -14.290999 -5.501442e-01  4.544983e-01  1.000000e+00
1-3:1-14:6    -14.303997  7.800044e-01  4.544983e-01  1.000000e+00
3-11:2-21:6   -14.303997  7.800044e-01  4.544983e-01  1.000000e+00
3-13:3-22:6   -14.303997  7.800044e-01  4.544983e-01  1.000000e+00
3-53:2-2:3    -14.303997  7.800044e-01  4.544983e-01  1.000000e+00
3-64:5-12:5   -14.303997  7.800044e-01  4.544983e-01  1.000000e+00
3-7:3-9:3     -14.303997  7.800044e-01  4.544983e-01  1.000000e+00
4-31:4-4:6    -14.303997  7.800044e-01  4.544983e-01  1.000000e+00
2-5:3-10:6    -11.007021 -1.992371e-01  4.564822e-01  1.000000e+00
3-15:1-7:4    -12.172479 -3.131050e-01  4.570208e-01  1.000000e+00
1-69:3-10:4    -9.943136  1.231267e-01  4.574399e-01  1.000000e+00
1-3:4-17:4    -11.342508  2.376591e-01  4.596914e-01  1.000000e+00
3-23:3-22:1   -11.317233  2.274633e-01  4.634882e-01  1.000000e+00
3-30:5-12:6   -12.165681  2.996131e-01  4.638176e-01  1.000000e+00
1-2:1-26:4    -10.949878 -1.673963e-01  4.655090e-01  1.000000e+00
3-48:1-26:4   -10.359459 -1.429051e-01  4.663895e-01  1.000000e+00
3-7:1-1:4     -11.278231 -1.903892e-01  4.672071e-01  1.000000e+00
2-5:2-2:4      -9.267120 -9.121910e-02  4.684704e-01  1.000000e+00
5-51:5-24:4   -10.626341  1.716101e-01  4.694208e-01  1.000000e+00
1-3:5-12:5    -12.121074  2.799308e-01  4.703685e-01  1.000000e+00
6-1:3-9:5     -12.656269  3.794664e-01  4.708790e-01  1.000000e+00
3-74:3-22:4   -10.080718  1.296881e-01  4.725623e-01  1.000000e+00
3-74:1-7:6    -13.303997  5.049973e-01  4.731297e-01  1.000000e+00
1-24:3-3:6    -13.287786 -3.574992e-01  4.731297e-01  1.000000e+00
3-7:1-14:6    -13.287786 -3.574992e-01  4.731297e-01  1.000000e+00
3-15:4-23:4   -12.045072 -3.168572e-01  4.766878e-01  1.000000e+00
5-a:3-10:6    -11.208186 -1.983006e-01  4.779219e-01  1.000000e+00
3-13:3-16:4   -14.109714 -5.274242e-01  4.806824e-01  1.000000e+00
3-64:1-26:6   -14.109714 -5.274242e-01  4.806824e-01  1.000000e+00
3-72:6-13:6   -14.109714 -5.274242e-01  4.806824e-01  1.000000e+00
3-74:1-14:5   -14.109714 -5.274242e-01  4.806824e-01  1.000000e+00
3-7:2-15:3    -14.109714 -5.274242e-01  4.806824e-01  1.000000e+00
4-31:5-24:5   -14.109714 -5.274242e-01  4.806824e-01  1.000000e+00
5-a:2-15:5    -14.109714 -5.274242e-01  4.806824e-01  1.000000e+00
3-13:3-3:4    -14.109714  6.425008e-01  4.806824e-01  1.000000e+00
5-a:4-23:6    -14.109714  6.425008e-01  4.806824e-01  1.000000e+00
1-3:4-23:4    -12.035970  2.439515e-01  4.827886e-01  1.000000e+00
3-72:3-22:4   -12.035970  2.439515e-01  4.827886e-01  1.000000e+00
4-59:4-23:5   -11.568344  2.513101e-01  4.841184e-01  1.000000e+00
3-48:5-5:3    -13.206036  4.498558e-01  4.868502e-01  1.000000e+00
3-33:1-7:4    -13.194676 -3.574992e-01  4.868502e-01  1.000000e+00
3-43:3-9:4    -13.194676 -3.574992e-01  4.868502e-01  1.000000e+00
3-7:2-8:6     -13.194676 -3.574992e-01  4.868502e-01  1.000000e+00
4-31:3-9:6    -13.194676 -3.574992e-01  4.868502e-01  1.000000e+00
1-69:6-19:5   -11.538802  2.391451e-01  4.884345e-01  1.000000e+00
3-30:4-17:4   -11.538802  2.391451e-01  4.884345e-01  1.000000e+00
3-48:6-19:6   -11.967013 -2.420219e-01  4.886830e-01  1.000000e+00
3-7:4-4:4     -11.134072  2.009911e-01  4.912625e-01  1.000000e+00
4-61:3-3:6    -11.928986 -2.450244e-01  4.943823e-01  1.000000e+00
1-3:7-27:4    -13.107214 -3.574992e-01  4.995598e-01  1.000000e+00
3-13:2-8:6    -13.114741  4.014927e-01  4.995598e-01  1.000000e+00
4-59:4-4:5    -11.891937 -2.478747e-01  4.998969e-01  1.000000e+00
1-18:1-14:3   -33.194740  3.364263e+01  5.000000e-01  1.000000e+00
1-18:6-25:1   -33.194740  3.364263e+01  5.000000e-01  1.000000e+00
1-24:1-7:6    -33.194740  3.364263e+01  5.000000e-01  1.000000e+00
1-24:3-16:1   -33.194740  3.364263e+01  5.000000e-01  1.000000e+00
1-24:5-12:3   -33.194740  3.364263e+01  5.000000e-01  1.000000e+00
1-24:5-24:5   -33.194740  3.364263e+01  5.000000e-01  1.000000e+00
1-24:6-25:1   -33.194740  3.364263e+01  5.000000e-01  1.000000e+00
1-2:1-1:1     -33.194740  3.364263e+01  5.000000e-01  1.000000e+00
1-2:1-20:3    -33.194740  3.364263e+01  5.000000e-01  1.000000e+00
1-2:1-20:5    -33.194740  3.364263e+01  5.000000e-01  1.000000e+00
1-2:2-15:2    -33.194740  3.364263e+01  5.000000e-01  1.000000e+00
1-2:2-8:3     -33.194740  3.364263e+01  5.000000e-01  1.000000e+00
1-2:3-9:1     -33.194740  3.364263e+01  5.000000e-01  1.000000e+00
1-2:6-19:2    -33.194740  3.364263e+01  5.000000e-01  1.000000e+00
1-3:4-23:3    -33.194740  3.364263e+01  5.000000e-01  1.000000e+00
1-3:5-24:2    -33.194740  3.364263e+01  5.000000e-01  1.000000e+00
1-3:5-5:2     -33.194740  3.364263e+01  5.000000e-01  1.000000e+00
1-46:1-1:1    -33.194740  3.364263e+01  5.000000e-01  1.000000e+00
1-46:2-8:1    -33.194740  3.364263e+01  5.000000e-01  1.000000e+00
1-58:1-14:5   -33.194740  3.364263e+01  5.000000e-01  1.000000e+00
1-58:1-20:6   -33.194740  3.364263e+01  5.000000e-01  1.000000e+00
1-58:4-17:5   -33.194740  3.364263e+01  5.000000e-01  1.000000e+00
1-58:5-12:3   -33.194740  3.364263e+01  5.000000e-01  1.000000e+00
1-58:6-19:1   -33.194740  3.364263e+01  5.000000e-01  1.000000e+00
1-69:1-7:3    -33.194740  3.364263e+01  5.000000e-01  1.000000e+00
1-8:1-14:5    -33.194740  3.364263e+01  5.000000e-01  1.000000e+00
1-8:1-1:6     -33.194740  3.364263e+01  5.000000e-01  1.000000e+00
1-8:5-24:3    -33.194740  3.364263e+01  5.000000e-01  1.000000e+00
1-8:5-5:2     -33.194740  3.364263e+01  5.000000e-01  1.000000e+00
1-f:3-10:5    -33.194740  3.364263e+01  5.000000e-01  1.000000e+00
1-f:3-9:4     -33.194740  3.364263e+01  5.000000e-01  1.000000e+00
1-NL1:2-2:4   -33.194740  3.364263e+01  5.000000e-01  1.000000e+00
1-NL1:7-27:4  -33.194740  3.364263e+01  5.000000e-01  1.000000e+00
2-26:3-16:6   -33.194740  3.364263e+01  5.000000e-01  1.000000e+00
2-26:5-24:5   -33.194740  3.364263e+01  5.000000e-01  1.000000e+00
2-26:5-24:6   -33.194740  3.364263e+01  5.000000e-01  1.000000e+00
2-26:6-19:5   -33.194740  3.364263e+01  5.000000e-01  1.000000e+00
2-5:1-14:2    -33.194740  3.364263e+01  5.000000e-01  1.000000e+00
2-5:3-10:2    -33.194740  3.364263e+01  5.000000e-01  1.000000e+00
2-5:3-16:2    -33.194740  3.364263e+01  5.000000e-01  1.000000e+00
2-5:6-19:2    -33.194740  3.364263e+01  5.000000e-01  1.000000e+00
2-70:1-20:3   -33.194740  3.364263e+01  5.000000e-01  1.000000e+00
2-70:1-20:5   -33.194740  3.364263e+01  5.000000e-01  1.000000e+00
2-70:2-21:1   -33.194740  3.364263e+01  5.000000e-01  1.000000e+00
2-70:3-16:2   -33.194740  3.364263e+01  5.000000e-01  1.000000e+00
2-70:4-23:3   -33.194740  3.364263e+01  5.000000e-01  1.000000e+00
2-70:4-4:3    -33.194740  3.364263e+01  5.000000e-01  1.000000e+00
2-70:5-5:3    -33.194740  3.364263e+01  5.000000e-01  1.000000e+00
3-11:3-3:1    -33.194740  3.364263e+01  5.000000e-01  1.000000e+00
3-13:2-2:3    -33.194740  3.364263e+01  5.000000e-01  1.000000e+00
3-13:4-17:4   -33.194740  3.364263e+01  5.000000e-01  1.000000e+00
3-13:4-17:6   -33.194740  3.364263e+01  5.000000e-01  1.000000e+00
3-13:4-4:6    -33.194740  3.364263e+01  5.000000e-01  1.000000e+00
3-13:6-19:1   -33.194740  3.364263e+01  5.000000e-01  1.000000e+00
3-13:6-25:6   -33.194740  3.364263e+01  5.000000e-01  1.000000e+00
3-15:1-1:3    -33.194740  3.364263e+01  5.000000e-01  1.000000e+00
3-15:2-15:1   -33.194740  3.364263e+01  5.000000e-01  1.000000e+00
3-15:6-25:3   -33.194740  3.364263e+01  5.000000e-01  1.000000e+00
3-15:7-27:6   -33.194740  3.364263e+01  5.000000e-01  1.000000e+00
3-19:6-13:6   -33.194740  3.364263e+01  5.000000e-01  1.000000e+00
3-20:4-17:3   -33.194740  3.364263e+01  5.000000e-01  1.000000e+00
3-20:4-17:4   -33.194740  3.364263e+01  5.000000e-01  1.000000e+00
3-21:1-7:1    -33.194740  3.364263e+01  5.000000e-01  1.000000e+00
3-21:2-2:2    -33.194740  3.364263e+01  5.000000e-01  1.000000e+00
3-21:6-6:1    -33.194740  3.364263e+01  5.000000e-01  1.000000e+00
3-23:3-16:2   -33.194740  3.364263e+01  5.000000e-01  1.000000e+00
3-23:6-13:2   -33.194740  3.364263e+01  5.000000e-01  1.000000e+00
3-30:1-14:3   -33.194740  3.364263e+01  5.000000e-01  1.000000e+00
3-30:6-25:1   -33.194740  3.364263e+01  5.000000e-01  1.000000e+00
3-30:7-27:3   -33.194740  3.364263e+01  5.000000e-01  1.000000e+00
3-33:5-24:1   -33.194740  3.364263e+01  5.000000e-01  1.000000e+00
3-33:5-5:1    -33.194740  3.364263e+01  5.000000e-01  1.000000e+00
3-33:6-25:2   -33.194740  3.364263e+01  5.000000e-01  1.000000e+00
3-33:7-27:6   -33.194740  3.364263e+01  5.000000e-01  1.000000e+00
3-43:5-5:1    -33.194740  3.364263e+01  5.000000e-01  1.000000e+00
3-48:1-26:2   -33.194740  3.364263e+01  5.000000e-01  1.000000e+00
3-48:3-16:2   -33.194740  3.364263e+01  5.000000e-01  1.000000e+00
3-48:5-24:1   -33.194740  3.364263e+01  5.000000e-01  1.000000e+00
3-49:1-14:5   -33.194740  3.364263e+01  5.000000e-01  1.000000e+00
3-49:1-20:5   -33.194740  3.364263e+01  5.000000e-01  1.000000e+00
3-49:1-7:5    -33.194740  3.364263e+01  5.000000e-01  1.000000e+00
3-49:2-8:1    -33.194740  3.364263e+01  5.000000e-01  1.000000e+00
3-49:4-17:3   -33.194740  3.364263e+01  5.000000e-01  1.000000e+00
3-49:6-19:3   -33.194740  3.364263e+01  5.000000e-01  1.000000e+00
3-53:1-1:3    -33.194740  3.364263e+01  5.000000e-01  1.000000e+00
3-53:1-20:4   -33.194740  3.364263e+01  5.000000e-01  1.000000e+00
3-53:1-20:6   -33.194740  3.364263e+01  5.000000e-01  1.000000e+00
3-53:1-7:5    -33.194740  3.364263e+01  5.000000e-01  1.000000e+00
3-53:3-22:1   -33.194740  3.364263e+01  5.000000e-01  1.000000e+00
3-53:5-24:3   -33.194740  3.364263e+01  5.000000e-01  1.000000e+00
3-64:1-7:3    -33.194740  3.364263e+01  5.000000e-01  1.000000e+00
3-64:1-7:5    -33.194740  3.364263e+01  5.000000e-01  1.000000e+00
3-64:2-21:3   -33.194740  3.364263e+01  5.000000e-01  1.000000e+00
3-64:5-24:3   -33.194740  3.364263e+01  5.000000e-01  1.000000e+00
3-64:6-13:1   -33.194740  3.364263e+01  5.000000e-01  1.000000e+00
3-64:6-25:5   -33.194740  3.364263e+01  5.000000e-01  1.000000e+00
3-66:1-20:6   -33.194740  3.364263e+01  5.000000e-01  1.000000e+00
3-66:4-17:3   -33.194740  3.364263e+01  5.000000e-01  1.000000e+00
3-72:2-15:1   -33.194740  3.364263e+01  5.000000e-01  1.000000e+00
3-72:2-15:5   -33.194740  3.364263e+01  5.000000e-01  1.000000e+00
3-72:2-21:5   -33.194740  3.364263e+01  5.000000e-01  1.000000e+00
3-72:4-17:2   -33.194740  3.364263e+01  5.000000e-01  1.000000e+00
3-72:6-19:1   -33.194740  3.364263e+01  5.000000e-01  1.000000e+00
3-72:6-25:6   -33.194740  3.364263e+01  5.000000e-01  1.000000e+00
3-73:1-26:3   -33.194740  3.364263e+01  5.000000e-01  1.000000e+00
3-73:4-23:6   -33.194740  3.364263e+01  5.000000e-01  1.000000e+00
3-74:2-21:1   -33.194740  3.364263e+01  5.000000e-01  1.000000e+00
3-74:7-27:1   -33.194740  3.364263e+01  5.000000e-01  1.000000e+00
3-7:3-10:2    -33.194740  3.364263e+01  5.000000e-01  1.000000e+00
3-7:3-22:2    -33.194740  3.364263e+01  5.000000e-01  1.000000e+00
3-7:4-17:2    -33.194740  3.364263e+01  5.000000e-01  1.000000e+00
3-7:4-4:2     -33.194740  3.364263e+01  5.000000e-01  1.000000e+00
3-7:7-27:6    -33.194740  3.364263e+01  5.000000e-01  1.000000e+00
3-9:3-3:3     -33.194740  3.364263e+01  5.000000e-01  1.000000e+00
3-9:3-9:3     -33.194740  3.364263e+01  5.000000e-01  1.000000e+00
3-9:5-5:1     -33.194740  3.364263e+01  5.000000e-01  1.000000e+00
3-9:7-27:3    -33.194740  3.364263e+01  5.000000e-01  1.000000e+00
3-h:1-14:6    -33.194740  3.364263e+01  5.000000e-01  1.000000e+00
3-h:1-1:4     -33.194740  3.364263e+01  5.000000e-01  1.000000e+00
3-h:1-7:5     -33.194740  3.364263e+01  5.000000e-01  1.000000e+00
3-h:6-25:4    -33.194740  3.364263e+01  5.000000e-01  1.000000e+00
4-28:1-26:4   -33.194740  3.364263e+01  5.000000e-01  1.000000e+00
4-28:1-7:4    -33.194740  3.364263e+01  5.000000e-01  1.000000e+00
4-28:2-15:4   -33.194740  3.364263e+01  5.000000e-01  1.000000e+00
4-28:4-17:5   -33.194740  3.364263e+01  5.000000e-01  1.000000e+00
4-28:4-4:4    -33.194740  3.364263e+01  5.000000e-01  1.000000e+00
4-28:5-24:4   -33.194740  3.364263e+01  5.000000e-01  1.000000e+00
4-28:6-13:4   -33.194740  3.364263e+01  5.000000e-01  1.000000e+00
4-30-4:3-10:2 -33.194740  3.364263e+01  5.000000e-01  1.000000e+00
4-31:1-7:3    -33.194740  3.364263e+01  5.000000e-01  1.000000e+00
4-31:3-3:2    -33.194740  3.364263e+01  5.000000e-01  1.000000e+00
4-31:4-4:3    -33.194740  3.364263e+01  5.000000e-01  1.000000e+00
4-31:5-12:1   -33.194740  3.364263e+01  5.000000e-01  1.000000e+00
4-31:7-27:6   -33.194740  3.364263e+01  5.000000e-01  1.000000e+00
4-34:1-1:2    -33.194740  3.364263e+01  5.000000e-01  1.000000e+00
4-34:4-17:2   -33.194740  3.364263e+01  5.000000e-01  1.000000e+00
4-34:4-23:2   -33.194740  3.364263e+01  5.000000e-01  1.000000e+00
4-34:7-27:3   -33.194740  3.364263e+01  5.000000e-01  1.000000e+00
4-39:4-17:2   -33.194740  3.364263e+01  5.000000e-01  1.000000e+00
4-4:1-14:3    -33.194740  3.364263e+01  5.000000e-01  1.000000e+00
4-4:2-15:2    -33.194740  3.364263e+01  5.000000e-01  1.000000e+00
4-4:2-21:1    -33.194740  3.364263e+01  5.000000e-01  1.000000e+00
4-4:3-16:2    -33.194740  3.364263e+01  5.000000e-01  1.000000e+00
4-59:3-22:2   -33.194740  3.364263e+01  5.000000e-01  1.000000e+00
4-61:2-21:2   -33.194740  3.364263e+01  5.000000e-01  1.000000e+00
4-61:5-12:2   -33.194740  3.364263e+01  5.000000e-01  1.000000e+00
4-b:2-8:3     -33.194740  3.364263e+01  5.000000e-01  1.000000e+00
4-b:3-3:2     -33.194740  3.364263e+01  5.000000e-01  1.000000e+00
4-b:5-12:1    -33.194740  3.364263e+01  5.000000e-01  1.000000e+00
4-b:6-19:1    -33.194740  3.364263e+01  5.000000e-01  1.000000e+00
4-b:6-6:3     -33.194740  3.364263e+01  5.000000e-01  1.000000e+00
5-51:1-1:1    -33.194740  3.364263e+01  5.000000e-01  1.000000e+00
5-51:3-16:1   -33.194740  3.364263e+01  5.000000e-01  1.000000e+00
5-51:4-4:2    -33.194740  3.364263e+01  5.000000e-01  1.000000e+00
5-51:6-25:3   -33.194740  3.364263e+01  5.000000e-01  1.000000e+00
5-a:2-21:1    -33.194740  3.364263e+01  5.000000e-01  1.000000e+00
5-a:3-22:1    -33.194740  3.364263e+01  5.000000e-01  1.000000e+00
5-a:5-12:3    -33.194740  3.364263e+01  5.000000e-01  1.000000e+00
5-a:5-24:1    -33.194740  3.364263e+01  5.000000e-01  1.000000e+00
6-1:1-20:3    -33.194740  3.364263e+01  5.000000e-01  1.000000e+00
6-1:2-21:2    -33.194740  3.364263e+01  5.000000e-01  1.000000e+00
7-4-1:5-12:3  -33.194740  3.364263e+01  5.000000e-01  1.000000e+00
1-18:5-5:3    -13.948750 -5.095023e-01  5.034447e-01  1.000000e+00
1-8:6-19:5    -13.948750 -5.095023e-01  5.034447e-01  1.000000e+00
3-21:7-27:4   -13.948750 -5.095023e-01  5.034447e-01  1.000000e+00
3-48:3-16:5   -13.948750 -5.095023e-01  5.034447e-01  1.000000e+00
1-3:2-2:3     -13.940779  5.355856e-01  5.034447e-01  1.000000e+00
3-21:2-15:3   -13.940779  5.355856e-01  5.034447e-01  1.000000e+00
3-53:2-2:5    -13.940779  5.355856e-01  5.034447e-01  1.000000e+00
3-53:4-23:4   -13.940779  5.355856e-01  5.034447e-01  1.000000e+00
3-48:7-27:4   -12.421229  2.705321e-01  5.044038e-01  1.000000e+00
1-18:7-27:5   -15.109714  6.425008e-01  5.078125e-01  1.000000e+00
1-24:3-9:6    -15.109714  6.425008e-01  5.078125e-01  1.000000e+00
3-11:3-22:1   -15.109714  6.425008e-01  5.078125e-01  1.000000e+00
3-13:6-6:4    -15.109714  6.425008e-01  5.078125e-01  1.000000e+00
3-15:3-10:1   -15.109714  6.425008e-01  5.078125e-01  1.000000e+00
3-20:5-5:4    -15.109714  6.425008e-01  5.078125e-01  1.000000e+00
3-21:6-25:3   -15.109714  6.425008e-01  5.078125e-01  1.000000e+00
3-23:4-4:3    -15.109714  6.425008e-01  5.078125e-01  1.000000e+00
3-33:6-19:1   -15.109714  6.425008e-01  5.078125e-01  1.000000e+00
3-33:6-19:5   -15.109714  6.425008e-01  5.078125e-01  1.000000e+00
3-49:6-6:5    -15.109714  6.425008e-01  5.078125e-01  1.000000e+00
3-53:6-19:3   -15.109714  6.425008e-01  5.078125e-01  1.000000e+00
3-72:3-22:5   -15.109714  6.425008e-01  5.078125e-01  1.000000e+00
3-73:2-2:6    -15.109714  6.425008e-01  5.078125e-01  1.000000e+00
3-74:1-26:1   -15.109714  6.425008e-01  5.078125e-01  1.000000e+00
3-74:3-3:3    -15.109714  6.425008e-01  5.078125e-01  1.000000e+00
3-h:6-6:4     -15.109714  6.425008e-01  5.078125e-01  1.000000e+00
4-31:5-5:3    -15.109714  6.425008e-01  5.078125e-01  1.000000e+00
4-59:1-7:1    -15.109714  6.425008e-01  5.078125e-01  1.000000e+00
4-61:5-5:3    -15.109714  6.425008e-01  5.078125e-01  1.000000e+00
5-a:1-7:6     -15.109714  6.425008e-01  5.078125e-01  1.000000e+00
1-18:1-14:5   -15.241231 -1.094465e+00  5.078125e-01  1.000000e+00
1-46:2-2:1    -15.241231 -1.094465e+00  5.078125e-01  1.000000e+00
1-46:3-9:3    -15.241231 -1.094465e+00  5.078125e-01  1.000000e+00
1-69:6-19:1   -15.241231 -1.094465e+00  5.078125e-01  1.000000e+00
1-8:2-8:6     -15.241231 -1.094465e+00  5.078125e-01  1.000000e+00
3-11:2-8:3    -15.241231 -1.094465e+00  5.078125e-01  1.000000e+00
3-13:3-9:6    -15.241231 -1.094465e+00  5.078125e-01  1.000000e+00
3-13:5-12:4   -15.241231 -1.094465e+00  5.078125e-01  1.000000e+00
3-15:6-6:5    -15.241231 -1.094465e+00  5.078125e-01  1.000000e+00
3-48:3-16:1   -15.241231 -1.094465e+00  5.078125e-01  1.000000e+00
3-53:3-10:1   -15.241231 -1.094465e+00  5.078125e-01  1.000000e+00
3-73:6-13:6   -15.241231 -1.094465e+00  5.078125e-01  1.000000e+00
3-h:3-9:4     -15.241231 -1.094465e+00  5.078125e-01  1.000000e+00
4-28:5-12:4   -15.241231 -1.094465e+00  5.078125e-01  1.000000e+00
4-30-4:4-17:5 -15.241231 -1.094465e+00  5.078125e-01  1.000000e+00
4-39:2-2:1    -15.241231 -1.094465e+00  5.078125e-01  1.000000e+00
4-39:5-5:3    -15.241231 -1.094465e+00  5.078125e-01  1.000000e+00
4-59:6-19:2   -15.241231 -1.094465e+00  5.078125e-01  1.000000e+00
4-61:6-13:1   -15.241231 -1.094465e+00  5.078125e-01  1.000000e+00
3-53:1-1:4    -13.029218  3.587079e-01  5.113758e-01  1.000000e+00
3-72:2-21:4   -13.029218  3.587079e-01  5.113758e-01  1.000000e+00
4-31:4-4:4    -13.029218  3.587079e-01  5.113758e-01  1.000000e+00
3-15:1-14:4   -13.024751 -3.574992e-01  5.113758e-01  1.000000e+00
3-21:2-21:3   -13.024751 -3.574992e-01  5.113758e-01  1.000000e+00
1-18:2-2:3    -12.368254  2.482219e-01  5.118423e-01  1.000000e+00
6-1:6-6:5     -12.337554 -2.579635e-01  5.118423e-01  1.000000e+00
1-18:5-24:4   -10.617267  1.534628e-01  5.161096e-01  1.000000e+00
3-23:6-19:3   -12.288588 -2.612839e-01  5.189580e-01  1.000000e+00
6-1:7-27:4    -12.288588 -2.612839e-01  5.189580e-01  1.000000e+00
5-51:6-6:6    -10.010287  1.262511e-01  5.198233e-01  1.000000e+00
1-46:1-26:6   -12.948750  3.205727e-01  5.223974e-01  1.000000e+00
3-21:3-3:3    -13.803997 -4.950027e-01  5.234671e-01  1.000000e+00
3-30:7-27:4   -13.803997 -4.950027e-01  5.234671e-01  1.000000e+00
2-5:1-26:6    -12.230047  2.840469e-01  5.323088e-01  1.000000e+00
5-51:5-12:5   -12.195381 -2.673014e-01  5.323088e-01  1.000000e+00
3-11:3-22:5   -12.837554 -2.871098e-01  5.327093e-01  1.000000e+00
3-30:2-15:5   -12.837554 -2.871098e-01  5.327093e-01  1.000000e+00
3-33:4-17:4   -12.872748  2.863570e-01  5.327093e-01  1.000000e+00
3-23:3-22:3   -10.822680  1.279277e-01  5.360051e-01  1.000000e+00
5-51:2-15:4   -10.473918  1.325517e-01  5.365946e-01  1.000000e+00
3-23:2-8:5    -12.183492  2.639892e-01  5.385828e-01  1.000000e+00
2-5:6-19:4     -7.868572 -5.014641e-02  5.391000e-01  1.000000e+00
1-69:1-26:6   -11.175045 -1.797120e-01  5.394196e-01  1.000000e+00
1-69:2-15:3   -13.656269  3.794664e-01  5.412562e-01  1.000000e+00
3-30-3:5-12:4 -13.656269  3.794664e-01  5.412562e-01  1.000000e+00
3-33:2-8:6    -13.656269  3.794664e-01  5.412562e-01  1.000000e+00
3-33:4-23:5   -13.656269  3.794664e-01  5.412562e-01  1.000000e+00
3-72:3-3:4    -13.656269  3.794664e-01  5.412562e-01  1.000000e+00
4-61:1-1:6    -13.656269  3.794664e-01  5.412562e-01  1.000000e+00
1-8:6-19:3    -13.672479 -4.830300e-01  5.412562e-01  1.000000e+00
3-21:3-22:1   -13.672479 -4.830300e-01  5.412562e-01  1.000000e+00
3-23:5-24:1   -13.672479 -4.830300e-01  5.412562e-01  1.000000e+00
3-33:5-5:6    -13.672479 -4.830300e-01  5.412562e-01  1.000000e+00
3-64:2-15:6   -13.672479 -4.830300e-01  5.412562e-01  1.000000e+00
3-7:1-1:6     -12.800725  2.554777e-01  5.423840e-01  1.000000e+00
6-1:4-4:4     -12.138457  2.451653e-01  5.446122e-01  1.000000e+00
5-a:2-15:6    -12.107838 -2.726103e-01  5.446122e-01  1.000000e+00
4-61:6-19:4    -9.829547 -1.040508e-01  5.448916e-01  1.000000e+00
1-24:1-14:4   -14.902195  1.057538e+00  5.488281e-01  1.000000e+00
3-13:6-13:2   -14.902195  1.057538e+00  5.488281e-01  1.000000e+00
3-15:2-8:5    -14.902195  1.057538e+00  5.488281e-01  1.000000e+00
3-15:6-19:3   -14.902195  1.057538e+00  5.488281e-01  1.000000e+00
3-33:6-13:3   -14.902195  1.057538e+00  5.488281e-01  1.000000e+00
3-49:3-22:1   -14.902195  1.057538e+00  5.488281e-01  1.000000e+00
3-73:6-13:5   -14.902195  1.057538e+00  5.488281e-01  1.000000e+00
3-74:3-9:3    -14.902195  1.057538e+00  5.488281e-01  1.000000e+00
3-7:2-15:1    -14.902195  1.057538e+00  5.488281e-01  1.000000e+00
4-4:1-1:6     -14.902195  1.057538e+00  5.488281e-01  1.000000e+00
4-61:2-15:3   -14.902195  1.057538e+00  5.488281e-01  1.000000e+00
4-b:3-10:3    -14.902195  1.057538e+00  5.488281e-01  1.000000e+00
5-a:4-17:5    -14.902195  1.057538e+00  5.488281e-01  1.000000e+00
5-a:6-6:5     -14.902195  1.057538e+00  5.488281e-01  1.000000e+00
3-64:3-3:4    -12.065982 -2.750370e-01  5.504125e-01  1.000000e+00
3-49:3-22:4   -11.099455  1.671628e-01  5.514133e-01  1.000000e+00
4-39:5-12:6   -12.052553  2.107846e-01  5.559977e-01  1.000000e+00
1-18:1-26:1   -13.533712  3.205727e-01  5.571971e-01  1.000000e+00
4-b:5-12:6    -13.533712  3.205727e-01  5.571971e-01  1.000000e+00
5-51:6-19:1   -13.533712  3.205727e-01  5.571971e-01  1.000000e+00
4-61:1-1:5    -12.680723  3.305568e-01  5.600646e-01  1.000000e+00
1-3:1-26:6    -12.640414 -2.960986e-01  5.600646e-01  1.000000e+00
2-70:2-21:6   -12.640414 -2.960986e-01  5.600646e-01  1.000000e+00
3-7:6-19:5    -11.437566  1.730156e-01  5.657001e-01  1.000000e+00
1-69:3-3:6    -10.259494  1.119861e-01  5.661793e-01  1.000000e+00
1-3:2-21:1    -14.609714  8.124258e-01  5.810547e-01  1.000000e+00
1-69:1-14:5   -14.609714  8.124258e-01  5.810547e-01  1.000000e+00
2-5:5-5:1     -14.609714  8.124258e-01  5.810547e-01  1.000000e+00
3-7:4-4:3     -14.609714  8.124258e-01  5.810547e-01  1.000000e+00
1-46:6-19:4   -10.465858  1.164320e-01  5.836923e-01  1.000000e+00
3-30:4-23:6   -12.413555 -3.050317e-01  5.900533e-01  1.000000e+00
1-8:3-22:5    -11.759494  1.730156e-01  5.942883e-01  1.000000e+00
3-7:4-4:6     -13.241231  3.794664e-01  5.966149e-01  1.000000e+00
4-31:3-16:5   -13.241231  3.794664e-01  5.966149e-01  1.000000e+00
3-48:1-7:4    -12.363787 -2.054961e-01  5.966418e-01  1.000000e+00
1-46:3-22:3   -12.337554  1.868213e-01  6.029232e-01  1.000000e+00
4-31:5-12:4   -11.648298  1.644535e-01  6.062959e-01  1.000000e+00
6-1:1-7:6     -11.643032 -1.730746e-01  6.062959e-01  1.000000e+00
1-18:3-10:1   -14.372748  6.425008e-01  6.072388e-01  1.000000e+00
1-58:3-9:4    -14.372748  6.425008e-01  6.072388e-01  1.000000e+00
2-26:5-24:4   -14.372748  6.425008e-01  6.072388e-01  1.000000e+00
4-61:4-17:1   -14.372748  6.425008e-01  6.072388e-01  1.000000e+00
5-a:6-13:3    -14.372748  6.425008e-01  6.072388e-01  1.000000e+00
3-21:1-7:5    -13.148298  3.343785e-01  6.075914e-01  1.000000e+00
5-a:3-10:3    -13.148298  3.343785e-01  6.075914e-01  1.000000e+00
3-11:3-10:6   -12.265686 -2.154802e-01  6.089207e-01  1.000000e+00
3-33:3-22:6   -12.265686 -2.154802e-01  6.089207e-01  1.000000e+00
1-18:4-17:4    -9.913138  9.501304e-02  6.104556e-01  1.000000e+00
1-18:3-22:1   -11.045072  1.279277e-01  6.160028e-01  1.000000e+00
3-33:6-13:5   -13.061283  2.945775e-01  6.177193e-01  1.000000e+00
1-46:2-15:5   -12.173847 -2.242326e-01  6.201448e-01  1.000000e+00
3-7:3-22:4     -9.832419  8.791198e-02  6.203610e-01  1.000000e+00
3-15:3-9:4    -11.533149  1.809207e-01  6.207677e-01  1.000000e+00
1-24:2-21:3   -16.402195  1.227463e+00  6.250000e-01  1.000000e+00
1-24:4-23:5   -16.402195  1.227463e+00  6.250000e-01  1.000000e+00
1-24:7-27:5   -16.402195  1.227463e+00  6.250000e-01  1.000000e+00
1-46:1-26:1   -16.402195  1.227463e+00  6.250000e-01  1.000000e+00
1-58:4-4:4    -16.402195  1.227463e+00  6.250000e-01  1.000000e+00
1-8:1-20:4    -16.402195  1.227463e+00  6.250000e-01  1.000000e+00
1-8:3-16:3    -16.402195  1.227463e+00  6.250000e-01  1.000000e+00
1-8:5-12:3    -16.402195  1.227463e+00  6.250000e-01  1.000000e+00
1-NL1:6-13:6  -16.402195  1.227463e+00  6.250000e-01  1.000000e+00
2-26:1-26:3   -16.402195  1.227463e+00  6.250000e-01  1.000000e+00
2-26:3-10:6   -16.402195  1.227463e+00  6.250000e-01  1.000000e+00
2-70:6-25:6   -16.402195  1.227463e+00  6.250000e-01  1.000000e+00
3-11:3-16:3   -16.402195  1.227463e+00  6.250000e-01  1.000000e+00
3-11:6-25:6   -16.402195  1.227463e+00  6.250000e-01  1.000000e+00
3-13:1-14:4   -16.402195  1.227463e+00  6.250000e-01  1.000000e+00
3-15:2-8:3    -16.402195  1.227463e+00  6.250000e-01  1.000000e+00
3-30-3:6-6:5  -16.402195  1.227463e+00  6.250000e-01  1.000000e+00
3-33:1-20:5   -16.402195  1.227463e+00  6.250000e-01  1.000000e+00
3-33:2-8:5    -16.402195  1.227463e+00  6.250000e-01  1.000000e+00
3-48:1-14:3   -16.402195  1.227463e+00  6.250000e-01  1.000000e+00
3-49:1-26:3   -16.402195  1.227463e+00  6.250000e-01  1.000000e+00
3-53:2-8:5    -16.402195  1.227463e+00  6.250000e-01  1.000000e+00
3-64:2-15:1   -16.402195  1.227463e+00  6.250000e-01  1.000000e+00
3-64:5-5:3    -16.402195  1.227463e+00  6.250000e-01  1.000000e+00
3-72:3-3:5    -16.402195  1.227463e+00  6.250000e-01  1.000000e+00
3-72:4-17:1   -16.402195  1.227463e+00  6.250000e-01  1.000000e+00
3-73:2-15:6   -16.402195  1.227463e+00  6.250000e-01  1.000000e+00
3-73:5-24:6   -16.402195  1.227463e+00  6.250000e-01  1.000000e+00
3-73:6-6:5    -16.402195  1.227463e+00  6.250000e-01  1.000000e+00
3-74:6-6:1    -16.402195  1.227463e+00  6.250000e-01  1.000000e+00
3-74:7-27:3   -16.402195  1.227463e+00  6.250000e-01  1.000000e+00
3-7:1-14:3    -16.402195  1.227463e+00  6.250000e-01  1.000000e+00
3-7:6-13:2    -16.402195  1.227463e+00  6.250000e-01  1.000000e+00
3-7:7-27:3    -16.402195  1.227463e+00  6.250000e-01  1.000000e+00
4-30-2:1-7:5  -16.402195  1.227463e+00  6.250000e-01  1.000000e+00
4-30-4:3-3:3  -16.402195  1.227463e+00  6.250000e-01  1.000000e+00
4-34:1-20:6   -16.402195  1.227463e+00  6.250000e-01  1.000000e+00
4-34:5-12:1   -16.402195  1.227463e+00  6.250000e-01  1.000000e+00
4-39:6-19:2   -16.402195  1.227463e+00  6.250000e-01  1.000000e+00
4-4:3-16:1    -16.402195  1.227463e+00  6.250000e-01  1.000000e+00
4-61:3-22:2   -16.402195  1.227463e+00  6.250000e-01  1.000000e+00
5-51:1-26:1   -16.402195  1.227463e+00  6.250000e-01  1.000000e+00
5-51:3-16:2   -16.402195  1.227463e+00  6.250000e-01  1.000000e+00
5-a:1-20:4    -16.402195  1.227463e+00  6.250000e-01  1.000000e+00
5-a:3-3:1     -16.402195  1.227463e+00  6.250000e-01  1.000000e+00
6-1:1-7:1     -16.402195  1.227463e+00  6.250000e-01  1.000000e+00
6-1:5-5:1     -16.402195  1.227463e+00  6.250000e-01  1.000000e+00
3-48:6-25:4   -12.979450  2.591722e-01  6.271026e-01  1.000000e+00
2-70:2-2:4    -11.470876 -1.393190e-01  6.274310e-01  1.000000e+00
1-24:3-22:6   -14.172479  5.169700e-01  6.290588e-01  1.000000e+00
1-24:4-17:4   -14.172479  5.169700e-01  6.290588e-01  1.000000e+00
3-64:6-6:6    -14.172479  5.169700e-01  6.290588e-01  1.000000e+00
5-51:6-25:5   -14.172479  5.169700e-01  6.290588e-01  1.000000e+00
4-4:2-21:6    -12.087517 -2.319683e-01  6.304565e-01  1.000000e+00
3-21:6-19:5   -12.048516 -1.539658e-01  6.353076e-01  1.000000e+00
3-33:2-21:4   -12.069527  1.768373e-01  6.353076e-01  1.000000e+00
1-8:1-26:4    -12.874554 -2.131093e-01  6.358280e-01  1.000000e+00
3-53:3-9:4    -12.874554 -2.131093e-01  6.358280e-01  1.000000e+00
3-74:2-21:6   -12.874554 -2.131093e-01  6.358280e-01  1.000000e+00
1-18:3-3:3    -12.902195  2.274633e-01  6.358280e-01  1.000000e+00
3-49:6-13:6   -12.902195  2.274633e-01  6.358280e-01  1.000000e+00
3-21:2-8:6    -12.028099  1.618750e-01  6.399729e-01  1.000000e+00
4-30-4:3-3:4  -12.829017  1.988942e-01  6.439690e-01  1.000000e+00
3-73:6-19:4   -12.803997 -2.199956e-01  6.439690e-01  1.000000e+00
1-3:1-7:6     -13.998518  4.201084e-01  6.476059e-01  1.000000e+00
3-11:2-8:6    -13.998518  4.201084e-01  6.476059e-01  1.000000e+00
3-23:5-24:3   -13.998518  4.201084e-01  6.476059e-01  1.000000e+00
3-48:1-7:5    -13.998518  4.201084e-01  6.476059e-01  1.000000e+00
3-9:3-16:6    -13.998518  4.201084e-01  6.476059e-01  1.000000e+00
2-5:2-2:6     -11.297875  1.483918e-01  6.482601e-01  1.000000e+00
3-33:2-2:4    -10.770658  1.108878e-01  6.483931e-01  1.000000e+00
3-33:5-24:4   -11.948750  1.343539e-01  6.487912e-01  1.000000e+00
3-49:5-12:4   -12.736737 -2.262546e-01  6.515878e-01  1.000000e+00
3-53:2-21:4   -12.759494  1.730156e-01  6.515878e-01  1.000000e+00
4-31:3-22:5   -11.910698  1.216687e-01  6.529644e-01  1.000000e+00
4-34:2-8:5    -11.893791 -1.746351e-01  6.529644e-01  1.000000e+00
3-7:2-2:5     -11.857580 -1.791619e-01  6.569925e-01  1.000000e+00
4-61:5-24:4   -11.202823  1.164320e-01  6.587013e-01  1.000000e+00
1-3:2-8:5     -12.706036  2.799308e-01  6.587381e-01  1.000000e+00
4-61:3-16:6   -12.706036  2.799308e-01  6.587381e-01  1.000000e+00
5-51:3-3:3    -12.672479 -2.319683e-01  6.587381e-01  1.000000e+00
4-61:3-3:5    -11.154434 -1.384894e-01  6.635854e-01  1.000000e+00
1-3:6-19:1    -13.844457  3.429406e-01  6.636238e-01  1.000000e+00
1-8:1-26:1    -13.844457  3.429406e-01  6.636238e-01  1.000000e+00
2-26:2-2:5    -13.844457  3.429406e-01  6.636238e-01  1.000000e+00
3-74:6-25:4   -13.844457  3.429406e-01  6.636238e-01  1.000000e+00
4-59:5-24:3   -13.844457  3.429406e-01  6.636238e-01  1.000000e+00
6-1:6-19:1    -13.844457  3.429406e-01  6.636238e-01  1.000000e+00
2-26:6-13:4   -12.610967 -2.372049e-01  6.654658e-01  1.000000e+00
3-21:2-8:5    -12.610967 -2.372049e-01  6.654658e-01  1.000000e+00
3-30:1-7:4    -12.610967 -2.372049e-01  6.654658e-01  1.000000e+00
6-1:5-12:3    -12.641722  2.525543e-01  6.654658e-01  1.000000e+00
3-11:6-13:4   -11.112852 -1.022421e-01  6.682659e-01  1.000000e+00
2-5:4-17:6    -12.580267  2.274633e-01  6.718110e-01  1.000000e+00
5-51:5-5:5    -12.580267  2.274633e-01  6.718110e-01  1.000000e+00
1-69:6-13:4    -9.702935  7.373556e-02  6.737753e-01  1.000000e+00
2-26:3-10:4   -13.706036  2.799308e-01  6.776395e-01  1.000000e+00
4-4:4-23:6    -13.706036  2.799308e-01  6.776395e-01  1.000000e+00
4-59:7-27:5   -13.706036  2.799308e-01  6.776395e-01  1.000000e+00
4-b:3-16:6    -13.706036  2.799308e-01  6.776395e-01  1.000000e+00
1-69:5-24:6   -12.521420  2.043797e-01  6.778086e-01  1.000000e+00
4-39:4-17:5   -11.659616 -1.399077e-01  6.785320e-01  1.000000e+00
4-34:2-8:4    -10.446000 -8.956596e-02  6.824931e-01  1.000000e+00
1-18:1-1:1    -15.694676  6.425008e-01  6.875000e-01  1.000000e+00
1-18:1-20:6   -15.694676  6.425008e-01  6.875000e-01  1.000000e+00
1-46:1-20:4   -15.694676  6.425008e-01  6.875000e-01  1.000000e+00
1-69:5-24:1   -15.694676  6.425008e-01  6.875000e-01  1.000000e+00
2-26:1-26:5   -15.694676  6.425008e-01  6.875000e-01  1.000000e+00
2-26:3-3:5    -15.694676  6.425008e-01  6.875000e-01  1.000000e+00
2-70:4-23:5   -15.694676  6.425008e-01  6.875000e-01  1.000000e+00
3-13:2-21:4   -15.694676  6.425008e-01  6.875000e-01  1.000000e+00
3-13:6-19:3   -15.694676  6.425008e-01  6.875000e-01  1.000000e+00
3-21:5-24:3   -15.694676  6.425008e-01  6.875000e-01  1.000000e+00
3-23:1-1:1    -15.694676  6.425008e-01  6.875000e-01  1.000000e+00
3-23:6-19:2   -15.694676  6.425008e-01  6.875000e-01  1.000000e+00
3-30:1-7:3    -15.694676  6.425008e-01  6.875000e-01  1.000000e+00
3-30:2-21:1   -15.694676  6.425008e-01  6.875000e-01  1.000000e+00
3-33:6-25:6   -15.694676  6.425008e-01  6.875000e-01  1.000000e+00
3-49:2-21:6   -15.694676  6.425008e-01  6.875000e-01  1.000000e+00
3-64:4-4:6    -15.694676  6.425008e-01  6.875000e-01  1.000000e+00
3-72:4-4:4    -15.694676  6.425008e-01  6.875000e-01  1.000000e+00
3-74:3-16:1   -15.694676  6.425008e-01  6.875000e-01  1.000000e+00
3-9:1-14:6    -15.694676  6.425008e-01  6.875000e-01  1.000000e+00
3-h:2-15:4    -15.694676  6.425008e-01  6.875000e-01  1.000000e+00
3-h:2-21:4    -15.694676  6.425008e-01  6.875000e-01  1.000000e+00
4-31:1-14:6   -15.694676  6.425008e-01  6.875000e-01  1.000000e+00
4-4:6-25:6    -15.694676  6.425008e-01  6.875000e-01  1.000000e+00
4-59:4-4:3    -15.694676  6.425008e-01  6.875000e-01  1.000000e+00
1-3:6-13:6    -11.574579  1.675919e-01  6.878853e-01  1.000000e+00
3-74:3-3:5    -12.391011 -1.510483e-01  6.888798e-01  1.000000e+00
2-26:3-22:4   -13.580267  2.274633e-01  6.900380e-01  1.000000e+00
3-23:6-6:3    -13.580267  2.274633e-01  6.900380e-01  1.000000e+00
3-74:2-2:3    -13.551975 -2.420219e-01  6.900380e-01  1.000000e+00
4-61:4-23:5   -13.551975 -2.420219e-01  6.900380e-01  1.000000e+00
3-33:5-5:4    -11.485750 -1.095717e-01  6.964677e-01  1.000000e+00
3-48:1-26:6   -12.308107  1.279277e-01  6.988834e-01  1.000000e+00
3-7:3-16:6    -12.290999 -1.648541e-01  6.988834e-01  1.000000e+00
1-3:2-2:5     -10.812448  1.074636e-01  6.997975e-01  1.000000e+00
3-21:3-16:3   -13.440779 -2.505840e-01  7.011080e-01  1.000000e+00
3-21:4-17:5   -13.440779 -2.505840e-01  7.011080e-01  1.000000e+00
3-7:4-23:5    -13.440779 -2.505840e-01  7.011080e-01  1.000000e+00
1-3:3-10:6    -10.795036  1.019325e-01  7.014821e-01  1.000000e+00
3-23:5-12:5   -11.431427 -1.187123e-01  7.018112e-01  1.000000e+00
2-5:1-20:4    -13.337554 -2.579635e-01  7.110711e-01  1.000000e+00
4-30-4:6-19:4 -13.337554 -2.579635e-01  7.110711e-01  1.000000e+00
1-24:2-15:5   -13.379998  3.529942e-01  7.110711e-01  1.000000e+00
3-48:2-21:3   -13.379998  3.529942e-01  7.110711e-01  1.000000e+00
3-49:4-17:4   -13.379998  3.529942e-01  7.110711e-01  1.000000e+00
1-46:3-16:6   -12.109714 -1.875742e-01  7.163008e-01  1.000000e+00
4-39:2-2:3    -13.278231  3.054658e-01  7.201001e-01  1.000000e+00
4-4:6-6:5     -13.241231 -2.643898e-01  7.201001e-01  1.000000e+00
5-51:2-8:3    -13.241231 -2.643898e-01  7.201001e-01  1.000000e+00
5-a:3-22:5    -13.278231  3.054658e-01  7.201001e-01  1.000000e+00
1-18:6-19:1   -12.070713 -1.095717e-01  7.202028e-01  1.000000e+00
3-15:6-6:4    -11.188713 -1.108592e-01  7.248544e-01  1.000000e+00
5-51:3-10:4    -9.537102 -5.793888e-02  7.276903e-01  1.000000e+00
3-11:2-15:6   -13.150945 -2.700363e-01  7.283325e-01  1.000000e+00
3-11:5-5:5    -13.150945 -2.700363e-01  7.283325e-01  1.000000e+00
4-30-4:2-15:4 -13.150945 -2.700363e-01  7.283325e-01  1.000000e+00
1-24:6-13:4   -13.065982 -2.750370e-01  7.358788e-01  1.000000e+00
3-21:4-23:5   -13.094840  2.274633e-01  7.358788e-01  1.000000e+00
4-61:2-21:6   -13.094840  2.274633e-01  7.358788e-01  1.000000e+00
1-46:1-26:5   -12.985750 -2.794967e-01  7.428294e-01  1.000000e+00
3-15:2-8:6    -13.011515  1.950419e-01  7.428294e-01  1.000000e+00
1-18:6-19:4    -8.061672  2.935111e-02  7.428506e-01  1.000000e+00
6-1:3-16:4    -10.945626  9.586645e-02  7.465275e-01  1.000000e+00
3-49:2-2:6    -11.787786  1.164320e-01  7.465344e-01  1.000000e+00
3-21:3-16:5   -12.913555 -1.351067e-01  7.492586e-01  1.000000e+00
3-72:2-2:4    -12.913555 -1.351067e-01  7.492586e-01  1.000000e+00
4-4:2-21:5    -12.932895  1.660628e-01  7.492586e-01  1.000000e+00
5-a:3-9:4     -12.913555 -1.351067e-01  7.492586e-01  1.000000e+00
1-46:2-15:6   -11.708545 -1.003413e-01  7.520332e-01  1.000000e+00
3-7:2-8:4     -10.870835  7.313519e-02  7.526890e-01  1.000000e+00
4-34:5-24:4   -10.870048 -8.789211e-02  7.526890e-01  1.000000e+00
2-5:6-13:1    -11.676590 -1.059604e-01  7.546517e-01  1.000000e+00
3-15:3-3:5    -12.858464  1.400005e-01  7.552287e-01  1.000000e+00
3-73:3-10:4   -12.840997 -1.459951e-01  7.552287e-01  1.000000e+00
4-31:3-22:6   -12.840997 -1.459951e-01  7.552287e-01  1.000000e+00
5-a:1-1:6     -12.840997 -1.459951e-01  7.552287e-01  1.000000e+00
4-30-4:3-10:4 -11.599455  1.178388e-01  7.620362e-01  1.000000e+00
3-48:2-21:4   -10.751161  7.189363e-02  7.624694e-01  1.000000e+00
1-69:3-16:5   -12.706036 -1.648541e-01  7.659918e-01  1.000000e+00
3-21:4-4:6    -12.706036 -1.648541e-01  7.659918e-01  1.000000e+00
3-23:1-26:3   -12.643032 -1.730746e-01  7.708670e-01  1.000000e+00
3-30:2-2:6    -10.640659  7.083516e-02  7.711746e-01  1.000000e+00
3-23:4-17:6   -11.444255  9.621880e-02  7.729885e-01  1.000000e+00
5-51:6-6:4    -10.609949  6.187727e-02  7.734911e-01  1.000000e+00
1-58:4-23:4   -14.694676  6.425008e-01  7.744141e-01  1.000000e+00
3-13:5-12:6   -14.694676  6.425008e-01  7.744141e-01  1.000000e+00
3-30:4-17:3   -14.694676  6.425008e-01  7.744141e-01  1.000000e+00
3-53:4-23:6   -14.694676  6.425008e-01  7.744141e-01  1.000000e+00
3-64:1-26:5   -14.694676  6.425008e-01  7.744141e-01  1.000000e+00
3-72:3-22:6   -14.694676  6.425008e-01  7.744141e-01  1.000000e+00
3-72:5-12:6   -14.694676  6.425008e-01  7.744141e-01  1.000000e+00
4-b:2-21:1    -14.694676  6.425008e-01  7.744141e-01  1.000000e+00
3-21:3-22:6   -11.419303 -9.446476e-02  7.750030e-01  1.000000e+00
2-5:3-16:3    -12.604722  1.785537e-01  7.754497e-01  1.000000e+00
3-23:5-5:3    -12.604722  1.785537e-01  7.754497e-01  1.000000e+00
2-70:6-6:6    -12.524751 -1.875742e-01  7.797679e-01  1.000000e+00
3-30:3-22:3   -12.545072  1.570740e-01  7.797679e-01  1.000000e+00
3-74:5-24:6   -12.524751 -1.875742e-01  7.797679e-01  1.000000e+00
4-59:5-5:5    -10.474566 -5.699006e-02  7.831087e-01  1.000000e+00
1-24:3-22:5   -12.415466 -1.999579e-01  7.877062e-01  1.000000e+00
3-74:3-3:4    -10.389106  5.381525e-02  7.897970e-01  1.000000e+00
2-5:1-1:3     -14.448750  4.904977e-01  7.905273e-01  1.000000e+00
3-11:2-8:5    -14.448750  4.904977e-01  7.905273e-01  1.000000e+00
3-15:4-17:3   -14.448750  4.904977e-01  7.905273e-01  1.000000e+00
3-23:2-21:1   -14.448750  4.904977e-01  7.905273e-01  1.000000e+00
3-23:5-5:1    -14.448750  4.904977e-01  7.905273e-01  1.000000e+00
3-30:1-7:5    -14.448750  4.904977e-01  7.905273e-01  1.000000e+00
3-64:3-10:3   -14.448750  4.904977e-01  7.905273e-01  1.000000e+00
3-73:2-21:4   -14.448750  4.904977e-01  7.905273e-01  1.000000e+00
4-61:5-5:5    -12.367358 -1.037426e-01  7.913664e-01  1.000000e+00
3-74:1-26:4   -10.350551  4.303876e-02  7.924799e-01  1.000000e+00
1-3:6-19:3    -12.329017  8.610748e-02  7.948437e-01  1.000000e+00
1-8:5-12:4    -12.279815  7.134413e-02  7.981526e-01  1.000000e+00
3-48:5-24:4   -11.072643 -6.799255e-02  7.999564e-01  1.000000e+00
1-3:4-4:4     -12.239730  1.515145e-01  8.013065e-01  1.000000e+00
3-74:6-13:5   -11.051975 -7.209695e-02  8.013390e-01  1.000000e+00
5-51:1-26:4   -10.214811 -3.812678e-02  8.015050e-01  1.000000e+00
3-23:7-27:4   -11.030058  6.334395e-02  8.026934e-01  1.000000e+00
3-11:3-16:5   -14.241231  3.794664e-01  8.036194e-01  1.000000e+00
3-15:4-23:5   -14.241231  3.794664e-01  8.036194e-01  1.000000e+00
3-64:6-25:4   -14.241231  3.794664e-01  8.036194e-01  1.000000e+00
5-51:1-14:3   -14.241231  3.794664e-01  8.036194e-01  1.000000e+00
4-39:1-1:5    -12.176590 -1.351067e-01  8.043170e-01  1.000000e+00
1-3:3-10:5    -10.974112 -4.854893e-02  8.065960e-01  1.000000e+00
6-1:6-19:3    -10.953777  7.956464e-02  8.078463e-01  1.000000e+00
3-7:5-12:6    -12.104722  1.064479e-01  8.099491e-01  1.000000e+00
3-48:3-16:4   -10.915705  6.826474e-02  8.102759e-01  1.000000e+00
5-51:5-12:4   -10.897048  6.283263e-02  8.114566e-01  1.000000e+00
1-69:4-23:3   -14.061283  2.945775e-01  8.145294e-01  1.000000e+00
3-30:1-7:6    -14.061283  2.945775e-01  8.145294e-01  1.000000e+00
3-30:2-8:5    -14.061283  2.945775e-01  8.145294e-01  1.000000e+00
4-61:7-27:4   -14.061283  2.945775e-01  8.145294e-01  1.000000e+00
3-74:2-2:1    -13.902195  2.274633e-01  8.238029e-01  1.000000e+00
3-74:2-8:3    -13.902195  2.274633e-01  8.238029e-01  1.000000e+00
3-h:3-22:4    -13.902195  2.274633e-01  8.238029e-01  1.000000e+00
6-1:7-27:3    -13.902195  2.274633e-01  8.238029e-01  1.000000e+00
6-1:1-14:5    -11.873651  1.096268e-01  8.243132e-01  1.000000e+00
1-58:3-22:6   -13.759494  1.730156e-01  8.318119e-01  1.000000e+00
1-18:5-24:6   -11.669752  4.849319e-02  8.358461e-01  1.000000e+00
3-11:3-9:4    -11.638457  3.983633e-02  8.375561e-01  1.000000e+00
2-5:3-3:4      -8.929229  3.047009e-02  8.403627e-01  1.000000e+00
4-59:2-15:4    -8.878718  2.617416e-02  8.431022e-01  1.000000e+00
2-5:3-10:3    -13.498518 -1.351067e-01  8.450190e-01  1.000000e+00
1-24:3-16:4   -13.421229  2.705321e-01  8.505540e-01  1.000000e+00
1-2:4-17:6    -13.421229  2.705321e-01  8.505540e-01  1.000000e+00
1-3:2-15:3    -13.421229  2.705321e-01  8.505540e-01  1.000000e+00
3-21:4-4:5    -13.391011 -1.510483e-01  8.505540e-01  1.000000e+00
3-74:5-24:5   -13.421229  2.705321e-01  8.505540e-01  1.000000e+00
3-23:3-9:6    -11.355817 -8.065896e-02  8.521555e-01  1.000000e+00
3-49:2-15:6   -13.290999 -1.648541e-01  8.555356e-01  1.000000e+00
4-34:5-24:6   -13.290999 -1.648541e-01  8.555356e-01  1.000000e+00
3-48:3-22:6   -11.279815  7.134413e-02  8.558216e-01  1.000000e+00
3-11:6-13:6   -13.197500 -1.769269e-01  8.600501e-01  1.000000e+00
4-61:2-2:5    -11.144838  7.639736e-02  8.624035e-01  1.000000e+00
3-15:1-1:4    -11.122985  6.992206e-02  8.634152e-01  1.000000e+00
2-5:3-9:6     -13.109714 -1.875742e-01  8.641662e-01  1.000000e+00
2-5:4-23:5    -13.109714 -1.875742e-01  8.641662e-01  1.000000e+00
3-7:3-3:4      -9.900319 -2.735056e-02  8.655953e-01  1.000000e+00
2-5:1-1:4      -9.715763  2.952396e-02  8.740480e-01  1.000000e+00
1-69:5-24:4   -10.828169 -4.339058e-02  8.763307e-01  1.000000e+00
3-23:4-4:4    -10.776355 -5.443010e-02  8.785005e-01  1.000000e+00
3-30:1-26:5   -12.676590 -1.059604e-01  8.829959e-01  1.000000e+00
3-74:2-15:4   -10.669752  4.849319e-02  8.831497e-01  1.000000e+00
1-69:1-1:4    -12.614741 -1.164911e-01  8.854335e-01  1.000000e+00
3-7:6-6:6     -12.630035  1.279277e-01  8.854335e-01  1.000000e+00
4-61:3-9:6    -12.555452 -1.261736e-01  8.877248e-01  1.000000e+00
3-33:3-10:4   -10.516450 -4.817111e-02  8.889523e-01  1.000000e+00
3-23:6-13:4    -7.864497  1.354243e-02  8.892046e-01  1.000000e+00
3-23:5-24:5   -12.498518 -1.351067e-01  8.898840e-01  1.000000e+00
4-31:4-23:4   -12.511515  8.995981e-02  8.898840e-01  1.000000e+00
5-a:5-24:4    -12.511515  8.995981e-02  8.898840e-01  1.000000e+00
3-23:2-15:6   -10.348859  1.771235e-02  8.953455e-01  1.000000e+00
1-24:2-21:4   -12.295036 -6.799255e-02  8.974218e-01  1.000000e+00
4-4:3-10:4    -10.264472  1.997492e-02  8.983608e-01  1.000000e+00
3-30:1-1:6    -12.247267 -7.739125e-02  8.990763e-01  1.000000e+00
4-59:7-27:4   -12.156269 -9.446476e-02  9.021585e-01  1.000000e+00
3-23:3-22:6   -10.146484  2.292458e-02  9.022490e-01  1.000000e+00
1-69:6-19:3   -12.112852 -1.022421e-01  9.035973e-01  1.000000e+00
4-61:3-16:5   -12.112852 -1.022421e-01  9.035973e-01  1.000000e+00
3-7:2-21:4     -9.970876 -2.046418e-02  9.079450e-01  1.000000e+00
3-7:3-22:6    -11.844023 -7.509944e-02  9.121566e-01  1.000000e+00
3-21:1-1:4    -11.219034  3.106612e-02  9.290597e-01  1.000000e+00
3-23:3-3:4     -8.866471  9.595244e-03  9.371423e-01  1.000000e+00
1-2:2-2:6     -10.676590  3.481826e-02  9.412590e-01  1.000000e+00
3-74:6-19:4    -9.656352  2.169313e-02  9.586594e-01  1.000000e+00
3-23:2-2:5    -10.159658 -2.819154e-02  1.000000e+00  1.000000e+00
3-21:2-21:4   -10.634557 -2.189613e-02  1.000000e+00  1.000000e+00
1-69:4-17:6   -11.744620 -2.819154e-02  1.000000e+00  1.000000e+00
6-1:1-26:3    -11.744620 -2.819154e-02  1.000000e+00  1.000000e+00
3-11:6-19:4   -10.929473 -2.018512e-03  1.000000e+00  1.000000e+00
3-21:3-3:5    -11.634557 -2.189613e-02  1.000000e+00  1.000000e+00
3-74:3-22:6   -11.410223 -1.801270e-02  1.000000e+00  1.000000e+00
3-23:2-2:3    -11.828169 -4.339058e-02  1.000000e+00  1.000000e+00
3-11:1-26:4   -11.797468  1.800997e-02  1.000000e+00  1.000000e+00
3-48:2-21:6   -12.226357 -3.557107e-02  1.000000e+00  1.000000e+00
4-61:6-6:4    -11.252591  1.689635e-02  1.000000e+00  1.000000e+00
1-69:3-3:5    -11.730047  9.548044e-04  1.000000e+00  1.000000e+00
3-21:3-16:4   -11.045072 -1.285100e-02  1.000000e+00  1.000000e+00
3-15:3-10:5   -12.033712 -3.557107e-02  1.000000e+00  1.000000e+00
3-48:2-15:5   -12.473205 -8.448067e-02  1.000000e+00  1.000000e+00
3-49:3-9:4    -12.621074  5.070913e-03  1.000000e+00  1.000000e+00
3-64:6-19:4   -11.503905 -2.308013e-02  1.000000e+00  1.000000e+00
3-49:2-21:4   -12.587517 -6.204328e-02  1.000000e+00  1.000000e+00
5-a:1-26:4    -12.683492  2.101246e-02  1.000000e+00  1.000000e+00
1-8:5-5:4     -12.954786 -5.264458e-02  1.000000e+00  1.000000e+00
3-11:4-17:4   -12.964961  1.019325e-01  1.000000e+00  1.000000e+00
3-21:2-2:3    -12.954786 -5.264458e-02  1.000000e+00  1.000000e+00
3-49:6-13:4   -11.548516  1.595923e-02  1.000000e+00  1.000000e+00
3-48:4-23:4   -11.160959 -6.026796e-03  1.000000e+00  1.000000e+00
3-13:6-19:6   -13.630035  1.279277e-01  1.000000e+00  1.000000e+00
3-49:1-26:6   -13.614741 -1.164911e-01  1.000000e+00  1.000000e+00
3-74:2-15:3   -13.614741 -1.164911e-01  1.000000e+00  1.000000e+00
5-51:6-13:3   -13.630035  1.279277e-01  1.000000e+00  1.000000e+00
3-21:3-22:3   -12.921229  1.446961e-02  1.000000e+00  1.000000e+00
5-a:2-8:6     -12.748785  3.842951e-02  1.000000e+00  1.000000e+00
1-18:6-25:5   -13.741231 -9.446476e-02  1.000000e+00  1.000000e+00
3-7:5-5:3     -13.741231 -9.446476e-02  1.000000e+00  1.000000e+00
4-34:6-25:5   -13.741231 -9.446476e-02  1.000000e+00  1.000000e+00
3-21:1-7:4    -12.080267  5.753833e-02  1.000000e+00  1.000000e+00
3-48:1-7:6    -13.247267 -7.739125e-02  1.000000e+00  1.000000e+00
3-49:3-3:6    -13.247267 -7.739125e-02  1.000000e+00  1.000000e+00
3-7:2-2:3     -13.247267 -7.739125e-02  1.000000e+00  1.000000e+00
5-51:2-8:5    -13.247267 -7.739125e-02  1.000000e+00  1.000000e+00
5-a:2-2:6     -10.505597  5.070913e-03  1.000000e+00  1.000000e+00
1-46:1-14:6   -14.290999 -1.648541e-01  1.000000e+00  1.000000e+00
1-58:1-26:6   -14.290999 -1.648541e-01  1.000000e+00  1.000000e+00
1-69:4-17:3   -14.290999 -1.648541e-01  1.000000e+00  1.000000e+00
3-13:5-5:6    -14.317233  2.274633e-01  1.000000e+00  1.000000e+00
3-15:2-21:3   -14.317233  2.274633e-01  1.000000e+00  1.000000e+00
3-48:1-20:4   -14.317233  2.274633e-01  1.000000e+00  1.000000e+00
3-48:4-23:3   -14.317233  2.274633e-01  1.000000e+00  1.000000e+00
3-49:6-13:5   -14.290999 -1.648541e-01  1.000000e+00  1.000000e+00
3-53:5-12:5   -14.290999 -1.648541e-01  1.000000e+00  1.000000e+00
3-74:5-5:3    -14.290999 -1.648541e-01  1.000000e+00  1.000000e+00
4-61:5-24:6   -14.290999 -1.648541e-01  1.000000e+00  1.000000e+00
2-5:2-2:3     -12.711784 -3.557107e-02  1.000000e+00  1.000000e+00
1-3:3-3:5     -11.817233  5.753833e-02  1.000000e+00  1.000000e+00
3-48:6-13:4    -9.840134  1.173464e-02  1.000000e+00  1.000000e+00
3-23:3-16:3   -12.998518  3.481826e-02  1.000000e+00  1.000000e+00
3-48:1-26:5   -12.989981 -1.230339e-01  1.000000e+00  1.000000e+00
3-73:6-13:4   -12.998518  3.481826e-02  1.000000e+00  1.000000e+00
3-7:3-22:1    -12.998518  3.481826e-02  1.000000e+00  1.000000e+00
4-31:5-5:6    -12.989981 -1.230339e-01  1.000000e+00  1.000000e+00
1-46:1-1:4    -13.033712 -3.557107e-02  1.000000e+00  1.000000e+00
3-7:3-9:5     -13.033712 -3.557107e-02  1.000000e+00  1.000000e+00
4-b:2-15:6    -13.033712 -3.557107e-02  1.000000e+00  1.000000e+00
1-24:2-8:4    -14.533712  3.205727e-01  1.000000e+00  1.000000e+00
1-2:2-2:3     -14.498518 -1.351067e-01  1.000000e+00  1.000000e+00
1-3:6-13:1    -13.803997 -2.199956e-01  1.000000e+00  1.000000e+00
1-46:4-23:6   -14.498518 -1.351067e-01  1.000000e+00  1.000000e+00
1-58:6-19:6   -14.498518 -1.351067e-01  1.000000e+00  1.000000e+00
1-69:2-15:1   -14.498518 -1.351067e-01  1.000000e+00  1.000000e+00
1-69:3-9:3    -14.533712  3.205727e-01  1.000000e+00  1.000000e+00
2-5:1-20:5    -14.533712  3.205727e-01  1.000000e+00  1.000000e+00
2-5:2-21:1    -14.498518 -1.351067e-01  1.000000e+00  1.000000e+00
2-70:1-1:6    -14.498518 -1.351067e-01  1.000000e+00  1.000000e+00
3-15:4-4:5    -14.498518 -1.351067e-01  1.000000e+00  1.000000e+00
3-20:6-13:4   -14.533712  3.205727e-01  1.000000e+00  1.000000e+00
3-21:2-8:3    -13.803997 -2.199956e-01  1.000000e+00  1.000000e+00
3-21:6-25:6   -14.498518 -1.351067e-01  1.000000e+00  1.000000e+00
3-33:6-25:4   -14.533712  3.205727e-01  1.000000e+00  1.000000e+00
3-48:7-27:5   -14.498518 -1.351067e-01  1.000000e+00  1.000000e+00
3-53:7-27:4   -14.533712  3.205727e-01  1.000000e+00  1.000000e+00
3-9:6-6:3     -14.533712  3.205727e-01  1.000000e+00  1.000000e+00
4-34:2-15:3   -14.533712  3.205727e-01  1.000000e+00  1.000000e+00
4-39:3-16:3   -13.803997 -2.199956e-01  1.000000e+00  1.000000e+00
4-59:2-2:1    -13.803997 -2.199956e-01  1.000000e+00  1.000000e+00
3-7:2-8:5     -13.872748 -3.574992e-01  1.000000e+00  1.000000e+00
4-31:6-6:5    -13.872748 -3.574992e-01  1.000000e+00  1.000000e+00
3-33:5-12:5   -14.387321 -3.574992e-01  1.000000e+00  1.000000e+00
3-53:3-10:3   -14.387321 -3.574992e-01  1.000000e+00  1.000000e+00
3-64:3-16:6   -14.387321 -3.574992e-01  1.000000e+00  1.000000e+00
4-30-2:1-26:4 -14.387321 -3.574992e-01  1.000000e+00  1.000000e+00
4-34:5-5:1    -14.387321 -3.574992e-01  1.000000e+00  1.000000e+00
1-24:2-15:6   -15.402195  5.753833e-02  1.000000e+00  1.000000e+00
1-46:3-3:1    -15.402195  5.753833e-02  1.000000e+00  1.000000e+00
1-58:2-21:4   -15.402195  5.753833e-02  1.000000e+00  1.000000e+00
3-13:1-26:4   -15.402195  5.753833e-02  1.000000e+00  1.000000e+00
3-15:1-14:6   -15.402195  5.753833e-02  1.000000e+00  1.000000e+00
3-20:3-3:6    -15.402195  5.753833e-02  1.000000e+00  1.000000e+00
3-30-3:3-22:3 -15.402195  5.753833e-02  1.000000e+00  1.000000e+00
3-33:2-8:3    -15.402195  5.753833e-02  1.000000e+00  1.000000e+00
3-53:6-13:1   -15.402195  5.753833e-02  1.000000e+00  1.000000e+00
3-64:5-5:5    -15.402195  5.753833e-02  1.000000e+00  1.000000e+00
3-73:3-22:6   -15.402195  5.753833e-02  1.000000e+00  1.000000e+00
3-73:4-4:6    -15.402195  5.753833e-02  1.000000e+00  1.000000e+00
3-73:6-6:4    -15.402195  5.753833e-02  1.000000e+00  1.000000e+00
3-74:4-17:1   -15.402195  5.753833e-02  1.000000e+00  1.000000e+00
3-7:5-24:1    -15.402195  5.753833e-02  1.000000e+00  1.000000e+00
3-9:2-15:5    -15.402195  5.753833e-02  1.000000e+00  1.000000e+00
4-31:4-23:3   -15.402195  5.753833e-02  1.000000e+00  1.000000e+00
4-34:3-3:1    -15.402195  5.753833e-02  1.000000e+00  1.000000e+00
4-34:7-27:5   -15.402195  5.753833e-02  1.000000e+00  1.000000e+00
4-39:1-1:3    -15.402195  5.753833e-02  1.000000e+00  1.000000e+00
4-39:2-21:2   -15.402195  5.753833e-02  1.000000e+00  1.000000e+00
4-4:1-14:6    -15.402195  5.753833e-02  1.000000e+00  1.000000e+00
4-4:3-16:3    -15.402195  5.753833e-02  1.000000e+00  1.000000e+00
4-61:1-1:3    -15.402195  5.753833e-02  1.000000e+00  1.000000e+00
5-51:2-21:1   -15.402195  5.753833e-02  1.000000e+00  1.000000e+00
1-24:5-24:4   -13.672479 -2.319683e-01  1.000000e+00  1.000000e+00
1-46:3-22:1   -13.683492  2.101246e-02  1.000000e+00  1.000000e+00
3-33:1-7:6    -13.672479 -2.319683e-01  1.000000e+00  1.000000e+00
3-48:5-5:5    -13.117267 -1.646225e-02  1.000000e+00  1.000000e+00
3-49:3-10:5   -13.672479 -2.319683e-01  1.000000e+00  1.000000e+00
3-53:3-22:5   -13.511515  8.995981e-02  1.000000e+00  1.000000e+00
3-53:6-13:6   -13.672479 -2.319683e-01  1.000000e+00  1.000000e+00
3-53:6-19:5   -13.683492  2.101246e-02  1.000000e+00  1.000000e+00
3-7:6-19:1    -13.511515  8.995981e-02  1.000000e+00  1.000000e+00
4-31:3-16:6   -13.672479 -2.319683e-01  1.000000e+00  1.000000e+00
4-4:1-7:5     -13.683492  2.101246e-02  1.000000e+00  1.000000e+00
5-a:2-15:4    -13.511515  8.995981e-02  1.000000e+00  1.000000e+00
1-3:5-24:5    -13.879998 -6.799255e-02  1.000000e+00  1.000000e+00
1-46:2-2:3    -13.879998 -6.799255e-02  1.000000e+00  1.000000e+00
3-15:1-14:1   -13.879998 -6.799255e-02  1.000000e+00  1.000000e+00
3-43:6-6:6    -13.879998 -6.799255e-02  1.000000e+00  1.000000e+00
3-53:1-7:4    -13.879998 -6.799255e-02  1.000000e+00  1.000000e+00
4-59:4-17:3   -13.879998 -6.799255e-02  1.000000e+00  1.000000e+00
1-24:2-2:5    -13.735245 -3.574992e-01  1.000000e+00  1.000000e+00
3-15:1-26:3   -13.735245 -3.574992e-01  1.000000e+00  1.000000e+00
4-34:7-27:4   -12.817233  5.753833e-02  1.000000e+00  1.000000e+00
2-5:2-21:3    -14.402195  5.753833e-02  1.000000e+00  1.000000e+00
3-30:2-15:1   -14.402195  5.753833e-02  1.000000e+00  1.000000e+00
3-30:6-13:3   -14.402195  5.753833e-02  1.000000e+00  1.000000e+00
3-33:3-22:1   -14.402195  5.753833e-02  1.000000e+00  1.000000e+00
3-h:3-16:4    -14.402195  5.753833e-02  1.000000e+00  1.000000e+00
1-24:3-3:1    -15.902195  2.274633e-01  1.000000e+00  1.000000e+00
1-8:1-26:6    -15.902195  2.274633e-01  1.000000e+00  1.000000e+00
3-11:3-3:3    -14.741231 -9.446476e-02  1.000000e+00  1.000000e+00
3-11:5-5:1    -15.902195  2.274633e-01  1.000000e+00  1.000000e+00
3-13:2-8:4    -14.741231 -9.446476e-02  1.000000e+00  1.000000e+00
3-20:3-9:4    -15.902195  2.274633e-01  1.000000e+00  1.000000e+00
3-21:1-14:1   -15.902195  2.274633e-01  1.000000e+00  1.000000e+00
3-21:2-21:2   -15.902195  2.274633e-01  1.000000e+00  1.000000e+00
3-21:4-17:1   -15.902195  2.274633e-01  1.000000e+00  1.000000e+00
3-21:7-27:6   -15.902195  2.274633e-01  1.000000e+00  1.000000e+00
3-23:6-25:3   -15.902195  2.274633e-01  1.000000e+00  1.000000e+00
3-23:7-27:3   -15.902195  2.274633e-01  1.000000e+00  1.000000e+00
3-30:6-13:1   -14.741231 -9.446476e-02  1.000000e+00  1.000000e+00
3-30:6-25:6   -14.790999  4.498558e-01  1.000000e+00  1.000000e+00
3-33:3-16:3   -14.790999  4.498558e-01  1.000000e+00  1.000000e+00
3-33:3-3:3    -15.902195  2.274633e-01  1.000000e+00  1.000000e+00
3-48:3-22:2   -15.902195  2.274633e-01  1.000000e+00  1.000000e+00
3-53:6-25:5   -15.902195  2.274633e-01  1.000000e+00  1.000000e+00
3-64:3-10:5   -14.790999  4.498558e-01  1.000000e+00  1.000000e+00
3-64:3-9:3    -15.902195  2.274633e-01  1.000000e+00  1.000000e+00
3-64:6-19:3   -14.741231 -9.446476e-02  1.000000e+00  1.000000e+00
3-64:6-6:5    -15.902195  2.274633e-01  1.000000e+00  1.000000e+00
3-72:2-21:6   -15.902195  2.274633e-01  1.000000e+00  1.000000e+00
3-72:3-10:5   -15.902195  2.274633e-01  1.000000e+00  1.000000e+00
3-74:1-1:3    -14.790999  4.498558e-01  1.000000e+00  1.000000e+00
3-74:1-7:3    -15.902195  2.274633e-01  1.000000e+00  1.000000e+00
3-74:6-13:1   -14.741231 -9.446476e-02  1.000000e+00  1.000000e+00
3-7:5-12:1    -15.902195  2.274633e-01  1.000000e+00  1.000000e+00
3-h:6-13:5    -15.902195  2.274633e-01  1.000000e+00  1.000000e+00
4-28:2-15:3   -15.902195  2.274633e-01  1.000000e+00  1.000000e+00
4-30-4:1-26:5 -14.741231 -9.446476e-02  1.000000e+00  1.000000e+00
4-31:2-15:3   -15.902195  2.274633e-01  1.000000e+00  1.000000e+00
4-31:4-17:3   -15.902195  2.274633e-01  1.000000e+00  1.000000e+00
4-31:4-17:6   -14.790999  4.498558e-01  1.000000e+00  1.000000e+00
4-31:5-24:3   -15.902195  2.274633e-01  1.000000e+00  1.000000e+00
4-4:2-2:3     -14.790999  4.498558e-01  1.000000e+00  1.000000e+00
4-61:2-15:1   -14.741231 -9.446476e-02  1.000000e+00  1.000000e+00
4-61:2-8:3    -14.741231 -9.446476e-02  1.000000e+00  1.000000e+00
4-b:1-26:1    -15.902195  2.274633e-01  1.000000e+00  1.000000e+00
4-b:3-9:6     -14.741231 -9.446476e-02  1.000000e+00  1.000000e+00
4-b:4-23:6    -14.790999  4.498558e-01  1.000000e+00  1.000000e+00
4-b:5-12:3    -15.902195  2.274633e-01  1.000000e+00  1.000000e+00
1-3:3-16:6    -12.350551  4.303876e-02  1.000000e+00  1.000000e+00
4-34:2-8:6    -12.344457 -5.793888e-02  1.000000e+00  1.000000e+00
1-18:1-14:1   -33.015991 -3.400013e+01  1.000000e+00  1.000000e+00
1-18:6-25:3   -33.015991 -3.400013e+01  1.000000e+00  1.000000e+00
1-24:1-7:5    -16.694676  6.425008e-01  1.000000e+00  1.000000e+00
1-24:2-2:3    -16.694676  6.425008e-01  1.000000e+00  1.000000e+00
1-24:3-10:2   -33.015991 -3.400013e+01  1.000000e+00  1.000000e+00
1-24:5-24:6   -16.694676  6.425008e-01  1.000000e+00  1.000000e+00
1-24:6-13:3   -33.015991 -3.400013e+01  1.000000e+00  1.000000e+00
1-24:6-19:1   -16.694676  6.425008e-01  1.000000e+00  1.000000e+00
1-24:6-25:4   -33.015991 -3.400013e+01  1.000000e+00  1.000000e+00
1-2:4-17:1    -16.694676  6.425008e-01  1.000000e+00  1.000000e+00
1-2:5-5:1     -33.015991 -3.400013e+01  1.000000e+00  1.000000e+00
1-3:1-1:3     -16.694676  6.425008e-01  1.000000e+00  1.000000e+00
1-3:2-8:1     -16.694676  6.425008e-01  1.000000e+00  1.000000e+00
1-3:6-6:1     -33.015991 -3.400013e+01  1.000000e+00  1.000000e+00
1-45:1-26:5   -33.015991 -3.400013e+01  1.000000e+00  1.000000e+00
1-45:5-24:6   -33.015991 -3.400013e+01  1.000000e+00  1.000000e+00
1-46:1-20:5   -33.015991 -3.400013e+01  1.000000e+00  1.000000e+00
1-46:1-7:5    -33.015991 -3.400013e+01  1.000000e+00  1.000000e+00
1-46:5-12:3   -16.694676  6.425008e-01  1.000000e+00  1.000000e+00
1-46:6-6:1    -16.694676  6.425008e-01  1.000000e+00  1.000000e+00
1-46:6-6:3    -16.694676  6.425008e-01  1.000000e+00  1.000000e+00
1-69:1-20:3   -16.694676  6.425008e-01  1.000000e+00  1.000000e+00
1-69:4-4:1    -16.694676  6.425008e-01  1.000000e+00  1.000000e+00
1-8:4-17:1    -33.015991 -3.400013e+01  1.000000e+00  1.000000e+00
1-8:6-25:6    -16.694676  6.425008e-01  1.000000e+00  1.000000e+00
1-8:6-6:3     -33.015991 -3.400013e+01  1.000000e+00  1.000000e+00
1-NL1:3-22:4  -16.694676  6.425008e-01  1.000000e+00  1.000000e+00
2-26:1-14:3   -33.015991 -3.400013e+01  1.000000e+00  1.000000e+00
2-26:4-4:5    -33.015991 -3.400013e+01  1.000000e+00  1.000000e+00
2-26:5-12:5   -16.694676  6.425008e-01  1.000000e+00  1.000000e+00
2-26:6-25:4   -33.015991 -3.400013e+01  1.000000e+00  1.000000e+00
2-5:1-14:3    -16.694676  6.425008e-01  1.000000e+00  1.000000e+00
2-70:4-4:1    -16.694676  6.425008e-01  1.000000e+00  1.000000e+00
2-70:4-4:5    -16.694676  6.425008e-01  1.000000e+00  1.000000e+00
3-11:1-1:1    -33.015991 -3.400013e+01  1.000000e+00  1.000000e+00
3-11:1-26:1   -33.015991 -3.400013e+01  1.000000e+00  1.000000e+00
3-11:1-7:3    -33.015991 -3.400013e+01  1.000000e+00  1.000000e+00
3-11:2-2:2    -33.015991 -3.400013e+01  1.000000e+00  1.000000e+00
3-11:4-4:1    -33.015991 -3.400013e+01  1.000000e+00  1.000000e+00
3-11:7-27:1   -33.015991 -3.400013e+01  1.000000e+00  1.000000e+00
3-13:1-1:5    -33.015991 -3.400013e+01  1.000000e+00  1.000000e+00
3-13:2-21:5   -33.015991 -3.400013e+01  1.000000e+00  1.000000e+00
3-13:3-9:3    -33.015991 -3.400013e+01  1.000000e+00  1.000000e+00
3-13:4-17:5   -16.694676  6.425008e-01  1.000000e+00  1.000000e+00
3-15:1-1:2    -33.015991 -3.400013e+01  1.000000e+00  1.000000e+00
3-15:5-24:3   -16.694676  6.425008e-01  1.000000e+00  1.000000e+00
3-15:6-25:1   -33.015991 -3.400013e+01  1.000000e+00  1.000000e+00
3-20:2-21:5   -33.015991 -3.400013e+01  1.000000e+00  1.000000e+00
3-20:2-2:3    -16.694676  6.425008e-01  1.000000e+00  1.000000e+00
3-20:2-8:6    -16.694676  6.425008e-01  1.000000e+00  1.000000e+00
3-20:4-23:5   -16.694676  6.425008e-01  1.000000e+00  1.000000e+00
3-20:6-13:3   -33.015991 -3.400013e+01  1.000000e+00  1.000000e+00
3-20:6-25:1   -33.015991 -3.400013e+01  1.000000e+00  1.000000e+00
3-21:1-20:6   -33.015991 -3.400013e+01  1.000000e+00  1.000000e+00
3-21:5-24:1   -16.694676  6.425008e-01  1.000000e+00  1.000000e+00
3-21:7-27:2   -33.015991 -3.400013e+01  1.000000e+00  1.000000e+00
3-23:3-10:2   -16.694676  6.425008e-01  1.000000e+00  1.000000e+00
3-30-3:1-1:3  -33.015991 -3.400013e+01  1.000000e+00  1.000000e+00
3-30-3:1-20:4 -33.015991 -3.400013e+01  1.000000e+00  1.000000e+00
3-30-3:2-15:5 -33.015991 -3.400013e+01  1.000000e+00  1.000000e+00
3-30-3:3-3:1  -33.015991 -3.400013e+01  1.000000e+00  1.000000e+00
3-30-3:3-3:3  -33.015991 -3.400013e+01  1.000000e+00  1.000000e+00
3-30-3:4-4:5  -33.015991 -3.400013e+01  1.000000e+00  1.000000e+00
3-30-3:5-12:3 -33.015991 -3.400013e+01  1.000000e+00  1.000000e+00
3-30-3:6-13:1 -33.015991 -3.400013e+01  1.000000e+00  1.000000e+00
3-30-3:6-25:6 -33.015991 -3.400013e+01  1.000000e+00  1.000000e+00
3-30:1-7:1    -16.694676  6.425008e-01  1.000000e+00  1.000000e+00
3-30:3-16:1   -16.694676  6.425008e-01  1.000000e+00  1.000000e+00
3-30:4-17:1   -33.015991 -3.400013e+01  1.000000e+00  1.000000e+00
3-33:1-1:3    -16.694676  6.425008e-01  1.000000e+00  1.000000e+00
3-33:3-22:2   -16.694676  6.425008e-01  1.000000e+00  1.000000e+00
3-33:4-17:1   -16.694676  6.425008e-01  1.000000e+00  1.000000e+00
3-43:1-20:4   -33.015991 -3.400013e+01  1.000000e+00  1.000000e+00
3-43:1-7:5    -33.015991 -3.400013e+01  1.000000e+00  1.000000e+00
3-43:2-15:5   -16.694676  6.425008e-01  1.000000e+00  1.000000e+00
3-43:2-8:5    -33.015991 -3.400013e+01  1.000000e+00  1.000000e+00
3-43:3-16:3   -33.015991 -3.400013e+01  1.000000e+00  1.000000e+00
3-43:3-16:5   -33.015991 -3.400013e+01  1.000000e+00  1.000000e+00
3-43:5-12:5   -33.015991 -3.400013e+01  1.000000e+00  1.000000e+00
3-43:6-25:6   -33.015991 -3.400013e+01  1.000000e+00  1.000000e+00
3-48:3-9:2    -33.015991 -3.400013e+01  1.000000e+00  1.000000e+00
3-49:1-14:6   -33.015991 -3.400013e+01  1.000000e+00  1.000000e+00
3-53:2-15:1   -16.694676  6.425008e-01  1.000000e+00  1.000000e+00
3-53:2-21:3   -16.694676  6.425008e-01  1.000000e+00  1.000000e+00
3-53:3-9:1    -33.015991 -3.400013e+01  1.000000e+00  1.000000e+00
3-53:7-27:6   -16.694676  6.425008e-01  1.000000e+00  1.000000e+00
3-64:1-14:5   -33.015991 -3.400013e+01  1.000000e+00  1.000000e+00
3-64:2-8:3    -33.015991 -3.400013e+01  1.000000e+00  1.000000e+00
3-64:3-10:1   -16.694676  6.425008e-01  1.000000e+00  1.000000e+00
3-64:3-3:3    -16.694676  6.425008e-01  1.000000e+00  1.000000e+00
3-64:4-23:1   -33.015991 -3.400013e+01  1.000000e+00  1.000000e+00
3-64:6-25:3   -33.015991 -3.400013e+01  1.000000e+00  1.000000e+00
3-66:1-26:5   -16.694676  6.425008e-01  1.000000e+00  1.000000e+00
3-66:1-7:6    -33.015991 -3.400013e+01  1.000000e+00  1.000000e+00
3-66:2-15:1   -33.015991 -3.400013e+01  1.000000e+00  1.000000e+00
3-66:2-21:1   -33.015991 -3.400013e+01  1.000000e+00  1.000000e+00
3-66:3-9:3    -16.694676  6.425008e-01  1.000000e+00  1.000000e+00
3-66:4-23:1   -33.015991 -3.400013e+01  1.000000e+00  1.000000e+00
3-71:2-21:4   -33.015991 -3.400013e+01  1.000000e+00  1.000000e+00
3-71:5-12:4   -33.015991 -3.400013e+01  1.000000e+00  1.000000e+00
3-72:1-20:3   -16.694676  6.425008e-01  1.000000e+00  1.000000e+00
3-72:3-9:5    -16.694676  6.425008e-01  1.000000e+00  1.000000e+00
3-72:4-4:6    -16.694676  6.425008e-01  1.000000e+00  1.000000e+00
3-72:5-24:6   -16.694676  6.425008e-01  1.000000e+00  1.000000e+00
3-72:5-5:3    -33.015991 -3.400013e+01  1.000000e+00  1.000000e+00
3-72:6-13:1   -16.694676  6.425008e-01  1.000000e+00  1.000000e+00
3-73:1-14:5   -33.015991 -3.400013e+01  1.000000e+00  1.000000e+00
3-73:1-1:5    -16.694676  6.425008e-01  1.000000e+00  1.000000e+00
3-73:1-1:6    -16.694676  6.425008e-01  1.000000e+00  1.000000e+00
3-73:1-26:5   -16.694676  6.425008e-01  1.000000e+00  1.000000e+00
3-73:2-15:1   -16.694676  6.425008e-01  1.000000e+00  1.000000e+00
3-73:3-10:3   -16.694676  6.425008e-01  1.000000e+00  1.000000e+00
3-73:3-10:5   -33.015991 -3.400013e+01  1.000000e+00  1.000000e+00
3-73:3-16:5   -33.015991 -3.400013e+01  1.000000e+00  1.000000e+00
3-73:3-22:3   -16.694676  6.425008e-01  1.000000e+00  1.000000e+00
3-73:3-3:3    -16.694676  6.425008e-01  1.000000e+00  1.000000e+00
3-73:6-13:1   -16.694676  6.425008e-01  1.000000e+00  1.000000e+00
3-73:7-27:1   -33.015991 -3.400013e+01  1.000000e+00  1.000000e+00
3-74:1-20:6   -33.015991 -3.400013e+01  1.000000e+00  1.000000e+00
3-74:5-24:2   -33.015991 -3.400013e+01  1.000000e+00  1.000000e+00
3-74:6-19:2   -33.015991 -3.400013e+01  1.000000e+00  1.000000e+00
3-74:6-25:3   -16.694676  6.425008e-01  1.000000e+00  1.000000e+00
3-7:3-3:2     -16.694676  6.425008e-01  1.000000e+00  1.000000e+00
3-7:4-23:1    -16.694676  6.425008e-01  1.000000e+00  1.000000e+00
3-7:5-24:2    -16.694676  6.425008e-01  1.000000e+00  1.000000e+00
3-9:1-1:3     -33.015991 -3.400013e+01  1.000000e+00  1.000000e+00
3-9:2-8:1     -33.015991 -3.400013e+01  1.000000e+00  1.000000e+00
3-9:2-8:3     -33.015991 -3.400013e+01  1.000000e+00  1.000000e+00
3-9:3-22:1    -33.015991 -3.400013e+01  1.000000e+00  1.000000e+00
3-9:4-17:2    -33.015991 -3.400013e+01  1.000000e+00  1.000000e+00
3-9:5-5:5     -16.694676  6.425008e-01  1.000000e+00  1.000000e+00
3-h:2-21:5    -33.015991 -3.400013e+01  1.000000e+00  1.000000e+00
3-h:2-8:4     -16.694676  6.425008e-01  1.000000e+00  1.000000e+00
3-h:2-8:5     -33.015991 -3.400013e+01  1.000000e+00  1.000000e+00
3-h:3-16:6    -16.694676  6.425008e-01  1.000000e+00  1.000000e+00
3-h:3-22:5    -33.015991 -3.400013e+01  1.000000e+00  1.000000e+00
3-h:4-23:5    -33.015991 -3.400013e+01  1.000000e+00  1.000000e+00
3-h:4-23:6    -33.015991 -3.400013e+01  1.000000e+00  1.000000e+00
3-h:5-24:6    -33.015991 -3.400013e+01  1.000000e+00  1.000000e+00
4-28:2-15:5   -33.015991 -3.400013e+01  1.000000e+00  1.000000e+00
4-28:2-2:4    -16.694676  6.425008e-01  1.000000e+00  1.000000e+00
4-28:3-3:5    -16.694676  6.425008e-01  1.000000e+00  1.000000e+00
4-28:5-24:5   -33.015991 -3.400013e+01  1.000000e+00  1.000000e+00
4-30-2:1-1:5  -16.694676  6.425008e-01  1.000000e+00  1.000000e+00
4-30-2:2-8:2  -33.015991 -3.400013e+01  1.000000e+00  1.000000e+00
4-30-2:3-9:6  -33.015991 -3.400013e+01  1.000000e+00  1.000000e+00
4-30-2:4-17:6 -33.015991 -3.400013e+01  1.000000e+00  1.000000e+00
4-30-2:5-12:1 -33.015991 -3.400013e+01  1.000000e+00  1.000000e+00
4-30-4:1-14:5 -16.694676  6.425008e-01  1.000000e+00  1.000000e+00
4-30-4:1-1:5  -16.694676  6.425008e-01  1.000000e+00  1.000000e+00
4-30-4:2-2:2  -33.015991 -3.400013e+01  1.000000e+00  1.000000e+00
4-30-4:3-3:1  -33.015991 -3.400013e+01  1.000000e+00  1.000000e+00
4-30-4:6-6:2  -33.015991 -3.400013e+01  1.000000e+00  1.000000e+00
4-31:2-21:3   -16.694676  6.425008e-01  1.000000e+00  1.000000e+00
4-34:2-8:2    -33.015991 -3.400013e+01  1.000000e+00  1.000000e+00
4-39:1-14:3   -33.015991 -3.400013e+01  1.000000e+00  1.000000e+00
4-39:1-20:3   -33.015991 -3.400013e+01  1.000000e+00  1.000000e+00
4-39:2-15:2   -16.694676  6.425008e-01  1.000000e+00  1.000000e+00
4-39:5-24:1   -33.015991 -3.400013e+01  1.000000e+00  1.000000e+00
4-4:1-1:1     -33.015991 -3.400013e+01  1.000000e+00  1.000000e+00
4-4:1-7:3     -33.015991 -3.400013e+01  1.000000e+00  1.000000e+00
4-4:2-8:1     -16.694676  6.425008e-01  1.000000e+00  1.000000e+00
4-4:6-25:5    -16.694676  6.425008e-01  1.000000e+00  1.000000e+00
4-55:2-2:4    -33.015991 -3.400013e+01  1.000000e+00  1.000000e+00
4-55:5-12:4   -33.015991 -3.400013e+01  1.000000e+00  1.000000e+00
4-55:5-12:5   -33.015991 -3.400013e+01  1.000000e+00  1.000000e+00
4-61:1-14:3   -16.694676  6.425008e-01  1.000000e+00  1.000000e+00
4-61:1-20:3   -33.015991 -3.400013e+01  1.000000e+00  1.000000e+00
4-61:3-9:1    -33.015991 -3.400013e+01  1.000000e+00  1.000000e+00
4-61:5-5:1    -16.694676  6.425008e-01  1.000000e+00  1.000000e+00
4-61:7-27:5   -16.694676  6.425008e-01  1.000000e+00  1.000000e+00
4-b:1-26:3    -16.694676  6.425008e-01  1.000000e+00  1.000000e+00
4-b:3-10:1    -33.015991 -3.400013e+01  1.000000e+00  1.000000e+00
4-b:3-16:1    -33.015991 -3.400013e+01  1.000000e+00  1.000000e+00
5-a:1-14:5    -33.015991 -3.400013e+01  1.000000e+00  1.000000e+00
5-a:1-1:3     -33.015991 -3.400013e+01  1.000000e+00  1.000000e+00
5-a:3-16:3    -16.694676  6.425008e-01  1.000000e+00  1.000000e+00
5-a:5-5:1     -16.694676  6.425008e-01  1.000000e+00  1.000000e+00
5-a:6-25:5    -16.694676  6.425008e-01  1.000000e+00  1.000000e+00
7-4-1:1-7:1   -33.015991 -3.400013e+01  1.000000e+00  1.000000e+00
7-4-1:2-15:1  -33.015991 -3.400013e+01  1.000000e+00  1.000000e+00
7-4-1:3-10:3  -33.015991 -3.400013e+01  1.000000e+00  1.000000e+00
7-4-1:3-16:1  -33.015991 -3.400013e+01  1.000000e+00  1.000000e+00
7-4-1:4-4:6   -33.015991 -3.400013e+01  1.000000e+00  1.000000e+00
7-4-1:5-5:3   -33.015991 -3.400013e+01  1.000000e+00  1.000000e+00
1-18:1-14:2   -33.694740  3.264263e+01  1.000000e+00  1.000000e+00
1-18:1-7:1    -33.694740  3.264263e+01  1.000000e+00  1.000000e+00
1-18:2-15:2   -33.694740  3.264263e+01  1.000000e+00  1.000000e+00
1-18:5-24:2   -33.694740  3.264263e+01  1.000000e+00  1.000000e+00
1-24:1-1:1    -33.694740  3.264263e+01  1.000000e+00  1.000000e+00
1-24:1-20:5   -33.694740  3.264263e+01  1.000000e+00  1.000000e+00
1-24:2-15:1   -33.694740  3.264263e+01  1.000000e+00  1.000000e+00
1-24:2-21:1   -33.694740  3.264263e+01  1.000000e+00  1.000000e+00
1-24:3-3:2    -33.694740  3.264263e+01  1.000000e+00  1.000000e+00
1-24:3-9:1    -33.694740  3.264263e+01  1.000000e+00  1.000000e+00
1-24:4-23:3   -33.694740  3.264263e+01  1.000000e+00  1.000000e+00
1-24:5-24:1   -33.694740  3.264263e+01  1.000000e+00  1.000000e+00
1-24:6-13:2   -33.694740  3.264263e+01  1.000000e+00  1.000000e+00
1-2:1-14:3    -33.694740  3.264263e+01  1.000000e+00  1.000000e+00
1-2:1-14:6    -33.694740  3.264263e+01  1.000000e+00  1.000000e+00
1-2:2-21:1    -33.694740  3.264263e+01  1.000000e+00  1.000000e+00
1-2:3-3:2     -33.694740  3.264263e+01  1.000000e+00  1.000000e+00
1-2:4-17:2    -33.694740  3.264263e+01  1.000000e+00  1.000000e+00
1-2:5-24:1    -33.694740  3.264263e+01  1.000000e+00  1.000000e+00
1-2:7-27:6    -33.694740  3.264263e+01  1.000000e+00  1.000000e+00
1-3:3-16:2    -33.694740  3.264263e+01  1.000000e+00  1.000000e+00
1-3:4-17:2    -33.694740  3.264263e+01  1.000000e+00  1.000000e+00
1-3:5-12:2    -33.694740  3.264263e+01  1.000000e+00  1.000000e+00
1-3:6-13:2    -33.694740  3.264263e+01  1.000000e+00  1.000000e+00
1-45:2-15:6   -33.694740  3.264263e+01  1.000000e+00  1.000000e+00
1-45:2-2:5    -33.694740  3.264263e+01  1.000000e+00  1.000000e+00
1-45:2-8:2    -33.694740  3.264263e+01  1.000000e+00  1.000000e+00
1-45:3-10:3   -33.694740  3.264263e+01  1.000000e+00  1.000000e+00
1-45:3-22:6   -33.694740  3.264263e+01  1.000000e+00  1.000000e+00
1-45:6-19:3   -33.694740  3.264263e+01  1.000000e+00  1.000000e+00
1-46:1-26:2   -33.694740  3.264263e+01  1.000000e+00  1.000000e+00
1-46:2-2:2    -33.694740  3.264263e+01  1.000000e+00  1.000000e+00
1-46:3-16:2   -33.694740  3.264263e+01  1.000000e+00  1.000000e+00
1-46:4-17:2   -33.694740  3.264263e+01  1.000000e+00  1.000000e+00
1-46:4-23:2   -33.694740  3.264263e+01  1.000000e+00  1.000000e+00
1-46:4-4:3    -33.694740  3.264263e+01  1.000000e+00  1.000000e+00
1-46:5-12:1   -33.694740  3.264263e+01  1.000000e+00  1.000000e+00
1-46:5-5:2    -33.694740  3.264263e+01  1.000000e+00  1.000000e+00
1-46:6-19:2   -33.694740  3.264263e+01  1.000000e+00  1.000000e+00
1-58:1-14:4   -33.694740  3.264263e+01  1.000000e+00  1.000000e+00
1-58:1-1:1    -33.694740  3.264263e+01  1.000000e+00  1.000000e+00
1-58:1-26:1   -33.694740  3.264263e+01  1.000000e+00  1.000000e+00
1-58:1-7:3    -33.694740  3.264263e+01  1.000000e+00  1.000000e+00
1-58:1-7:6    -33.694740  3.264263e+01  1.000000e+00  1.000000e+00
1-58:2-2:3    -33.694740  3.264263e+01  1.000000e+00  1.000000e+00
1-58:3-16:3   -33.694740  3.264263e+01  1.000000e+00  1.000000e+00
1-58:3-9:3    -33.694740  3.264263e+01  1.000000e+00  1.000000e+00
1-58:3-9:5    -33.694740  3.264263e+01  1.000000e+00  1.000000e+00
1-58:4-4:3    -33.694740  3.264263e+01  1.000000e+00  1.000000e+00
1-58:5-24:1   -33.694740  3.264263e+01  1.000000e+00  1.000000e+00
1-58:6-19:2   -33.694740  3.264263e+01  1.000000e+00  1.000000e+00
1-58:6-25:4   -33.694740  3.264263e+01  1.000000e+00  1.000000e+00
1-68:6-13:5   -33.694740  3.264263e+01  1.000000e+00  1.000000e+00
1-69:1-14:3   -33.694740  3.264263e+01  1.000000e+00  1.000000e+00
1-69:2-21:2   -33.694740  3.264263e+01  1.000000e+00  1.000000e+00
1-69:2-2:2    -33.694740  3.264263e+01  1.000000e+00  1.000000e+00
1-69:2-8:1    -33.694740  3.264263e+01  1.000000e+00  1.000000e+00
1-69:3-9:2    -33.694740  3.264263e+01  1.000000e+00  1.000000e+00
1-69:4-23:2   -33.694740  3.264263e+01  1.000000e+00  1.000000e+00
1-69:5-5:2    -33.694740  3.264263e+01  1.000000e+00  1.000000e+00
1-69:7-27:2   -33.694740  3.264263e+01  1.000000e+00  1.000000e+00
1-8:1-20:5    -33.694740  3.264263e+01  1.000000e+00  1.000000e+00
1-8:6-25:1    -33.694740  3.264263e+01  1.000000e+00  1.000000e+00
1-8:7-27:6    -33.694740  3.264263e+01  1.000000e+00  1.000000e+00
1-f:1-26:4    -33.694740  3.264263e+01  1.000000e+00  1.000000e+00
1-f:1-7:5     -33.694740  3.264263e+01  1.000000e+00  1.000000e+00
1-f:3-10:4    -33.694740  3.264263e+01  1.000000e+00  1.000000e+00
1-f:3-22:4    -33.694740  3.264263e+01  1.000000e+00  1.000000e+00
1-f:5-5:1     -33.694740  3.264263e+01  1.000000e+00  1.000000e+00
1-f:6-19:6    -33.694740  3.264263e+01  1.000000e+00  1.000000e+00
1-NL1:1-14:4  -33.694740  3.264263e+01  1.000000e+00  1.000000e+00
1-NL1:2-15:3  -33.694740  3.264263e+01  1.000000e+00  1.000000e+00
1-NL1:2-21:4  -33.694740  3.264263e+01  1.000000e+00  1.000000e+00
1-NL1:2-2:1   -33.694740  3.264263e+01  1.000000e+00  1.000000e+00
1-NL1:2-8:4   -33.694740  3.264263e+01  1.000000e+00  1.000000e+00
1-NL1:3-10:3  -33.694740  3.264263e+01  1.000000e+00  1.000000e+00
1-NL1:3-3:4   -33.694740  3.264263e+01  1.000000e+00  1.000000e+00
1-NL1:3-3:5   -33.694740  3.264263e+01  1.000000e+00  1.000000e+00
1-NL1:3-9:5   -33.694740  3.264263e+01  1.000000e+00  1.000000e+00
1-NL1:6-19:4  -33.694740  3.264263e+01  1.000000e+00  1.000000e+00
2-26:1-14:6   -33.694740  3.264263e+01  1.000000e+00  1.000000e+00
2-26:1-20:5   -33.694740  3.264263e+01  1.000000e+00  1.000000e+00
2-26:3-22:2   -33.694740  3.264263e+01  1.000000e+00  1.000000e+00
2-26:4-17:6   -33.694740  3.264263e+01  1.000000e+00  1.000000e+00
2-26:4-23:5   -33.694740  3.264263e+01  1.000000e+00  1.000000e+00
2-26:4-4:6    -33.694740  3.264263e+01  1.000000e+00  1.000000e+00
2-26:5-24:1   -33.694740  3.264263e+01  1.000000e+00  1.000000e+00
2-26:5-24:3   -33.694740  3.264263e+01  1.000000e+00  1.000000e+00
2-5:3-22:2    -33.694740  3.264263e+01  1.000000e+00  1.000000e+00
2-5:3-3:2     -33.694740  3.264263e+01  1.000000e+00  1.000000e+00
2-70:3-9:1    -33.694740  3.264263e+01  1.000000e+00  1.000000e+00
2-70:5-24:1   -33.694740  3.264263e+01  1.000000e+00  1.000000e+00
2-70:5-24:3   -33.694740  3.264263e+01  1.000000e+00  1.000000e+00
2-70:6-19:1   -33.694740  3.264263e+01  1.000000e+00  1.000000e+00
2-70:6-19:3   -33.694740  3.264263e+01  1.000000e+00  1.000000e+00
2-70:7-27:3   -33.694740  3.264263e+01  1.000000e+00  1.000000e+00
2-70:7-27:5   -33.694740  3.264263e+01  1.000000e+00  1.000000e+00
3-11:1-1:3    -33.694740  3.264263e+01  1.000000e+00  1.000000e+00
3-11:1-20:5   -33.694740  3.264263e+01  1.000000e+00  1.000000e+00
3-11:2-21:1   -33.694740  3.264263e+01  1.000000e+00  1.000000e+00
3-11:3-16:2   -33.694740  3.264263e+01  1.000000e+00  1.000000e+00
3-11:3-3:2    -33.694740  3.264263e+01  1.000000e+00  1.000000e+00
3-11:4-4:3    -33.694740  3.264263e+01  1.000000e+00  1.000000e+00
3-11:6-19:2   -33.694740  3.264263e+01  1.000000e+00  1.000000e+00
3-11:6-6:3    -33.694740  3.264263e+01  1.000000e+00  1.000000e+00
3-11:7-27:6   -33.694740  3.264263e+01  1.000000e+00  1.000000e+00
3-13:1-1:3    -33.694740  3.264263e+01  1.000000e+00  1.000000e+00
3-13:1-26:1   -33.694740  3.264263e+01  1.000000e+00  1.000000e+00
3-13:1-26:2   -33.694740  3.264263e+01  1.000000e+00  1.000000e+00
3-13:1-7:3    -33.694740  3.264263e+01  1.000000e+00  1.000000e+00
3-13:2-2:1    -33.694740  3.264263e+01  1.000000e+00  1.000000e+00
3-13:2-2:2    -33.694740  3.264263e+01  1.000000e+00  1.000000e+00
3-13:2-8:5    -33.694740  3.264263e+01  1.000000e+00  1.000000e+00
3-13:3-16:1   -33.694740  3.264263e+01  1.000000e+00  1.000000e+00
3-13:3-22:1   -33.694740  3.264263e+01  1.000000e+00  1.000000e+00
3-13:4-4:1    -33.694740  3.264263e+01  1.000000e+00  1.000000e+00
3-13:6-6:2    -33.694740  3.264263e+01  1.000000e+00  1.000000e+00
3-13:6-6:3    -33.694740  3.264263e+01  1.000000e+00  1.000000e+00
3-15:1-20:3   -33.694740  3.264263e+01  1.000000e+00  1.000000e+00
3-15:1-26:2   -33.694740  3.264263e+01  1.000000e+00  1.000000e+00
3-15:2-21:2   -33.694740  3.264263e+01  1.000000e+00  1.000000e+00
3-15:2-2:2    -33.694740  3.264263e+01  1.000000e+00  1.000000e+00
3-15:3-22:2   -33.694740  3.264263e+01  1.000000e+00  1.000000e+00
3-15:3-3:1    -33.694740  3.264263e+01  1.000000e+00  1.000000e+00
3-15:4-23:2   -33.694740  3.264263e+01  1.000000e+00  1.000000e+00
3-15:4-4:1    -33.694740  3.264263e+01  1.000000e+00  1.000000e+00
3-15:4-4:3    -33.694740  3.264263e+01  1.000000e+00  1.000000e+00
3-15:6-6:2    -33.694740  3.264263e+01  1.000000e+00  1.000000e+00
3-15:7-27:2   -33.694740  3.264263e+01  1.000000e+00  1.000000e+00
3-20:1-14:3   -33.694740  3.264263e+01  1.000000e+00  1.000000e+00
3-20:1-1:3    -33.694740  3.264263e+01  1.000000e+00  1.000000e+00
3-20:3-16:3   -33.694740  3.264263e+01  1.000000e+00  1.000000e+00
3-20:3-3:5    -33.694740  3.264263e+01  1.000000e+00  1.000000e+00
3-20:4-4:5    -33.694740  3.264263e+01  1.000000e+00  1.000000e+00
3-20:6-19:1   -33.694740  3.264263e+01  1.000000e+00  1.000000e+00
3-21:2-15:2   -33.694740  3.264263e+01  1.000000e+00  1.000000e+00
3-21:2-8:2    -33.694740  3.264263e+01  1.000000e+00  1.000000e+00
3-21:3-3:1    -33.694740  3.264263e+01  1.000000e+00  1.000000e+00
3-21:6-19:2   -33.694740  3.264263e+01  1.000000e+00  1.000000e+00
3-21:6-25:2   -33.694740  3.264263e+01  1.000000e+00  1.000000e+00
3-22:3-3:4    -33.694740  3.264263e+01  1.000000e+00  1.000000e+00
3-23:2-15:2   -33.694740  3.264263e+01  1.000000e+00  1.000000e+00
3-30-3:1-14:5 -33.694740  3.264263e+01  1.000000e+00  1.000000e+00
3-30-3:3-16:3 -33.694740  3.264263e+01  1.000000e+00  1.000000e+00
3-30-3:3-22:1 -33.694740  3.264263e+01  1.000000e+00  1.000000e+00
3-30-3:3-3:2  -33.694740  3.264263e+01  1.000000e+00  1.000000e+00
3-30-3:4-23:5 -33.694740  3.264263e+01  1.000000e+00  1.000000e+00
3-30-3:5-5:2  -33.694740  3.264263e+01  1.000000e+00  1.000000e+00
3-30-3:5-5:3  -33.694740  3.264263e+01  1.000000e+00  1.000000e+00
3-30-3:6-25:3 -33.694740  3.264263e+01  1.000000e+00  1.000000e+00
3-30-3:7-27:3 -33.694740  3.264263e+01  1.000000e+00  1.000000e+00
3-30:2-2:2    -33.694740  3.264263e+01  1.000000e+00  1.000000e+00
3-30:3-9:1    -33.694740  3.264263e+01  1.000000e+00  1.000000e+00
3-30:4-4:2    -33.694740  3.264263e+01  1.000000e+00  1.000000e+00
3-33:1-1:1    -33.694740  3.264263e+01  1.000000e+00  1.000000e+00
3-33:1-7:1    -33.694740  3.264263e+01  1.000000e+00  1.000000e+00
3-33:2-15:1   -33.694740  3.264263e+01  1.000000e+00  1.000000e+00
3-33:5-12:2   -33.694740  3.264263e+01  1.000000e+00  1.000000e+00
3-33:6-25:3   -33.694740  3.264263e+01  1.000000e+00  1.000000e+00
3-33:6-6:1    -33.694740  3.264263e+01  1.000000e+00  1.000000e+00
3-33:7-27:2   -33.694740  3.264263e+01  1.000000e+00  1.000000e+00
3-33:7-27:5   -33.694740  3.264263e+01  1.000000e+00  1.000000e+00
3-35:2-15:5   -33.694740  3.264263e+01  1.000000e+00  1.000000e+00
3-35:6-13:4   -33.694740  3.264263e+01  1.000000e+00  1.000000e+00
3-43:2-8:3    -33.694740  3.264263e+01  1.000000e+00  1.000000e+00
3-43:6-13:3   -33.694740  3.264263e+01  1.000000e+00  1.000000e+00
3-48:1-14:1   -33.694740  3.264263e+01  1.000000e+00  1.000000e+00
3-48:1-1:2    -33.694740  3.264263e+01  1.000000e+00  1.000000e+00
3-48:1-20:3   -33.694740  3.264263e+01  1.000000e+00  1.000000e+00
3-48:2-21:2   -33.694740  3.264263e+01  1.000000e+00  1.000000e+00
3-48:2-8:2    -33.694740  3.264263e+01  1.000000e+00  1.000000e+00
3-48:4-23:2   -33.694740  3.264263e+01  1.000000e+00  1.000000e+00
3-48:5-12:2   -33.694740  3.264263e+01  1.000000e+00  1.000000e+00
3-48:5-24:2   -33.694740  3.264263e+01  1.000000e+00  1.000000e+00
3-48:6-25:3   -33.694740  3.264263e+01  1.000000e+00  1.000000e+00
3-48:6-6:2    -33.694740  3.264263e+01  1.000000e+00  1.000000e+00
3-49:2-15:3   -33.694740  3.264263e+01  1.000000e+00  1.000000e+00
3-49:2-8:3    -33.694740  3.264263e+01  1.000000e+00  1.000000e+00
3-49:3-10:1   -33.694740  3.264263e+01  1.000000e+00  1.000000e+00
3-49:3-22:2   -33.694740  3.264263e+01  1.000000e+00  1.000000e+00
3-49:4-17:1   -33.694740  3.264263e+01  1.000000e+00  1.000000e+00
3-49:4-23:3   -33.694740  3.264263e+01  1.000000e+00  1.000000e+00
3-49:4-4:5    -33.694740  3.264263e+01  1.000000e+00  1.000000e+00
3-49:5-24:5   -33.694740  3.264263e+01  1.000000e+00  1.000000e+00
3-49:6-19:1   -33.694740  3.264263e+01  1.000000e+00  1.000000e+00
3-49:6-25:5   -33.694740  3.264263e+01  1.000000e+00  1.000000e+00
3-52:3-16:6   -33.694740  3.264263e+01  1.000000e+00  1.000000e+00
3-52:3-3:6    -33.694740  3.264263e+01  1.000000e+00  1.000000e+00
3-53:1-14:1   -33.694740  3.264263e+01  1.000000e+00  1.000000e+00
3-53:1-20:3   -33.694740  3.264263e+01  1.000000e+00  1.000000e+00
3-53:1-7:1    -33.694740  3.264263e+01  1.000000e+00  1.000000e+00
3-53:1-7:2    -33.694740  3.264263e+01  1.000000e+00  1.000000e+00
3-53:3-22:2   -33.694740  3.264263e+01  1.000000e+00  1.000000e+00
3-53:5-5:2    -33.694740  3.264263e+01  1.000000e+00  1.000000e+00
3-53:6-19:2   -33.694740  3.264263e+01  1.000000e+00  1.000000e+00
3-53:6-6:1    -33.694740  3.264263e+01  1.000000e+00  1.000000e+00
3-64:1-14:3   -33.694740  3.264263e+01  1.000000e+00  1.000000e+00
3-64:1-20:5   -33.694740  3.264263e+01  1.000000e+00  1.000000e+00
3-64:1-7:1    -33.694740  3.264263e+01  1.000000e+00  1.000000e+00
3-64:2-2:1    -33.694740  3.264263e+01  1.000000e+00  1.000000e+00
3-64:2-2:2    -33.694740  3.264263e+01  1.000000e+00  1.000000e+00
3-64:3-16:1   -33.694740  3.264263e+01  1.000000e+00  1.000000e+00
3-64:5-5:1    -33.694740  3.264263e+01  1.000000e+00  1.000000e+00
3-64:6-13:3   -33.694740  3.264263e+01  1.000000e+00  1.000000e+00
3-64:6-19:2   -33.694740  3.264263e+01  1.000000e+00  1.000000e+00
3-64:6-25:2   -33.694740  3.264263e+01  1.000000e+00  1.000000e+00
3-64:7-27:6   -33.694740  3.264263e+01  1.000000e+00  1.000000e+00
3-66:5-24:2   -33.694740  3.264263e+01  1.000000e+00  1.000000e+00
3-66:6-13:2   -33.694740  3.264263e+01  1.000000e+00  1.000000e+00
3-66:6-6:3    -33.694740  3.264263e+01  1.000000e+00  1.000000e+00
3-71:1-26:4   -33.694740  3.264263e+01  1.000000e+00  1.000000e+00
3-71:2-15:6   -33.694740  3.264263e+01  1.000000e+00  1.000000e+00
3-71:3-10:6   -33.694740  3.264263e+01  1.000000e+00  1.000000e+00
3-71:6-19:1   -33.694740  3.264263e+01  1.000000e+00  1.000000e+00
3-71:6-19:6   -33.694740  3.264263e+01  1.000000e+00  1.000000e+00
3-72:1-14:3   -33.694740  3.264263e+01  1.000000e+00  1.000000e+00
3-72:1-1:3    -33.694740  3.264263e+01  1.000000e+00  1.000000e+00
3-72:1-7:3    -33.694740  3.264263e+01  1.000000e+00  1.000000e+00
3-72:2-21:1   -33.694740  3.264263e+01  1.000000e+00  1.000000e+00
3-72:2-8:2    -33.694740  3.264263e+01  1.000000e+00  1.000000e+00
3-72:2-8:6    -33.694740  3.264263e+01  1.000000e+00  1.000000e+00
3-72:3-10:2   -33.694740  3.264263e+01  1.000000e+00  1.000000e+00
3-72:3-16:1   -33.694740  3.264263e+01  1.000000e+00  1.000000e+00
3-72:3-16:3   -33.694740  3.264263e+01  1.000000e+00  1.000000e+00
3-72:3-9:1    -33.694740  3.264263e+01  1.000000e+00  1.000000e+00
3-72:4-23:1   -33.694740  3.264263e+01  1.000000e+00  1.000000e+00
3-72:5-5:1    -33.694740  3.264263e+01  1.000000e+00  1.000000e+00
3-72:6-25:1   -33.694740  3.264263e+01  1.000000e+00  1.000000e+00
3-72:6-25:3   -33.694740  3.264263e+01  1.000000e+00  1.000000e+00
3-73:1-14:6   -33.694740  3.264263e+01  1.000000e+00  1.000000e+00
3-73:1-7:5    -33.694740  3.264263e+01  1.000000e+00  1.000000e+00
3-73:2-15:3   -33.694740  3.264263e+01  1.000000e+00  1.000000e+00
3-73:2-8:3    -33.694740  3.264263e+01  1.000000e+00  1.000000e+00
3-73:3-10:2   -33.694740  3.264263e+01  1.000000e+00  1.000000e+00
3-73:3-9:3    -33.694740  3.264263e+01  1.000000e+00  1.000000e+00
3-73:4-17:1   -33.694740  3.264263e+01  1.000000e+00  1.000000e+00
3-73:4-17:6   -33.694740  3.264263e+01  1.000000e+00  1.000000e+00
3-73:4-23:4   -33.694740  3.264263e+01  1.000000e+00  1.000000e+00
3-73:4-4:3    -33.694740  3.264263e+01  1.000000e+00  1.000000e+00
3-73:4-4:5    -33.694740  3.264263e+01  1.000000e+00  1.000000e+00
3-73:5-24:1   -33.694740  3.264263e+01  1.000000e+00  1.000000e+00
3-73:5-5:3    -33.694740  3.264263e+01  1.000000e+00  1.000000e+00
3-73:5-5:5    -33.694740  3.264263e+01  1.000000e+00  1.000000e+00
3-73:6-19:1   -33.694740  3.264263e+01  1.000000e+00  1.000000e+00
3-73:6-19:2   -33.694740  3.264263e+01  1.000000e+00  1.000000e+00
3-73:6-25:6   -33.694740  3.264263e+01  1.000000e+00  1.000000e+00
3-74:2-15:1   -33.694740  3.264263e+01  1.000000e+00  1.000000e+00
3-74:6-25:1   -33.694740  3.264263e+01  1.000000e+00  1.000000e+00
3-74:6-6:2    -33.694740  3.264263e+01  1.000000e+00  1.000000e+00
3-7:1-14:2    -33.694740  3.264263e+01  1.000000e+00  1.000000e+00
3-7:1-20:6    -33.694740  3.264263e+01  1.000000e+00  1.000000e+00
3-7:3-9:2     -33.694740  3.264263e+01  1.000000e+00  1.000000e+00
3-7:7-27:2    -33.694740  3.264263e+01  1.000000e+00  1.000000e+00
3-9:1-14:3    -33.694740  3.264263e+01  1.000000e+00  1.000000e+00
3-9:4-23:1    -33.694740  3.264263e+01  1.000000e+00  1.000000e+00
3-9:6-6:2     -33.694740  3.264263e+01  1.000000e+00  1.000000e+00
3-h:1-20:4    -33.694740  3.264263e+01  1.000000e+00  1.000000e+00
3-h:2-2:5     -33.694740  3.264263e+01  1.000000e+00  1.000000e+00
3-h:3-10:3    -33.694740  3.264263e+01  1.000000e+00  1.000000e+00
3-h:3-22:1    -33.694740  3.264263e+01  1.000000e+00  1.000000e+00
3-h:4-4:5     -33.694740  3.264263e+01  1.000000e+00  1.000000e+00
3-h:6-25:6    -33.694740  3.264263e+01  1.000000e+00  1.000000e+00
3-h:6-6:2     -33.694740  3.264263e+01  1.000000e+00  1.000000e+00
3-h:6-6:5     -33.694740  3.264263e+01  1.000000e+00  1.000000e+00
3-h:6-6:6     -33.694740  3.264263e+01  1.000000e+00  1.000000e+00
3-h:7-27:4    -33.694740  3.264263e+01  1.000000e+00  1.000000e+00
4-28:3-10:1   -33.694740  3.264263e+01  1.000000e+00  1.000000e+00
4-28:3-16:4   -33.694740  3.264263e+01  1.000000e+00  1.000000e+00
4-28:3-22:3   -33.694740  3.264263e+01  1.000000e+00  1.000000e+00
4-28:3-3:3    -33.694740  3.264263e+01  1.000000e+00  1.000000e+00
4-28:4-17:4   -33.694740  3.264263e+01  1.000000e+00  1.000000e+00
4-28:5-5:4    -33.694740  3.264263e+01  1.000000e+00  1.000000e+00
4-28:5-5:5    -33.694740  3.264263e+01  1.000000e+00  1.000000e+00
4-28:6-19:5   -33.694740  3.264263e+01  1.000000e+00  1.000000e+00
4-30-2:2-15:1 -33.694740  3.264263e+01  1.000000e+00  1.000000e+00
4-30-2:2-15:3 -33.694740  3.264263e+01  1.000000e+00  1.000000e+00
4-30-2:2-15:6 -33.694740  3.264263e+01  1.000000e+00  1.000000e+00
4-30-2:2-21:3 -33.694740  3.264263e+01  1.000000e+00  1.000000e+00
4-30-2:3-16:3 -33.694740  3.264263e+01  1.000000e+00  1.000000e+00
4-30-4:1-1:2  -33.694740  3.264263e+01  1.000000e+00  1.000000e+00
4-30-4:2-21:1 -33.694740  3.264263e+01  1.000000e+00  1.000000e+00
4-30-4:2-8:3  -33.694740  3.264263e+01  1.000000e+00  1.000000e+00
4-30-4:4-23:3 -33.694740  3.264263e+01  1.000000e+00  1.000000e+00
4-30-4:4-4:3  -33.694740  3.264263e+01  1.000000e+00  1.000000e+00
4-30-4:7-27:3 -33.694740  3.264263e+01  1.000000e+00  1.000000e+00
4-31:1-1:3    -33.694740  3.264263e+01  1.000000e+00  1.000000e+00
4-31:1-20:6   -33.694740  3.264263e+01  1.000000e+00  1.000000e+00
4-31:3-16:2   -33.694740  3.264263e+01  1.000000e+00  1.000000e+00
4-31:4-17:2   -33.694740  3.264263e+01  1.000000e+00  1.000000e+00
4-31:5-5:2    -33.694740  3.264263e+01  1.000000e+00  1.000000e+00
4-31:6-19:2   -33.694740  3.264263e+01  1.000000e+00  1.000000e+00
4-31:7-27:5   -33.694740  3.264263e+01  1.000000e+00  1.000000e+00
4-34:1-14:1   -33.694740  3.264263e+01  1.000000e+00  1.000000e+00
4-34:1-14:2   -33.694740  3.264263e+01  1.000000e+00  1.000000e+00
4-34:1-14:3   -33.694740  3.264263e+01  1.000000e+00  1.000000e+00
4-34:1-7:3    -33.694740  3.264263e+01  1.000000e+00  1.000000e+00
4-34:3-16:2   -33.694740  3.264263e+01  1.000000e+00  1.000000e+00
4-34:3-9:2    -33.694740  3.264263e+01  1.000000e+00  1.000000e+00
4-34:4-4:3    -33.694740  3.264263e+01  1.000000e+00  1.000000e+00
4-34:5-12:2   -33.694740  3.264263e+01  1.000000e+00  1.000000e+00
4-34:6-25:3   -33.694740  3.264263e+01  1.000000e+00  1.000000e+00
4-39:1-14:2   -33.694740  3.264263e+01  1.000000e+00  1.000000e+00
4-39:1-20:6   -33.694740  3.264263e+01  1.000000e+00  1.000000e+00
4-39:3-9:2    -33.694740  3.264263e+01  1.000000e+00  1.000000e+00
4-39:4-4:1    -33.694740  3.264263e+01  1.000000e+00  1.000000e+00
4-39:5-12:2   -33.694740  3.264263e+01  1.000000e+00  1.000000e+00
4-39:5-5:1    -33.694740  3.264263e+01  1.000000e+00  1.000000e+00
4-39:6-13:2   -33.694740  3.264263e+01  1.000000e+00  1.000000e+00
4-39:6-25:2   -33.694740  3.264263e+01  1.000000e+00  1.000000e+00
4-4:1-20:5    -33.694740  3.264263e+01  1.000000e+00  1.000000e+00
4-4:1-26:2    -33.694740  3.264263e+01  1.000000e+00  1.000000e+00
4-4:4-4:3     -33.694740  3.264263e+01  1.000000e+00  1.000000e+00
4-4:5-12:1    -33.694740  3.264263e+01  1.000000e+00  1.000000e+00
4-4:5-12:2    -33.694740  3.264263e+01  1.000000e+00  1.000000e+00
4-4:5-24:1    -33.694740  3.264263e+01  1.000000e+00  1.000000e+00
4-4:5-5:2     -33.694740  3.264263e+01  1.000000e+00  1.000000e+00
4-4:6-19:2    -33.694740  3.264263e+01  1.000000e+00  1.000000e+00
4-4:6-25:1    -33.694740  3.264263e+01  1.000000e+00  1.000000e+00
4-4:6-6:2     -33.694740  3.264263e+01  1.000000e+00  1.000000e+00
4-55:6-13:4   -33.694740  3.264263e+01  1.000000e+00  1.000000e+00
4-59:1-14:2   -33.694740  3.264263e+01  1.000000e+00  1.000000e+00
4-59:1-7:3    -33.694740  3.264263e+01  1.000000e+00  1.000000e+00
4-59:2-2:2    -33.694740  3.264263e+01  1.000000e+00  1.000000e+00
4-59:4-23:2   -33.694740  3.264263e+01  1.000000e+00  1.000000e+00
4-59:6-25:2   -33.694740  3.264263e+01  1.000000e+00  1.000000e+00
4-59:6-25:3   -33.694740  3.264263e+01  1.000000e+00  1.000000e+00
4-59:7-27:1   -33.694740  3.264263e+01  1.000000e+00  1.000000e+00
4-59:7-27:2   -33.694740  3.264263e+01  1.000000e+00  1.000000e+00
4-61:1-26:2   -33.694740  3.264263e+01  1.000000e+00  1.000000e+00
4-61:2-15:2   -33.694740  3.264263e+01  1.000000e+00  1.000000e+00
4-61:4-17:2   -33.694740  3.264263e+01  1.000000e+00  1.000000e+00
4-61:5-12:1   -33.694740  3.264263e+01  1.000000e+00  1.000000e+00
4-61:6-25:3   -33.694740  3.264263e+01  1.000000e+00  1.000000e+00
4-b:1-1:1     -33.694740  3.264263e+01  1.000000e+00  1.000000e+00
4-b:1-7:2     -33.694740  3.264263e+01  1.000000e+00  1.000000e+00
4-b:2-15:2    -33.694740  3.264263e+01  1.000000e+00  1.000000e+00
4-b:2-21:2    -33.694740  3.264263e+01  1.000000e+00  1.000000e+00
4-b:2-8:1     -33.694740  3.264263e+01  1.000000e+00  1.000000e+00
4-b:4-23:2    -33.694740  3.264263e+01  1.000000e+00  1.000000e+00
4-b:4-4:2     -33.694740  3.264263e+01  1.000000e+00  1.000000e+00
4-b:5-24:1    -33.694740  3.264263e+01  1.000000e+00  1.000000e+00
4-b:5-24:2    -33.694740  3.264263e+01  1.000000e+00  1.000000e+00
4-b:6-13:2    -33.694740  3.264263e+01  1.000000e+00  1.000000e+00
4-b:6-25:3    -33.694740  3.264263e+01  1.000000e+00  1.000000e+00
4-b:6-6:1     -33.694740  3.264263e+01  1.000000e+00  1.000000e+00
4-b:7-27:3    -33.694740  3.264263e+01  1.000000e+00  1.000000e+00
5-51:1-14:2   -33.694740  3.264263e+01  1.000000e+00  1.000000e+00
5-51:1-20:1   -33.694740  3.264263e+01  1.000000e+00  1.000000e+00
5-51:1-20:5   -33.694740  3.264263e+01  1.000000e+00  1.000000e+00
5-51:1-26:2   -33.694740  3.264263e+01  1.000000e+00  1.000000e+00
5-51:1-7:1    -33.694740  3.264263e+01  1.000000e+00  1.000000e+00
5-51:2-15:1   -33.694740  3.264263e+01  1.000000e+00  1.000000e+00
5-51:3-10:2   -33.694740  3.264263e+01  1.000000e+00  1.000000e+00
5-51:5-24:2   -33.694740  3.264263e+01  1.000000e+00  1.000000e+00
5-51:6-19:2   -33.694740  3.264263e+01  1.000000e+00  1.000000e+00
5-51:6-6:1    -33.694740  3.264263e+01  1.000000e+00  1.000000e+00
5-78:1-26:4   -33.694740  3.264263e+01  1.000000e+00  1.000000e+00
5-a:1-7:2     -33.694740  3.264263e+01  1.000000e+00  1.000000e+00
5-a:2-15:1    -33.694740  3.264263e+01  1.000000e+00  1.000000e+00
5-a:2-21:2    -33.694740  3.264263e+01  1.000000e+00  1.000000e+00
5-a:3-9:2     -33.694740  3.264263e+01  1.000000e+00  1.000000e+00
5-a:4-17:1    -33.694740  3.264263e+01  1.000000e+00  1.000000e+00
5-a:4-23:3    -33.694740  3.264263e+01  1.000000e+00  1.000000e+00
5-a:6-19:2    -33.694740  3.264263e+01  1.000000e+00  1.000000e+00
5-a:6-6:2     -33.694740  3.264263e+01  1.000000e+00  1.000000e+00
5-a:6-6:3     -33.694740  3.264263e+01  1.000000e+00  1.000000e+00
5-a:7-27:3    -33.694740  3.264263e+01  1.000000e+00  1.000000e+00
5-a:7-27:4    -33.694740  3.264263e+01  1.000000e+00  1.000000e+00
5-a:7-27:5    -33.694740  3.264263e+01  1.000000e+00  1.000000e+00
6-1:2-8:1     -33.694740  3.264263e+01  1.000000e+00  1.000000e+00
6-1:3-9:1     -33.694740  3.264263e+01  1.000000e+00  1.000000e+00
6-1:5-12:2    -33.694740  3.264263e+01  1.000000e+00  1.000000e+00
1-18:1-20:1   -50.016054  0.000000e+00  1.000000e+00  1.000000e+00
1-18:1-20:3   -33.515991 -3.300013e+01  1.000000e+00  1.000000e+00
1-18:1-7:2    -50.016054  0.000000e+00  1.000000e+00  1.000000e+00
1-18:2-8:2    -50.016054  0.000000e+00  1.000000e+00  1.000000e+00
1-18:3-16:2   -50.016054  0.000000e+00  1.000000e+00  1.000000e+00
1-18:3-3:2    -50.016054  0.000000e+00  1.000000e+00  1.000000e+00
1-18:4-11:1   -50.016054  0.000000e+00  1.000000e+00  1.000000e+00
1-18:4-11:3   -50.016054  0.000000e+00  1.000000e+00  1.000000e+00
1-18:4-11:4   -50.016054  0.000000e+00  1.000000e+00  1.000000e+00
1-18:4-11:5   -50.016054  0.000000e+00  1.000000e+00  1.000000e+00
1-18:4-11:6   -50.016054  0.000000e+00  1.000000e+00  1.000000e+00
1-18:4-23:1   -50.016054  0.000000e+00  1.000000e+00  1.000000e+00
1-18:4-4:2    -50.016054  0.000000e+00  1.000000e+00  1.000000e+00
1-18:5-18:1   -50.016054  0.000000e+00  1.000000e+00  1.000000e+00
1-18:5-18:3   -50.016054  0.000000e+00  1.000000e+00  1.000000e+00
1-18:5-18:4   -50.016054  0.000000e+00  1.000000e+00  1.000000e+00
1-18:5-18:5   -50.016054  0.000000e+00  1.000000e+00  1.000000e+00
1-18:5-18:6   -50.016054  0.000000e+00  1.000000e+00  1.000000e+00
1-18:6-25:2   -50.016054  0.000000e+00  1.000000e+00  1.000000e+00
1-18:6-6:2    -50.016054  0.000000e+00  1.000000e+00  1.000000e+00
1-18:7-27:1   -50.016054  0.000000e+00  1.000000e+00  1.000000e+00
1-18:7-27:2   -50.016054  0.000000e+00  1.000000e+00  1.000000e+00
1-18:7-27:3   -17.194676 -3.574992e-01  1.000000e+00  1.000000e+00
1-24:1-14:1   -50.016054  0.000000e+00  1.000000e+00  1.000000e+00
1-24:1-14:2   -50.016054  0.000000e+00  1.000000e+00  1.000000e+00
1-24:1-14:3   -50.016054  0.000000e+00  1.000000e+00  1.000000e+00
1-24:1-14:5   -50.016054  0.000000e+00  1.000000e+00  1.000000e+00
1-24:1-14:6   -33.515991 -3.300013e+01  1.000000e+00  1.000000e+00
1-24:1-1:3    -50.016054  0.000000e+00  1.000000e+00  1.000000e+00
1-24:1-1:6    -17.194676 -3.574992e-01  1.000000e+00  1.000000e+00
1-24:1-20:3   -50.016054  0.000000e+00  1.000000e+00  1.000000e+00
1-24:1-20:4   -33.515991 -3.300013e+01  1.000000e+00  1.000000e+00
1-24:1-20:6   -50.016054  0.000000e+00  1.000000e+00  1.000000e+00
1-24:1-26:1   -50.016054  0.000000e+00  1.000000e+00  1.000000e+00
1-24:1-7:1    -50.016054  0.000000e+00  1.000000e+00  1.000000e+00
1-24:1-7:2    -50.016054  0.000000e+00  1.000000e+00  1.000000e+00
1-24:1-7:3    -50.016054  0.000000e+00  1.000000e+00  1.000000e+00
1-24:2-21:2   -50.016054  0.000000e+00  1.000000e+00  1.000000e+00
1-24:2-21:5   -16.694676 -1.357499e+00  1.000000e+00  1.000000e+00
1-24:2-2:1    -50.016054  0.000000e+00  1.000000e+00  1.000000e+00
1-24:2-8:1    -50.016054  0.000000e+00  1.000000e+00  1.000000e+00
1-24:2-8:2    -50.016054  0.000000e+00  1.000000e+00  1.000000e+00
1-24:2-8:3    -33.515991 -3.300013e+01  1.000000e+00  1.000000e+00
1-24:3-16:2   -50.016054  0.000000e+00  1.000000e+00  1.000000e+00
1-24:3-16:3   -17.194676 -3.574992e-01  1.000000e+00  1.000000e+00
1-24:3-22:2   -50.016054  0.000000e+00  1.000000e+00  1.000000e+00
1-24:4-11:4   -50.016054  0.000000e+00  1.000000e+00  1.000000e+00
1-24:4-11:5   -50.016054  0.000000e+00  1.000000e+00  1.000000e+00
1-24:4-17:1   -50.016054  0.000000e+00  1.000000e+00  1.000000e+00
1-24:4-17:2   -50.016054  0.000000e+00  1.000000e+00  1.000000e+00
1-24:4-17:3   -50.016054  0.000000e+00  1.000000e+00  1.000000e+00
1-24:4-23:1   -50.016054  0.000000e+00  1.000000e+00  1.000000e+00
1-24:4-4:1    -50.016054  0.000000e+00  1.000000e+00  1.000000e+00
1-24:4-4:2    -50.016054  0.000000e+00  1.000000e+00  1.000000e+00
1-24:4-4:3    -50.016054  0.000000e+00  1.000000e+00  1.000000e+00
1-24:5-12:1   -50.016054  0.000000e+00  1.000000e+00  1.000000e+00
1-24:5-12:2   -50.016054  0.000000e+00  1.000000e+00  1.000000e+00
1-24:5-18:1   -50.016054  0.000000e+00  1.000000e+00  1.000000e+00
1-24:5-18:3   -50.016054  0.000000e+00  1.000000e+00  1.000000e+00
1-24:5-18:4   -50.016054  0.000000e+00  1.000000e+00  1.000000e+00
1-24:5-18:5   -50.016054  0.000000e+00  1.000000e+00  1.000000e+00
1-24:5-18:6   -50.016054  0.000000e+00  1.000000e+00  1.000000e+00
1-24:5-24:2   -50.016054  0.000000e+00  1.000000e+00  1.000000e+00
1-24:5-24:3   -50.016054  0.000000e+00  1.000000e+00  1.000000e+00
1-24:5-5:1    -50.016054  0.000000e+00  1.000000e+00  1.000000e+00
1-24:5-5:3    -50.016054  0.000000e+00  1.000000e+00  1.000000e+00
1-24:6-13:1   -16.694676 -1.357499e+00  1.000000e+00  1.000000e+00
1-24:6-19:2   -50.016054  0.000000e+00  1.000000e+00  1.000000e+00
1-24:6-25:3   -50.016054  0.000000e+00  1.000000e+00  1.000000e+00
1-24:6-25:5   -33.515991 -3.300013e+01  1.000000e+00  1.000000e+00
1-24:6-6:1    -33.515991 -3.300013e+01  1.000000e+00  1.000000e+00
1-24:6-6:2    -50.016054  0.000000e+00  1.000000e+00  1.000000e+00
1-24:6-6:3    -50.016054  0.000000e+00  1.000000e+00  1.000000e+00
1-24:7-27:1   -33.515991 -3.300013e+01  1.000000e+00  1.000000e+00
1-24:7-27:2   -50.016054  0.000000e+00  1.000000e+00  1.000000e+00
1-24:7-27:3   -50.016054  0.000000e+00  1.000000e+00  1.000000e+00
1-2:1-14:1    -50.016054  0.000000e+00  1.000000e+00  1.000000e+00
1-2:1-14:2    -50.016054  0.000000e+00  1.000000e+00  1.000000e+00
1-2:1-1:2     -50.016054  0.000000e+00  1.000000e+00  1.000000e+00
1-2:1-20:1    -50.016054  0.000000e+00  1.000000e+00  1.000000e+00
1-2:1-20:2    -50.016054  0.000000e+00  1.000000e+00  1.000000e+00
1-2:1-20:4    -17.194676 -3.574992e-01  1.000000e+00  1.000000e+00
1-2:1-20:6    -17.194676 -3.574992e-01  1.000000e+00  1.000000e+00
1-2:1-26:2    -50.016054  0.000000e+00  1.000000e+00  1.000000e+00
1-2:1-7:1     -50.016054  0.000000e+00  1.000000e+00  1.000000e+00
1-2:1-7:2     -50.016054  0.000000e+00  1.000000e+00  1.000000e+00
1-2:2-15:1    -17.194676 -3.574992e-01  1.000000e+00  1.000000e+00
1-2:2-21:2    -50.016054  0.000000e+00  1.000000e+00  1.000000e+00
1-2:2-8:2     -50.016054  0.000000e+00  1.000000e+00  1.000000e+00
1-2:3-16:2    -50.016054  0.000000e+00  1.000000e+00  1.000000e+00
1-2:3-22:2    -50.016054  0.000000e+00  1.000000e+00  1.000000e+00
1-2:3-3:1     -17.194676 -3.574992e-01  1.000000e+00  1.000000e+00
1-2:4-11:5    -50.016054  0.000000e+00  1.000000e+00  1.000000e+00
1-2:4-11:6    -50.016054  0.000000e+00  1.000000e+00  1.000000e+00
1-2:4-23:1    -33.515991 -3.300013e+01  1.000000e+00  1.000000e+00
1-2:4-23:2    -50.016054  0.000000e+00  1.000000e+00  1.000000e+00
1-2:4-23:3    -17.194676 -3.574992e-01  1.000000e+00  1.000000e+00
1-2:4-4:1     -50.016054  0.000000e+00  1.000000e+00  1.000000e+00
1-2:4-4:2     -50.016054  0.000000e+00  1.000000e+00  1.000000e+00
1-2:5-12:1    -50.016054  0.000000e+00  1.000000e+00  1.000000e+00
1-2:5-12:2    -50.016054  0.000000e+00  1.000000e+00  1.000000e+00
1-2:5-12:3    -33.515991 -3.300013e+01  1.000000e+00  1.000000e+00
1-2:5-18:3    -50.016054  0.000000e+00  1.000000e+00  1.000000e+00
1-2:5-18:4    -50.016054  0.000000e+00  1.000000e+00  1.000000e+00
1-2:5-18:6    -50.016054  0.000000e+00  1.000000e+00  1.000000e+00
1-2:5-24:2    -50.016054  0.000000e+00  1.000000e+00  1.000000e+00
1-2:5-24:3    -17.194676 -3.574992e-01  1.000000e+00  1.000000e+00
1-2:5-5:2     -50.016054  0.000000e+00  1.000000e+00  1.000000e+00
1-2:6-13:2    -50.016054  0.000000e+00  1.000000e+00  1.000000e+00
1-2:6-25:1    -50.016054  0.000000e+00  1.000000e+00  1.000000e+00
1-2:6-25:2    -50.016054  0.000000e+00  1.000000e+00  1.000000e+00
1-2:6-25:5    -17.194676 -3.574992e-01  1.000000e+00  1.000000e+00
1-2:6-6:2     -50.016054  0.000000e+00  1.000000e+00  1.000000e+00
1-2:7-27:1    -50.016054  0.000000e+00  1.000000e+00  1.000000e+00
1-2:7-27:2    -50.016054  0.000000e+00  1.000000e+00  1.000000e+00
1-3:1-14:1    -50.016054  0.000000e+00  1.000000e+00  1.000000e+00
1-3:1-14:2    -50.016054  0.000000e+00  1.000000e+00  1.000000e+00
1-3:1-1:2     -50.016054  0.000000e+00  1.000000e+00  1.000000e+00
1-3:1-20:1    -50.016054  0.000000e+00  1.000000e+00  1.000000e+00
1-3:1-20:2    -50.016054  0.000000e+00  1.000000e+00  1.000000e+00
1-3:1-20:3    -50.016054  0.000000e+00  1.000000e+00  1.000000e+00
1-3:1-20:6    -50.016054  0.000000e+00  1.000000e+00  1.000000e+00
1-3:1-26:2    -50.016054  0.000000e+00  1.000000e+00  1.000000e+00
1-3:1-7:2     -50.016054  0.000000e+00  1.000000e+00  1.000000e+00
1-3:1-7:3     -50.016054  0.000000e+00  1.000000e+00  1.000000e+00
1-3:2-15:1    -14.206036  5.070913e-03  1.000000e+00  1.000000e+00
1-3:2-15:2    -50.016054  0.000000e+00  1.000000e+00  1.000000e+00
1-3:2-21:2    -50.016054  0.000000e+00  1.000000e+00  1.000000e+00
1-3:2-2:2     -50.016054  0.000000e+00  1.000000e+00  1.000000e+00
1-3:2-8:2     -50.016054  0.000000e+00  1.000000e+00  1.000000e+00
1-3:3-10:2    -33.515991 -3.300013e+01  1.000000e+00  1.000000e+00
1-3:3-3:2     -50.016054  0.000000e+00  1.000000e+00  1.000000e+00
1-3:3-9:2     -50.016054  0.000000e+00  1.000000e+00  1.000000e+00
1-3:4-11:1    -50.016054  0.000000e+00  1.000000e+00  1.000000e+00
1-3:4-11:4    -50.016054  0.000000e+00  1.000000e+00  1.000000e+00
1-3:4-11:5    -50.016054  0.000000e+00  1.000000e+00  1.000000e+00
1-3:4-11:6    -50.016054  0.000000e+00  1.000000e+00  1.000000e+00
1-3:4-23:1    -17.194676 -3.574992e-01  1.000000e+00  1.000000e+00
1-3:4-23:2    -50.016054  0.000000e+00  1.000000e+00  1.000000e+00
1-3:4-4:2     -50.016054  0.000000e+00  1.000000e+00  1.000000e+00
1-3:5-18:3    -50.016054  0.000000e+00  1.000000e+00  1.000000e+00
1-3:5-18:4    -50.016054  0.000000e+00  1.000000e+00  1.000000e+00
1-3:5-18:5    -50.016054  0.000000e+00  1.000000e+00  1.000000e+00
1-3:5-18:6    -50.016054  0.000000e+00  1.000000e+00  1.000000e+00
1-3:6-6:2     -50.016054  0.000000e+00  1.000000e+00  1.000000e+00
1-45:1-1:4    -50.016054  0.000000e+00  1.000000e+00  1.000000e+00
1-45:1-1:6    -50.016054  0.000000e+00  1.000000e+00  1.000000e+00
1-45:1-26:3   -50.016054  0.000000e+00  1.000000e+00  1.000000e+00
1-45:1-26:4   -33.515991 -3.300013e+01  1.000000e+00  1.000000e+00
1-45:1-7:4    -50.016054  0.000000e+00  1.000000e+00  1.000000e+00
1-45:1-7:5    -50.016054  0.000000e+00  1.000000e+00  1.000000e+00
1-45:2-15:3   -50.016054  0.000000e+00  1.000000e+00  1.000000e+00
1-45:2-15:4   -50.016054  0.000000e+00  1.000000e+00  1.000000e+00
1-45:2-15:5   -50.016054  0.000000e+00  1.000000e+00  1.000000e+00
1-45:2-21:4   -50.016054  0.000000e+00  1.000000e+00  1.000000e+00
1-45:2-21:5   -50.016054  0.000000e+00  1.000000e+00  1.000000e+00
1-45:2-2:3    -50.016054  0.000000e+00  1.000000e+00  1.000000e+00
1-45:2-2:4    -50.016054  0.000000e+00  1.000000e+00  1.000000e+00
1-45:2-8:3    -50.016054  0.000000e+00  1.000000e+00  1.000000e+00
1-45:3-10:5   -50.016054  0.000000e+00  1.000000e+00  1.000000e+00
1-45:3-10:6   -33.515991 -3.300013e+01  1.000000e+00  1.000000e+00
1-45:3-16:4   -50.016054  0.000000e+00  1.000000e+00  1.000000e+00
1-45:3-16:6   -50.016054  0.000000e+00  1.000000e+00  1.000000e+00
1-45:3-22:3   -50.016054  0.000000e+00  1.000000e+00  1.000000e+00
1-45:3-3:3    -50.016054  0.000000e+00  1.000000e+00  1.000000e+00
1-45:3-3:4    -50.016054  0.000000e+00  1.000000e+00  1.000000e+00
1-45:3-3:5    -50.016054  0.000000e+00  1.000000e+00  1.000000e+00
1-45:3-3:6    -50.016054  0.000000e+00  1.000000e+00  1.000000e+00
1-45:3-9:3    -50.016054  0.000000e+00  1.000000e+00  1.000000e+00
1-45:3-9:4    -50.016054  0.000000e+00  1.000000e+00  1.000000e+00
1-45:3-9:5    -50.016054  0.000000e+00  1.000000e+00  1.000000e+00
1-45:4-17:3   -50.016054  0.000000e+00  1.000000e+00  1.000000e+00
1-45:4-17:6   -33.515991 -3.300013e+01  1.000000e+00  1.000000e+00
1-45:4-23:4   -33.515991 -3.300013e+01  1.000000e+00  1.000000e+00
1-45:4-23:6   -50.016054  0.000000e+00  1.000000e+00  1.000000e+00
1-45:4-4:4    -33.515991 -3.300013e+01  1.000000e+00  1.000000e+00
1-45:5-12:4   -50.016054  0.000000e+00  1.000000e+00  1.000000e+00
1-45:6-13:3   -50.016054  0.000000e+00  1.000000e+00  1.000000e+00
1-45:6-13:4   -50.016054  0.000000e+00  1.000000e+00  1.000000e+00
1-45:6-13:5   -50.016054  0.000000e+00  1.000000e+00  1.000000e+00
1-45:6-13:6   -50.016054  0.000000e+00  1.000000e+00  1.000000e+00
1-45:6-19:4   -50.016054  0.000000e+00  1.000000e+00  1.000000e+00
1-45:6-19:5   -50.016054  0.000000e+00  1.000000e+00  1.000000e+00
1-45:6-19:6   -50.016054  0.000000e+00  1.000000e+00  1.000000e+00
1-45:6-25:4   -50.016054  0.000000e+00  1.000000e+00  1.000000e+00
1-45:6-25:5   -50.016054  0.000000e+00  1.000000e+00  1.000000e+00
1-45:6-6:3    -50.016054  0.000000e+00  1.000000e+00  1.000000e+00
1-45:6-6:4    -50.016054  0.000000e+00  1.000000e+00  1.000000e+00
1-45:6-6:6    -50.016054  0.000000e+00  1.000000e+00  1.000000e+00
1-45:7-27:3   -50.016054  0.000000e+00  1.000000e+00  1.000000e+00
1-45:7-27:4   -50.016054  0.000000e+00  1.000000e+00  1.000000e+00
1-45:7-27:6   -50.016054  0.000000e+00  1.000000e+00  1.000000e+00
1-46:1-14:1   -50.016054  0.000000e+00  1.000000e+00  1.000000e+00
1-46:1-14:3   -33.515991 -3.300013e+01  1.000000e+00  1.000000e+00
1-46:1-20:1   -50.016054  0.000000e+00  1.000000e+00  1.000000e+00
1-46:1-20:3   -50.016054  0.000000e+00  1.000000e+00  1.000000e+00
1-46:1-7:3    -33.515991 -3.300013e+01  1.000000e+00  1.000000e+00
1-46:2-15:2   -50.016054  0.000000e+00  1.000000e+00  1.000000e+00
1-46:2-21:2   -50.016054  0.000000e+00  1.000000e+00  1.000000e+00
1-46:2-8:2    -33.515991 -3.300013e+01  1.000000e+00  1.000000e+00
1-46:3-10:2   -50.016054  0.000000e+00  1.000000e+00  1.000000e+00
1-46:3-16:1   -50.016054  0.000000e+00  1.000000e+00  1.000000e+00
1-46:3-22:2   -33.515991 -3.300013e+01  1.000000e+00  1.000000e+00
1-46:3-3:2    -50.016054  0.000000e+00  1.000000e+00  1.000000e+00
1-46:3-9:1    -50.016054  0.000000e+00  1.000000e+00  1.000000e+00
1-46:3-9:2    -17.194676 -3.574992e-01  1.000000e+00  1.000000e+00
1-46:4-11:3   -50.016054  0.000000e+00  1.000000e+00  1.000000e+00
1-46:4-11:4   -50.016054  0.000000e+00  1.000000e+00  1.000000e+00
1-46:4-11:5   -50.016054  0.000000e+00  1.000000e+00  1.000000e+00
1-46:4-11:6   -50.016054  0.000000e+00  1.000000e+00  1.000000e+00
1-46:4-4:1    -50.016054  0.000000e+00  1.000000e+00  1.000000e+00
1-46:4-4:2    -50.016054  0.000000e+00  1.000000e+00  1.000000e+00
1-46:5-12:2   -17.194676 -3.574992e-01  1.000000e+00  1.000000e+00
1-46:5-18:1   -50.016054  0.000000e+00  1.000000e+00  1.000000e+00
1-46:5-18:3   -50.016054  0.000000e+00  1.000000e+00  1.000000e+00
1-46:5-18:4   -50.016054  0.000000e+00  1.000000e+00  1.000000e+00
1-46:5-18:5   -50.016054  0.000000e+00  1.000000e+00  1.000000e+00
1-46:5-18:6   -50.016054  0.000000e+00  1.000000e+00  1.000000e+00
1-46:5-24:1   -50.016054  0.000000e+00  1.000000e+00  1.000000e+00
1-46:5-24:2   -50.016054  0.000000e+00  1.000000e+00  1.000000e+00
1-46:6-13:2   -50.016054  0.000000e+00  1.000000e+00  1.000000e+00
1-46:6-25:2   -50.016054  0.000000e+00  1.000000e+00  1.000000e+00
1-46:6-6:2    -50.016054  0.000000e+00  1.000000e+00  1.000000e+00
1-46:7-27:2   -50.016054  0.000000e+00  1.000000e+00  1.000000e+00
1-46:7-27:5   -17.194676 -3.574992e-01  1.000000e+00  1.000000e+00
1-58:1-14:3   -50.016054  0.000000e+00  1.000000e+00  1.000000e+00
1-58:1-14:6   -50.016054  0.000000e+00  1.000000e+00  1.000000e+00
1-58:1-1:5    -17.194676 -3.574992e-01  1.000000e+00  1.000000e+00
1-58:1-20:4   -50.016054  0.000000e+00  1.000000e+00  1.000000e+00
1-58:1-26:2   -50.016054  0.000000e+00  1.000000e+00  1.000000e+00
1-58:1-7:1    -50.016054  0.000000e+00  1.000000e+00  1.000000e+00
1-58:2-15:1   -50.016054  0.000000e+00  1.000000e+00  1.000000e+00
1-58:2-15:2   -50.016054  0.000000e+00  1.000000e+00  1.000000e+00
1-58:2-21:1   -50.016054  0.000000e+00  1.000000e+00  1.000000e+00
1-58:2-21:3   -50.016054  0.000000e+00  1.000000e+00  1.000000e+00
1-58:2-2:1    -50.016054  0.000000e+00  1.000000e+00  1.000000e+00
1-58:2-2:2    -33.515991 -3.300013e+01  1.000000e+00  1.000000e+00
1-58:2-8:1    -50.016054  0.000000e+00  1.000000e+00  1.000000e+00
1-58:2-8:3    -50.016054  0.000000e+00  1.000000e+00  1.000000e+00
1-58:3-10:1   -17.194676 -3.574992e-01  1.000000e+00  1.000000e+00
1-58:3-10:2   -50.016054  0.000000e+00  1.000000e+00  1.000000e+00
1-58:3-16:1   -50.016054  0.000000e+00  1.000000e+00  1.000000e+00
1-58:3-16:2   -50.016054  0.000000e+00  1.000000e+00  1.000000e+00
1-58:3-16:5   -17.194676 -3.574992e-01  1.000000e+00  1.000000e+00
1-58:3-22:2   -50.016054  0.000000e+00  1.000000e+00  1.000000e+00
1-58:3-3:1    -50.016054  0.000000e+00  1.000000e+00  1.000000e+00
1-58:4-11:1   -50.016054  0.000000e+00  1.000000e+00  1.000000e+00
1-58:4-11:4   -50.016054  0.000000e+00  1.000000e+00  1.000000e+00
1-58:4-11:5   -50.016054  0.000000e+00  1.000000e+00  1.000000e+00
1-58:4-17:1   -50.016054  0.000000e+00  1.000000e+00  1.000000e+00
1-58:4-17:3   -50.016054  0.000000e+00  1.000000e+00  1.000000e+00
1-58:4-23:1   -50.016054  0.000000e+00  1.000000e+00  1.000000e+00
1-58:4-23:3   -50.016054  0.000000e+00  1.000000e+00  1.000000e+00
1-58:4-23:5   -16.694676 -1.357499e+00  1.000000e+00  1.000000e+00
1-58:4-4:2    -50.016054  0.000000e+00  1.000000e+00  1.000000e+00
1-58:4-4:5    -50.016054  0.000000e+00  1.000000e+00  1.000000e+00
1-58:5-12:1   -50.016054  0.000000e+00  1.000000e+00  1.000000e+00
1-58:5-12:2   -50.016054  0.000000e+00  1.000000e+00  1.000000e+00
1-58:5-18:4   -50.016054  0.000000e+00  1.000000e+00  1.000000e+00
1-58:5-24:2   -50.016054  0.000000e+00  1.000000e+00  1.000000e+00
1-58:5-24:3   -50.016054  0.000000e+00  1.000000e+00  1.000000e+00
1-58:6-13:3   -50.016054  0.000000e+00  1.000000e+00  1.000000e+00
1-58:6-19:3   -16.694676 -1.357499e+00  1.000000e+00  1.000000e+00
1-58:6-25:3   -50.016054  0.000000e+00  1.000000e+00  1.000000e+00
1-58:6-25:5   -50.016054  0.000000e+00  1.000000e+00  1.000000e+00
1-58:6-25:6   -50.016054  0.000000e+00  1.000000e+00  1.000000e+00
1-58:6-6:1    -50.016054  0.000000e+00  1.000000e+00  1.000000e+00
1-58:6-6:3    -50.016054  0.000000e+00  1.000000e+00  1.000000e+00
1-58:7-27:4   -50.016054  0.000000e+00  1.000000e+00  1.000000e+00
1-58:7-27:5   -50.016054  0.000000e+00  1.000000e+00  1.000000e+00
1-68:1-26:5   -50.016054  0.000000e+00  1.000000e+00  1.000000e+00
1-68:1-26:6   -50.016054  0.000000e+00  1.000000e+00  1.000000e+00
1-68:2-15:3   -50.016054  0.000000e+00  1.000000e+00  1.000000e+00
1-68:2-15:5   -50.016054  0.000000e+00  1.000000e+00  1.000000e+00
1-68:2-21:4   -50.016054  0.000000e+00  1.000000e+00  1.000000e+00
1-68:3-16:6   -50.016054  0.000000e+00  1.000000e+00  1.000000e+00
1-68:3-22:4   -50.016054  0.000000e+00  1.000000e+00  1.000000e+00
1-68:3-3:4    -50.016054  0.000000e+00  1.000000e+00  1.000000e+00
1-68:4-23:6   -50.016054  0.000000e+00  1.000000e+00  1.000000e+00
1-69:1-14:2   -50.016054  0.000000e+00  1.000000e+00  1.000000e+00
1-69:1-1:2    -33.515991 -3.300013e+01  1.000000e+00  1.000000e+00
1-69:1-20:1   -50.016054  0.000000e+00  1.000000e+00  1.000000e+00
1-69:1-26:2   -33.515991 -3.300013e+01  1.000000e+00  1.000000e+00
1-69:1-7:2    -50.016054  0.000000e+00  1.000000e+00  1.000000e+00
1-69:2-8:2    -50.016054  0.000000e+00  1.000000e+00  1.000000e+00
1-69:3-16:2   -50.016054  0.000000e+00  1.000000e+00  1.000000e+00
1-69:3-3:2    -50.016054  0.000000e+00  1.000000e+00  1.000000e+00
1-69:4-11:1   -50.016054  0.000000e+00  1.000000e+00  1.000000e+00
1-69:4-11:4   -50.016054  0.000000e+00  1.000000e+00  1.000000e+00
1-69:4-11:5   -50.016054  0.000000e+00  1.000000e+00  1.000000e+00
1-69:4-11:6   -50.016054  0.000000e+00  1.000000e+00  1.000000e+00
1-69:4-4:2    -50.016054  0.000000e+00  1.000000e+00  1.000000e+00
1-69:5-12:2   -50.016054  0.000000e+00  1.000000e+00  1.000000e+00
1-69:5-18:1   -50.016054  0.000000e+00  1.000000e+00  1.000000e+00
1-69:5-18:3   -50.016054  0.000000e+00  1.000000e+00  1.000000e+00
1-69:5-18:4   -50.016054  0.000000e+00  1.000000e+00  1.000000e+00
1-69:5-18:5   -50.016054  0.000000e+00  1.000000e+00  1.000000e+00
1-69:5-18:6   -50.016054  0.000000e+00  1.000000e+00  1.000000e+00
1-69:5-24:2   -50.016054  0.000000e+00  1.000000e+00  1.000000e+00
1-69:6-25:2   -50.016054  0.000000e+00  1.000000e+00  1.000000e+00
1-69:6-6:2    -50.016054  0.000000e+00  1.000000e+00  1.000000e+00
1-69:7-27:1   -33.515991 -3.300013e+01  1.000000e+00  1.000000e+00
1-69:7-27:3   -17.194676 -3.574992e-01  1.000000e+00  1.000000e+00
1-8:1-14:1    -50.016054  0.000000e+00  1.000000e+00  1.000000e+00
1-8:1-14:3    -50.016054  0.000000e+00  1.000000e+00  1.000000e+00
1-8:1-1:1     -50.016054  0.000000e+00  1.000000e+00  1.000000e+00
1-8:1-1:2     -50.016054  0.000000e+00  1.000000e+00  1.000000e+00
1-8:1-1:3     -33.515991 -3.300013e+01  1.000000e+00  1.000000e+00
1-8:1-20:1    -50.016054  0.000000e+00  1.000000e+00  1.000000e+00
1-8:1-20:3    -50.016054  0.000000e+00  1.000000e+00  1.000000e+00
1-8:1-26:2    -50.016054  0.000000e+00  1.000000e+00  1.000000e+00
1-8:1-7:1     -33.515991 -3.300013e+01  1.000000e+00  1.000000e+00
1-8:1-7:2     -50.016054  0.000000e+00  1.000000e+00  1.000000e+00
1-8:1-7:3     -33.515991 -3.300013e+01  1.000000e+00  1.000000e+00
1-8:1-7:5     -33.515991 -3.300013e+01  1.000000e+00  1.000000e+00
1-8:2-15:2    -50.016054  0.000000e+00  1.000000e+00  1.000000e+00
1-8:2-21:1    -33.515991 -3.300013e+01  1.000000e+00  1.000000e+00
1-8:2-21:2    -50.016054  0.000000e+00  1.000000e+00  1.000000e+00
1-8:2-8:2     -50.016054  0.000000e+00  1.000000e+00  1.000000e+00
1-8:2-8:3     -50.016054  0.000000e+00  1.000000e+00  1.000000e+00
1-8:3-10:2    -50.016054  0.000000e+00  1.000000e+00  1.000000e+00
1-8:3-16:1    -50.016054  0.000000e+00  1.000000e+00  1.000000e+00
1-8:3-22:2    -33.515991 -3.300013e+01  1.000000e+00  1.000000e+00
1-8:3-3:2     -50.016054  0.000000e+00  1.000000e+00  1.000000e+00
1-8:3-3:3     -16.694676 -1.357499e+00  1.000000e+00  1.000000e+00
1-8:3-9:1     -33.515991 -3.300013e+01  1.000000e+00  1.000000e+00
1-8:3-9:2     -50.016054  0.000000e+00  1.000000e+00  1.000000e+00
1-8:4-11:5    -50.016054  0.000000e+00  1.000000e+00  1.000000e+00
1-8:4-17:2    -50.016054  0.000000e+00  1.000000e+00  1.000000e+00
1-8:4-23:1    -50.016054  0.000000e+00  1.000000e+00  1.000000e+00
1-8:4-23:2    -50.016054  0.000000e+00  1.000000e+00  1.000000e+00
1-8:4-4:1     -50.016054  0.000000e+00  1.000000e+00  1.000000e+00
1-8:5-12:2    -50.016054  0.000000e+00  1.000000e+00  1.000000e+00
1-8:5-18:1    -50.016054  0.000000e+00  1.000000e+00  1.000000e+00
1-8:5-18:4    -50.016054  0.000000e+00  1.000000e+00  1.000000e+00
1-8:5-18:5    -50.016054  0.000000e+00  1.000000e+00  1.000000e+00
1-8:5-18:6    -50.016054  0.000000e+00  1.000000e+00  1.000000e+00
1-8:5-24:1    -17.194676 -3.574992e-01  1.000000e+00  1.000000e+00
1-8:5-24:2    -50.016054  0.000000e+00  1.000000e+00  1.000000e+00
1-8:5-24:4    -14.206036  5.070913e-03  1.000000e+00  1.000000e+00
1-8:5-5:1     -33.515991 -3.300013e+01  1.000000e+00  1.000000e+00
1-8:6-13:2    -50.016054  0.000000e+00  1.000000e+00  1.000000e+00
1-8:6-19:2    -50.016054  0.000000e+00  1.000000e+00  1.000000e+00
1-8:6-25:2    -50.016054  0.000000e+00  1.000000e+00  1.000000e+00
1-8:6-25:3    -50.016054  0.000000e+00  1.000000e+00  1.000000e+00
1-8:6-25:4    -33.515991 -3.300013e+01  1.000000e+00  1.000000e+00
1-8:6-25:5    -50.016054  0.000000e+00  1.000000e+00  1.000000e+00
1-8:7-27:3    -50.016054  0.000000e+00  1.000000e+00  1.000000e+00
1-8:7-27:5    -50.016054  0.000000e+00  1.000000e+00  1.000000e+00
1-f:1-1:4     -50.016054  0.000000e+00  1.000000e+00  1.000000e+00
1-f:1-7:1     -50.016054  0.000000e+00  1.000000e+00  1.000000e+00
1-f:2-15:3    -50.016054  0.000000e+00  1.000000e+00  1.000000e+00
1-f:2-21:1    -50.016054  0.000000e+00  1.000000e+00  1.000000e+00
1-f:2-21:3    -50.016054  0.000000e+00  1.000000e+00  1.000000e+00
1-f:2-21:5    -50.016054  0.000000e+00  1.000000e+00  1.000000e+00
1-f:2-21:6    -50.016054  0.000000e+00  1.000000e+00  1.000000e+00
1-f:2-2:4     -50.016054  0.000000e+00  1.000000e+00  1.000000e+00
1-f:2-2:5     -50.016054  0.000000e+00  1.000000e+00  1.000000e+00
1-f:2-8:4     -50.016054  0.000000e+00  1.000000e+00  1.000000e+00
1-f:3-10:3    -50.016054  0.000000e+00  1.000000e+00  1.000000e+00
1-f:3-10:6    -50.016054  0.000000e+00  1.000000e+00  1.000000e+00
1-f:3-16:1    -50.016054  0.000000e+00  1.000000e+00  1.000000e+00
1-f:3-16:3    -50.016054  0.000000e+00  1.000000e+00  1.000000e+00
1-f:3-22:1    -50.016054  0.000000e+00  1.000000e+00  1.000000e+00
1-f:3-22:6    -50.016054  0.000000e+00  1.000000e+00  1.000000e+00
1-f:3-3:4     -50.016054  0.000000e+00  1.000000e+00  1.000000e+00
1-f:3-3:6     -50.016054  0.000000e+00  1.000000e+00  1.000000e+00
1-f:3-9:5     -50.016054  0.000000e+00  1.000000e+00  1.000000e+00
1-f:3-9:6     -50.016054  0.000000e+00  1.000000e+00  1.000000e+00
1-f:4-17:4    -50.016054  0.000000e+00  1.000000e+00  1.000000e+00
1-f:4-23:3    -50.016054  0.000000e+00  1.000000e+00  1.000000e+00
1-f:4-23:6    -50.016054  0.000000e+00  1.000000e+00  1.000000e+00
1-f:4-4:4     -50.016054  0.000000e+00  1.000000e+00  1.000000e+00
1-f:4-4:6     -33.515991 -3.300013e+01  1.000000e+00  1.000000e+00
1-f:5-12:2    -50.016054  0.000000e+00  1.000000e+00  1.000000e+00
1-f:5-12:4    -50.016054  0.000000e+00  1.000000e+00  1.000000e+00
1-f:5-12:5    -50.016054  0.000000e+00  1.000000e+00  1.000000e+00
1-f:5-24:4    -50.016054  0.000000e+00  1.000000e+00  1.000000e+00
1-f:5-24:6    -50.016054  0.000000e+00  1.000000e+00  1.000000e+00
1-f:5-5:4     -50.016054  0.000000e+00  1.000000e+00  1.000000e+00
1-f:6-13:3    -50.016054  0.000000e+00  1.000000e+00  1.000000e+00
1-f:6-13:4    -50.016054  0.000000e+00  1.000000e+00  1.000000e+00
1-f:6-13:5    -50.016054  0.000000e+00  1.000000e+00  1.000000e+00
1-f:6-19:4    -50.016054  0.000000e+00  1.000000e+00  1.000000e+00
1-f:6-19:5    -50.016054  0.000000e+00  1.000000e+00  1.000000e+00
1-f:6-6:4     -50.016054  0.000000e+00  1.000000e+00  1.000000e+00
1-NL1:1-14:5  -17.194676 -3.574992e-01  1.000000e+00  1.000000e+00
1-NL1:1-1:6   -50.016054  0.000000e+00  1.000000e+00  1.000000e+00
1-NL1:1-20:4  -50.016054  0.000000e+00  1.000000e+00  1.000000e+00
1-NL1:1-20:6  -50.016054  0.000000e+00  1.000000e+00  1.000000e+00
1-NL1:1-26:3  -33.515991 -3.300013e+01  1.000000e+00  1.000000e+00
1-NL1:1-26:4  -50.016054  0.000000e+00  1.000000e+00  1.000000e+00
1-NL1:1-26:6  -50.016054  0.000000e+00  1.000000e+00  1.000000e+00
1-NL1:1-7:4   -50.016054  0.000000e+00  1.000000e+00  1.000000e+00
1-NL1:2-15:4  -50.016054  0.000000e+00  1.000000e+00  1.000000e+00
1-NL1:2-15:6  -17.194676 -3.574992e-01  1.000000e+00  1.000000e+00
1-NL1:2-21:3  -50.016054  0.000000e+00  1.000000e+00  1.000000e+00
1-NL1:2-21:6  -50.016054  0.000000e+00  1.000000e+00  1.000000e+00
1-NL1:2-2:6   -16.694676 -1.357499e+00  1.000000e+00  1.000000e+00
1-NL1:2-8:6   -50.016054  0.000000e+00  1.000000e+00  1.000000e+00
1-NL1:3-10:1  -50.016054  0.000000e+00  1.000000e+00  1.000000e+00
1-NL1:3-10:4  -50.016054  0.000000e+00  1.000000e+00  1.000000e+00
1-NL1:3-10:5  -50.016054  0.000000e+00  1.000000e+00  1.000000e+00
1-NL1:3-10:6  -50.016054  0.000000e+00  1.000000e+00  1.000000e+00
1-NL1:3-16:3  -33.515991 -3.300013e+01  1.000000e+00  1.000000e+00
1-NL1:3-16:5  -33.515991 -3.300013e+01  1.000000e+00  1.000000e+00
1-NL1:3-16:6  -33.515991 -3.300013e+01  1.000000e+00  1.000000e+00
1-NL1:3-22:3  -50.016054  0.000000e+00  1.000000e+00  1.000000e+00
1-NL1:3-22:5  -50.016054  0.000000e+00  1.000000e+00  1.000000e+00
1-NL1:3-22:6  -50.016054  0.000000e+00  1.000000e+00  1.000000e+00
1-NL1:3-3:6   -33.515991 -3.300013e+01  1.000000e+00  1.000000e+00
1-NL1:3-9:4   -50.016054  0.000000e+00  1.000000e+00  1.000000e+00
1-NL1:3-9:6   -33.515991 -3.300013e+01  1.000000e+00  1.000000e+00
1-NL1:4-17:4  -50.016054  0.000000e+00  1.000000e+00  1.000000e+00
1-NL1:4-17:5  -33.515991 -3.300013e+01  1.000000e+00  1.000000e+00
1-NL1:4-23:4  -50.016054  0.000000e+00  1.000000e+00  1.000000e+00
1-NL1:4-23:6  -50.016054  0.000000e+00  1.000000e+00  1.000000e+00
1-NL1:4-4:4   -50.016054  0.000000e+00  1.000000e+00  1.000000e+00
1-NL1:5-12:1  -50.016054  0.000000e+00  1.000000e+00  1.000000e+00
1-NL1:5-12:6  -50.016054  0.000000e+00  1.000000e+00  1.000000e+00
1-NL1:5-24:2  -50.016054  0.000000e+00  1.000000e+00  1.000000e+00
1-NL1:5-24:3  -50.016054  0.000000e+00  1.000000e+00  1.000000e+00
1-NL1:5-24:6  -50.016054  0.000000e+00  1.000000e+00  1.000000e+00
1-NL1:5-5:4   -50.016054  0.000000e+00  1.000000e+00  1.000000e+00
1-NL1:5-5:6   -50.016054  0.000000e+00  1.000000e+00  1.000000e+00
1-NL1:6-13:5  -50.016054  0.000000e+00  1.000000e+00  1.000000e+00
1-NL1:6-19:1  -50.016054  0.000000e+00  1.000000e+00  1.000000e+00
1-NL1:6-19:6  -50.016054  0.000000e+00  1.000000e+00  1.000000e+00
1-NL1:6-25:4  -50.016054  0.000000e+00  1.000000e+00  1.000000e+00
1-NL1:6-25:6  -50.016054  0.000000e+00  1.000000e+00  1.000000e+00
1-NL1:6-6:4   -50.016054  0.000000e+00  1.000000e+00  1.000000e+00
2-10:2-21:4   -50.016054  0.000000e+00  1.000000e+00  1.000000e+00
2-10:3-10:6   -50.016054  0.000000e+00  1.000000e+00  1.000000e+00
2-10:3-22:6   -33.515991 -3.300013e+01  1.000000e+00  1.000000e+00
2-10:6-13:4   -50.016054  0.000000e+00  1.000000e+00  1.000000e+00
2-10:6-6:3    -50.016054  0.000000e+00  1.000000e+00  1.000000e+00
2-26:1-14:4   -50.016054  0.000000e+00  1.000000e+00  1.000000e+00
2-26:1-1:2    -50.016054  0.000000e+00  1.000000e+00  1.000000e+00
2-26:1-1:3    -50.016054  0.000000e+00  1.000000e+00  1.000000e+00
2-26:1-1:6    -16.694676 -1.357499e+00  1.000000e+00  1.000000e+00
2-26:1-20:3   -50.016054  0.000000e+00  1.000000e+00  1.000000e+00
2-26:1-20:4   -50.016054  0.000000e+00  1.000000e+00  1.000000e+00
2-26:1-20:6   -50.016054  0.000000e+00  1.000000e+00  1.000000e+00
2-26:1-26:6   -16.694676 -1.357499e+00  1.000000e+00  1.000000e+00
2-26:1-7:3    -50.016054  0.000000e+00  1.000000e+00  1.000000e+00
2-26:1-7:5    -50.016054  0.000000e+00  1.000000e+00  1.000000e+00
2-26:2-15:1   -50.016054  0.000000e+00  1.000000e+00  1.000000e+00
2-26:2-15:2   -50.016054  0.000000e+00  1.000000e+00  1.000000e+00
2-26:2-15:3   -50.016054  0.000000e+00  1.000000e+00  1.000000e+00
2-26:2-15:5   -50.016054  0.000000e+00  1.000000e+00  1.000000e+00
2-26:2-21:1   -50.016054  0.000000e+00  1.000000e+00  1.000000e+00
2-26:2-21:2   -50.016054  0.000000e+00  1.000000e+00  1.000000e+00
2-26:2-21:3   -33.515991 -3.300013e+01  1.000000e+00  1.000000e+00
2-26:2-21:6   -17.194676 -3.574992e-01  1.000000e+00  1.000000e+00
2-26:2-2:1    -50.016054  0.000000e+00  1.000000e+00  1.000000e+00
2-26:2-2:3    -50.016054  0.000000e+00  1.000000e+00  1.000000e+00
2-26:2-8:1    -50.016054  0.000000e+00  1.000000e+00  1.000000e+00
2-26:2-8:2    -50.016054  0.000000e+00  1.000000e+00  1.000000e+00
2-26:2-8:3    -50.016054  0.000000e+00  1.000000e+00  1.000000e+00
2-26:2-8:5    -33.515991 -3.300013e+01  1.000000e+00  1.000000e+00
2-26:3-10:1   -50.016054  0.000000e+00  1.000000e+00  1.000000e+00
2-26:3-10:2   -50.016054  0.000000e+00  1.000000e+00  1.000000e+00
2-26:3-16:1   -50.016054  0.000000e+00  1.000000e+00  1.000000e+00
2-26:3-16:3   -50.016054  0.000000e+00  1.000000e+00  1.000000e+00
2-26:3-16:5   -33.515991 -3.300013e+01  1.000000e+00  1.000000e+00
2-26:3-22:1   -50.016054  0.000000e+00  1.000000e+00  1.000000e+00
2-26:3-22:6   -16.694676 -1.357499e+00  1.000000e+00  1.000000e+00
2-26:3-3:1    -50.016054  0.000000e+00  1.000000e+00  1.000000e+00
2-26:3-3:2    -50.016054  0.000000e+00  1.000000e+00  1.000000e+00
2-26:3-9:1    -50.016054  0.000000e+00  1.000000e+00  1.000000e+00
2-26:3-9:2    -50.016054  0.000000e+00  1.000000e+00  1.000000e+00
2-26:3-9:3    -50.016054  0.000000e+00  1.000000e+00  1.000000e+00
2-26:4-11:2   -50.016054  0.000000e+00  1.000000e+00  1.000000e+00
2-26:4-11:4   -50.016054  0.000000e+00  1.000000e+00  1.000000e+00
2-26:4-17:1   -50.016054  0.000000e+00  1.000000e+00  1.000000e+00
2-26:4-17:2   -50.016054  0.000000e+00  1.000000e+00  1.000000e+00
2-26:4-17:3   -50.016054  0.000000e+00  1.000000e+00  1.000000e+00
2-26:4-17:5   -50.016054  0.000000e+00  1.000000e+00  1.000000e+00
2-26:4-23:1   -50.016054  0.000000e+00  1.000000e+00  1.000000e+00
2-26:4-23:2   -50.016054  0.000000e+00  1.000000e+00  1.000000e+00
2-26:4-23:3   -50.016054  0.000000e+00  1.000000e+00  1.000000e+00
2-26:4-23:6   -33.515991 -3.300013e+01  1.000000e+00  1.000000e+00
2-26:4-4:3    -50.016054  0.000000e+00  1.000000e+00  1.000000e+00
2-26:4-4:4    -17.194676 -3.574992e-01  1.000000e+00  1.000000e+00
2-26:5-12:1   -50.016054  0.000000e+00  1.000000e+00  1.000000e+00
2-26:5-12:2   -50.016054  0.000000e+00  1.000000e+00  1.000000e+00
2-26:5-12:3   -50.016054  0.000000e+00  1.000000e+00  1.000000e+00
2-26:5-18:4   -50.016054  0.000000e+00  1.000000e+00  1.000000e+00
2-26:5-24:2   -50.016054  0.000000e+00  1.000000e+00  1.000000e+00
2-26:5-5:1    -50.016054  0.000000e+00  1.000000e+00  1.000000e+00
2-26:5-5:2    -50.016054  0.000000e+00  1.000000e+00  1.000000e+00
2-26:5-5:3    -33.515991 -3.300013e+01  1.000000e+00  1.000000e+00
2-26:5-5:5    -50.016054  0.000000e+00  1.000000e+00  1.000000e+00
2-26:6-13:1   -50.016054  0.000000e+00  1.000000e+00  1.000000e+00
2-26:6-13:2   -50.016054  0.000000e+00  1.000000e+00  1.000000e+00
2-26:6-19:1   -50.016054  0.000000e+00  1.000000e+00  1.000000e+00
2-26:6-19:2   -50.016054  0.000000e+00  1.000000e+00  1.000000e+00
2-26:6-19:3   -50.016054  0.000000e+00  1.000000e+00  1.000000e+00
2-26:6-25:3   -50.016054  0.000000e+00  1.000000e+00  1.000000e+00
2-26:6-25:5   -50.016054  0.000000e+00  1.000000e+00  1.000000e+00
2-26:6-25:6   -50.016054  0.000000e+00  1.000000e+00  1.000000e+00
2-26:6-6:1    -50.016054  0.000000e+00  1.000000e+00  1.000000e+00
2-26:6-6:2    -50.016054  0.000000e+00  1.000000e+00  1.000000e+00
2-26:6-6:3    -50.016054  0.000000e+00  1.000000e+00  1.000000e+00
2-26:7-27:1   -50.016054  0.000000e+00  1.000000e+00  1.000000e+00
2-26:7-27:2   -50.016054  0.000000e+00  1.000000e+00  1.000000e+00
2-26:7-27:3   -50.016054  0.000000e+00  1.000000e+00  1.000000e+00
2-26:7-27:4   -50.016054  0.000000e+00  1.000000e+00  1.000000e+00
2-26:7-27:5   -50.016054  0.000000e+00  1.000000e+00  1.000000e+00
2-26:7-27:6   -33.515991 -3.300013e+01  1.000000e+00  1.000000e+00
2-5:1-14:1    -33.515991 -3.300013e+01  1.000000e+00  1.000000e+00
2-5:1-1:1     -50.016054  0.000000e+00  1.000000e+00  1.000000e+00
2-5:1-1:2     -50.016054  0.000000e+00  1.000000e+00  1.000000e+00
2-5:1-20:1    -50.016054  0.000000e+00  1.000000e+00  1.000000e+00
2-5:1-20:2    -50.016054  0.000000e+00  1.000000e+00  1.000000e+00
2-5:1-20:3    -50.016054  0.000000e+00  1.000000e+00  1.000000e+00
2-5:1-20:6    -33.515991 -3.300013e+01  1.000000e+00  1.000000e+00
2-5:1-26:2    -50.016054  0.000000e+00  1.000000e+00  1.000000e+00
2-5:1-7:2     -50.016054  0.000000e+00  1.000000e+00  1.000000e+00
2-5:2-15:2    -50.016054  0.000000e+00  1.000000e+00  1.000000e+00
2-5:2-2:2     -50.016054  0.000000e+00  1.000000e+00  1.000000e+00
2-5:2-8:2     -50.016054  0.000000e+00  1.000000e+00  1.000000e+00
2-5:4-11:2    -50.016054  0.000000e+00  1.000000e+00  1.000000e+00
2-5:4-11:3    -50.016054  0.000000e+00  1.000000e+00  1.000000e+00
2-5:4-11:4    -50.016054  0.000000e+00  1.000000e+00  1.000000e+00
2-5:4-11:5    -50.016054  0.000000e+00  1.000000e+00  1.000000e+00
2-5:4-11:6    -50.016054  0.000000e+00  1.000000e+00  1.000000e+00
2-5:4-17:2    -17.194676 -3.574992e-01  1.000000e+00  1.000000e+00
2-5:4-23:2    -50.016054  0.000000e+00  1.000000e+00  1.000000e+00
2-5:4-4:2     -50.016054  0.000000e+00  1.000000e+00  1.000000e+00
2-5:5-12:2    -50.016054  0.000000e+00  1.000000e+00  1.000000e+00
2-5:5-18:4    -50.016054  0.000000e+00  1.000000e+00  1.000000e+00
2-5:5-18:5    -50.016054  0.000000e+00  1.000000e+00  1.000000e+00
2-5:5-18:6    -50.016054  0.000000e+00  1.000000e+00  1.000000e+00
2-5:5-24:2    -50.016054  0.000000e+00  1.000000e+00  1.000000e+00
2-5:5-5:2     -50.016054  0.000000e+00  1.000000e+00  1.000000e+00
2-5:6-6:2     -50.016054  0.000000e+00  1.000000e+00  1.000000e+00
2-5:7-27:1    -50.016054  0.000000e+00  1.000000e+00  1.000000e+00
2-5:7-27:2    -50.016054  0.000000e+00  1.000000e+00  1.000000e+00
2-70:1-14:1   -50.016054  0.000000e+00  1.000000e+00  1.000000e+00
2-70:1-1:1    -50.016054  0.000000e+00  1.000000e+00  1.000000e+00
2-70:1-26:1   -16.694676 -1.357499e+00  1.000000e+00  1.000000e+00
2-70:1-26:2   -50.016054  0.000000e+00  1.000000e+00  1.000000e+00
2-70:1-7:1    -50.016054  0.000000e+00  1.000000e+00  1.000000e+00
2-70:1-7:5    -17.194676 -3.574992e-01  1.000000e+00  1.000000e+00
2-70:2-15:2   -50.016054  0.000000e+00  1.000000e+00  1.000000e+00
2-70:2-21:2   -33.515991 -3.300013e+01  1.000000e+00  1.000000e+00
2-70:2-2:1    -33.515991 -3.300013e+01  1.000000e+00  1.000000e+00
2-70:2-2:2    -50.016054  0.000000e+00  1.000000e+00  1.000000e+00
2-70:2-2:3    -16.694676 -1.357499e+00  1.000000e+00  1.000000e+00
2-70:2-8:1    -50.016054  0.000000e+00  1.000000e+00  1.000000e+00
2-70:2-8:2    -50.016054  0.000000e+00  1.000000e+00  1.000000e+00
2-70:3-10:1   -17.194676 -3.574992e-01  1.000000e+00  1.000000e+00
2-70:3-10:2   -50.016054  0.000000e+00  1.000000e+00  1.000000e+00
2-70:3-22:1   -16.694676 -1.357499e+00  1.000000e+00  1.000000e+00
2-70:3-22:2   -50.016054  0.000000e+00  1.000000e+00  1.000000e+00
2-70:3-3:1    -33.515991 -3.300013e+01  1.000000e+00  1.000000e+00
2-70:3-3:2    -50.016054  0.000000e+00  1.000000e+00  1.000000e+00
2-70:3-3:3    -33.515991 -3.300013e+01  1.000000e+00  1.000000e+00
2-70:3-9:2    -50.016054  0.000000e+00  1.000000e+00  1.000000e+00
2-70:4-11:2   -50.016054  0.000000e+00  1.000000e+00  1.000000e+00
2-70:4-11:3   -50.016054  0.000000e+00  1.000000e+00  1.000000e+00
2-70:4-11:4   -50.016054  0.000000e+00  1.000000e+00  1.000000e+00
2-70:4-11:5   -50.016054  0.000000e+00  1.000000e+00  1.000000e+00
2-70:4-17:2   -50.016054  0.000000e+00  1.000000e+00  1.000000e+00
2-70:4-23:2   -50.016054  0.000000e+00  1.000000e+00  1.000000e+00
2-70:4-4:2    -50.016054  0.000000e+00  1.000000e+00  1.000000e+00
2-70:5-12:2   -50.016054  0.000000e+00  1.000000e+00  1.000000e+00
2-70:5-18:4   -50.016054  0.000000e+00  1.000000e+00  1.000000e+00
2-70:5-18:6   -50.016054  0.000000e+00  1.000000e+00  1.000000e+00
2-70:5-24:2   -50.016054  0.000000e+00  1.000000e+00  1.000000e+00
2-70:5-5:2    -50.016054  0.000000e+00  1.000000e+00  1.000000e+00
2-70:6-13:2   -50.016054  0.000000e+00  1.000000e+00  1.000000e+00
2-70:6-19:2   -50.016054  0.000000e+00  1.000000e+00  1.000000e+00
2-70:6-25:1   -50.016054  0.000000e+00  1.000000e+00  1.000000e+00
2-70:6-25:3   -50.016054  0.000000e+00  1.000000e+00  1.000000e+00
2-70:6-6:1    -50.016054  0.000000e+00  1.000000e+00  1.000000e+00
2-70:6-6:2    -50.016054  0.000000e+00  1.000000e+00  1.000000e+00
2-70:7-27:1   -50.016054  0.000000e+00  1.000000e+00  1.000000e+00
2-70:7-27:2   -50.016054  0.000000e+00  1.000000e+00  1.000000e+00
3-11:1-14:1   -50.016054  0.000000e+00  1.000000e+00  1.000000e+00
3-11:1-14:3   -50.016054  0.000000e+00  1.000000e+00  1.000000e+00
3-11:1-1:2    -50.016054  0.000000e+00  1.000000e+00  1.000000e+00
3-11:1-20:3   -50.016054  0.000000e+00  1.000000e+00  1.000000e+00
3-11:1-20:6   -50.016054  0.000000e+00  1.000000e+00  1.000000e+00
3-11:1-26:2   -50.016054  0.000000e+00  1.000000e+00  1.000000e+00
3-11:1-7:2    -50.016054  0.000000e+00  1.000000e+00  1.000000e+00
3-11:2-15:2   -50.016054  0.000000e+00  1.000000e+00  1.000000e+00
3-11:2-21:2   -50.016054  0.000000e+00  1.000000e+00  1.000000e+00
3-11:2-8:2    -50.016054  0.000000e+00  1.000000e+00  1.000000e+00
3-11:3-10:1   -33.515991 -3.300013e+01  1.000000e+00  1.000000e+00
3-11:3-10:2   -17.194676 -3.574992e-01  1.000000e+00  1.000000e+00
3-11:3-16:1   -16.694676 -1.357499e+00  1.000000e+00  1.000000e+00
3-11:3-9:2    -50.016054  0.000000e+00  1.000000e+00  1.000000e+00
3-11:4-11:3   -50.016054  0.000000e+00  1.000000e+00  1.000000e+00
3-11:4-11:4   -50.016054  0.000000e+00  1.000000e+00  1.000000e+00
3-11:4-11:5   -50.016054  0.000000e+00  1.000000e+00  1.000000e+00
3-11:4-11:6   -50.016054  0.000000e+00  1.000000e+00  1.000000e+00
3-11:4-17:2   -50.016054  0.000000e+00  1.000000e+00  1.000000e+00
3-11:4-17:3   -50.016054  0.000000e+00  1.000000e+00  1.000000e+00
3-11:4-23:1   -33.515991 -3.300013e+01  1.000000e+00  1.000000e+00
3-11:4-23:2   -50.016054  0.000000e+00  1.000000e+00  1.000000e+00
3-11:4-4:2    -50.016054  0.000000e+00  1.000000e+00  1.000000e+00
3-11:5-12:1   -33.515991 -3.300013e+01  1.000000e+00  1.000000e+00
3-11:5-12:2   -50.016054  0.000000e+00  1.000000e+00  1.000000e+00
3-11:5-18:3   -50.016054  0.000000e+00  1.000000e+00  1.000000e+00
3-11:5-18:4   -50.016054  0.000000e+00  1.000000e+00  1.000000e+00
3-11:5-18:5   -50.016054  0.000000e+00  1.000000e+00  1.000000e+00
3-11:5-18:6   -50.016054  0.000000e+00  1.000000e+00  1.000000e+00
3-11:5-24:1   -33.515991 -3.300013e+01  1.000000e+00  1.000000e+00
3-11:5-24:2   -50.016054  0.000000e+00  1.000000e+00  1.000000e+00
3-11:5-24:3   -17.194676 -3.574992e-01  1.000000e+00  1.000000e+00
3-11:5-5:2    -50.016054  0.000000e+00  1.000000e+00  1.000000e+00
3-11:6-13:2   -50.016054  0.000000e+00  1.000000e+00  1.000000e+00
3-11:6-25:1   -33.515991 -3.300013e+01  1.000000e+00  1.000000e+00
3-11:6-25:2   -33.515991 -3.300013e+01  1.000000e+00  1.000000e+00
3-11:6-25:3   -50.016054  0.000000e+00  1.000000e+00  1.000000e+00
3-11:6-6:2    -50.016054  0.000000e+00  1.000000e+00  1.000000e+00
3-11:7-27:2   -50.016054  0.000000e+00  1.000000e+00  1.000000e+00
3-13:1-1:1    -50.016054  0.000000e+00  1.000000e+00  1.000000e+00
3-13:1-1:2    -50.016054  0.000000e+00  1.000000e+00  1.000000e+00
3-13:1-20:3   -50.016054  0.000000e+00  1.000000e+00  1.000000e+00
3-13:1-20:4   -33.515991 -3.300013e+01  1.000000e+00  1.000000e+00
3-13:1-20:6   -50.016054  0.000000e+00  1.000000e+00  1.000000e+00
3-13:1-26:5   -17.194676 -3.574992e-01  1.000000e+00  1.000000e+00
3-13:1-7:5    -50.016054  0.000000e+00  1.000000e+00  1.000000e+00
3-13:2-15:1   -50.016054  0.000000e+00  1.000000e+00  1.000000e+00
3-13:2-15:2   -50.016054  0.000000e+00  1.000000e+00  1.000000e+00
3-13:2-21:1   -50.016054  0.000000e+00  1.000000e+00  1.000000e+00
3-13:2-21:2   -50.016054  0.000000e+00  1.000000e+00  1.000000e+00
3-13:3-10:1   -50.016054  0.000000e+00  1.000000e+00  1.000000e+00
3-13:3-10:2   -50.016054  0.000000e+00  1.000000e+00  1.000000e+00
3-13:3-22:2   -50.016054  0.000000e+00  1.000000e+00  1.000000e+00
3-13:3-3:3    -33.515991 -3.300013e+01  1.000000e+00  1.000000e+00
3-13:3-9:1    -17.194676 -3.574992e-01  1.000000e+00  1.000000e+00
3-13:3-9:2    -50.016054  0.000000e+00  1.000000e+00  1.000000e+00
3-13:4-11:2   -50.016054  0.000000e+00  1.000000e+00  1.000000e+00
3-13:4-11:4   -50.016054  0.000000e+00  1.000000e+00  1.000000e+00
3-13:4-11:6   -50.016054  0.000000e+00  1.000000e+00  1.000000e+00
3-13:4-17:1   -50.016054  0.000000e+00  1.000000e+00  1.000000e+00
3-13:4-17:2   -50.016054  0.000000e+00  1.000000e+00  1.000000e+00
3-13:4-17:3   -50.016054  0.000000e+00  1.000000e+00  1.000000e+00
3-13:4-23:2   -50.016054  0.000000e+00  1.000000e+00  1.000000e+00
3-13:4-23:4   -17.194676 -3.574992e-01  1.000000e+00  1.000000e+00
3-13:4-23:6   -17.194676 -3.574992e-01  1.000000e+00  1.000000e+00
3-13:4-4:2    -50.016054  0.000000e+00  1.000000e+00  1.000000e+00
3-13:4-4:3    -50.016054  0.000000e+00  1.000000e+00  1.000000e+00
3-13:4-4:5    -17.194676 -3.574992e-01  1.000000e+00  1.000000e+00
3-13:5-12:1   -50.016054  0.000000e+00  1.000000e+00  1.000000e+00
3-13:5-12:2   -50.016054  0.000000e+00  1.000000e+00  1.000000e+00
3-13:5-12:5   -50.016054  0.000000e+00  1.000000e+00  1.000000e+00
3-13:5-18:3   -50.016054  0.000000e+00  1.000000e+00  1.000000e+00
3-13:5-18:4   -50.016054  0.000000e+00  1.000000e+00  1.000000e+00
3-13:5-18:6   -50.016054  0.000000e+00  1.000000e+00  1.000000e+00
3-13:5-24:1   -50.016054  0.000000e+00  1.000000e+00  1.000000e+00
3-13:5-24:2   -33.515991 -3.300013e+01  1.000000e+00  1.000000e+00
3-13:5-5:1    -50.016054  0.000000e+00  1.000000e+00  1.000000e+00
3-13:5-5:3    -17.194676 -3.574992e-01  1.000000e+00  1.000000e+00
3-13:6-25:1   -50.016054  0.000000e+00  1.000000e+00  1.000000e+00
3-13:6-25:3   -50.016054  0.000000e+00  1.000000e+00  1.000000e+00
3-13:6-25:5   -50.016054  0.000000e+00  1.000000e+00  1.000000e+00
3-13:6-6:1    -50.016054  0.000000e+00  1.000000e+00  1.000000e+00
3-13:7-27:2   -50.016054  0.000000e+00  1.000000e+00  1.000000e+00
3-13:7-27:3   -50.016054  0.000000e+00  1.000000e+00  1.000000e+00
3-13:7-27:4   -33.515991 -3.300013e+01  1.000000e+00  1.000000e+00
3-13:7-27:6   -50.016054  0.000000e+00  1.000000e+00  1.000000e+00
3-15:1-14:3   -50.016054  0.000000e+00  1.000000e+00  1.000000e+00
3-15:1-20:2   -33.515991 -3.300013e+01  1.000000e+00  1.000000e+00
3-15:2-8:2    -50.016054  0.000000e+00  1.000000e+00  1.000000e+00
3-15:3-10:2   -50.016054  0.000000e+00  1.000000e+00  1.000000e+00
3-15:3-16:2   -50.016054  0.000000e+00  1.000000e+00  1.000000e+00
3-15:3-3:2    -50.016054  0.000000e+00  1.000000e+00  1.000000e+00
3-15:3-9:2    -50.016054  0.000000e+00  1.000000e+00  1.000000e+00
3-15:4-11:1   -50.016054  0.000000e+00  1.000000e+00  1.000000e+00
3-15:4-11:3   -50.016054  0.000000e+00  1.000000e+00  1.000000e+00
3-15:4-11:4   -50.016054  0.000000e+00  1.000000e+00  1.000000e+00
3-15:4-11:6   -50.016054  0.000000e+00  1.000000e+00  1.000000e+00
3-15:4-17:2   -50.016054  0.000000e+00  1.000000e+00  1.000000e+00
3-15:4-23:1   -33.515991 -3.300013e+01  1.000000e+00  1.000000e+00
3-15:4-23:3   -33.515991 -3.300013e+01  1.000000e+00  1.000000e+00
3-15:5-12:2   -50.016054  0.000000e+00  1.000000e+00  1.000000e+00
3-15:5-18:1   -50.016054  0.000000e+00  1.000000e+00  1.000000e+00
3-15:5-18:2   -50.016054  0.000000e+00  1.000000e+00  1.000000e+00
3-15:5-18:3   -50.016054  0.000000e+00  1.000000e+00  1.000000e+00
3-15:5-18:4   -50.016054  0.000000e+00  1.000000e+00  1.000000e+00
3-15:5-18:5   -50.016054  0.000000e+00  1.000000e+00  1.000000e+00
3-15:5-18:6   -50.016054  0.000000e+00  1.000000e+00  1.000000e+00
3-15:5-24:1   -17.194676 -3.574992e-01  1.000000e+00  1.000000e+00
3-15:5-24:2   -50.016054  0.000000e+00  1.000000e+00  1.000000e+00
3-15:5-5:1    -16.694676 -1.357499e+00  1.000000e+00  1.000000e+00
3-15:5-5:2    -50.016054  0.000000e+00  1.000000e+00  1.000000e+00
3-15:5-5:3    -16.694676 -1.357499e+00  1.000000e+00  1.000000e+00
3-15:6-13:2   -50.016054  0.000000e+00  1.000000e+00  1.000000e+00
3-15:6-19:2   -50.016054  0.000000e+00  1.000000e+00  1.000000e+00
3-15:7-27:3   -50.016054  0.000000e+00  1.000000e+00  1.000000e+00
3-19:3-16:5   -50.016054  0.000000e+00  1.000000e+00  1.000000e+00
3-19:6-19:3   -50.016054  0.000000e+00  1.000000e+00  1.000000e+00
3-20:1-14:4   -50.016054  0.000000e+00  1.000000e+00  1.000000e+00
3-20:1-14:5   -50.016054  0.000000e+00  1.000000e+00  1.000000e+00
3-20:1-14:6   -50.016054  0.000000e+00  1.000000e+00  1.000000e+00
3-20:1-1:4    -33.515991 -3.300013e+01  1.000000e+00  1.000000e+00
3-20:1-1:5    -50.016054  0.000000e+00  1.000000e+00  1.000000e+00
3-20:1-20:4   -33.515991 -3.300013e+01  1.000000e+00  1.000000e+00
3-20:1-26:1   -50.016054  0.000000e+00  1.000000e+00  1.000000e+00
3-20:1-26:2   -50.016054  0.000000e+00  1.000000e+00  1.000000e+00
3-20:1-26:3   -33.515991 -3.300013e+01  1.000000e+00  1.000000e+00
3-20:1-26:5   -33.515991 -3.300013e+01  1.000000e+00  1.000000e+00
3-20:1-7:1    -50.016054  0.000000e+00  1.000000e+00  1.000000e+00
3-20:1-7:2    -50.016054  0.000000e+00  1.000000e+00  1.000000e+00
3-20:1-7:4    -50.016054  0.000000e+00  1.000000e+00  1.000000e+00
3-20:1-7:5    -33.515991 -3.300013e+01  1.000000e+00  1.000000e+00
3-20:2-15:1   -50.016054  0.000000e+00  1.000000e+00  1.000000e+00
3-20:2-21:2   -50.016054  0.000000e+00  1.000000e+00  1.000000e+00
3-20:2-21:3   -50.016054  0.000000e+00  1.000000e+00  1.000000e+00
3-20:2-21:6   -16.694676 -1.357499e+00  1.000000e+00  1.000000e+00
3-20:2-2:2    -50.016054  0.000000e+00  1.000000e+00  1.000000e+00
3-20:2-2:5    -17.194676 -3.574992e-01  1.000000e+00  1.000000e+00
3-20:2-8:1    -50.016054  0.000000e+00  1.000000e+00  1.000000e+00
3-20:2-8:2    -50.016054  0.000000e+00  1.000000e+00  1.000000e+00
3-20:3-10:2   -50.016054  0.000000e+00  1.000000e+00  1.000000e+00
3-20:3-16:1   -50.016054  0.000000e+00  1.000000e+00  1.000000e+00
3-20:3-16:5   -50.016054  0.000000e+00  1.000000e+00  1.000000e+00
3-20:3-22:1   -17.194676 -3.574992e-01  1.000000e+00  1.000000e+00
3-20:3-22:2   -50.016054  0.000000e+00  1.000000e+00  1.000000e+00
3-20:3-3:1    -50.016054  0.000000e+00  1.000000e+00  1.000000e+00
3-20:3-3:2    -50.016054  0.000000e+00  1.000000e+00  1.000000e+00
3-20:3-9:1    -33.515991 -3.300013e+01  1.000000e+00  1.000000e+00
3-20:3-9:2    -50.016054  0.000000e+00  1.000000e+00  1.000000e+00
3-20:3-9:3    -50.016054  0.000000e+00  1.000000e+00  1.000000e+00
3-20:3-9:5    -16.694676 -1.357499e+00  1.000000e+00  1.000000e+00
3-20:4-11:4   -50.016054  0.000000e+00  1.000000e+00  1.000000e+00
3-20:4-17:1   -50.016054  0.000000e+00  1.000000e+00  1.000000e+00
3-20:4-17:2   -50.016054  0.000000e+00  1.000000e+00  1.000000e+00
3-20:4-17:5   -17.194676 -3.574992e-01  1.000000e+00  1.000000e+00
3-20:4-23:3   -50.016054  0.000000e+00  1.000000e+00  1.000000e+00
3-20:4-23:6   -50.016054  0.000000e+00  1.000000e+00  1.000000e+00
3-20:4-4:1    -50.016054  0.000000e+00  1.000000e+00  1.000000e+00
3-20:4-4:2    -50.016054  0.000000e+00  1.000000e+00  1.000000e+00
3-20:4-4:3    -50.016054  0.000000e+00  1.000000e+00  1.000000e+00
3-20:4-4:6    -33.515991 -3.300013e+01  1.000000e+00  1.000000e+00
3-20:5-12:1   -50.016054  0.000000e+00  1.000000e+00  1.000000e+00
3-20:5-12:3   -50.016054  0.000000e+00  1.000000e+00  1.000000e+00
3-20:5-18:4   -50.016054  0.000000e+00  1.000000e+00  1.000000e+00
3-20:5-18:5   -50.016054  0.000000e+00  1.000000e+00  1.000000e+00
3-20:5-24:2   -50.016054  0.000000e+00  1.000000e+00  1.000000e+00
3-20:5-24:3   -33.515991 -3.300013e+01  1.000000e+00  1.000000e+00
3-20:5-24:5   -50.016054  0.000000e+00  1.000000e+00  1.000000e+00
3-20:5-24:6   -33.515991 -3.300013e+01  1.000000e+00  1.000000e+00
3-20:5-5:1    -50.016054  0.000000e+00  1.000000e+00  1.000000e+00
3-20:5-5:2    -33.515991 -3.300013e+01  1.000000e+00  1.000000e+00
3-20:5-5:3    -33.515991 -3.300013e+01  1.000000e+00  1.000000e+00
3-20:5-5:5    -17.194676 -3.574992e-01  1.000000e+00  1.000000e+00
3-20:6-13:2   -50.016054  0.000000e+00  1.000000e+00  1.000000e+00
3-20:6-13:5   -50.016054  0.000000e+00  1.000000e+00  1.000000e+00
3-20:6-19:2   -50.016054  0.000000e+00  1.000000e+00  1.000000e+00
3-20:6-25:3   -50.016054  0.000000e+00  1.000000e+00  1.000000e+00
3-20:6-25:5   -50.016054  0.000000e+00  1.000000e+00  1.000000e+00
3-20:6-25:6   -50.016054  0.000000e+00  1.000000e+00  1.000000e+00
3-20:6-6:1    -50.016054  0.000000e+00  1.000000e+00  1.000000e+00
3-20:6-6:2    -50.016054  0.000000e+00  1.000000e+00  1.000000e+00
3-20:6-6:3    -50.016054  0.000000e+00  1.000000e+00  1.000000e+00
3-20:6-6:5    -50.016054  0.000000e+00  1.000000e+00  1.000000e+00
3-20:6-6:6    -33.515991 -3.300013e+01  1.000000e+00  1.000000e+00
3-20:7-27:4   -50.016054  0.000000e+00  1.000000e+00  1.000000e+00
3-20:7-27:5   -50.016054  0.000000e+00  1.000000e+00  1.000000e+00
3-21:1-14:2   -50.016054  0.000000e+00  1.000000e+00  1.000000e+00
3-21:1-20:1   -50.016054  0.000000e+00  1.000000e+00  1.000000e+00
3-21:1-20:2   -50.016054  0.000000e+00  1.000000e+00  1.000000e+00
3-21:1-20:3   -17.194676 -3.574992e-01  1.000000e+00  1.000000e+00
3-21:1-7:2    -50.016054  0.000000e+00  1.000000e+00  1.000000e+00
3-21:3-10:2   -33.515991 -3.300013e+01  1.000000e+00  1.000000e+00
3-21:3-16:2   -33.515991 -3.300013e+01  1.000000e+00  1.000000e+00
3-21:3-22:2   -17.194676 -3.574992e-01  1.000000e+00  1.000000e+00
3-21:3-9:1    -33.515991 -3.300013e+01  1.000000e+00  1.000000e+00
3-21:3-9:2    -50.016054  0.000000e+00  1.000000e+00  1.000000e+00
3-21:4-11:3   -50.016054  0.000000e+00  1.000000e+00  1.000000e+00
3-21:4-11:5   -50.016054  0.000000e+00  1.000000e+00  1.000000e+00
3-21:4-11:6   -50.016054  0.000000e+00  1.000000e+00  1.000000e+00
3-21:4-17:2   -17.194676 -3.574992e-01  1.000000e+00  1.000000e+00
3-21:4-23:2   -33.515991 -3.300013e+01  1.000000e+00  1.000000e+00
3-21:4-4:1    -50.016054  0.000000e+00  1.000000e+00  1.000000e+00
3-21:4-4:2    -50.016054  0.000000e+00  1.000000e+00  1.000000e+00
3-21:5-12:2   -50.016054  0.000000e+00  1.000000e+00  1.000000e+00
3-21:5-18:3   -50.016054  0.000000e+00  1.000000e+00  1.000000e+00
3-21:5-18:4   -50.016054  0.000000e+00  1.000000e+00  1.000000e+00
3-21:5-18:5   -50.016054  0.000000e+00  1.000000e+00  1.000000e+00
3-21:5-18:6   -50.016054  0.000000e+00  1.000000e+00  1.000000e+00
3-21:5-24:2   -33.515991 -3.300013e+01  1.000000e+00  1.000000e+00
3-21:5-5:1    -17.194676 -3.574992e-01  1.000000e+00  1.000000e+00
3-21:5-5:2    -50.016054  0.000000e+00  1.000000e+00  1.000000e+00
3-21:6-6:2    -50.016054  0.000000e+00  1.000000e+00  1.000000e+00
3-21:7-27:1   -50.016054  0.000000e+00  1.000000e+00  1.000000e+00
3-22:1-1:3    -50.016054  0.000000e+00  1.000000e+00  1.000000e+00
3-22:1-26:5   -50.016054  0.000000e+00  1.000000e+00  1.000000e+00
3-22:2-15:6   -50.016054  0.000000e+00  1.000000e+00  1.000000e+00
3-22:2-21:3   -50.016054  0.000000e+00  1.000000e+00  1.000000e+00
3-22:2-21:4   -50.016054  0.000000e+00  1.000000e+00  1.000000e+00
3-22:2-21:6   -50.016054  0.000000e+00  1.000000e+00  1.000000e+00
3-22:2-2:3    -50.016054  0.000000e+00  1.000000e+00  1.000000e+00
3-22:2-2:6    -33.515991 -3.300013e+01  1.000000e+00  1.000000e+00
3-22:3-10:4   -33.515991 -3.300013e+01  1.000000e+00  1.000000e+00
3-22:3-10:6   -50.016054  0.000000e+00  1.000000e+00  1.000000e+00
3-22:3-16:4   -33.515991 -3.300013e+01  1.000000e+00  1.000000e+00
3-22:3-22:3   -50.016054  0.000000e+00  1.000000e+00  1.000000e+00
3-22:3-22:4   -50.016054  0.000000e+00  1.000000e+00  1.000000e+00
3-22:3-22:5   -50.016054  0.000000e+00  1.000000e+00  1.000000e+00
3-22:3-22:6   -33.515991 -3.300013e+01  1.000000e+00  1.000000e+00
3-22:3-3:6    -50.016054  0.000000e+00  1.000000e+00  1.000000e+00
3-22:5-5:4    -33.515991 -3.300013e+01  1.000000e+00  1.000000e+00
3-22:6-13:6   -50.016054  0.000000e+00  1.000000e+00  1.000000e+00
3-22:6-19:4   -50.016054  0.000000e+00  1.000000e+00  1.000000e+00
3-22:6-6:6    -50.016054  0.000000e+00  1.000000e+00  1.000000e+00
3-23:1-14:1   -33.515991 -3.300013e+01  1.000000e+00  1.000000e+00
3-23:1-14:2   -50.016054  0.000000e+00  1.000000e+00  1.000000e+00
3-23:1-1:2    -50.016054  0.000000e+00  1.000000e+00  1.000000e+00
3-23:1-20:1   -50.016054  0.000000e+00  1.000000e+00  1.000000e+00
3-23:1-20:2   -50.016054  0.000000e+00  1.000000e+00  1.000000e+00
3-23:1-26:2   -17.194676 -3.574992e-01  1.000000e+00  1.000000e+00
3-23:1-7:2    -50.016054  0.000000e+00  1.000000e+00  1.000000e+00
3-23:2-21:2   -50.016054  0.000000e+00  1.000000e+00  1.000000e+00
3-23:2-8:2    -33.515991 -3.300013e+01  1.000000e+00  1.000000e+00
3-23:4-11:3   -50.016054  0.000000e+00  1.000000e+00  1.000000e+00
3-23:4-11:4   -50.016054  0.000000e+00  1.000000e+00  1.000000e+00
3-23:4-11:5   -50.016054  0.000000e+00  1.000000e+00  1.000000e+00
3-23:4-11:6   -50.016054  0.000000e+00  1.000000e+00  1.000000e+00
3-23:4-23:2   -17.194676 -3.574992e-01  1.000000e+00  1.000000e+00
3-23:4-4:2    -50.016054  0.000000e+00  1.000000e+00  1.000000e+00
3-23:5-18:3   -50.016054  0.000000e+00  1.000000e+00  1.000000e+00
3-23:5-18:4   -50.016054  0.000000e+00  1.000000e+00  1.000000e+00
3-23:5-18:5   -50.016054  0.000000e+00  1.000000e+00  1.000000e+00
3-23:5-18:6   -50.016054  0.000000e+00  1.000000e+00  1.000000e+00
3-23:6-25:2   -50.016054  0.000000e+00  1.000000e+00  1.000000e+00
3-23:7-27:1   -50.016054  0.000000e+00  1.000000e+00  1.000000e+00
3-23:7-27:2   -50.016054  0.000000e+00  1.000000e+00  1.000000e+00
3-30-3:1-14:1 -33.515991 -3.300013e+01  1.000000e+00  1.000000e+00
3-30-3:1-20:3 -50.016054  0.000000e+00  1.000000e+00  1.000000e+00
3-30-3:1-20:5 -33.515991 -3.300013e+01  1.000000e+00  1.000000e+00
3-30-3:1-26:1 -33.515991 -3.300013e+01  1.000000e+00  1.000000e+00
3-30-3:1-7:3  -33.515991 -3.300013e+01  1.000000e+00  1.000000e+00
3-30-3:1-7:5  -33.515991 -3.300013e+01  1.000000e+00  1.000000e+00
3-30-3:2-15:3 -33.515991 -3.300013e+01  1.000000e+00  1.000000e+00
3-30-3:2-21:1 -50.016054  0.000000e+00  1.000000e+00  1.000000e+00
3-30-3:2-21:2 -50.016054  0.000000e+00  1.000000e+00  1.000000e+00
3-30-3:2-21:3 -33.515991 -3.300013e+01  1.000000e+00  1.000000e+00
3-30-3:2-2:1  -50.016054  0.000000e+00  1.000000e+00  1.000000e+00
3-30-3:2-2:2  -50.016054  0.000000e+00  1.000000e+00  1.000000e+00
3-30-3:2-8:1  -50.016054  0.000000e+00  1.000000e+00  1.000000e+00
3-30-3:2-8:3  -33.515991 -3.300013e+01  1.000000e+00  1.000000e+00
3-30-3:2-8:5  -17.194676 -3.574992e-01  1.000000e+00  1.000000e+00
3-30-3:3-10:1 -50.016054  0.000000e+00  1.000000e+00  1.000000e+00
3-30-3:3-10:2 -50.016054  0.000000e+00  1.000000e+00  1.000000e+00
3-30-3:3-16:5 -17.194676 -3.574992e-01  1.000000e+00  1.000000e+00
3-30-3:3-9:1  -50.016054  0.000000e+00  1.000000e+00  1.000000e+00
3-30-3:3-9:3  -17.194676 -3.574992e-01  1.000000e+00  1.000000e+00
3-30-3:4-11:1 -50.016054  0.000000e+00  1.000000e+00  1.000000e+00
3-30-3:4-11:4 -50.016054  0.000000e+00  1.000000e+00  1.000000e+00
3-30-3:4-11:6 -50.016054  0.000000e+00  1.000000e+00  1.000000e+00
3-30-3:4-17:1 -33.515991 -3.300013e+01  1.000000e+00  1.000000e+00
3-30-3:4-17:3 -33.515991 -3.300013e+01  1.000000e+00  1.000000e+00
3-30-3:4-17:5 -16.694676 -1.357499e+00  1.000000e+00  1.000000e+00
3-30-3:4-23:1 -33.515991 -3.300013e+01  1.000000e+00  1.000000e+00
3-30-3:4-23:2 -50.016054  0.000000e+00  1.000000e+00  1.000000e+00
3-30-3:4-23:3 -50.016054  0.000000e+00  1.000000e+00  1.000000e+00
3-30-3:4-4:1  -50.016054  0.000000e+00  1.000000e+00  1.000000e+00
3-30-3:4-4:3  -33.515991 -3.300013e+01  1.000000e+00  1.000000e+00
3-30-3:4-4:6  -16.694676 -1.357499e+00  1.000000e+00  1.000000e+00
3-30-3:5-12:1 -17.194676 -3.574992e-01  1.000000e+00  1.000000e+00
3-30-3:5-12:2 -50.016054  0.000000e+00  1.000000e+00  1.000000e+00
3-30-3:5-18:3 -50.016054  0.000000e+00  1.000000e+00  1.000000e+00
3-30-3:5-18:4 -50.016054  0.000000e+00  1.000000e+00  1.000000e+00
3-30-3:5-18:5 -50.016054  0.000000e+00  1.000000e+00  1.000000e+00
3-30-3:5-18:6 -50.016054  0.000000e+00  1.000000e+00  1.000000e+00
3-30-3:5-24:1 -33.515991 -3.300013e+01  1.000000e+00  1.000000e+00
3-30-3:5-24:2 -50.016054  0.000000e+00  1.000000e+00  1.000000e+00
3-30-3:5-24:3 -33.515991 -3.300013e+01  1.000000e+00  1.000000e+00
3-30-3:5-24:5 -16.694676 -1.357499e+00  1.000000e+00  1.000000e+00
3-30-3:5-5:1  -50.016054  0.000000e+00  1.000000e+00  1.000000e+00
3-30-3:6-13:2 -33.515991 -3.300013e+01  1.000000e+00  1.000000e+00
3-30-3:6-13:3 -33.515991 -3.300013e+01  1.000000e+00  1.000000e+00
3-30-3:6-19:1 -50.016054  0.000000e+00  1.000000e+00  1.000000e+00
3-30-3:6-19:3 -50.016054  0.000000e+00  1.000000e+00  1.000000e+00
3-30-3:6-25:1 -33.515991 -3.300013e+01  1.000000e+00  1.000000e+00
3-30-3:6-6:2  -50.016054  0.000000e+00  1.000000e+00  1.000000e+00
3-30-3:6-6:3  -50.016054  0.000000e+00  1.000000e+00  1.000000e+00
3-30-3:7-27:5 -33.515991 -3.300013e+01  1.000000e+00  1.000000e+00
3-30-3:7-27:6 -50.016054  0.000000e+00  1.000000e+00  1.000000e+00
3-30:1-14:1   -50.016054  0.000000e+00  1.000000e+00  1.000000e+00
3-30:1-14:2   -50.016054  0.000000e+00  1.000000e+00  1.000000e+00
3-30:1-20:3   -50.016054  0.000000e+00  1.000000e+00  1.000000e+00
3-30:1-20:5   -33.515991 -3.300013e+01  1.000000e+00  1.000000e+00
3-30:1-20:6   -16.694676 -1.357499e+00  1.000000e+00  1.000000e+00
3-30:1-26:2   -33.515991 -3.300013e+01  1.000000e+00  1.000000e+00
3-30:1-7:2    -50.016054  0.000000e+00  1.000000e+00  1.000000e+00
3-30:2-21:2   -17.194676 -3.574992e-01  1.000000e+00  1.000000e+00
3-30:2-8:1    -16.694676 -1.357499e+00  1.000000e+00  1.000000e+00
3-30:2-8:2    -50.016054  0.000000e+00  1.000000e+00  1.000000e+00
3-30:3-16:2   -50.016054  0.000000e+00  1.000000e+00  1.000000e+00
3-30:3-22:2   -17.194676 -3.574992e-01  1.000000e+00  1.000000e+00
3-30:3-3:1    -16.694676 -1.357499e+00  1.000000e+00  1.000000e+00
3-30:3-3:2    -17.194676 -3.574992e-01  1.000000e+00  1.000000e+00
3-30:3-9:2    -17.194676 -3.574992e-01  1.000000e+00  1.000000e+00
3-30:4-11:1   -50.016054  0.000000e+00  1.000000e+00  1.000000e+00
3-30:4-11:3   -50.016054  0.000000e+00  1.000000e+00  1.000000e+00
3-30:4-11:4   -50.016054  0.000000e+00  1.000000e+00  1.000000e+00
3-30:4-11:5   -50.016054  0.000000e+00  1.000000e+00  1.000000e+00
3-30:4-11:6   -50.016054  0.000000e+00  1.000000e+00  1.000000e+00
3-30:4-17:2   -17.194676 -3.574992e-01  1.000000e+00  1.000000e+00
3-30:4-23:1   -33.515991 -3.300013e+01  1.000000e+00  1.000000e+00
3-30:4-23:2   -50.016054  0.000000e+00  1.000000e+00  1.000000e+00
3-30:4-4:1    -50.016054  0.000000e+00  1.000000e+00  1.000000e+00
3-30:5-12:2   -33.515991 -3.300013e+01  1.000000e+00  1.000000e+00
3-30:5-18:1   -50.016054  0.000000e+00  1.000000e+00  1.000000e+00
3-30:5-18:3   -50.016054  0.000000e+00  1.000000e+00  1.000000e+00
3-30:5-18:4   -50.016054  0.000000e+00  1.000000e+00  1.000000e+00
3-30:5-18:5   -50.016054  0.000000e+00  1.000000e+00  1.000000e+00
3-30:5-18:6   -50.016054  0.000000e+00  1.000000e+00  1.000000e+00
3-30:5-24:2   -50.016054  0.000000e+00  1.000000e+00  1.000000e+00
3-30:5-5:1    -17.194676 -3.574992e-01  1.000000e+00  1.000000e+00
3-30:6-19:2   -33.515991 -3.300013e+01  1.000000e+00  1.000000e+00
3-30:6-25:3   -50.016054  0.000000e+00  1.000000e+00  1.000000e+00
3-30:6-6:2    -50.016054  0.000000e+00  1.000000e+00  1.000000e+00
3-33:1-14:1   -50.016054  0.000000e+00  1.000000e+00  1.000000e+00
3-33:1-14:2   -50.016054  0.000000e+00  1.000000e+00  1.000000e+00
3-33:1-1:2    -33.515991 -3.300013e+01  1.000000e+00  1.000000e+00
3-33:1-20:1   -50.016054  0.000000e+00  1.000000e+00  1.000000e+00
3-33:1-20:3   -50.016054  0.000000e+00  1.000000e+00  1.000000e+00
3-33:1-20:4   -33.515991 -3.300013e+01  1.000000e+00  1.000000e+00
3-33:1-26:2   -50.016054  0.000000e+00  1.000000e+00  1.000000e+00
3-33:1-7:2    -50.016054  0.000000e+00  1.000000e+00  1.000000e+00
3-33:2-15:2   -50.016054  0.000000e+00  1.000000e+00  1.000000e+00
3-33:2-21:2   -50.016054  0.000000e+00  1.000000e+00  1.000000e+00
3-33:2-2:2    -50.016054  0.000000e+00  1.000000e+00  1.000000e+00
3-33:2-8:2    -50.016054  0.000000e+00  1.000000e+00  1.000000e+00
3-33:3-3:1    -17.194676 -3.574992e-01  1.000000e+00  1.000000e+00
3-33:3-9:2    -50.016054  0.000000e+00  1.000000e+00  1.000000e+00
3-33:4-11:3   -50.016054  0.000000e+00  1.000000e+00  1.000000e+00
3-33:4-11:4   -50.016054  0.000000e+00  1.000000e+00  1.000000e+00
3-33:4-11:5   -50.016054  0.000000e+00  1.000000e+00  1.000000e+00
3-33:4-11:6   -50.016054  0.000000e+00  1.000000e+00  1.000000e+00
3-33:4-17:2   -50.016054  0.000000e+00  1.000000e+00  1.000000e+00
3-33:4-23:1   -50.016054  0.000000e+00  1.000000e+00  1.000000e+00
3-33:4-23:2   -50.016054  0.000000e+00  1.000000e+00  1.000000e+00
3-33:4-4:1    -33.515991 -3.300013e+01  1.000000e+00  1.000000e+00
3-33:4-4:2    -50.016054  0.000000e+00  1.000000e+00  1.000000e+00
3-33:5-12:1   -33.515991 -3.300013e+01  1.000000e+00  1.000000e+00
3-33:5-18:3   -50.016054  0.000000e+00  1.000000e+00  1.000000e+00
3-33:5-18:4   -50.016054  0.000000e+00  1.000000e+00  1.000000e+00
3-33:5-18:5   -50.016054  0.000000e+00  1.000000e+00  1.000000e+00
3-33:5-18:6   -50.016054  0.000000e+00  1.000000e+00  1.000000e+00
3-33:5-24:2   -50.016054  0.000000e+00  1.000000e+00  1.000000e+00
3-33:6-13:2   -50.016054  0.000000e+00  1.000000e+00  1.000000e+00
3-33:6-19:2   -33.515991 -3.300013e+01  1.000000e+00  1.000000e+00
3-33:6-25:1   -17.194676 -3.574992e-01  1.000000e+00  1.000000e+00
3-33:6-6:2    -50.016054  0.000000e+00  1.000000e+00  1.000000e+00
3-33:7-27:1   -50.016054  0.000000e+00  1.000000e+00  1.000000e+00
3-33:7-27:3   -50.016054  0.000000e+00  1.000000e+00  1.000000e+00
3-35:1-26:4   -50.016054  0.000000e+00  1.000000e+00  1.000000e+00
3-35:2-15:6   -33.515991 -3.300013e+01  1.000000e+00  1.000000e+00
3-35:2-21:4   -50.016054  0.000000e+00  1.000000e+00  1.000000e+00
3-35:2-2:3    -33.515991 -3.300013e+01  1.000000e+00  1.000000e+00
3-35:2-2:6    -50.016054  0.000000e+00  1.000000e+00  1.000000e+00
3-35:2-8:4    -50.016054  0.000000e+00  1.000000e+00  1.000000e+00
3-35:3-10:6   -50.016054  0.000000e+00  1.000000e+00  1.000000e+00
3-35:3-16:3   -50.016054  0.000000e+00  1.000000e+00  1.000000e+00
3-35:3-16:4   -50.016054  0.000000e+00  1.000000e+00  1.000000e+00
3-35:3-22:4   -50.016054  0.000000e+00  1.000000e+00  1.000000e+00
3-35:3-3:4    -50.016054  0.000000e+00  1.000000e+00  1.000000e+00
3-35:3-3:6    -50.016054  0.000000e+00  1.000000e+00  1.000000e+00
3-35:4-4:4    -50.016054  0.000000e+00  1.000000e+00  1.000000e+00
3-35:6-13:5   -50.016054  0.000000e+00  1.000000e+00  1.000000e+00
3-35:6-19:4   -50.016054  0.000000e+00  1.000000e+00  1.000000e+00
3-35:7-27:4   -50.016054  0.000000e+00  1.000000e+00  1.000000e+00
3-43:1-14:1   -50.016054  0.000000e+00  1.000000e+00  1.000000e+00
3-43:1-14:6   -50.016054  0.000000e+00  1.000000e+00  1.000000e+00
3-43:1-1:3    -50.016054  0.000000e+00  1.000000e+00  1.000000e+00
3-43:1-1:5    -17.194676 -3.574992e-01  1.000000e+00  1.000000e+00
3-43:1-20:1   -50.016054  0.000000e+00  1.000000e+00  1.000000e+00
3-43:1-20:3   -50.016054  0.000000e+00  1.000000e+00  1.000000e+00
3-43:1-20:5   -50.016054  0.000000e+00  1.000000e+00  1.000000e+00
3-43:1-26:1   -50.016054  0.000000e+00  1.000000e+00  1.000000e+00
3-43:1-26:3   -33.515991 -3.300013e+01  1.000000e+00  1.000000e+00
3-43:1-7:3    -50.016054  0.000000e+00  1.000000e+00  1.000000e+00
3-43:2-15:1   -50.016054  0.000000e+00  1.000000e+00  1.000000e+00
3-43:2-21:1   -33.515991 -3.300013e+01  1.000000e+00  1.000000e+00
3-43:2-21:5   -50.016054  0.000000e+00  1.000000e+00  1.000000e+00
3-43:2-2:3    -33.515991 -3.300013e+01  1.000000e+00  1.000000e+00
3-43:2-8:1    -50.016054  0.000000e+00  1.000000e+00  1.000000e+00
3-43:2-8:2    -50.016054  0.000000e+00  1.000000e+00  1.000000e+00
3-43:3-16:1   -33.515991 -3.300013e+01  1.000000e+00  1.000000e+00
3-43:3-22:2   -50.016054  0.000000e+00  1.000000e+00  1.000000e+00
3-43:3-3:1    -50.016054  0.000000e+00  1.000000e+00  1.000000e+00
3-43:3-3:2    -50.016054  0.000000e+00  1.000000e+00  1.000000e+00
3-43:3-9:2    -50.016054  0.000000e+00  1.000000e+00  1.000000e+00
3-43:3-9:3    -50.016054  0.000000e+00  1.000000e+00  1.000000e+00
3-43:4-11:6   -50.016054  0.000000e+00  1.000000e+00  1.000000e+00
3-43:4-17:1   -50.016054  0.000000e+00  1.000000e+00  1.000000e+00
3-43:4-17:2   -50.016054  0.000000e+00  1.000000e+00  1.000000e+00
3-43:4-17:3   -50.016054  0.000000e+00  1.000000e+00  1.000000e+00
3-43:4-23:1   -33.515991 -3.300013e+01  1.000000e+00  1.000000e+00
3-43:4-23:3   -50.016054  0.000000e+00  1.000000e+00  1.000000e+00
3-43:4-23:5   -33.515991 -3.300013e+01  1.000000e+00  1.000000e+00
3-43:4-4:4    -33.515991 -3.300013e+01  1.000000e+00  1.000000e+00
3-43:4-4:5    -33.515991 -3.300013e+01  1.000000e+00  1.000000e+00
3-43:4-4:6    -50.016054  0.000000e+00  1.000000e+00  1.000000e+00
3-43:5-12:2   -50.016054  0.000000e+00  1.000000e+00  1.000000e+00
3-43:5-18:1   -50.016054  0.000000e+00  1.000000e+00  1.000000e+00
3-43:5-18:4   -50.016054  0.000000e+00  1.000000e+00  1.000000e+00
3-43:5-18:5   -50.016054  0.000000e+00  1.000000e+00  1.000000e+00
3-43:5-18:6   -50.016054  0.000000e+00  1.000000e+00  1.000000e+00
3-43:5-24:1   -17.194676 -3.574992e-01  1.000000e+00  1.000000e+00
3-43:5-5:3    -33.515991 -3.300013e+01  1.000000e+00  1.000000e+00
3-43:5-5:5    -33.515991 -3.300013e+01  1.000000e+00  1.000000e+00
3-43:6-19:1   -33.515991 -3.300013e+01  1.000000e+00  1.000000e+00
3-43:6-25:3   -50.016054  0.000000e+00  1.000000e+00  1.000000e+00
3-43:6-6:1    -50.016054  0.000000e+00  1.000000e+00  1.000000e+00
3-43:6-6:2    -50.016054  0.000000e+00  1.000000e+00  1.000000e+00
3-43:6-6:5    -16.694676 -1.357499e+00  1.000000e+00  1.000000e+00
3-43:7-27:1   -50.016054  0.000000e+00  1.000000e+00  1.000000e+00
3-43:7-27:5   -50.016054  0.000000e+00  1.000000e+00  1.000000e+00
3-43:7-27:6   -50.016054  0.000000e+00  1.000000e+00  1.000000e+00
3-47:2-2:6    -50.016054  0.000000e+00  1.000000e+00  1.000000e+00
3-47:3-10:6   -33.515991 -3.300013e+01  1.000000e+00  1.000000e+00
3-47:3-22:1   -33.515991 -3.300013e+01  1.000000e+00  1.000000e+00
3-47:3-22:5   -50.016054  0.000000e+00  1.000000e+00  1.000000e+00
3-47:6-13:3   -33.515991 -3.300013e+01  1.000000e+00  1.000000e+00
3-48:1-14:2   -50.016054  0.000000e+00  1.000000e+00  1.000000e+00
3-48:1-1:1    -33.515991 -3.300013e+01  1.000000e+00  1.000000e+00
3-48:1-20:1   -50.016054  0.000000e+00  1.000000e+00  1.000000e+00
3-48:1-7:1    -50.016054  0.000000e+00  1.000000e+00  1.000000e+00
3-48:1-7:2    -50.016054  0.000000e+00  1.000000e+00  1.000000e+00
3-48:2-15:2   -50.016054  0.000000e+00  1.000000e+00  1.000000e+00
3-48:2-2:2    -50.016054  0.000000e+00  1.000000e+00  1.000000e+00
3-48:3-9:1    -33.515991 -3.300013e+01  1.000000e+00  1.000000e+00
3-48:4-11:2   -50.016054  0.000000e+00  1.000000e+00  1.000000e+00
3-48:4-11:3   -50.016054  0.000000e+00  1.000000e+00  1.000000e+00
3-48:4-11:4   -50.016054  0.000000e+00  1.000000e+00  1.000000e+00
3-48:4-11:5   -50.016054  0.000000e+00  1.000000e+00  1.000000e+00
3-48:4-11:6   -50.016054  0.000000e+00  1.000000e+00  1.000000e+00
3-48:4-4:1    -16.694676 -1.357499e+00  1.000000e+00  1.000000e+00
3-48:4-4:2    -50.016054  0.000000e+00  1.000000e+00  1.000000e+00
3-48:5-18:3   -50.016054  0.000000e+00  1.000000e+00  1.000000e+00
3-48:5-18:4   -50.016054  0.000000e+00  1.000000e+00  1.000000e+00
3-48:5-18:5   -50.016054  0.000000e+00  1.000000e+00  1.000000e+00
3-48:5-18:6   -50.016054  0.000000e+00  1.000000e+00  1.000000e+00
3-48:5-5:2    -50.016054  0.000000e+00  1.000000e+00  1.000000e+00
3-48:6-19:2   -17.194676 -3.574992e-01  1.000000e+00  1.000000e+00
3-48:6-25:2   -50.016054  0.000000e+00  1.000000e+00  1.000000e+00
3-48:7-27:1   -17.194676 -3.574992e-01  1.000000e+00  1.000000e+00
3-48:7-27:2   -50.016054  0.000000e+00  1.000000e+00  1.000000e+00
3-49:1-14:1   -17.194676 -3.574992e-01  1.000000e+00  1.000000e+00
3-49:1-14:3   -50.016054  0.000000e+00  1.000000e+00  1.000000e+00
3-49:1-1:1    -50.016054  0.000000e+00  1.000000e+00  1.000000e+00
3-49:1-1:3    -50.016054  0.000000e+00  1.000000e+00  1.000000e+00
3-49:1-20:1   -50.016054  0.000000e+00  1.000000e+00  1.000000e+00
3-49:1-20:3   -50.016054  0.000000e+00  1.000000e+00  1.000000e+00
3-49:1-20:4   -50.016054  0.000000e+00  1.000000e+00  1.000000e+00
3-49:1-26:1   -50.016054  0.000000e+00  1.000000e+00  1.000000e+00
3-49:1-7:1    -33.515991 -3.300013e+01  1.000000e+00  1.000000e+00
3-49:1-7:3    -33.515991 -3.300013e+01  1.000000e+00  1.000000e+00
3-49:2-15:2   -50.016054  0.000000e+00  1.000000e+00  1.000000e+00
3-49:2-21:1   -17.194676 -3.574992e-01  1.000000e+00  1.000000e+00
3-49:2-21:2   -33.515991 -3.300013e+01  1.000000e+00  1.000000e+00
3-49:2-2:2    -50.016054  0.000000e+00  1.000000e+00  1.000000e+00
3-49:2-8:2    -50.016054  0.000000e+00  1.000000e+00  1.000000e+00
3-49:3-10:2   -50.016054  0.000000e+00  1.000000e+00  1.000000e+00
3-49:3-16:1   -50.016054  0.000000e+00  1.000000e+00  1.000000e+00
3-49:3-16:2   -50.016054  0.000000e+00  1.000000e+00  1.000000e+00
3-49:3-3:1    -33.515991 -3.300013e+01  1.000000e+00  1.000000e+00
3-49:3-9:1    -50.016054  0.000000e+00  1.000000e+00  1.000000e+00
3-49:3-9:3    -50.016054  0.000000e+00  1.000000e+00  1.000000e+00
3-49:4-11:4   -50.016054  0.000000e+00  1.000000e+00  1.000000e+00
3-49:4-11:5   -50.016054  0.000000e+00  1.000000e+00  1.000000e+00
3-49:4-11:6   -50.016054  0.000000e+00  1.000000e+00  1.000000e+00
3-49:4-17:2   -50.016054  0.000000e+00  1.000000e+00  1.000000e+00
3-49:4-23:1   -50.016054  0.000000e+00  1.000000e+00  1.000000e+00
3-49:4-4:2    -50.016054  0.000000e+00  1.000000e+00  1.000000e+00
3-49:4-4:3    -50.016054  0.000000e+00  1.000000e+00  1.000000e+00
3-49:5-12:1   -50.016054  0.000000e+00  1.000000e+00  1.000000e+00
3-49:5-18:4   -50.016054  0.000000e+00  1.000000e+00  1.000000e+00
3-49:5-18:5   -50.016054  0.000000e+00  1.000000e+00  1.000000e+00
3-49:5-18:6   -50.016054  0.000000e+00  1.000000e+00  1.000000e+00
3-49:5-24:3   -50.016054  0.000000e+00  1.000000e+00  1.000000e+00
3-49:5-5:1    -33.515991 -3.300013e+01  1.000000e+00  1.000000e+00
3-49:5-5:3    -17.194676 -3.574992e-01  1.000000e+00  1.000000e+00
3-49:6-13:2   -50.016054  0.000000e+00  1.000000e+00  1.000000e+00
3-49:6-13:3   -50.016054  0.000000e+00  1.000000e+00  1.000000e+00
3-49:6-19:2   -50.016054  0.000000e+00  1.000000e+00  1.000000e+00
3-49:6-25:1   -50.016054  0.000000e+00  1.000000e+00  1.000000e+00
3-49:6-25:2   -50.016054  0.000000e+00  1.000000e+00  1.000000e+00
3-49:6-25:3   -17.194676 -3.574992e-01  1.000000e+00  1.000000e+00
3-49:6-25:6   -17.194676 -3.574992e-01  1.000000e+00  1.000000e+00
3-49:6-6:3    -16.694676 -1.357499e+00  1.000000e+00  1.000000e+00
3-49:7-27:1   -50.016054  0.000000e+00  1.000000e+00  1.000000e+00
3-49:7-27:3   -50.016054  0.000000e+00  1.000000e+00  1.000000e+00
3-49:7-27:6   -50.016054  0.000000e+00  1.000000e+00  1.000000e+00
3-52:2-15:3   -50.016054  0.000000e+00  1.000000e+00  1.000000e+00
3-52:3-10:4   -50.016054  0.000000e+00  1.000000e+00  1.000000e+00
3-52:3-10:6   -50.016054  0.000000e+00  1.000000e+00  1.000000e+00
3-52:3-22:4   -50.016054  0.000000e+00  1.000000e+00  1.000000e+00
3-52:4-4:6    -50.016054  0.000000e+00  1.000000e+00  1.000000e+00
3-52:6-13:3   -50.016054  0.000000e+00  1.000000e+00  1.000000e+00
3-52:6-19:4   -50.016054  0.000000e+00  1.000000e+00  1.000000e+00
3-53:1-20:2   -50.016054  0.000000e+00  1.000000e+00  1.000000e+00
3-53:1-20:5   -50.016054  0.000000e+00  1.000000e+00  1.000000e+00
3-53:1-26:1   -33.515991 -3.300013e+01  1.000000e+00  1.000000e+00
3-53:1-26:2   -50.016054  0.000000e+00  1.000000e+00  1.000000e+00
3-53:2-2:2    -50.016054  0.000000e+00  1.000000e+00  1.000000e+00
3-53:2-8:1    -33.515991 -3.300013e+01  1.000000e+00  1.000000e+00
3-53:3-10:2   -50.016054  0.000000e+00  1.000000e+00  1.000000e+00
3-53:3-16:2   -17.194676 -3.574992e-01  1.000000e+00  1.000000e+00
3-53:3-3:2    -50.016054  0.000000e+00  1.000000e+00  1.000000e+00
3-53:3-9:2    -17.194676 -3.574992e-01  1.000000e+00  1.000000e+00
3-53:4-11:2   -50.016054  0.000000e+00  1.000000e+00  1.000000e+00
3-53:4-11:3   -50.016054  0.000000e+00  1.000000e+00  1.000000e+00
3-53:4-11:4   -50.016054  0.000000e+00  1.000000e+00  1.000000e+00
3-53:4-11:5   -50.016054  0.000000e+00  1.000000e+00  1.000000e+00
3-53:4-11:6   -50.016054  0.000000e+00  1.000000e+00  1.000000e+00
3-53:4-17:1   -17.194676 -3.574992e-01  1.000000e+00  1.000000e+00
3-53:4-17:2   -50.016054  0.000000e+00  1.000000e+00  1.000000e+00
3-53:4-23:1   -33.515991 -3.300013e+01  1.000000e+00  1.000000e+00
3-53:4-23:2   -50.016054  0.000000e+00  1.000000e+00  1.000000e+00
3-53:4-23:3   -16.694676 -1.357499e+00  1.000000e+00  1.000000e+00
3-53:4-4:1    -50.016054  0.000000e+00  1.000000e+00  1.000000e+00
3-53:4-4:2    -50.016054  0.000000e+00  1.000000e+00  1.000000e+00
3-53:4-4:3    -17.194676 -3.574992e-01  1.000000e+00  1.000000e+00
3-53:5-12:2   -50.016054  0.000000e+00  1.000000e+00  1.000000e+00
3-53:5-18:2   -50.016054  0.000000e+00  1.000000e+00  1.000000e+00
3-53:5-18:3   -50.016054  0.000000e+00  1.000000e+00  1.000000e+00
3-53:5-18:4   -50.016054  0.000000e+00  1.000000e+00  1.000000e+00
3-53:5-18:5   -50.016054  0.000000e+00  1.000000e+00  1.000000e+00
3-53:5-18:6   -50.016054  0.000000e+00  1.000000e+00  1.000000e+00
3-53:5-24:1   -33.515991 -3.300013e+01  1.000000e+00  1.000000e+00
3-53:6-13:2   -50.016054  0.000000e+00  1.000000e+00  1.000000e+00
3-53:6-25:1   -50.016054  0.000000e+00  1.000000e+00  1.000000e+00
3-53:6-6:2    -50.016054  0.000000e+00  1.000000e+00  1.000000e+00
3-53:7-27:1   -50.016054  0.000000e+00  1.000000e+00  1.000000e+00
3-53:7-27:2   -50.016054  0.000000e+00  1.000000e+00  1.000000e+00
3-53:7-27:3   -50.016054  0.000000e+00  1.000000e+00  1.000000e+00
3-53:7-27:5   -16.694676 -1.357499e+00  1.000000e+00  1.000000e+00
3-62:3-3:4    -50.016054  0.000000e+00  1.000000e+00  1.000000e+00
3-64:1-14:6   -17.194676 -3.574992e-01  1.000000e+00  1.000000e+00
3-64:1-1:1    -50.016054  0.000000e+00  1.000000e+00  1.000000e+00
3-64:1-1:2    -50.016054  0.000000e+00  1.000000e+00  1.000000e+00
3-64:1-1:3    -50.016054  0.000000e+00  1.000000e+00  1.000000e+00
3-64:1-20:1   -50.016054  0.000000e+00  1.000000e+00  1.000000e+00
3-64:1-20:3   -50.016054  0.000000e+00  1.000000e+00  1.000000e+00
3-64:1-20:6   -50.016054  0.000000e+00  1.000000e+00  1.000000e+00
3-64:1-7:2    -50.016054  0.000000e+00  1.000000e+00  1.000000e+00
3-64:2-15:2   -50.016054  0.000000e+00  1.000000e+00  1.000000e+00
3-64:2-21:2   -50.016054  0.000000e+00  1.000000e+00  1.000000e+00
3-64:2-8:1    -33.515991 -3.300013e+01  1.000000e+00  1.000000e+00
3-64:2-8:2    -50.016054  0.000000e+00  1.000000e+00  1.000000e+00
3-64:2-8:5    -17.194676 -3.574992e-01  1.000000e+00  1.000000e+00
3-64:3-10:2   -50.016054  0.000000e+00  1.000000e+00  1.000000e+00
3-64:3-16:2   -50.016054  0.000000e+00  1.000000e+00  1.000000e+00
3-64:3-22:1   -33.515991 -3.300013e+01  1.000000e+00  1.000000e+00
3-64:3-22:2   -50.016054  0.000000e+00  1.000000e+00  1.000000e+00
3-64:3-3:2    -50.016054  0.000000e+00  1.000000e+00  1.000000e+00
3-64:3-9:1    -33.515991 -3.300013e+01  1.000000e+00  1.000000e+00
3-64:4-17:1   -17.194676 -3.574992e-01  1.000000e+00  1.000000e+00
3-64:4-17:2   -16.694676 -1.357499e+00  1.000000e+00  1.000000e+00
3-64:4-17:3   -50.016054  0.000000e+00  1.000000e+00  1.000000e+00
3-64:4-4:1    -50.016054  0.000000e+00  1.000000e+00  1.000000e+00
3-64:4-4:2    -50.016054  0.000000e+00  1.000000e+00  1.000000e+00
3-64:5-12:1   -50.016054  0.000000e+00  1.000000e+00  1.000000e+00
3-64:5-12:2   -50.016054  0.000000e+00  1.000000e+00  1.000000e+00
3-64:5-18:3   -50.016054  0.000000e+00  1.000000e+00  1.000000e+00
3-64:5-18:4   -50.016054  0.000000e+00  1.000000e+00  1.000000e+00
3-64:5-18:5   -50.016054  0.000000e+00  1.000000e+00  1.000000e+00
3-64:5-24:1   -50.016054  0.000000e+00  1.000000e+00  1.000000e+00
3-64:5-5:2    -50.016054  0.000000e+00  1.000000e+00  1.000000e+00
3-64:6-25:6   -16.694676 -1.357499e+00  1.000000e+00  1.000000e+00
3-64:6-6:1    -33.515991 -3.300013e+01  1.000000e+00  1.000000e+00
3-64:6-6:2    -50.016054  0.000000e+00  1.000000e+00  1.000000e+00
3-64:6-6:3    -50.016054  0.000000e+00  1.000000e+00  1.000000e+00
3-64:7-27:2   -50.016054  0.000000e+00  1.000000e+00  1.000000e+00
3-64:7-27:3   -50.016054  0.000000e+00  1.000000e+00  1.000000e+00
3-66:1-14:1   -50.016054  0.000000e+00  1.000000e+00  1.000000e+00
3-66:1-14:2   -50.016054  0.000000e+00  1.000000e+00  1.000000e+00
3-66:1-14:6   -17.194676 -3.574992e-01  1.000000e+00  1.000000e+00
3-66:1-1:1    -50.016054  0.000000e+00  1.000000e+00  1.000000e+00
3-66:1-1:2    -50.016054  0.000000e+00  1.000000e+00  1.000000e+00
3-66:1-1:3    -50.016054  0.000000e+00  1.000000e+00  1.000000e+00
3-66:1-20:4   -50.016054  0.000000e+00  1.000000e+00  1.000000e+00
3-66:1-20:5   -33.515991 -3.300013e+01  1.000000e+00  1.000000e+00
3-66:1-26:1   -17.194676 -3.574992e-01  1.000000e+00  1.000000e+00
3-66:1-7:1    -50.016054  0.000000e+00  1.000000e+00  1.000000e+00
3-66:1-7:3    -50.016054  0.000000e+00  1.000000e+00  1.000000e+00
3-66:2-15:2   -50.016054  0.000000e+00  1.000000e+00  1.000000e+00
3-66:2-21:2   -50.016054  0.000000e+00  1.000000e+00  1.000000e+00
3-66:2-2:2    -50.016054  0.000000e+00  1.000000e+00  1.000000e+00
3-66:2-8:2    -50.016054  0.000000e+00  1.000000e+00  1.000000e+00
3-66:3-10:2   -50.016054  0.000000e+00  1.000000e+00  1.000000e+00
3-66:3-16:1   -50.016054  0.000000e+00  1.000000e+00  1.000000e+00
3-66:3-22:2   -50.016054  0.000000e+00  1.000000e+00  1.000000e+00
3-66:3-3:2    -50.016054  0.000000e+00  1.000000e+00  1.000000e+00
3-66:3-3:3    -50.016054  0.000000e+00  1.000000e+00  1.000000e+00
3-66:3-9:1    -50.016054  0.000000e+00  1.000000e+00  1.000000e+00
3-66:4-11:3   -50.016054  0.000000e+00  1.000000e+00  1.000000e+00
3-66:4-11:4   -50.016054  0.000000e+00  1.000000e+00  1.000000e+00
3-66:4-11:5   -50.016054  0.000000e+00  1.000000e+00  1.000000e+00
3-66:4-11:6   -50.016054  0.000000e+00  1.000000e+00  1.000000e+00
3-66:4-17:1   -50.016054  0.000000e+00  1.000000e+00  1.000000e+00
3-66:4-23:2   -50.016054  0.000000e+00  1.000000e+00  1.000000e+00
3-66:4-23:3   -50.016054  0.000000e+00  1.000000e+00  1.000000e+00
3-66:4-4:1    -17.194676 -3.574992e-01  1.000000e+00  1.000000e+00
3-66:4-4:2    -50.016054  0.000000e+00  1.000000e+00  1.000000e+00
3-66:4-4:3    -17.194676 -3.574992e-01  1.000000e+00  1.000000e+00
3-66:4-4:5    -17.194676 -3.574992e-01  1.000000e+00  1.000000e+00
3-66:5-12:1   -50.016054  0.000000e+00  1.000000e+00  1.000000e+00
3-66:5-18:3   -50.016054  0.000000e+00  1.000000e+00  1.000000e+00
3-66:5-18:4   -50.016054  0.000000e+00  1.000000e+00  1.000000e+00
3-66:5-18:5   -50.016054  0.000000e+00  1.000000e+00  1.000000e+00
3-66:5-18:6   -50.016054  0.000000e+00  1.000000e+00  1.000000e+00
3-66:5-24:1   -50.016054  0.000000e+00  1.000000e+00  1.000000e+00
3-66:5-5:2    -33.515991 -3.300013e+01  1.000000e+00  1.000000e+00
3-66:5-5:3    -33.515991 -3.300013e+01  1.000000e+00  1.000000e+00
3-66:6-13:1   -33.515991 -3.300013e+01  1.000000e+00  1.000000e+00
3-66:6-19:1   -17.194676 -3.574992e-01  1.000000e+00  1.000000e+00
3-66:6-19:2   -50.016054  0.000000e+00  1.000000e+00  1.000000e+00
3-66:6-25:2   -50.016054  0.000000e+00  1.000000e+00  1.000000e+00
3-66:6-25:5   -33.515991 -3.300013e+01  1.000000e+00  1.000000e+00
3-66:6-25:6   -33.515991 -3.300013e+01  1.000000e+00  1.000000e+00
3-66:7-27:2   -50.016054  0.000000e+00  1.000000e+00  1.000000e+00
3-66:7-27:3   -50.016054  0.000000e+00  1.000000e+00  1.000000e+00
3-66:7-27:5   -17.194676 -3.574992e-01  1.000000e+00  1.000000e+00
3-71:1-14:2   -50.016054  0.000000e+00  1.000000e+00  1.000000e+00
3-71:1-26:6   -33.515991 -3.300013e+01  1.000000e+00  1.000000e+00
3-71:1-7:4    -50.016054  0.000000e+00  1.000000e+00  1.000000e+00
3-71:1-7:6    -50.016054  0.000000e+00  1.000000e+00  1.000000e+00
3-71:2-15:4   -50.016054  0.000000e+00  1.000000e+00  1.000000e+00
3-71:2-15:5   -50.016054  0.000000e+00  1.000000e+00  1.000000e+00
3-71:2-21:3   -50.016054  0.000000e+00  1.000000e+00  1.000000e+00
3-71:2-21:6   -50.016054  0.000000e+00  1.000000e+00  1.000000e+00
3-71:2-2:1    -50.016054  0.000000e+00  1.000000e+00  1.000000e+00
3-71:2-2:4    -50.016054  0.000000e+00  1.000000e+00  1.000000e+00
3-71:2-2:6    -33.515991 -3.300013e+01  1.000000e+00  1.000000e+00
3-71:2-8:3    -50.016054  0.000000e+00  1.000000e+00  1.000000e+00
3-71:2-8:4    -50.016054  0.000000e+00  1.000000e+00  1.000000e+00
3-71:2-8:6    -50.016054  0.000000e+00  1.000000e+00  1.000000e+00
3-71:3-10:4   -17.194676 -3.574992e-01  1.000000e+00  1.000000e+00
3-71:3-10:5   -50.016054  0.000000e+00  1.000000e+00  1.000000e+00
3-71:3-16:3   -50.016054  0.000000e+00  1.000000e+00  1.000000e+00
3-71:3-16:4   -33.515991 -3.300013e+01  1.000000e+00  1.000000e+00
3-71:3-16:6   -50.016054  0.000000e+00  1.000000e+00  1.000000e+00
3-71:3-22:3   -50.016054  0.000000e+00  1.000000e+00  1.000000e+00
3-71:3-22:5   -33.515991 -3.300013e+01  1.000000e+00  1.000000e+00
3-71:3-3:3    -50.016054  0.000000e+00  1.000000e+00  1.000000e+00
3-71:3-3:4    -50.016054  0.000000e+00  1.000000e+00  1.000000e+00
3-71:3-3:6    -50.016054  0.000000e+00  1.000000e+00  1.000000e+00
3-71:3-9:4    -50.016054  0.000000e+00  1.000000e+00  1.000000e+00
3-71:3-9:5    -50.016054  0.000000e+00  1.000000e+00  1.000000e+00
3-71:3-9:6    -50.016054  0.000000e+00  1.000000e+00  1.000000e+00
3-71:4-11:6   -50.016054  0.000000e+00  1.000000e+00  1.000000e+00
3-71:4-17:4   -33.515991 -3.300013e+01  1.000000e+00  1.000000e+00
3-71:4-17:5   -50.016054  0.000000e+00  1.000000e+00  1.000000e+00
3-71:4-23:5   -50.016054  0.000000e+00  1.000000e+00  1.000000e+00
3-71:4-23:6   -50.016054  0.000000e+00  1.000000e+00  1.000000e+00
3-71:4-4:4    -50.016054  0.000000e+00  1.000000e+00  1.000000e+00
3-71:4-4:5    -50.016054  0.000000e+00  1.000000e+00  1.000000e+00
3-71:4-4:6    -50.016054  0.000000e+00  1.000000e+00  1.000000e+00
3-71:5-12:5   -50.016054  0.000000e+00  1.000000e+00  1.000000e+00
3-71:5-24:4   -50.016054  0.000000e+00  1.000000e+00  1.000000e+00
3-71:5-24:5   -50.016054  0.000000e+00  1.000000e+00  1.000000e+00
3-71:5-5:4    -50.016054  0.000000e+00  1.000000e+00  1.000000e+00
3-71:6-13:3   -50.016054  0.000000e+00  1.000000e+00  1.000000e+00
3-71:6-13:4   -33.515991 -3.300013e+01  1.000000e+00  1.000000e+00
3-71:6-13:6   -50.016054  0.000000e+00  1.000000e+00  1.000000e+00
3-71:6-19:4   -50.016054  0.000000e+00  1.000000e+00  1.000000e+00
3-71:6-19:5   -50.016054  0.000000e+00  1.000000e+00  1.000000e+00
3-71:6-25:4   -50.016054  0.000000e+00  1.000000e+00  1.000000e+00
3-71:6-6:1    -33.515991 -3.300013e+01  1.000000e+00  1.000000e+00
3-71:6-6:4    -17.194676 -3.574992e-01  1.000000e+00  1.000000e+00
3-71:6-6:6    -50.016054  0.000000e+00  1.000000e+00  1.000000e+00
3-72:1-14:1   -50.016054  0.000000e+00  1.000000e+00  1.000000e+00
3-72:1-14:2   -50.016054  0.000000e+00  1.000000e+00  1.000000e+00
3-72:1-14:5   -33.515991 -3.300013e+01  1.000000e+00  1.000000e+00
3-72:1-1:2    -50.016054  0.000000e+00  1.000000e+00  1.000000e+00
3-72:1-1:5    -17.194676 -3.574992e-01  1.000000e+00  1.000000e+00
3-72:1-20:4   -50.016054  0.000000e+00  1.000000e+00  1.000000e+00
3-72:1-20:5   -50.016054  0.000000e+00  1.000000e+00  1.000000e+00
3-72:1-20:6   -50.016054  0.000000e+00  1.000000e+00  1.000000e+00
3-72:1-26:2   -50.016054  0.000000e+00  1.000000e+00  1.000000e+00
3-72:1-7:1    -50.016054  0.000000e+00  1.000000e+00  1.000000e+00
3-72:1-7:5    -33.515991 -3.300013e+01  1.000000e+00  1.000000e+00
3-72:2-15:2   -50.016054  0.000000e+00  1.000000e+00  1.000000e+00
3-72:2-21:2   -50.016054  0.000000e+00  1.000000e+00  1.000000e+00
3-72:2-21:3   -17.194676 -3.574992e-01  1.000000e+00  1.000000e+00
3-72:2-2:2    -33.515991 -3.300013e+01  1.000000e+00  1.000000e+00
3-72:3-10:1   -50.016054  0.000000e+00  1.000000e+00  1.000000e+00
3-72:3-22:1   -33.515991 -3.300013e+01  1.000000e+00  1.000000e+00
3-72:3-22:2   -50.016054  0.000000e+00  1.000000e+00  1.000000e+00
3-72:3-3:1    -50.016054  0.000000e+00  1.000000e+00  1.000000e+00
3-72:3-3:2    -50.016054  0.000000e+00  1.000000e+00  1.000000e+00
3-72:3-3:3    -50.016054  0.000000e+00  1.000000e+00  1.000000e+00
3-72:3-9:3    -50.016054  0.000000e+00  1.000000e+00  1.000000e+00
3-72:4-11:5   -50.016054  0.000000e+00  1.000000e+00  1.000000e+00
3-72:4-17:3   -50.016054  0.000000e+00  1.000000e+00  1.000000e+00
3-72:4-23:3   -33.515991 -3.300013e+01  1.000000e+00  1.000000e+00
3-72:4-23:5   -17.194676 -3.574992e-01  1.000000e+00  1.000000e+00
3-72:4-4:1    -50.016054  0.000000e+00  1.000000e+00  1.000000e+00
3-72:4-4:2    -50.016054  0.000000e+00  1.000000e+00  1.000000e+00
3-72:4-4:3    -17.194676 -3.574992e-01  1.000000e+00  1.000000e+00
3-72:5-12:5   -16.694676 -1.357499e+00  1.000000e+00  1.000000e+00
3-72:5-18:3   -50.016054  0.000000e+00  1.000000e+00  1.000000e+00
3-72:5-18:4   -50.016054  0.000000e+00  1.000000e+00  1.000000e+00
3-72:5-18:5   -50.016054  0.000000e+00  1.000000e+00  1.000000e+00
3-72:5-24:1   -50.016054  0.000000e+00  1.000000e+00  1.000000e+00
3-72:5-24:2   -33.515991 -3.300013e+01  1.000000e+00  1.000000e+00
3-72:5-5:2    -50.016054  0.000000e+00  1.000000e+00  1.000000e+00
3-72:6-19:2   -50.016054  0.000000e+00  1.000000e+00  1.000000e+00
3-72:6-25:4   -17.194676 -3.574992e-01  1.000000e+00  1.000000e+00
3-72:6-6:1    -50.016054  0.000000e+00  1.000000e+00  1.000000e+00
[truncated: 83,283 more chars]
