# Supplementary material for: Tissue-Specific Expressed Antibody Variable Gene Repertoires
Source: PLoS One. 2014 Jun 23;9(6):e100839. doi: 10.1371/journal.pone.0100839 (PMC4067404; doi:10.1371/journal.pone.0100839)
Supplement: File S1 — Suppl Info_PB_vs_Bone_marrow.csv.txt. Suppl Info_PB_vs_Lung.csv.txt. Suppl Info_PB_vs_Lymph_node.csv.txt. Suppl Info_PB_vs_Small_intestine.csv.txt. Suppl Info_PB_vs_Spleen.csv.txt. Suppl Info_PB_vs_Stomach.csv.txt. Suppl Info_PB_vs_Thymus.csv.txt. Suppl Info_PB_vs_Tonsil.csv.txt. (ZIP) [file pone.0100839.s002.zip › TSrep_supplement/Suppl Info_PB_vs_Stomach.csv.txt]

Warning message:
In function (object, tol = 1e-06, rowsum.filter = 5)  :
  There is no replication.  Setting common dispersion to 0.
Comparison of groups:  Stomach - Peripheral.Blood 
Comparison of groups:  Stomach - Peripheral.Blood 
                 logConc         logFC        PValue           FDR
1-69:4-11:5   -28.223457  43.585194967  0.000000e+00  0.000000e+00
1-8:3-9:6      -9.410124   5.810725692  0.000000e+00  0.000000e+00
2-5:3-22:4     -6.421792   3.958850800  0.000000e+00  0.000000e+00
3-15:5-18:5   -28.126024  43.780060385  0.000000e+00  0.000000e+00
3-53:5-12:5   -10.148533   8.120078431  0.000000e+00  0.000000e+00
3-74:3-10:5    -8.779049   6.473755491  0.000000e+00  0.000000e+00
3-74:3-3:5     -9.091058   6.448858851  0.000000e+00  0.000000e+00
3-9:3-9:4      -8.931946   7.672107387  0.000000e+00  0.000000e+00
4-39:3-10:4    -6.781670   3.762219478  0.000000e+00  0.000000e+00
5-51:2-15:6    -7.803691   3.456839924  0.000000e+00  0.000000e+00
4-34:3-16:4    -8.342906   3.705682959 8.161067e-303 5.347725e-300
3-30-3:3-22:4  -9.030170   4.515673459 4.870659e-288 2.925642e-285
4-30-4:3-22:6 -10.316249   6.480492678 6.849387e-275 3.797722e-272
4-39:3-9:5     -8.679221   3.820881138 8.909865e-256 4.587308e-253
1-2:6-19:4     -8.276362   3.262081393 1.634652e-243 7.855049e-241
3-53:6-19:6   -10.282722   6.065530212 6.085167e-239 2.741368e-236
4-61:6-13:5    -8.632085   3.627972855 3.960673e-237 1.679325e-234
3-30:2-8:4     -9.549862   4.757204457 7.158433e-226 2.866555e-223
1-24:1-7:4    -28.761886  42.508335513 1.770529e-220 6.716830e-218
4-61:3-10:4    -8.319849   2.896300067 2.054168e-185 7.403221e-183
3-74:3-16:4    -9.182432   3.712428828 2.620377e-171 8.994134e-169
2-5:3-9:6     -10.338812   5.354230021 3.699127e-171 1.211969e-168
2-5:6-13:4     -9.064678  -3.573686798 7.898911e-171 2.475450e-168
6-1:3-10:4     -8.735689   3.131983984 2.995011e-164 8.995016e-162
4-59:4-17:4    -9.562897  -3.869974869 2.923926e-143 8.430265e-141
3-48:4-11:6   -29.179010  41.674088017 7.563656e-124 2.096878e-121
2-5:1-26:5     -9.749956   3.816837546 6.296403e-123 1.680906e-120
3-30:3-16:4    -9.648533   3.687664363 1.076634e-122 2.771565e-120
6-1:1-26:4     -9.226543   3.199118596 1.819323e-122 4.521958e-120
3-66:3-22:4    -9.512549   3.496980801 1.000284e-120 2.403349e-118
3-53:6-13:5   -11.525055   6.337888283 3.651564e-113 8.490476e-111
3-23:2-2:4     -9.954528  -3.714929411 1.109846e-100  2.499929e-98
3-30:2-2:6     -9.253849   2.844455016  7.228934e-95  1.578974e-92
4-59:5-5:4    -29.380259 -41.271590484  9.588073e-94  2.032672e-91
3-23:1-14:4   -11.515173  -5.842621805  2.170166e-93  4.469302e-91
1-24:3-10:6   -10.244276   3.928592525  4.570768e-93  9.151693e-91
2-5:5-5:4     -29.401581 -41.228946147  4.909093e-91  9.563445e-89
3-23:3-22:4    -8.941278  -2.494557620  7.630474e-90  1.447380e-87
3-74:5-12:5   -10.476116   4.160757685  1.392116e-89  2.572916e-87
3-23:5-5:4    -29.413705 -41.204698601  1.570910e-89  2.830780e-87
3-23:3-10:4    -9.527190  -2.988513114  1.581068e-86  2.779595e-84
4-b:3-3:5     -11.013073   4.835782714  1.012383e-85  1.737442e-83
6-1:3-22:4     -9.773982   3.139038742  4.355638e-81  7.236089e-79
4-30-4:1-14:4 -11.607003   5.647922699  4.417146e-81  7.236089e-79
4-34:5-24:5   -10.126727   3.519833472  2.091180e-80  3.349605e-78
4-59:1-26:4    -9.731153  -3.070811000  1.477174e-79  2.314668e-77
4-59:3-10:4    -7.048528   1.210909378  1.232126e-78  1.889609e-76
3-23:6-13:4    -9.096138  -2.449738064  5.056405e-78  7.593035e-76
4-39:1-7:4    -11.314522  -5.073999277  1.697201e-77  2.496617e-75
4-31:5-18:4   -29.538749  40.954609849  2.210859e-75  3.187175e-73
3-53:3-16:5   -11.666735   5.528459032  4.543677e-74  6.421730e-72
3-7:2-21:6    -10.995807   4.425530278  1.331514e-71  1.845684e-69
4-61:3-16:4    -9.702984   2.812103718  2.660861e-68  3.618771e-66
5-51:2-2:6    -10.193834  -3.315374802  7.798109e-68  1.040903e-65
3-30:6-19:6   -10.320384   3.391085242  2.440858e-65  3.198855e-63
6-1:6-19:6    -12.074315  -5.894262788  4.011436e-65  5.163291e-63
1-3:1-20:4    -29.672007  40.688094875  9.723461e-63  1.229591e-60
1-18:5-5:4    -29.679778 -40.672552798  3.889385e-62  4.833566e-60
3-11:1-14:5   -12.111796   5.808261652  2.633749e-61  3.217638e-59
1-24:3-9:6    -12.335525   6.190877673  2.742510e-61  3.294669e-59
1-69:3-22:5    -8.987273   2.079937236  2.819515e-61  3.331650e-59
1-18:5-18:3   -29.696822  40.638464107  1.244603e-60  1.446951e-58
3-23:3-10:6   -10.307260  -3.253447053  1.734256e-60  1.984210e-58
3-21:3-22:3   -10.931224   3.994480460  2.552598e-60  2.874863e-58
4-59:2-8:5    -11.386465  -4.626105950  2.610279e-60  2.894598e-58
3-9:1-14:3    -29.715085  40.601938231  3.982730e-59  4.349624e-57
3-74:3-9:5    -11.249107   4.363714270  1.745915e-58  1.878292e-56
6-1:6-13:4    -11.260837  -4.351294376  1.212188e-57  1.284919e-55
1-2:5-24:5    -11.976947   5.434103598  1.304028e-57  1.362237e-55
1-18:2-2:6    -11.835525  -5.201916752  1.694158e-57  1.719928e-55
1-18:6-19:5   -11.835525  -5.201916752  1.694158e-57  1.719928e-55
3-23:6-19:4    -9.069185  -2.066795880  7.055560e-57  7.063399e-55
4-34:3-10:5   -11.041588  -3.959715850  6.417628e-55  6.336748e-53
2-5:6-13:5     -9.896245  -2.687684199  1.385842e-54  1.349885e-52
2-5:2-15:4     -8.532421   1.679299198  1.976822e-54  1.899858e-52
1-18:2-2:4    -10.614204  -3.413604278  3.662764e-54  3.473842e-52
6-1:6-19:4    -10.581772  -3.369573110  6.222830e-54  5.825215e-52
1-58:4-17:4   -29.797279  40.437551413  8.352390e-53  7.718465e-51
3-15:6-6:4     -9.841527   2.583512626  1.342829e-52  1.225204e-50
1-18:3-10:4    -8.111198   1.419943432  2.679605e-52  2.414324e-50
3-21:3-10:2   -13.288971   7.453912079  1.858407e-51  1.653753e-49
3-23:1-26:4   -10.196195  -2.865867549  1.215854e-50  1.068766e-48
3-7:2-2:5     -10.297344   2.941309801  6.245065e-50  5.423425e-48
3-7:2-21:4     -9.016862   1.887565257  9.871920e-50  8.471047e-48
5-51:5-5:6    -29.846066 -40.339977459  1.710569e-49  1.450563e-47
3-43:6-13:4    -9.962467   2.597144963  5.552928e-49  4.654129e-47
6-1:3-10:6    -10.676970  -3.288073396  3.626272e-48  3.004387e-46
4-34:5-5:4    -29.887297 -40.257515299  8.758115e-47  7.173693e-45
3-66:6-13:4   -10.410314   2.952660285  1.272267e-46  1.030394e-44
3-66:1-20:4   -29.890056  40.251995760  1.751623e-46  1.402855e-44
4-59:3-10:5    -9.601105  -2.233120252  2.689311e-46  2.130171e-44
2-5:3-10:4     -8.920462  -1.763630943  3.710186e-46  2.906850e-44
4-4:1-20:4    -13.366796   7.298261209  4.379058e-46  3.394005e-44
3-23:2-21:4   -10.395316  -2.912410135  9.658312e-46  7.406076e-44
1-8:3-10:4    -11.104222  -3.659523685  7.922374e-45  6.010997e-43
5-51:6-19:4   -11.110995  -3.645977153  2.722766e-44  2.044343e-42
1-3:3-22:6    -10.332254   2.796541083  3.758795e-44  2.793133e-42
3-53:1-26:5   -11.877142   4.662858969  5.566551e-44  4.094255e-42
1-46:3-22:4   -10.690809  -3.151498845  7.334225e-44  5.339908e-42
3-20:3-3:5    -29.933788  40.164532918  8.968310e-44  6.464358e-42
1-69:4-17:5   -11.422540   4.016848274  9.667125e-44  6.899073e-42
3-21:5-12:4   -11.683801  -4.335440425  5.158322e-43  3.645214e-41
4-39:5-5:4    -29.956520 -40.119068529  1.434930e-42  1.004172e-40
1-18:5-12:4   -10.213289  -2.632607516  2.225344e-42  1.542334e-40
3-23:5-12:4   -10.151332  -2.570304158  3.752235e-42  2.551520e-40
4-59:5-12:4   -10.151332  -2.570304158  3.752235e-42  2.551520e-40
1-2:6-13:4    -11.918850  -4.590482040  2.002554e-41  1.349010e-39
3-23:6-6:4    -10.835525  -3.201916752  4.361896e-41  2.911162e-39
4-34:5-5:5    -29.982946 -40.066216647  4.591775e-41  3.036469e-39
2-5:5-12:4    -11.395019  -3.851974281  6.307958e-41  4.133433e-39
2-5:6-19:3    -12.380624   5.270604866  7.200014e-41  4.675469e-39
4-39:5-18:3   -29.985706  40.060697107  9.183550e-41  5.910270e-39
5-51:5-18:6   -29.991109  40.049890353  1.836710e-40  1.171593e-38
3-23:3-9:4    -10.035569  -2.409035169  3.832936e-40  2.423492e-38
4-4:3-9:4     -10.524522   2.807884427  4.109473e-39  2.575746e-37
3-74:1-7:5    -11.492403   3.877123510  8.295608e-39  5.154719e-37
2-5:3-16:1    -30.027351 -39.977407380  1.175494e-38  7.241849e-37
1-18:3-3:6    -10.794370  -3.053272671  1.886049e-38  1.152088e-36
3-23:3-3:4    -10.055678  -2.368818069  2.445015e-38  1.480980e-36
3-21:5-5:4    -30.038892 -39.954323767  4.701977e-38  2.824321e-36
3-74:2-2:5    -10.567499   2.808067336  5.240899e-38  3.122017e-36
3-23:3-16:4   -10.605412  -2.832068027  1.238882e-37  7.319559e-36
3-23:2-15:4    -9.715368  -2.078583002  2.419219e-37  1.417702e-35
1-24:2-21:6   -12.443813   5.144227580  4.188800e-37  2.434909e-35
4-4:4-23:4    -11.272760   3.486333557  2.638497e-36  1.521463e-34
1-18:5-18:4   -30.071341  39.889425680  3.009266e-36  1.707936e-34
7-4-1:3-10:4  -30.074669 -39.882770506  3.009266e-36  1.707936e-34
2-5:6-25:4    -11.889993  -4.262907382  3.559346e-36  2.004357e-34
1-3:6-13:4    -10.985306  -3.153418235  4.433445e-36  2.477231e-34
5-51:4-17:6   -11.472308  -3.697397244  8.789957e-36  4.873693e-34
4-39:3-10:5   -10.050598  -2.275917334  1.314416e-35  7.232300e-34
6-1:5-12:6    -11.547429  -3.778109043  1.516540e-35  8.281229e-34
4-4:3-22:6    -11.406083   3.604978053  1.690713e-35  9.162903e-34
5-51:6-19:6   -10.801503  -2.930112137  2.644908e-35  1.422723e-33
1-18:3-10:5   -10.298576  -2.462033675  3.703266e-35  1.977270e-33
1-46:3-10:4   -11.356315  -3.516481459  5.731163e-35  3.037516e-33
3-30:6-25:6   -12.496489   5.038874580  3.226454e-34  1.697538e-32
1-2:5-5:4     -30.118783 -39.794543323  3.851860e-34  2.011899e-32
7-4-1:3-22:4  -30.125311 -39.781487170  7.703720e-34  3.994850e-32
3-33:6-13:3   -12.737565   5.386797883  1.051744e-33  5.414980e-32
4-59:2-2:5    -10.390435  -2.477388261  1.753353e-33  8.963238e-32
2-5:3-9:5      -9.122927   1.589935335  2.549842e-33  1.294314e-31
3-74:4-23:5   -12.335525   4.716946485  4.454475e-33  2.245305e-31
4-b:5-24:4    -12.518687   4.994480460  4.579367e-33  2.292228e-31
1-69:5-5:4    -30.152030 -39.728047911  1.232595e-32  6.127273e-31
3-33:2-21:4   -10.767768   2.780355655  1.309120e-32  6.463108e-31
6-1:6-6:6      -9.280313   1.657445473  1.719512e-32  8.431455e-31
5-51:2-15:4    -9.610895   1.858597032  1.850596e-32  9.012902e-31
7-4-1:6-13:4  -30.158868 -39.714372974  2.465190e-32  1.192557e-30
3-7:5-5:4     -30.172740 -39.686627984  9.860761e-32  4.707044e-30
2-5:4-11:2    -30.168530  39.695047635  9.860761e-32  4.707044e-30
1-24:5-24:5   -30.175500  39.681108444  1.972152e-31  9.291028e-30
3-74:5-5:4    -30.179778 -39.672552798  1.972152e-31  9.291028e-30
5-51:5-5:4    -30.186885 -39.658338939  3.944305e-31  1.846139e-29
2-5:3-9:4     -10.473630  -2.451775769  4.582976e-31  2.131232e-29
4-39:3-16:4    -9.196463   1.572082256  4.613170e-31  2.131521e-29
1-24:3-3:5    -11.621479   3.618971325  5.726735e-31  2.629191e-29
3-53:5-12:4   -11.105214   3.036791265  6.375720e-31  2.908620e-29
3-30:5-18:6   -30.189645  39.652819400  7.888609e-31  3.576169e-29
3-66:3-3:4    -11.427179   3.363714270  1.712026e-30  7.712678e-29
4-59:2-8:2    -30.208636 -39.614837301  3.155444e-30  1.403978e-28
2-70:5-18:4   -30.204072  39.623964537  3.155444e-30  1.403978e-28
7-4-1:6-19:4  -30.216034 -39.600040299  6.310887e-30  2.790729e-28
1-18:6-6:3    -12.115009   4.187125538  6.717980e-30  2.952634e-28
4-61:6-13:4    -9.174766   1.528689661  6.976284e-30  3.047579e-28
4-31:3-10:4    -9.748925   1.854302802  1.708413e-29  7.418217e-28
5-51:6-13:1   -11.906083   3.879837895  1.919419e-29  8.284534e-28
4-59:5-5:5    -30.231063 -39.569983065  2.524355e-29  1.083068e-27
5-51:3-10:4   -10.861112  -2.705959258  4.328967e-29  1.846343e-27
1-3:5-5:4     -30.238696 -39.554716308  5.048710e-29  2.140653e-27
4-39:6-13:4    -9.731331  -1.830152453  5.744824e-29  2.421561e-27
4-61:5-24:4   -10.190809   2.140459766  6.211981e-29  2.603253e-27
4-59:5-5:6    -30.246411 -39.539286268  1.009742e-28  4.207064e-27
3-74:6-13:4   -10.562055  -2.422927943  1.186431e-28  4.914824e-27
1-46:3-9:4    -12.278796  -4.315374802  1.217747e-28  5.015725e-27
1-69:3-16:4   -10.489691   2.337368174  4.402126e-28  1.802871e-26
1-18:1-26:4    -8.277452   1.087435986  4.792660e-28  1.951723e-26
4-59:6-13:4    -8.339636  -1.105055213  5.075623e-28  2.055342e-26
3-15:6-19:4   -10.595648   2.421651715  5.139647e-28  2.069641e-26
6-1:5-5:4     -30.270064 -39.491980553  8.077936e-28  3.234764e-26
4-34:6-13:6   -11.945084  -3.812874462  8.260011e-28  3.289401e-26
1-3:6-19:6    -10.320652   2.161130330  4.802223e-27  1.901891e-25
1-18:5-12:5   -11.783357  -3.557315176  5.754682e-27  2.266653e-25
2-5:4-11:5    -30.289034  39.454039536  6.462349e-27  2.517871e-25
3-48:5-5:4    -30.294519 -39.443070952  6.462349e-27  2.517871e-25
2-5:4-17:4    -11.565993  -3.296196700  8.462475e-27  3.279437e-25
1-46:6-13:4   -10.648796  -2.405450146  1.070239e-26  4.125285e-25
3-23:4-17:4   -10.868224  -2.590482040  1.240306e-26  4.755386e-25
4-39:2-2:4    -10.227969  -2.077180525  1.313580e-26  5.009675e-25
4-4:2-15:5    -12.480279  -4.438478947  1.480300e-26  5.615792e-25
3-66:3-9:6    -12.071278   3.889298224  1.686995e-26  6.366420e-25
1-46:5-5:4    -30.311295 -39.409518393  2.584939e-26  9.654012e-25
1-69:5-5:6    -30.311295 -39.409518393  2.584939e-26  9.654012e-25
4-59:2-15:5   -10.684466  -2.415395334  2.752664e-26  1.022742e-24
3-21:3-10:6   -11.576601  -3.274980214  2.792757e-26  1.032318e-24
5-51:4-23:4   -10.082157   1.959147387  2.821169e-26  1.037499e-24
1-3:5-12:4    -12.675436  -4.692020067  3.432246e-26  1.255819e-24
1-18:3-3:3    -11.448911   3.134031813  3.639976e-26  1.325098e-24
4-59:1-26:1   -13.772760  -6.497372636  3.756240e-26  1.360552e-24
4-31:3-22:3   -12.328997   4.203933826  3.975632e-26  1.432818e-24
1-69:6-13:4   -11.150909  -2.822212326  4.501656e-26  1.614325e-24
4-34:3-22:4    -8.696195   1.210972280  5.058071e-26  1.804880e-24
3-7:4-11:3    -30.314055  39.403998853  5.169879e-26  1.817780e-24
1-18:5-5:5    -30.319832 -39.392444879  5.169879e-26  1.817780e-24
3-30:5-5:4    -30.319832 -39.392444879  5.169879e-26  1.817780e-24
4-34:2-15:4   -11.294887  -2.957264371  5.917729e-26  2.070631e-24
4-34:2-15:5   -12.682474  -4.677944881  6.612718e-26  2.302631e-24
3-23:4-23:4   -11.348762  -3.005519540  7.580929e-26  2.627084e-24
4-59:5-18:6   -30.322592  39.386925340  1.033976e-25  3.565980e-24
4-59:5-12:5   -11.252996  -2.893044810  1.418891e-25  4.870173e-24
1-2:2-2:5     -13.788971  -6.464951158  1.470184e-25  5.022317e-24
2-5:4-4:4     -30.346066 -39.339977459  4.135903e-25  1.406207e-23
4-39:3-10:6   -10.543682  -2.240424572  5.484299e-25  1.855907e-23
4-59:6-19:5   -10.494528  -2.201306604  5.900048e-25  1.987268e-23
3-21:3-10:4   -10.401652  -2.130410787  6.371918e-25  2.136222e-23
3-15:6-13:5   -11.743313   3.375302244  7.045884e-25  2.351238e-23
5-51:4-4:6    -30.355026 -39.322055551  8.271806e-25  2.747612e-23
3-7:6-13:5    -10.801372   2.429108688  1.330886e-24  4.400469e-23
3-33:3-9:6    -11.543044   3.131983984  1.490738e-24  4.906503e-23
3-64:2-2:4    -30.364100 -39.303908205  1.654361e-24  5.420289e-23
1-18:6-19:4    -8.645219  -1.137743832  2.524993e-24  8.235361e-23
1-2:6-13:5    -12.128007  -3.786879253  2.539588e-24  8.245653e-23
3-48:6-19:4   -11.232573  -2.793111207  3.119513e-24  1.008316e-22
1-69:5-18:4   -30.366860  39.298388665  3.308722e-24  1.064700e-22
5-51:1-7:6    -13.288971  -5.464951158  3.382232e-24  1.083517e-22
4-39:6-19:4    -9.621352  -1.600363552  3.708885e-24  1.182905e-22
3-21:1-26:4   -11.189135  -2.745760266  3.954149e-24  1.255573e-22
4-59:3-3:6    -10.614204  -2.243679277  6.234566e-24  1.970998e-22
4-34:5-18:4   -30.376049  39.280010136  6.617445e-24  2.064872e-22
3-23:4-4:4    -30.382597 -39.266913997  6.617445e-24  2.064872e-22
4-59:4-4:4    -30.382597 -39.266913997  6.617445e-24  2.064872e-22
1-69:6-13:6   -11.772760  -3.327447634  7.805904e-24  2.425214e-22
3-23:2-2:5    -11.853788  -3.416452640  8.605554e-24  2.662182e-22
3-23:5-12:6   -11.941278  -3.516481459  9.117990e-24  2.808653e-22
5-51:3-22:4    -9.829302  -1.704588526  9.203464e-24  2.822918e-22
7-4-1:3-10:6  -30.392027 -39.248054970  1.323489e-23  4.042249e-22
3-48:5-5:6    -30.401581 -39.228946147  2.646978e-23  8.050387e-22
1-18:6-13:5   -10.385806  -2.041861387  3.027709e-23  9.169634e-22
3-48:3-10:4   -10.407893  -2.057181659  3.073791e-23  9.270245e-22
1-18:2-15:5   -11.082349  -2.590482040  3.689498e-23  1.108079e-21
4-59:1-26:5    -9.470000   1.477144385  4.397006e-23  1.315088e-21
3-30:2-2:4     -9.271649   1.377989878  4.491909e-23  1.337921e-21
4-59:2-8:4    -10.578130  -2.171529491  4.898473e-23  1.453012e-21
4-59:2-21:4   -10.102242  -1.838409554  6.091360e-23  1.799448e-21
4-4:2-21:5    -11.518687   2.994480460  7.033410e-23  2.069258e-21
1-18:2-15:4   -10.087901  -1.822355515  8.872462e-23  2.599704e-21
2-70:3-10:6   -12.580428  -4.238180296  1.252325e-22  3.654557e-21
5-51:3-9:4    -11.058882  -2.524248342  2.162407e-22  6.284930e-21
3-23:3-10:5   -11.422540  -2.857962351  2.275437e-22  6.586888e-21
1-8:6-13:4    -12.780820  -4.481252970  3.219068e-22  9.281218e-21
3-21:3-22:4    -9.495146  -1.463769106  3.507289e-22  1.007193e-20
3-23:3-3:6    -11.428110  -2.846821793  4.005821e-22  1.145792e-20
1-69:5-18:5   -30.433788  39.164532918  4.235165e-22  1.197140e-20
3-72:3-22:3   -30.433788  39.164532918  4.235165e-22  1.197140e-20
4-59:5-18:4   -30.433788  39.164532918  4.235165e-22  1.197140e-20
4-59:5-12:6   -12.788971  -4.464951158  6.167247e-22  1.736466e-20
3-21:2-2:4    -10.527190  -2.069649877  9.322744e-22  2.614721e-20
6-1:1-26:6    -11.828997  -3.214972905  1.673370e-21  4.675059e-20
4-61:5-5:4    -30.461728 -39.108651913  1.694066e-21  4.714605e-20
1-46:2-2:4    -12.456626  -3.959715850  2.005960e-21  5.561137e-20
4-59:3-9:4     -9.445442  -1.411279225  2.138227e-21  5.905111e-20
3-21:4-23:4   -12.805554  -4.431784294  2.260483e-21  6.218916e-20
5-51:3-9:6    -11.083504  -2.475004823  3.102088e-21  8.501845e-20
3-21:6-19:4   -10.779681  -2.224964677  3.658845e-21  9.989757e-20
2-5:3-22:5    -12.464424  -3.944118995  3.773843e-21  1.026485e-19
1-3:5-24:4    -11.565241  -2.912410135  3.904704e-21  1.058087e-19
1-3:2-8:6     -13.913960   6.203933826  4.023406e-21  1.086169e-19
1-2:3-22:4    -10.754948  -2.193146543  6.227500e-21  1.674919e-19
1-69:6-6:5    -30.482946 -39.066216647  6.776264e-21  1.815736e-19
4-59:4-17:5   -11.771259  -3.099495688  8.124347e-21  2.168900e-19
3-74:3-22:4    -9.452457   1.386210586  9.559870e-21  2.542714e-19
1-2:2-2:6     -13.065241  -4.742485134  1.022137e-20  2.708662e-19
3-43:6-19:4   -13.394723  -5.253447053  1.045887e-20  2.761449e-19
4-59:3-3:5     -8.842286   1.117862876  1.124150e-20  2.957253e-19
1-3:2-15:4    -11.931848  -3.260333439  1.162569e-20  3.047199e-19
5-51:4-17:4   -12.480279  -3.912410135  1.333157e-20  3.481664e-19
7-4-1:2-2:4   -30.504807 -39.022495270  2.710505e-20  7.053185e-19
3-7:4-17:4    -11.066369  -2.400379157  2.837728e-20  7.357678e-19
1-2:1-20:6    -13.943813   6.144227580  3.091670e-20  7.987369e-19
4-39:6-6:4    -11.717801  -2.992580484  3.692335e-20  9.505125e-19
3-23:2-8:4    -10.203098  -1.775221920  3.856729e-20  9.892991e-19
4-31:5-5:4    -30.515991 -39.000127457  5.421011e-20  1.380730e-18
1-2:5-24:1    -30.507566  39.016975730  5.421011e-20  1.380730e-18
1-3:6-13:5    -12.369083  -3.690017714  9.440274e-20  2.395968e-18
3-21:3-3:4    -11.602242  -2.838409554  1.177611e-19  2.978322e-18
6-1:6-13:5     -9.839807  -1.544495835  1.220830e-19  3.076833e-18
1-18:2-2:5    -10.877287  -2.199530159  1.877527e-19  4.715405e-18
5-a:2-2:6      -9.764789   1.486685820  2.695871e-19  6.747167e-18
3-30:6-13:4    -9.090912   1.170330296  3.617827e-19  9.023286e-18
3-21:5-5:5    -30.550622 -38.930864794  4.336809e-19  1.070538e-17
7-4-1:6-13:5  -30.550622 -38.930864794  4.336809e-19  1.070538e-17
2-5:5-18:4    -30.541652  38.948804227  4.336809e-19  1.070538e-17
1-18:3-9:5    -10.795662  -2.111718943  5.265339e-19  1.295309e-17
5-51:5-12:6   -11.504734  -2.693575533  5.723996e-19  1.403352e-17
4-59:6-6:6    -12.530047  -3.812874462  5.782725e-19  1.412945e-17
3-7:5-18:4    -30.553382  38.925345255  8.673617e-19  2.112143e-17
1-3:5-24:6    -13.996489   6.038874580  9.215718e-19  2.236596e-17
5-51:2-2:4    -10.428577  -1.840888838  1.205236e-18  2.915215e-17
4-30-4:3-10:4 -10.661135   1.994480460  1.275288e-18  3.074341e-17
3-23:6-13:6   -10.834843  -2.114641262  1.394787e-18  3.351209e-17
4-61:6-19:6   -11.564866   2.727196582  1.404378e-18  3.363043e-17
4-59:1-7:4    -11.832254  -2.977505163  1.511334e-18  3.607184e-17
3-23:5-5:6    -30.574669 -38.882770506  1.734723e-18  4.126695e-17
6-1:6-6:5     -11.065993   2.285157621  1.898834e-18  4.502236e-17
3-23:3-22:6   -11.465732  -2.615573021  2.068934e-18  4.889468e-17
2-70:5-5:4    -30.587000 -38.858108452  3.469447e-18  8.119407e-17
3-15:5-5:4    -30.587000 -38.858108452  3.469447e-18  8.119407e-17
7-4-1:3-10:5  -30.587000 -38.858108452  3.469447e-18  8.119407e-17
1-3:6-19:5    -14.030047  -5.982799463  3.577867e-18  8.346041e-17
3-21:6-6:4    -12.297215  -3.448463035  3.673236e-18  8.540865e-17
1-3:2-2:5     -13.151332  -4.570304158  3.725674e-18  8.634939e-17
3-21:3-22:5   -13.485642  -5.071608730  4.211448e-18  9.698440e-17
3-15:1-26:5   -13.474955   5.081943302  4.211448e-18  9.698440e-17
1-46:1-26:4   -10.976947  -2.180606246  5.827890e-18  1.337816e-16
4-34:2-8:5    -10.785266   2.042414938  5.861548e-18  1.341271e-16
3-53:6-6:6    -12.187798   3.316408555  6.053134e-18  1.380728e-16
3-66:3-22:5   -11.771759   2.873626066  6.384203e-18  1.451651e-16
4-59:6-13:6   -10.824140  -2.054763059  9.628714e-18  2.182508e-16
4-4:2-8:4     -11.647953   2.735947447  1.042849e-17  2.356382e-16
3-21:6-13:4   -10.585240  -1.888705875  1.088307e-17  2.451411e-16
3-49:6-25:6   -14.041588   5.948676771  1.387779e-17  3.096938e-16
1-2:5-5:6     -30.612313 -38.807482379  1.387779e-17  3.096938e-16
1-69:5-5:5    -30.612313 -38.807482379  1.387779e-17  3.096938e-16
6-1:6-19:3    -13.507503  -5.027887353  1.590389e-17  3.538125e-16
1-2:5-12:4    -12.212252  -3.278538034  2.003791e-17  4.444101e-16
2-5:2-2:5     -11.135629  -2.261859293  2.290388e-17  5.064146e-16
3-48:3-22:4    -9.827375  -1.436676704  2.511192e-17  5.535374e-16
4-39:2-2:5    -11.026833  -2.175444541  2.531910e-17  5.564026e-16
4-59:3-3:4    -10.135215  -1.597536798  2.583659e-17  5.660491e-16
1-18:5-5:6    -30.625311 -38.781487170  2.775558e-17  6.025970e-16
3-7:4-4:4     -30.625311 -38.781487170  2.775558e-17  6.025970e-16
5-51:5-5:1    -30.625311 -38.781487170  2.775558e-17  6.025970e-16
3-21:2-2:5    -12.119856  -3.159324876  3.063290e-17  6.610837e-16
3-43:3-22:4   -12.119856  -3.159324876  3.063290e-17  6.610837e-16
3-7:6-25:1    -13.507503   5.016848274  3.088621e-17  6.645606e-16
4-59:3-9:6    -11.219660  -2.315859660  3.410574e-17  7.316493e-16
1-69:6-13:5   -11.800331  -2.827521238  3.487916e-17  7.460208e-16
1-18:1-1:4    -12.752996  -3.893044810  4.252866e-17  9.069425e-16
2-70:1-26:4   -12.592812  -3.687343579  4.543103e-17  9.659789e-16
3-13:6-13:4   -13.193161  -4.486646229  5.057803e-17  1.072254e-15
5-51:5-24:6   -14.077365  -5.888162589  5.377643e-17  1.136717e-15
4-39:5-5:5    -30.638547 -38.755014959  5.551115e-17  1.166543e-15
1-69:5-18:6   -30.628070  38.775967631  5.551115e-17  1.166543e-15
1-18:6-19:6   -11.225501  -2.304177855  5.695232e-17  1.193350e-15
5-51:1-1:6    -12.339911  -3.363071544  7.576841e-17  1.583011e-15
1-46:6-19:4   -12.043044  -3.037941017  7.966830e-17  1.659679e-15
3-72:1-26:4   -12.602242  -3.668484552  8.445815e-17  1.754393e-15
1-58:2-15:4   -14.077365   5.877123510  1.058181e-16  2.191773e-15
5-51:6-13:5   -11.815053  -2.798077460  1.075596e-16  2.221460e-15
3-23:5-5:5    -30.652030 -38.728047911  1.110223e-16  2.273434e-15
3-43:3-3:4    -30.652030 -38.728047911  1.110223e-16  2.273434e-15
7-4-1:3-16:4  -30.652030 -38.728047911  1.110223e-16  2.273434e-15
1-8:3-10:6    -12.237565  -3.227911961  1.197655e-16  2.445524e-15
4-61:3-22:4    -9.007199   1.049823494  1.399224e-16  2.849042e-15
4-59:6-13:3   -12.611796  -3.649375729  1.568699e-16  3.185122e-15
3-11:2-2:4    -12.144590  -3.109856199  1.787753e-16  3.619697e-15
2-70:2-2:6    -14.102242  -5.838409554  2.081668e-16  4.202987e-15
1-18:5-12:6   -13.553318  -4.936256877  2.256225e-16  4.542700e-15
1-46:3-3:4    -12.621479  -3.630010404  2.910966e-16  5.844636e-15
4-30-4:3-16:4 -12.144590   3.098817120  3.211480e-16  6.430096e-15
3-74:1-20:5   -14.102242   5.827370475  4.093947e-16  8.174286e-15
1-18:3-22:1   -13.565241  -4.912410135  4.373672e-16  8.708681e-15
1-18:4-23:4   -10.894575  -1.995177595  4.473770e-16  8.883453e-15
3-21:6-13:6   -12.491045  -3.446092131  5.137565e-16  1.017351e-14
3-66:1-7:4    -12.782849   3.822299485  5.249233e-16  1.036616e-14
3-23:2-15:6   -11.645849  -2.576268181  5.860120e-16  1.154091e-14
2-5:3-3:6     -11.988339  -2.896290470  6.125403e-16  1.203049e-14
3-48:6-13:4   -10.809760  -1.927517028  6.320189e-16  1.237933e-14
5-51:6-6:6     -9.470020   1.206784064  6.545989e-16  1.278685e-14
4-b:3-3:4     -11.583504   2.524995177  6.780885e-16  1.320990e-14
1-2:3-10:5    -13.237565  -4.397836962  6.801200e-16  1.321376e-14
1-69:5-12:5   -14.128007  -5.786879253  8.049117e-16  1.559625e-14
4-59:3-10:6    -9.105363  -1.064758743  8.125167e-16  1.570140e-14
6-1:3-9:4     -13.577365  -4.888162589  8.474124e-16  1.633195e-14
4-39:5-5:6    -30.694062 -38.643983646  8.881784e-16  1.698141e-14
7-4-1:6-13:6  -30.694062 -38.643983646  8.881784e-16  1.698141e-14
3-23:5-18:4   -30.682538  38.667033259  8.881784e-16  1.698141e-14
1-2:5-24:4    -12.500600  -3.426983308  9.430548e-16  1.798291e-14
4-59:6-6:5    -11.845430  -2.737323429  1.007693e-15  1.916478e-14
4-34:2-2:6    -12.170203  -3.058630876  1.032699e-15  1.958867e-14
4-59:1-1:5    -13.249107  -4.374753349  1.300284e-15  2.459959e-14
1-46:6-13:5   -13.007503  -4.027887353  1.650225e-15  3.105698e-14
3-64:6-13:4   -13.007503  -4.027887353  1.650225e-15  3.105698e-14
2-5:6-13:3    -30.708636 -38.614837301  1.776357e-15  3.325709e-14
3-30:5-5:6    -30.708636 -38.614837301  1.776357e-15  3.325709e-14
4-34:3-22:5    -9.940487   1.400800743  1.828119e-15  3.413752e-14
3-74:2-2:6    -10.560747   1.740434838  1.838880e-15  3.424973e-14
4-59:4-17:6   -12.651332  -3.570304158  1.849366e-15  3.435626e-14
1-18:3-22:5   -10.125501  -1.492397041  2.181818e-15  4.042814e-14
1-18:3-22:3   -12.520097  -3.387989176  3.167383e-15  5.853973e-14
4-b:5-12:5    -12.178947   3.030104370  3.304695e-15  6.076592e-14
5-51:6-19:5   -12.187798  -3.023441448  3.304695e-15  6.076592e-14
3-53:1-26:4   -11.227145   2.176683792  3.359594e-15  6.161820e-14
4-4:5-18:4    -30.711395  38.609317761  3.552714e-15  6.418035e-14
2-5:5-5:5     -30.723509 -38.585089957  3.552714e-15  6.418035e-14
3-11:5-5:4    -30.723509 -38.585089957  3.552714e-15  6.418035e-14
3-33:5-5:4    -30.723509 -38.585089957  3.552714e-15  6.418035e-14
6-1:6-13:3    -30.723509 -38.585089957  3.552714e-15  6.418035e-14
7-4-1:2-15:5  -30.723509 -38.585089957  3.552714e-15  6.418035e-14
4-59:5-24:5   -11.558510  -2.430017368  3.761649e-15  6.778492e-14
3-23:1-26:6   -12.291023  -3.120996757  4.152441e-15  7.445472e-14
4-34:6-19:6   -12.291023  -3.120996757  4.152441e-15  7.445472e-14
1-3:6-19:4     -9.845187  -1.336928687  4.971379e-15  8.891738e-14
1-18:6-13:6   -11.018687  -2.005519540  5.242718e-15  9.316024e-14
4-34:4-17:4   -11.322528  -2.227911961  5.247372e-15  9.316024e-14
3-15:6-19:6   -11.316116   2.229696922  5.247372e-15  9.316024e-14
4-39:6-19:6   -12.021510  -2.829947975  5.933005e-15  1.050740e-13
1-2:4-17:4    -12.835525  -3.727985564  6.387731e-15  1.128499e-13
4-30-4:3-10:6 -11.507503   2.372992084  6.960844e-15  1.226742e-13
4-59:1-7:5    -30.738696 -38.554716308  7.105427e-15  1.246129e-13
4-b:6-19:3    -30.726269  38.579570418  7.105427e-15  1.246129e-13
4-31:3-10:5   -12.110195  -2.903639925  8.004192e-15  1.400345e-13
4-b:6-19:6    -13.615009   4.801835383  1.187939e-14  2.073284e-13
5-51:2-15:5   -10.958244   1.940440621  1.243848e-14  2.165618e-13
3-21:4-4:4    -30.754210 -38.523689413  1.421085e-14  2.456399e-13
7-4-1:2-2:6   -30.754210 -38.523689413  1.421085e-14  2.456399e-13
1-18:4-11:5   -30.741456  38.549196769  1.421085e-14  2.456399e-13
3-48:5-12:4   -11.335525  -2.201916752  1.432322e-14  2.469899e-13
5-51:3-3:6     -9.948431  -1.361394966  1.467026e-14  2.523705e-13
3-15:2-8:4    -11.472308   2.302602756  2.095801e-14  3.596793e-13
1-2:3-10:4    -11.035794  -1.971303824  2.163487e-14  3.704136e-13
4-30-4:5-12:4 -11.293081   2.157979193  2.403640e-14  4.105554e-13
1-24:1-1:5    -30.756969  38.518169873  2.842171e-14  4.809007e-13
7-4-1:3-9:6   -30.770064 -38.491980553  2.842171e-14  4.809007e-13
7-4-1:4-4:4   -30.770064 -38.491980553  2.842171e-14  4.809007e-13
7-4-1:5-5:4   -30.770064 -38.491980553  2.842171e-14  4.809007e-13
1-24:2-2:4    -11.528617   2.330763848  3.291899e-14  5.556911e-13
2-5:3-10:6    -12.560747  -3.306689074  3.524569e-14  5.935770e-13
3-23:5-24:4   -10.307786  -1.518928779  3.569424e-14  5.997299e-13
4-34:1-26:6   -13.065241  -3.912410135  3.918664e-14  6.553534e-13
5-51:3-10:3   -13.065241  -3.912410135  3.918664e-14  6.553534e-13
6-1:2-2:3     -12.869083  -3.660871368  4.119231e-14  6.873013e-13
2-5:3-16:4    -10.059767  -1.389784690  4.247138e-14  7.070062e-13
3-74:3-3:4    -11.594766  -2.357504868  5.139554e-14  8.535923e-13
1-18:1-7:5    -30.786275 -38.459559075  5.684342e-14  9.375912e-13
1-2:5-12:6    -30.786275 -38.459559075  5.684342e-14  9.375912e-13
4-30-4:5-18:4 -30.772824  38.486461013  5.684342e-14  9.375912e-13
1-2:3-3:4     -12.233759  -2.931518958  5.917558e-14  9.738302e-13
1-46:3-22:5   -11.980947  -2.680119253  6.926172e-14  1.132060e-12
1-69:2-15:4   -11.980947  -2.680119253  6.926172e-14  1.132060e-12
3-23:1-7:4    -11.980947  -2.680119253  6.926172e-14  1.132060e-12
1-3:1-26:5    -12.715021  -3.442924852  7.255748e-14  1.183245e-12
4-39:4-17:6   -13.668467  -4.705959258  8.554268e-14  1.391855e-12
3-48:3-9:4    -10.837578  -1.796932918  8.751982e-14  1.420817e-12
1-46:2-2:5    -14.226205  -5.590482040  9.059420e-14  1.467422e-12
5-51:2-21:6   -11.500600  -2.257058306  9.677506e-14  1.564024e-12
1-2:2-2:4     -12.065241  -2.742485134  9.828750e-14  1.584913e-12
3-21:5-5:6    -30.802858 -38.426392211  1.136868e-13  1.821011e-12
4-34:5-5:6    -30.802858 -38.426392211  1.136868e-13  1.821011e-12
4-39:4-4:4    -30.802858 -38.426392211  1.136868e-13  1.821011e-12
3-23:3-16:6   -12.581965  -3.264253808  1.167177e-13  1.865412e-12
2-70:3-9:4    -13.335525  -4.201916752  1.189326e-13  1.896607e-12
3-23:6-19:5   -11.989691  -2.662631826  1.202072e-13  1.912702e-12
1-8:2-15:4    -14.241392  -5.560108391  1.776357e-13  2.820260e-12
1-18:4-17:6   -10.340186   1.490007878  1.988741e-13  3.150516e-12
2-5:6-13:1    -30.819832 -38.392444879  2.273737e-13  3.570609e-12
4-4:5-5:4     -30.819832 -38.392444879  2.273737e-13  3.570609e-12
4-59:6-13:1   -30.819832 -38.392444879  2.273737e-13  3.570609e-12
3-30:5-18:4   -30.805618  38.420872672  2.273737e-13  3.570609e-12
3-53:3-16:4   -11.918850   2.579442961  2.457516e-13  3.850820e-12
3-23:4-17:6   -14.256906  -5.529081496  3.481659e-13  5.443775e-12
1-69:2-2:5    -11.737088  -2.393790129  3.505780e-13  5.469624e-12
3-15:2-15:5   -13.362245  -4.148477493  4.290179e-13  6.678966e-12
1-18:3-3:5    -10.352878  -1.475661638  4.355014e-13  6.765289e-12
3-48:2-2:6    -11.297733  -2.046546808  4.479314e-13  6.943418e-12
3-21:5-18:4   -30.822592  38.386925340  4.547474e-13  7.003887e-12
7-4-1:3-3:6   -30.837215 -38.357679461  4.547474e-13  7.003887e-12
7-4-1:6-6:5   -30.837215 -38.357679461  4.547474e-13  7.003887e-12
3-74:3-10:6   -11.869083  -2.490946367  4.825422e-13  7.416128e-12
3-23:6-13:5    -9.760590   1.194249973  5.278030e-13  8.094476e-12
1-2:3-22:5    -10.332662   1.458136665  5.582965e-13  8.543951e-12
1-46:2-2:6    -13.711332  -4.620229384  6.123990e-13  9.332288e-12
6-1:2-2:5     -13.711332  -4.620229384  6.123990e-13  9.332288e-12
4-34:6-19:4    -9.998499  -1.295816025  6.407077e-13  9.743082e-12
1-18:2-21:4    -9.251900   0.994480460  6.738024e-13  1.022477e-11
3-43:3-3:6    -14.272760  -5.497372636  6.821210e-13  1.032926e-11
6-1:5-24:6    -12.615009  -3.198164617  6.964437e-13  1.052404e-11
3-48:3-3:4    -11.346539  -2.062103068  7.380344e-13  1.110595e-11
3-7:4-23:4    -11.346539  -2.062103068  7.380344e-13  1.110595e-11
4-b:2-21:5    -11.869083   2.479907288  8.222851e-13  1.234798e-11
1-46:3-3:6    -12.928732  -3.541572440  9.002817e-13  1.346313e-11
3-48:4-23:4   -12.928732  -3.541572440  9.002817e-13  1.346313e-11
4-59:4-4:6    -30.855026 -38.322055551  9.094947e-13  1.351678e-11
3-48:5-18:4   -30.839974  38.352159922  9.094947e-13  1.351678e-11
4-30-2:5-18:4 -30.839974  38.352159922  9.094947e-13  1.351678e-11
3-23:1-1:4     -9.407742   1.041443939  1.052033e-12  1.560299e-11
1-3:3-22:4    -10.841011  -1.717014446  1.111441e-12  1.645024e-11
4-39:6-6:6    -13.726205  -4.590482040  1.178613e-12  1.740869e-11
2-5:3-10:5     -9.832254  -1.208459598  1.217004e-12  1.793899e-11
4-39:6-13:6   -11.055168  -1.843768470  1.302153e-12  1.915494e-11
5-51:2-8:4    -12.772760  -3.327447634  1.494437e-12  2.193870e-11
4-61:2-21:1   -13.375985   4.109957678  1.541878e-12  2.258914e-11
2-5:3-22:1    -12.941278  -3.516481459  1.662351e-12  2.425552e-11
2-70:3-22:3   -12.928732   3.530533361  1.662351e-12  2.425552e-11
4-30-4:3-3:4  -11.753483   2.349961115  1.672594e-12  2.435567e-11
5-51:4-23:5   -12.282849   2.822299485  1.799344e-12  2.614853e-11
1-18:4-4:4    -30.873289 -38.285529675  1.818989e-12  2.617021e-11
7-4-1:3-9:4   -30.873289 -38.285529675  1.818989e-12  2.617021e-11
3-20:1-1:6    -30.857786  38.316536012  1.818989e-12  2.617021e-11
4-39:5-18:4   -30.857786  38.316536012  1.818989e-12  2.617021e-11
5-51:4-11:4   -30.857786  38.316536012  1.818989e-12  2.617021e-11
4-59:6-13:5    -8.894649  -0.866621434  1.887085e-12  2.709583e-11
1-69:3-22:6   -11.449551  -2.096667428  1.990499e-12  2.852389e-11
3-23:2-15:5   -12.637911  -3.152360928  2.275076e-12  3.247277e-11
4-34:1-1:4    -12.637911  -3.152360928  2.275076e-12  3.247277e-11
4-61:3-22:2   -14.288971   5.453912079  2.614797e-12  3.710130e-11
1-2:3-3:5     -14.305554  -5.431784294  2.614797e-12  3.710130e-11
3-21:3-9:5    -14.305554  -5.431784294  2.614797e-12  3.710130e-11
1-69:5-24:4   -12.121479  -2.630010404  2.713545e-12  3.842678e-11
3-49:3-10:4   -12.784884  -3.303200088  2.725803e-12  3.852469e-11
3-30:3-22:4    -8.990368   0.881193174  2.997640e-12  4.228373e-11
3-21:2-2:6    -11.367653  -2.019874832  3.120666e-12  4.384748e-11
4-59:6-19:6   -11.367653  -2.019874832  3.120666e-12  4.384748e-11
1-46:5-5:6    -30.892027 -38.248054970  3.637979e-12  5.062269e-11
3-43:5-5:4    -30.892027 -38.248054970  3.637979e-12  5.062269e-11
4-59:4-4:5    -30.892027 -38.248054970  3.637979e-12  5.062269e-11
7-4-1:2-2:5   -30.892027 -38.248054970  3.637979e-12  5.062269e-11
4-61:5-18:4   -30.876049  38.280010136  3.637979e-12  5.062269e-11
4-59:6-19:4    -8.043941  -0.631453821  3.906838e-12  5.425913e-11
2-5:3-3:5     -10.197886   1.336586437  4.286011e-12  5.941070e-11
4-34:6-6:6    -13.756906  -4.529081496  4.355627e-12  6.025981e-11
1-46:5-12:4   -11.839911  -2.363071544  4.389586e-12  6.061329e-11
3-74:6-19:4   -10.378954  -1.423510356  4.409340e-12  6.076964e-11
1-69:3-9:4    -10.631396  -1.550681032  4.850393e-12  6.672067e-11
3-43:6-13:6   -14.322528  -5.397836962  5.115908e-12  7.023898e-11
3-21:2-15:5   -30.911264 -38.209580822  7.275958e-12  9.932785e-11
3-53:5-5:4    -30.911264 -38.209580822  7.275958e-12  9.932785e-11
4-b:5-18:4    -30.894787  38.242535430  7.275958e-12  9.932785e-11
3-49:3-10:6   -13.772760  -4.497372636  8.363088e-12  1.139530e-10
3-15:6-13:4   -11.471978  -2.051813192  8.535344e-12  1.158621e-10
6-1:2-2:6     -11.471978  -2.051813192  8.535344e-12  1.158621e-10
3-7:6-13:4    -10.210010  -1.323377970  8.864147e-12  1.200992e-10
3-48:3-16:6   -12.809760  -3.253447053  9.029019e-12  1.221035e-10
3-7:7-27:3    -14.322528   5.386797883  1.000444e-11  1.345373e-10
1-69:6-19:5   -14.339911  -5.363071544  1.000444e-11  1.345373e-10
4-34:4-17:6   -14.339911  -5.363071544  1.000444e-11  1.345373e-10
5-51:1-26:3   -13.182474  -3.677944881  1.100806e-11  1.477580e-10
1-8:6-13:5    -30.931028 -38.170052458  1.455192e-11  1.931680e-10
3-43:3-9:6    -30.931028 -38.170052458  1.455192e-11  1.931680e-10
3-49:2-2:6    -30.931028 -38.170052458  1.455192e-11  1.931680e-10
4-61:5-5:6    -30.931028 -38.170052458  1.455192e-11  1.931680e-10
4-30-4:4-11:4 -30.914024  38.204061283  1.455192e-11  1.931680e-10
4-34:4-11:4   -30.914024  38.204061283  1.455192e-11  1.931680e-10
3-53:6-13:4   -11.018863   1.735562163  1.582252e-11  2.092638e-10
5-a:6-13:4    -11.018863   1.735562163  1.582252e-11  2.092638e-10
6-1:3-10:3    -12.335525  -2.727985564  1.696741e-11  2.239947e-10
2-5:2-8:4     -10.376130  -1.382240107  1.717959e-11  2.263811e-10
5-a:6-13:6    -12.000600  -2.426983308  1.777795e-11  2.338385e-10
1-46:6-19:5   -12.553318  -2.936256877  1.826765e-11  2.398420e-10
1-18:2-15:6   -11.931848  -2.365415485  1.939310e-11  2.536941e-10
1-46:3-10:6   -11.931848  -2.365415485  1.939310e-11  2.536941e-10
4-39:6-13:5   -10.495807  -1.436569357  1.967952e-11  2.569746e-10
2-70:6-13:4   -11.866796  -2.309300288  2.074411e-11  2.698981e-10
5-51:5-24:4   -11.866796  -2.309300288  2.074411e-11  2.698981e-10
2-5:1-26:4     -9.455294  -1.000126281  2.156075e-11  2.800179e-10
5-51:6-6:4    -11.746204  -2.210633969  2.257000e-11  2.925981e-10
4-39:1-26:4   -10.255498  -1.314847598  2.505708e-11  3.242575e-10
2-5:6-13:6    -12.083504  -2.475004823  2.718821e-11  3.512055e-10
1-18:4-4:6    -30.951349 -38.129410473  2.910383e-11  3.732748e-10
1-8:6-13:1    -30.951349 -38.129410473  2.910383e-11  3.732748e-10
7-4-1:1-26:4  -30.951349 -38.129410473  2.910383e-11  3.732748e-10
7-4-1:3-22:5  -30.951349 -38.129410473  2.910383e-11  3.732748e-10
1-2:3-9:4     -12.346539  -2.705959258  2.960046e-11  3.789701e-10
3-15:4-17:1   -13.788971   4.453912079  3.075229e-11  3.930186e-10
3-64:3-22:4   -12.565241  -2.912410135  3.243251e-11  4.137584e-10
3-64:6-19:4   -13.464424  -3.944118995  3.708323e-11  4.722542e-10
3-66:2-15:5   -13.196758   3.638336650  3.802969e-11  4.834533e-10
3-49:2-2:4    -14.375985  -5.290921758  3.819878e-11  4.838959e-10
6-1:1-26:3    -14.375985  -5.290921758  3.819878e-11  4.838959e-10
1-69:2-21:5   -12.171943  -2.529081496  4.107912e-11  5.185609e-10
4-34:3-9:6    -12.171943  -2.529081496  4.107912e-11  5.185609e-10
1-18:1-1:5    -12.456626  -2.789790848  4.181228e-11  5.250573e-10
3-21:3-9:6    -12.456626  -2.789790848  4.181228e-11  5.250573e-10
3-23:7-27:4   -12.456626  -2.789790848  4.181228e-11  5.250573e-10
1-18:6-6:4    -11.010979  -1.681084589  5.221836e-11  6.545912e-10
3-23:3-10:3   -12.848762  -3.175444541  5.380614e-11  6.733241e-10
1-18:5-18:6   -30.954109  38.123890934  5.820766e-11  7.221357e-10
1-2:4-4:6     -30.972259 -38.087590298  5.820766e-11  7.221357e-10
2-5:1-1:6     -30.972259 -38.087590298  5.820766e-11  7.221357e-10
3-64:3-3:4    -30.972259 -38.087590298  5.820766e-11  7.221357e-10
6-1:4-23:6    -30.972259 -38.087590298  5.820766e-11  7.221357e-10
3-74:1-1:4    -10.406008   1.358363872  6.105481e-11  7.557510e-10
3-7:5-24:4    -11.601056  -2.056145613  6.112692e-11  7.557510e-10
6-1:1-26:5    -13.021510  -3.356016787  6.401865e-11  7.901480e-10
3-15:2-8:5    -13.464424   3.933079916  6.981082e-11  8.601648e-10
1-18:4-17:4   -10.713751  -1.506213123  7.008079e-11  8.620177e-10
1-8:2-2:5     -13.226205  -3.590482040  7.053980e-11  8.647123e-10
3-23:3-22:1   -13.226205  -3.590482040  7.053980e-11  8.647123e-10
1-3:3-10:6    -12.030047  -2.368089619  8.584490e-11  1.050543e-09
4-34:1-7:4    -12.369083  -2.660871368  8.957424e-11  1.094324e-09
3-30:3-16:3   -12.848762   3.164405462  9.722962e-11  1.185839e-09
3-11:3-10:4   -11.832254  -2.203458917  9.941513e-11  1.210446e-09
3-15:1-1:4    -12.589696  -2.863500535  1.016749e-10  1.235872e-09
2-5:2-21:4     -9.916439  -1.131696646  1.062279e-10  1.289041e-09
3-48:5-12:6   -13.839911  -4.363071544  1.126637e-10  1.364840e-09
1-18:3-9:1    -30.993793 -38.044521576  1.164153e-10  1.396209e-09
1-46:4-4:4    -30.993793 -38.044521576  1.164153e-10  1.396209e-09
3-48:4-4:4    -30.993793 -38.044521576  1.164153e-10  1.396209e-09
4-30-4:5-5:4  -30.993793 -38.044521576  1.164153e-10  1.396209e-09
4-34:4-4:4    -30.993793 -38.044521576  1.164153e-10  1.396209e-09
7-4-1:3-22:6  -30.993793 -38.044521576  1.164153e-10  1.396209e-09
1-2:1-26:5    -13.035794  -3.327447634  1.170292e-10  1.398917e-09
2-5:2-2:6     -13.035794  -3.327447634  1.170292e-10  1.398917e-09
1-3:3-10:5    -12.193161  -2.486646229  1.201649e-10  1.434020e-09
4-39:2-15:4   -10.419925  -1.341568743  1.274209e-10  1.518099e-09
1-18:3-10:3   -13.241392  -3.560108391  1.306528e-10  1.551475e-09
2-70:6-19:6   -13.241392  -3.560108391  1.306528e-10  1.551475e-09
6-1:1-7:6     -13.496489  -3.879988657  1.312586e-10  1.556105e-09
5-a:1-20:6    -14.394723   5.242407974  1.455192e-10  1.722335e-09
4-59:3-9:5    -10.331031  -1.292042298  1.698779e-10  2.007344e-09
4-4:6-6:4     -10.904277   1.579442961  1.752450e-10  2.067375e-09
4-39:2-21:6   -12.602242  -2.838409554  1.795148e-10  2.114285e-09
4-39:3-22:4    -8.818589  -0.752618240  2.071215e-10  2.435451e-09
1-69:3-22:3   -13.050368  -3.298301289  2.135843e-10  2.499213e-09
2-70:2-2:4    -13.050368  -3.298301289  2.135843e-10  2.499213e-09
3-43:3-10:4   -13.050368  -3.298301289  2.135843e-10  2.499213e-09
3-53:6-6:5    -13.839911   4.352032465  2.153229e-10  2.503302e-09
1-3:1-1:5     -13.857723  -4.327447634  2.153229e-10  2.503302e-09
3-21:1-14:4   -13.857723  -4.327447634  2.153229e-10  2.503302e-09
3-21:5-12:6   -13.857723  -4.327447634  2.153229e-10  2.503302e-09
3-11:3-16:6   -12.492403  -2.718237587  2.244450e-10  2.605152e-09
3-11:6-19:4   -12.124735  -2.392542663  2.255847e-10  2.611618e-09
5-51:3-3:4    -11.236136  -1.756840427  2.257267e-10  2.611618e-09
5-51:6-13:4    -9.496489  -0.961125420  2.283575e-10  2.637822e-09
1-2:6-6:5     -31.015991 -38.000127457  2.328306e-10  2.672362e-09
3-66:5-5:4    -31.015991 -38.000127457  2.328306e-10  2.672362e-09
7-4-1:6-19:5  -31.015991 -38.000127457  2.328306e-10  2.672362e-09
4-31:1-1:3    -30.996553  38.039002036  2.328306e-10  2.672362e-09
3-66:4-23:4   -13.256906  -3.529081496  2.416307e-10  2.768957e-09
3-23:3-22:3   -12.050368  -2.327447634  2.427174e-10  2.776995e-09
1-8:4-17:4    -13.513073  -3.846821793  2.464731e-10  2.815496e-09
3-9:3-10:4    -11.356315  -1.820487646  2.912356e-10  3.321560e-09
4-34:6-19:5   -12.615009  -2.812874462  3.163243e-10  3.596318e-09
4-30-4:3-3:5  -12.602242   2.827370475  3.163243e-10  3.596318e-09
3-7:3-3:4     -10.576601  -1.379915054  3.767417e-10  4.276463e-09
1-2:3-10:6    -10.922540  -1.553956164  3.966068e-10  4.494877e-09
4-34:6-6:4    -11.139367  -1.675370938  3.979392e-10  4.502898e-09
3-23:2-8:6    -12.751049  -2.926085072  4.322107e-10  4.883033e-09
1-8:6-19:4    -11.923774  -2.195344098  4.385785e-10  4.947220e-09
3-48:4-17:6   -13.272760  -3.497372636  4.461782e-10  5.017243e-09
4-34:6-25:4   -13.272760  -3.497372636  4.461782e-10  5.017243e-09
1-69:6-19:3   -31.038892 -37.954323767  4.656613e-10  5.187769e-09
1-8:1-7:6     -31.038892 -37.954323767  4.656613e-10  5.187769e-09
2-5:5-5:6     -31.038892 -37.954323767  4.656613e-10  5.187769e-09
3-30-3:5-5:4  -31.038892 -37.954323767  4.656613e-10  5.187769e-09
3-74:4-4:6    -31.038892 -37.954323767  4.656613e-10  5.187769e-09
3-7:5-5:6     -31.038892 -37.954323767  4.656613e-10  5.187769e-09
3-11:6-13:4   -12.311873  -2.500284231  5.321301e-10  5.910006e-09
4-39:1-1:4    -12.311873  -2.500284231  5.321301e-10  5.910006e-09
4-4:6-13:5    -11.933724  -2.175444541  7.237363e-10  8.025679e-09
3-48:2-2:4    -10.482453  -1.312701049  7.486853e-10  8.289591e-09
2-5:3-10:1    -13.894723  -4.253447053  7.839844e-10  8.653843e-09
3-23:6-19:1   -13.894723  -4.253447053  7.839844e-10  8.653843e-09
5-a:3-22:4    -13.288971  -3.464951158  8.225456e-10  9.065609e-09
6-1:5-24:3    -13.547429  -3.778109043  8.654979e-10  9.524441e-09
4-39:5-12:5   -12.323602  -2.476825258  9.089007e-10  9.956468e-09
4-59:2-21:6   -12.323602  -2.476825258  9.089007e-10  9.956468e-09
6-1:1-1:4     -12.323602  -2.476825258  9.089007e-10  9.956468e-09
3-30-3:5-18:4 -31.041652  37.948804227  9.313226e-10  1.017117e-08
4-30-4:4-11:5 -31.041652  37.948804227  9.313226e-10  1.017117e-08
3-9:6-13:6    -12.641243  -2.760407042  9.761673e-10  1.064480e-08
3-33:6-13:4   -10.965896  -1.540296283  1.016344e-09  1.103647e-08
5-51:1-26:4   -10.965896  -1.540296283  1.016344e-09  1.103647e-08
3-30-3:2-8:4  -12.904277   3.053374150  1.018209e-09  1.103647e-08
1-3:6-6:5     -12.918850  -3.035266883  1.018209e-09  1.103647e-08
1-18:2-8:5    -14.474955  -5.092982381  1.076842e-09  1.161957e-08
3-64:6-6:4    -14.474955  -5.092982381  1.076842e-09  1.161957e-08
6-1:4-17:4    -14.474955  -5.092982381  1.076842e-09  1.161957e-08
4-34:6-6:5    -12.530047  -2.642949460  1.182785e-09  1.274367e-08
1-2:6-6:4     -11.943813  -2.155266659  1.191523e-09  1.281866e-08
3-7:3-10:6    -11.422540  -1.796932918  1.212987e-09  1.303012e-08
4-59:3-22:5    -9.611996  -0.957425251  1.297232e-09  1.391436e-08
1-69:1-1:6    -13.913960  -4.214972905  1.493390e-09  1.599459e-08
1-46:5-24:4   -13.305554  -3.431784294  1.513833e-09  1.616549e-08
4-39:1-26:6   -13.305554  -3.431784294  1.513833e-09  1.616549e-08
4-b:6-13:6    -13.547429   3.767069964  1.618332e-09  1.725583e-08
3-30:1-26:4   -11.096922  -1.590482040  1.694474e-09  1.804102e-08
2-5:2-21:5    -12.933724  -3.005519540  1.822834e-09  1.937904e-08
2-70:5-5:6    -31.087000 -37.858108452  1.862645e-09  1.968614e-08
4-39:5-12:6   -31.087000 -37.858108452  1.862645e-09  1.968614e-08
7-4-1:3-3:5   -31.087000 -37.858108452  1.862645e-09  1.968614e-08
4-59:4-11:5   -31.065305  37.901498513  1.862645e-09  1.968614e-08
4-b:3-9:5     -12.081965   2.253214729  1.889028e-09  1.993575e-08
6-1:2-15:4    -11.889993  -2.087981700  1.948238e-09  2.053055e-08
4-30-4:2-15:4 -11.943813   2.144227580  1.956993e-09  2.059271e-08
4-61:2-21:5   -11.062991   1.566022445  2.253384e-09  2.367695e-08
3-7:2-2:4     -10.584275  -1.311622667  2.924256e-09  3.068128e-08
3-30:3-3:4     -9.979861   1.056541429  3.496496e-09  3.663189e-08
3-43:5-12:4   -31.112313 -37.807482379  3.725290e-09  3.874732e-08
3-74:4-4:4    -31.112313 -37.807482379  3.725290e-09  3.874732e-08
4-39:4-4:5    -31.112313 -37.807482379  3.725290e-09  3.874732e-08
7-4-1:3-3:4   -31.112313 -37.807482379  3.725290e-09  3.874732e-08
1-46:5-18:1   -31.089760  37.852588912  3.725290e-09  3.874732e-08
3-21:4-23:6   -14.518687  -5.005519540  4.074536e-09  4.225792e-08
3-33:5-24:4   -14.518687  -5.005519540  4.074536e-09  4.225792e-08
3-21:2-15:4   -11.249107  -1.636285730  4.155995e-09  4.304083e-08
4-34:4-23:5   -13.339911  -3.363071544  5.100190e-09  5.266787e-08
5-51:1-26:5   -13.339911  -3.363071544  5.100190e-09  5.266787e-08
5-a:3-3:6     -12.682474  -2.677944881  5.205691e-09  5.368044e-08
1-46:6-13:6   -11.974955  -2.092982381  5.240267e-09  5.388280e-08
5-a:6-6:6     -11.974955  -2.092982381  5.240267e-09  5.388280e-08
3-64:5-24:4   -13.954045  -4.134802556  5.398761e-09  5.543343e-08
2-5:6-19:5    -11.586981  -1.821807586  5.956502e-09  6.107321e-08
3-74:5-12:4   -11.256661  -1.621178837  6.327438e-09  6.478433e-08
1-18:3-22:6   -10.831438  -1.396309493  6.677364e-09  6.827013e-08
3-21:1-1:4    -12.467043  -2.464951158  6.901424e-09  7.046100e-08
4-59:3-22:4    -7.471085   0.432334442  6.915654e-09  7.050642e-08
5-51:6-25:6   -11.733759   1.920479879  7.319368e-09  7.451696e-08
2-5:4-4:5     -31.138547 -37.755014959  7.450581e-09  7.511019e-08
3-9:5-5:4     -31.138547 -37.755014959  7.450581e-09  7.511019e-08
6-1:4-4:4     -31.138547 -37.755014959  7.450581e-09  7.511019e-08
6-1:4-4:6     -31.138547 -37.755014959  7.450581e-09  7.511019e-08
7-4-1:3-9:5   -31.138547 -37.755014959  7.450581e-09  7.511019e-08
3-11:4-11:4   -31.115073  37.801962839  7.450581e-09  7.511019e-08
4-34:4-11:5   -31.115073  37.801962839  7.450581e-09  7.511019e-08
4-4:3-22:4    -10.998542  -1.475004823  7.464732e-09  7.514775e-08
3-23:4-23:6   -14.541588  -4.959715850  7.916242e-09  7.947113e-08
5-a:5-12:6    -14.541588  -4.959715850  7.916242e-09  7.947113e-08
4-31:6-13:4   -11.858850  -1.985341658  8.070744e-09  8.090949e-08
3-48:4-17:4   -11.985642  -2.071608730  8.542341e-09  8.551832e-08
3-48:5-24:4   -12.126369  -2.175444541  8.582179e-09  8.579799e-08
2-5:1-1:5     -13.357723  -3.327447634  9.334883e-09  9.319368e-08
3-11:5-12:4   -12.980279  -2.912410135  1.032582e-08  1.028018e-07
4-59:2-2:3    -12.980279  -2.912410135  1.032582e-08  1.028018e-07
1-69:3-10:4   -10.649113  -1.288826340  1.186734e-08  1.179859e-07
5-51:3-22:5   -12.385293  -2.353442843  1.275003e-08  1.265871e-07
4-39:1-26:5   -11.869083  -1.964877555  1.296875e-08  1.285815e-07
4-b:6-13:5    -11.377142   1.662858969  1.366127e-08  1.352616e-07
4-34:5-12:6   -13.161564  -3.075908867  1.368048e-08  1.352660e-07
1-18:4-11:4   -31.141307  37.749495419  1.490116e-08  1.457362e-07
5-a:5-18:6    -31.141307  37.749495419  1.490116e-08  1.457362e-07
1-3:4-4:4     -31.165771 -37.700567175  1.490116e-08  1.457362e-07
4-61:5-5:5    -31.165771 -37.700567175  1.490116e-08  1.457362e-07
5-51:7-27:4   -31.165771 -37.700567175  1.490116e-08  1.457362e-07
7-4-1:2-8:4   -31.165771 -37.700567175  1.490116e-08  1.457362e-07
7-4-1:5-12:4  -31.165771 -37.700567175  1.490116e-08  1.457362e-07
7-4-1:5-24:4  -31.165771 -37.700567175  1.490116e-08  1.457362e-07
6-1:6-19:5    -10.793983  -1.345748451  1.502676e-08  1.467654e-07
3-21:2-21:4   -11.472308  -1.697397244  1.698630e-08  1.656797e-07
1-3:2-15:5    -12.996489  -2.879988657  1.832363e-08  1.784820e-07
1-69:3-3:6    -11.044503  -1.458031744  1.885863e-08  1.834453e-07
3-43:2-2:6    -13.996489  -4.049913659  1.941225e-08  1.878230e-07
3-64:4-17:4   -13.996489  -4.049913659  1.941225e-08  1.878230e-07
3-23:6-13:1   -13.641243  -3.590482040  1.946501e-08  1.878230e-07
3-30:5-24:6   -13.641243  -3.590482040  1.946501e-08  1.878230e-07
5-a:5-12:4    -13.641243  -3.590482040  1.946501e-08  1.878230e-07
5-a:6-19:6    -13.641243  -3.590482040  1.946501e-08  1.878230e-07
1-18:6-6:5    -11.565241  -1.742485134  2.077988e-08  2.002425e-07
1-69:6-19:4   -11.018863  -1.434362838  2.403002e-08  2.312529e-07
1-18:6-19:3   -14.589696  -4.863500535  2.980232e-08  2.830239e-07
1-3:6-19:3    -31.194062 -37.643983646  2.980232e-08  2.830239e-07
4-30-4:5-5:5  -31.194062 -37.643983646  2.980232e-08  2.830239e-07
4-4:6-25:4    -31.194062 -37.643983646  2.980232e-08  2.830239e-07
4-b:5-5:4     -31.194062 -37.643983646  2.980232e-08  2.830239e-07
5-a:5-5:6     -31.194062 -37.643983646  2.980232e-08  2.830239e-07
7-4-1:2-15:4  -31.194062 -37.643983646  2.980232e-08  2.830239e-07
7-4-1:6-6:4   -31.194062 -37.643983646  2.980232e-08  2.830239e-07
3-73:6-19:3   -31.168530  37.695047635  2.980232e-08  2.830239e-07
4-59:4-11:4   -31.168530  37.695047635  2.980232e-08  2.830239e-07
3-64:1-26:4   -13.394723  -3.253447053  3.108153e-08  2.947837e-07
5-51:3-9:5    -11.018863   1.423323759  3.531307e-08  3.344765e-07
3-21:4-17:6   -13.661564  -3.549840056  3.608875e-08  3.413749e-07
1-2:1-1:4     -14.018687  -4.005519540  3.672903e-08  3.465221e-07
5-a:1-1:4     -14.018687  -4.005519540  3.672903e-08  3.465221e-07
1-69:4-23:4   -12.088143  -2.052825254  3.748661e-08  3.532072e-07
3-48:1-1:4    -12.239476  -2.163060816  3.808598e-08  3.583861e-07
3-33:2-2:4    -11.727616  -1.803026676  4.249892e-08  3.993901e-07
1-18:5-24:4   -11.535794  -1.683591445  4.479375e-08  4.204080e-07
3-74:1-26:4   -11.092032  -1.439922364  4.750265e-08  4.452524e-07
1-3:3-3:4     -11.583504  -1.705959258  4.980763e-08  4.662512e-07
3-48:6-6:4    -11.900679  -1.901683729  5.293690e-08  4.949016e-07
1-69:3-16:6   -11.119046   1.453912079  5.499479e-08  5.134747e-07
1-2:1-14:4    -14.615009  -4.812874462  5.774200e-08  5.384273e-07
1-24:4-11:5   -31.196822  37.638464107  5.960464e-08  5.501028e-07
1-8:5-18:4    -31.196822  37.638464107  5.960464e-08  5.501028e-07
3-33:4-17:6   -31.223509 -37.585089957  5.960464e-08  5.501028e-07
3-49:5-5:4    -31.223509 -37.585089957  5.960464e-08  5.501028e-07
3-64:5-5:4    -31.223509 -37.585089957  5.960464e-08  5.501028e-07
6-1:5-5:6     -31.223509 -37.585089957  5.960464e-08  5.501028e-07
7-4-1:5-5:6   -31.223509 -37.585089957  5.960464e-08  5.501028e-07
7-4-1:6-6:6   -31.223509 -37.585089957  5.960464e-08  5.501028e-07
1-69:1-26:6   -12.099873  -2.029366281  6.083250e-08  5.607170e-07
3-21:3-10:5   -11.498542  -1.644929824  6.141303e-08  5.653450e-07
3-15:5-12:4   -12.335525  -2.201916752  6.209496e-08  5.708934e-07
4-30-4:3-22:4  -9.794854   0.905776235  6.590149e-08  6.051183e-07
2-70:3-16:4   -13.682474  -3.508019880  6.677874e-08  6.123933e-07
1-46:2-15:5   -14.041588  -3.959715850  6.938353e-08  6.346656e-07
5-a:3-9:6     -14.041588  -3.959715850  6.938353e-08  6.346656e-07
1-2:3-16:4    -11.793081  -1.812874462  7.245374e-08  6.619094e-07
1-8:3-22:4    -11.592812  -1.687343579  7.679430e-08  7.006751e-07
3-11:2-21:6   -13.196758   2.994480460  7.878384e-08  7.179190e-07
3-74:6-13:6   -12.756906  -2.529081496  8.067610e-08  7.333081e-07
2-26:3-9:6    -12.741392   2.549069312  8.067610e-08  7.333081e-07
2-5:1-7:4     -11.642496  -1.710776274  8.534328e-08  7.747536e-07
1-18:3-10:6    -9.416783  -0.790419611  8.590813e-08  7.789004e-07
1-69:2-8:5    -12.626369   2.439265303  8.959402e-08  8.112987e-07
3-74:3-22:6   -10.770010   1.262413666  9.467013e-08  8.561886e-07
3-21:2-8:3    -12.521510   2.344977708  9.624425e-08  8.693340e-07
4-61:1-26:5   -11.544868   1.654405019  1.054002e-07  9.508441e-07
1-3:5-12:5    -14.641243  -4.760407042  1.117587e-07  1.004435e-06
1-8:1-14:4    -14.641243  -4.760407042  1.117587e-07  1.004435e-06
3-21:6-25:4   -14.641243  -4.760407042  1.117587e-07  1.004435e-06
3-53:2-2:4    -10.749350   1.245442034  1.138509e-07  1.021964e-06
1-18:1-1:6    -31.254210 -37.523689413  1.192093e-07  1.058203e-06
1-18:2-2:3    -31.254210 -37.523689413  1.192093e-07  1.058203e-06
1-18:4-4:5    -31.254210 -37.523689413  1.192093e-07  1.058203e-06
1-2:1-26:3    -31.254210 -37.523689413  1.192093e-07  1.058203e-06
3-13:5-5:4    -31.254210 -37.523689413  1.192093e-07  1.058203e-06
3-21:2-8:5    -31.254210 -37.523689413  1.192093e-07  1.058203e-06
3-64:5-12:4   -31.254210 -37.523689413  1.192093e-07  1.058203e-06
3-30:4-11:6   -31.226269  37.579570418  1.192093e-07  1.058203e-06
5-51:5-24:1   -31.226269  37.579570418  1.192093e-07  1.058203e-06
2-5:1-1:4     -10.252022  -1.042994245  1.204336e-07  1.067756e-06
4-39:6-19:5   -11.352109  -1.524893699  1.282713e-07  1.135848e-06
2-70:4-17:6   -14.065241  -3.912410135  1.308508e-07  1.157267e-06
3-66:3-10:4   -10.776149   1.250135336  1.345316e-07  1.188362e-06
3-7:5-12:4    -10.735065  -1.227911961  1.362838e-07  1.202367e-06
1-18:4-23:5   -13.233759  -2.931518958  1.405162e-07  1.235172e-06
3-23:2-21:5   -13.233759  -2.931518958  1.405162e-07  1.235172e-06
4-59:2-8:6    -13.233759  -2.931518958  1.405162e-07  1.235172e-06
3-53:6-19:4   -11.507503   1.615968837  1.426964e-07  1.252809e-06
1-3:6-6:4     -12.656430  -2.390183390  1.520195e-07  1.331418e-06
1-8:3-22:6    -12.656430  -2.390183390  1.520195e-07  1.331418e-06
4-39:5-24:4    -9.438003   0.776199456  1.528413e-07  1.336991e-06
1-8:2-2:4     -12.362245  -2.148477493  1.694494e-07  1.480474e-06
1-46:2-21:5   -13.454045  -3.134802556  1.857024e-07  1.618553e-06
2-70:3-16:6   -13.454045  -3.134802556  1.857024e-07  1.618553e-06
3-66:5-24:4   -12.918850  -2.590482040  2.098677e-07  1.826965e-06
1-8:5-12:4    -14.668467  -4.705959258  2.160668e-07  1.869640e-06
3-23:2-8:1    -14.668467  -4.705959258  2.160668e-07  1.869640e-06
4-34:2-8:6    -14.668467  -4.705959258  2.160668e-07  1.869640e-06
4-59:1-7:6    -14.668467  -4.705959258  2.160668e-07  1.869640e-06
7-4-1:2-15:6  -14.668467  -4.705959258  2.160668e-07  1.869640e-06
1-46:3-16:6   -13.726205  -3.420557039  2.272136e-07  1.959038e-06
3-23:6-6:5    -13.726205  -3.420557039  2.272136e-07  1.959038e-06
4-30-2:3-10:5 -13.726205  -3.420557039  2.272136e-07  1.959038e-06
1-46:3-3:5    -12.788971  -2.464951158  2.368351e-07  2.028951e-06
1-24:5-5:5    -31.286275 -37.459559075  2.384186e-07  2.028951e-06
1-2:4-4:4     -31.286275 -37.459559075  2.384186e-07  2.028951e-06
2-5:1-26:1    -31.286275 -37.459559075  2.384186e-07  2.028951e-06
3-21:2-2:1    -31.286275 -37.459559075  2.384186e-07  2.028951e-06
3-23:2-15:1   -31.286275 -37.459559075  2.384186e-07  2.028951e-06
3-23:2-2:1    -31.286275 -37.459559075  2.384186e-07  2.028951e-06
4-59:3-9:3    -31.286275 -37.459559075  2.384186e-07  2.028951e-06
5-51:4-4:4    -31.286275 -37.459559075  2.384186e-07  2.028951e-06
7-4-1:2-21:4  -31.286275 -37.459559075  2.384186e-07  2.028951e-06
3-7:4-11:6    -31.256969  37.518169873  2.384186e-07  2.028951e-06
4-59:1-14:5   -14.089696  -3.863500535  2.463348e-07  2.091380e-06
5-51:3-9:3    -14.089696  -3.863500535  2.463348e-07  2.091380e-06
3-48:3-22:5   -12.671943  -2.359156494  2.571572e-07  2.180693e-06
1-69:2-2:6    -10.844184  -1.245346554  2.666573e-07  2.258596e-06
4-61:6-13:6   -11.250563   1.441939437  2.744659e-07  2.322007e-06
5-51:4-23:6   -12.467043  -2.189944111  2.775637e-07  2.345462e-06
3-23:1-26:5   -12.375985  -2.120996757  2.786234e-07  2.351660e-06
1-8:5-24:5    -13.065241   2.731446055  3.102804e-07  2.612735e-06
1-69:4-17:6   -13.083504  -2.705959258  3.102804e-07  2.612735e-06
1-8:3-3:4     -13.474955  -3.092982381  3.353161e-07  2.810417e-06
3-21:3-16:6   -13.474955  -3.092982381  3.353161e-07  2.810417e-06
3-49:3-3:4    -13.474955  -3.092982381  3.353161e-07  2.810417e-06
4-31:2-15:5   -13.474955  -3.092982381  3.353161e-07  2.810417e-06
2-5:6-6:4      -9.875985   0.879003243  3.526373e-07  2.952160e-06
4-59:2-2:6    -10.577365  -1.122876490  3.591230e-07  3.002968e-06
1-8:3-9:5     -12.936233  -2.555716622  3.624578e-07  3.027342e-06
3-74:2-2:4    -11.164145  -1.374753349  3.733797e-07  3.114954e-06
2-5:2-2:4      -8.910446   0.622129360  4.041873e-07  3.368071e-06
1-2:3-22:1    -14.696758  -4.649375729  4.172325e-07  3.468627e-06
4-59:2-15:1   -14.696758  -4.649375729  4.172325e-07  3.468627e-06
5-51:5-12:5   -13.749107  -3.374753349  4.176982e-07  3.468627e-06
1-3:2-21:4    -11.631293  -1.610381598  4.215921e-07  3.496934e-06
3-43:3-16:4   -13.272760  -2.853516446  4.433705e-07  3.673350e-06
1-2:2-15:6    -12.580428  -2.238180296  4.516619e-07  3.737749e-06
1-8:3-9:4     -12.389993  -2.092982381  4.566611e-07  3.774786e-06
3-23:5-24:6   -12.481616  -2.160797765  4.588831e-07  3.784473e-06
4-31:2-15:4   -12.481616  -2.160797765  4.588831e-07  3.784473e-06
1-69:5-12:4   -11.894723  -1.757592026  4.748493e-07  3.866189e-06
3-23:4-11:6   -31.289034  37.454039536  4.768372e-07  3.866189e-06
3-30:4-11:4   -31.289034  37.454039536  4.768372e-07  3.866189e-06
4-30-2:4-11:3 -31.289034  37.454039536  4.768372e-07  3.866189e-06
1-46:1-1:6    -31.319832 -37.392444879  4.768372e-07  3.866189e-06
1-69:4-4:3    -31.319832 -37.392444879  4.768372e-07  3.866189e-06
2-5:5-12:6    -31.319832 -37.392444879  4.768372e-07  3.866189e-06
2-70:1-1:4    -31.319832 -37.392444879  4.768372e-07  3.866189e-06
3-21:4-4:6    -31.319832 -37.392444879  4.768372e-07  3.866189e-06
3-23:1-1:3    -31.319832 -37.392444879  4.768372e-07  3.866189e-06
3-23:3-9:1    -31.319832 -37.392444879  4.768372e-07  3.866189e-06
3-7:5-5:5     -31.319832 -37.392444879  4.768372e-07  3.866189e-06
4-4:5-5:6     -31.319832 -37.392444879  4.768372e-07  3.866189e-06
5-51:4-23:3   -31.319832 -37.392444879  4.768372e-07  3.866189e-06
7-4-1:2-8:6   -31.319832 -37.392444879  4.768372e-07  3.866189e-06
4-34:3-10:4    -9.230002  -0.697002364  4.822054e-07  3.905322e-06
4-34:3-3:4    -10.583023  -1.111561177  4.958089e-07  4.010988e-06
4-61:4-17:4   -10.807654  -1.198164617  5.355181e-07  4.327370e-06
2-5:2-21:6    -12.021510  -1.824947294  5.663740e-07  4.571583e-06
1-3:2-2:4     -11.275018  -1.404068916  5.930778e-07  4.781773e-06
3-21:6-19:5   -13.496489  -3.049913659  6.038536e-07  4.863214e-06
4-59:3-22:3   -12.089696  -1.863500535  6.114157e-07  4.918621e-06
4-59:6-25:4   -12.954045  -2.520092712  6.240408e-07  5.014589e-06
4-39:4-23:4   -11.386465  -1.456180949  6.306715e-07  5.062227e-06
3-15:2-2:4     -9.704692   0.808689054  6.461377e-07  5.180601e-06
4-31:2-2:4    -12.237565  -1.953052120  6.921917e-07  5.543686e-06
4-31:6-6:4    -12.704008  -2.295026157  7.288431e-07  5.830745e-06
3-23:2-21:6   -12.595942  -2.207153401  7.513043e-07  6.003771e-06
1-46:2-8:4    -13.772760  -3.327447634  7.660128e-07  6.101017e-06
3-21:5-24:6   -13.772760  -3.327447634  7.660128e-07  6.101017e-06
3-74:4-23:6   -13.772760  -3.327447634  7.660128e-07  6.101017e-06
1-2:5-24:6    -14.726205  -4.590482040  8.046627e-07  6.387675e-06
1-46:6-6:5    -14.726205  -4.590482040  8.046627e-07  6.387675e-06
3-74:2-15:5   -14.726205  -4.590482040  8.046627e-07  6.387675e-06
3-23:2-2:6    -10.655577  -1.117027855  8.371682e-07  6.638403e-06
1-2:1-1:5     -14.141243  -3.760407042  8.679926e-07  6.845176e-06
4-31:5-12:6   -14.141243  -3.760407042  8.679926e-07  6.845176e-06
4-59:6-19:1   -14.141243  -3.760407042  8.679926e-07  6.845176e-06
5-51:6-19:3   -14.141243  -3.760407042  8.679926e-07  6.845176e-06
6-1:1-14:4    -14.141243  -3.760407042  8.679926e-07  6.845176e-06
4-34:6-13:4    -9.905857  -0.858177823  9.258275e-07  7.293294e-06
3-21:2-21:6   -13.121479  -2.630010404  9.430375e-07  7.367722e-06
3-64:3-16:4   -13.121479  -2.630010404  9.430375e-07  7.367722e-06
1-3:5-5:5     -31.355026 -37.322055551  9.536743e-07  7.367722e-06
2-70:4-17:4   -31.355026 -37.322055551  9.536743e-07  7.367722e-06
3-23:5-5:3    -31.355026 -37.322055551  9.536743e-07  7.367722e-06
3-53:4-4:4    -31.355026 -37.322055551  9.536743e-07  7.367722e-06
3-73:6-19:4   -31.355026 -37.322055551  9.536743e-07  7.367722e-06
4-61:4-4:4    -31.355026 -37.322055551  9.536743e-07  7.367722e-06
5-51:5-5:5    -31.355026 -37.322055551  9.536743e-07  7.367722e-06
5-a:1-26:4    -31.355026 -37.322055551  9.536743e-07  7.367722e-06
5-a:5-24:6    -31.355026 -37.322055551  9.536743e-07  7.367722e-06
6-1:1-20:6    -31.355026 -37.322055551  9.536743e-07  7.367722e-06
7-4-1:3-3:3   -31.355026 -37.322055551  9.536743e-07  7.367722e-06
1-3:5-18:4    -31.322592  37.386925340  9.536743e-07  7.367722e-06
3-13:6-13:3   -31.322592  37.386925340  9.536743e-07  7.367722e-06
3-15:5-18:3   -31.322592  37.386925340  9.536743e-07  7.367722e-06
4-4:2-21:2    -31.322592  37.386925340  9.536743e-07  7.367722e-06
4-61:5-18:6   -31.322592  37.386925340  9.536743e-07  7.367722e-06
2-5:6-19:6    -12.102242  -1.838409554  9.674891e-07  7.458462e-06
4-34:1-14:4   -12.102242  -1.838409554  9.674891e-07  7.458462e-06
3-33:3-10:4   -11.152179  -1.319628130  9.701935e-07  7.471319e-06
5-51:3-22:3   -12.174561  -1.879988657  1.041402e-06  8.011126e-06
3-23:4-17:5   -13.518687  -3.005519540  1.084394e-06  8.332956e-06
4-59:3-16:6   -11.702643  -1.590482040  1.102626e-06  8.464031e-06
1-8:3-10:5    -11.917625  -1.711788336  1.146754e-06  8.793410e-06
3-74:1-1:5    -12.822528   2.386797883  1.163556e-06  8.912763e-06
3-74:6-19:5   -12.332254  -1.977505163  1.168812e-06  8.943518e-06
4-4:6-13:4    -11.362812  -1.408875234  1.180338e-06  9.022138e-06
4-59:2-2:4     -8.353933   0.496731910  1.213613e-06  9.262705e-06
3-30:5-12:5   -12.404277   2.053374150  1.214381e-06  9.262705e-06
6-1:4-23:4    -12.720592  -2.261859293  1.220851e-06  9.302214e-06
3-21:2-15:6   -12.511676  -2.100676773  1.241628e-06  9.450535e-06
3-15:4-17:4   -12.045965  -1.776037693  1.396872e-06  1.062094e-05
6-1:2-8:5     -13.797215  -3.278538034  1.401175e-06  1.064243e-05
2-70:1-26:6   -11.800331   1.646557157  1.410078e-06  1.069878e-05
4-39:2-15:5   -11.039954  -1.247880377  1.470617e-06  1.114638e-05
1-46:5-12:6   -14.756906  -4.529081496  1.549721e-06  1.168451e-05
3-48:4-17:5   -14.756906  -4.529081496  1.549721e-06  1.168451e-05
3-48:6-19:5   -14.756906  -4.529081496  1.549721e-06  1.168451e-05
3-13:4-23:4   -14.726205   4.579442961  1.549721e-06  1.168451e-05
3-23:4-17:3   -14.726205   4.579442961  1.549721e-06  1.168451e-05
3-21:6-13:5   -11.869083  -1.660871368  1.584926e-06  1.193745e-05
3-43:3-22:6   -14.168467  -3.705959258  1.624227e-06  1.219523e-05
4-39:3-22:1   -14.168467  -3.705959258  1.624227e-06  1.219523e-05
5-a:2-21:5    -14.168467  -3.705959258  1.624227e-06  1.219523e-05
1-8:3-22:5    -13.141243  -2.590482040  1.636124e-06  1.225903e-05
3-23:3-9:5    -13.141243  -2.590482040  1.636124e-06  1.225903e-05
3-48:3-10:6   -10.806079  -1.143023063  1.720386e-06  1.287699e-05
3-48:6-13:5   -12.346539  -1.948936011  1.880962e-06  1.404307e-05
1-18:1-26:6   -11.766774  -1.590482040  1.899849e-06  1.404307e-05
1-18:5-5:1    -31.392027 -37.248054970  1.907349e-06  1.404307e-05
1-3:6-6:6     -31.392027 -37.248054970  1.907349e-06  1.404307e-05
1-46:4-4:5    -31.392027 -37.248054970  1.907349e-06  1.404307e-05
3-21:4-23:1   -31.392027 -37.248054970  1.907349e-06  1.404307e-05
3-23:4-4:6    -31.392027 -37.248054970  1.907349e-06  1.404307e-05
3-74:3-22:1   -31.392027 -37.248054970  1.907349e-06  1.404307e-05
4-34:7-27:6   -31.392027 -37.248054970  1.907349e-06  1.404307e-05
4-59:1-20:6   -31.392027 -37.248054970  1.907349e-06  1.404307e-05
4-59:5-12:1   -31.392027 -37.248054970  1.907349e-06  1.404307e-05
4-59:7-27:6   -31.392027 -37.248054970  1.907349e-06  1.404307e-05
5-a:1-1:6     -31.392027 -37.248054970  1.907349e-06  1.404307e-05
5-a:2-8:6     -31.392027 -37.248054970  1.907349e-06  1.404307e-05
6-1:5-12:3    -31.392027 -37.248054970  1.907349e-06  1.404307e-05
3-21:4-11:6   -31.357786  37.316536012  1.907349e-06  1.404307e-05
5-51:1-1:5    -13.541588  -2.959715850  1.941575e-06  1.428048e-05
3-23:6-6:6    -12.737565  -2.227911961  2.037770e-06  1.495748e-05
4-31:3-9:5    -12.737565  -2.227911961  2.037770e-06  1.495748e-05
3-33:6-6:4    -13.822528  -3.227911961  2.556015e-06  1.874238e-05
3-30:1-14:4   -12.187798   1.842477367  2.612848e-06  1.913964e-05
4-34:2-8:4     -9.981616   0.839202235  2.843569e-06  2.080857e-05
1-18:1-26:5   -11.176093  -1.271799605  2.872030e-06  2.099553e-05
4-4:3-16:4    -11.766774   1.579442961  2.879391e-06  2.102801e-05
3-49:2-21:4   -14.788971  -4.464951158  2.980232e-06  2.172044e-05
4-30-4:4-17:6 -14.788971  -4.464951158  2.980232e-06  2.172044e-05
3-64:6-13:5   -14.196758  -3.649375729  3.032386e-06  2.207822e-05
1-3:4-17:4    -12.448911  -1.975145890  3.183629e-06  2.315600e-05
3-74:3-10:4   -10.771259  -1.099495688  3.210892e-06  2.333076e-05
1-2:4-23:4    -12.875985  -2.290921758  3.305267e-06  2.396817e-05
1-69:3-3:3    -12.857723   2.316408555  3.305267e-06  2.396817e-05
4-59:5-24:6   -12.543044  -2.037941017  3.311885e-06  2.399203e-05
3-53:2-8:4    -12.628007   2.131983984  3.385686e-06  2.450017e-05
1-46:2-15:6   -12.754948  -2.193146543  3.388828e-06  2.450017e-05
3-21:1-7:4    -13.565241  -2.912410135  3.465451e-06  2.502903e-05
1-46:6-13:3   -31.431028 -37.170052458  3.814697e-06  2.717029e-05
1-69:4-4:6    -31.431028 -37.170052458  3.814697e-06  2.717029e-05
2-5:6-25:6    -31.431028 -37.170052458  3.814697e-06  2.717029e-05
2-70:5-12:4   -31.431028 -37.170052458  3.814697e-06  2.717029e-05
3-11:4-4:4    -31.431028 -37.170052458  3.814697e-06  2.717029e-05
3-49:5-5:6    -31.431028 -37.170052458  3.814697e-06  2.717029e-05
3-9:4-17:5    -31.431028 -37.170052458  3.814697e-06  2.717029e-05
4-31:1-1:5    -31.431028 -37.170052458  3.814697e-06  2.717029e-05
7-4-1:3-22:1  -31.431028 -37.170052458  3.814697e-06  2.717029e-05
7-4-1:5-24:5  -31.431028 -37.170052458  3.814697e-06  2.717029e-05
3-15:5-18:4   -31.394787  37.242535430  3.814697e-06  2.717029e-05
3-23:5-18:5   -31.394787  37.242535430  3.814697e-06  2.717029e-05
3-7:4-11:4    -31.394787  37.242535430  3.814697e-06  2.717029e-05
3-9:4-11:6    -31.394787  37.242535430  3.814697e-06  2.717029e-05
4-61:6-19:4   -10.229559  -0.904074276  3.840584e-06  2.732767e-05
1-46:6-19:6   -11.240913   1.291462198  4.004114e-06  2.846317e-05
1-18:3-16:5   -11.953401  -1.640235075  4.194042e-06  2.978390e-05
3-74:7-27:4   -13.357723  -2.683591445  4.255962e-06  3.019387e-05
4-39:3-9:4     -9.812369  -0.777797614  4.409922e-06  3.125537e-05
4-30-4:6-19:4 -12.278796   1.859550880  4.475225e-06  3.168705e-05
3-48:1-7:4    -13.848762  -3.175444541  4.649162e-06  3.288632e-05
4-59:3-16:4    -8.914588   0.562318783  4.799833e-06  3.391882e-05
6-1:3-22:6    -12.375985  -1.890042322  4.817523e-06  3.401049e-05
4-4:5-12:4    -13.182474  -2.508019880  4.873598e-06  3.437270e-05
4-39:3-16:6   -12.464424  -1.944118995  5.125629e-06  3.611489e-05
4-59:1-14:4   -12.084275  -1.699416412  5.268675e-06  3.708653e-05
3-53:4-23:4   -13.010282   2.396578904  5.299582e-06  3.726769e-05
3-49:6-13:4   -12.559255  -2.005519540  5.378318e-06  3.778452e-05
1-8:3-3:6     -12.894723  -2.253447053  5.539622e-06  3.884202e-05
2-5:3-22:6    -12.894723  -2.253447053  5.539622e-06  3.884202e-05
1-46:3-22:3   -14.226205  -3.590482040  5.647540e-06  3.952181e-05
1-46:4-23:4   -14.226205  -3.590482040  5.647540e-06  3.952181e-05
3-64:3-10:4   -11.904277  -1.590482040  5.656215e-06  3.954413e-05
1-3:4-23:5    -14.822528  -4.397836962  5.722046e-06  3.981130e-05
3-48:1-1:3    -14.822528  -4.397836962  5.722046e-06  3.981130e-05
3-7:1-7:5     -14.822528  -4.397836962  5.722046e-06  3.981130e-05
4-39:6-25:4   -14.822528  -4.397836962  5.722046e-06  3.981130e-05
4-59:3-22:1   -14.822528  -4.397836962  5.722046e-06  3.981130e-05
3-7:6-6:4     -11.013073  -1.164217286  5.815465e-06  4.042225e-05
1-18:2-21:5   -11.192488  -1.239009670  5.833040e-06  4.050535e-05
3-23:3-22:5   -11.130059  -1.211970417  5.876390e-06  4.076710e-05
3-72:3-22:4   -13.589696  -2.863500535  6.164890e-06  4.268638e-05
3-7:5-12:6    -13.589696  -2.863500535  6.164890e-06  4.268638e-05
4-31:1-26:4   -13.380624  -2.637787755  7.427530e-06  5.133043e-05
4-59:4-23:6   -13.380624  -2.637787755  7.427530e-06  5.133043e-05
1-18:6-13:4    -9.325553  -0.641707364  7.482021e-06  5.165748e-05
1-18:1-26:3   -31.472259 -37.087590298  7.629395e-06  5.183099e-05
1-2:4-23:5    -31.472259 -37.087590298  7.629395e-06  5.183099e-05
1-58:3-10:5   -31.472259 -37.087590298  7.629395e-06  5.183099e-05
1-8:5-5:4     -31.472259 -37.087590298  7.629395e-06  5.183099e-05
3-15:4-4:4    -31.472259 -37.087590298  7.629395e-06  5.183099e-05
3-48:6-13:1   -31.472259 -37.087590298  7.629395e-06  5.183099e-05
3-49:2-2:1    -31.472259 -37.087590298  7.629395e-06  5.183099e-05
3-9:5-5:6     -31.472259 -37.087590298  7.629395e-06  5.183099e-05
4-31:5-5:6    -31.472259 -37.087590298  7.629395e-06  5.183099e-05
4-39:4-4:6    -31.472259 -37.087590298  7.629395e-06  5.183099e-05
4-4:1-14:1    -31.472259 -37.087590298  7.629395e-06  5.183099e-05
4-59:5-5:3    -31.472259 -37.087590298  7.629395e-06  5.183099e-05
7-4-1:1-26:6  -31.472259 -37.087590298  7.629395e-06  5.183099e-05
2-5:4-11:4    -31.433788  37.164532918  7.629395e-06  5.183099e-05
3-23:4-11:4   -31.433788  37.164532918  7.629395e-06  5.183099e-05
3-66:4-11:4   -31.433788  37.164532918  7.629395e-06  5.183099e-05
6-1:2-21:1    -31.433788  37.164532918  7.629395e-06  5.183099e-05
3-30:6-6:4    -10.587949   0.994480460  7.655797e-06  5.196138e-05
3-7:6-19:5    -12.480279  -1.912410135  8.219664e-06  5.573597e-05
4-34:3-3:6    -11.138119  -1.195850752  8.288291e-06  5.614850e-05
1-69:6-6:6    -13.204008  -2.464951158  8.364585e-06  5.655903e-05
3-64:3-9:4    -13.204008  -2.464951158  8.364585e-06  5.655903e-05
1-46:3-9:5    -13.875985  -3.120996757  8.430332e-06  5.689685e-05
3-23:3-9:3    -13.875985  -3.120996757  8.430332e-06  5.689685e-05
4-39:7-27:5   -12.894723   2.242407974  9.247700e-06  6.212248e-05
1-2:3-22:3    -12.913960  -2.214972905  9.247700e-06  6.212248e-05
1-46:2-15:4   -12.913960  -2.214972905  9.247700e-06  6.212248e-05
3-30:4-17:6   -12.913960  -2.214972905  9.247700e-06  6.212248e-05
3-48:2-2:5    -12.913960  -2.214972905  9.247700e-06  6.212248e-05
3-30-3:1-1:4  -12.791023  -2.120996757  9.263546e-06  6.217099e-05
3-7:1-1:4     -11.978278  -1.590482040  9.775071e-06  6.554299e-05
1-69:3-10:3   -14.256906  -3.529081496  1.049042e-05  7.014372e-05
3-21:2-21:5   -14.256906  -3.529081496  1.049042e-05  7.014372e-05
4-30-2:2-2:4  -14.256906  -3.529081496  1.049042e-05  7.014372e-05
1-3:1-26:4    -10.919464  -1.094786878  1.068306e-05  7.129953e-05
4-34:2-2:5    -10.919464  -1.094786878  1.068306e-05  7.129953e-05
1-8:6-13:6    -13.615009  -2.812874462  1.092860e-05  7.279187e-05
1-24:1-26:5   -13.589696   2.852461456  1.092860e-05  7.279187e-05
1-46:5-12:5   -14.857723  -4.327447634  1.096725e-05  7.279187e-05
1-8:3-22:3    -14.857723  -4.327447634  1.096725e-05  7.279187e-05
2-5:3-16:3    -14.857723  -4.327447634  1.096725e-05  7.279187e-05
6-1:6-13:1    -14.857723  -4.327447634  1.096725e-05  7.279187e-05
3-7:6-19:6    -12.322528  -1.783127118  1.112302e-05  7.375782e-05
5-51:5-12:4   -11.624735  -1.392542663  1.182809e-05  7.836109e-05
1-69:5-12:6   -12.406686  -1.828641777  1.214671e-05  8.025066e-05
4-34:3-16:5   -12.406686  -1.828641777  1.214671e-05  8.025066e-05
1-8:3-16:6    -12.391172   1.848629594  1.214671e-05  8.025066e-05
1-3:3-16:5    -13.404277  -2.590482040  1.291349e-05  8.516048e-05
5-51:6-6:5    -13.404277  -2.590482040  1.291349e-05  8.516048e-05
1-3:2-21:6    -13.204008   2.453912079  1.429926e-05  9.395540e-05
3-33:2-2:3    -13.204008   2.453912079  1.429926e-05  9.395540e-05
1-18:6-6:6    -13.226205  -2.420557039  1.429926e-05  9.395540e-05
3-7:6-13:6    -13.226205  -2.420557039  1.429926e-05  9.395540e-05
3-15:6-13:6   -11.811873   1.489245152  1.465595e-05  9.621140e-05
1-69:3-9:6    -10.926714  -1.080287308  1.469425e-05  9.637504e-05
1-2:1-7:5     -31.515991 -37.000127457  1.525879e-05  9.864157e-05
3-11:5-5:5    -31.515991 -37.000127457  1.525879e-05  9.864157e-05
3-13:6-19:4   -31.515991 -37.000127457  1.525879e-05  9.864157e-05
3-33:3-16:6   -31.515991 -37.000127457  1.525879e-05  9.864157e-05
3-43:2-21:6   -31.515991 -37.000127457  1.525879e-05  9.864157e-05
3-64:5-5:6    -31.515991 -37.000127457  1.525879e-05  9.864157e-05
3-66:5-5:6    -31.515991 -37.000127457  1.525879e-05  9.864157e-05
3-72:1-1:6    -31.515991 -37.000127457  1.525879e-05  9.864157e-05
3-72:3-9:4    -31.515991 -37.000127457  1.525879e-05  9.864157e-05
4-30-2:5-5:4  -31.515991 -37.000127457  1.525879e-05  9.864157e-05
4-59:5-5:1    -31.515991 -37.000127457  1.525879e-05  9.864157e-05
7-4-1:1-1:5   -31.515991 -37.000127457  1.525879e-05  9.864157e-05
1-58:6-25:4   -31.475019  37.082070758  1.525879e-05  9.864157e-05
3-11:5-18:4   -31.475019  37.082070758  1.525879e-05  9.864157e-05
3-53:5-12:2   -31.475019  37.082070758  1.525879e-05  9.864157e-05
5-51:5-18:4   -31.475019  37.082070758  1.525879e-05  9.864157e-05
3-11:6-6:4    -12.257886  -1.713338788  1.571703e-05  1.015129e-04
3-33:6-19:4   -12.056280  -1.590482040  1.691362e-05  1.091436e-04
4-b:3-10:4    -10.163822   0.818323505  1.892235e-05  1.219967e-04
6-1:2-8:4     -12.406686   1.817602698  1.916779e-05  1.233584e-04
4-59:1-20:4   -12.422540  -1.796932918  1.916779e-05  1.233584e-04
3-21:6-13:1   -13.641243  -2.760407042  1.930119e-05  1.239956e-04
3-64:2-21:4   -13.641243  -2.760407042  1.930119e-05  1.239956e-04
3-23:1-7:5    -14.288971  -3.464951158  1.943111e-05  1.246081e-04
5-a:6-6:4     -14.288971  -3.464951158  1.943111e-05  1.246081e-04
4-39:4-17:5   -12.513073  -1.846821793  2.087657e-05  1.334774e-04
2-26:6-6:4    -14.857723   4.316408555  2.098083e-05  1.334774e-04
3-21:3-9:3    -14.894723  -4.253447053  2.098083e-05  1.334774e-04
3-72:3-10:4   -14.894723  -4.253447053  2.098083e-05  1.334774e-04
3-72:6-13:4   -14.894723  -4.253447053  2.098083e-05  1.334774e-04
3-72:6-19:4   -14.894723  -4.253447053  2.098083e-05  1.334774e-04
3-73:3-10:4   -14.894723  -4.253447053  2.098083e-05  1.334774e-04
3-7:1-7:3     -14.894723  -4.253447053  2.098083e-05  1.334774e-04
4-31:6-13:6   -14.894723  -4.253447053  2.098083e-05  1.334774e-04
3-48:6-13:6   -11.835525  -1.452978516  2.180657e-05  1.386083e-04
3-64:2-15:4   -13.404277   2.579442961  2.236152e-05  1.418854e-04
6-1:5-12:5    -13.428732  -2.541572440  2.236152e-05  1.418854e-04
4-31:1-14:4   -11.991045   1.553907869  2.242964e-05  1.421925e-04
1-46:4-17:4   -12.610195  -1.903639925  2.247559e-05  1.423586e-04
3-74:2-15:4   -11.293081  -1.198164617  2.332238e-05  1.475924e-04
3-74:1-14:4   -12.715021  -1.968993663  2.386133e-05  1.507384e-04
4-61:4-17:6   -12.715021  -1.968993663  2.386133e-05  1.507384e-04
1-69:6-6:4    -13.249107  -2.374753349  2.434256e-05  1.535093e-04
3-23:3-3:3    -13.249107  -2.374753349  2.434256e-05  1.535093e-04
3-9:2-2:4     -12.272760  -1.683591445  2.436457e-05  1.535138e-04
3-33:3-16:4   -12.809760   2.072482972  2.490403e-05  1.567758e-04
3-48:6-6:3    -13.071278   2.274588380  2.532080e-05  1.592603e-04
3-15:5-24:4   -12.954045  -2.134802556  2.544860e-05  1.599246e-04
1-69:4-17:4   -12.069764  -1.563514993  2.568720e-05  1.612834e-04
3-21:4-17:4   -11.560747  -1.306689074  2.640245e-05  1.656300e-04
4-4:2-21:4    -11.470329   1.277414424  2.717641e-05  1.701381e-04
5-51:3-16:4   -12.353228  -1.721726574  2.719188e-05  1.701381e-04
1-69:1-7:6    -12.337715   1.741714390  2.719188e-05  1.701381e-04
1-2:3-10:3    -13.933724  -3.005519540  2.744049e-05  1.710995e-04
1-8:6-6:6     -13.933724  -3.005519540  2.744049e-05  1.710995e-04
3-23:5-24:5   -13.933724  -3.005519540  2.744049e-05  1.710995e-04
3-66:3-16:5   -13.933724  -3.005519540  2.744049e-05  1.710995e-04
1-18:3-22:4    -8.046433  -0.380756031  2.884807e-05  1.797208e-04
1-69:3-10:5    -9.751900   0.690327067  2.987786e-05  1.857861e-04
1-46:5-18:3   -31.518750  36.994607917  3.051758e-05  1.857861e-04
3-13:4-11:6   -31.518750  36.994607917  3.051758e-05  1.857861e-04
3-74:4-11:6   -31.518750  36.994607917  3.051758e-05  1.857861e-04
1-24:1-26:6   -31.562545 -36.907018052  3.051758e-05  1.857861e-04
1-2:5-5:5     -31.562545 -36.907018052  3.051758e-05  1.857861e-04
1-46:4-4:6    -31.562545 -36.907018052  3.051758e-05  1.857861e-04
1-46:5-5:1    -31.562545 -36.907018052  3.051758e-05  1.857861e-04
1-69:6-25:4   -31.562545 -36.907018052  3.051758e-05  1.857861e-04
1-8:1-26:3    -31.562545 -36.907018052  3.051758e-05  1.857861e-04
3-23:5-12:1   -31.562545 -36.907018052  3.051758e-05  1.857861e-04
3-30:5-5:5    -31.562545 -36.907018052  3.051758e-05  1.857861e-04
3-48:3-9:3    -31.562545 -36.907018052  3.051758e-05  1.857861e-04
3-48:5-5:5    -31.562545 -36.907018052  3.051758e-05  1.857861e-04
3-74:5-5:5    -31.562545 -36.907018052  3.051758e-05  1.857861e-04
3-7:2-21:3    -31.562545 -36.907018052  3.051758e-05  1.857861e-04
3-7:4-4:5     -31.562545 -36.907018052  3.051758e-05  1.857861e-04
4-31:5-5:5    -31.562545 -36.907018052  3.051758e-05  1.857861e-04
4-34:1-26:1   -31.562545 -36.907018052  3.051758e-05  1.857861e-04
4-39:6-25:5   -31.562545 -36.907018052  3.051758e-05  1.857861e-04
4-4:5-5:5     -31.562545 -36.907018052  3.051758e-05  1.857861e-04
5-51:2-8:3    -31.562545 -36.907018052  3.051758e-05  1.857861e-04
5-a:5-5:4     -31.562545 -36.907018052  3.051758e-05  1.857861e-04
7-4-1:1-14:4  -31.562545 -36.907018052  3.051758e-05  1.857861e-04
7-4-1:4-17:4  -31.562545 -36.907018052  3.051758e-05  1.857861e-04
7-4-1:4-23:6  -31.562545 -36.907018052  3.051758e-05  1.857861e-04
7-4-1:6-6:3   -31.562545 -36.907018052  3.051758e-05  1.857861e-04
1-18:1-14:6   -11.835525   1.441939437  3.231713e-05  1.965754e-04
3-21:3-3:5    -12.530047  -1.812874462  3.305376e-05  2.008866e-04
4-31:2-8:4    -12.196758   1.638336650  3.328235e-05  2.019353e-04
3-15:2-15:4   -12.211332  -1.620229384  3.328235e-05  2.019353e-04
4-61:2-2:6    -12.017279  -1.512479528  3.376814e-05  2.047105e-04
3-23:3-10:1   -14.322528  -3.397836962  3.588200e-05  2.167958e-04
3-43:2-15:4   -14.322528  -3.397836962  3.588200e-05  2.167958e-04
3-43:6-6:4    -14.322528  -3.397836962  3.588200e-05  2.167958e-04
4-61:6-6:6    -14.322528  -3.397836962  3.588200e-05  2.167958e-04
3-49:3-22:4   -11.906083  -1.446092131  3.761513e-05  2.270769e-04
5-51:3-10:5   -11.571278  -1.285627459  3.803795e-05  2.294373e-04
4-39:2-8:6    -13.454045  -2.490946367  3.855815e-05  2.321864e-04
4-39:4-23:5   -13.454045  -2.490946367  3.855815e-05  2.321864e-04
1-18:3-9:3    -14.933724  -4.175444541  4.005432e-05  2.401926e-04
3-21:2-21:3   -14.933724  -4.175444541  4.005432e-05  2.401926e-04
3-64:3-3:6    -14.933724  -4.175444541  4.005432e-05  2.401926e-04
4-39:6-13:1   -14.933724  -4.175444541  4.005432e-05  2.401926e-04
4-39:6-25:6   -14.933724  -4.175444541  4.005432e-05  2.401926e-04
1-18:2-8:6    -12.848762  -2.005519540  4.056036e-05  2.430250e-04
4-61:3-10:1   -13.272760  -2.327447634  4.125759e-05  2.467923e-04
3-7:3-16:3    -13.249107   2.363714270  4.125759e-05  2.467923e-04
3-48:5-24:6   -12.974955  -2.092982381  4.193416e-05  2.502164e-04
3-66:1-26:4   -12.974955  -2.092982381  4.193416e-05  2.502164e-04
6-1:1-14:5    -12.974955  -2.092982381  4.193416e-05  2.502164e-04
1-18:6-19:1   -13.115009  -2.198164617  4.227702e-05  2.520536e-04
4-31:4-17:4   -11.708119  -1.338943273  4.321521e-05  2.574341e-04
1-18:6-13:1   -12.455334  -1.731344576  4.710438e-05  2.801389e-04
1-3:3-3:6     -12.455334  -1.731344576  4.710438e-05  2.801389e-04
6-1:3-16:4    -10.548071   0.890975885  4.880345e-05  2.900044e-04
5-a:2-2:4     -12.226205  -1.590482040  5.084767e-05  3.019028e-04
6-1:3-3:6     -11.215947  -1.115144031  5.267331e-05  3.124849e-04
6-1:3-10:5    -11.281834  -1.139375286  5.400451e-05  3.201188e-04
1-3:3-10:4    -10.699016  -0.928898258  5.562337e-05  3.294439e-04
3-7:3-3:6     -12.646270  -1.831490140  5.703812e-05  3.369924e-04
1-24:3-16:6   -12.628007   1.856976937  5.703812e-05  3.369924e-04
4-30-2:3-22:5 -12.628007   1.856976937  5.703812e-05  3.369924e-04
4-30-4:2-21:4 -12.083504   1.524995177  5.849547e-05  3.453197e-04
1-46:4-11:4   -31.565305  36.901498513  6.103516e-05  3.550778e-04
3-74:5-18:4   -31.565305  36.901498513  6.103516e-05  3.550778e-04
1-2:3-10:1    -31.612313 -36.807482379  6.103516e-05  3.550778e-04
1-2:6-19:3    -31.612313 -36.807482379  6.103516e-05  3.550778e-04
1-69:3-16:3   -31.612313 -36.807482379  6.103516e-05  3.550778e-04
1-8:3-10:3    -31.612313 -36.807482379  6.103516e-05  3.550778e-04
2-5:2-2:1     -31.612313 -36.807482379  6.103516e-05  3.550778e-04
2-5:5-24:1    -31.612313 -36.807482379  6.103516e-05  3.550778e-04
3-23:4-4:5    -31.612313 -36.807482379  6.103516e-05  3.550778e-04
3-30:4-4:4    -31.612313 -36.807482379  6.103516e-05  3.550778e-04
3-43:1-1:4    -31.612313 -36.807482379  6.103516e-05  3.550778e-04
3-66:4-4:6    -31.612313 -36.807482379  6.103516e-05  3.550778e-04
4-31:4-4:4    -31.612313 -36.807482379  6.103516e-05  3.550778e-04
4-39:1-26:1   -31.612313 -36.807482379  6.103516e-05  3.550778e-04
5-51:7-27:5   -31.612313 -36.807482379  6.103516e-05  3.550778e-04
5-a:4-4:3     -31.612313 -36.807482379  6.103516e-05  3.550778e-04
7-4-1:1-7:4   -31.612313 -36.807482379  6.103516e-05  3.550778e-04
7-4-1:4-17:6  -31.612313 -36.807482379  6.103516e-05  3.550778e-04
3-7:1-26:6    -12.752996  -1.893044810  6.169641e-05  3.583463e-04
3-7:4-17:6    -12.752996  -1.893044810  6.169641e-05  3.583463e-04
3-21:2-8:4    -11.630059  -1.272999850  6.467045e-05  3.753177e-04
1-2:6-19:6    -12.385293  -1.657596236  6.530630e-05  3.783986e-04
3-48:2-8:4    -12.385293  -1.657596236  6.530630e-05  3.783986e-04
2-5:2-2:3     -14.357723  -3.327447634  6.604195e-05  3.820468e-04
5-51:4-17:3   -14.357723  -3.327447634  6.604195e-05  3.820468e-04
3-11:3-22:2   -13.454045   2.479907288  6.618770e-05  3.825829e-04
3-21:6-19:6   -12.996489  -2.049913659  6.877111e-05  3.971973e-04
3-21:6-6:6    -13.297215  -2.278538034  6.960169e-05  4.016725e-04
4-61:2-2:5    -11.872526  -1.378977935  7.010574e-05  4.039346e-04
6-1:3-9:6     -11.872526  -1.378977935  7.010574e-05  4.039346e-04
3-49:6-19:4   -13.137911  -2.152360928  7.025478e-05  4.044700e-04
4-61:3-9:4    -11.018863  -1.021461083  7.306833e-05  4.203324e-04
1-3:1-26:3    -14.974955  -4.092982381  7.629395e-05  4.385381e-04
3-53:3-10:6   -11.679827  -1.282359745  7.657073e-05  4.397783e-04
3-33:2-15:6   -12.547429   1.767069964  8.171335e-05  4.689409e-04
4-34:5-12:5   -10.995125  -1.005519540  8.273711e-05  4.744384e-04
4-4:6-19:5    -11.827915  -1.339938579  8.715479e-05  4.993734e-04
3-7:6-19:4     -9.529823  -0.603597540  8.763996e-05  5.016232e-04
4-4:1-26:4    -12.111796  -1.479450728  8.768662e-05  5.016232e-04
1-2:2-15:5    -13.996489  -2.879988657  8.797646e-05  5.020857e-04
3-23:1-26:3   -13.996489  -2.879988657  8.797646e-05  5.020857e-04
4-4:3-9:6     -13.996489  -2.879988657  8.797646e-05  5.020857e-04
1-69:2-15:6   -11.330081  -1.124164036  8.980220e-05  5.120999e-04
1-3:2-2:6     -11.731390  -1.292400687  9.060799e-05  5.162865e-04
1-18:4-23:6   -11.993762  -1.411511899  9.612987e-05  5.473176e-04
1-3:3-3:5     -12.772760  -1.853516446  9.848878e-05  5.594225e-04
1-69:1-7:4    -12.772760  -1.853516446  9.848878e-05  5.594225e-04
1-18:1-26:1   -12.752996   1.882005731  9.848878e-05  5.594225e-04
1-46:3-9:6    -12.401877  -1.624429372  1.004967e-04  5.703781e-04
3-53:6-6:4    -12.167600   1.521727463  1.014771e-04  5.754895e-04
3-43:2-2:4    -13.726205  -2.590482040  1.037158e-04  5.872612e-04
3-30-3:6-6:6  -13.696758   2.638336650  1.037158e-04  5.872612e-04
3-15:3-10:5   -13.018687  -2.005519540  1.122214e-04  6.339279e-04
3-48:1-1:5    -13.018687  -2.005519540  1.122214e-04  6.339279e-04
3-15:4-17:5   -12.996489   2.038874580  1.122214e-04  6.339279e-04
1-69:1-14:6   -13.507503  -2.384031163  1.130742e-04  6.372469e-04
3-23:1-1:6    -13.507503  -2.384031163  1.130742e-04  6.372469e-04
3-53:2-8:6    -13.480279   2.427439868  1.130742e-04  6.372469e-04
2-70:2-15:4   -13.322528  -2.227911961  1.168419e-04  6.574521e-04
3-73:3-22:4   -13.322528  -2.227911961  1.168419e-04  6.574521e-04
5-a:3-10:6    -10.668033   0.882005731  1.182183e-04  6.646784e-04
3-20:3-9:4    -14.357723   3.316408555  1.211166e-04  6.696216e-04
3-13:3-22:4   -14.394723  -3.253447053  1.211166e-04  6.696216e-04
3-23:4-23:3   -14.394723  -3.253447053  1.211166e-04  6.696216e-04
1-2:4-4:5     -31.665771 -36.700567175  1.220703e-04  6.696216e-04
1-2:7-27:5    -31.665771 -36.700567175  1.220703e-04  6.696216e-04
1-46:1-26:3   -31.665771 -36.700567175  1.220703e-04  6.696216e-04
1-46:5-5:5    -31.665771 -36.700567175  1.220703e-04  6.696216e-04
1-69:6-25:5   -31.665771 -36.700567175  1.220703e-04  6.696216e-04
2-5:5-12:1    -31.665771 -36.700567175  1.220703e-04  6.696216e-04
2-5:5-5:3     -31.665771 -36.700567175  1.220703e-04  6.696216e-04
2-70:4-4:4    -31.665771 -36.700567175  1.220703e-04  6.696216e-04
2-70:6-25:4   -31.665771 -36.700567175  1.220703e-04  6.696216e-04
3-11:4-4:6    -31.665771 -36.700567175  1.220703e-04  6.696216e-04
3-11:5-5:3    -31.665771 -36.700567175  1.220703e-04  6.696216e-04
3-13:2-8:6    -31.665771 -36.700567175  1.220703e-04  6.696216e-04
3-20:3-10:3   -31.665771 -36.700567175  1.220703e-04  6.696216e-04
3-21:4-4:5    -31.665771 -36.700567175  1.220703e-04  6.696216e-04
3-30:5-12:1   -31.665771 -36.700567175  1.220703e-04  6.696216e-04
3-48:4-4:5    -31.665771 -36.700567175  1.220703e-04  6.696216e-04
3-48:4-4:6    -31.665771 -36.700567175  1.220703e-04  6.696216e-04
3-64:1-7:4    -31.665771 -36.700567175  1.220703e-04  6.696216e-04
3-66:4-23:6   -31.665771 -36.700567175  1.220703e-04  6.696216e-04
3-73:2-2:4    -31.665771 -36.700567175  1.220703e-04  6.696216e-04
3-73:5-5:4    -31.665771 -36.700567175  1.220703e-04  6.696216e-04
3-74:5-5:1    -31.665771 -36.700567175  1.220703e-04  6.696216e-04
4-34:6-13:3   -31.665771 -36.700567175  1.220703e-04  6.696216e-04
6-1:4-23:5    -31.665771 -36.700567175  1.220703e-04  6.696216e-04
7-4-1:1-7:6   -31.665771 -36.700567175  1.220703e-04  6.696216e-04
7-4-1:2-21:6  -31.665771 -36.700567175  1.220703e-04  6.696216e-04
7-4-1:6-13:1  -31.665771 -36.700567175  1.220703e-04  6.696216e-04
1-69:4-11:1   -31.615073  36.801962839  1.220703e-04  6.696216e-04
3-73:1-7:3    -31.615073  36.801962839  1.220703e-04  6.696216e-04
3-21:3-3:6    -10.777787   0.913560465  1.258254e-04  6.896952e-04
4-61:3-22:6   -12.111796   1.468411649  1.308388e-04  7.166305e-04
3-74:2-8:4    -11.652603  -1.227911961  1.321633e-04  7.231090e-04
3-48:2-15:4   -11.567499  -1.191932664  1.322222e-04  7.231090e-04
1-2:2-21:4    -12.335525  -1.558060563  1.345141e-04  7.350853e-04
3-30-3:6-19:4 -11.993762   1.400472820  1.416371e-04  7.734243e-04
1-69:7-27:5   -15.018687  -4.005519540  1.449585e-04  7.873857e-04
3-15:4-23:6   -15.018687  -4.005519540  1.449585e-04  7.873857e-04
3-43:1-7:4    -15.018687  -4.005519540  1.449585e-04  7.873857e-04
3-48:6-25:6   -15.018687  -4.005519540  1.449585e-04  7.873857e-04
3-73:6-13:4   -15.018687  -4.005519540  1.449585e-04  7.873857e-04
3-7:3-22:1    -15.018687  -4.005519540  1.449585e-04  7.873857e-04
3-9:3-22:6    -15.018687  -4.005519540  1.449585e-04  7.873857e-04
4-31:2-21:4   -12.197661  -1.472645550  1.521066e-04  8.255905e-04
3-30:2-21:6   -12.401877   1.613390293  1.538890e-04  8.340091e-04
3-49:2-15:6   -12.401877   1.613390293  1.538890e-04  8.340091e-04
3-9:5-12:4    -12.793081  -1.812874462  1.564172e-04  8.463684e-04
1-3:1-1:4     -14.030047  -2.812874462  1.565218e-04  8.463684e-04
3-43:2-21:4   -14.030047  -2.812874462  1.565218e-04  8.463684e-04
3-30:5-12:4   -11.187798  -1.023441448  1.798458e-04  9.696383e-04
1-18:7-27:4   -13.756906  -2.529081496  1.799911e-04  9.696383e-04
3-48:4-23:6   -13.756906  -2.529081496  1.799911e-04  9.696383e-04
4-59:4-17:1   -13.756906  -2.529081496  1.799911e-04  9.696383e-04
6-1:1-20:4    -13.756906  -2.529081496  1.799911e-04  9.696383e-04
6-1:6-6:4     -10.142496  -0.710776274  1.859065e-04  1.000757e-03
3-23:6-25:4   -11.664145  -1.204828348  1.877558e-04  1.009958e-03
1-3:4-23:4    -13.186019  -2.056145613  1.910764e-04  1.026288e-03
3-33:3-22:6   -13.186019  -2.056145613  1.910764e-04  1.026288e-03
1-2:2-21:6    -13.535794  -2.327447634  1.921952e-04  1.030761e-03
1-3:3-16:6    -13.535794  -2.327447634  1.921952e-04  1.030761e-03
4-31:3-3:5    -13.348762  -2.175444541  1.951256e-04  1.044922e-03
6-1:3-3:5     -13.348762  -2.175444541  1.951256e-04  1.044922e-03
4-39:2-15:6   -12.352109  -1.524893699  2.037219e-04  1.090146e-03
3-74:4-23:4   -11.389993  -1.087981700  2.063747e-04  1.103523e-03
1-2:6-13:1    -14.433724  -3.175444541  2.212524e-04  1.176965e-03
3-21:3-10:3   -14.433724  -3.175444541  2.212524e-04  1.176965e-03
3-72:2-2:4    -14.433724  -3.175444541  2.212524e-04  1.176965e-03
4-34:7-27:4   -14.433724  -3.175444541  2.212524e-04  1.176965e-03
4-39:6-13:3   -14.433724  -3.175444541  2.212524e-04  1.176965e-03
4-61:1-1:5    -14.433724  -3.175444541  2.212524e-04  1.176965e-03
5-a:3-9:4     -14.433724  -3.175444541  2.212524e-04  1.176965e-03
2-70:6-6:6    -11.797215   1.267498955  2.219640e-04  1.179880e-03
1-24:2-15:5   -12.684244   1.744502207  2.222450e-04  1.180502e-03
4-59:3-22:6    -9.985306   0.660362957  2.401368e-04  1.266930e-03
5-51:3-22:6    -9.407440   0.537273507  2.437216e-04  1.266930e-03
1-18:3-3:4     -9.750867  -0.609590863  2.438350e-04  1.266930e-03
1-18:6-6:1    -31.723509 -36.585089957  2.441406e-04  1.266930e-03
1-58:7-27:6   -31.723509 -36.585089957  2.441406e-04  1.266930e-03
1-8:5-5:6     -31.723509 -36.585089957  2.441406e-04  1.266930e-03
2-5:7-27:6    -31.723509 -36.585089957  2.441406e-04  1.266930e-03
3-11:6-6:5    -31.723509 -36.585089957  2.441406e-04  1.266930e-03
3-13:3-16:6   -31.723509 -36.585089957  2.441406e-04  1.266930e-03
3-15:2-2:1    -31.723509 -36.585089957  2.441406e-04  1.266930e-03
3-23:4-4:1    -31.723509 -36.585089957  2.441406e-04  1.266930e-03
3-33:4-4:5    -31.723509 -36.585089957  2.441406e-04  1.266930e-03
3-33:4-4:6    -31.723509 -36.585089957  2.441406e-04  1.266930e-03
3-33:5-5:6    -31.723509 -36.585089957  2.441406e-04  1.266930e-03
3-43:5-24:6   -31.723509 -36.585089957  2.441406e-04  1.266930e-03
3-48:5-5:3    -31.723509 -36.585089957  2.441406e-04  1.266930e-03
3-72:6-6:4    -31.723509 -36.585089957  2.441406e-04  1.266930e-03
3-7:4-4:6     -31.723509 -36.585089957  2.441406e-04  1.266930e-03
4-30-4:5-5:6  -31.723509 -36.585089957  2.441406e-04  1.266930e-03
4-34:1-7:6    -31.723509 -36.585089957  2.441406e-04  1.266930e-03
4-34:4-4:6    -31.723509 -36.585089957  2.441406e-04  1.266930e-03
4-34:6-13:1   -31.723509 -36.585089957  2.441406e-04  1.266930e-03
4-61:2-8:2    -31.723509 -36.585089957  2.441406e-04  1.266930e-03
4-61:4-4:5    -31.723509 -36.585089957  2.441406e-04  1.266930e-03
7-4-1:1-14:5  -31.723509 -36.585089957  2.441406e-04  1.266930e-03
7-4-1:4-23:5  -31.723509 -36.585089957  2.441406e-04  1.266930e-03
1-18:4-11:3   -31.668530  36.695047635  2.441406e-04  1.266930e-03
3-11:4-11:6   -31.668530  36.695047635  2.441406e-04  1.266930e-03
3-72:1-14:3   -31.668530  36.695047635  2.441406e-04  1.266930e-03
4-39:5-18:5   -31.668530  36.695047635  2.441406e-04  1.266930e-03
4-b:2-8:3     -31.668530  36.695047635  2.441406e-04  1.266930e-03
4-b:5-24:6    -31.668530  36.695047635  2.441406e-04  1.266930e-03
3-30-3:3-10:4 -12.813991  -1.771054286  2.470878e-04  1.281301e-03
2-5:5-12:5    -11.675874  -1.181369375  2.655853e-04  1.376232e-03
3-48:3-3:6    -11.767768  -1.219644345  2.664511e-04  1.379727e-03
3-53:3-10:5   -12.507503   1.615968837  2.685401e-04  1.389546e-03
4-4:2-2:6     -12.933724  -1.835594538  2.715392e-04  1.404057e-03
1-2:1-7:6     -15.065241  -3.912410135  2.746582e-04  1.411074e-03
1-2:2-2:1     -15.065241  -3.912410135  2.746582e-04  1.411074e-03
1-46:4-23:5   -15.065241  -3.912410135  2.746582e-04  1.411074e-03
3-23:7-27:5   -15.065241  -3.912410135  2.746582e-04  1.411074e-03
3-43:1-26:6   -15.065241  -3.912410135  2.746582e-04  1.411074e-03
3-48:2-2:3    -15.065241  -3.912410135  2.746582e-04  1.411074e-03
3-48:3-22:1   -15.065241  -3.912410135  2.746582e-04  1.411074e-03
3-7:1-14:6    -15.065241  -3.912410135  2.746582e-04  1.411074e-03
4-39:2-15:1   -15.065241  -3.912410135  2.746582e-04  1.411074e-03
4-b:1-1:5     -14.030047   2.801835383  2.771616e-04  1.417871e-03
1-3:3-10:1    -14.065241  -2.742485134  2.771616e-04  1.417871e-03
2-5:4-17:6    -14.065241  -2.742485134  2.771616e-04  1.417871e-03
3-64:4-23:4   -14.065241  -2.742485134  2.771616e-04  1.417871e-03
4-59:2-15:3   -14.065241  -2.742485134  2.771616e-04  1.417871e-03
6-1:1-1:3     -14.065241  -2.742485134  2.771616e-04  1.417871e-03
5-51:3-3:5    -12.369083  -1.490946367  3.069470e-04  1.569131e-03
1-24:1-1:4    -13.788971  -2.464951158  3.107488e-04  1.584072e-03
1-2:4-23:6    -13.788971  -2.464951158  3.107488e-04  1.584072e-03
4-39:7-27:4   -13.788971  -2.464951158  3.107488e-04  1.584072e-03
5-a:5-24:4    -13.788971  -2.464951158  3.107488e-04  1.584072e-03
3-11:2-15:4   -11.727145  -1.187722871  3.169993e-04  1.614792e-03
5-a:6-19:4    -13.375985  -2.120996757  3.240635e-04  1.649611e-03
1-69:1-26:3   -13.565241  -2.268553945  3.249142e-04  1.651609e-03
4-30-4:4-23:4 -13.535794   2.316408555  3.249142e-04  1.651609e-03
1-18:5-24:6   -12.454045  -1.520092712  3.552811e-04  1.804698e-03
3-33:3-3:4    -11.589696   1.136499465  3.657957e-04  1.856799e-03
3-33:3-9:4    -11.986315  -1.285627459  3.713401e-04  1.882292e-03
3-74:3-3:6    -11.986315  -1.285627459  3.713401e-04  1.882292e-03
1-3:1-26:6    -11.866226   1.252278218  3.777920e-04  1.913651e-03
4-39:3-3:4    -10.144380  -0.675814094  3.855216e-04  1.951432e-03
1-2:2-15:4    -11.410314  -1.047339715  3.907000e-04  1.976257e-03
4-34:2-2:4    -10.246084  -0.698195858  3.991169e-04  2.017416e-03
1-46:1-7:4    -14.474955  -3.092982381  4.024506e-04  2.024329e-03
1-69:6-13:3   -14.474955  -3.092982381  4.024506e-04  2.024329e-03
3-21:1-1:5    -14.474955  -3.092982381  4.024506e-04  2.024329e-03
3-7:4-17:5    -14.474955  -3.092982381  4.024506e-04  2.024329e-03
3-7:5-24:6    -14.474955  -3.092982381  4.024506e-04  2.024329e-03
4-30-2:1-26:5 -14.474955  -3.092982381  4.024506e-04  2.024329e-03
4-30-2:2-15:5 -14.474955  -3.092982381  4.024506e-04  2.024329e-03
3-23:6-19:6   -11.485642  -1.071608730  4.087772e-04  2.054718e-03
4-4:3-10:6    -11.565241  -1.098628944  4.247927e-04  2.133732e-03
3-21:1-26:1   -12.933724   1.824555459  4.308570e-04  2.161181e-03
3-30-3:5-12:4 -12.933724   1.824555459  4.308570e-04  2.161181e-03
3-74:4-17:4   -11.649640  -1.128901955  4.379222e-04  2.195093e-03
4-34:6-13:5   -10.912894  -0.872253009  4.464312e-04  2.236189e-03
4-59:4-23:4    -9.564772   0.542491825  4.611940e-04  2.308532e-03
3-53:3-3:4    -12.641243  -1.590482040  4.697573e-04  2.349765e-03
3-33:3-22:3   -13.065241   1.901371056  4.719867e-04  2.359279e-03
1-3:4-11:5    -31.726269  36.579570418  4.882813e-04  2.378062e-03
3-15:4-11:4   -31.726269  36.579570418  4.882813e-04  2.378062e-03
3-49:5-18:4   -31.726269  36.579570418  4.882813e-04  2.378062e-03
3-53:1-14:5   -31.726269  36.579570418  4.882813e-04  2.378062e-03
3-66:5-18:4   -31.726269  36.579570418  4.882813e-04  2.378062e-03
4-b:1-20:5    -31.726269  36.579570418  4.882813e-04  2.378062e-03
5-51:4-11:6   -31.726269  36.579570418  4.882813e-04  2.378062e-03
6-1:5-18:4    -31.726269  36.579570418  4.882813e-04  2.378062e-03
1-2:6-6:1     -31.786275 -36.459559075  4.882813e-04  2.378062e-03
1-2:7-27:4    -31.786275 -36.459559075  4.882813e-04  2.378062e-03
1-3:5-5:6     -31.786275 -36.459559075  4.882813e-04  2.378062e-03
1-46:6-25:4   -31.786275 -36.459559075  4.882813e-04  2.378062e-03
1-69:4-4:4    -31.786275 -36.459559075  4.882813e-04  2.378062e-03
3-11:2-2:3    -31.786275 -36.459559075  4.882813e-04  2.378062e-03
3-21:1-14:6   -31.786275 -36.459559075  4.882813e-04  2.378062e-03
3-21:7-27:5   -31.786275 -36.459559075  4.882813e-04  2.378062e-03
3-23:4-17:1   -31.786275 -36.459559075  4.882813e-04  2.378062e-03
3-30-3:5-5:6  -31.786275 -36.459559075  4.882813e-04  2.378062e-03
3-43:6-19:5   -31.786275 -36.459559075  4.882813e-04  2.378062e-03
3-48:2-8:1    -31.786275 -36.459559075  4.882813e-04  2.378062e-03
3-49:3-10:5   -31.786275 -36.459559075  4.882813e-04  2.378062e-03
3-49:5-12:6   -31.786275 -36.459559075  4.882813e-04  2.378062e-03
3-72:5-5:4    -31.786275 -36.459559075  4.882813e-04  2.378062e-03
3-73:5-24:4   -31.786275 -36.459559075  4.882813e-04  2.378062e-03
3-74:7-27:6   -31.786275 -36.459559075  4.882813e-04  2.378062e-03
3-h:6-13:6    -31.786275 -36.459559075  4.882813e-04  2.378062e-03
4-31:1-26:6   -31.786275 -36.459559075  4.882813e-04  2.378062e-03
4-31:4-4:5    -31.786275 -36.459559075  4.882813e-04  2.378062e-03
4-34:5-12:3   -31.786275 -36.459559075  4.882813e-04  2.378062e-03
4-61:4-4:6    -31.786275 -36.459559075  4.882813e-04  2.378062e-03
4-b:4-4:5     -31.786275 -36.459559075  4.882813e-04  2.378062e-03
6-1:4-4:5     -31.786275 -36.459559075  4.882813e-04  2.378062e-03
7-4-1:1-1:3   -31.786275 -36.459559075  4.882813e-04  2.378062e-03
7-4-1:6-19:6  -31.786275 -36.459559075  4.882813e-04  2.378062e-03
1-3:1-14:4    -14.102242  -2.668484552  4.882813e-04  2.378062e-03
3-21:5-24:5   -14.102242  -2.668484552  4.882813e-04  2.378062e-03
3-23:6-13:3   -14.102242  -2.668484552  4.882813e-04  2.378062e-03
3-43:5-24:4   -14.102242  -2.668484552  4.882813e-04  2.378062e-03
1-24:6-13:4   -12.229029   1.398870716  4.970916e-04  2.419336e-03
3-7:1-14:5    -13.211332   1.994480460  5.082604e-04  2.468694e-03
3-30:4-23:6   -13.237565  -1.953052120  5.082604e-04  2.468694e-03
4-61:4-17:5   -13.237565  -1.953052120  5.082604e-04  2.468694e-03
1-2:3-3:6     -11.101451  -0.921127352  5.157837e-04  2.501339e-03
1-24:6-6:4    -15.115009  -3.812874462  5.187988e-04  2.501339e-03
3-13:3-10:5   -15.115009  -3.812874462  5.187988e-04  2.501339e-03
3-21:4-23:5   -15.115009  -3.812874462  5.187988e-04  2.501339e-03
3-21:5-12:3   -15.115009  -3.812874462  5.187988e-04  2.501339e-03
3-48:1-7:6    -15.115009  -3.812874462  5.187988e-04  2.501339e-03
3-64:1-1:4    -15.115009  -3.812874462  5.187988e-04  2.501339e-03
3-9:3-10:3    -15.115009  -3.812874462  5.187988e-04  2.501339e-03
4-34:6-6:3    -15.115009  -3.812874462  5.187988e-04  2.501339e-03
5-51:3-16:3   -15.115009  -3.812874462  5.187988e-04  2.501339e-03
2-26:3-10:6   -15.065241   3.901371056  5.187988e-04  2.501339e-03
4-61:6-19:5   -12.117428  -1.312180878  5.216128e-04  2.513225e-03
1-69:2-21:3   -13.822528  -2.397836962  5.335212e-04  2.567170e-03
4-34:3-10:1   -13.822528  -2.397836962  5.335212e-04  2.567170e-03
3-48:2-8:6    -11.780313   1.183514285  5.347215e-04  2.569394e-03
1-69:3-16:5   -11.986315   1.274588380  5.349642e-04  2.569394e-03
5-a:2-2:5     -13.404277  -2.064413229  5.350527e-04  2.569394e-03
1-3:2-21:5    -13.595942  -2.207153401  5.461127e-04  2.612064e-03
2-70:2-21:6   -13.595942  -2.207153401  5.461127e-04  2.612064e-03
3-30-3:3-3:4  -13.595942  -2.207153401  5.461127e-04  2.612064e-03
4-30-4:2-2:5  -13.595942  -2.207153401  5.461127e-04  2.612064e-03
4-59:1-14:6   -13.595942  -2.207153401  5.461127e-04  2.612064e-03
6-1:2-15:5    -13.595942  -2.207153401  5.461127e-04  2.612064e-03
2-70:6-13:6   -12.187798  -1.327447634  6.173783e-04  2.950970e-03
4-61:2-21:4   -11.463445  -1.027214611  6.412485e-04  3.063035e-03
4-61:3-10:5   -10.677628  -0.779243684  6.677136e-04  3.187338e-03
3-11:3-3:4    -12.404277  -1.420557039  6.855642e-04  3.270381e-03
1-69:2-2:4     -9.899671   0.592154013  6.917155e-04  3.297543e-03
3-20:3-22:4   -12.661564  -1.549840056  7.172697e-04  3.414848e-03
4-30-4:2-2:6  -12.661564  -1.549840056  7.172697e-04  3.414848e-03
5-a:3-9:3     -14.474955   3.081943302  7.286072e-04  3.452860e-03
3-13:3-9:4    -14.518687  -3.005519540  7.286072e-04  3.452860e-03
3-43:4-23:4   -14.518687  -3.005519540  7.286072e-04  3.452860e-03
3-9:5-12:6    -14.518687  -3.005519540  7.286072e-04  3.452860e-03
4-31:1-1:4    -14.518687  -3.005519540  7.286072e-04  3.452860e-03
4-31:3-9:6    -14.518687  -3.005519540  7.286072e-04  3.452860e-03
4-39:5-24:6   -14.518687  -3.005519540  7.286072e-04  3.452860e-03
1-3:3-22:5    -13.115009  -1.812874462  7.528971e-04  3.565625e-03
4-31:5-24:4   -12.117428   1.301141799  7.561071e-04  3.578477e-03
3-15:1-7:4    -11.496489   1.038874580  7.698826e-04  3.641282e-03
4-59:1-1:4    -10.641243  -0.760407042  7.735981e-04  3.656456e-03
4-34:4-17:5   -12.491045  -1.446092131  8.023309e-04  3.789778e-03
4-59:3-10:1   -13.264789  -1.898604336  8.213953e-04  3.877287e-03
3-7:6-19:3    -12.745239   1.622511683  8.240824e-04  3.887425e-03
1-46:1-14:4   -14.141243  -2.590482040  8.554459e-04  4.022214e-03
1-69:4-23:5   -14.141243  -2.590482040  8.554459e-04  4.022214e-03
3-30-3:2-15:4 -14.141243  -2.590482040  8.554459e-04  4.022214e-03
3-74:1-14:6   -14.141243  -2.590482040  8.554459e-04  4.022214e-03
4-61:5-12:6   -14.141243  -2.590482040  8.554459e-04  4.022214e-03
3-74:5-24:6   -13.433724  -2.005519540  8.779103e-04  4.125148e-03
4-30-4:3-16:6 -13.822528   2.386797883  9.105206e-04  4.275591e-03
3-11:5-12:6   -13.628007  -2.143023063  9.122342e-04  4.278064e-03
5-51:3-3:3    -13.628007  -2.143023063  9.122342e-04  4.278064e-03
3-15:3-10:4   -10.146480   0.629716168  9.549735e-04  4.421522e-03
6-1:2-21:4    -11.261576   0.937896932  9.591968e-04  4.421522e-03
4-39:3-9:1    -15.115009   3.801835383  9.765625e-04  4.421522e-03
1-18:5-5:3    -31.855026 -36.322055551  9.765625e-04  4.421522e-03
1-18:6-25:5   -31.855026 -36.322055551  9.765625e-04  4.421522e-03
1-24:1-26:3   -31.855026 -36.322055551  9.765625e-04  4.421522e-03
1-2:5-12:5    -31.855026 -36.322055551  9.765625e-04  4.421522e-03
1-58:4-4:6    -31.855026 -36.322055551  9.765625e-04  4.421522e-03
1-8:4-4:3     -31.855026 -36.322055551  9.765625e-04  4.421522e-03
2-70:3-22:5   -31.855026 -36.322055551  9.765625e-04  4.421522e-03
3-13:1-7:6    -31.855026 -36.322055551  9.765625e-04  4.421522e-03
3-15:5-5:6    -31.855026 -36.322055551  9.765625e-04  4.421522e-03
3-21:3-10:1   -31.855026 -36.322055551  9.765625e-04  4.421522e-03
3-21:7-27:4   -31.855026 -36.322055551  9.765625e-04  4.421522e-03
3-30:6-19:1   -31.855026 -36.322055551  9.765625e-04  4.421522e-03
3-33:4-4:4    -31.855026 -36.322055551  9.765625e-04  4.421522e-03
3-43:2-21:3   -31.855026 -36.322055551  9.765625e-04  4.421522e-03
3-43:2-8:6    -31.855026 -36.322055551  9.765625e-04  4.421522e-03
3-43:5-12:3   -31.855026 -36.322055551  9.765625e-04  4.421522e-03
3-43:5-5:6    -31.855026 -36.322055551  9.765625e-04  4.421522e-03
3-48:3-16:5   -31.855026 -36.322055551  9.765625e-04  4.421522e-03
3-72:5-24:4   -31.855026 -36.322055551  9.765625e-04  4.421522e-03
3-74:5-5:6    -31.855026 -36.322055551  9.765625e-04  4.421522e-03
3-7:5-5:3     -31.855026 -36.322055551  9.765625e-04  4.421522e-03
4-30-2:7-27:4 -31.855026 -36.322055551  9.765625e-04  4.421522e-03
4-31:2-8:6    -31.855026 -36.322055551  9.765625e-04  4.421522e-03
4-34:3-16:3   -31.855026 -36.322055551  9.765625e-04  4.421522e-03
4-34:6-25:5   -31.855026 -36.322055551  9.765625e-04  4.421522e-03
4-4:1-7:5     -31.855026 -36.322055551  9.765625e-04  4.421522e-03
4-59:2-2:1    -31.855026 -36.322055551  9.765625e-04  4.421522e-03
4-59:3-16:1   -31.855026 -36.322055551  9.765625e-04  4.421522e-03
4-59:3-3:1    -31.855026 -36.322055551  9.765625e-04  4.421522e-03
5-51:3-10:1   -31.855026 -36.322055551  9.765625e-04  4.421522e-03
5-a:2-21:4    -31.855026 -36.322055551  9.765625e-04  4.421522e-03
7-4-1:3-16:5  -31.855026 -36.322055551  9.765625e-04  4.421522e-03
7-4-1:3-22:3  -31.855026 -36.322055551  9.765625e-04  4.421522e-03
7-4-1:3-9:3   -31.855026 -36.322055551  9.765625e-04  4.421522e-03
7-4-1:4-23:4  -31.855026 -36.322055551  9.765625e-04  4.421522e-03
3-11:3-3:2    -31.789034  36.454039536  9.765625e-04  4.421522e-03
3-49:5-18:5   -31.789034  36.454039536  9.765625e-04  4.421522e-03
3-53:5-18:4   -31.789034  36.454039536  9.765625e-04  4.421522e-03
3-66:2-15:3   -31.789034  36.454039536  9.765625e-04  4.421522e-03
3-74:5-18:5   -31.789034  36.454039536  9.765625e-04  4.421522e-03
4-4:7-27:5    -31.789034  36.454039536  9.765625e-04  4.421522e-03
1-2:1-1:3     -15.168467  -3.705959258  9.765625e-04  4.421522e-03
1-46:1-1:5    -15.168467  -3.705959258  9.765625e-04  4.421522e-03
1-8:4-17:5    -15.168467  -3.705959258  9.765625e-04  4.421522e-03
3-11:3-10:3   -15.168467  -3.705959258  9.765625e-04  4.421522e-03
3-11:4-17:6   -15.168467  -3.705959258  9.765625e-04  4.421522e-03
3-11:5-24:6   -15.168467  -3.705959258  9.765625e-04  4.421522e-03
3-15:5-24:6   -15.168467  -3.705959258  9.765625e-04  4.421522e-03
3-21:1-7:5    -15.168467  -3.705959258  9.765625e-04  4.421522e-03
3-21:3-16:3   -15.168467  -3.705959258  9.765625e-04  4.421522e-03
3-72:1-1:4    -15.168467  -3.705959258  9.765625e-04  4.421522e-03
4-39:5-24:3   -15.168467  -3.705959258  9.765625e-04  4.421522e-03
3-33:3-22:4   -10.647953  -0.746986526  9.857426e-04  4.460284e-03
3-15:3-22:4   -10.378156  -0.679018715  1.009837e-03  4.566440e-03
4-31:3-22:4   -10.314455  -0.663903110  1.015754e-03  4.590318e-03
4-34:2-15:6   -11.518687  -1.005519540  1.049607e-03  4.740332e-03
3-21:3-9:4    -10.429354  -0.688329364  1.059369e-03  4.781422e-03
1-69:2-15:5   -13.004734  -1.693575533  1.065020e-03  4.803918e-03
2-70:6-6:4    -11.906686   1.171358223  1.079516e-03  4.866259e-03
4-31:3-3:4    -12.682474  -1.508019880  1.088538e-03  4.903865e-03
4-34:2-21:5   -12.030047  -1.198164617  1.093245e-03  4.921992e-03
3-30:2-15:6   -11.599873  -1.029366281  1.110927e-03  4.998479e-03
4-30-2:3-10:4 -11.673688   1.069768588  1.168637e-03  5.254859e-03
4-59:2-15:6   -10.892945  -0.801161041  1.172563e-03  5.269223e-03
2-5:3-16:5    -11.379462  -0.944118995  1.240240e-03  5.568041e-03
3-11:3-22:4   -10.802285  -0.772542368  1.240604e-03  5.568041e-03
3-48:1-1:6    -12.788971  -1.546087921  1.260034e-03  5.651726e-03
1-46:2-21:4   -11.875985  -1.120996757  1.263227e-03  5.662524e-03
4-4:3-22:5    -11.093984   0.860179369  1.307385e-03  5.849561e-03
1-46:1-26:6   -14.565241  -2.912410135  1.312256e-03  5.849561e-03
1-58:5-12:4   -14.565241  -2.912410135  1.312256e-03  5.849561e-03
1-69:5-24:3   -14.565241  -2.912410135  1.312256e-03  5.849561e-03
3-11:6-13:6   -14.565241  -2.912410135  1.312256e-03  5.849561e-03
3-15:2-8:6    -14.565241  -2.912410135  1.312256e-03  5.849561e-03
4-31:1-7:4    -14.565241  -2.912410135  1.312256e-03  5.849561e-03
4-31:6-25:4   -14.565241  -2.912410135  1.312256e-03  5.849561e-03
5-51:3-22:1   -14.565241  -2.912410135  1.312256e-03  5.849561e-03
2-5:3-9:3     -13.293081  -1.842020807  1.318727e-03  5.871146e-03
3-53:2-2:5    -13.264789   1.887565257  1.318727e-03  5.871146e-03
1-69:1-26:4   -11.162853  -0.864657004  1.428062e-03  6.353993e-03
3-21:1-26:5   -13.464424  -1.944118995  1.430906e-03  6.358800e-03
4-34:1-1:5    -13.464424  -1.944118995  1.430906e-03  6.358800e-03
1-2:3-22:6    -12.904277  -1.590482040  1.450491e-03  6.433932e-03
4-4:4-17:4    -12.904277  -1.590482040  1.450491e-03  6.433932e-03
4-59:5-24:1   -12.880624   1.626748676  1.450491e-03  6.433932e-03
3-49:3-22:5   -14.182474  -2.508019880  1.489639e-03  6.597436e-03
4-59:6-25:5   -14.182474  -2.508019880  1.489639e-03  6.597436e-03
2-5:3-3:4      -8.755292   0.378345318  1.490098e-03  6.597436e-03
3-30-3:6-13:6 -13.661564  -2.075908867  1.513720e-03  6.693798e-03
3-48:1-14:4   -13.661564  -2.075908867  1.513720e-03  6.693798e-03
4-39:4-23:6   -13.894723  -2.253447053  1.543880e-03  6.822982e-03
6-1:3-3:4     -11.225501  -0.876786225  1.557202e-03  6.877641e-03
3-30:6-19:4    -9.575600  -0.492347722  1.675686e-03  7.396413e-03
3-15:3-16:4   -11.111796  -0.835594538  1.709493e-03  7.541018e-03
1-69:3-10:6    -9.770447  -0.524629493  1.740768e-03  7.674287e-03
1-18:4-17:5   -10.161456   0.599762946  1.762164e-03  7.763863e-03
1-8:6-19:3    -15.226205  -3.590482040  1.831055e-03  8.023248e-03
1-8:6-6:5     -15.226205  -3.590482040  1.831055e-03  8.023248e-03
2-5:4-23:6    -15.226205  -3.590482040  1.831055e-03  8.023248e-03
2-5:5-12:3    -15.226205  -3.590482040  1.831055e-03  8.023248e-03
3-23:5-24:1   -15.226205  -3.590482040  1.831055e-03  8.023248e-03
3-33:4-23:6   -15.226205  -3.590482040  1.831055e-03  8.023248e-03
4-30-2:2-2:5  -15.226205  -3.590482040  1.831055e-03  8.023248e-03
3-7:2-21:1    -15.168467   3.694920179  1.831055e-03  8.023248e-03
4-30-2:3-22:6 -15.168467   3.694920179  1.831055e-03  8.023248e-03
4-61:4-23:4   -12.111796  -1.175444541  1.858230e-03  8.137378e-03
3-15:3-3:4    -11.086981  -0.821807586  1.862469e-03  8.150986e-03
3-48:3-3:5    -12.237565  -1.227911961  1.868101e-03  8.170675e-03
3-23:2-8:5    -13.168467  -1.705959258  1.878225e-03  8.205000e-03
3-66:3-22:6   -13.168467  -1.705959258  1.878225e-03  8.205000e-03
2-70:3-22:4   -10.527368   0.677623355  1.935229e-03  8.281250e-03
1-46:4-11:5   -31.857786  36.316536012  1.953125e-03  8.281250e-03
1-8:4-11:5    -31.857786  36.316536012  1.953125e-03  8.281250e-03
3-20:6-13:6   -31.857786  36.316536012  1.953125e-03  8.281250e-03
3-21:5-18:6   -31.857786  36.316536012  1.953125e-03  8.281250e-03
3-53:4-11:6   -31.857786  36.316536012  1.953125e-03  8.281250e-03
3-74:4-11:5   -31.857786  36.316536012  1.953125e-03  8.281250e-03
3-9:5-18:4    -31.857786  36.316536012  1.953125e-03  8.281250e-03
5-51:5-18:5   -31.857786  36.316536012  1.953125e-03  8.281250e-03
1-24:5-12:6   -31.931028 -36.170052458  1.953125e-03  8.281250e-03
1-2:1-1:6     -31.931028 -36.170052458  1.953125e-03  8.281250e-03
1-3:7-27:3    -31.931028 -36.170052458  1.953125e-03  8.281250e-03
1-58:3-16:6   -31.931028 -36.170052458  1.953125e-03  8.281250e-03
2-26:5-5:4    -31.931028 -36.170052458  1.953125e-03  8.281250e-03
2-5:4-4:1     -31.931028 -36.170052458  1.953125e-03  8.281250e-03
2-70:6-6:3    -31.931028 -36.170052458  1.953125e-03  8.281250e-03
3-13:1-1:6    -31.931028 -36.170052458  1.953125e-03  8.281250e-03
3-15:1-14:1   -31.931028 -36.170052458  1.953125e-03  8.281250e-03
3-15:5-5:5    -31.931028 -36.170052458  1.953125e-03  8.281250e-03
3-21:1-7:6    -31.931028 -36.170052458  1.953125e-03  8.281250e-03
3-21:6-19:1   -31.931028 -36.170052458  1.953125e-03  8.281250e-03
3-21:6-25:5   -31.931028 -36.170052458  1.953125e-03  8.281250e-03
3-30:5-24:5   -31.931028 -36.170052458  1.953125e-03  8.281250e-03
3-43:3-16:6   -31.931028 -36.170052458  1.953125e-03  8.281250e-03
3-43:6-6:6    -31.931028 -36.170052458  1.953125e-03  8.281250e-03
3-43:7-27:4   -31.931028 -36.170052458  1.953125e-03  8.281250e-03
3-48:2-2:1    -31.931028 -36.170052458  1.953125e-03  8.281250e-03
3-49:3-16:5   -31.931028 -36.170052458  1.953125e-03  8.281250e-03
3-49:4-23:6   -31.931028 -36.170052458  1.953125e-03  8.281250e-03
3-49:5-12:5   -31.931028 -36.170052458  1.953125e-03  8.281250e-03
3-53:5-24:5   -31.931028 -36.170052458  1.953125e-03  8.281250e-03
3-66:6-6:1    -31.931028 -36.170052458  1.953125e-03  8.281250e-03
3-66:7-27:6   -31.931028 -36.170052458  1.953125e-03  8.281250e-03
3-72:3-10:6   -31.931028 -36.170052458  1.953125e-03  8.281250e-03
3-72:5-12:4   -31.931028 -36.170052458  1.953125e-03  8.281250e-03
3-72:5-5:6    -31.931028 -36.170052458  1.953125e-03  8.281250e-03
3-72:6-13:6   -31.931028 -36.170052458  1.953125e-03  8.281250e-03
3-7:2-15:3    -31.931028 -36.170052458  1.953125e-03  8.281250e-03
3-9:2-8:6     -31.931028 -36.170052458  1.953125e-03  8.281250e-03
4-34:3-9:1    -31.931028 -36.170052458  1.953125e-03  8.281250e-03
4-39:1-7:6    -31.931028 -36.170052458  1.953125e-03  8.281250e-03
4-59:3-16:2   -31.931028 -36.170052458  1.953125e-03  8.281250e-03
4-59:4-4:1    -31.931028 -36.170052458  1.953125e-03  8.281250e-03
4-59:7-27:5   -31.931028 -36.170052458  1.953125e-03  8.281250e-03
5-51:6-13:2   -31.931028 -36.170052458  1.953125e-03  8.281250e-03
6-1:4-23:3    -31.931028 -36.170052458  1.953125e-03  8.281250e-03
7-4-1:1-26:5  -31.931028 -36.170052458  1.953125e-03  8.281250e-03
7-4-1:2-15:3  -31.931028 -36.170052458  1.953125e-03  8.281250e-03
7-4-1:4-17:5  -31.931028 -36.170052458  1.953125e-03  8.281250e-03
7-4-1:5-5:5   -31.931028 -36.170052458  1.953125e-03  8.281250e-03
3-33:1-26:4   -12.624735  -1.392542663  2.088107e-03  8.843171e-03
3-66:2-8:4    -12.603825   1.423323759  2.088107e-03  8.843171e-03
3-48:2-15:5   -13.322528  -1.783127118  2.102402e-03  8.893257e-03
5-51:1-14:6   -13.322528  -1.783127118  2.102402e-03  8.893257e-03
1-69:1-26:5   -11.934977   1.114774694  2.118173e-03  8.954715e-03
3-48:3-10:5   -10.952758   0.781486737  2.147097e-03  9.071675e-03
1-2:2-8:4     -12.928732  -1.541572440  2.221434e-03  9.380255e-03
4-59:4-23:5   -12.313991  -1.239984793  2.232552e-03  9.421682e-03
1-69:3-3:5    -11.291023   0.879003243  2.238346e-03  9.440606e-03
1-2:1-26:6    -13.496489  -1.879988657  2.315700e-03  9.755445e-03
1-69:1-1:4    -13.496489  -1.879988657  2.315700e-03  9.755445e-03
3-49:2-21:6   -14.565241   2.901371056  2.349854e-03  9.841804e-03
1-2:6-6:6     -14.615009  -2.812874462  2.349854e-03  9.841804e-03
1-46:3-10:3   -14.615009  -2.812874462  2.349854e-03  9.841804e-03
2-5:1-20:4    -14.615009  -2.812874462  2.349854e-03  9.841804e-03
3-49:3-3:6    -14.615009  -2.812874462  2.349854e-03  9.841804e-03
3-72:2-21:4   -14.615009  -2.812874462  2.349854e-03  9.841804e-03
3-73:3-9:4    -14.615009  -2.812874462  2.349854e-03  9.841804e-03
4-4:1-1:5     -14.615009  -2.812874462  2.349854e-03  9.841804e-03
4-4:5-12:5    -14.615009  -2.812874462  2.349854e-03  9.841804e-03
5-a:6-25:6    -14.615009  -2.812874462  2.349854e-03  9.841804e-03
3-23:3-16:5   -12.726205  -1.420557039  2.458900e-03  1.029254e-02
4-b:1-26:4    -11.660706   0.994480460  2.479420e-03  1.037241e-02
1-2:3-3:3     -13.696758  -2.005519540  2.493918e-03  1.040287e-02
1-3:3-9:3     -13.696758  -2.005519540  2.493918e-03  1.040287e-02
3-7:1-7:6     -13.696758  -2.005519540  2.493918e-03  1.040287e-02
3-7:6-6:5     -13.696758  -2.005519540  2.493918e-03  1.040287e-02
3-7:6-6:6     -13.696758  -2.005519540  2.493918e-03  1.040287e-02
3-74:1-1:6    -13.030047   1.631910381  2.563208e-03  1.068572e-02
1-3:4-17:5    -14.226205  -2.420557039  2.576828e-03  1.069918e-02
1-8:2-21:5    -14.226205  -2.420557039  2.576828e-03  1.069918e-02
3-13:3-10:4   -14.226205  -2.420557039  2.576828e-03  1.069918e-02
3-49:6-13:6   -14.226205  -2.420557039  2.576828e-03  1.069918e-02
3-7:6-13:1    -14.226205  -2.420557039  2.576828e-03  1.069918e-02
4-39:3-10:1   -14.226205  -2.420557039  2.576828e-03  1.069918e-02
1-58:2-21:4   -14.182474   2.496980801  2.576828e-03  1.069918e-02
1-18:1-20:4   -13.894723   2.242407974  2.599478e-03  1.077460e-02
4-b:3-22:6    -13.894723   2.242407974  2.599478e-03  1.077460e-02
3-11:4-23:4   -13.933724  -2.175444541  2.599478e-03  1.077460e-02
1-46:6-6:4    -12.394723  -1.253447053  2.667262e-03  1.104921e-02
4-59:7-27:4   -12.835525  -1.452978516  2.887248e-03  1.195364e-02
3-43:1-26:4   -13.196758  -1.649375729  2.935056e-03  1.214459e-02
1-46:3-22:6   -12.646270  -1.349473941  3.087676e-03  1.276145e-02
4-b:2-15:4    -12.624735   1.381503584  3.087676e-03  1.276145e-02
4-4:3-3:4     -12.198564  -1.149909449  3.156060e-03  1.303661e-02
3-15:3-3:5    -12.313991   1.228945714  3.201544e-03  1.321691e-02
1-2:1-26:4    -11.282849  -0.833338564  3.216940e-03  1.327287e-02
1-24:3-10:4   -12.954045  -1.490946367  3.377848e-03  1.392083e-02
3-30:1-1:6    -12.954045  -1.490946367  3.377848e-03  1.392083e-02
4-61:6-6:4    -10.895316   0.731446055  3.393884e-03  1.397892e-02
1-58:2-8:4    -15.288971  -3.464951158  3.417969e-03  1.398225e-02
1-58:3-22:5   -15.288971  -3.464951158  3.417969e-03  1.398225e-02
2-5:1-7:3     -15.288971  -3.464951158  3.417969e-03  1.398225e-02
2-70:3-10:5   -15.288971  -3.464951158  3.417969e-03  1.398225e-02
3-15:1-26:3   -15.288971  -3.464951158  3.417969e-03  1.398225e-02
3-33:1-7:6    -15.288971  -3.464951158  3.417969e-03  1.398225e-02
3-48:1-26:1   -15.288971  -3.464951158  3.417969e-03  1.398225e-02
3-48:3-10:1   -15.288971  -3.464951158  3.417969e-03  1.398225e-02
3-64:6-13:6   -15.288971  -3.464951158  3.417969e-03  1.398225e-02
3-74:6-19:1   -15.288971  -3.464951158  3.417969e-03  1.398225e-02
4-31:4-17:5   -15.288971  -3.464951158  3.417969e-03  1.398225e-02
1-NL1:3-3:6   -15.226205   3.579442961  3.417969e-03  1.398225e-02
3-9:2-15:6    -12.749107  -1.374753349  3.657767e-03  1.495473e-02
6-1:3-22:5    -12.272760  -1.157522633  3.793706e-03  1.547047e-02
3-23:1-1:5    -12.571278  -1.285627459  3.801654e-03  1.547047e-02
3-15:2-2:6    -12.413960  -1.214972905  3.838266e-03  1.547047e-02
4-61:3-3:6    -12.413960  -1.214972905  3.838266e-03  1.547047e-02
4-61:3-22:5   -11.032556  -0.748361700  3.905122e-03  1.547047e-02
1-18:3-10:2   -32.015991 -36.000127457  3.906250e-03  1.547047e-02
1-24:3-22:3   -32.015991 -36.000127457  3.906250e-03  1.547047e-02
1-24:5-5:4    -32.015991 -36.000127457  3.906250e-03  1.547047e-02
1-2:5-5:3     -32.015991 -36.000127457  3.906250e-03  1.547047e-02
1-2:6-13:3    -32.015991 -36.000127457  3.906250e-03  1.547047e-02
1-3:2-2:1     -32.015991 -36.000127457  3.906250e-03  1.547047e-02
1-45:3-10:4   -32.015991 -36.000127457  3.906250e-03  1.547047e-02
1-69:4-4:5    -32.015991 -36.000127457  3.906250e-03  1.547047e-02
1-69:5-5:3    -32.015991 -36.000127457  3.906250e-03  1.547047e-02
1-8:4-4:6     -32.015991 -36.000127457  3.906250e-03  1.547047e-02
2-5:4-4:6     -32.015991 -36.000127457  3.906250e-03  1.547047e-02
2-70:6-19:5   -32.015991 -36.000127457  3.906250e-03  1.547047e-02
3-11:4-17:1   -32.015991 -36.000127457  3.906250e-03  1.547047e-02
3-11:5-5:6    -32.015991 -36.000127457  3.906250e-03  1.547047e-02
3-15:3-9:1    -32.015991 -36.000127457  3.906250e-03  1.547047e-02
3-30:4-4:6    -32.015991 -36.000127457  3.906250e-03  1.547047e-02
3-33:6-13:1   -32.015991 -36.000127457  3.906250e-03  1.547047e-02
3-33:7-27:4   -32.015991 -36.000127457  3.906250e-03  1.547047e-02
3-43:3-22:1   -32.015991 -36.000127457  3.906250e-03  1.547047e-02
3-43:5-12:6   -32.015991 -36.000127457  3.906250e-03  1.547047e-02
3-43:6-19:3   -32.015991 -36.000127457  3.906250e-03  1.547047e-02
3-53:1-7:3    -32.015991 -36.000127457  3.906250e-03  1.547047e-02
3-64:5-24:5   -32.015991 -36.000127457  3.906250e-03  1.547047e-02
3-66:2-8:5    -32.015991 -36.000127457  3.906250e-03  1.547047e-02
3-66:4-23:5   -32.015991 -36.000127457  3.906250e-03  1.547047e-02
3-73:3-16:6   -32.015991 -36.000127457  3.906250e-03  1.547047e-02
3-73:3-3:6    -32.015991 -36.000127457  3.906250e-03  1.547047e-02
3-74:2-2:1    -32.015991 -36.000127457  3.906250e-03  1.547047e-02
3-74:4-4:5    -32.015991 -36.000127457  3.906250e-03  1.547047e-02
3-74:7-27:5   -32.015991 -36.000127457  3.906250e-03  1.547047e-02
3-7:3-16:1    -32.015991 -36.000127457  3.906250e-03  1.547047e-02
4-30-4:3-16:3 -32.015991 -36.000127457  3.906250e-03  1.547047e-02
4-31:6-25:5   -32.015991 -36.000127457  3.906250e-03  1.547047e-02
4-34:2-21:1   -32.015991 -36.000127457  3.906250e-03  1.547047e-02
4-34:4-4:5    -32.015991 -36.000127457  3.906250e-03  1.547047e-02
4-34:5-24:1   -32.015991 -36.000127457  3.906250e-03  1.547047e-02
4-39:6-6:3    -32.015991 -36.000127457  3.906250e-03  1.547047e-02
4-4:4-4:4     -32.015991 -36.000127457  3.906250e-03  1.547047e-02
4-59:5-24:3   -32.015991 -36.000127457  3.906250e-03  1.547047e-02
4-61:3-3:1    -32.015991 -36.000127457  3.906250e-03  1.547047e-02
4-b:4-4:4     -32.015991 -36.000127457  3.906250e-03  1.547047e-02
4-b:5-5:5     -32.015991 -36.000127457  3.906250e-03  1.547047e-02
5-51:5-5:3    -32.015991 -36.000127457  3.906250e-03  1.547047e-02
5-a:2-8:5     -32.015991 -36.000127457  3.906250e-03  1.547047e-02
6-1:7-27:3    -32.015991 -36.000127457  3.906250e-03  1.547047e-02
7-4-1:1-26:3  -32.015991 -36.000127457  3.906250e-03  1.547047e-02
2-5:5-18:6    -31.933788  36.164532918  3.906250e-03  1.547047e-02
3-23:5-18:6   -31.933788  36.164532918  3.906250e-03  1.547047e-02
3-74:4-11:4   -31.933788  36.164532918  3.906250e-03  1.547047e-02
3-7:5-18:5    -31.933788  36.164532918  3.906250e-03  1.547047e-02
4-31:5-18:2   -31.933788  36.164532918  3.906250e-03  1.547047e-02
4-39:4-11:5   -31.933788  36.164532918  3.906250e-03  1.547047e-02
1-3:3-9:5     -13.083504  -1.536034256  3.933173e-03  1.555146e-02
3-9:3-10:5    -13.056280   1.579442961  3.933173e-03  1.555146e-02
3-9:3-3:5     -13.056280   1.579442961  3.933173e-03  1.555146e-02
1-69:2-21:4   -11.737565  -0.953052120  4.039209e-03  1.596196e-02
3-11:2-2:5    -13.733759  -1.931518958  4.077315e-03  1.608609e-02
3-30-3:5-24:4 -13.733759  -1.931518958  4.077315e-03  1.608609e-02
6-1:4-17:5    -13.733759  -1.931518958  4.077315e-03  1.608609e-02
1-24:6-13:5   -14.668467  -2.705959258  4.180908e-03  1.642288e-02
2-70:4-23:4   -14.668467  -2.705959258  4.180908e-03  1.642288e-02
3-21:4-17:5   -14.668467  -2.705959258  4.180908e-03  1.642288e-02
3-73:3-10:6   -14.668467  -2.705959258  4.180908e-03  1.642288e-02
3-h:5-12:4    -14.668467  -2.705959258  4.180908e-03  1.642288e-02
4-59:6-25:6   -14.668467  -2.705959258  4.180908e-03  1.642288e-02
4-61:1-7:5    -14.668467  -2.705959258  4.180908e-03  1.642288e-02
5-51:1-1:3    -14.668467  -2.705959258  4.180908e-03  1.642288e-02
3-30:2-15:4   -10.428577   0.603896005  4.255224e-03  1.670569e-02
3-7:2-15:6    -12.076601   1.094016134  4.272405e-03  1.676401e-02
3-7:1-1:5     -12.835525   1.441939437  4.324005e-03  1.695725e-02
3-30:6-13:5   -11.818247   0.994480460  4.334881e-03  1.698142e-02
3-15:1-26:4   -11.832254  -0.977505163  4.334881e-03  1.698142e-02
1-24:6-19:6   -13.974955  -2.092982381  4.343510e-03  1.699675e-02
3-66:5-12:6   -13.974955  -2.092982381  4.343510e-03  1.699675e-02
1-24:3-3:6    -14.272760  -2.327447634  4.425049e-03  1.726895e-02
3-33:5-12:6   -14.272760  -2.327447634  4.425049e-03  1.726895e-02
3-48:1-26:3   -14.272760  -2.327447634  4.425049e-03  1.726895e-02
4-30-2:3-9:4  -14.272760  -2.327447634  4.425049e-03  1.726895e-02
4-4:6-19:6    -14.272760  -2.327447634  4.425049e-03  1.726895e-02
4-30-4:5-24:4 -13.196758   1.638336650  4.551384e-03  1.774277e-02
5-51:6-25:4   -13.226205  -1.590482040  4.551384e-03  1.774277e-02
3-30:3-22:5   -12.500600  -1.227911961  4.601310e-03  1.792770e-02
3-7:2-2:6     -11.791023  -0.951071755  4.868154e-03  1.895713e-02
4-61:2-2:4    -10.617832  -0.632302216  4.887779e-03  1.902328e-02
4-61:2-15:5   -12.043044  -1.037941017  4.903383e-03  1.907371e-02
4-39:2-2:6     -9.969588   0.503845342  4.943429e-03  1.921911e-02
3-9:3-10:6    -11.422540   0.846923272  5.077381e-03  1.972925e-02
1-24:2-2:6    -12.980279  -1.438478947  5.097643e-03  1.979731e-02
3-15:3-9:4    -12.161564  -1.075908867  5.152397e-03  1.999918e-02
4-b:2-8:4     -13.353228   1.710687494  5.222879e-03  2.026185e-02
4-b:3-10:5    -12.772760  -1.327447634  5.401573e-03  2.094381e-02
3-48:6-19:6   -12.433724  -1.175444541  5.486345e-03  2.126106e-02
1-69:3-9:5    -10.715368   0.646557157  5.792604e-03  2.243584e-02
4-39:3-9:6    -11.846539  -0.948936011  5.870708e-03  2.272613e-02
2-5:2-8:6     -13.565241  -1.742485134  5.924612e-03  2.291020e-02
3-66:3-16:6   -13.565241  -1.742485134  5.924612e-03  2.291020e-02
2-70:3-22:6   -12.233759  -1.079520121  6.217603e-03  2.403028e-02
1-24:2-8:5    -15.357723  -3.327447634  6.347656e-03  2.433718e-02
1-2:3-16:5    -15.357723  -3.327447634  6.347656e-03  2.433718e-02
1-3:3-3:1     -15.357723  -3.327447634  6.347656e-03  2.433718e-02
1-46:7-27:4   -15.357723  -3.327447634  6.347656e-03  2.433718e-02
1-58:6-13:6   -15.357723  -3.327447634  6.347656e-03  2.433718e-02
1-69:3-10:1   -15.357723  -3.327447634  6.347656e-03  2.433718e-02
1-69:6-13:1   -15.357723  -3.327447634  6.347656e-03  2.433718e-02
2-5:2-15:1    -15.357723  -3.327447634  6.347656e-03  2.433718e-02
2-70:1-7:4    -15.357723  -3.327447634  6.347656e-03  2.433718e-02
3-15:3-9:6    -15.357723  -3.327447634  6.347656e-03  2.433718e-02
3-20:6-19:4   -15.357723  -3.327447634  6.347656e-03  2.433718e-02
3-48:1-14:6   -15.357723  -3.327447634  6.347656e-03  2.433718e-02
4-61:1-26:1   -15.357723  -3.327447634  6.347656e-03  2.433718e-02
4-b:5-12:6    -15.357723  -3.327447634  6.347656e-03  2.433718e-02
4-30-4:1-26:3 -15.288971   3.453912079  6.347656e-03  2.433718e-02
1-18:1-14:4   -11.805030  -0.923057379  6.553298e-03  2.511226e-02
1-2:3-9:5     -13.772760  -1.853516446  6.610751e-03  2.525188e-02
1-3:2-8:5     -13.772760  -1.853516446  6.610751e-03  2.525188e-02
4-30-2:6-13:5 -13.772760  -1.853516446  6.610751e-03  2.525188e-02
5-51:1-7:4    -13.772760  -1.853516446  6.610751e-03  2.525188e-02
6-1:3-9:5     -13.772760  -1.853516446  6.610751e-03  2.525188e-02
1-24:2-8:4    -13.733759   1.920479879  6.610751e-03  2.525188e-02
4-59:1-26:6   -11.220592  -0.749179786  6.831631e-03  2.608178e-02
3-11:3-10:5   -13.256906  -1.529081496  7.000367e-03  2.666947e-02
3-66:6-13:6   -13.256906  -1.529081496  7.000367e-03  2.666947e-02
4-4:1-7:4     -13.256906  -1.529081496  7.000367e-03  2.666947e-02
4-4:6-13:6    -13.256906  -1.529081496  7.000367e-03  2.666947e-02
4-59:2-15:4    -9.069232  -0.354853792  7.171571e-03  2.729022e-02
3-11:4-17:4   -14.018687  -2.005519540  7.197380e-03  2.729022e-02
3-33:4-17:4   -14.018687  -2.005519540  7.197380e-03  2.729022e-02
3-43:2-15:6   -14.018687  -2.005519540  7.197380e-03  2.729022e-02
3-49:6-19:6   -14.018687  -2.005519540  7.197380e-03  2.729022e-02
3-7:1-26:3    -14.018687  -2.005519540  7.197380e-03  2.729022e-02
3-7:2-8:6     -14.018687  -2.005519540  7.197380e-03  2.729022e-02
3-7:3-9:5     -14.018687  -2.005519540  7.197380e-03  2.729022e-02
4-30-2:1-1:4  -14.018687  -2.005519540  7.197380e-03  2.729022e-02
2-5:4-17:1    -14.668467   2.694920179  7.385254e-03  2.784148e-02
2-5:3-10:3    -14.726205  -2.590482040  7.385254e-03  2.784148e-02
2-5:6-19:1    -14.726205  -2.590482040  7.385254e-03  2.784148e-02
3-21:3-22:1   -14.726205  -2.590482040  7.385254e-03  2.784148e-02
3-23:6-25:6   -14.726205  -2.590482040  7.385254e-03  2.784148e-02
3-33:6-19:3   -14.726205  -2.590482040  7.385254e-03  2.784148e-02
3-43:6-19:6   -14.726205  -2.590482040  7.385254e-03  2.784148e-02
3-64:2-15:6   -14.726205  -2.590482040  7.385254e-03  2.784148e-02
3-72:4-23:4   -14.726205  -2.590482040  7.385254e-03  2.784148e-02
4-4:1-26:6    -14.726205  -2.590482040  7.385254e-03  2.784148e-02
5-a:3-22:5    -14.726205  -2.590482040  7.385254e-03  2.784148e-02
4-4:2-15:4    -12.309760  -1.083522052  7.508176e-03  2.829008e-02
1-2:2-21:5    -14.322528  -2.227911961  7.537842e-03  2.834260e-02
4-34:5-24:6   -14.322528  -2.227911961  7.537842e-03  2.834260e-02
4-4:3-10:3    -14.322528  -2.227911961  7.537842e-03  2.834260e-02
4-59:3-3:3    -14.322528  -2.227911961  7.537842e-03  2.834260e-02
3-30:1-1:4    -12.010979  -0.973810680  7.620522e-03  2.844066e-02
4-b:6-19:4    -12.010979  -0.973810680  7.620522e-03  2.844066e-02
1-2:2-8:6     -13.007503  -1.384031163  7.632079e-03  2.844066e-02
1-18:4-17:1   -32.112313 -35.807482379  7.812500e-03  2.844066e-02
1-24:5-18:6   -32.018750  35.994607917  7.812500e-03  2.844066e-02
1-3:1-7:6     -32.112313 -35.807482379  7.812500e-03  2.844066e-02
1-3:2-15:1    -32.112313 -35.807482379  7.812500e-03  2.844066e-02
1-3:3-16:1    -32.018750  35.994607917  7.812500e-03  2.844066e-02
1-45:3-22:4   -32.112313 -35.807482379  7.812500e-03  2.844066e-02
1-46:6-19:3   -32.112313 -35.807482379  7.812500e-03  2.844066e-02
1-58:2-2:6    -32.112313 -35.807482379  7.812500e-03  2.844066e-02
1-69:4-11:4   -32.018750  35.994607917  7.812500e-03  2.844066e-02
1-69:5-5:1    -32.112313 -35.807482379  7.812500e-03  2.844066e-02
1-8:2-2:3     -32.112313 -35.807482379  7.812500e-03  2.844066e-02
2-70:2-8:3    -32.112313 -35.807482379  7.812500e-03  2.844066e-02
2-70:4-11:3   -32.018750  35.994607917  7.812500e-03  2.844066e-02
2-70:6-19:3   -32.018750  35.994607917  7.812500e-03  2.844066e-02
3-11:2-8:1    -32.112313 -35.807482379  7.812500e-03  2.844066e-02
3-11:6-13:1   -32.112313 -35.807482379  7.812500e-03  2.844066e-02
3-13:2-15:5   -32.112313 -35.807482379  7.812500e-03  2.844066e-02
3-13:3-22:5   -32.112313 -35.807482379  7.812500e-03  2.844066e-02
3-15:5-12:1   -32.112313 -35.807482379  7.812500e-03  2.844066e-02
3-15:7-27:1   -32.112313 -35.807482379  7.812500e-03  2.844066e-02
3-21:2-15:3   -32.112313 -35.807482379  7.812500e-03  2.844066e-02
3-21:2-21:1   -32.112313 -35.807482379  7.812500e-03  2.844066e-02
3-23:3-3:2    -32.112313 -35.807482379  7.812500e-03  2.844066e-02
3-23:4-17:2   -32.112313 -35.807482379  7.812500e-03  2.844066e-02
3-23:5-12:3   -32.112313 -35.807482379  7.812500e-03  2.844066e-02
3-30-3:3-9:5  -32.112313 -35.807482379  7.812500e-03  2.844066e-02
3-30:2-2:1    -32.112313 -35.807482379  7.812500e-03  2.844066e-02
3-30:3-10:2   -32.018750  35.994607917  7.812500e-03  2.844066e-02
3-30:4-4:3    -32.112313 -35.807482379  7.812500e-03  2.844066e-02
3-33:5-12:3   -32.112313 -35.807482379  7.812500e-03  2.844066e-02
3-43:3-9:5    -32.112313 -35.807482379  7.812500e-03  2.844066e-02
3-43:4-23:6   -32.112313 -35.807482379  7.812500e-03  2.844066e-02
3-48:1-7:5    -32.112313 -35.807482379  7.812500e-03  2.844066e-02
3-49:5-5:5    -32.112313 -35.807482379  7.812500e-03  2.844066e-02
3-49:7-27:5   -32.112313 -35.807482379  7.812500e-03  2.844066e-02
3-53:5-5:6    -32.112313 -35.807482379  7.812500e-03  2.844066e-02
3-64:4-23:5   -32.112313 -35.807482379  7.812500e-03  2.844066e-02
3-66:3-10:3   -32.112313 -35.807482379  7.812500e-03  2.844066e-02
3-74:5-5:3    -32.112313 -35.807482379  7.812500e-03  2.844066e-02
3-7:1-1:3     -32.112313 -35.807482379  7.812500e-03  2.844066e-02
3-7:3-10:2    -32.018750  35.994607917  7.812500e-03  2.844066e-02
3-7:4-23:2    -32.112313 -35.807482379  7.812500e-03  2.844066e-02
3-9:3-3:3     -32.018750  35.994607917  7.812500e-03  2.844066e-02
3-h:4-11:6    -32.018750  35.994607917  7.812500e-03  2.844066e-02
4-28:3-10:6   -32.112313 -35.807482379  7.812500e-03  2.844066e-02
4-30-2:4-4:4  -32.112313 -35.807482379  7.812500e-03  2.844066e-02
4-30-2:5-5:5  -32.112313 -35.807482379  7.812500e-03  2.844066e-02
4-31:5-18:6   -32.018750  35.994607917  7.812500e-03  2.844066e-02
4-34:5-5:1    -32.112313 -35.807482379  7.812500e-03  2.844066e-02
4-4:3-9:3     -32.112313 -35.807482379  7.812500e-03  2.844066e-02
4-4:4-11:4    -32.018750  35.994607917  7.812500e-03  2.844066e-02
4-4:6-13:1    -32.112313 -35.807482379  7.812500e-03  2.844066e-02
4-59:4-23:1   -32.112313 -35.807482379  7.812500e-03  2.844066e-02
4-61:7-27:4   -32.112313 -35.807482379  7.812500e-03  2.844066e-02
4-b:4-4:6     -32.112313 -35.807482379  7.812500e-03  2.844066e-02
5-a:4-4:6     -32.112313 -35.807482379  7.812500e-03  2.844066e-02
5-a:7-27:6    -32.112313 -35.807482379  7.812500e-03  2.844066e-02
6-1:3-16:3    -32.018750  35.994607917  7.812500e-03  2.844066e-02
6-1:3-3:3     -32.112313 -35.807482379  7.812500e-03  2.844066e-02
7-4-1:2-21:5  -32.112313 -35.807482379  7.812500e-03  2.844066e-02
1-69:6-19:6   -11.168033  -0.723119809  7.846593e-03  2.855035e-02
3-11:2-21:4   -12.797215  -1.278538034  7.915897e-03  2.878799e-02
3-30-3:2-2:4  -12.615009  -1.198164617  7.942727e-03  2.887099e-02
1-69:5-24:6   -13.418850  -1.590482040  8.130059e-03  2.947760e-02
1-8:3-16:4    -13.418850  -1.590482040  8.130059e-03  2.947760e-02
3-23:4-23:5   -13.418850  -1.590482040  8.130059e-03  2.947760e-02
4-30-2:3-3:5  -13.418850  -1.590482040  8.130059e-03  2.947760e-02
4-34:1-20:4   -13.385293   1.646557157  8.130059e-03  2.947760e-02
3-9:3-22:4    -10.749107   0.625246651  8.447917e-03  3.061467e-02
4-34:5-12:4   -10.491045  -0.564946948  8.653116e-03  3.134254e-02
4-61:3-3:4    -11.324678  -0.749680635  9.057983e-03  3.279254e-02
4-39:5-12:4    -9.680598  -0.423130982  9.350970e-03  3.383495e-02
1-8:2-2:6     -13.602242  -1.668484552  9.355307e-03  3.383495e-02
4-4:2-21:6    -12.543044  -1.143023063  9.399242e-03  3.397680e-02
4-31:2-2:5    -10.885293   0.646557157  9.543282e-03  3.447927e-02
3-74:6-6:4    -11.533634  -0.800699748  9.547810e-03  3.447927e-02
3-74:1-7:4    -12.715021  -1.211970417  9.559879e-03  3.448829e-02
4-39:1-1:5    -12.715021  -1.211970417  9.559879e-03  3.448829e-02
5-a:3-22:6    -12.027190  -0.941389202  1.033766e-02  3.727557e-02
3-7:3-22:6    -12.328997  -1.045047904  1.045482e-02  3.767917e-02
4-4:3-10:5    -11.615009  -0.812874462  1.054690e-02  3.799202e-02
3-9:2-15:4    -13.813991  -1.771054286  1.062202e-02  3.824353e-02
1-18:2-21:6   -11.739476  -0.847978263  1.063749e-02  3.826098e-02
3-30:5-24:4   -11.739476  -0.847978263  1.063749e-02  3.826098e-02
1-18:2-15:3   -13.288971  -1.464951158  1.067384e-02  3.833435e-02
3-11:6-13:5   -13.288971  -1.464951158  1.067384e-02  3.833435e-02
4-4:3-16:5    -13.288971  -1.464951158  1.067384e-02  3.833435e-02
2-5:2-8:5     -12.474955  -1.092982381  1.097356e-02  3.939116e-02
1-46:4-17:5   -13.007503   1.372992084  1.133098e-02  4.065392e-02
6-1:5-24:5    -12.822528  -1.227911961  1.150779e-02  4.126774e-02
1-46:3-10:5   -11.980279  -0.912410135  1.152641e-02  4.129342e-02
3-7:3-10:5    -11.980279  -0.912410135  1.152641e-02  4.129342e-02
1-24:6-6:5    -15.433724  -3.175444541  1.171875e-02  4.148760e-02
1-3:1-1:6     -15.433724  -3.175444541  1.171875e-02  4.148760e-02
1-46:1-7:6    -15.433724  -3.175444541  1.171875e-02  4.148760e-02
1-46:2-8:5    -15.433724  -3.175444541  1.171875e-02  4.148760e-02
1-58:3-22:6   -15.433724  -3.175444541  1.171875e-02  4.148760e-02
2-5:1-7:6     -15.433724  -3.175444541  1.171875e-02  4.148760e-02
2-5:2-15:3    -15.433724  -3.175444541  1.171875e-02  4.148760e-02
2-70:2-15:5   -15.433724  -3.175444541  1.171875e-02  4.148760e-02
2-70:2-2:5    -15.433724  -3.175444541  1.171875e-02  4.148760e-02
3-21:4-23:3   -15.433724  -3.175444541  1.171875e-02  4.148760e-02
3-23:1-14:3   -15.433724  -3.175444541  1.171875e-02  4.148760e-02
3-43:4-17:5   -15.433724  -3.175444541  1.171875e-02  4.148760e-02
3-48:2-8:5    -15.433724  -3.175444541  1.171875e-02  4.148760e-02
3-64:1-26:6   -15.433724  -3.175444541  1.171875e-02  4.148760e-02
3-72:2-8:4    -15.433724  -3.175444541  1.171875e-02  4.148760e-02
3-72:3-3:4    -15.433724  -3.175444541  1.171875e-02  4.148760e-02
4-30-2:2-21:5 -15.433724  -3.175444541  1.171875e-02  4.148760e-02
4-30-4:2-8:6  -15.433724  -3.175444541  1.171875e-02  4.148760e-02
4-39:4-23:3   -15.433724  -3.175444541  1.171875e-02  4.148760e-02
4-39:5-12:3   -15.433724  -3.175444541  1.171875e-02  4.148760e-02
4-59:4-17:3   -15.433724  -3.175444541  1.171875e-02  4.148760e-02
5-a:3-22:3    -15.433724  -3.175444541  1.171875e-02  4.148760e-02
4-30-4:6-19:5 -15.357723   3.316408555  1.171875e-02  4.148760e-02
4-4:3-16:1    -15.357723   3.316408555  1.171875e-02  4.148760e-02
1-69:6-6:3    -14.065241  -1.912410135  1.181793e-02  4.169538e-02
1-8:2-8:4     -14.065241  -1.912410135  1.181793e-02  4.169538e-02
3-15:3-16:6   -14.065241  -1.912410135  1.181793e-02  4.169538e-02
3-43:2-8:4    -14.065241  -1.912410135  1.181793e-02  4.169538e-02
3-49:2-8:4    -14.065241  -1.912410135  1.181793e-02  4.169538e-02
4-4:6-6:5     -14.065241  -1.912410135  1.181793e-02  4.169538e-02
3-66:1-1:6    -14.018687   1.994480460  1.181793e-02  4.169538e-02
1-3:3-9:6     -12.270759  -1.005519540  1.192814e-02  4.204305e-02
3-30:6-6:6    -12.252022   1.031955166  1.192814e-02  4.204305e-02
2-70:6-13:5   -14.375985  -2.120996757  1.272583e-02  4.463639e-02
3-11:3-9:5    -14.375985  -2.120996757  1.272583e-02  4.463639e-02
3-23:1-14:6   -14.375985  -2.120996757  1.272583e-02  4.463639e-02
3-66:2-8:1    -14.375985  -2.120996757  1.272583e-02  4.463639e-02
3-7:6-13:3    -14.375985  -2.120996757  1.272583e-02  4.463639e-02
4-30-2:6-6:4  -14.375985  -2.120996757  1.272583e-02  4.463639e-02
5-a:3-10:3    -14.375985  -2.120996757  1.272583e-02  4.463639e-02
3-72:2-15:3   -14.322528   2.216872882  1.272583e-02  4.463639e-02
4-28:1-26:5   -14.322528   2.216872882  1.272583e-02  4.463639e-02
4-30-2:1-7:4  -14.322528   2.216872882  1.272583e-02  4.463639e-02
4-b:6-13:4    -11.934977  -0.885225306  1.277460e-02  4.478564e-02
3-30-3:3-16:6 -14.788971  -2.464951158  1.293945e-02  4.516590e-02
3-49:6-25:4   -14.788971  -2.464951158  1.293945e-02  4.516590e-02
3-53:1-14:4   -14.788971  -2.464951158  1.293945e-02  4.516590e-02
3-64:3-9:6    -14.788971  -2.464951158  1.293945e-02  4.516590e-02
3-7:4-23:6    -14.788971  -2.464951158  1.293945e-02  4.516590e-02
3-7:6-19:1    -14.788971  -2.464951158  1.293945e-02  4.516590e-02
4-31:3-16:6   -14.788971  -2.464951158  1.293945e-02  4.516590e-02
4-61:4-17:3   -14.788971  -2.464951158  1.293945e-02  4.516590e-02
4-31:2-15:3   -14.726205   2.579442961  1.293945e-02  4.516590e-02
3-53:1-1:6    -12.911527   1.289936344  1.385297e-02  4.830778e-02
4-30-4:3-10:5 -12.938751  -1.246527639  1.385297e-02  4.830778e-02
2-70:3-10:4   -10.931848  -0.616477249  1.395733e-02  4.864819e-02
3-21:3-16:5   -13.641243  -1.590482040  1.463330e-02  5.090580e-02
3-9:4-23:4    -13.641243  -1.590482040  1.463330e-02  5.090580e-02
4-34:2-21:3   -13.641243  -1.590482040  1.463330e-02  5.090580e-02
5-51:1-14:4   -13.641243  -1.590482040  1.463330e-02  5.090580e-02
1-18:5-12:1   -32.223509 -35.585089957  1.562500e-02  5.204482e-02
1-24:4-4:4    -32.223509 -35.585089957  1.562500e-02  5.204482e-02
1-24:4-4:6    -32.223509 -35.585089957  1.562500e-02  5.204482e-02
1-2:3-16:1    -32.223509 -35.585089957  1.562500e-02  5.204482e-02
1-3:1-7:5     -32.223509 -35.585089957  1.562500e-02  5.204482e-02
1-3:3-16:3    -32.223509 -35.585089957  1.562500e-02  5.204482e-02
1-45:2-8:4    -32.223509 -35.585089957  1.562500e-02  5.204482e-02
1-58:5-5:3    -32.223509 -35.585089957  1.562500e-02  5.204482e-02
1-58:6-19:6   -32.223509 -35.585089957  1.562500e-02  5.204482e-02
1-69:2-15:1   -32.223509 -35.585089957  1.562500e-02  5.204482e-02
1-8:5-5:3     -32.223509 -35.585089957  1.562500e-02  5.204482e-02
1-8:6-6:1     -32.223509 -35.585089957  1.562500e-02  5.204482e-02
2-70:1-26:3   -32.223509 -35.585089957  1.562500e-02  5.204482e-02
2-70:2-21:5   -32.223509 -35.585089957  1.562500e-02  5.204482e-02
2-70:7-27:6   -32.223509 -35.585089957  1.562500e-02  5.204482e-02
3-11:3-9:1    -32.223509 -35.585089957  1.562500e-02  5.204482e-02
3-13:3-3:4    -32.223509 -35.585089957  1.562500e-02  5.204482e-02
3-13:5-12:3   -32.223509 -35.585089957  1.562500e-02  5.204482e-02
3-13:5-5:6    -32.223509 -35.585089957  1.562500e-02  5.204482e-02
3-15:4-4:5    -32.223509 -35.585089957  1.562500e-02  5.204482e-02
3-20:3-16:6   -32.223509 -35.585089957  1.562500e-02  5.204482e-02
3-21:2-8:1    -32.223509 -35.585089957  1.562500e-02  5.204482e-02
3-30-3:4-17:6 -32.223509 -35.585089957  1.562500e-02  5.204482e-02
3-30-3:4-4:4  -32.223509 -35.585089957  1.562500e-02  5.204482e-02
3-43:1-14:4   -32.223509 -35.585089957  1.562500e-02  5.204482e-02
3-43:1-7:6    -32.223509 -35.585089957  1.562500e-02  5.204482e-02
3-43:2-2:1    -32.223509 -35.585089957  1.562500e-02  5.204482e-02
3-43:3-10:3   -32.223509 -35.585089957  1.562500e-02  5.204482e-02
3-43:5-24:3   -32.223509 -35.585089957  1.562500e-02  5.204482e-02
3-48:4-23:1   -32.223509 -35.585089957  1.562500e-02  5.204482e-02
3-48:4-23:3   -32.223509 -35.585089957  1.562500e-02  5.204482e-02
3-48:7-27:5   -32.223509 -35.585089957  1.562500e-02  5.204482e-02
3-49:2-15:5   -32.223509 -35.585089957  1.562500e-02  5.204482e-02
3-49:2-2:3    -32.223509 -35.585089957  1.562500e-02  5.204482e-02
3-49:3-16:3   -32.223509 -35.585089957  1.562500e-02  5.204482e-02
3-49:3-16:6   -32.223509 -35.585089957  1.562500e-02  5.204482e-02
3-49:3-3:3    -32.223509 -35.585089957  1.562500e-02  5.204482e-02
3-49:4-4:6    -32.223509 -35.585089957  1.562500e-02  5.204482e-02
3-49:5-12:3   -32.223509 -35.585089957  1.562500e-02  5.204482e-02
3-49:6-6:6    -32.223509 -35.585089957  1.562500e-02  5.204482e-02
3-64:1-26:1   -32.223509 -35.585089957  1.562500e-02  5.204482e-02
3-64:5-24:6   -32.223509 -35.585089957  1.562500e-02  5.204482e-02
3-66:4-17:6   -32.223509 -35.585089957  1.562500e-02  5.204482e-02
3-66:4-4:4    -32.223509 -35.585089957  1.562500e-02  5.204482e-02
3-7:5-12:2    -32.223509 -35.585089957  1.562500e-02  5.204482e-02
3-9:4-4:4     -32.223509 -35.585089957  1.562500e-02  5.204482e-02
3-9:6-19:1    -32.223509 -35.585089957  1.562500e-02  5.204482e-02
4-30-2:1-26:6 -32.223509 -35.585089957  1.562500e-02  5.204482e-02
4-30-2:3-3:3  -32.223509 -35.585089957  1.562500e-02  5.204482e-02
4-30-2:5-24:6 -32.223509 -35.585089957  1.562500e-02  5.204482e-02
4-30-4:4-17:3 -32.223509 -35.585089957  1.562500e-02  5.204482e-02
4-30-4:5-5:1  -32.223509 -35.585089957  1.562500e-02  5.204482e-02
4-31:3-9:1    -32.223509 -35.585089957  1.562500e-02  5.204482e-02
4-31:6-19:5   -32.223509 -35.585089957  1.562500e-02  5.204482e-02
4-34:4-23:1   -32.223509 -35.585089957  1.562500e-02  5.204482e-02
4-39:2-8:1    -32.223509 -35.585089957  1.562500e-02  5.204482e-02
4-4:2-2:1     -32.223509 -35.585089957  1.562500e-02  5.204482e-02
4-4:4-4:5     -32.223509 -35.585089957  1.562500e-02  5.204482e-02
4-4:4-4:6     -32.223509 -35.585089957  1.562500e-02  5.204482e-02
4-4:7-27:4    -32.223509 -35.585089957  1.562500e-02  5.204482e-02
5-51:1-14:3   -32.223509 -35.585089957  1.562500e-02  5.204482e-02
5-51:4-4:5    -32.223509 -35.585089957  1.562500e-02  5.204482e-02
5-51:6-25:5   -32.223509 -35.585089957  1.562500e-02  5.204482e-02
5-a:3-16:5    -32.223509 -35.585089957  1.562500e-02  5.204482e-02
5-a:4-23:6    -32.223509 -35.585089957  1.562500e-02  5.204482e-02
5-a:5-5:5     -32.223509 -35.585089957  1.562500e-02  5.204482e-02
7-4-1:2-2:3   -32.223509 -35.585089957  1.562500e-02  5.204482e-02
7-4-1:5-24:6  -32.223509 -35.585089957  1.562500e-02  5.204482e-02
7-4-1:6-19:3  -32.223509 -35.585089957  1.562500e-02  5.204482e-02
7-4-1:7-27:4  -32.223509 -35.585089957  1.562500e-02  5.204482e-02
1-46:5-18:4   -32.115073  35.801962839  1.562500e-02  5.204482e-02
2-5:5-18:5    -32.115073  35.801962839  1.562500e-02  5.204482e-02
3-15:5-18:6   -32.115073  35.801962839  1.562500e-02  5.204482e-02
3-15:6-25:6   -32.115073  35.801962839  1.562500e-02  5.204482e-02
3-30:4-11:1   -32.115073  35.801962839  1.562500e-02  5.204482e-02
3-33:5-18:4   -32.115073  35.801962839  1.562500e-02  5.204482e-02
3-53:2-21:5   -32.115073  35.801962839  1.562500e-02  5.204482e-02
3-53:4-11:5   -32.115073  35.801962839  1.562500e-02  5.204482e-02
3-66:3-10:2   -32.115073  35.801962839  1.562500e-02  5.204482e-02
3-73:6-25:4   -32.115073  35.801962839  1.562500e-02  5.204482e-02
3-74:4-17:3   -32.115073  35.801962839  1.562500e-02  5.204482e-02
3-9:5-18:5    -32.115073  35.801962839  1.562500e-02  5.204482e-02
3-9:7-27:6    -32.115073  35.801962839  1.562500e-02  5.204482e-02
3-NL1:5-12:5  -32.115073  35.801962839  1.562500e-02  5.204482e-02
4-30-4:5-18:3 -32.115073  35.801962839  1.562500e-02  5.204482e-02
4-30-4:5-18:5 -32.115073  35.801962839  1.562500e-02  5.204482e-02
4-34:5-18:3   -32.115073  35.801962839  1.562500e-02  5.204482e-02
4-39:3-9:2    -32.115073  35.801962839  1.562500e-02  5.204482e-02
4-61:5-18:3   -32.115073  35.801962839  1.562500e-02  5.204482e-02
5-51:5-18:3   -32.115073  35.801962839  1.562500e-02  5.204482e-02
5-51:6-6:1    -32.115073  35.801962839  1.562500e-02  5.204482e-02
5-a:5-18:4    -32.115073  35.801962839  1.562500e-02  5.204482e-02
4-31:6-13:5   -12.637911   1.141321849  1.609436e-02  5.358344e-02
4-34:3-10:3   -12.848762  -1.175444541  1.658900e-02  5.520477e-02
1-18:3-16:3   -13.065241  -1.268553945  1.667385e-02  5.541037e-02
1-8:2-21:4    -13.065241  -1.268553945  1.667385e-02  5.541037e-02
3-7:6-25:4    -13.065241  -1.268553945  1.667385e-02  5.541037e-02
3-7:3-10:3    -13.857723  -1.683591445  1.690054e-02  5.611197e-02
4-30-4:3-16:5 -13.857723  -1.683591445  1.690054e-02  5.611197e-02
1-18:3-16:4    -9.823904   0.406675210  1.702183e-02  5.648864e-02
3-30:3-10:4    -9.407421   0.347754792  1.778117e-02  5.898145e-02
6-1:6-13:6     -9.102180  -0.315430670  1.836442e-02  6.088810e-02
4-39:1-14:4   -11.480279   0.731446055  1.843335e-02  6.108856e-02
1-3:2-15:6    -13.491045  -1.446092131  1.915729e-02  6.340025e-02
2-70:2-21:4   -13.491045  -1.446092131  1.915729e-02  6.340025e-02
3-15:3-3:6    -13.491045  -1.446092131  1.915729e-02  6.340025e-02
1-46:4-17:6   -14.115009  -1.812874462  1.921082e-02  6.340273e-02
1-58:6-19:4   -14.115009  -1.812874462  1.921082e-02  6.340273e-02
3-11:5-24:5   -14.115009  -1.812874462  1.921082e-02  6.340273e-02
4-39:1-26:3   -14.115009  -1.812874462  1.921082e-02  6.340273e-02
4-4:4-17:5    -14.115009  -1.812874462  1.921082e-02  6.340273e-02
4-61:2-21:6   -14.115009  -1.812874462  1.921082e-02  6.340273e-02
4-31:6-19:4   -12.369083  -0.964877555  1.983433e-02  6.540065e-02
4-4:5-24:4    -12.348762   0.994480460  1.983433e-02  6.540065e-02
4-b:4-17:4    -13.204008  -1.295026157  2.006161e-02  6.602925e-02
1-3:5-24:5    -13.171943   1.348117415  2.006161e-02  6.602925e-02
3-33:6-6:6    -13.171943   1.348117415  2.006161e-02  6.602925e-02
3-9:2-8:4     -13.171943   1.348117415  2.006161e-02  6.602925e-02
4-34:1-26:5   -12.967043  -1.189944111  2.007385e-02  6.603940e-02
3-30:3-16:6   -11.848762   0.824555459  2.029841e-02  6.674768e-02
3-7:5-12:5    -12.161564   0.924091133  2.041471e-02  6.709952e-02
1-69:2-21:6   -11.571278  -0.725411620  2.058421e-02  6.762579e-02
3-30:6-13:6   -10.749107  -0.544678351  2.075374e-02  6.815169e-02
1-2:4-17:5    -14.433724  -2.005519540  2.127075e-02  6.953269e-02
1-3:4-23:6    -14.433724  -2.005519540  2.127075e-02  6.953269e-02
2-5:3-16:6    -14.433724  -2.005519540  2.127075e-02  6.953269e-02
3-7:1-26:1    -14.433724  -2.005519540  2.127075e-02  6.953269e-02
4-30-2:6-6:5  -14.433724  -2.005519540  2.127075e-02  6.953269e-02
4-31:3-16:5   -14.433724  -2.005519540  2.127075e-02  6.953269e-02
4-39:3-3:3    -14.433724  -2.005519540  2.127075e-02  6.953269e-02
4-b:4-17:5    -14.433724  -2.005519540  2.127075e-02  6.953269e-02
6-1:2-21:5    -14.433724  -2.005519540  2.127075e-02  6.953269e-02
4-30-2:2-2:3  -14.375985   2.109957678  2.127075e-02  6.953269e-02
4-61:2-8:5    -12.518687  -1.005519540  2.129411e-02  6.957750e-02
4-61:3-10:6   -10.540317  -0.504621304  2.131154e-02  6.960290e-02
1-18:2-21:1   -15.518687  -3.005519540  2.148438e-02  6.975648e-02
2-26:2-2:5    -15.518687  -3.005519540  2.148438e-02  6.975648e-02
2-5:1-7:1     -15.518687  -3.005519540  2.148438e-02  6.975648e-02
3-13:2-21:6   -15.518687  -3.005519540  2.148438e-02  6.975648e-02
3-13:2-2:6    -15.518687  -3.005519540  2.148438e-02  6.975648e-02
3-33:2-15:5   -15.518687  -3.005519540  2.148438e-02  6.975648e-02
3-64:5-12:6   -15.518687  -3.005519540  2.148438e-02  6.975648e-02
4-31:3-10:1   -15.518687  -3.005519540  2.148438e-02  6.975648e-02
4-39:1-14:6   -15.518687  -3.005519540  2.148438e-02  6.975648e-02
4-4:4-17:3    -15.518687  -3.005519540  2.148438e-02  6.975648e-02
5-a:6-25:4    -15.518687  -3.005519540  2.148438e-02  6.975648e-02
6-1:2-2:1     -15.518687  -3.005519540  2.148438e-02  6.975648e-02
6-1:6-19:1    -15.518687  -3.005519540  2.148438e-02  6.975648e-02
3-66:3-9:4    -12.289996   0.956006313  2.224139e-02  7.218187e-02
1-3:6-13:1    -14.857723  -2.327447634  2.246094e-02  7.237302e-02
1-69:1-1:3    -14.857723  -2.327447634  2.246094e-02  7.237302e-02
3-15:1-14:5   -14.857723  -2.327447634  2.246094e-02  7.237302e-02
3-15:5-12:6   -14.857723  -2.327447634  2.246094e-02  7.237302e-02
3-20:3-22:6   -14.857723  -2.327447634  2.246094e-02  7.237302e-02
3-43:3-10:5   -14.857723  -2.327447634  2.246094e-02  7.237302e-02
3-48:6-19:1   -14.857723  -2.327447634  2.246094e-02  7.237302e-02
3-49:3-9:6    -14.857723  -2.327447634  2.246094e-02  7.237302e-02
3-53:6-25:4   -14.857723  -2.327447634  2.246094e-02  7.237302e-02
3-64:2-8:4    -14.857723  -2.327447634  2.246094e-02  7.237302e-02
5-51:1-7:3    -14.857723  -2.327447634  2.246094e-02  7.237302e-02
5-51:6-19:1   -14.857723  -2.327447634  2.246094e-02  7.237302e-02
5-51:7-27:6   -14.857723  -2.327447634  2.246094e-02  7.237302e-02
6-1:7-27:5    -14.857723  -2.327447634  2.246094e-02  7.237302e-02
3-7:6-6:3     -14.788971   2.453912079  2.246094e-02  7.237302e-02
3-9:1-14:5    -14.788971   2.453912079  2.246094e-02  7.237302e-02
3-53:1-1:4    -12.661564   1.094016134  2.262884e-02  7.287074e-02
1-3:7-27:4    -13.682474  -1.508019880  2.265584e-02  7.287074e-02
2-70:3-9:5    -13.682474  -1.508019880  2.265584e-02  7.287074e-02
5-a:3-16:6    -13.682474  -1.508019880  2.265584e-02  7.287074e-02
3-21:3-16:4   -11.369083  -0.660871368  2.364564e-02  7.602040e-02
3-48:6-6:6    -13.095942  -1.207153401  2.430651e-02  7.807546e-02
4-4:3-3:5     -13.095942  -1.207153401  2.430651e-02  7.807546e-02
3-53:3-10:4   -11.619046  -0.716012922  2.462283e-02  7.905629e-02
3-30:4-17:4   -12.078130  -0.839509588  2.481197e-02  7.962810e-02
3-33:2-2:6    -11.472638  -0.678709223  2.499074e-02  8.016610e-02
3-48:2-21:4   -11.082349  -0.590482040  2.554336e-02  8.186597e-02
6-1:5-12:4    -11.072795   0.598551784  2.554336e-02  8.186597e-02
3-21:3-22:6   -11.743313  -0.742485134  2.565436e-02  8.218516e-02
1-58:3-22:4   -13.857723   1.672552366  2.660370e-02  8.515074e-02
3-21:1-26:3   -13.904277  -1.590482040  2.660370e-02  8.515074e-02
3-30-3:3-16:4 -12.369083   0.953838476  2.700832e-02  8.640744e-02
1-18:3-16:6   -12.198564  -0.861129630  2.734013e-02  8.743021e-02
6-1:4-17:6    -12.996489  -1.131050422  2.881672e-02  9.211127e-02
4-30-4:6-13:6 -13.530047  -1.368089619  2.895927e-02  9.248491e-02
2-26:2-15:4   -13.491045   1.435053052  2.895927e-02  9.248491e-02
3-9:3-9:6     -12.518687   0.994480460  2.930495e-02  9.350600e-02
3-11:3-16:4   -12.541588  -0.959715850  2.930495e-02  9.350600e-02
3-74:4-17:5   -13.204008   1.283987078  2.944937e-02  9.392526e-02
4-30-2:3-22:4 -12.146270  -0.831490140  3.001586e-02  9.432580e-02
6-1:2-2:4     -10.176367   0.420406276  3.004861e-02  9.432580e-02
1-46:2-21:6   -14.168467  -1.705959258  3.088379e-02  9.432580e-02
1-69:1-14:4   -14.168467  -1.705959258  3.088379e-02  9.432580e-02
1-8:5-12:6    -14.168467  -1.705959258  3.088379e-02  9.432580e-02
3-11:1-1:4    -14.168467  -1.705959258  3.088379e-02  9.432580e-02
3-53:5-12:6   -14.168467  -1.705959258  3.088379e-02  9.432580e-02
3-9:1-1:5     -14.168467  -1.705959258  3.088379e-02  9.432580e-02
6-1:2-8:3     -14.168467  -1.705959258  3.088379e-02  9.432580e-02
3-64:3-22:5   -14.115009   1.801835383  3.088379e-02  9.432580e-02
1-18:5-5:2    -32.355026 -35.322055551  3.125000e-02  9.432580e-02
1-2:3-9:2     -32.355026 -35.322055551  3.125000e-02  9.432580e-02
1-2:6-19:1    -32.355026 -35.322055551  3.125000e-02  9.432580e-02
1-3:4-4:6     -32.355026 -35.322055551  3.125000e-02  9.432580e-02
1-3:6-25:5    -32.355026 -35.322055551  3.125000e-02  9.432580e-02
1-3:7-27:1    -32.355026 -35.322055551  3.125000e-02  9.432580e-02
1-46:2-2:1    -32.355026 -35.322055551  3.125000e-02  9.432580e-02
1-46:3-10:1   -32.355026 -35.322055551  3.125000e-02  9.432580e-02
1-46:6-25:5   -32.355026 -35.322055551  3.125000e-02  9.432580e-02
1-69:2-2:1    -32.355026 -35.322055551  3.125000e-02  9.432580e-02
1-69:3-9:3    -32.355026 -35.322055551  3.125000e-02  9.432580e-02
1-8:2-15:1    -32.355026 -35.322055551  3.125000e-02  9.432580e-02
1-8:2-15:3    -32.355026 -35.322055551  3.125000e-02  9.432580e-02
1-8:4-23:3    -32.355026 -35.322055551  3.125000e-02  9.432580e-02
2-26:2-21:5   -32.355026 -35.322055551  3.125000e-02  9.432580e-02
2-26:5-24:4   -32.355026 -35.322055551  3.125000e-02  9.432580e-02
2-26:6-13:3   -32.355026 -35.322055551  3.125000e-02  9.432580e-02
2-5:1-1:3     -32.355026 -35.322055551  3.125000e-02  9.432580e-02
2-5:4-23:3    -32.355026 -35.322055551  3.125000e-02  9.432580e-02
2-5:6-6:3     -32.355026 -35.322055551  3.125000e-02  9.432580e-02
2-70:3-16:1   -32.355026 -35.322055551  3.125000e-02  9.432580e-02
3-13:2-15:3   -32.355026 -35.322055551  3.125000e-02  9.432580e-02
3-13:5-12:4   -32.355026 -35.322055551  3.125000e-02  9.432580e-02
3-13:5-24:6   -32.355026 -35.322055551  3.125000e-02  9.432580e-02
3-15:4-4:6    -32.355026 -35.322055551  3.125000e-02  9.432580e-02
3-15:6-25:5   -32.355026 -35.322055551  3.125000e-02  9.432580e-02
3-21:1-1:3    -32.355026 -35.322055551  3.125000e-02  9.432580e-02
3-21:1-20:5   -32.355026 -35.322055551  3.125000e-02  9.432580e-02
3-21:5-12:1   -32.355026 -35.322055551  3.125000e-02  9.432580e-02
3-21:5-5:3    -32.355026 -35.322055551  3.125000e-02  9.432580e-02
3-23:4-23:1   -32.355026 -35.322055551  3.125000e-02  9.432580e-02
3-23:5-5:1    -32.355026 -35.322055551  3.125000e-02  9.432580e-02
3-23:6-6:1    -32.355026 -35.322055551  3.125000e-02  9.432580e-02
3-33:3-9:1    -32.355026 -35.322055551  3.125000e-02  9.432580e-02
3-43:2-2:2    -32.355026 -35.322055551  3.125000e-02  9.432580e-02
3-43:3-3:3    -32.355026 -35.322055551  3.125000e-02  9.432580e-02
3-43:6-25:4   -32.355026 -35.322055551  3.125000e-02  9.432580e-02
3-49:3-3:5    -32.355026 -35.322055551  3.125000e-02  9.432580e-02
3-49:4-23:5   -32.355026 -35.322055551  3.125000e-02  9.432580e-02
3-53:3-3:1    -32.355026 -35.322055551  3.125000e-02  9.432580e-02
3-53:3-3:3    -32.355026 -35.322055551  3.125000e-02  9.432580e-02
3-53:5-5:1    -32.355026 -35.322055551  3.125000e-02  9.432580e-02
3-53:5-5:5    -32.355026 -35.322055551  3.125000e-02  9.432580e-02
3-64:3-10:3   -32.355026 -35.322055551  3.125000e-02  9.432580e-02
3-64:3-9:5    -32.355026 -35.322055551  3.125000e-02  9.432580e-02
3-66:2-2:1    -32.355026 -35.322055551  3.125000e-02  9.432580e-02
3-72:1-14:6   -32.355026 -35.322055551  3.125000e-02  9.432580e-02
3-72:1-26:5   -32.355026 -35.322055551  3.125000e-02  9.432580e-02
3-72:2-8:5    -32.355026 -35.322055551  3.125000e-02  9.432580e-02
3-72:3-3:6    -32.355026 -35.322055551  3.125000e-02  9.432580e-02
3-72:3-9:6    -32.355026 -35.322055551  3.125000e-02  9.432580e-02
3-72:5-5:5    -32.355026 -35.322055551  3.125000e-02  9.432580e-02
3-73:1-14:4   -32.355026 -35.322055551  3.125000e-02  9.432580e-02
3-73:3-22:5   -32.355026 -35.322055551  3.125000e-02  9.432580e-02
3-73:5-24:5   -32.355026 -35.322055551  3.125000e-02  9.432580e-02
3-73:6-13:6   -32.355026 -35.322055551  3.125000e-02  9.432580e-02
3-74:4-4:1    -32.355026 -35.322055551  3.125000e-02  9.432580e-02
3-74:4-4:3    -32.355026 -35.322055551  3.125000e-02  9.432580e-02
3-7:5-5:2     -32.355026 -35.322055551  3.125000e-02  9.432580e-02
3-9:4-4:6     -32.355026 -35.322055551  3.125000e-02  9.432580e-02
3-9:6-13:1    -32.355026 -35.322055551  3.125000e-02  9.432580e-02
4-28:5-12:4   -32.355026 -35.322055551  3.125000e-02  9.432580e-02
4-30-2:1-7:1  -32.355026 -35.322055551  3.125000e-02  9.432580e-02
4-30-2:5-12:6 -32.355026 -35.322055551  3.125000e-02  9.432580e-02
4-31:1-14:3   -32.355026 -35.322055551  3.125000e-02  9.432580e-02
4-31:2-21:1   -32.355026 -35.322055551  3.125000e-02  9.432580e-02
4-31:4-23:6   -32.355026 -35.322055551  3.125000e-02  9.432580e-02
4-31:4-4:6    -32.355026 -35.322055551  3.125000e-02  9.432580e-02
4-34:2-8:1    -32.355026 -35.322055551  3.125000e-02  9.432580e-02
4-34:6-19:1   -32.355026 -35.322055551  3.125000e-02  9.432580e-02
4-34:6-25:6   -32.355026 -35.322055551  3.125000e-02  9.432580e-02
4-39:1-7:1    -32.355026 -35.322055551  3.125000e-02  9.432580e-02
4-39:5-5:3    -32.355026 -35.322055551  3.125000e-02  9.432580e-02
4-4:1-26:1    -32.355026 -35.322055551  3.125000e-02  9.432580e-02
4-61:1-20:6   -32.355026 -35.322055551  3.125000e-02  9.432580e-02
4-61:2-15:1   -32.355026 -35.322055551  3.125000e-02  9.432580e-02
4-61:4-17:1   -32.355026 -35.322055551  3.125000e-02  9.432580e-02
4-61:6-13:1   -32.355026 -35.322055551  3.125000e-02  9.432580e-02
4-b:1-14:3    -32.355026 -35.322055551  3.125000e-02  9.432580e-02
5-51:2-8:1    -32.355026 -35.322055551  3.125000e-02  9.432580e-02
5-51:5-12:2   -32.355026 -35.322055551  3.125000e-02  9.432580e-02
5-a:2-2:3     -32.355026 -35.322055551  3.125000e-02  9.432580e-02
7-4-1:1-26:1  -32.355026 -35.322055551  3.125000e-02  9.432580e-02
7-4-1:2-8:3   -32.355026 -35.322055551  3.125000e-02  9.432580e-02
7-4-1:3-16:6  -32.355026 -35.322055551  3.125000e-02  9.432580e-02
7-4-1:4-23:3  -32.355026 -35.322055551  3.125000e-02  9.432580e-02
7-4-1:4-4:2   -32.355026 -35.322055551  3.125000e-02  9.432580e-02
7-4-1:4-4:5   -32.355026 -35.322055551  3.125000e-02  9.432580e-02
7-4-1:5-12:5  -32.355026 -35.322055551  3.125000e-02  9.432580e-02
7-4-1:5-12:6  -32.355026 -35.322055551  3.125000e-02  9.432580e-02
7-4-1:6-25:4  -32.355026 -35.322055551  3.125000e-02  9.432580e-02
1-2:4-11:5    -32.226269  35.579570418  3.125000e-02  9.432580e-02
1-2:5-18:4    -32.226269  35.579570418  3.125000e-02  9.432580e-02
1-8:1-20:5    -32.226269  35.579570418  3.125000e-02  9.432580e-02
3-30-3:3-16:3 -32.226269  35.579570418  3.125000e-02  9.432580e-02
3-48:3-10:2   -32.226269  35.579570418  3.125000e-02  9.432580e-02
3-48:5-18:6   -32.226269  35.579570418  3.125000e-02  9.432580e-02
3-53:6-13:3   -32.226269  35.579570418  3.125000e-02  9.432580e-02
3-66:3-22:2   -32.226269  35.579570418  3.125000e-02  9.432580e-02
3-73:2-15:3   -32.226269  35.579570418  3.125000e-02  9.432580e-02
3-74:3-22:2   -32.226269  35.579570418  3.125000e-02  9.432580e-02
3-74:5-18:6   -32.226269  35.579570418  3.125000e-02  9.432580e-02
3-7:5-18:6    -32.226269  35.579570418  3.125000e-02  9.432580e-02
3-9:3-10:2    -32.226269  35.579570418  3.125000e-02  9.432580e-02
3-9:3-9:3     -32.226269  35.579570418  3.125000e-02  9.432580e-02
3-h:1-26:6    -32.226269  35.579570418  3.125000e-02  9.432580e-02
4-30-2:2-15:3 -32.226269  35.579570418  3.125000e-02  9.432580e-02
4-30-4:6-6:3  -32.226269  35.579570418  3.125000e-02  9.432580e-02
4-31:4-11:4   -32.226269  35.579570418  3.125000e-02  9.432580e-02
4-31:6-25:3   -32.226269  35.579570418  3.125000e-02  9.432580e-02
4-39:1-20:5   -32.226269  35.579570418  3.125000e-02  9.432580e-02
4-39:5-18:6   -32.226269  35.579570418  3.125000e-02  9.432580e-02
4-59:3-22:2   -32.226269  35.579570418  3.125000e-02  9.432580e-02
4-59:5-18:3   -32.226269  35.579570418  3.125000e-02  9.432580e-02
4-59:5-18:5   -32.226269  35.579570418  3.125000e-02  9.432580e-02
4-61:4-11:4   -32.226269  35.579570418  3.125000e-02  9.432580e-02
4-61:4-11:5   -32.226269  35.579570418  3.125000e-02  9.432580e-02
4-b:1-14:5    -32.226269  35.579570418  3.125000e-02  9.432580e-02
3-66:6-19:4   -11.938751  -0.764511440  3.192716e-02  9.632942e-02
3-33:4-23:4   -12.078130   0.828470509  3.276576e-02  9.881824e-02
4-61:1-1:4    -12.474955  -0.918056698  3.283914e-02  9.899812e-02
3-9:6-13:4    -11.757886  -0.713338788  3.299262e-02  9.941923e-02
3-7:3-10:4     -9.492275  -0.325697852  3.338414e-02  1.005570e-01
4-4:2-2:5     -12.904277  -1.064413229  3.355244e-02  1.009795e-01
5-51:2-21:5   -12.904277  -1.064413229  3.355244e-02  1.009795e-01
4-39:6-6:5    -11.176751  -0.580213705  3.378818e-02  1.016466e-01
4-30-4:3-22:3 -13.682474   1.496980801  3.468966e-02  1.042281e-01
1-69:7-27:4   -13.726205  -1.420557039  3.468966e-02  1.042281e-01
5-51:5-24:3   -13.726205  -1.420557039  3.468966e-02  1.042281e-01
3-11:3-22:1   -14.433724   1.994480460  3.515625e-02  1.053664e-01
3-30-3:3-22:3 -14.433724   1.994480460  3.515625e-02  1.053664e-01
1-24:2-2:5    -14.496489  -1.879988657  3.515625e-02  1.053664e-01
1-3:1-26:1    -14.496489  -1.879988657  3.515625e-02  1.053664e-01
3-66:4-17:4   -14.496489  -1.879988657  3.515625e-02  1.053664e-01
3-74:1-7:6    -14.496489  -1.879988657  3.515625e-02  1.053664e-01
3-9:1-26:4    -12.636251  -0.956609939  3.569780e-02  1.068572e-01
6-1:7-27:4    -12.636251  -0.956609939  3.569780e-02  1.068572e-01
2-70:1-14:4   -13.357723   1.316408555  3.569814e-02  1.068572e-01
3-9:6-19:4    -11.517279   0.657445473  3.751423e-02  1.122468e-01
4-39:2-8:5    -12.000600  -0.753980773  3.846005e-02  1.146569e-01
1-24:3-3:3    -14.933724  -2.175444541  3.857422e-02  1.146569e-01
1-24:4-23:4   -14.933724  -2.175444541  3.857422e-02  1.146569e-01
1-3:3-10:3    -14.933724  -2.175444541  3.857422e-02  1.146569e-01
1-46:2-8:3    -14.933724  -2.175444541  3.857422e-02  1.146569e-01
1-69:3-22:2   -14.933724  -2.175444541  3.857422e-02  1.146569e-01
3-13:3-3:5    -14.933724  -2.175444541  3.857422e-02  1.146569e-01
3-15:2-2:3    -14.933724  -2.175444541  3.857422e-02  1.146569e-01
3-21:6-19:3   -14.933724  -2.175444541  3.857422e-02  1.146569e-01
3-48:6-25:5   -14.933724  -2.175444541  3.857422e-02  1.146569e-01
3-64:6-19:5   -14.933724  -2.175444541  3.857422e-02  1.146569e-01
3-9:1-26:3    -14.933724  -2.175444541  3.857422e-02  1.146569e-01
4-31:2-21:6   -14.933724  -2.175444541  3.857422e-02  1.146569e-01
4-34:4-23:3   -14.933724  -2.175444541  3.857422e-02  1.146569e-01
4-4:2-8:6     -14.933724  -2.175444541  3.857422e-02  1.146569e-01
4-59:2-8:3    -14.933724  -2.175444541  3.857422e-02  1.146569e-01
3-30:4-23:5   -15.518687   2.994480460  3.906250e-02  1.147829e-01
4-30-2:2-8:1  -15.518687   2.994480460  3.906250e-02  1.147829e-01
1-3:2-2:3     -15.615009  -2.812874462  3.906250e-02  1.147829e-01
1-58:1-26:6   -15.615009  -2.812874462  3.906250e-02  1.147829e-01
1-58:5-24:5   -15.615009  -2.812874462  3.906250e-02  1.147829e-01
1-69:4-17:3   -15.615009  -2.812874462  3.906250e-02  1.147829e-01
1-69:4-23:3   -15.615009  -2.812874462  3.906250e-02  1.147829e-01
2-26:5-12:4   -15.615009  -2.812874462  3.906250e-02  1.147829e-01
2-5:7-27:4    -15.615009  -2.812874462  3.906250e-02  1.147829e-01
2-70:5-12:6   -15.615009  -2.812874462  3.906250e-02  1.147829e-01
3-11:1-7:6    -15.615009  -2.812874462  3.906250e-02  1.147829e-01
3-23:7-27:6   -15.615009  -2.812874462  3.906250e-02  1.147829e-01
3-30-3:1-26:6 -15.615009  -2.812874462  3.906250e-02  1.147829e-01
3-30-3:2-21:5 -15.615009  -2.812874462  3.906250e-02  1.147829e-01
3-30:1-7:6    -15.615009  -2.812874462  3.906250e-02  1.147829e-01
3-64:3-16:6   -15.615009  -2.812874462  3.906250e-02  1.147829e-01
3-72:3-16:4   -15.615009  -2.812874462  3.906250e-02  1.147829e-01
3-73:6-13:3   -15.615009  -2.812874462  3.906250e-02  1.147829e-01
4-39:6-25:3   -15.615009  -2.812874462  3.906250e-02  1.147829e-01
4-59:6-6:1    -15.615009  -2.812874462  3.906250e-02  1.147829e-01
4-61:3-22:1   -15.615009  -2.812874462  3.906250e-02  1.147829e-01
4-61:5-24:6   -15.615009  -2.812874462  3.906250e-02  1.147829e-01
4-61:6-19:1   -15.615009  -2.812874462  3.906250e-02  1.147829e-01
4-61:6-6:3    -15.615009  -2.812874462  3.906250e-02  1.147829e-01
4-b:1-26:6    -15.615009  -2.812874462  3.906250e-02  1.147829e-01
4-b:4-17:6    -15.615009  -2.812874462  3.906250e-02  1.147829e-01
4-b:7-27:6    -15.615009  -2.812874462  3.906250e-02  1.147829e-01
5-51:5-24:5   -15.615009  -2.812874462  3.906250e-02  1.147829e-01
4-39:3-3:5     -9.937884   0.366449238  3.941627e-02  1.157753e-01
3-21:5-24:4   -10.954045  -0.520092712  3.992818e-02  1.172311e-01
4-61:5-12:5   -12.565241  -0.912410135  3.998606e-02  1.173532e-01
4-31:3-16:4   -12.350991  -0.845054867  4.022356e-02  1.180022e-01
3-7:2-2:3     -13.954045  -1.490946367  4.138947e-02  1.213238e-01
4-30-4:6-6:4  -13.904277   1.579442961  4.138947e-02  1.213238e-01
3-11:3-22:5   -13.272760  -1.157522633  4.277395e-02  1.253311e-01
3-9:3-16:5    -13.530047   1.357050540  4.328525e-02  1.267263e-01
4-30-4:1-1:4  -13.571278  -1.285627459  4.328525e-02  1.267263e-01
6-1:5-24:4    -12.497857  -0.872253009  4.438416e-02  1.298908e-01
3-74:2-15:6   -11.719660   0.684140340  4.482852e-02  1.311380e-01
4-59:6-6:4     -9.848762  -0.345369542  4.606269e-02  1.346937e-01
4-39:3-3:6    -10.742592  -0.468920060  4.636935e-02  1.355354e-01
4-61:2-8:6    -12.904277   1.053374150  4.703103e-02  1.374137e-01
3-7:1-14:4    -11.869083  -0.690017714  4.739298e-02  1.384151e-01
2-5:4-17:5    -10.954045   0.509053633  4.818270e-02  1.406646e-01
1-18:5-24:5   -12.661564  -0.905983866  4.876677e-02  1.422545e-01
2-70:3-9:6    -12.636251   0.945570860  4.876677e-02  1.422545e-01
3-48:5-24:3   -14.168467   1.694920179  4.904175e-02  1.424800e-01
3-66:1-26:6   -14.168467   1.694920179  4.904175e-02  1.424800e-01
1-69:6-25:6   -14.226205  -1.590482040  4.904175e-02  1.424800e-01
3-13:3-10:6   -14.226205  -1.590482040  4.904175e-02  1.424800e-01
3-30-3:3-22:6 -14.226205  -1.590482040  4.904175e-02  1.424800e-01
3-49:6-6:4    -14.226205  -1.590482040  4.904175e-02  1.424800e-01
3-73:4-17:4   -14.226205  -1.590482040  4.904175e-02  1.424800e-01
4-30-4:1-7:5  -14.226205  -1.590482040  4.904175e-02  1.424800e-01
4-34:1-26:3   -14.226205  -1.590482040  4.904175e-02  1.424800e-01
5-51:4-17:5   -14.226205  -1.590482040  4.904175e-02  1.424800e-01
3-49:3-9:4    -13.161564  -1.075908867  5.010246e-02  1.453859e-01
3-49:5-12:4   -13.161564  -1.075908867  5.010246e-02  1.453859e-01
3-15:2-15:6   -13.128007   1.131983984  5.010246e-02  1.453859e-01
4-61:1-7:4    -11.827915  -0.671100500  5.045241e-02  1.463424e-01
1-18:1-7:4    -12.184244  -0.755541286  5.189390e-02  1.504026e-01
4-34:3-16:6   -12.184244  -0.755541286  5.189390e-02  1.504026e-01
3-48:2-21:5   -13.433724  -1.175444541  5.223899e-02  1.513419e-01
4-39:1-20:4   -13.726205   1.409517960  5.247879e-02  1.518535e-01
3-48:6-25:4   -13.772760  -1.327447634  5.247879e-02  1.518535e-01
4-61:1-26:6   -13.772760  -1.327447634  5.247879e-02  1.518535e-01
3-66:3-16:4   -12.818247   0.994480460  5.325191e-02  1.540288e-01
4-31:3-9:4    -11.972308  -0.697397244  5.328936e-02  1.540753e-01
3-30:3-9:4    -10.651332  -0.440734921  5.343240e-02  1.544269e-01
5-a:4-17:6    -12.589696  -0.863500535  5.407603e-02  1.562245e-01
3-48:2-15:6   -12.132942  -0.729885097  5.589723e-02  1.614212e-01
1-18:1-7:6    -14.565241  -1.742485134  5.737305e-02  1.652197e-01
1-46:3-22:1   -14.565241  -1.742485134  5.737305e-02  1.652197e-01
3-13:6-19:6   -14.565241  -1.742485134  5.737305e-02  1.652197e-01
3-23:3-16:1   -14.565241  -1.742485134  5.737305e-02  1.652197e-01
4-31:6-6:5    -14.565241  -1.742485134  5.737305e-02  1.652197e-01
4-30-4:3-9:6  -14.496489   1.868949578  5.737305e-02  1.652197e-01
4-b:6-6:6     -14.496489   1.868949578  5.737305e-02  1.652197e-01
3-48:7-27:4   -13.059255  -1.005519540  5.761267e-02  1.657112e-01
3-7:3-22:3    -13.059255  -1.005519540  5.761267e-02  1.657112e-01
1-8:3-10:1    -13.027190   1.058610798  5.761267e-02  1.657112e-01
4-4:3-9:5     -12.065241   0.731446055  5.994119e-02  1.701284e-01
1-8:1-26:4    -13.309760  -1.083522052  6.142835e-02  1.701284e-01
3-30:3-9:5    -13.309760  -1.083522052  6.142835e-02  1.701284e-01
3-48:3-9:5    -13.309760  -1.083522052  6.142835e-02  1.701284e-01
4-30-2:6-13:4 -13.309760  -1.083522052  6.142835e-02  1.701284e-01
3-49:4-23:4   -13.272760   1.146483554  6.142835e-02  1.701284e-01
3-9:6-19:5    -13.272760   1.146483554  6.142835e-02  1.701284e-01
1-18:1-20:5   -32.515991 -35.000127457  6.250000e-02  1.701284e-01
1-24:6-25:6   -32.515991 -35.000127457  6.250000e-02  1.701284e-01
1-24:7-27:3   -32.357786  35.316536012  6.250000e-02  1.701284e-01
1-2:5-18:3    -32.357786  35.316536012  6.250000e-02  1.701284e-01
1-2:7-27:3    -32.515991 -35.000127457  6.250000e-02  1.701284e-01
1-3:1-14:3    -32.515991 -35.000127457  6.250000e-02  1.701284e-01
1-3:2-21:1    -32.515991 -35.000127457  6.250000e-02  1.701284e-01
1-3:4-4:5     -32.515991 -35.000127457  6.250000e-02  1.701284e-01
1-3:6-25:3    -32.515991 -35.000127457  6.250000e-02  1.701284e-01
1-3:6-6:3     -32.357786  35.316536012  6.250000e-02  1.701284e-01
1-45:2-2:6    -32.515991 -35.000127457  6.250000e-02  1.701284e-01
1-46:1-7:1    -32.515991 -35.000127457  6.250000e-02  1.701284e-01
1-46:7-27:1   -32.515991 -35.000127457  6.250000e-02  1.701284e-01
1-46:7-27:6   -32.515991 -35.000127457  6.250000e-02  1.701284e-01
1-58:3-3:5    -32.515991 -35.000127457  6.250000e-02  1.701284e-01
1-58:4-23:4   -32.515991 -35.000127457  6.250000e-02  1.701284e-01
1-58:4-23:6   -32.515991 -35.000127457  6.250000e-02  1.701284e-01
1-58:5-5:4    -32.515991 -35.000127457  6.250000e-02  1.701284e-01
1-69:3-10:2   -32.515991 -35.000127457  6.250000e-02  1.701284e-01
1-69:4-11:6   -32.357786  35.316536012  6.250000e-02  1.701284e-01
1-69:5-18:3   -32.357786  35.316536012  6.250000e-02  1.701284e-01
1-69:7-27:6   -32.515991 -35.000127457  6.250000e-02  1.701284e-01
1-8:4-17:3    -32.515991 -35.000127457  6.250000e-02  1.701284e-01
1-8:4-4:4     -32.515991 -35.000127457  6.250000e-02  1.701284e-01
1-8:4-4:5     -32.515991 -35.000127457  6.250000e-02  1.701284e-01
1-8:5-5:5     -32.515991 -35.000127457  6.250000e-02  1.701284e-01
1-NL1:3-3:3   -32.515991 -35.000127457  6.250000e-02  1.701284e-01
2-26:3-22:5   -32.515991 -35.000127457  6.250000e-02  1.701284e-01
2-26:6-6:6    -32.515991 -35.000127457  6.250000e-02  1.701284e-01
2-5:4-4:3     -32.515991 -35.000127457  6.250000e-02  1.701284e-01
2-5:5-5:1     -32.515991 -35.000127457  6.250000e-02  1.701284e-01
2-70:1-7:3    -32.515991 -35.000127457  6.250000e-02  1.701284e-01
2-70:3-10:3   -32.515991 -35.000127457  6.250000e-02  1.701284e-01
2-70:4-17:3   -32.515991 -35.000127457  6.250000e-02  1.701284e-01
3-11:1-26:3   -32.515991 -35.000127457  6.250000e-02  1.701284e-01
3-11:1-7:1    -32.515991 -35.000127457  6.250000e-02  1.701284e-01
3-11:3-9:3    -32.515991 -35.000127457  6.250000e-02  1.701284e-01
3-11:5-18:5   -32.357786  35.316536012  6.250000e-02  1.701284e-01
3-13:3-22:3   -32.515991 -35.000127457  6.250000e-02  1.701284e-01
3-13:3-9:5    -32.515991 -35.000127457  6.250000e-02  1.701284e-01
3-13:5-24:3   -32.515991 -35.000127457  6.250000e-02  1.701284e-01
3-13:6-13:6   -32.515991 -35.000127457  6.250000e-02  1.701284e-01
3-15:5-12:3   -32.515991 -35.000127457  6.250000e-02  1.701284e-01
3-20:1-26:2   -32.357786  35.316536012  6.250000e-02  1.701284e-01
3-20:5-12:6   -32.515991 -35.000127457  6.250000e-02  1.701284e-01
3-20:6-13:5   -32.357786  35.316536012  6.250000e-02  1.701284e-01
3-21:6-25:1   -32.515991 -35.000127457  6.250000e-02  1.701284e-01
3-23:1-20:3   -32.515991 -35.000127457  6.250000e-02  1.701284e-01
3-30-3:1-14:6 -32.515991 -35.000127457  6.250000e-02  1.701284e-01
3-30-3:2-15:1 -32.515991 -35.000127457  6.250000e-02  1.701284e-01
3-30-3:5-18:3 -32.357786  35.316536012  6.250000e-02  1.701284e-01
3-30-3:6-19:5 -32.515991 -35.000127457  6.250000e-02  1.701284e-01
3-30-3:6-25:5 -32.515991 -35.000127457  6.250000e-02  1.701284e-01
3-30:4-4:5    -32.515991 -35.000127457  6.250000e-02  1.701284e-01
3-30:5-18:3   -32.357786  35.316536012  6.250000e-02  1.701284e-01
3-30:5-5:3    -32.515991 -35.000127457  6.250000e-02  1.701284e-01
3-33:1-14:5   -32.357786  35.316536012  6.250000e-02  1.701284e-01
3-33:1-26:2   -32.357786  35.316536012  6.250000e-02  1.701284e-01
3-43:1-26:5   -32.515991 -35.000127457  6.250000e-02  1.701284e-01
3-43:5-24:5   -32.515991 -35.000127457  6.250000e-02  1.701284e-01
3-48:1-20:3   -32.357786  35.316536012  6.250000e-02  1.701284e-01
3-48:1-7:3    -32.515991 -35.000127457  6.250000e-02  1.701284e-01
3-48:4-11:4   -32.357786  35.316536012  6.250000e-02  1.701284e-01
3-48:4-4:3    -32.515991 -35.000127457  6.250000e-02  1.701284e-01
3-49:2-21:3   -32.515991 -35.000127457  6.250000e-02  1.701284e-01
3-49:6-19:5   -32.515991 -35.000127457  6.250000e-02  1.701284e-01
3-53:4-11:4   -32.357786  35.316536012  6.250000e-02  1.701284e-01
3-64:2-15:3   -32.515991 -35.000127457  6.250000e-02  1.701284e-01
3-64:3-16:3   -32.515991 -35.000127457  6.250000e-02  1.701284e-01
3-64:4-4:3    -32.515991 -35.000127457  6.250000e-02  1.701284e-01
3-64:4-4:4    -32.515991 -35.000127457  6.250000e-02  1.701284e-01
3-64:5-12:3   -32.515991 -35.000127457  6.250000e-02  1.701284e-01
3-64:5-18:4   -32.357786  35.316536012  6.250000e-02  1.701284e-01
3-66:1-14:3   -32.515991 -35.000127457  6.250000e-02  1.701284e-01
3-66:5-12:3   -32.515991 -35.000127457  6.250000e-02  1.701284e-01
3-66:5-5:5    -32.515991 -35.000127457  6.250000e-02  1.701284e-01
3-72:2-2:1    -32.515991 -35.000127457  6.250000e-02  1.701284e-01
3-72:3-16:5   -32.515991 -35.000127457  6.250000e-02  1.701284e-01
3-72:5-12:3   -32.515991 -35.000127457  6.250000e-02  1.701284e-01
3-72:6-25:5   -32.515991 -35.000127457  6.250000e-02  1.701284e-01
3-73:3-16:4   -32.515991 -35.000127457  6.250000e-02  1.701284e-01
3-73:3-3:5    -32.515991 -35.000127457  6.250000e-02  1.701284e-01
3-73:4-4:4    -32.515991 -35.000127457  6.250000e-02  1.701284e-01
3-73:6-19:6   -32.515991 -35.000127457  6.250000e-02  1.701284e-01
3-74:1-1:1    -32.515991 -35.000127457  6.250000e-02  1.701284e-01
3-74:6-25:5   -32.515991 -35.000127457  6.250000e-02  1.701284e-01
3-7:4-4:3     -32.515991 -35.000127457  6.250000e-02  1.701284e-01
3-7:7-27:1    -32.515991 -35.000127457  6.250000e-02  1.701284e-01
3-9:4-17:1    -32.515991 -35.000127457  6.250000e-02  1.701284e-01
3-9:5-5:3     -32.515991 -35.000127457  6.250000e-02  1.701284e-01
3-9:6-6:5     -32.515991 -35.000127457  6.250000e-02  1.701284e-01
3-h:2-8:6     -32.357786  35.316536012  6.250000e-02  1.701284e-01
3-h:3-10:6    -32.515991 -35.000127457  6.250000e-02  1.701284e-01
3-h:3-9:6     -32.515991 -35.000127457  6.250000e-02  1.701284e-01
3-h:5-5:4     -32.515991 -35.000127457  6.250000e-02  1.701284e-01
3-h:6-13:4    -32.515991 -35.000127457  6.250000e-02  1.701284e-01
3-NL1:3-22:4  -32.357786  35.316536012  6.250000e-02  1.701284e-01
3-NL1:6-19:6  -32.357786  35.316536012  6.250000e-02  1.701284e-01
4-28:3-9:5    -32.515991 -35.000127457  6.250000e-02  1.701284e-01
4-28:4-17:6   -32.515991 -35.000127457  6.250000e-02  1.701284e-01
4-28:6-19:6   -32.515991 -35.000127457  6.250000e-02  1.701284e-01
4-28:6-25:6   -32.515991 -35.000127457  6.250000e-02  1.701284e-01
4-30-2:3-10:1 -32.515991 -35.000127457  6.250000e-02  1.701284e-01
4-30-2:4-23:6 -32.515991 -35.000127457  6.250000e-02  1.701284e-01
4-30-2:6-25:4 -32.515991 -35.000127457  6.250000e-02  1.701284e-01
4-30-2:6-6:6  -32.515991 -35.000127457  6.250000e-02  1.701284e-01
4-30-4:4-23:1 -32.515991 -35.000127457  6.250000e-02  1.701284e-01
4-30-4:4-4:4  -32.515991 -35.000127457  6.250000e-02  1.701284e-01
4-30-4:5-12:6 -32.515991 -35.000127457  6.250000e-02  1.701284e-01
4-31:2-15:1   -32.515991 -35.000127457  6.250000e-02  1.701284e-01
4-31:4-17:1   -32.515991 -35.000127457  6.250000e-02  1.701284e-01
4-31:4-17:6   -32.515991 -35.000127457  6.250000e-02  1.701284e-01
4-31:6-13:1   -32.515991 -35.000127457  6.250000e-02  1.701284e-01
4-55:3-22:4   -32.515991 -35.000127457  6.250000e-02  1.701284e-01
4-59:1-20:3   -32.515991 -35.000127457  6.250000e-02  1.701284e-01
4-59:2-8:1    -32.515991 -35.000127457  6.250000e-02  1.701284e-01
4-59:4-11:3   -32.357786  35.316536012  6.250000e-02  1.701284e-01
4-61:1-7:6    -32.515991 -35.000127457  6.250000e-02  1.701284e-01
4-61:3-3:3    -32.515991 -35.000127457  6.250000e-02  1.701284e-01
4-61:3-9:3    -32.515991 -35.000127457  6.250000e-02  1.701284e-01
4-b:1-1:6     -32.515991 -35.000127457  6.250000e-02  1.701284e-01
4-b:2-21:1    -32.515991 -35.000127457  6.250000e-02  1.701284e-01
4-b:3-3:3     -32.357786  35.316536012  6.250000e-02  1.701284e-01
4-b:4-11:5    -32.357786  35.316536012  6.250000e-02  1.701284e-01
5-51:2-2:3    -32.515991 -35.000127457  6.250000e-02  1.701284e-01
5-51:3-22:2   -32.515991 -35.000127457  6.250000e-02  1.701284e-01
5-51:3-3:2    -32.515991 -35.000127457  6.250000e-02  1.701284e-01
5-51:7-27:3   -32.515991 -35.000127457  6.250000e-02  1.701284e-01
5-a:4-4:4     -32.515991 -35.000127457  6.250000e-02  1.701284e-01
5-a:6-13:1    -32.357786  35.316536012  6.250000e-02  1.701284e-01
6-1:5-18:6    -32.357786  35.316536012  6.250000e-02  1.701284e-01
6-1:5-5:5     -32.515991 -35.000127457  6.250000e-02  1.701284e-01
7-4-1:1-1:4   -32.515991 -35.000127457  6.250000e-02  1.701284e-01
7-4-1:3-10:1  -32.515991 -35.000127457  6.250000e-02  1.701284e-01
7-4-1:7-27:5  -32.515991 -35.000127457  6.250000e-02  1.701284e-01
3-30:3-22:3   -12.237565   0.772088039  6.273668e-02  1.707082e-01
1-8:2-15:5    -14.007503  -1.384031163  6.356812e-02  1.727749e-01
4-30-2:3-10:6 -14.007503  -1.384031163  6.356812e-02  1.727749e-01
4-30-4:2-8:4  -13.954045   1.479907288  6.356812e-02  1.727749e-01
3-15:2-21:5   -13.615009  -1.198164617  6.391466e-02  1.734551e-01
3-33:1-7:4    -13.615009  -1.198164617  6.391466e-02  1.734551e-01
3-7:2-21:5    -13.615009  -1.198164617  6.391466e-02  1.734551e-01
3-53:3-10:3   -13.571278   1.274588380  6.391466e-02  1.734551e-01
6-1:3-16:5    -12.456626  -0.789790848  6.490865e-02  1.760864e-01
3-33:2-15:3   -14.933724   2.164405462  6.542969e-02  1.763714e-01
4-31:4-23:5   -14.933724   2.164405462  6.542969e-02  1.763714e-01
1-18:4-17:3   -15.018687  -2.005519540  6.542969e-02  1.763714e-01
1-69:2-21:1   -15.018687  -2.005519540  6.542969e-02  1.763714e-01
1-8:1-26:1    -15.018687  -2.005519540  6.542969e-02  1.763714e-01
1-8:2-8:1     -15.018687  -2.005519540  6.542969e-02  1.763714e-01
1-8:5-12:5    -15.018687  -2.005519540  6.542969e-02  1.763714e-01
2-70:2-8:4    -15.018687  -2.005519540  6.542969e-02  1.763714e-01
2-70:5-12:3   -15.018687  -2.005519540  6.542969e-02  1.763714e-01
3-11:1-1:6    -15.018687  -2.005519540  6.542969e-02  1.763714e-01
3-20:2-8:4    -15.018687  -2.005519540  6.542969e-02  1.763714e-01
3-21:6-13:3   -15.018687  -2.005519540  6.542969e-02  1.763714e-01
3-43:3-22:3   -15.018687  -2.005519540  6.542969e-02  1.763714e-01
3-49:1-26:5   -15.018687  -2.005519540  6.542969e-02  1.763714e-01
3-73:5-12:4   -15.018687  -2.005519540  6.542969e-02  1.763714e-01
4-30-2:4-23:4 -15.018687  -2.005519540  6.542969e-02  1.763714e-01
4-34:6-19:3   -15.018687  -2.005519540  6.542969e-02  1.763714e-01
3-7:7-27:5    -12.687798  -0.853516446  6.599403e-02  1.778262e-01
1-18:2-8:4    -11.638742  -0.590482040  6.615260e-02  1.781868e-01
3-7:2-8:4     -11.157069  -0.499334152  6.629133e-02  1.784938e-01
3-21:2-8:6    -11.787947   0.642178717  6.754925e-02  1.818129e-01
1-24:1-20:4   -15.615009   2.801835383  7.031250e-02  1.868089e-01
2-5:2-8:1     -15.615009   2.801835383  7.031250e-02  1.868089e-01
2-70:3-3:5    -15.615009   2.801835383  7.031250e-02  1.868089e-01
3-74:1-14:3   -15.615009   2.801835383  7.031250e-02  1.868089e-01
4-b:6-25:5    -15.615009   2.801835383  7.031250e-02  1.868089e-01
1-46:6-13:1   -15.726205  -2.590482040  7.031250e-02  1.868089e-01
1-58:5-24:4   -15.726205  -2.590482040  7.031250e-02  1.868089e-01
1-58:5-24:6   -15.726205  -2.590482040  7.031250e-02  1.868089e-01
1-8:6-13:3    -15.726205  -2.590482040  7.031250e-02  1.868089e-01
2-5:1-7:5     -15.726205  -2.590482040  7.031250e-02  1.868089e-01
2-5:2-21:1    -15.726205  -2.590482040  7.031250e-02  1.868089e-01
2-70:1-1:6    -15.726205  -2.590482040  7.031250e-02  1.868089e-01
2-70:5-12:5   -15.726205  -2.590482040  7.031250e-02  1.868089e-01
3-13:1-1:4    -15.726205  -2.590482040  7.031250e-02  1.868089e-01
3-15:2-21:3   -15.726205  -2.590482040  7.031250e-02  1.868089e-01
3-15:3-9:3    -15.726205  -2.590482040  7.031250e-02  1.868089e-01
3-15:7-27:4   -15.726205  -2.590482040  7.031250e-02  1.868089e-01
3-20:6-25:4   -15.726205  -2.590482040  7.031250e-02  1.868089e-01
3-21:1-20:4   -15.726205  -2.590482040  7.031250e-02  1.868089e-01
3-21:1-7:3    -15.726205  -2.590482040  7.031250e-02  1.868089e-01
3-33:1-14:6   -15.726205  -2.590482040  7.031250e-02  1.868089e-01
3-43:3-3:5    -15.726205  -2.590482040  7.031250e-02  1.868089e-01
3-43:6-25:5   -15.726205  -2.590482040  7.031250e-02  1.868089e-01
3-53:4-17:6   -15.726205  -2.590482040  7.031250e-02  1.868089e-01
3-64:6-25:4   -15.726205  -2.590482040  7.031250e-02  1.868089e-01
3-66:5-24:5   -15.726205  -2.590482040  7.031250e-02  1.868089e-01
3-66:6-6:5    -15.726205  -2.590482040  7.031250e-02  1.868089e-01
3-74:4-23:1   -15.726205  -2.590482040  7.031250e-02  1.868089e-01
3-9:3-10:1    -15.726205  -2.590482040  7.031250e-02  1.868089e-01
4-39:2-8:3    -15.726205  -2.590482040  7.031250e-02  1.868089e-01
4-39:3-16:1   -15.726205  -2.590482040  7.031250e-02  1.868089e-01
4-4:3-10:1    -15.726205  -2.590482040  7.031250e-02  1.868089e-01
4-59:1-14:3   -15.726205  -2.590482040  7.031250e-02  1.868089e-01
4-59:6-13:2   -15.726205  -2.590482040  7.031250e-02  1.868089e-01
5-a:5-24:5    -15.726205  -2.590482040  7.031250e-02  1.868089e-01
1-8:2-15:6    -13.196758  -1.005519540  7.075555e-02  1.879167e-01
3-9:5-24:4    -12.875985  -0.890042322  7.295139e-02  1.936772e-01
1-3:2-15:3    -14.288971  -1.464951158  7.681274e-02  2.033295e-01
1-8:4-17:6    -14.288971  -1.464951158  7.681274e-02  2.033295e-01
2-5:3-3:3     -14.288971  -1.464951158  7.681274e-02  2.033295e-01
2-5:3-9:1     -14.288971  -1.464951158  7.681274e-02  2.033295e-01
3-11:1-7:4    -14.288971  -1.464951158  7.681274e-02  2.033295e-01
3-11:4-17:5   -14.288971  -1.464951158  7.681274e-02  2.033295e-01
3-21:3-3:3    -14.288971  -1.464951158  7.681274e-02  2.033295e-01
3-74:2-15:3   -14.288971  -1.464951158  7.681274e-02  2.033295e-01
1-18:3-9:4     -8.948731  -0.225426697  7.757468e-02  2.052710e-01
4-b:1-1:4     -13.772760   1.316408555  7.835388e-02  2.071808e-01
3-15:3-16:5   -13.822528  -1.227911961  7.835388e-02  2.071808e-01
3-21:1-26:6   -11.689135  -0.575835264  7.841962e-02  2.072786e-01
3-11:3-10:6   -12.545965  -0.776037693  7.894069e-02  2.085794e-01
1-58:1-26:4   -13.092812  -0.938405344  8.014331e-02  2.116018e-01
1-69:4-23:6   -13.092812  -0.938405344  8.014331e-02  2.116018e-01
3-30:2-2:5    -11.843770   0.628352562  8.050686e-02  2.124839e-01
3-48:3-22:3   -12.793081  -0.842020807  8.069047e-02  2.127348e-01
3-66:2-21:4   -12.793081  -0.842020807  8.069047e-02  2.127348e-01
4-b:4-23:4    -12.764789   0.887565257  8.069047e-02  2.127348e-01
4-34:3-9:4    -10.127085  -0.332881520  8.114541e-02  2.138560e-01
3-7:3-22:5    -12.480279  -0.742485134  8.543313e-02  2.250738e-01
5-a:1-26:6    -11.603825   0.565637162  8.568897e-02  2.256654e-01
4-30-4:4-17:4 -12.204008   0.704973843  8.694890e-02  2.288998e-01
3-66:3-10:5   -13.348762  -1.005519540  8.715855e-02  2.292843e-01
3-23:2-8:3    -13.309760   1.072482972  8.715855e-02  2.292843e-01
1-8:4-23:4    -12.715021  -0.799068662  8.842955e-02  2.324581e-01
3-30:1-26:6   -12.715021  -0.799068662  8.842955e-02  2.324581e-01
4-31:3-10:6   -11.779807  -0.574885185  8.878243e-02  2.333007e-01
4-31:4-23:4   -12.996489  -0.879988657  8.953108e-02  2.351822e-01
3-11:5-24:4   -12.417625  -0.711788336  9.191455e-02  2.410114e-01
3-9:6-13:5    -12.394723   0.746552947  9.191455e-02  2.410114e-01
1-3:1-14:5    -14.641243  -1.590482040  9.228516e-02  2.410114e-01
2-26:3-10:4   -14.641243  -1.590482040  9.228516e-02  2.410114e-01
3-13:2-15:4   -14.641243  -1.590482040  9.228516e-02  2.410114e-01
3-13:3-16:4   -14.641243  -1.590482040  9.228516e-02  2.410114e-01
3-15:3-16:3   -14.641243  -1.590482040  9.228516e-02  2.410114e-01
3-15:5-12:5   -14.641243  -1.590482040  9.228516e-02  2.410114e-01
3-30-3:4-17:4 -14.641243  -1.590482040  9.228516e-02  2.410114e-01
3-43:2-2:5    -14.641243  -1.590482040  9.228516e-02  2.410114e-01
3-64:3-10:6   -14.641243  -1.590482040  9.228516e-02  2.410114e-01
4-30-2:2-21:4 -14.641243  -1.590482040  9.228516e-02  2.410114e-01
4-4:1-1:4     -14.641243  -1.590482040  9.228516e-02  2.410114e-01
5-a:1-14:6    -14.641243  -1.590482040  9.228516e-02  2.410114e-01
5-a:2-15:5    -14.641243  -1.590482040  9.228516e-02  2.410114e-01
1-24:2-15:6   -14.565241   1.731446055  9.228516e-02  2.410114e-01
3-15:1-26:6   -13.661564  -1.105055213  9.313965e-02  2.427153e-01
3-23:1-20:4   -13.661564  -1.105055213  9.313965e-02  2.427153e-01
3-66:6-19:5   -13.661564  -1.105055213  9.313965e-02  2.427153e-01
3-74:3-16:5   -13.615009   1.187125538  9.313965e-02  2.427153e-01
4-31:2-8:5    -13.615009   1.187125538  9.313965e-02  2.427153e-01
4-34:3-22:1   -13.615009   1.187125538  9.313965e-02  2.427153e-01
3-11:1-26:6   -14.065241  -1.268553945  9.625244e-02  2.501939e-01
3-11:3-9:6    -14.065241  -1.268553945  9.625244e-02  2.501939e-01
3-48:6-6:5    -14.065241  -1.268553945  9.625244e-02  2.501939e-01
4-39:2-2:3    -14.065241  -1.268553945  9.625244e-02  2.501939e-01
4-61:1-20:5   -14.065241  -1.268553945  9.625244e-02  2.501939e-01
1-3:3-22:1    -14.007503   1.372992084  9.625244e-02  2.501939e-01
4-4:4-23:5    -14.007503   1.372992084  9.625244e-02  2.501939e-01
3-74:3-9:6    -12.357723  -0.683591445  9.837065e-02  2.556077e-01
3-48:5-12:5   -13.196758   0.994480460  9.873715e-02  2.563552e-01
4-30-4:6-13:5 -13.196758   0.994480460  9.873715e-02  2.563552e-01
3-30-3:1-26:4 -12.906686  -0.828641777  9.887175e-02  2.563552e-01
3-9:6-19:6    -12.906686  -0.828641777  9.887175e-02  2.563552e-01
3-9:2-21:4    -12.875985   0.879003243  9.887175e-02  2.563552e-01
4-30-4:3-3:6  -12.875985   0.879003243  9.887175e-02  2.563552e-01
3-53:3-3:5    -13.474955   1.081943302  1.077521e-01  2.791795e-01
3-30:2-21:5   -13.518687  -1.005519540  1.077521e-01  2.791795e-01
3-30:2-8:6    -12.793081   0.830981728  1.081290e-01  2.800553e-01
4-59:2-21:5   -10.611796  -0.361663350  1.090562e-01  2.812611e-01
1-18:5-24:1   -15.018687   1.994480460  1.093750e-01  2.812611e-01
1-24:2-21:5   -15.018687   1.994480460  1.093750e-01  2.812611e-01
1-8:1-26:6    -15.018687   1.994480460  1.093750e-01  2.812611e-01
3-30:1-20:6   -15.018687   1.994480460  1.093750e-01  2.812611e-01
4-59:2-21:1   -15.018687   1.994480460  1.093750e-01  2.812611e-01
1-24:4-23:6   -15.115009  -1.812874462  1.093750e-01  2.812611e-01
1-2:3-9:3     -15.115009  -1.812874462  1.093750e-01  2.812611e-01
1-46:1-14:6   -15.115009  -1.812874462  1.093750e-01  2.812611e-01
1-8:5-24:4    -15.115009  -1.812874462  1.093750e-01  2.812611e-01
3-13:3-10:3   -15.115009  -1.812874462  1.093750e-01  2.812611e-01
3-30:7-27:6   -15.115009  -1.812874462  1.093750e-01  2.812611e-01
3-43:4-17:6   -15.115009  -1.812874462  1.093750e-01  2.812611e-01
3-48:2-8:3    -15.115009  -1.812874462  1.093750e-01  2.812611e-01
3-49:1-14:4   -15.115009  -1.812874462  1.093750e-01  2.812611e-01
3-49:1-1:4    -15.115009  -1.812874462  1.093750e-01  2.812611e-01
3-66:1-7:5    -15.115009  -1.812874462  1.093750e-01  2.812611e-01
4-30-2:3-16:5 -15.115009  -1.812874462  1.093750e-01  2.812611e-01
4-34:2-2:1    -15.115009  -1.812874462  1.093750e-01  2.812611e-01
4-61:6-13:3   -15.115009  -1.812874462  1.093750e-01  2.812611e-01
3-15:6-19:5   -13.128007  -0.868016016  1.101842e-01  2.831399e-01
1-18:2-15:1   -13.092812   0.927366265  1.101842e-01  2.831399e-01
4-39:2-21:4   -10.320117  -0.324341724  1.122619e-01  2.883761e-01
1-3:3-16:4    -11.563740  -0.496505892  1.133444e-01  2.910531e-01
1-24:2-21:4   -11.962467   0.597144963  1.142543e-01  2.932853e-01
4-34:1-7:5    -13.875985  -1.120996757  1.153183e-01  2.942521e-01
3-15:4-23:5   -13.822528   1.216872882  1.153183e-01  2.942521e-01
5-51:1-20:6   -13.822528   1.216872882  1.153183e-01  2.942521e-01
2-70:3-3:4    -12.743313  -0.742485134  1.172752e-01  2.942521e-01
1-24:3-16:5   -14.357723  -1.327447634  1.184692e-01  2.942521e-01
3-23:6-6:3    -14.357723  -1.327447634  1.184692e-01  2.942521e-01
3-30:4-17:5   -14.357723  -1.327447634  1.184692e-01  2.942521e-01
3-49:5-24:4   -14.357723  -1.327447634  1.184692e-01  2.942521e-01
4-39:3-16:3   -14.357723  -1.327447634  1.184692e-01  2.942521e-01
5-51:6-13:3   -14.357723  -1.327447634  1.184692e-01  2.942521e-01
5-a:6-19:5    -14.357723  -1.327447634  1.184692e-01  2.942521e-01
6-1:3-10:1    -14.357723  -1.327447634  1.184692e-01  2.942521e-01
4-31:2-15:6   -13.348762   0.994480460  1.220781e-01  2.942521e-01
3-15:2-21:6   -13.389993  -0.923057379  1.220781e-01  2.942521e-01
2-5:4-23:4    -10.791794  -0.370516356  1.230091e-01  2.942521e-01
1-18:3-9:6    -10.496660  -0.334468062  1.233799e-01  2.942521e-01
3-21:5-12:5   -12.141243  -0.590482040  1.237314e-01  2.942521e-01
1-46:3-16:4   -11.667600   0.521727463  1.238531e-01  2.942521e-01
1-58:2-2:4    -15.726205   2.579442961  1.250000e-01  2.942521e-01
2-5:1-14:6    -15.726205   2.579442961  1.250000e-01  2.942521e-01
3-13:1-26:6   -15.726205   2.579442961  1.250000e-01  2.942521e-01
3-53:1-26:3   -15.726205   2.579442961  1.250000e-01  2.942521e-01
3-53:2-21:3   -15.726205   2.579442961  1.250000e-01  2.942521e-01
3-74:3-10:2   -15.726205   2.579442961  1.250000e-01  2.942521e-01
4-30-4:1-20:4 -15.726205   2.579442961  1.250000e-01  2.942521e-01
4-b:1-20:4    -15.726205   2.579442961  1.250000e-01  2.942521e-01
1-18:3-9:2    -32.723509 -34.585089957  1.250000e-01  2.942521e-01
1-18:4-23:3   -32.723509 -34.585089957  1.250000e-01  2.942521e-01
1-18:7-27:5   -32.723509 -34.585089957  1.250000e-01  2.942521e-01
1-18:7-27:6   -32.723509 -34.585089957  1.250000e-01  2.942521e-01
1-24:2-2:2    -32.723509 -34.585089957  1.250000e-01  2.942521e-01
1-24:6-19:3   -32.723509 -34.585089957  1.250000e-01  2.942521e-01
1-3:5-5:1     -32.723509 -34.585089957  1.250000e-01  2.942521e-01
1-45:4-17:4   -32.723509 -34.585089957  1.250000e-01  2.942521e-01
1-46:2-8:6    -32.723509 -34.585089957  1.250000e-01  2.942521e-01
1-46:3-3:1    -32.723509 -34.585089957  1.250000e-01  2.942521e-01
1-46:6-19:1   -32.723509 -34.585089957  1.250000e-01  2.942521e-01
1-58:3-22:1   -32.723509 -34.585089957  1.250000e-01  2.942521e-01
1-58:5-5:6    -32.723509 -34.585089957  1.250000e-01  2.942521e-01
1-58:6-13:1   -32.723509 -34.585089957  1.250000e-01  2.942521e-01
1-69:2-15:2   -32.723509 -34.585089957  1.250000e-01  2.942521e-01
1-69:5-12:1   -32.723509 -34.585089957  1.250000e-01  2.942521e-01
1-69:6-19:2   -32.723509 -34.585089957  1.250000e-01  2.942521e-01
1-69:6-6:1    -32.723509 -34.585089957  1.250000e-01  2.942521e-01
1-8:2-2:1     -32.723509 -34.585089957  1.250000e-01  2.942521e-01
1-NL1:2-2:5   -32.723509 -34.585089957  1.250000e-01  2.942521e-01
1-NL1:6-13:4  -32.723509 -34.585089957  1.250000e-01  2.942521e-01
2-26:1-14:5   -32.723509 -34.585089957  1.250000e-01  2.942521e-01
2-26:1-7:6    -32.723509 -34.585089957  1.250000e-01  2.942521e-01
2-26:5-12:6   -32.723509 -34.585089957  1.250000e-01  2.942521e-01
2-70:1-20:6   -32.723509 -34.585089957  1.250000e-01  2.942521e-01
2-70:5-24:5   -32.723509 -34.585089957  1.250000e-01  2.942521e-01
2-70:5-5:5    -32.723509 -34.585089957  1.250000e-01  2.942521e-01
2-70:6-13:1   -32.723509 -34.585089957  1.250000e-01  2.942521e-01
2-70:6-6:5    -32.723509 -34.585089957  1.250000e-01  2.942521e-01
3-11:4-23:5   -32.723509 -34.585089957  1.250000e-01  2.942521e-01
3-11:6-19:3   -32.723509 -34.585089957  1.250000e-01  2.942521e-01
3-13:1-14:5   -32.723509 -34.585089957  1.250000e-01  2.942521e-01
3-13:1-26:3   -32.723509 -34.585089957  1.250000e-01  2.942521e-01
3-13:1-26:4   -32.723509 -34.585089957  1.250000e-01  2.942521e-01
3-13:3-16:3   -32.723509 -34.585089957  1.250000e-01  2.942521e-01
3-13:5-24:5   -32.723509 -34.585089957  1.250000e-01  2.942521e-01
3-13:6-13:1   -32.723509 -34.585089957  1.250000e-01  2.942521e-01
3-13:6-13:2   -32.723509 -34.585089957  1.250000e-01  2.942521e-01
3-13:6-19:2   -32.723509 -34.585089957  1.250000e-01  2.942521e-01
3-13:6-6:4    -32.723509 -34.585089957  1.250000e-01  2.942521e-01
3-15:1-14:6   -32.723509 -34.585089957  1.250000e-01  2.942521e-01
3-15:1-20:4   -32.723509 -34.585089957  1.250000e-01  2.942521e-01
3-15:1-7:3    -32.723509 -34.585089957  1.250000e-01  2.942521e-01
3-15:1-7:5    -32.723509 -34.585089957  1.250000e-01  2.942521e-01
3-15:3-10:1   -32.723509 -34.585089957  1.250000e-01  2.942521e-01
3-15:3-16:1   -32.723509 -34.585089957  1.250000e-01  2.942521e-01
3-15:6-6:1    -32.723509 -34.585089957  1.250000e-01  2.942521e-01
3-20:2-15:3   -32.723509 -34.585089957  1.250000e-01  2.942521e-01
3-20:2-8:5    -32.723509 -34.585089957  1.250000e-01  2.942521e-01
3-20:3-3:3    -32.723509 -34.585089957  1.250000e-01  2.942521e-01
3-20:5-5:4    -32.723509 -34.585089957  1.250000e-01  2.942521e-01
3-20:6-13:1   -32.723509 -34.585089957  1.250000e-01  2.942521e-01
3-21:6-25:3   -32.723509 -34.585089957  1.250000e-01  2.942521e-01
3-22:2-15:4   -32.723509 -34.585089957  1.250000e-01  2.942521e-01
3-23:1-7:1    -32.723509 -34.585089957  1.250000e-01  2.942521e-01
3-23:4-4:3    -32.723509 -34.585089957  1.250000e-01  2.942521e-01
3-30-3:1-1:6  -32.723509 -34.585089957  1.250000e-01  2.942521e-01
3-30-3:1-26:3 -32.723509 -34.585089957  1.250000e-01  2.942521e-01
3-30-3:3-16:1 -32.723509 -34.585089957  1.250000e-01  2.942521e-01
3-30-3:4-23:6 -32.723509 -34.585089957  1.250000e-01  2.942521e-01
3-30-3:5-5:5  -32.723509 -34.585089957  1.250000e-01  2.942521e-01
3-30-3:7-27:4 -32.723509 -34.585089957  1.250000e-01  2.942521e-01
3-30:5-24:1   -32.723509 -34.585089957  1.250000e-01  2.942521e-01
3-30:6-25:5   -32.723509 -34.585089957  1.250000e-01  2.942521e-01
3-33:1-20:6   -32.723509 -34.585089957  1.250000e-01  2.942521e-01
3-33:1-26:1   -32.723509 -34.585089957  1.250000e-01  2.942521e-01
3-33:2-8:1    -32.723509 -34.585089957  1.250000e-01  2.942521e-01
3-33:3-10:1   -32.723509 -34.585089957  1.250000e-01  2.942521e-01
3-33:4-23:3   -32.723509 -34.585089957  1.250000e-01  2.942521e-01
3-33:5-5:5    -32.723509 -34.585089957  1.250000e-01  2.942521e-01
3-33:6-19:5   -32.723509 -34.585089957  1.250000e-01  2.942521e-01
3-43:2-15:3   -32.723509 -34.585089957  1.250000e-01  2.942521e-01
3-43:3-10:1   -32.723509 -34.585089957  1.250000e-01  2.942521e-01
3-43:3-9:1    -32.723509 -34.585089957  1.250000e-01  2.942521e-01
3-43:5-12:1   -32.723509 -34.585089957  1.250000e-01  2.942521e-01
3-43:5-24:2   -32.723509 -34.585089957  1.250000e-01  2.942521e-01
3-43:6-6:3    -32.723509 -34.585089957  1.250000e-01  2.942521e-01
3-48:3-3:1    -32.723509 -34.585089957  1.250000e-01  2.942521e-01
3-48:3-3:2    -32.723509 -34.585089957  1.250000e-01  2.942521e-01
3-48:6-13:2   -32.723509 -34.585089957  1.250000e-01  2.942521e-01
3-49:1-1:6    -32.723509 -34.585089957  1.250000e-01  2.942521e-01
3-49:3-22:1   -32.723509 -34.585089957  1.250000e-01  2.942521e-01
3-49:4-17:5   -32.723509 -34.585089957  1.250000e-01  2.942521e-01
3-49:6-6:1    -32.723509 -34.585089957  1.250000e-01  2.942521e-01
3-49:6-6:5    -32.723509 -34.585089957  1.250000e-01  2.942521e-01
3-49:7-27:4   -32.723509 -34.585089957  1.250000e-01  2.942521e-01
3-53:1-14:3   -32.723509 -34.585089957  1.250000e-01  2.942521e-01
3-53:2-21:1   -32.723509 -34.585089957  1.250000e-01  2.942521e-01
3-53:4-4:5    -32.723509 -34.585089957  1.250000e-01  2.942521e-01
3-53:4-4:6    -32.723509 -34.585089957  1.250000e-01  2.942521e-01
3-53:5-12:1   -32.723509 -34.585089957  1.250000e-01  2.942521e-01
3-53:6-19:1   -32.723509 -34.585089957  1.250000e-01  2.942521e-01
3-64:1-14:1   -32.723509 -34.585089957  1.250000e-01  2.942521e-01
3-64:1-1:6    -32.723509 -34.585089957  1.250000e-01  2.942521e-01
3-64:4-23:6   -32.723509 -34.585089957  1.250000e-01  2.942521e-01
3-64:5-5:5    -32.723509 -34.585089957  1.250000e-01  2.942521e-01
3-66:1-14:5   -32.723509 -34.585089957  1.250000e-01  2.942521e-01
3-66:2-8:3    -32.723509 -34.585089957  1.250000e-01  2.942521e-01
3-66:3-3:1    -32.723509 -34.585089957  1.250000e-01  2.942521e-01
3-66:5-5:1    -32.723509 -34.585089957  1.250000e-01  2.942521e-01
3-72:3-22:5   -32.723509 -34.585089957  1.250000e-01  2.942521e-01
3-72:4-23:6   -32.723509 -34.585089957  1.250000e-01  2.942521e-01
3-72:6-13:3   -32.723509 -34.585089957  1.250000e-01  2.942521e-01
3-72:6-6:6    -32.723509 -34.585089957  1.250000e-01  2.942521e-01
3-72:7-27:3   -32.723509 -34.585089957  1.250000e-01  2.942521e-01
3-72:7-27:4   -32.723509 -34.585089957  1.250000e-01  2.942521e-01
3-73:2-15:5   -32.723509 -34.585089957  1.250000e-01  2.942521e-01
3-73:2-2:3    -32.723509 -34.585089957  1.250000e-01  2.942521e-01
3-73:4-4:6    -32.723509 -34.585089957  1.250000e-01  2.942521e-01
3-73:6-19:5   -32.723509 -34.585089957  1.250000e-01  2.942521e-01
3-73:6-6:6    -32.723509 -34.585089957  1.250000e-01  2.942521e-01
3-74:5-12:1   -32.723509 -34.585089957  1.250000e-01  2.942521e-01
3-74:5-24:1   -32.723509 -34.585089957  1.250000e-01  2.942521e-01
3-7:1-14:1    -32.723509 -34.585089957  1.250000e-01  2.942521e-01
3-7:2-21:2    -32.723509 -34.585089957  1.250000e-01  2.942521e-01
3-7:2-2:1     -32.723509 -34.585089957  1.250000e-01  2.942521e-01
3-7:2-2:2     -32.723509 -34.585089957  1.250000e-01  2.942521e-01
3-7:5-24:1    -32.723509 -34.585089957  1.250000e-01  2.942521e-01
3-d:2-2:4     -32.723509 -34.585089957  1.250000e-01  2.942521e-01
3-h:6-6:4     -32.723509 -34.585089957  1.250000e-01  2.942521e-01
4-31:5-5:3    -32.723509 -34.585089957  1.250000e-01  2.942521e-01
4-31:6-6:1    -32.723509 -34.585089957  1.250000e-01  2.942521e-01
4-34:4-17:3   -32.723509 -34.585089957  1.250000e-01  2.942521e-01
4-34:6-6:1    -32.723509 -34.585089957  1.250000e-01  2.942521e-01
4-4:1-7:6     -32.723509 -34.585089957  1.250000e-01  2.942521e-01
4-4:2-8:2     -32.723509 -34.585089957  1.250000e-01  2.942521e-01
4-4:3-22:1    -32.723509 -34.585089957  1.250000e-01  2.942521e-01
4-4:5-5:3     -32.723509 -34.585089957  1.250000e-01  2.942521e-01
4-4:7-27:6    -32.723509 -34.585089957  1.250000e-01  2.942521e-01
4-55:3-10:5   -32.723509 -34.585089957  1.250000e-01  2.942521e-01
4-55:3-16:4   -32.723509 -34.585089957  1.250000e-01  2.942521e-01
4-59:1-7:1    -32.723509 -34.585089957  1.250000e-01  2.942521e-01
4-59:3-3:2    -32.723509 -34.585089957  1.250000e-01  2.942521e-01
4-61:5-5:2    -32.723509 -34.585089957  1.250000e-01  2.942521e-01
4-61:5-5:3    -32.723509 -34.585089957  1.250000e-01  2.942521e-01
4-b:3-3:1     -32.723509 -34.585089957  1.250000e-01  2.942521e-01
4-b:5-5:1     -32.723509 -34.585089957  1.250000e-01  2.942521e-01
4-b:6-13:1    -32.723509 -34.585089957  1.250000e-01  2.942521e-01
5-51:3-3:1    -32.723509 -34.585089957  1.250000e-01  2.942521e-01
5-a:1-26:3    -32.723509 -34.585089957  1.250000e-01  2.942521e-01
5-a:3-16:1    -32.723509 -34.585089957  1.250000e-01  2.942521e-01
5-a:3-3:2     -32.723509 -34.585089957  1.250000e-01  2.942521e-01
5-a:3-3:5     -32.723509 -34.585089957  1.250000e-01  2.942521e-01
5-a:6-6:5     -32.723509 -34.585089957  1.250000e-01  2.942521e-01
6-1:4-23:1    -32.723509 -34.585089957  1.250000e-01  2.942521e-01
6-1:5-5:3     -32.723509 -34.585089957  1.250000e-01  2.942521e-01
7-4-1:1-7:5   -32.723509 -34.585089957  1.250000e-01  2.942521e-01
7-4-1:2-2:1   -32.723509 -34.585089957  1.250000e-01  2.942521e-01
7-4-1:3-3:1   -32.723509 -34.585089957  1.250000e-01  2.942521e-01
7-4-1:4-17:1  -32.723509 -34.585089957  1.250000e-01  2.942521e-01
7-81:2-2:6    -32.723509 -34.585089957  1.250000e-01  2.942521e-01
1-24:6-19:5   -15.857723  -2.327447634  1.250000e-01  2.942521e-01
1-24:6-6:6    -15.857723  -2.327447634  1.250000e-01  2.942521e-01
1-3:6-13:3    -15.857723  -2.327447634  1.250000e-01  2.942521e-01
1-46:1-20:6   -15.857723  -2.327447634  1.250000e-01  2.942521e-01
1-46:5-24:5   -15.857723  -2.327447634  1.250000e-01  2.942521e-01
1-58:3-9:4    -15.857723  -2.327447634  1.250000e-01  2.942521e-01
1-69:6-19:1   -15.857723  -2.327447634  1.250000e-01  2.942521e-01
2-26:6-13:6   -15.857723  -2.327447634  1.250000e-01  2.942521e-01
2-5:1-20:5    -15.857723  -2.327447634  1.250000e-01  2.942521e-01
3-11:1-14:6   -15.857723  -2.327447634  1.250000e-01  2.942521e-01
3-11:2-8:3    -15.857723  -2.327447634  1.250000e-01  2.942521e-01
3-13:2-15:6   -15.857723  -2.327447634  1.250000e-01  2.942521e-01
3-13:3-22:6   -15.857723  -2.327447634  1.250000e-01  2.942521e-01
3-13:3-9:6    -15.857723  -2.327447634  1.250000e-01  2.942521e-01
3-15:4-17:3   -15.857723  -2.327447634  1.250000e-01  2.942521e-01
3-20:4-23:4   -15.857723  -2.327447634  1.250000e-01  2.942521e-01
3-21:1-26:2   -15.857723  -2.327447634  1.250000e-01  2.942521e-01
3-23:2-21:1   -15.857723  -2.327447634  1.250000e-01  2.942521e-01
3-30:6-13:1   -15.857723  -2.327447634  1.250000e-01  2.942521e-01
3-33:4-17:3   -15.857723  -2.327447634  1.250000e-01  2.942521e-01
3-43:1-14:5   -15.857723  -2.327447634  1.250000e-01  2.942521e-01
3-7:5-12:3    -15.857723  -2.327447634  1.250000e-01  2.942521e-01
3-7:6-19:2    -15.857723  -2.327447634  1.250000e-01  2.942521e-01
3-9:2-2:3     -15.857723  -2.327447634  1.250000e-01  2.942521e-01
3-9:6-25:5    -15.857723  -2.327447634  1.250000e-01  2.942521e-01
3-9:6-6:3     -15.857723  -2.327447634  1.250000e-01  2.942521e-01
4-31:6-25:6   -15.857723  -2.327447634  1.250000e-01  2.942521e-01
4-39:2-2:1    -15.857723  -2.327447634  1.250000e-01  2.942521e-01
4-61:2-8:3    -15.857723  -2.327447634  1.250000e-01  2.942521e-01
4-61:5-12:3   -15.857723  -2.327447634  1.250000e-01  2.942521e-01
4-b:6-13:3    -15.857723  -2.327447634  1.250000e-01  2.942521e-01
5-a:6-13:3    -15.857723  -2.327447634  1.250000e-01  2.942521e-01
6-1:6-6:3     -15.857723  -2.327447634  1.250000e-01  2.942521e-01
1-18:4-11:1   -32.518750  34.994607917  1.250000e-01  2.942521e-01
1-24:1-7:2    -32.518750  34.994607917  1.250000e-01  2.942521e-01
1-24:5-18:4   -32.518750  34.994607917  1.250000e-01  2.942521e-01
1-24:6-6:3    -32.518750  34.994607917  1.250000e-01  2.942521e-01
1-3:4-11:4    -32.518750  34.994607917  1.250000e-01  2.942521e-01
1-3:5-18:5    -32.518750  34.994607917  1.250000e-01  2.942521e-01
1-58:2-2:1    -32.518750  34.994607917  1.250000e-01  2.942521e-01
1-58:2-2:3    -32.518750  34.994607917  1.250000e-01  2.942521e-01
1-58:4-11:5   -32.518750  34.994607917  1.250000e-01  2.942521e-01
2-26:5-18:4   -32.518750  34.994607917  1.250000e-01  2.942521e-01
2-70:7-27:3   -32.518750  34.994607917  1.250000e-01  2.942521e-01
3-13:4-11:2   -32.518750  34.994607917  1.250000e-01  2.942521e-01
3-13:5-18:4   -32.518750  34.994607917  1.250000e-01  2.942521e-01
3-15:4-11:6   -32.518750  34.994607917  1.250000e-01  2.942521e-01
3-23:4-11:3   -32.518750  34.994607917  1.250000e-01  2.942521e-01
3-30-3:6-25:4 -32.518750  34.994607917  1.250000e-01  2.942521e-01
3-30:1-14:3   -32.518750  34.994607917  1.250000e-01  2.942521e-01
3-30:5-18:5   -32.518750  34.994607917  1.250000e-01  2.942521e-01
3-33:4-11:4   -32.518750  34.994607917  1.250000e-01  2.942521e-01
3-33:5-18:6   -32.518750  34.994607917  1.250000e-01  2.942521e-01
3-43:5-18:4   -32.518750  34.994607917  1.250000e-01  2.942521e-01
3-48:5-18:5   -32.518750  34.994607917  1.250000e-01  2.942521e-01
3-49:1-1:3    -32.518750  34.994607917  1.250000e-01  2.942521e-01
3-53:5-24:3   -32.518750  34.994607917  1.250000e-01  2.942521e-01
3-66:4-11:3   -32.518750  34.994607917  1.250000e-01  2.942521e-01
3-66:4-11:6   -32.518750  34.994607917  1.250000e-01  2.942521e-01
3-66:5-18:5   -32.518750  34.994607917  1.250000e-01  2.942521e-01
3-72:4-11:5   -32.518750  34.994607917  1.250000e-01  2.942521e-01
3-9:4-11:4    -32.518750  34.994607917  1.250000e-01  2.942521e-01
3-9:4-23:5    -32.518750  34.994607917  1.250000e-01  2.942521e-01
3-9:5-18:6    -32.518750  34.994607917  1.250000e-01  2.942521e-01
3-9:5-24:3    -32.518750  34.994607917  1.250000e-01  2.942521e-01
3-h:3-10:2    -32.518750  34.994607917  1.250000e-01  2.942521e-01
4-28:1-20:5   -32.518750  34.994607917  1.250000e-01  2.942521e-01
4-30-2:1-14:4 -32.518750  34.994607917  1.250000e-01  2.942521e-01
4-30-4:4-11:6 -32.518750  34.994607917  1.250000e-01  2.942521e-01
4-34:1-14:1   -32.518750  34.994607917  1.250000e-01  2.942521e-01
4-4:5-18:6    -32.518750  34.994607917  1.250000e-01  2.942521e-01
4-59:4-11:6   -32.518750  34.994607917  1.250000e-01  2.942521e-01
4-b:2-21:2    -32.518750  34.994607917  1.250000e-01  2.942521e-01
5-51:1-20:5   -32.518750  34.994607917  1.250000e-01  2.942521e-01
5-51:2-15:1   -32.518750  34.994607917  1.250000e-01  2.942521e-01
6-1:5-18:3    -32.518750  34.994607917  1.250000e-01  2.942521e-01
6-1:6-25:5    -32.518750  34.994607917  1.250000e-01  2.942521e-01
3-49:2-15:4   -12.668467  -0.705959258  1.262895e-01  2.971905e-01
2-5:3-22:3    -12.092032  -0.571116715  1.299179e-01  3.055297e-01
3-11:1-26:4   -12.092032  -0.571116715  1.299179e-01  3.055297e-01
3-7:2-15:5    -13.711332  -1.005519540  1.338005e-01  3.143527e-01
4-4:3-3:6     -13.711332  -1.005519540  1.338005e-01  3.143527e-01
4-b:6-6:4     -13.711332  -1.005519540  1.338005e-01  3.143527e-01
4-30-2:3-3:4  -13.272760  -0.853516446  1.360459e-01  3.194199e-01
4-61:6-25:4   -13.272760  -0.853516446  1.360459e-01  3.194199e-01
4-30-4:3-9:4  -12.266774  -0.590482040  1.408954e-01  3.306982e-01
4-59:3-10:3   -11.149429  -0.399183388  1.421320e-01  3.333836e-01
5-51:2-21:4   -11.149429  -0.399183388  1.421320e-01  3.333836e-01
1-2:3-9:6     -12.853228  -0.721726574  1.433067e-01  3.355231e-01
2-26:6-13:4   -12.853228  -0.721726574  1.433067e-01  3.355231e-01
3-11:2-2:6    -12.853228  -0.721726574  1.433067e-01  3.355231e-01
3-48:3-16:3   -14.065241   1.257514866  1.434631e-01  3.355231e-01
4-30-2:3-16:6 -14.065241   1.257514866  1.434631e-01  3.355231e-01
4-b:2-2:6     -14.065241   1.257514866  1.434631e-01  3.355231e-01
3-49:1-26:6   -14.128007  -1.143023063  1.434631e-01  3.355231e-01
3-49:4-17:4   -14.128007  -1.143023063  1.434631e-01  3.355231e-01
4-31:3-3:6    -14.128007  -1.143023063  1.434631e-01  3.355231e-01
1-3:6-19:1    -14.726205  -1.420557039  1.459961e-01  3.399031e-01
3-11:1-14:4   -14.726205  -1.420557039  1.459961e-01  3.399031e-01
3-20:2-2:4    -14.726205  -1.420557039  1.459961e-01  3.399031e-01
3-33:6-6:5    -14.726205  -1.420557039  1.459961e-01  3.399031e-01
3-66:6-25:4   -14.726205  -1.420557039  1.459961e-01  3.399031e-01
3-74:2-8:3    -14.726205  -1.420557039  1.459961e-01  3.399031e-01
4-61:3-16:3   -14.726205  -1.420557039  1.459961e-01  3.399031e-01
4-61:4-23:6   -14.726205  -1.420557039  1.459961e-01  3.399031e-01
5-a:2-8:4     -14.726205  -1.420557039  1.459961e-01  3.399031e-01
3-30:2-15:3   -14.641243   1.579442961  1.459961e-01  3.399031e-01
3-33:2-21:5   -14.641243   1.579442961  1.459961e-01  3.399031e-01
3-66:1-14:4   -14.641243   1.579442961  1.459961e-01  3.399031e-01
3-66:5-12:5   -14.641243   1.579442961  1.459961e-01  3.399031e-01
4-30-4:2-15:6 -14.641243   1.579442961  1.459961e-01  3.399031e-01
2-70:3-3:6    -13.165007  -0.794015434  1.496128e-01  3.480984e-01
2-26:6-13:5   -13.128007   0.856976937  1.496128e-01  3.480984e-01
3-49:3-16:4   -13.565241  -0.912410135  1.515896e-01  3.525841e-01
4-39:1-7:5    -11.252752   0.417171532  1.523378e-01  3.542100e-01
3-11:6-19:5   -13.065241  -0.742485134  1.627557e-01  3.780673e-01
3-30-3:3-10:6 -13.065241  -0.742485134  1.627557e-01  3.780673e-01
4-39:1-1:6    -13.065241  -0.742485134  1.627557e-01  3.780673e-01
4-39:3-22:6   -11.185575  -0.384031163  1.634232e-01  3.794956e-01
3-30:3-9:6    -11.592032  -0.439922364  1.654405e-01  3.840564e-01
1-24:5-12:4   -13.933724  -1.005519540  1.670685e-01  3.873366e-01
2-26:3-9:4    -13.933724  -1.005519540  1.670685e-01  3.873366e-01
3-74:2-2:3    -13.933724  -1.005519540  1.670685e-01  3.873366e-01
3-72:4-17:6   -13.875985   1.109957678  1.670685e-01  3.873366e-01
1-46:1-1:4    -13.433724  -0.835594538  1.686375e-01  3.902337e-01
3-30:2-2:3    -13.433724  -0.835594538  1.686375e-01  3.902337e-01
4-34:1-1:6    -13.433724  -0.835594538  1.686375e-01  3.902337e-01
6-1:3-22:3    -13.433724  -0.835594538  1.686375e-01  3.902337e-01
3-74:1-14:5   -13.389993   0.912018300  1.686375e-01  3.902337e-01
3-30-3:6-13:4 -12.063740  -0.514533187  1.686429e-01  3.902337e-01
3-7:3-9:4     -10.018863   0.253398758  1.698412e-01  3.928804e-01
3-30:1-26:5   -12.972308  -0.697397244  1.754652e-01  4.057599e-01
1-2:6-13:6    -11.086981  -0.359156494  1.777317e-01  4.108691e-01
1-58:3-3:4    -14.433724  -1.175444541  1.795654e-01  4.110401e-01
2-5:3-3:1     -14.433724  -1.175444541  1.795654e-01  4.110401e-01
3-33:4-23:5   -14.433724  -1.175444541  1.795654e-01  4.110401e-01
3-53:1-7:4    -14.433724  -1.175444541  1.795654e-01  4.110401e-01
3-66:6-19:3   -14.433724  -1.175444541  1.795654e-01  4.110401e-01
3-7:3-3:3     -14.433724  -1.175444541  1.795654e-01  4.110401e-01
3-7:5-24:3    -14.433724  -1.175444541  1.795654e-01  4.110401e-01
4-30-2:5-24:5 -14.433724  -1.175444541  1.795654e-01  4.110401e-01
4-30-4:6-6:5  -14.433724  -1.175444541  1.795654e-01  4.110401e-01
4-4:4-23:6    -14.433724  -1.175444541  1.795654e-01  4.110401e-01
4-b:6-6:5     -14.357723   1.316408555  1.795654e-01  4.110401e-01
3-66:2-15:1   -15.115009   1.801835383  1.796875e-01  4.110401e-01
4-30-2:4-17:6 -15.115009   1.801835383  1.796875e-01  4.110401e-01
1-2:2-2:3     -15.226205  -1.590482040  1.796875e-01  4.110401e-01
1-46:3-3:3    -15.226205  -1.590482040  1.796875e-01  4.110401e-01
1-46:4-23:6   -15.226205  -1.590482040  1.796875e-01  4.110401e-01
1-69:5-12:3   -15.226205  -1.590482040  1.796875e-01  4.110401e-01
2-26:2-2:6    -15.226205  -1.590482040  1.796875e-01  4.110401e-01
3-21:6-25:6   -15.226205  -1.590482040  1.796875e-01  4.110401e-01
3-23:6-25:5   -15.226205  -1.590482040  1.796875e-01  4.110401e-01
3-30-3:5-12:6 -15.226205  -1.590482040  1.796875e-01  4.110401e-01
3-30-3:5-24:6 -15.226205  -1.590482040  1.796875e-01  4.110401e-01
3-64:2-2:5    -15.226205  -1.590482040  1.796875e-01  4.110401e-01
3-64:2-2:6    -15.226205  -1.590482040  1.796875e-01  4.110401e-01
3-64:6-6:6    -15.226205  -1.590482040  1.796875e-01  4.110401e-01
3-74:4-17:6   -15.226205  -1.590482040  1.796875e-01  4.110401e-01
3-9:4-17:6    -15.226205  -1.590482040  1.796875e-01  4.110401e-01
3-9:6-19:3    -15.226205  -1.590482040  1.796875e-01  4.110401e-01
3-h:3-16:4    -15.226205  -1.590482040  1.796875e-01  4.110401e-01
4-30-2:6-13:6 -15.226205  -1.590482040  1.796875e-01  4.110401e-01
4-31:3-16:1   -15.226205  -1.590482040  1.796875e-01  4.110401e-01
6-1:1-7:3     -15.226205  -1.590482040  1.796875e-01  4.110401e-01
6-1:6-6:1     -15.226205  -1.590482040  1.796875e-01  4.110401e-01
4-4:2-2:4     -10.869083   0.339128632  1.807011e-01  4.132276e-01
1-2:6-19:5    -11.449231   0.418288169  1.842859e-01  4.212916e-01
1-2:3-16:6    -12.234709  -0.526351703  1.848505e-01  4.223699e-01
4-61:2-15:6   -13.313991  -0.771054286  1.849333e-01  4.223699e-01
4-30-4:3-9:5  -13.272760   0.842477367  1.849333e-01  4.223699e-01
4-31:2-2:6    -12.885293  -0.657596236  1.877416e-01  4.286478e-01
4-61:2-15:4   -11.431848  -0.394561830  1.888467e-01  4.310346e-01
4-31:1-26:5   -13.764789  -0.898604336  1.892471e-01  4.314021e-01
3-15:3-22:3   -13.711332   0.994480460  1.892471e-01  4.314021e-01
3-21:1-14:5   -13.711332   0.994480460  1.892471e-01  4.314021e-01
3-33:1-1:4    -13.711332   0.994480460  1.892471e-01  4.314021e-01
1-58:3-10:4   -12.161564   0.538800977  1.925265e-01  4.387388e-01
4-b:2-2:4     -11.641243  -0.420557039  1.927604e-01  4.391331e-01
4-31:3-22:6   -12.465732   0.604533942  1.934127e-01  4.403406e-01
3-48:2-21:6   -12.491045  -0.564946948  1.934127e-01  4.403406e-01
6-1:2-21:6    -10.433255   0.279457419  1.949597e-01  4.437227e-01
3-33:5-12:4   -12.803460  -0.622190900  1.995909e-01  4.541196e-01
3-33:2-21:6   -13.204008  -0.716012922  2.004884e-01  4.555866e-01
1-24:3-16:4   -13.165007   0.782976355  2.004884e-01  4.555866e-01
2-26:3-3:4    -13.165007   0.782976355  2.004884e-01  4.555866e-01
4-30-2:2-21:6 -13.165007   0.782976355  2.004884e-01  4.555866e-01
5-51:1-1:4    -11.558510   0.418978289  2.031168e-01  4.614138e-01
1-69:5-24:5   -13.615009  -0.812874462  2.100396e-01  4.761076e-01
3-9:6-6:6     -13.615009  -0.812874462  2.100396e-01  4.761076e-01
4-30-4:2-8:5  -13.565241   0.901371056  2.100396e-01  4.761076e-01
1-8:5-24:6    -14.128007   1.131983984  2.101135e-01  4.761076e-01
4-b:1-14:4    -14.128007   1.131983984  2.101135e-01  4.761076e-01
3-74:5-12:6   -14.196758  -1.005519540  2.101135e-01  4.761076e-01
3-7:2-8:1     -14.196758  -1.005519540  2.101135e-01  4.761076e-01
3-9:3-22:5    -14.196758  -1.005519540  2.101135e-01  4.761076e-01
3-66:2-2:4    -12.726205  -0.590482040  2.110236e-01  4.778693e-01
4-b:2-21:4    -12.726205  -0.590482040  2.110236e-01  4.778693e-01
3-66:3-10:6   -12.369083  -0.520092712  2.116086e-01  4.790435e-01
3-30:2-21:4   -10.642496   0.289223726  2.155519e-01  4.868015e-01
3-30:3-22:6   -11.475950  -0.375887989  2.180537e-01  4.868015e-01
1-2:2-8:1     -16.018687  -2.005519540  2.187500e-01  4.868015e-01
1-3:2-21:3    -16.018687  -2.005519540  2.187500e-01  4.868015e-01
1-46:4-17:3   -16.018687  -2.005519540  2.187500e-01  4.868015e-01
1-58:4-17:6   -16.018687  -2.005519540  2.187500e-01  4.868015e-01
1-69:1-14:5   -16.018687  -2.005519540  2.187500e-01  4.868015e-01
1-69:1-20:5   -16.018687  -2.005519540  2.187500e-01  4.868015e-01
1-69:2-8:3    -16.018687  -2.005519540  2.187500e-01  4.868015e-01
1-69:3-3:1    -16.018687  -2.005519540  2.187500e-01  4.868015e-01
2-26:3-10:5   -16.018687  -2.005519540  2.187500e-01  4.868015e-01
2-26:3-22:3   -16.018687  -2.005519540  2.187500e-01  4.868015e-01
2-26:6-6:5    -16.018687  -2.005519540  2.187500e-01  4.868015e-01
2-70:1-7:6    -16.018687  -2.005519540  2.187500e-01  4.868015e-01
3-11:1-20:4   -16.018687  -2.005519540  2.187500e-01  4.868015e-01
3-11:7-27:5   -16.018687  -2.005519540  2.187500e-01  4.868015e-01
3-15:2-21:1   -16.018687  -2.005519540  2.187500e-01  4.868015e-01
3-20:2-8:3    -16.018687  -2.005519540  2.187500e-01  4.868015e-01
3-20:3-10:6   -16.018687  -2.005519540  2.187500e-01  4.868015e-01
3-20:4-17:6   -16.018687  -2.005519540  2.187500e-01  4.868015e-01
3-20:5-24:4   -16.018687  -2.005519540  2.187500e-01  4.868015e-01
3-30-3:3-10:3 -16.018687  -2.005519540  2.187500e-01  4.868015e-01
3-33:3-9:3    -16.018687  -2.005519540  2.187500e-01  4.868015e-01
3-43:1-1:6    -16.018687  -2.005519540  2.187500e-01  4.868015e-01
3-43:3-22:5   -16.018687  -2.005519540  2.187500e-01  4.868015e-01
3-43:4-17:4   -16.018687  -2.005519540  2.187500e-01  4.868015e-01
3-49:1-1:5    -16.018687  -2.005519540  2.187500e-01  4.868015e-01
3-49:2-15:1   -16.018687  -2.005519540  2.187500e-01  4.868015e-01
3-53:3-16:3   -16.018687  -2.005519540  2.187500e-01  4.868015e-01
3-53:3-9:3    -16.018687  -2.005519540  2.187500e-01  4.868015e-01
3-53:4-23:6   -16.018687  -2.005519540  2.187500e-01  4.868015e-01
3-64:1-26:5   -16.018687  -2.005519540  2.187500e-01  4.868015e-01
3-64:6-19:1   -16.018687  -2.005519540  2.187500e-01  4.868015e-01
3-66:2-2:3    -16.018687  -2.005519540  2.187500e-01  4.868015e-01
3-72:1-7:4    -16.018687  -2.005519540  2.187500e-01  4.868015e-01
3-72:3-22:6   -16.018687  -2.005519540  2.187500e-01  4.868015e-01
3-72:5-12:6   -16.018687  -2.005519540  2.187500e-01  4.868015e-01
3-72:6-13:5   -16.018687  -2.005519540  2.187500e-01  4.868015e-01
3-74:1-1:3    -16.018687  -2.005519540  2.187500e-01  4.868015e-01
3-h:3-3:5     -16.018687  -2.005519540  2.187500e-01  4.868015e-01
4-30-2:5-12:5 -16.018687  -2.005519540  2.187500e-01  4.868015e-01
4-30-4:6-25:4 -16.018687  -2.005519540  2.187500e-01  4.868015e-01
4-31:2-8:1    -16.018687  -2.005519540  2.187500e-01  4.868015e-01
4-39:2-15:3   -16.018687  -2.005519540  2.187500e-01  4.868015e-01
4-4:2-8:3     -16.018687  -2.005519540  2.187500e-01  4.868015e-01
4-61:7-27:6   -16.018687  -2.005519540  2.187500e-01  4.868015e-01
4-b:4-23:6    -16.018687  -2.005519540  2.187500e-01  4.868015e-01
5-a:1-7:4     -16.018687  -2.005519540  2.187500e-01  4.868015e-01
5-a:2-8:1     -16.018687  -2.005519540  2.187500e-01  4.868015e-01
1-18:2-8:1    -15.857723   2.316408555  2.187500e-01  4.868015e-01
1-2:1-20:4    -15.857723   2.316408555  2.187500e-01  4.868015e-01
3-66:1-26:5   -15.857723   2.316408555  2.187500e-01  4.868015e-01
3-9:1-26:2    -15.857723   2.316408555  2.187500e-01  4.868015e-01
3-9:2-8:5     -15.857723   2.316408555  2.187500e-01  4.868015e-01
4-30-4:1-26:6 -15.857723   2.316408555  2.187500e-01  4.868015e-01
2-5:1-26:6    -12.653027  -0.561912888  2.220528e-01  4.939990e-01
4-61:5-12:4   -10.982453  -0.312701049  2.246299e-01  4.995781e-01
1-3:1-7:4     -14.726205   1.409517960  2.265625e-01  5.009394e-01
3-30:1-20:4   -14.726205   1.409517960  2.265625e-01  5.009394e-01
3-53:1-26:6   -14.726205   1.409517960  2.265625e-01  5.009394e-01
4-61:2-21:3   -14.726205   1.409517960  2.265625e-01  5.009394e-01
4-b:3-10:3    -14.726205   1.409517960  2.265625e-01  5.009394e-01
1-2:2-8:5     -14.822528  -1.227911961  2.265625e-01  5.009394e-01
1-46:5-24:6   -14.822528  -1.227911961  2.265625e-01  5.009394e-01
1-58:6-13:4   -14.822528  -1.227911961  2.265625e-01  5.009394e-01
1-69:6-25:3   -14.822528  -1.227911961  2.265625e-01  5.009394e-01
2-26:2-2:4    -14.822528  -1.227911961  2.265625e-01  5.009394e-01
2-26:2-8:4    -14.822528  -1.227911961  2.265625e-01  5.009394e-01
2-26:3-16:4   -14.822528  -1.227911961  2.265625e-01  5.009394e-01
3-11:4-23:6   -14.822528  -1.227911961  2.265625e-01  5.009394e-01
3-20:1-26:4   -14.822528  -1.227911961  2.265625e-01  5.009394e-01
3-20:2-15:5   -14.822528  -1.227911961  2.265625e-01  5.009394e-01
3-30:2-8:5    -14.822528  -1.227911961  2.265625e-01  5.009394e-01
3-49:6-13:5   -14.822528  -1.227911961  2.265625e-01  5.009394e-01
3-66:3-16:3   -14.822528  -1.227911961  2.265625e-01  5.009394e-01
3-66:6-6:6    -14.822528  -1.227911961  2.265625e-01  5.009394e-01
1-69:1-20:4   -13.480279  -0.742485134  2.295229e-01  5.070185e-01
3-30:3-10:3   -13.433724   0.824555459  2.295229e-01  5.070185e-01
4-b:1-26:5    -13.433724   0.824555459  2.295229e-01  5.070185e-01
4-61:3-16:6   -12.556280   0.579442961  2.326932e-01  5.138641e-01
1-8:6-6:4     -13.996489  -0.879988657  2.378845e-01  5.245248e-01
3-30-3:2-2:5  -13.996489  -0.879988657  2.378845e-01  5.245248e-01
3-74:1-26:3   -13.996489  -0.879988657  2.378845e-01  5.245248e-01
1-24:3-22:6   -13.933724   0.994480460  2.378845e-01  5.245248e-01
3-30:3-22:1   -13.933724   0.994480460  2.378845e-01  5.245248e-01
3-9:1-1:4     -12.918850  -0.590482040  2.429850e-01  5.352798e-01
4-59:3-16:3   -12.918850  -0.590482040  2.429850e-01  5.352798e-01
3-66:3-22:3   -12.885293   0.646557157  2.429850e-01  5.352798e-01
5-51:6-13:6    -8.749160   0.144019514  2.433689e-01  5.359618e-01
3-7:1-7:4     -11.287947   0.346782204  2.458913e-01  5.403298e-01
4-39:3-22:5   -10.115865  -0.222330929  2.462043e-01  5.403298e-01
1-18:4-11:6   -32.726269  34.579570418  2.500000e-01  5.403298e-01
1-18:5-18:1   -32.726269  34.579570418  2.500000e-01  5.403298e-01
1-18:5-18:5   -32.726269  34.579570418  2.500000e-01  5.403298e-01
1-2:1-14:5    -32.726269  34.579570418  2.500000e-01  5.403298e-01
1-3:1-20:6    -32.726269  34.579570418  2.500000e-01  5.403298e-01
1-69:1-7:3    -32.726269  34.579570418  2.500000e-01  5.403298e-01
1-NL1:3-9:4   -32.726269  34.579570418  2.500000e-01  5.403298e-01
2-5:1-20:3    -32.726269  34.579570418  2.500000e-01  5.403298e-01
2-5:4-11:6    -32.726269  34.579570418  2.500000e-01  5.403298e-01
2-70:1-14:6   -32.726269  34.579570418  2.500000e-01  5.403298e-01
2-70:1-1:3    -32.726269  34.579570418  2.500000e-01  5.403298e-01
2-70:5-18:6   -32.726269  34.579570418  2.500000e-01  5.403298e-01
3-11:5-18:3   -32.726269  34.579570418  2.500000e-01  5.403298e-01
3-11:5-18:6   -32.726269  34.579570418  2.500000e-01  5.403298e-01
3-15:2-15:1   -32.726269  34.579570418  2.500000e-01  5.403298e-01
3-15:4-11:1   -32.726269  34.579570418  2.500000e-01  5.403298e-01
3-20:1-7:4    -32.726269  34.579570418  2.500000e-01  5.403298e-01
3-21:5-18:3   -32.726269  34.579570418  2.500000e-01  5.403298e-01
3-21:5-18:5   -32.726269  34.579570418  2.500000e-01  5.403298e-01
3-23:4-11:5   -32.726269  34.579570418  2.500000e-01  5.403298e-01
3-30-3:1-14:5 -32.726269  34.579570418  2.500000e-01  5.403298e-01
3-30-3:4-11:4 -32.726269  34.579570418  2.500000e-01  5.403298e-01
3-30-3:4-11:6 -32.726269  34.579570418  2.500000e-01  5.403298e-01
3-30-3:4-23:5 -32.726269  34.579570418  2.500000e-01  5.403298e-01
3-30:4-11:3   -32.726269  34.579570418  2.500000e-01  5.403298e-01
3-30:4-11:5   -32.726269  34.579570418  2.500000e-01  5.403298e-01
3-30:6-25:1   -32.726269  34.579570418  2.500000e-01  5.403298e-01
3-30:7-27:3   -32.726269  34.579570418  2.500000e-01  5.403298e-01
3-33:4-11:3   -32.726269  34.579570418  2.500000e-01  5.403298e-01
3-33:4-11:5   -32.726269  34.579570418  2.500000e-01  5.403298e-01
3-33:5-18:5   -32.726269  34.579570418  2.500000e-01  5.403298e-01
3-53:2-15:3   -32.726269  34.579570418  2.500000e-01  5.403298e-01
3-53:5-18:5   -32.726269  34.579570418  2.500000e-01  5.403298e-01
3-66:1-14:1   -32.726269  34.579570418  2.500000e-01  5.403298e-01
3-73:5-18:5   -32.726269  34.579570418  2.500000e-01  5.403298e-01
3-74:5-18:3   -32.726269  34.579570418  2.500000e-01  5.403298e-01
3-7:3-3:1     -32.726269  34.579570418  2.500000e-01  5.403298e-01
3-9:4-11:3    -32.726269  34.579570418  2.500000e-01  5.403298e-01
3-9:5-18:3    -32.726269  34.579570418  2.500000e-01  5.403298e-01
3-h:6-25:4    -32.726269  34.579570418  2.500000e-01  5.403298e-01
3-NL1:1-26:5  -32.726269  34.579570418  2.500000e-01  5.403298e-01
4-28:5-24:4   -32.726269  34.579570418  2.500000e-01  5.403298e-01
4-30-2:1-20:4 -32.726269  34.579570418  2.500000e-01  5.403298e-01
4-30-4:2-2:1  -32.726269  34.579570418  2.500000e-01  5.403298e-01
4-30-4:4-11:3 -32.726269  34.579570418  2.500000e-01  5.403298e-01
4-30-4:5-18:6 -32.726269  34.579570418  2.500000e-01  5.403298e-01
4-30-4:6-13:2 -32.726269  34.579570418  2.500000e-01  5.403298e-01
4-31:5-18:5   -32.726269  34.579570418  2.500000e-01  5.403298e-01
4-34:1-20:5   -32.726269  34.579570418  2.500000e-01  5.403298e-01
4-34:3-22:2   -32.726269  34.579570418  2.500000e-01  5.403298e-01
4-34:5-18:5   -32.726269  34.579570418  2.500000e-01  5.403298e-01
4-39:3-3:2    -32.726269  34.579570418  2.500000e-01  5.403298e-01
4-39:4-11:6   -32.726269  34.579570418  2.500000e-01  5.403298e-01
4-4:1-1:3     -32.726269  34.579570418  2.500000e-01  5.403298e-01
4-4:4-11:5    -32.726269  34.579570418  2.500000e-01  5.403298e-01
4-55:6-19:4   -32.726269  34.579570418  2.500000e-01  5.403298e-01
4-61:2-8:1    -32.726269  34.579570418  2.500000e-01  5.403298e-01
4-61:5-18:5   -32.726269  34.579570418  2.500000e-01  5.403298e-01
4-b:3-9:1     -32.726269  34.579570418  2.500000e-01  5.403298e-01
4-b:5-18:6    -32.726269  34.579570418  2.500000e-01  5.403298e-01
3-21:1-1:6    -12.803460   0.611151821  2.558751e-01  5.528620e-01
3-33:6-19:6   -13.822528  -0.783127118  2.631760e-01  5.682961e-01
3-33:5-12:5   -13.764789   0.887565257  2.631760e-01  5.682961e-01
4-31:5-12:5   -13.245239  -0.633550762  2.649309e-01  5.717431e-01
3-53:3-22:5   -13.204008   0.704973843  2.649309e-01  5.717431e-01
1-58:3-3:6    -14.518687  -1.005519540  2.668457e-01  5.744994e-01
1-69:2-2:3    -14.518687  -1.005519540  2.668457e-01  5.744994e-01
2-70:1-20:4   -14.518687  -1.005519540  2.668457e-01  5.744994e-01
3-30:3-3:3    -14.518687  -1.005519540  2.668457e-01  5.744994e-01
3-15:6-19:1   -14.433724   1.164405462  2.668457e-01  5.744994e-01
3-9:5-12:5    -14.433724   1.164405462  2.668457e-01  5.744994e-01
4-30-2:3-10:3 -14.433724   1.164405462  2.668457e-01  5.744994e-01
4-30-4:5-12:5 -14.433724   1.164405462  2.668457e-01  5.744994e-01
3-43:3-10:6   -12.756906  -0.529081496  2.681873e-01  5.772152e-01
3-7:3-16:4    -10.927179  -0.280141920  2.683900e-01  5.774791e-01
1-24:3-9:4    -12.682474  -0.503019199  2.799562e-01  6.016472e-01
4-34:2-2:3    -12.682474  -0.503019199  2.799562e-01  6.016472e-01
4-4:4-17:6    -12.682474  -0.503019199  2.799562e-01  6.016472e-01
4-59:6-6:3    -12.682474  -0.503019199  2.799562e-01  6.016472e-01
3-53:3-22:6   -13.141243  -0.590482040  2.810415e-01  6.037995e-01
4-61:1-26:4   -10.614204  -0.243679277  2.843137e-01  6.106475e-01
3-30:3-16:5   -13.615009   0.801835383  2.862787e-01  6.139533e-01
4-4:1-26:5    -13.615009   0.801835383  2.862787e-01  6.139533e-01
3-9:1-7:4     -13.668467  -0.705959258  2.862787e-01  6.139533e-01
4-4:2-15:6    -13.668467  -0.705959258  2.862787e-01  6.139533e-01
4-4:5-24:5    -13.668467  -0.705959258  2.862787e-01  6.139533e-01
1-18:3-10:1   -15.357723  -1.327447634  2.890625e-01  6.144390e-01
1-2:6-25:4    -15.357723  -1.327447634  2.890625e-01  6.144390e-01
1-3:1-14:6    -15.357723  -1.327447634  2.890625e-01  6.144390e-01
1-69:3-16:1   -15.357723  -1.327447634  2.890625e-01  6.144390e-01
3-20:3-22:5   -15.357723  -1.327447634  2.890625e-01  6.144390e-01
3-20:3-3:4    -15.357723  -1.327447634  2.890625e-01  6.144390e-01
3-33:3-9:5    -15.357723  -1.327447634  2.890625e-01  6.144390e-01
3-53:2-2:3    -15.357723  -1.327447634  2.890625e-01  6.144390e-01
3-53:7-27:4   -15.357723  -1.327447634  2.890625e-01  6.144390e-01
3-64:3-22:6   -15.357723  -1.327447634  2.890625e-01  6.144390e-01
3-64:5-12:5   -15.357723  -1.327447634  2.890625e-01  6.144390e-01
3-64:6-19:3   -15.357723  -1.327447634  2.890625e-01  6.144390e-01
3-72:2-2:6    -15.357723  -1.327447634  2.890625e-01  6.144390e-01
3-73:2-21:4   -15.357723  -1.327447634  2.890625e-01  6.144390e-01
3-9:3-16:3    -15.357723  -1.327447634  2.890625e-01  6.144390e-01
3-9:3-9:1     -15.357723  -1.327447634  2.890625e-01  6.144390e-01
3-h:3-9:4     -15.357723  -1.327447634  2.890625e-01  6.144390e-01
4-30-4:4-17:5 -15.357723  -1.327447634  2.890625e-01  6.144390e-01
4-39:3-9:3    -15.357723  -1.327447634  2.890625e-01  6.144390e-01
4-59:6-19:2   -15.357723  -1.327447634  2.890625e-01  6.144390e-01
4-61:2-2:1    -15.357723  -1.327447634  2.890625e-01  6.144390e-01
4-61:6-19:3   -15.357723  -1.327447634  2.890625e-01  6.144390e-01
4-61:6-25:5   -15.357723  -1.327447634  2.890625e-01  6.144390e-01
4-b:3-9:6     -15.357723  -1.327447634  2.890625e-01  6.144390e-01
1-24:6-13:3   -15.226205   1.579442961  2.890625e-01  6.144390e-01
3-15:3-10:3   -15.226205   1.579442961  2.890625e-01  6.144390e-01
3-30:2-8:1    -15.226205   1.579442961  2.890625e-01  6.144390e-01
3-30:3-3:1    -15.226205   1.579442961  2.890625e-01  6.144390e-01
3-49:2-8:6    -15.226205   1.579442961  2.890625e-01  6.144390e-01
3-53:5-24:6   -15.226205   1.579442961  2.890625e-01  6.144390e-01
1-3:6-13:6    -11.489691   0.337368174  2.997317e-01  6.369299e-01
3-66:3-3:5    -14.196758   0.994480460  3.017578e-01  6.401031e-01
3-33:3-22:5   -14.272760  -0.853516446  3.017578e-01  6.401031e-01
3-9:2-2:5     -14.272760  -0.853516446  3.017578e-01  6.401031e-01
4-31:5-24:5   -14.272760  -0.853516446  3.017578e-01  6.401031e-01
4-61:1-1:6    -14.272760  -0.853516446  3.017578e-01  6.401031e-01
4-b:3-16:6    -14.272760  -0.853516446  3.017578e-01  6.401031e-01
1-3:5-12:6    -13.530047  -0.642949460  3.074563e-01  6.516156e-01
3-49:3-22:6   -13.530047  -0.642949460  3.074563e-01  6.516156e-01
3-48:6-13:3   -13.480279   0.731446055  3.074563e-01  6.516156e-01
3-33:6-13:5   -12.918850   0.579442961  3.105047e-01  6.578829e-01
4-30-4:3-22:5 -12.454045   0.479907288  3.123268e-01  6.613548e-01
3-7:3-3:5     -12.480279  -0.438478947  3.123268e-01  6.613548e-01
3-33:6-13:6   -12.418850  -0.420557039  3.222363e-01  6.821379e-01
1-8:3-3:5     -13.404277  -0.590482040  3.269396e-01  6.916879e-01
2-26:3-22:4   -13.357723   0.672552366  3.269396e-01  6.916879e-01
1-69:2-8:4    -11.965732   0.384426979  3.284321e-01  6.946415e-01
3-33:3-3:6    -12.359980  -0.404068916  3.317498e-01  7.011888e-01
1-8:6-19:5    -14.065241  -0.742485134  3.323059e-01  7.011888e-01
3-30-3:3-9:6  -14.065241  -0.742485134  3.323059e-01  7.011888e-01
3-43:6-13:5   -14.065241  -0.742485134  3.323059e-01  7.011888e-01
3-7:2-8:5     -14.065241  -0.742485134  3.323059e-01  7.011888e-01
3-30:6-25:4   -13.996489   0.868949578  3.323059e-01  7.011888e-01
3-66:6-19:6   -13.996489   0.868949578  3.323059e-01  7.011888e-01
4-4:1-14:4    -13.996489   0.868949578  3.323059e-01  7.011888e-01
3-30:3-3:5    -12.756906   0.518042417  3.367836e-01  7.104292e-01
1-69:3-3:4    -10.729029   0.233946395  3.382353e-01  7.132827e-01
1-58:5-12:6   -14.822528   1.216872882  3.437500e-01  7.232195e-01
3-30:6-6:5    -14.822528   1.216872882  3.437500e-01  7.232195e-01
5-51:2-21:1   -14.822528   1.216872882  3.437500e-01  7.232195e-01
2-5:2-21:3    -14.933724  -1.005519540  3.437500e-01  7.232195e-01
3-30-3:1-7:4  -14.933724  -1.005519540  3.437500e-01  7.232195e-01
3-49:4-17:6   -14.933724  -1.005519540  3.437500e-01  7.232195e-01
4-30-4:6-6:6  -14.933724  -1.005519540  3.437500e-01  7.232195e-01
4-61:2-2:3    -14.933724  -1.005519540  3.437500e-01  7.232195e-01
4-30-2:6-19:4 -13.288971  -0.546087921  3.449285e-01  7.250639e-01
4-30-4:2-21:5 -13.288971  -0.546087921  3.449285e-01  7.250639e-01
1-24:5-24:4   -13.245239   0.622511683  3.449285e-01  7.250639e-01
4-39:2-21:5   -11.217105  -0.263831535  3.468931e-01  7.289812e-01
3-74:3-22:5   -12.713174  -0.441618654  3.488889e-01  7.329615e-01
3-11:3-9:4    -11.817713  -0.318677425  3.556992e-01  7.470513e-01
3-53:3-22:3   -12.174561   0.395018390  3.581433e-01  7.517463e-01
4-b:3-9:4     -12.174561   0.395018390  3.581433e-01  7.517463e-01
1-2:4-17:6    -13.885293  -0.657596236  3.592834e-01  7.531999e-01
3-11:2-15:5   -13.885293  -0.657596236  3.592834e-01  7.531999e-01
3-11:7-27:4   -13.885293  -0.657596236  3.592834e-01  7.531999e-01
1-8:1-7:4     -13.822528   0.772088039  3.592834e-01  7.531999e-01
3-74:6-13:5   -11.141243  -0.250632037  3.593583e-01  7.531999e-01
2-70:6-19:4   -11.105810   0.257514866  3.633633e-01  7.613728e-01
3-48:3-16:4   -11.069197  -0.238718716  3.711607e-01  7.774851e-01
1-18:3-16:1   -16.018687   1.994480460  3.750000e-01  7.803118e-01
1-18:6-25:6   -16.018687   1.994480460  3.750000e-01  7.803118e-01
1-24:2-8:6    -16.018687   1.994480460  3.750000e-01  7.803118e-01
1-24:5-24:6   -16.018687   1.994480460  3.750000e-01  7.803118e-01
1-58:1-7:4    -16.018687   1.994480460  3.750000e-01  7.803118e-01
1-8:1-20:4    -16.018687   1.994480460  3.750000e-01  7.803118e-01
3-11:3-10:2   -16.018687   1.994480460  3.750000e-01  7.803118e-01
3-13:1-20:4   -16.018687   1.994480460  3.750000e-01  7.803118e-01
3-20:1-26:5   -16.018687   1.994480460  3.750000e-01  7.803118e-01
3-21:3-22:2   -16.018687   1.994480460  3.750000e-01  7.803118e-01
3-30:1-14:5   -16.018687   1.994480460  3.750000e-01  7.803118e-01
3-30:3-16:1   -16.018687   1.994480460  3.750000e-01  7.803118e-01
3-64:1-1:5    -16.018687   1.994480460  3.750000e-01  7.803118e-01
3-73:2-15:6   -16.018687   1.994480460  3.750000e-01  7.803118e-01
3-74:6-13:3   -16.018687   1.994480460  3.750000e-01  7.803118e-01
3-74:6-6:3    -16.018687   1.994480460  3.750000e-01  7.803118e-01
3-7:1-14:3    -16.018687   1.994480460  3.750000e-01  7.803118e-01
3-7:4-23:3    -16.018687   1.994480460  3.750000e-01  7.803118e-01
3-9:2-21:5    -16.018687   1.994480460  3.750000e-01  7.803118e-01
4-30-4:3-22:2 -16.018687   1.994480460  3.750000e-01  7.803118e-01
4-61:7-27:5   -16.018687   1.994480460  3.750000e-01  7.803118e-01
4-b:6-25:4    -16.018687   1.994480460  3.750000e-01  7.803118e-01
6-1:6-25:4    -16.018687   1.994480460  3.750000e-01  7.803118e-01
3-7:3-16:5    -13.083504  -0.475004823  3.770856e-01  7.841988e-01
4-61:6-6:5    -13.083504  -0.475004823  3.770856e-01  7.841988e-01
3-74:2-21:4   -10.719079   0.214046838  3.815734e-01  7.930948e-01
1-24:3-22:5   -12.507503  -0.384031163  3.816934e-01  7.930948e-01
2-5:6-6:6     -12.507503  -0.384031163  3.816934e-01  7.930948e-01
4-61:1-20:4   -13.726205  -0.590482040  3.833103e-01  7.959956e-01
3-48:1-14:5   -13.668467   0.694920179  3.833103e-01  7.959956e-01
3-30:4-23:4   -11.632942  -0.281153982  3.856694e-01  8.006639e-01
4-30-4:6-19:6 -14.518687   0.994480460  3.876953e-01  8.034813e-01
1-2:1-7:4     -14.615009  -0.812874462  3.876953e-01  8.034813e-01
1-3:6-25:4    -14.615009  -0.812874462  3.876953e-01  8.034813e-01
3-11:6-25:5   -14.615009  -0.812874462  3.876953e-01  8.034813e-01
3-23:3-3:1    -14.615009  -0.812874462  3.876953e-01  8.034813e-01
3-48:2-15:3   -14.615009  -0.812874462  3.876953e-01  8.034813e-01
5-51:3-16:6   -10.421539  -0.184225426  3.902086e-01  8.084575e-01
4-34:3-3:5    -10.175874   0.170330296  3.913839e-01  8.104928e-01
3-74:2-21:6   -12.991045  -0.446092131  3.915283e-01  8.104928e-01
4-39:3-10:3   -12.991045  -0.446092131  3.915283e-01  8.104928e-01
1-69:3-22:4    -8.926714  -0.100676773  3.924942e-01  8.122590e-01
1-24:3-22:4   -11.960515  -0.308082310  3.961248e-01  8.195373e-01
3-7:3-16:6    -12.385293  -0.353442843  4.010620e-01  8.295136e-01
3-74:6-19:3   -13.583504  -0.536034256  4.048729e-01  8.358066e-01
3-7:5-24:5    -13.583504  -0.536034256  4.048729e-01  8.358066e-01
3-9:4-17:4    -13.583504  -0.536034256  4.048729e-01  8.358066e-01
1-24:3-3:4    -13.530047   0.631910381  4.048729e-01  8.358066e-01
3-11:1-26:5   -13.530047   0.631910381  4.048729e-01  8.358066e-01
4-34:3-22:3   -13.530047   0.631910381  4.048729e-01  8.358066e-01
3-30-3:2-21:4 -12.869083   0.479907288  4.050322e-01  8.358066e-01
3-53:2-15:4   -12.869083   0.479907288  4.050322e-01  8.358066e-01
2-5:6-19:4     -7.808509   0.069980465  4.160056e-01  8.582050e-01
3-30:3-10:5   -11.796179  -0.275608703  4.221911e-01  8.707163e-01
3-66:2-15:6   -14.357723  -0.683591445  4.239502e-01  8.725965e-01
3-74:6-25:4   -14.357723  -0.683591445  4.239502e-01  8.725965e-01
4-30-2:4-17:5 -14.357723  -0.683591445  4.239502e-01  8.725965e-01
4-30-4:2-15:5 -14.357723  -0.683591445  4.239502e-01  8.725965e-01
4-b:4-23:5    -14.357723  -0.683591445  4.239502e-01  8.725965e-01
6-1:2-21:3    -14.357723  -0.683591445  4.239502e-01  8.725965e-01
3-30-3:3-22:5 -14.272760   0.842477367  4.239502e-01  8.725965e-01
2-70:2-8:6    -13.404277   0.579442961  4.243562e-01  8.729337e-01
4-30-2:2-15:4 -13.404277   0.579442961  4.243562e-01  8.729337e-01
3-49:1-26:4   -12.219660  -0.315859660  4.270429e-01  8.782097e-01
1-18:6-13:3   -12.745239  -0.377488317  4.295905e-01  8.829451e-01
3-7:1-1:6     -12.713174   0.430579575  4.295905e-01  8.829451e-01
3-74:6-19:6   -12.168467  -0.305079821  4.349928e-01  8.937937e-01
1-24:6-19:4   -12.641243   0.409517960  4.407991e-01  9.046924e-01
6-1:1-1:5     -12.641243   0.409517960  4.407991e-01  9.046924e-01
3-74:1-26:5   -12.671943  -0.359156494  4.407991e-01  9.046924e-01
4-61:3-9:6    -12.671943  -0.359156494  4.407991e-01  9.046924e-01
4-61:5-24:5   -13.288971   0.535048842  4.420683e-01  9.070392e-01
3-7:7-27:4    -12.119046  -0.295026157  4.426260e-01  9.079249e-01
3-33:2-8:4    -12.602242  -0.342554527  4.513808e-01  9.256196e-01
3-21:6-6:3    -15.357723   1.316408555  4.531250e-01  9.289320e-01
1-24:2-15:4   -14.065241   0.731446055  4.544983e-01  9.301600e-01
1-69:2-15:3   -14.141243  -0.590482040  4.544983e-01  9.301600e-01
4-39:1-14:5   -14.141243  -0.590482040  4.544983e-01  9.301600e-01
4-59:2-21:3   -14.141243  -0.590482040  4.544983e-01  9.301600e-01
4-59:5-12:3   -14.065241   0.731446055  4.544983e-01  9.301600e-01
5-51:2-21:3   -14.141243  -0.590482040  4.544983e-01  9.301600e-01
3-7:1-26:4    -10.003698   0.139428796  4.559478e-01  9.328618e-01
2-5:4-23:5    -13.226205  -0.420557039  4.582583e-01  9.367913e-01
3-7:1-26:5    -13.226205  -0.420557039  4.582583e-01  9.367913e-01
4-b:2-15:6    -13.226205  -0.420557039  4.582583e-01  9.367913e-01
4-34:1-26:4   -10.232573  -0.149255017  4.604271e-01  9.409579e-01
3-9:3-3:4     -11.547429  -0.232930036  4.607925e-01  9.414377e-01
6-1:3-16:6    -12.472308  -0.313641835  4.708790e-01  9.617727e-01
3-21:2-2:3    -13.124735  -0.392542663  4.731297e-01  9.652756e-01
6-1:2-8:6     -13.124735  -0.392542663  4.731297e-01  9.652756e-01
3-30-3:2-15:6 -13.083504   0.463965744  4.731297e-01  9.652756e-01
3-53:2-15:6   -13.083504   0.463965744  4.731297e-01  9.652756e-01
3-48:3-22:6   -11.422540  -0.214106161  4.796925e-01  9.783881e-01
1-18:6-25:4   -13.954045  -0.520092712  4.806824e-01  9.795755e-01
2-5:5-24:5    -13.954045  -0.520092712  4.806824e-01  9.795755e-01
4-39:3-3:1    -13.954045  -0.520092712  4.806824e-01  9.795755e-01
3-74:5-24:4   -11.853788  -0.246527639  4.827886e-01  9.835896e-01
2-70:5-24:4   -12.991045   0.435053052  4.868502e-01  9.861542e-01
3-33:2-2:5    -12.991045   0.435053052  4.868502e-01  9.861542e-01
5-51:2-8:5    -12.991045   0.435053052  4.868502e-01  9.861542e-01
2-5:2-15:6    -11.796179   0.264569624  4.886830e-01  9.861542e-01
4-34:3-10:6    -8.771540   0.089428865  4.905771e-01  9.861542e-01
6-1:1-1:6     -12.297215  -0.278538034  4.966174e-01  9.861542e-01
2-5:1-14:4    -11.720592   0.250820214  4.998969e-01  9.861542e-01
1-18:4-23:2   -33.018750  33.994607917  5.000000e-01  9.861542e-01
1-24:1-26:1   -33.018750  33.994607917  5.000000e-01  9.861542e-01
1-24:1-7:6    -33.018750  33.994607917  5.000000e-01  9.861542e-01
1-24:4-11:4   -33.018750  33.994607917  5.000000e-01  9.861542e-01
1-24:5-18:3   -33.018750  33.994607917  5.000000e-01  9.861542e-01
1-24:5-18:5   -33.018750  33.994607917  5.000000e-01  9.861542e-01
1-2:6-6:3     -33.018750  33.994607917  5.000000e-01  9.861542e-01
1-3:1-20:5    -33.018750  33.994607917  5.000000e-01  9.861542e-01
1-3:1-7:1     -33.018750  33.994607917  5.000000e-01  9.861542e-01
1-3:4-17:1    -33.018750  33.994607917  5.000000e-01  9.861542e-01
1-3:5-18:3    -33.018750  33.994607917  5.000000e-01  9.861542e-01
1-3:5-18:6    -33.018750  33.994607917  5.000000e-01  9.861542e-01
1-3:5-24:1    -33.018750  33.994607917  5.000000e-01  9.861542e-01
1-3:6-25:6    -33.018750  33.994607917  5.000000e-01  9.861542e-01
1-58:5-18:4   -33.018750  33.994607917  5.000000e-01  9.861542e-01
1-69:1-14:3   -33.018750  33.994607917  5.000000e-01  9.861542e-01
1-69:5-18:1   -33.018750  33.994607917  5.000000e-01  9.861542e-01
1-8:5-18:6    -33.018750  33.994607917  5.000000e-01  9.861542e-01
2-26:1-20:3   -33.018750  33.994607917  5.000000e-01  9.861542e-01
2-26:3-9:3    -33.018750  33.994607917  5.000000e-01  9.861542e-01
2-26:4-11:4   -33.018750  33.994607917  5.000000e-01  9.861542e-01
2-26:6-19:3   -33.018750  33.994607917  5.000000e-01  9.861542e-01
2-5:4-11:3    -33.018750  33.994607917  5.000000e-01  9.861542e-01
2-5:4-23:1    -33.018750  33.994607917  5.000000e-01  9.861542e-01
2-5:7-27:3    -33.018750  33.994607917  5.000000e-01  9.861542e-01
2-70:4-11:2   -33.018750  33.994607917  5.000000e-01  9.861542e-01
2-70:4-11:4   -33.018750  33.994607917  5.000000e-01  9.861542e-01
2-70:4-11:5   -33.018750  33.994607917  5.000000e-01  9.861542e-01
3-11:4-11:3   -33.018750  33.994607917  5.000000e-01  9.861542e-01
3-11:4-17:3   -33.018750  33.994607917  5.000000e-01  9.861542e-01
3-11:6-19:2   -33.018750  33.994607917  5.000000e-01  9.861542e-01
3-11:6-6:3    -33.018750  33.994607917  5.000000e-01  9.861542e-01
3-11:7-27:6   -33.018750  33.994607917  5.000000e-01  9.861542e-01
3-13:4-17:6   -33.018750  33.994607917  5.000000e-01  9.861542e-01
3-13:4-23:5   -33.018750  33.994607917  5.000000e-01  9.861542e-01
3-15:5-18:1   -33.018750  33.994607917  5.000000e-01  9.861542e-01
3-20:1-14:4   -33.018750  33.994607917  5.000000e-01  9.861542e-01
3-20:1-14:5   -33.018750  33.994607917  5.000000e-01  9.861542e-01
3-20:4-11:4   -33.018750  33.994607917  5.000000e-01  9.861542e-01
3-21:4-11:3   -33.018750  33.994607917  5.000000e-01  9.861542e-01
3-21:4-11:5   -33.018750  33.994607917  5.000000e-01  9.861542e-01
3-21:5-12:2   -33.018750  33.994607917  5.000000e-01  9.861542e-01
3-23:5-18:3   -33.018750  33.994607917  5.000000e-01  9.861542e-01
3-30-3:3-10:2 -33.018750  33.994607917  5.000000e-01  9.861542e-01
3-30:3-16:2   -33.018750  33.994607917  5.000000e-01  9.861542e-01
3-33:4-11:6   -33.018750  33.994607917  5.000000e-01  9.861542e-01
3-33:5-18:3   -33.018750  33.994607917  5.000000e-01  9.861542e-01
3-33:6-6:2    -33.018750  33.994607917  5.000000e-01  9.861542e-01
3-43:5-18:6   -33.018750  33.994607917  5.000000e-01  9.861542e-01
3-48:7-27:3   -33.018750  33.994607917  5.000000e-01  9.861542e-01
3-49:4-11:4   -33.018750  33.994607917  5.000000e-01  9.861542e-01
3-49:5-18:6   -33.018750  33.994607917  5.000000e-01  9.861542e-01
3-53:1-20:5   -33.018750  33.994607917  5.000000e-01  9.861542e-01
3-53:3-22:1   -33.018750  33.994607917  5.000000e-01  9.861542e-01
3-53:4-11:3   -33.018750  33.994607917  5.000000e-01  9.861542e-01
3-53:5-18:3   -33.018750  33.994607917  5.000000e-01  9.861542e-01
3-53:5-18:6   -33.018750  33.994607917  5.000000e-01  9.861542e-01
3-53:6-13:2   -33.018750  33.994607917  5.000000e-01  9.861542e-01
3-66:4-17:1   -33.018750  33.994607917  5.000000e-01  9.861542e-01
3-66:4-23:2   -33.018750  33.994607917  5.000000e-01  9.861542e-01
3-66:5-18:6   -33.018750  33.994607917  5.000000e-01  9.861542e-01
3-66:6-6:3    -33.018750  33.994607917  5.000000e-01  9.861542e-01
3-71:3-9:4    -33.018750  33.994607917  5.000000e-01  9.861542e-01
3-72:5-24:1   -33.018750  33.994607917  5.000000e-01  9.861542e-01
3-73:4-11:4   -33.018750  33.994607917  5.000000e-01  9.861542e-01
3-74:2-15:1   -33.018750  33.994607917  5.000000e-01  9.861542e-01
3-74:4-11:3   -33.018750  33.994607917  5.000000e-01  9.861542e-01
3-74:6-6:2    -33.018750  33.994607917  5.000000e-01  9.861542e-01
3-7:1-26:2    -33.018750  33.994607917  5.000000e-01  9.861542e-01
3-7:4-11:5    -33.018750  33.994607917  5.000000e-01  9.861542e-01
3-h:2-15:6    -33.018750  33.994607917  5.000000e-01  9.861542e-01
3-h:6-6:3     -33.018750  33.994607917  5.000000e-01  9.861542e-01
3-NL1:3-16:4  -33.018750  33.994607917  5.000000e-01  9.861542e-01
3-NL1:3-9:6   -33.018750  33.994607917  5.000000e-01  9.861542e-01
3-NL1:5-12:4  -33.018750  33.994607917  5.000000e-01  9.861542e-01
3-NL1:6-13:5  -33.018750  33.994607917  5.000000e-01  9.861542e-01
3-NL1:6-19:4  -33.018750  33.994607917  5.000000e-01  9.861542e-01
4-30-2:1-20:3 -33.018750  33.994607917  5.000000e-01  9.861542e-01
4-30-2:4-11:4 -33.018750  33.994607917  5.000000e-01  9.861542e-01
4-30-2:5-18:3 -33.018750  33.994607917  5.000000e-01  9.861542e-01
4-30-4:1-20:6 -33.018750  33.994607917  5.000000e-01  9.861542e-01
4-30-4:3-9:1  -33.018750  33.994607917  5.000000e-01  9.861542e-01
4-30-4:4-23:3 -33.018750  33.994607917  5.000000e-01  9.861542e-01
4-30-4:5-24:6 -33.018750  33.994607917  5.000000e-01  9.861542e-01
4-30-4:6-19:1 -33.018750  33.994607917  5.000000e-01  9.861542e-01
4-31:4-11:5   -33.018750  33.994607917  5.000000e-01  9.861542e-01
4-31:4-11:6   -33.018750  33.994607917  5.000000e-01  9.861542e-01
4-34:5-18:6   -33.018750  33.994607917  5.000000e-01  9.861542e-01
4-39:4-11:3   -33.018750  33.994607917  5.000000e-01  9.861542e-01
4-39:4-11:4   -33.018750  33.994607917  5.000000e-01  9.861542e-01
4-4:5-18:3    -33.018750  33.994607917  5.000000e-01  9.861542e-01
4-4:5-18:5    -33.018750  33.994607917  5.000000e-01  9.861542e-01
4-55:3-10:4   -33.018750  33.994607917  5.000000e-01  9.861542e-01
4-59:5-12:2   -33.018750  33.994607917  5.000000e-01  9.861542e-01
4-59:6-25:3   -33.018750  33.994607917  5.000000e-01  9.861542e-01
4-61:1-14:6   -33.018750  33.994607917  5.000000e-01  9.861542e-01
4-61:2-21:2   -33.018750  33.994607917  5.000000e-01  9.861542e-01
4-61:4-11:6   -33.018750  33.994607917  5.000000e-01  9.861542e-01
4-b:2-21:3    -33.018750  33.994607917  5.000000e-01  9.861542e-01
4-b:3-16:3    -33.018750  33.994607917  5.000000e-01  9.861542e-01
4-b:5-24:1    -33.018750  33.994607917  5.000000e-01  9.861542e-01
5-51:4-11:5   -33.018750  33.994607917  5.000000e-01  9.861542e-01
5-a:4-11:4    -33.018750  33.994607917  5.000000e-01  9.861542e-01
5-a:4-11:5    -33.018750  33.994607917  5.000000e-01  9.861542e-01
5-a:5-18:5    -33.018750  33.994607917  5.000000e-01  9.861542e-01
6-1:4-11:3    -33.018750  33.994607917  5.000000e-01  9.861542e-01
6-1:4-11:4    -33.018750  33.994607917  5.000000e-01  9.861542e-01
6-1:4-11:6    -33.018750  33.994607917  5.000000e-01  9.861542e-01
6-1:7-27:2    -33.018750  33.994607917  5.000000e-01  9.861542e-01
3-7:2-15:4    -10.545233   0.156751889  5.000546e-01  9.861542e-01
5-51:2-8:6    -10.882080   0.178905032  5.006293e-01  9.870174e-01
3-48:1-26:4   -10.219544   0.136924726  5.031703e-01  9.906714e-01
3-30:7-27:4   -13.788971  -0.464951158  5.034447e-01  9.906714e-01
3-48:2-21:3   -13.788971  -0.464951158  5.034447e-01  9.906714e-01
3-53:6-13:6   -13.788971  -0.464951158  5.034447e-01  9.906714e-01
3-72:4-17:5   -13.788971  -0.464951158  5.034447e-01  9.906714e-01
3-72:2-15:4   -13.726205   0.579442961  5.034447e-01  9.906714e-01
4-61:3-22:3   -13.726205   0.579442961  5.034447e-01  9.906714e-01
1-58:3-9:6    -14.933724   0.994480460  5.078125e-01  9.973604e-01
3-30-3:2-21:6 -14.933724   0.994480460  5.078125e-01  9.973604e-01
3-30:1-26:3   -14.933724   0.994480460  5.078125e-01  9.973604e-01
3-73:6-6:4    -14.933724   0.994480460  5.078125e-01  9.973604e-01
3-9:1-1:6     -14.933724   0.994480460  5.078125e-01  9.973604e-01
4-34:7-27:5   -14.933724   0.994480460  5.078125e-01  9.973604e-01
4-4:3-16:3    -14.933724   0.994480460  5.078125e-01  9.973604e-01
4-61:3-9:5    -11.665007  -0.217023645  5.104099e-01  1.000000e+00
4-30-4:1-26:4 -12.857723  -0.327447634  5.113758e-01  1.000000e+00
4-61:3-3:5    -11.175874  -0.181369375  5.159131e-01  1.000000e+00
5-a:2-21:6    -12.141243  -0.250632037  5.189580e-01  1.000000e+00
5-51:3-10:6    -8.569870  -0.067447289  5.205521e-01  1.000000e+00
2-5:6-25:5    -12.745239   0.366449238  5.223974e-01  1.000000e+00
3-48:1-26:5   -12.745239   0.366449238  5.223974e-01  1.000000e+00
3-33:1-26:6   -13.583504   0.524995177  5.234671e-01  1.000000e+00
1-8:6-19:1    -13.641243  -0.420557039  5.234671e-01  1.000000e+00
4-39:5-24:5   -12.071278   0.274588380  5.257734e-01  1.000000e+00
4-30-2:5-12:4 -12.704008  -0.295026157  5.327093e-01  1.000000e+00
4-30-4:2-2:4  -11.980279   0.257514866  5.385828e-01  1.000000e+00
3-33:1-26:5   -13.454045   0.479907288  5.412562e-01  1.000000e+00
4-b:1-7:4     -13.454045   0.479907288  5.412562e-01  1.000000e+00
1-46:6-6:6    -13.507503  -0.384031163  5.412562e-01  1.000000e+00
3-15:3-22:5   -13.507503  -0.384031163  5.412562e-01  1.000000e+00
3-15:4-17:6   -13.507503  -0.384031163  5.412562e-01  1.000000e+00
3-9:6-6:4     -13.507503  -0.384031163  5.412562e-01  1.000000e+00
3-30:1-7:4    -12.632942  -0.281153982  5.423840e-01  1.000000e+00
3-53:3-9:4    -12.602242   0.331515448  5.423840e-01  1.000000e+00
3-15:2-21:4   -11.392945   0.198838959  5.467135e-01  1.000000e+00
3-23:3-9:6    -11.406686  -0.182397302  5.467135e-01  1.000000e+00
4-31:1-26:3   -14.615009   0.801835383  5.488281e-01  1.000000e+00
4-31:2-2:3    -14.615009   0.801835383  5.488281e-01  1.000000e+00
4-b:2-2:5     -13.385293  -0.353442843  5.571971e-01  1.000000e+00
4-61:3-10:3   -13.335525   0.441939437  5.571971e-01  1.000000e+00
3-48:1-26:6   -12.500600  -0.257058306  5.600646e-01  1.000000e+00
3-21:6-6:5    -13.272760  -0.327447634  5.715882e-01  1.000000e+00
3-9:1-26:6    -13.272760  -0.327447634  5.715882e-01  1.000000e+00
3-11:3-3:5    -13.226205   0.409517960  5.715882e-01  1.000000e+00
4-61:4-23:5   -13.226205   0.409517960  5.715882e-01  1.000000e+00
4-b:2-15:5    -13.226205   0.409517960  5.715882e-01  1.000000e+00
4-34:3-9:5    -11.201281   0.173450602  5.726565e-01  1.000000e+00
3-23:3-3:5    -11.717801  -0.188383597  5.764306e-01  1.000000e+00
3-30:2-8:3    -14.357723   0.672552366  5.810547e-01  1.000000e+00
4-30-4:1-26:5 -14.357723   0.672552366  5.810547e-01  1.000000e+00
4-b:3-16:4    -12.297215   0.267498955  5.831322e-01  1.000000e+00
4-34:2-21:6   -12.322528  -0.227911961  5.831322e-01  1.000000e+00
2-26:3-3:6    -13.168467  -0.305079821  5.846647e-01  1.000000e+00
3-11:2-15:6   -13.168467  -0.305079821  5.846647e-01  1.000000e+00
3-43:3-9:4    -13.168467  -0.305079821  5.846647e-01  1.000000e+00
3-74:2-8:6    -13.071278  -0.285627459  5.966149e-01  1.000000e+00
1-8:2-21:6    -13.030047   0.357050540  5.966149e-01  1.000000e+00
3-53:3-3:6    -13.030047   0.357050540  5.966149e-01  1.000000e+00
4-61:2-8:4    -11.498199   0.182925550  6.024123e-01  1.000000e+00
4-39:3-22:3   -12.141243   0.239592958  6.029232e-01  1.000000e+00
3-48:1-20:4   -14.141243   0.579442961  6.072388e-01  1.000000e+00
5-51:2-15:3   -12.941278   0.335517378  6.075914e-01  1.000000e+00
5-a:2-15:6    -12.067499  -0.191932664  6.146550e-01  1.000000e+00
3-33:3-10:5   -12.894723  -0.253447053  6.177193e-01  1.000000e+00
3-74:6-6:6    -12.894723  -0.253447053  6.177193e-01  1.000000e+00
5-51:3-16:5   -12.894723  -0.253447053  6.177193e-01  1.000000e+00
3-9:5-24:6    -12.857723   0.316408555  6.177193e-01  1.000000e+00
2-5:5-24:4    -10.850015  -0.125813773  6.184455e-01  1.000000e+00
1-18:2-21:3   -16.226205   1.579442961  6.250000e-01  1.000000e+00
1-2:2-15:1    -16.226205   1.579442961  6.250000e-01  1.000000e+00
1-3:3-3:3     -16.226205   1.579442961  6.250000e-01  1.000000e+00
1-3:5-24:3    -16.226205   1.579442961  6.250000e-01  1.000000e+00
3-11:1-7:5    -16.226205   1.579442961  6.250000e-01  1.000000e+00
3-15:7-27:5   -16.226205   1.579442961  6.250000e-01  1.000000e+00
3-20:4-17:5   -16.226205   1.579442961  6.250000e-01  1.000000e+00
3-21:3-16:1   -16.226205   1.579442961  6.250000e-01  1.000000e+00
3-23:1-20:5   -16.226205   1.579442961  6.250000e-01  1.000000e+00
3-30-3:2-15:3 -16.226205   1.579442961  6.250000e-01  1.000000e+00
3-33:1-1:3    -16.226205   1.579442961  6.250000e-01  1.000000e+00
3-33:2-21:3   -16.226205   1.579442961  6.250000e-01  1.000000e+00
3-43:2-15:5   -16.226205   1.579442961  6.250000e-01  1.000000e+00
3-53:3-16:2   -16.226205   1.579442961  6.250000e-01  1.000000e+00
3-73:2-8:4    -16.226205   1.579442961  6.250000e-01  1.000000e+00
3-h:3-10:5    -16.226205   1.579442961  6.250000e-01  1.000000e+00
4-30-2:1-14:5 -16.226205   1.579442961  6.250000e-01  1.000000e+00
4-30-4:1-14:5 -16.226205   1.579442961  6.250000e-01  1.000000e+00
4-30-4:1-1:5  -16.226205   1.579442961  6.250000e-01  1.000000e+00
4-30-4:1-26:1 -16.226205   1.579442961  6.250000e-01  1.000000e+00
4-30-4:2-21:3 -16.226205   1.579442961  6.250000e-01  1.000000e+00
4-4:2-21:3    -16.226205   1.579442961  6.250000e-01  1.000000e+00
4-b:1-14:6    -16.226205   1.579442961  6.250000e-01  1.000000e+00
6-1:2-15:1    -16.226205   1.579442961  6.250000e-01  1.000000e+00
4-4:3-10:4    -10.326025  -0.103130336  6.275255e-01  1.000000e+00
3-30:6-19:3   -13.954045   0.509053633  6.290588e-01  1.000000e+00
4-39:2-21:1   -13.954045   0.509053633  6.290588e-01  1.000000e+00
3-53:2-21:4   -12.704008   0.283987078  6.358280e-01  1.000000e+00
3-15:4-23:4   -11.793081   0.187125538  6.444639e-01  1.000000e+00
3-74:3-9:4    -10.167600  -0.092982381  6.459173e-01  1.000000e+00
3-20:2-2:6    -13.788971   0.453912079  6.476059e-01  1.000000e+00
3-h:3-22:4    -13.788971   0.453912079  6.476059e-01  1.000000e+00
3-33:2-15:4   -11.681590   0.172817702  6.569925e-01  1.000000e+00
3-53:4-17:4   -13.641243   0.409517960  6.636238e-01  1.000000e+00
3-7:3-9:6     -13.641243   0.409517960  6.636238e-01  1.000000e+00
3-9:3-22:3    -13.641243   0.409517960  6.636238e-01  1.000000e+00
5-51:1-7:5    -13.641243   0.409517960  6.636238e-01  1.000000e+00
4-39:4-17:4    -9.605561   0.070652141  6.649146e-01  1.000000e+00
4-31:2-21:5   -13.507503   0.372992084  6.776395e-01  1.000000e+00
1-24:6-25:4   -15.518687   0.994480460  6.875000e-01  1.000000e+00
1-58:6-13:5   -15.518687   0.994480460  6.875000e-01  1.000000e+00
1-8:1-26:5    -15.518687   0.994480460  6.875000e-01  1.000000e+00
3-15:1-7:1    -15.518687   0.994480460  6.875000e-01  1.000000e+00
3-43:1-7:5    -15.518687   0.994480460  6.875000e-01  1.000000e+00
3-48:7-27:6   -15.518687   0.994480460  6.875000e-01  1.000000e+00
3-49:1-7:4    -15.518687   0.994480460  6.875000e-01  1.000000e+00
3-49:1-7:6    -15.518687   0.994480460  6.875000e-01  1.000000e+00
3-53:1-7:6    -15.518687   0.994480460  6.875000e-01  1.000000e+00
3-7:1-20:5    -15.518687   0.994480460  6.875000e-01  1.000000e+00
4-b:6-19:5    -15.518687   0.994480460  6.875000e-01  1.000000e+00
3-66:6-13:5   -13.385293   0.342403764  6.900380e-01  1.000000e+00
3-74:3-16:6   -13.385293   0.342403764  6.900380e-01  1.000000e+00
4-b:3-22:4    -11.333888   0.134658119  6.936860e-01  1.000000e+00
3-48:3-9:6    -11.319315  -0.116550852  6.964677e-01  1.000000e+00
5-51:2-2:5    -11.291794  -0.114453911  6.991750e-01  1.000000e+00
1-69:2-8:6    -13.168467   0.294040742  7.110711e-01  1.000000e+00
3-33:3-10:6   -11.976947   0.169567167  7.122309e-01  1.000000e+00
5-51:1-26:6    -9.974665  -0.071107881  7.125181e-01  1.000000e+00
3-30:3-3:6    -11.088725  -0.100156414  7.185088e-01  1.000000e+00
4-39:3-16:5   -11.008544   0.106373341  7.248544e-01  1.000000e+00
1-24:6-13:6   -15.065241   0.731446055  7.265625e-01  1.000000e+00
2-26:3-9:5    -15.065241   0.731446055  7.265625e-01  1.000000e+00
3-30:6-6:3    -15.065241   0.731446055  7.265625e-01  1.000000e+00
3-53:6-13:1   -15.065241   0.731446055  7.265625e-01  1.000000e+00
3-64:2-15:5   -15.065241   0.731446055  7.265625e-01  1.000000e+00
4-31:4-23:3   -15.065241   0.731446055  7.265625e-01  1.000000e+00
4-39:4-17:3   -15.065241   0.731446055  7.265625e-01  1.000000e+00
4-39:6-19:3   -15.065241   0.731446055  7.265625e-01  1.000000e+00
3-66:3-3:6    -12.894723   0.242407974  7.358788e-01  1.000000e+00
1-24:3-10:5   -12.737565   0.216872882  7.492586e-01  1.000000e+00
1-46:1-26:5   -12.737565   0.216872882  7.492586e-01  1.000000e+00
4-b:3-22:5    -12.737565   0.216872882  7.492586e-01  1.000000e+00
3-30:3-10:6   -10.058976  -0.063466889  7.519021e-01  1.000000e+00
3-20:3-16:4   -14.726205   0.579442961  7.539062e-01  1.000000e+00
3-9:6-25:4    -14.726205   0.579442961  7.539062e-01  1.000000e+00
4-30-4:4-23:5 -14.726205   0.579442961  7.539062e-01  1.000000e+00
4-b:2-21:6    -14.726205   0.579442961  7.539062e-01  1.000000e+00
1-69:1-7:5    -14.454045   0.479907288  7.744141e-01  1.000000e+00
1-8:3-22:1    -14.454045   0.479907288  7.744141e-01  1.000000e+00
3-30-3:1-26:5 -14.454045   0.479907288  7.744141e-01  1.000000e+00
3-33:6-25:4   -14.454045   0.479907288  7.744141e-01  1.000000e+00
3-53:3-10:1   -14.454045   0.479907288  7.744141e-01  1.000000e+00
3-74:3-16:3   -14.454045   0.479907288  7.744141e-01  1.000000e+00
4-30-4:4-23:6 -14.454045   0.479907288  7.744141e-01  1.000000e+00
4-30-2:2-8:4  -14.226205   0.409517960  7.905273e-01  1.000000e+00
3-23:6-19:3   -12.089696   0.136499465  7.981526e-01  1.000000e+00
1-58:3-10:6   -14.030047   0.357050540  8.036194e-01  1.000000e+00
3-30-3:3-3:6  -14.030047   0.357050540  8.036194e-01  1.000000e+00
4-34:5-24:4   -10.790381   0.071442442  8.065960e-01  1.000000e+00
3-15:3-3:3    -13.857723   0.316408555  8.145294e-01  1.000000e+00
4-30-2:5-24:4 -13.857723   0.316408555  8.145294e-01  1.000000e+00
4-31:6-19:6   -13.857723   0.316408555  8.145294e-01  1.000000e+00
3-66:2-2:6    -13.704008   0.283987078  8.238029e-01  1.000000e+00
3-66:2-8:6    -13.704008   0.283987078  8.238029e-01  1.000000e+00
4-61:1-14:4   -13.704008   0.283987078  8.238029e-01  1.000000e+00
3-30:6-19:5   -13.565241   0.257514866  8.318119e-01  1.000000e+00
5-a:2-15:4    -13.438751   0.235488560  8.388197e-01  1.000000e+00
3-23:5-12:5   -11.332798   0.078544725  8.438977e-01  1.000000e+00
4-39:2-8:4    -11.332798   0.078544725  8.438977e-01  1.000000e+00
3-74:3-22:3   -13.322528   0.216872882  8.450190e-01  1.000000e+00
6-1:1-7:5     -13.322528   0.216872882  8.450190e-01  1.000000e+00
1-18:1-1:3    -13.215021   0.200931338  8.505540e-01  1.000000e+00
4-59:5-24:4    -9.047189  -0.028511182  8.584697e-01  1.000000e+00
4-30-2:3-16:4 -13.021510   0.175052706  8.600501e-01  1.000000e+00
4-30-4:1-7:4  -13.021510   0.175052706  8.600501e-01  1.000000e+00
2-5:2-15:5    -10.963771   0.059575489  8.624035e-01  1.000000e+00
3-9:2-21:6    -12.850991   0.154945133  8.679394e-01  1.000000e+00
1-46:3-16:5   -12.628007   0.131983984  8.776143e-01  1.000000e+00
4-b:3-10:6    -12.628007   0.131983984  8.776143e-01  1.000000e+00
1-3:3-22:3    -12.560747   0.125724994  8.803958e-01  1.000000e+00
3-74:6-6:5    -12.560747   0.125724994  8.803958e-01  1.000000e+00
6-1:1-14:6    -12.319315   0.105511773  8.898840e-01  1.000000e+00
4-b:5-12:4    -12.161564   0.094016134  8.956832e-01  1.000000e+00
4-4:6-19:4    -10.082157   0.029813534  8.983608e-01  1.000000e+00
3-15:3-10:6   -12.019391   0.084678269  9.006532e-01  1.000000e+00
4-31:3-22:5   -11.931848   0.079369358  9.035973e-01  1.000000e+00
1-69:3-22:1   -11.733284  -0.005519540  1.000000e+00  1.000000e+00
4-34:4-23:4   -10.441278  -0.020626432  1.000000e+00  1.000000e+00
4-34:3-22:6   -10.869083  -0.046161524  1.000000e+00  1.000000e+00
2-5:6-6:5     -11.211332  -0.005519540  1.000000e+00  1.000000e+00
4-34:2-21:4   -11.211332  -0.005519540  1.000000e+00  1.000000e+00
2-5:5-24:6    -12.433724  -0.005519540  1.000000e+00  1.000000e+00
4-30-4:6-13:4 -12.434977  -0.125813773  1.000000e+00  1.000000e+00
4-59:1-1:6    -12.404277  -0.064413229  1.000000e+00  1.000000e+00
4-59:3-16:5   -10.510892  -0.005519540  1.000000e+00  1.000000e+00
3-23:2-2:3    -11.789996   0.032954608  1.000000e+00  1.000000e+00
1-3:2-8:4     -12.592812   0.061594656  1.000000e+00  1.000000e+00
1-69:1-1:5    -12.974955  -0.092982381  1.000000e+00  1.000000e+00
6-1:1-7:4     -12.319315  -0.116550852  1.000000e+00  1.000000e+00
2-70:1-26:5   -12.850991  -0.165984212  1.000000e+00  1.000000e+00
3-30-3:2-2:6  -12.848762  -0.005519540  1.000000e+00  1.000000e+00
3-11:2-8:4    -13.264789   0.101395664  1.000000e+00  1.000000e+00
3-15:3-22:6   -13.264789   0.101395664  1.000000e+00  1.000000e+00
3-7:4-23:5    -13.264789   0.101395664  1.000000e+00  1.000000e+00
4-31:5-12:4   -11.771259  -0.081468393  1.000000e+00  1.000000e+00
1-3:4-17:6    -12.889993  -0.087981700  1.000000e+00  1.000000e+00
3-66:6-6:4    -13.065241  -0.098628944  1.000000e+00  1.000000e+00
4-4:6-6:6     -13.065241  -0.098628944  1.000000e+00  1.000000e+00
2-26:6-19:4   -12.592812  -0.072633735  1.000000e+00  1.000000e+00
1-18:2-8:3    -14.433724  -0.005519540  1.000000e+00  1.000000e+00
3-11:6-19:1   -14.433724  -0.005519540  1.000000e+00  1.000000e+00
3-23:2-21:3   -14.454045  -0.490946367  1.000000e+00  1.000000e+00
3-23:5-24:3   -14.454045  -0.490946367  1.000000e+00  1.000000e+00
3-66:3-9:5    -14.454045  -0.490946367  1.000000e+00  1.000000e+00
3-74:3-10:3   -14.454045  -0.490946367  1.000000e+00  1.000000e+00
4-30-4:3-10:3 -14.454045  -0.490946367  1.000000e+00  1.000000e+00
4-34:4-23:6   -14.454045  -0.490946367  1.000000e+00  1.000000e+00
4-4:3-22:3    -14.433724  -0.005519540  1.000000e+00  1.000000e+00
4-59:1-1:3    -14.454045  -0.490946367  1.000000e+00  1.000000e+00
4-59:3-10:2   -14.433724  -0.005519540  1.000000e+00  1.000000e+00
4-59:4-23:3   -14.433724  -0.005519540  1.000000e+00  1.000000e+00
4-b:3-22:1    -14.433724  -0.005519540  1.000000e+00  1.000000e+00
3-11:3-3:6    -12.628007  -0.143023063  1.000000e+00  1.000000e+00
3-11:3-22:6   -13.375985  -0.120996757  1.000000e+00  1.000000e+00
1-46:2-2:3    -13.933724  -0.175444541  1.000000e+00  1.000000e+00
3-15:2-2:5    -13.933724  -0.175444541  1.000000e+00  1.000000e+00
3-33:3-3:5    -13.933724  -0.175444541  1.000000e+00  1.000000e+00
4-30-2:3-9:5  -14.115009   0.187125538  1.000000e+00  1.000000e+00
4-30-4:5-24:5 -14.115009   0.187125538  1.000000e+00  1.000000e+00
4-4:3-16:6    -14.115009   0.187125538  1.000000e+00  1.000000e+00
4-61:1-14:5   -14.115009   0.187125538  1.000000e+00  1.000000e+00
5-51:1-14:5   -14.115009   0.187125538  1.000000e+00  1.000000e+00
5-a:1-14:4    -14.115009   0.187125538  1.000000e+00  1.000000e+00
3-15:1-26:1   -13.496489  -0.131050422  1.000000e+00  1.000000e+00
3-23:1-7:6    -13.161564  -0.105055213  1.000000e+00  1.000000e+00
3-48:3-10:3   -13.161564  -0.105055213  1.000000e+00  1.000000e+00
2-5:4-17:3    -15.226205   0.409517960  1.000000e+00  1.000000e+00
3-20:5-12:5   -15.226205   0.409517960  1.000000e+00  1.000000e+00
3-30-3:3-10:5 -15.226205   0.409517960  1.000000e+00  1.000000e+00
3-33:1-7:5    -15.226205   0.409517960  1.000000e+00  1.000000e+00
3-33:3-10:3   -15.226205   0.409517960  1.000000e+00  1.000000e+00
3-66:2-21:3   -15.226205   0.409517960  1.000000e+00  1.000000e+00
3-73:3-22:6   -15.226205   0.409517960  1.000000e+00  1.000000e+00
3-74:3-3:3    -15.226205   0.409517960  1.000000e+00  1.000000e+00
3-9:5-24:5    -15.226205   0.409517960  1.000000e+00  1.000000e+00
4-34:1-14:5   -15.226205   0.409517960  1.000000e+00  1.000000e+00
4-4:1-14:6    -15.226205   0.409517960  1.000000e+00  1.000000e+00
5-a:6-13:5    -15.226205   0.409517960  1.000000e+00  1.000000e+00
3-11:2-8:6    -14.322528  -0.227911961  1.000000e+00  1.000000e+00
3-74:1-26:6   -14.322528  -0.227911961  1.000000e+00  1.000000e+00
3-74:3-10:1   -14.322528  -0.227911961  1.000000e+00  1.000000e+00
3-9:4-23:6    -14.322528  -0.227911961  1.000000e+00  1.000000e+00
3-h:2-2:4     -14.322528  -0.227911961  1.000000e+00  1.000000e+00
4-30-2:1-26:4 -14.322528  -0.227911961  1.000000e+00  1.000000e+00
5-a:3-10:4    -12.661564  -0.075908867  1.000000e+00  1.000000e+00
4-31:6-6:6    -13.933724   0.164405462  1.000000e+00  1.000000e+00
4-4:3-3:3     -13.933724   0.164405462  1.000000e+00  1.000000e+00
4-b:3-16:5    -13.933724   0.164405462  1.000000e+00  1.000000e+00
3-23:2-15:3   -13.264789  -0.112434743  1.000000e+00  1.000000e+00
3-33:2-8:6    -13.848762  -0.005519540  1.000000e+00  1.000000e+00
3-66:2-21:6   -13.857723  -0.327447634  1.000000e+00  1.000000e+00
4-59:6-19:3   -13.857723  -0.327447634  1.000000e+00  1.000000e+00
2-70:5-24:6   -15.226205  -0.420557039  1.000000e+00  1.000000e+00
3-20:3-10:5   -15.226205  -0.420557039  1.000000e+00  1.000000e+00
3-21:2-15:1   -15.226205  -0.420557039  1.000000e+00  1.000000e+00
3-30-3:2-2:3  -15.226205  -0.420557039  1.000000e+00  1.000000e+00
3-33:1-1:5    -15.226205  -0.420557039  1.000000e+00  1.000000e+00
3-33:1-1:6    -15.226205  -0.420557039  1.000000e+00  1.000000e+00
3-48:3-3:3    -15.226205  -0.420557039  1.000000e+00  1.000000e+00
3-48:5-24:5   -15.226205  -0.420557039  1.000000e+00  1.000000e+00
3-h:3-3:4     -15.226205  -0.420557039  1.000000e+00  1.000000e+00
4-28:3-22:4   -15.226205  -0.420557039  1.000000e+00  1.000000e+00
4-31:1-7:5    -15.226205  -0.420557039  1.000000e+00  1.000000e+00
4-31:3-16:3   -15.226205  -0.420557039  1.000000e+00  1.000000e+00
4-39:2-21:3   -15.226205  -0.420557039  1.000000e+00  1.000000e+00
4-4:2-2:3     -15.226205  -0.420557039  1.000000e+00  1.000000e+00
4-59:3-9:1    -15.226205  -0.420557039  1.000000e+00  1.000000e+00
5-a:3-9:5     -15.226205  -0.420557039  1.000000e+00  1.000000e+00
3-73:2-2:5    -14.115009  -0.198164617  1.000000e+00  1.000000e+00
1-18:1-20:6   -16.018687  -0.005519540  1.000000e+00  1.000000e+00
1-24:1-14:4   -16.226205  -1.590482040  1.000000e+00  1.000000e+00
1-3:7-27:5    -16.018687  -0.005519540  1.000000e+00  1.000000e+00
1-46:1-20:5   -16.018687  -0.005519540  1.000000e+00  1.000000e+00
1-58:2-2:5    -16.226205  -1.590482040  1.000000e+00  1.000000e+00
1-58:6-6:5    -16.018687  -0.005519540  1.000000e+00  1.000000e+00
1-69:5-24:1   -16.018687  -0.005519540  1.000000e+00  1.000000e+00
1-8:1-1:4     -16.226205  -1.590482040  1.000000e+00  1.000000e+00
1-8:1-20:6    -16.226205  -1.590482040  1.000000e+00  1.000000e+00
1-8:3-3:1     -16.226205  -1.590482040  1.000000e+00  1.000000e+00
1-8:3-3:3     -16.018687  -0.005519540  1.000000e+00  1.000000e+00
2-26:1-26:6   -16.018687  -0.005519540  1.000000e+00  1.000000e+00
2-26:3-3:5    -16.018687  -0.005519540  1.000000e+00  1.000000e+00
2-5:6-13:2    -16.226205  -1.590482040  1.000000e+00  1.000000e+00
2-70:6-13:3   -16.226205  -1.590482040  1.000000e+00  1.000000e+00
3-11:5-12:3   -16.226205  -1.590482040  1.000000e+00  1.000000e+00
3-13:2-21:4   -16.018687  -0.005519540  1.000000e+00  1.000000e+00
3-13:4-23:3   -16.226205  -1.590482040  1.000000e+00  1.000000e+00
3-15:6-19:3   -16.226205  -1.590482040  1.000000e+00  1.000000e+00
3-15:6-6:3    -16.226205  -1.590482040  1.000000e+00  1.000000e+00
3-20:2-21:6   -16.018687  -0.005519540  1.000000e+00  1.000000e+00
3-20:3-22:3   -16.018687  -0.005519540  1.000000e+00  1.000000e+00
3-20:6-19:3   -16.018687  -0.005519540  1.000000e+00  1.000000e+00
3-20:6-19:6   -16.226205  -1.590482040  1.000000e+00  1.000000e+00
3-23:3-22:2   -16.226205  -1.590482040  1.000000e+00  1.000000e+00
3-23:5-12:2   -16.018687  -0.005519540  1.000000e+00  1.000000e+00
3-30-3:1-1:5  -16.226205  -1.590482040  1.000000e+00  1.000000e+00
3-30-3:6-13:1 -16.018687  -0.005519540  1.000000e+00  1.000000e+00
3-30-3:6-25:6 -16.018687  -0.005519540  1.000000e+00  1.000000e+00
3-30:1-1:3    -16.226205  -1.590482040  1.000000e+00  1.000000e+00
3-30:1-7:3    -16.018687  -0.005519540  1.000000e+00  1.000000e+00
3-33:1-7:3    -16.226205  -1.590482040  1.000000e+00  1.000000e+00
3-33:2-8:3    -16.226205  -1.590482040  1.000000e+00  1.000000e+00
3-33:3-10:2   -16.226205  -1.590482040  1.000000e+00  1.000000e+00
3-33:3-3:3    -16.018687  -0.005519540  1.000000e+00  1.000000e+00
3-33:6-19:1   -16.226205  -1.590482040  1.000000e+00  1.000000e+00
3-33:6-25:6   -16.018687  -0.005519540  1.000000e+00  1.000000e+00
3-43:3-16:5   -16.018687  -0.005519540  1.000000e+00  1.000000e+00
3-43:5-12:5   -16.018687  -0.005519540  1.000000e+00  1.000000e+00
3-48:1-20:5   -16.226205  -1.590482040  1.000000e+00  1.000000e+00
3-48:3-22:2   -16.018687  -0.005519540  1.000000e+00  1.000000e+00
3-49:3-9:5    -16.226205  -1.590482040  1.000000e+00  1.000000e+00
3-53:1-14:6   -16.226205  -1.590482040  1.000000e+00  1.000000e+00
3-53:2-15:5   -16.226205  -1.590482040  1.000000e+00  1.000000e+00
3-53:3-16:1   -16.226205  -1.590482040  1.000000e+00  1.000000e+00
3-53:6-19:3   -16.226205  -1.590482040  1.000000e+00  1.000000e+00
3-53:6-25:3   -16.226205  -1.590482040  1.000000e+00  1.000000e+00
3-53:6-25:6   -16.226205  -1.590482040  1.000000e+00  1.000000e+00
3-64:2-21:6   -16.226205  -1.590482040  1.000000e+00  1.000000e+00
3-66:1-7:6    -16.018687  -0.005519540  1.000000e+00  1.000000e+00
3-66:5-24:3   -16.226205  -1.590482040  1.000000e+00  1.000000e+00
3-72:3-16:6   -16.226205  -1.590482040  1.000000e+00  1.000000e+00
3-73:2-2:6    -16.226205  -1.590482040  1.000000e+00  1.000000e+00
3-73:3-9:6    -16.226205  -1.590482040  1.000000e+00  1.000000e+00
3-73:6-13:5   -16.226205  -1.590482040  1.000000e+00  1.000000e+00
3-74:4-17:1   -16.226205  -1.590482040  1.000000e+00  1.000000e+00
3-7:2-15:1    -16.226205  -1.590482040  1.000000e+00  1.000000e+00
3-9:1-14:6    -16.018687  -0.005519540  1.000000e+00  1.000000e+00
3-h:1-26:4    -16.226205  -1.590482040  1.000000e+00  1.000000e+00
3-h:4-17:4    -16.226205  -1.590482040  1.000000e+00  1.000000e+00
4-30-2:3-3:6  -16.018687  -0.005519540  1.000000e+00  1.000000e+00
4-30-4:2-2:3  -16.226205  -1.590482040  1.000000e+00  1.000000e+00
4-31:1-20:5   -16.226205  -1.590482040  1.000000e+00  1.000000e+00
4-31:3-22:1   -16.018687  -0.005519540  1.000000e+00  1.000000e+00
4-31:3-3:3    -16.226205  -1.590482040  1.000000e+00  1.000000e+00
4-31:5-24:1   -16.018687  -0.005519540  1.000000e+00  1.000000e+00
4-34:3-3:3    -16.226205  -1.590482040  1.000000e+00  1.000000e+00
4-34:4-17:1   -16.226205  -1.590482040  1.000000e+00  1.000000e+00
4-39:5-24:1   -16.018687  -0.005519540  1.000000e+00  1.000000e+00
4-4:3-9:1     -16.226205  -1.590482040  1.000000e+00  1.000000e+00
4-4:6-19:1    -16.226205  -1.590482040  1.000000e+00  1.000000e+00
4-59:1-14:1   -16.226205  -1.590482040  1.000000e+00  1.000000e+00
4-61:3-16:1   -16.226205  -1.590482040  1.000000e+00  1.000000e+00
4-61:4-23:1   -16.226205  -1.590482040  1.000000e+00  1.000000e+00
5-a:4-17:5    -16.226205  -1.590482040  1.000000e+00  1.000000e+00
5-a:6-19:3    -16.226205  -1.590482040  1.000000e+00  1.000000e+00
6-1:6-25:6    -16.018687  -0.005519540  1.000000e+00  1.000000e+00
3-53:3-9:6    -13.161564   0.094016134  1.000000e+00  1.000000e+00
3-9:3-3:6     -13.161564   0.094016134  1.000000e+00  1.000000e+00
1-18:3-3:1    -13.772760  -0.157522633  1.000000e+00  1.000000e+00
3-53:2-21:6   -13.772760  -0.157522633  1.000000e+00  1.000000e+00
3-53:6-19:5   -13.772760  -0.157522633  1.000000e+00  1.000000e+00
1-18:1-14:1   -33.015991 -34.000127457  1.000000e+00  1.000000e+00
1-18:1-1:1    -33.015991 -34.000127457  1.000000e+00  1.000000e+00
1-18:1-20:3   -16.518687   0.994480460  1.000000e+00  1.000000e+00
1-18:1-26:2   -33.015991 -34.000127457  1.000000e+00  1.000000e+00
1-18:4-4:3    -33.015991 -34.000127457  1.000000e+00  1.000000e+00
1-24:1-1:6    -17.018687  -0.005519540  1.000000e+00  1.000000e+00
1-24:1-7:5    -17.018687  -0.005519540  1.000000e+00  1.000000e+00
1-24:2-21:3   -17.018687  -0.005519540  1.000000e+00  1.000000e+00
1-24:3-10:2   -33.015991 -34.000127457  1.000000e+00  1.000000e+00
1-24:3-22:1   -16.518687   0.994480460  1.000000e+00  1.000000e+00
1-24:3-9:3    -17.018687  -0.005519540  1.000000e+00  1.000000e+00
1-24:3-9:5    -17.018687  -0.005519540  1.000000e+00  1.000000e+00
1-24:4-17:6   -17.018687  -0.005519540  1.000000e+00  1.000000e+00
1-24:4-23:5   -17.018687  -0.005519540  1.000000e+00  1.000000e+00
1-2:5-12:3    -16.518687   0.994480460  1.000000e+00  1.000000e+00
1-2:5-5:1     -33.015991 -34.000127457  1.000000e+00  1.000000e+00
1-2:6-25:6    -33.015991 -34.000127457  1.000000e+00  1.000000e+00
1-3:1-1:3     -17.018687  -0.005519540  1.000000e+00  1.000000e+00
1-3:2-8:1     -17.018687  -0.005519540  1.000000e+00  1.000000e+00
1-3:6-6:1     -33.015991 -34.000127457  1.000000e+00  1.000000e+00
1-45:1-26:5   -33.015991 -34.000127457  1.000000e+00  1.000000e+00
1-45:5-24:6   -33.015991 -34.000127457  1.000000e+00  1.000000e+00
1-46:1-14:3   -17.018687  -0.005519540  1.000000e+00  1.000000e+00
1-46:1-7:5    -33.015991 -34.000127457  1.000000e+00  1.000000e+00
1-46:2-15:3   -33.015991 -34.000127457  1.000000e+00  1.000000e+00
1-46:3-16:3   -33.015991 -34.000127457  1.000000e+00  1.000000e+00
1-46:3-22:2   -17.018687  -0.005519540  1.000000e+00  1.000000e+00
1-58:1-1:6    -33.015991 -34.000127457  1.000000e+00  1.000000e+00
1-58:1-26:5   -17.018687  -0.005519540  1.000000e+00  1.000000e+00
1-58:2-21:5   -17.018687  -0.005519540  1.000000e+00  1.000000e+00
1-58:3-10:3   -17.018687  -0.005519540  1.000000e+00  1.000000e+00
1-58:3-16:4   -16.518687   0.994480460  1.000000e+00  1.000000e+00
1-58:4-23:5   -33.015991 -34.000127457  1.000000e+00  1.000000e+00
1-58:5-12:5   -33.015991 -34.000127457  1.000000e+00  1.000000e+00
1-58:6-19:3   -33.015991 -34.000127457  1.000000e+00  1.000000e+00
1-58:6-19:5   -33.015991 -34.000127457  1.000000e+00  1.000000e+00
1-69:1-20:6   -33.015991 -34.000127457  1.000000e+00  1.000000e+00
1-69:1-26:2   -17.018687  -0.005519540  1.000000e+00  1.000000e+00
1-69:4-23:1   -33.015991 -34.000127457  1.000000e+00  1.000000e+00
1-8:1-14:6    -33.015991 -34.000127457  1.000000e+00  1.000000e+00
1-8:1-1:3     -17.018687  -0.005519540  1.000000e+00  1.000000e+00
1-8:2-21:1    -17.018687  -0.005519540  1.000000e+00  1.000000e+00
1-8:2-8:5     -17.018687  -0.005519540  1.000000e+00  1.000000e+00
1-8:4-17:1    -33.015991 -34.000127457  1.000000e+00  1.000000e+00
1-8:4-23:5    -33.015991 -34.000127457  1.000000e+00  1.000000e+00
1-8:5-12:3    -17.018687  -0.005519540  1.000000e+00  1.000000e+00
1-8:6-6:3     -33.015991 -34.000127457  1.000000e+00  1.000000e+00
1-NL1:2-15:6  -17.018687  -0.005519540  1.000000e+00  1.000000e+00
1-NL1:3-16:6  -17.018687  -0.005519540  1.000000e+00  1.000000e+00
2-26:1-14:3   -33.015991 -34.000127457  1.000000e+00  1.000000e+00
2-26:1-1:4    -33.015991 -34.000127457  1.000000e+00  1.000000e+00
2-26:1-1:6    -33.015991 -34.000127457  1.000000e+00  1.000000e+00
2-26:1-26:4   -16.518687   0.994480460  1.000000e+00  1.000000e+00
2-26:2-21:4   -17.018687  -0.005519540  1.000000e+00  1.000000e+00
2-26:2-21:6   -17.018687  -0.005519540  1.000000e+00  1.000000e+00
2-26:3-16:5   -16.518687   0.994480460  1.000000e+00  1.000000e+00
2-26:4-4:5    -33.015991 -34.000127457  1.000000e+00  1.000000e+00
2-26:5-5:6    -33.015991 -34.000127457  1.000000e+00  1.000000e+00
2-26:6-25:4   -33.015991 -34.000127457  1.000000e+00  1.000000e+00
2-5:2-8:3     -17.018687  -0.005519540  1.000000e+00  1.000000e+00
2-5:7-27:5    -33.015991 -34.000127457  1.000000e+00  1.000000e+00
2-70:1-26:1   -33.015991 -34.000127457  1.000000e+00  1.000000e+00
2-70:2-15:1   -33.015991 -34.000127457  1.000000e+00  1.000000e+00
2-70:2-21:2   -17.018687  -0.005519540  1.000000e+00  1.000000e+00
2-70:3-22:1   -33.015991 -34.000127457  1.000000e+00  1.000000e+00
3-11:1-1:1    -33.015991 -34.000127457  1.000000e+00  1.000000e+00
3-11:2-15:3   -16.518687   0.994480460  1.000000e+00  1.000000e+00
3-11:2-2:1    -33.015991 -34.000127457  1.000000e+00  1.000000e+00
3-11:2-2:2    -33.015991 -34.000127457  1.000000e+00  1.000000e+00
3-11:3-16:1   -33.015991 -34.000127457  1.000000e+00  1.000000e+00
3-11:3-16:3   -16.518687   0.994480460  1.000000e+00  1.000000e+00
3-11:4-4:1    -33.015991 -34.000127457  1.000000e+00  1.000000e+00
3-11:4-4:5    -33.015991 -34.000127457  1.000000e+00  1.000000e+00
3-11:5-5:1    -33.015991 -34.000127457  1.000000e+00  1.000000e+00
3-11:6-25:6   -17.018687  -0.005519540  1.000000e+00  1.000000e+00
3-11:7-27:1   -33.015991 -34.000127457  1.000000e+00  1.000000e+00
3-13:1-14:6   -17.018687  -0.005519540  1.000000e+00  1.000000e+00
3-13:1-1:5    -33.015991 -34.000127457  1.000000e+00  1.000000e+00
3-13:2-21:5   -33.015991 -34.000127457  1.000000e+00  1.000000e+00
3-13:3-9:3    -33.015991 -34.000127457  1.000000e+00  1.000000e+00
3-13:6-13:5   -33.015991 -34.000127457  1.000000e+00  1.000000e+00
3-13:6-19:3   -33.015991 -34.000127457  1.000000e+00  1.000000e+00
3-13:6-25:4   -33.015991 -34.000127457  1.000000e+00  1.000000e+00
3-13:6-6:5    -33.015991 -34.000127457  1.000000e+00  1.000000e+00
3-15:1-1:2    -33.015991 -34.000127457  1.000000e+00  1.000000e+00
3-15:5-24:3   -17.018687  -0.005519540  1.000000e+00  1.000000e+00
3-15:5-24:5   -16.518687   0.994480460  1.000000e+00  1.000000e+00
3-15:5-5:1    -33.015991 -34.000127457  1.000000e+00  1.000000e+00
3-15:5-5:3    -33.015991 -34.000127457  1.000000e+00  1.000000e+00
3-15:6-25:1   -33.015991 -34.000127457  1.000000e+00  1.000000e+00
3-15:6-6:6    -16.518687   0.994480460  1.000000e+00  1.000000e+00
3-20:1-1:4    -16.518687   0.994480460  1.000000e+00  1.000000e+00
3-20:2-15:6   -17.018687  -0.005519540  1.000000e+00  1.000000e+00
3-20:2-2:5    -17.018687  -0.005519540  1.000000e+00  1.000000e+00
3-20:2-8:6    -16.518687   0.994480460  1.000000e+00  1.000000e+00
3-20:3-9:5    -33.015991 -34.000127457  1.000000e+00  1.000000e+00
3-20:5-24:3   -17.018687  -0.005519540  1.000000e+00  1.000000e+00
3-20:5-5:6    -33.015991 -34.000127457  1.000000e+00  1.000000e+00
3-20:6-25:1   -33.015991 -34.000127457  1.000000e+00  1.000000e+00
3-20:6-6:6    -17.018687  -0.005519540  1.000000e+00  1.000000e+00
3-21:1-14:1   -33.015991 -34.000127457  1.000000e+00  1.000000e+00
3-21:1-20:6   -33.015991 -34.000127457  1.000000e+00  1.000000e+00
3-21:2-21:2   -33.015991 -34.000127457  1.000000e+00  1.000000e+00
3-21:4-17:1   -33.015991 -34.000127457  1.000000e+00  1.000000e+00
3-21:7-27:2   -33.015991 -34.000127457  1.000000e+00  1.000000e+00
3-21:7-27:6   -33.015991 -34.000127457  1.000000e+00  1.000000e+00
3-23:1-14:1   -16.518687   0.994480460  1.000000e+00  1.000000e+00
3-23:1-1:1    -33.015991 -34.000127457  1.000000e+00  1.000000e+00
3-23:3-10:2   -17.018687  -0.005519540  1.000000e+00  1.000000e+00
3-23:3-9:2    -33.015991 -34.000127457  1.000000e+00  1.000000e+00
3-23:6-19:2   -33.015991 -34.000127457  1.000000e+00  1.000000e+00
3-23:6-25:1   -16.518687   0.994480460  1.000000e+00  1.000000e+00
3-23:6-25:3   -33.015991 -34.000127457  1.000000e+00  1.000000e+00
3-23:7-27:3   -33.015991 -34.000127457  1.000000e+00  1.000000e+00
3-30-3:1-1:3  -33.015991 -34.000127457  1.000000e+00  1.000000e+00
3-30-3:1-7:5  -16.518687   0.994480460  1.000000e+00  1.000000e+00
3-30-3:2-15:5 -33.015991 -34.000127457  1.000000e+00  1.000000e+00
3-30-3:2-8:5  -16.518687   0.994480460  1.000000e+00  1.000000e+00
3-30-3:3-16:5 -17.018687  -0.005519540  1.000000e+00  1.000000e+00
3-30-3:3-3:1  -33.015991 -34.000127457  1.000000e+00  1.000000e+00
3-30-3:3-9:3  -17.018687  -0.005519540  1.000000e+00  1.000000e+00
3-30-3:4-17:1 -17.018687  -0.005519540  1.000000e+00  1.000000e+00
3-30-3:4-4:5  -33.015991 -34.000127457  1.000000e+00  1.000000e+00
3-30-3:4-4:6  -33.015991 -34.000127457  1.000000e+00  1.000000e+00
3-30-3:5-12:3 -33.015991 -34.000127457  1.000000e+00  1.000000e+00
3-30-3:5-24:3 -17.018687  -0.005519540  1.000000e+00  1.000000e+00
3-30-3:5-24:5 -33.015991 -34.000127457  1.000000e+00  1.000000e+00
3-30-3:6-13:3 -16.518687   0.994480460  1.000000e+00  1.000000e+00
3-30:2-21:2   -17.018687  -0.005519540  1.000000e+00  1.000000e+00
3-30:3-10:1   -17.018687  -0.005519540  1.000000e+00  1.000000e+00
3-30:3-22:2   -16.518687   0.994480460  1.000000e+00  1.000000e+00
3-30:4-17:1   -33.015991 -34.000127457  1.000000e+00  1.000000e+00
3-30:5-12:2   -17.018687  -0.005519540  1.000000e+00  1.000000e+00
3-33:1-14:3   -17.018687  -0.005519540  1.000000e+00  1.000000e+00
3-33:1-20:4   -17.018687  -0.005519540  1.000000e+00  1.000000e+00
3-33:1-20:5   -17.018687  -0.005519540  1.000000e+00  1.000000e+00
3-33:2-8:5    -17.018687  -0.005519540  1.000000e+00  1.000000e+00
3-33:3-3:1    -17.018687  -0.005519540  1.000000e+00  1.000000e+00
3-33:4-17:5   -33.015991 -34.000127457  1.000000e+00  1.000000e+00
3-33:5-24:3   -17.018687  -0.005519540  1.000000e+00  1.000000e+00
3-33:6-25:5   -17.018687  -0.005519540  1.000000e+00  1.000000e+00
3-43:1-1:5    -17.018687  -0.005519540  1.000000e+00  1.000000e+00
3-43:1-20:4   -33.015991 -34.000127457  1.000000e+00  1.000000e+00
3-43:2-21:1   -17.018687  -0.005519540  1.000000e+00  1.000000e+00
3-43:2-8:5    -33.015991 -34.000127457  1.000000e+00  1.000000e+00
3-43:3-16:3   -33.015991 -34.000127457  1.000000e+00  1.000000e+00
3-43:6-13:1   -33.015991 -34.000127457  1.000000e+00  1.000000e+00
3-48:1-14:3   -17.018687  -0.005519540  1.000000e+00  1.000000e+00
3-48:3-9:2    -33.015991 -34.000127457  1.000000e+00  1.000000e+00
3-48:4-17:1   -16.518687   0.994480460  1.000000e+00  1.000000e+00
3-48:4-4:1    -33.015991 -34.000127457  1.000000e+00  1.000000e+00
3-48:6-19:2   -17.018687  -0.005519540  1.000000e+00  1.000000e+00
3-48:6-25:1   -16.518687   0.994480460  1.000000e+00  1.000000e+00
3-49:1-14:6   -33.015991 -34.000127457  1.000000e+00  1.000000e+00
3-49:4-4:4    -33.015991 -34.000127457  1.000000e+00  1.000000e+00
3-49:6-13:1   -33.015991 -34.000127457  1.000000e+00  1.000000e+00
3-53:2-15:1   -16.518687   0.994480460  1.000000e+00  1.000000e+00
3-53:2-8:1    -17.018687  -0.005519540  1.000000e+00  1.000000e+00
3-53:2-8:5    -17.018687  -0.005519540  1.000000e+00  1.000000e+00
3-53:4-17:1   -16.518687   0.994480460  1.000000e+00  1.000000e+00
3-53:6-25:5   -33.015991 -34.000127457  1.000000e+00  1.000000e+00
3-53:6-6:3    -17.018687  -0.005519540  1.000000e+00  1.000000e+00
3-53:7-27:5   -33.015991 -34.000127457  1.000000e+00  1.000000e+00
3-64:1-14:4   -33.015991 -34.000127457  1.000000e+00  1.000000e+00
3-64:1-14:5   -33.015991 -34.000127457  1.000000e+00  1.000000e+00
3-64:2-15:1   -17.018687  -0.005519540  1.000000e+00  1.000000e+00
3-64:2-21:5   -33.015991 -34.000127457  1.000000e+00  1.000000e+00
3-64:2-8:3    -33.015991 -34.000127457  1.000000e+00  1.000000e+00
3-64:2-8:5    -16.518687   0.994480460  1.000000e+00  1.000000e+00
3-64:2-8:6    -33.015991 -34.000127457  1.000000e+00  1.000000e+00
3-64:3-16:5   -33.015991 -34.000127457  1.000000e+00  1.000000e+00
3-64:3-22:1   -17.018687  -0.005519540  1.000000e+00  1.000000e+00
3-64:3-9:3    -33.015991 -34.000127457  1.000000e+00  1.000000e+00
3-64:4-17:2   -33.015991 -34.000127457  1.000000e+00  1.000000e+00
3-64:4-23:1   -33.015991 -34.000127457  1.000000e+00  1.000000e+00
3-64:4-4:6    -33.015991 -34.000127457  1.000000e+00  1.000000e+00
3-64:6-25:3   -33.015991 -34.000127457  1.000000e+00  1.000000e+00
3-64:6-25:6   -33.015991 -34.000127457  1.000000e+00  1.000000e+00
3-64:6-6:5    -33.015991 -34.000127457  1.000000e+00  1.000000e+00
3-66:1-26:1   -16.518687   0.994480460  1.000000e+00  1.000000e+00
3-66:3-10:1   -33.015991 -34.000127457  1.000000e+00  1.000000e+00
3-66:3-9:3    -17.018687  -0.005519540  1.000000e+00  1.000000e+00
3-66:4-23:1   -33.015991 -34.000127457  1.000000e+00  1.000000e+00
3-66:6-19:1   -16.518687   0.994480460  1.000000e+00  1.000000e+00
3-66:6-25:5   -17.018687  -0.005519540  1.000000e+00  1.000000e+00
3-66:6-25:6   -17.018687  -0.005519540  1.000000e+00  1.000000e+00
3-71:1-26:6   -17.018687  -0.005519540  1.000000e+00  1.000000e+00
3-71:2-21:4   -33.015991 -34.000127457  1.000000e+00  1.000000e+00
3-71:5-12:4   -33.015991 -34.000127457  1.000000e+00  1.000000e+00
3-72:1-14:4   -33.015991 -34.000127457  1.000000e+00  1.000000e+00
3-72:1-26:1   -33.015991 -34.000127457  1.000000e+00  1.000000e+00
3-72:1-7:6    -33.015991 -34.000127457  1.000000e+00  1.000000e+00
3-72:3-10:5   -33.015991 -34.000127457  1.000000e+00  1.000000e+00
3-72:3-3:5    -17.018687  -0.005519540  1.000000e+00  1.000000e+00
3-72:4-4:4    -33.015991 -34.000127457  1.000000e+00  1.000000e+00
3-72:5-24:6   -17.018687  -0.005519540  1.000000e+00  1.000000e+00
3-72:5-5:3    -33.015991 -34.000127457  1.000000e+00  1.000000e+00
3-72:7-27:5   -33.015991 -34.000127457  1.000000e+00  1.000000e+00
3-73:1-14:5   -33.015991 -34.000127457  1.000000e+00  1.000000e+00
3-73:1-7:1    -33.015991 -34.000127457  1.000000e+00  1.000000e+00
3-73:2-21:3   -17.018687  -0.005519540  1.000000e+00  1.000000e+00
3-73:3-16:3   -33.015991 -34.000127457  1.000000e+00  1.000000e+00
3-73:3-16:5   -33.015991 -34.000127457  1.000000e+00  1.000000e+00
3-73:3-9:1    -33.015991 -34.000127457  1.000000e+00  1.000000e+00
3-73:6-13:1   -17.018687  -0.005519540  1.000000e+00  1.000000e+00
3-73:6-25:5   -33.015991 -34.000127457  1.000000e+00  1.000000e+00
3-73:7-27:1   -33.015991 -34.000127457  1.000000e+00  1.000000e+00
3-74:1-20:6   -33.015991 -34.000127457  1.000000e+00  1.000000e+00
3-74:1-7:3    -33.015991 -34.000127457  1.000000e+00  1.000000e+00
3-74:3-3:1    -17.018687  -0.005519540  1.000000e+00  1.000000e+00
3-74:3-9:1    -17.018687  -0.005519540  1.000000e+00  1.000000e+00
3-74:5-12:2   -33.015991 -34.000127457  1.000000e+00  1.000000e+00
3-74:5-12:3   -17.018687  -0.005519540  1.000000e+00  1.000000e+00
3-74:5-24:2   -33.015991 -34.000127457  1.000000e+00  1.000000e+00
3-74:6-13:2   -33.015991 -34.000127457  1.000000e+00  1.000000e+00
3-74:6-19:2   -33.015991 -34.000127457  1.000000e+00  1.000000e+00
3-74:7-27:3   -17.018687  -0.005519540  1.000000e+00  1.000000e+00
3-7:1-1:1     -33.015991 -34.000127457  1.000000e+00  1.000000e+00
3-7:3-9:1     -33.015991 -34.000127457  1.000000e+00  1.000000e+00
3-7:5-12:1    -33.015991 -34.000127457  1.000000e+00  1.000000e+00
3-7:5-5:1     -33.015991 -34.000127457  1.000000e+00  1.000000e+00
3-7:6-13:2    -16.518687   0.994480460  1.000000e+00  1.000000e+00
3-9:1-7:1     -17.018687  -0.005519540  1.000000e+00  1.000000e+00
3-9:1-7:3     -16.518687   0.994480460  1.000000e+00  1.000000e+00
3-9:2-15:1    -17.018687  -0.005519540  1.000000e+00  1.000000e+00
3-9:2-8:1     -33.015991 -34.000127457  1.000000e+00  1.000000e+00
3-9:2-8:3     -33.015991 -34.000127457  1.000000e+00  1.000000e+00
3-9:3-22:1    -33.015991 -34.000127457  1.000000e+00  1.000000e+00
3-9:4-17:2    -33.015991 -34.000127457  1.000000e+00  1.000000e+00
3-9:4-17:3    -16.518687   0.994480460  1.000000e+00  1.000000e+00
3-9:5-12:3    -33.015991 -34.000127457  1.000000e+00  1.000000e+00
3-9:6-25:6    -33.015991 -34.000127457  1.000000e+00  1.000000e+00
3-h:1-1:6     -33.015991 -34.000127457  1.000000e+00  1.000000e+00
3-h:1-26:5    -17.018687  -0.005519540  1.000000e+00  1.000000e+00
3-h:2-21:6    -33.015991 -34.000127457  1.000000e+00  1.000000e+00
3-h:2-8:4     -17.018687  -0.005519540  1.000000e+00  1.000000e+00
3-h:2-8:5     -33.015991 -34.000127457  1.000000e+00  1.000000e+00
3-h:3-22:3    -16.518687   0.994480460  1.000000e+00  1.000000e+00
3-h:3-22:5    -33.015991 -34.000127457  1.000000e+00  1.000000e+00
3-h:4-23:5    -33.015991 -34.000127457  1.000000e+00  1.000000e+00
3-h:4-23:6    -33.015991 -34.000127457  1.000000e+00  1.000000e+00
3-h:4-4:4     -33.015991 -34.000127457  1.000000e+00  1.000000e+00
3-h:6-19:4    -33.015991 -34.000127457  1.000000e+00  1.000000e+00
3-h:6-19:5    -33.015991 -34.000127457  1.000000e+00  1.000000e+00
3-h:6-19:6    -17.018687  -0.005519540  1.000000e+00  1.000000e+00
4-28:2-15:3   -33.015991 -34.000127457  1.000000e+00  1.000000e+00
4-28:2-15:5   -33.015991 -34.000127457  1.000000e+00  1.000000e+00
4-28:3-10:4   -16.518687   0.994480460  1.000000e+00  1.000000e+00
4-28:3-10:5   -33.015991 -34.000127457  1.000000e+00  1.000000e+00
4-28:6-19:4   -17.018687  -0.005519540  1.000000e+00  1.000000e+00
4-30-2:1-7:5  -17.018687  -0.005519540  1.000000e+00  1.000000e+00
4-30-2:2-8:2  -33.015991 -34.000127457  1.000000e+00  1.000000e+00
4-30-2:3-9:6  -33.015991 -34.000127457  1.000000e+00  1.000000e+00
4-30-2:4-17:3 -17.018687  -0.005519540  1.000000e+00  1.000000e+00
4-30-2:4-4:5  -33.015991 -34.000127457  1.000000e+00  1.000000e+00
4-30-2:5-12:1 -33.015991 -34.000127457  1.000000e+00  1.000000e+00
4-30-2:5-5:6  -33.015991 -34.000127457  1.000000e+00  1.000000e+00
4-30-2:6-25:5 -17.018687  -0.005519540  1.000000e+00  1.000000e+00
4-30-2:7-27:6 -17.018687  -0.005519540  1.000000e+00  1.000000e+00
4-30-4:2-2:2  -33.015991 -34.000127457  1.000000e+00  1.000000e+00
4-30-4:3-10:1 -16.518687   0.994480460  1.000000e+00  1.000000e+00
4-30-4:3-3:1  -33.015991 -34.000127457  1.000000e+00  1.000000e+00
4-30-4:3-3:3  -17.018687  -0.005519540  1.000000e+00  1.000000e+00
4-30-4:5-12:3 -17.018687  -0.005519540  1.000000e+00  1.000000e+00
4-30-4:6-13:3 -17.018687  -0.005519540  1.000000e+00  1.000000e+00
4-30-4:6-25:6 -16.518687   0.994480460  1.000000e+00  1.000000e+00
4-30-4:6-6:2  -33.015991 -34.000127457  1.000000e+00  1.000000e+00
4-30-4:7-27:4 -17.018687  -0.005519540  1.000000e+00  1.000000e+00
4-31:1-14:5   -17.018687  -0.005519540  1.000000e+00  1.000000e+00
4-31:1-14:6   -33.015991 -34.000127457  1.000000e+00  1.000000e+00
4-31:2-21:3   -17.018687  -0.005519540  1.000000e+00  1.000000e+00
4-31:2-2:1    -17.018687  -0.005519540  1.000000e+00  1.000000e+00
4-31:4-17:3   -33.015991 -34.000127457  1.000000e+00  1.000000e+00
4-31:5-24:3   -33.015991 -34.000127457  1.000000e+00  1.000000e+00
4-31:5-5:1    -33.015991 -34.000127457  1.000000e+00  1.000000e+00
4-31:7-27:4   -33.015991 -34.000127457  1.000000e+00  1.000000e+00
4-34:1-14:6   -17.018687  -0.005519540  1.000000e+00  1.000000e+00
4-34:1-1:3    -16.518687   0.994480460  1.000000e+00  1.000000e+00
4-34:2-8:2    -33.015991 -34.000127457  1.000000e+00  1.000000e+00
4-34:2-8:3    -17.018687  -0.005519540  1.000000e+00  1.000000e+00
4-34:3-9:3    -33.015991 -34.000127457  1.000000e+00  1.000000e+00
4-34:5-24:3   -17.018687  -0.005519540  1.000000e+00  1.000000e+00
4-39:1-14:1   -33.015991 -34.000127457  1.000000e+00  1.000000e+00
4-39:1-14:3   -33.015991 -34.000127457  1.000000e+00  1.000000e+00
4-39:2-15:2   -17.018687  -0.005519540  1.000000e+00  1.000000e+00
4-39:3-22:2   -17.018687  -0.005519540  1.000000e+00  1.000000e+00
4-39:7-27:6   -33.015991 -34.000127457  1.000000e+00  1.000000e+00
4-4:1-14:5    -17.018687  -0.005519540  1.000000e+00  1.000000e+00
4-4:1-1:1     -33.015991 -34.000127457  1.000000e+00  1.000000e+00
4-4:1-7:3     -33.015991 -34.000127457  1.000000e+00  1.000000e+00
4-4:2-8:1     -17.018687  -0.005519540  1.000000e+00  1.000000e+00
4-4:4-23:1    -33.015991 -34.000127457  1.000000e+00  1.000000e+00
4-4:6-19:3    -16.518687   0.994480460  1.000000e+00  1.000000e+00
4-4:6-25:6    -33.015991 -34.000127457  1.000000e+00  1.000000e+00
4-55:2-2:4    -33.015991 -34.000127457  1.000000e+00  1.000000e+00
4-55:5-12:4   -33.015991 -34.000127457  1.000000e+00  1.000000e+00
4-55:5-12:5   -33.015991 -34.000127457  1.000000e+00  1.000000e+00
4-59:2-21:2   -17.018687  -0.005519540  1.000000e+00  1.000000e+00
4-59:3-9:2    -17.018687  -0.005519540  1.000000e+00  1.000000e+00
4-59:4-4:3    -33.015991 -34.000127457  1.000000e+00  1.000000e+00
4-61:1-20:3   -33.015991 -34.000127457  1.000000e+00  1.000000e+00
4-61:1-26:3   -17.018687  -0.005519540  1.000000e+00  1.000000e+00
4-61:4-4:1    -33.015991 -34.000127457  1.000000e+00  1.000000e+00
4-b:1-14:1    -17.018687  -0.005519540  1.000000e+00  1.000000e+00
4-b:1-26:1    -33.015991 -34.000127457  1.000000e+00  1.000000e+00
4-b:1-26:3    -17.018687  -0.005519540  1.000000e+00  1.000000e+00
4-b:2-8:5     -17.018687  -0.005519540  1.000000e+00  1.000000e+00
4-b:2-8:6     -16.518687   0.994480460  1.000000e+00  1.000000e+00
4-b:3-16:1    -33.015991 -34.000127457  1.000000e+00  1.000000e+00
4-b:5-5:6     -33.015991 -34.000127457  1.000000e+00  1.000000e+00
4-b:6-25:6    -33.015991 -34.000127457  1.000000e+00  1.000000e+00
5-51:4-4:3    -33.015991 -34.000127457  1.000000e+00  1.000000e+00
5-a:1-14:5    -33.015991 -34.000127457  1.000000e+00  1.000000e+00
5-a:1-1:3     -33.015991 -34.000127457  1.000000e+00  1.000000e+00
5-a:1-20:4    -16.518687   0.994480460  1.000000e+00  1.000000e+00
5-a:1-7:3     -33.015991 -34.000127457  1.000000e+00  1.000000e+00
5-a:2-2:1     -33.015991 -34.000127457  1.000000e+00  1.000000e+00
5-a:3-16:4    -17.018687  -0.005519540  1.000000e+00  1.000000e+00
5-a:4-23:5    -16.518687   0.994480460  1.000000e+00  1.000000e+00
5-a:6-25:5    -17.018687  -0.005519540  1.000000e+00  1.000000e+00
6-1:1-26:1    -33.015991 -34.000127457  1.000000e+00  1.000000e+00
6-1:3-22:1    -17.018687  -0.005519540  1.000000e+00  1.000000e+00
6-1:3-3:1     -16.518687   0.994480460  1.000000e+00  1.000000e+00
6-1:5-24:1    -33.015991 -34.000127457  1.000000e+00  1.000000e+00
7-4-1:1-7:1   -33.015991 -34.000127457  1.000000e+00  1.000000e+00
7-4-1:2-15:1  -33.015991 -34.000127457  1.000000e+00  1.000000e+00
7-4-1:3-10:3  -33.015991 -34.000127457  1.000000e+00  1.000000e+00
7-4-1:3-16:1  -33.015991 -34.000127457  1.000000e+00  1.000000e+00
7-4-1:4-4:6   -33.015991 -34.000127457  1.000000e+00  1.000000e+00
7-4-1:5-5:3   -33.015991 -34.000127457  1.000000e+00  1.000000e+00
1-18:1-14:2   -50.016054   0.000000000  1.000000e+00  1.000000e+00
1-18:1-20:1   -50.016054   0.000000000  1.000000e+00  1.000000e+00
1-18:1-7:1    -50.016054   0.000000000  1.000000e+00  1.000000e+00
1-18:1-7:2    -50.016054   0.000000000  1.000000e+00  1.000000e+00
1-18:1-7:3    -50.016054   0.000000000  1.000000e+00  1.000000e+00
1-18:2-15:2   -50.016054   0.000000000  1.000000e+00  1.000000e+00
1-18:2-21:2   -50.016054   0.000000000  1.000000e+00  1.000000e+00
1-18:2-2:1    -13.704008  -0.295026157  1.000000e+00  1.000000e+00
1-18:2-2:2    -50.016054   0.000000000  1.000000e+00  1.000000e+00
1-18:2-8:2    -50.016054   0.000000000  1.000000e+00  1.000000e+00
1-18:3-16:2   -50.016054   0.000000000  1.000000e+00  1.000000e+00
1-18:3-3:2    -50.016054   0.000000000  1.000000e+00  1.000000e+00
1-18:4-17:2   -50.016054   0.000000000  1.000000e+00  1.000000e+00
1-18:4-23:1   -50.016054   0.000000000  1.000000e+00  1.000000e+00
1-18:4-4:1    -50.016054   0.000000000  1.000000e+00  1.000000e+00
1-18:4-4:2    -50.016054   0.000000000  1.000000e+00  1.000000e+00
1-18:5-12:2   -50.016054   0.000000000  1.000000e+00  1.000000e+00
1-18:5-24:2   -50.016054   0.000000000  1.000000e+00  1.000000e+00
1-18:6-19:2   -50.016054   0.000000000  1.000000e+00  1.000000e+00
1-18:6-25:1   -50.016054   0.000000000  1.000000e+00  1.000000e+00
1-18:6-25:2   -50.016054   0.000000000  1.000000e+00  1.000000e+00
1-18:6-6:2    -50.016054   0.000000000  1.000000e+00  1.000000e+00
1-18:7-27:1   -50.016054   0.000000000  1.000000e+00  1.000000e+00
1-18:7-27:2   -50.016054   0.000000000  1.000000e+00  1.000000e+00
1-24:1-14:1   -50.016054   0.000000000  1.000000e+00  1.000000e+00
1-24:1-14:2   -50.016054   0.000000000  1.000000e+00  1.000000e+00
1-24:1-14:3   -50.016054   0.000000000  1.000000e+00  1.000000e+00
1-24:1-14:5   -50.016054   0.000000000  1.000000e+00  1.000000e+00
1-24:1-1:1    -50.016054   0.000000000  1.000000e+00  1.000000e+00
1-24:1-20:3   -50.016054   0.000000000  1.000000e+00  1.000000e+00
1-24:1-7:1    -50.016054   0.000000000  1.000000e+00  1.000000e+00
1-24:2-15:1   -50.016054   0.000000000  1.000000e+00  1.000000e+00
1-24:2-21:2   -50.016054   0.000000000  1.000000e+00  1.000000e+00
1-24:2-2:1    -50.016054   0.000000000  1.000000e+00  1.000000e+00
1-24:2-8:1    -50.016054   0.000000000  1.000000e+00  1.000000e+00
1-24:2-8:2    -50.016054   0.000000000  1.000000e+00  1.000000e+00
1-24:3-10:1   -50.016054   0.000000000  1.000000e+00  1.000000e+00
1-24:3-16:2   -50.016054   0.000000000  1.000000e+00  1.000000e+00
1-24:3-3:2    -50.016054   0.000000000  1.000000e+00  1.000000e+00
1-24:3-9:1    -50.016054   0.000000000  1.000000e+00  1.000000e+00
1-24:4-17:1   -50.016054   0.000000000  1.000000e+00  1.000000e+00
1-24:4-17:2   -50.016054   0.000000000  1.000000e+00  1.000000e+00
1-24:4-17:3   -50.016054   0.000000000  1.000000e+00  1.000000e+00
1-24:4-23:1   -50.016054   0.000000000  1.000000e+00  1.000000e+00
1-24:4-23:3   -50.016054   0.000000000  1.000000e+00  1.000000e+00
1-24:4-4:1    -50.016054   0.000000000  1.000000e+00  1.000000e+00
1-24:4-4:2    -50.016054   0.000000000  1.000000e+00  1.000000e+00
1-24:4-4:3    -50.016054   0.000000000  1.000000e+00  1.000000e+00
1-24:4-4:5    -50.016054   0.000000000  1.000000e+00  1.000000e+00
1-24:5-12:1   -50.016054   0.000000000  1.000000e+00  1.000000e+00
1-24:5-12:2   -50.016054   0.000000000  1.000000e+00  1.000000e+00
1-24:5-12:3   -50.016054   0.000000000  1.000000e+00  1.000000e+00
1-24:5-24:2   -50.016054   0.000000000  1.000000e+00  1.000000e+00
1-24:5-24:3   -50.016054   0.000000000  1.000000e+00  1.000000e+00
1-24:5-5:1    -50.016054   0.000000000  1.000000e+00  1.000000e+00
1-24:5-5:3    -50.016054   0.000000000  1.000000e+00  1.000000e+00
1-24:6-13:2   -50.016054   0.000000000  1.000000e+00  1.000000e+00
1-24:6-19:2   -50.016054   0.000000000  1.000000e+00  1.000000e+00
1-24:6-25:1   -50.016054   0.000000000  1.000000e+00  1.000000e+00
1-24:6-25:3   -50.016054   0.000000000  1.000000e+00  1.000000e+00
1-24:6-6:2    -50.016054   0.000000000  1.000000e+00  1.000000e+00
1-24:7-27:2   -50.016054   0.000000000  1.000000e+00  1.000000e+00
1-24:7-27:6   -50.016054   0.000000000  1.000000e+00  1.000000e+00
1-2:1-14:1    -50.016054   0.000000000  1.000000e+00  1.000000e+00
1-2:1-14:2    -50.016054   0.000000000  1.000000e+00  1.000000e+00
1-2:1-14:3    -50.016054   0.000000000  1.000000e+00  1.000000e+00
1-2:1-14:6    -50.016054   0.000000000  1.000000e+00  1.000000e+00
1-2:1-1:1     -50.016054   0.000000000  1.000000e+00  1.000000e+00
1-2:1-1:2     -50.016054   0.000000000  1.000000e+00  1.000000e+00
1-2:1-20:1    -50.016054   0.000000000  1.000000e+00  1.000000e+00
1-2:1-20:2    -50.016054   0.000000000  1.000000e+00  1.000000e+00
1-2:1-20:3    -50.016054   0.000000000  1.000000e+00  1.000000e+00
1-2:1-20:5    -50.016054   0.000000000  1.000000e+00  1.000000e+00
1-2:1-26:2    -50.016054   0.000000000  1.000000e+00  1.000000e+00
1-2:1-7:1     -50.016054   0.000000000  1.000000e+00  1.000000e+00
1-2:1-7:2     -50.016054   0.000000000  1.000000e+00  1.000000e+00
1-2:2-15:2    -50.016054   0.000000000  1.000000e+00  1.000000e+00
1-2:2-21:2    -50.016054   0.000000000  1.000000e+00  1.000000e+00
1-2:2-21:3    -15.518687  -1.005519540  1.000000e+00  1.000000e+00
1-2:2-8:2     -50.016054   0.000000000  1.000000e+00  1.000000e+00
1-2:2-8:3     -50.016054   0.000000000  1.000000e+00  1.000000e+00
1-2:3-10:2    -50.016054   0.000000000  1.000000e+00  1.000000e+00
1-2:3-16:2    -50.016054   0.000000000  1.000000e+00  1.000000e+00
1-2:3-3:2     -50.016054   0.000000000  1.000000e+00  1.000000e+00
1-2:3-9:1     -50.016054   0.000000000  1.000000e+00  1.000000e+00
1-2:4-17:2    -50.016054   0.000000000  1.000000e+00  1.000000e+00
1-2:4-17:3    -50.016054   0.000000000  1.000000e+00  1.000000e+00
1-2:4-23:2    -50.016054   0.000000000  1.000000e+00  1.000000e+00
1-2:4-4:1     -50.016054   0.000000000  1.000000e+00  1.000000e+00
1-2:4-4:2     -50.016054   0.000000000  1.000000e+00  1.000000e+00
1-2:4-4:3     -50.016054   0.000000000  1.000000e+00  1.000000e+00
1-2:5-12:1    -50.016054   0.000000000  1.000000e+00  1.000000e+00
1-2:5-12:2    -50.016054   0.000000000  1.000000e+00  1.000000e+00
1-2:5-24:2    -50.016054   0.000000000  1.000000e+00  1.000000e+00
1-2:5-5:2     -50.016054   0.000000000  1.000000e+00  1.000000e+00
1-2:6-13:2    -50.016054   0.000000000  1.000000e+00  1.000000e+00
1-2:6-19:2    -50.016054   0.000000000  1.000000e+00  1.000000e+00
1-2:6-25:1    -50.016054   0.000000000  1.000000e+00  1.000000e+00
1-2:6-25:2    -50.016054   0.000000000  1.000000e+00  1.000000e+00
1-2:6-25:3    -50.016054   0.000000000  1.000000e+00  1.000000e+00
1-2:6-6:2     -50.016054   0.000000000  1.000000e+00  1.000000e+00
1-2:7-27:1    -50.016054   0.000000000  1.000000e+00  1.000000e+00
1-2:7-27:2    -50.016054   0.000000000  1.000000e+00  1.000000e+00
1-2:7-27:6    -50.016054   0.000000000  1.000000e+00  1.000000e+00
1-3:1-14:1    -50.016054   0.000000000  1.000000e+00  1.000000e+00
1-3:1-14:2    -50.016054   0.000000000  1.000000e+00  1.000000e+00
1-3:1-1:1     -50.016054   0.000000000  1.000000e+00  1.000000e+00
1-3:1-1:2     -50.016054   0.000000000  1.000000e+00  1.000000e+00
1-3:1-20:1    -50.016054   0.000000000  1.000000e+00  1.000000e+00
1-3:1-20:2    -50.016054   0.000000000  1.000000e+00  1.000000e+00
1-3:1-20:3    -50.016054   0.000000000  1.000000e+00  1.000000e+00
1-3:1-26:2    -50.016054   0.000000000  1.000000e+00  1.000000e+00
1-3:1-7:2     -50.016054   0.000000000  1.000000e+00  1.000000e+00
1-3:1-7:3     -50.016054   0.000000000  1.000000e+00  1.000000e+00
1-3:2-15:2    -50.016054   0.000000000  1.000000e+00  1.000000e+00
1-3:2-21:2    -50.016054   0.000000000  1.000000e+00  1.000000e+00
1-3:2-2:2     -50.016054   0.000000000  1.000000e+00  1.000000e+00
1-3:2-8:2     -50.016054   0.000000000  1.000000e+00  1.000000e+00
1-3:2-8:3     -50.016054   0.000000000  1.000000e+00  1.000000e+00
1-3:3-16:2    -50.016054   0.000000000  1.000000e+00  1.000000e+00
1-3:3-3:2     -50.016054   0.000000000  1.000000e+00  1.000000e+00
1-3:3-9:2     -50.016054   0.000000000  1.000000e+00  1.000000e+00
1-3:4-17:2    -50.016054   0.000000000  1.000000e+00  1.000000e+00
1-3:4-17:3    -50.016054   0.000000000  1.000000e+00  1.000000e+00
1-3:4-23:2    -50.016054   0.000000000  1.000000e+00  1.000000e+00
1-3:4-23:3    -50.016054   0.000000000  1.000000e+00  1.000000e+00
1-3:4-4:2     -50.016054   0.000000000  1.000000e+00  1.000000e+00
1-3:5-12:1    -50.016054   0.000000000  1.000000e+00  1.000000e+00
1-3:5-12:2    -50.016054   0.000000000  1.000000e+00  1.000000e+00
1-3:5-24:2    -50.016054   0.000000000  1.000000e+00  1.000000e+00
1-3:5-5:2     -50.016054   0.000000000  1.000000e+00  1.000000e+00
1-3:6-13:2    -50.016054   0.000000000  1.000000e+00  1.000000e+00
1-3:6-19:2    -50.016054   0.000000000  1.000000e+00  1.000000e+00
1-3:6-25:1    -50.016054   0.000000000  1.000000e+00  1.000000e+00
1-3:6-6:2     -50.016054   0.000000000  1.000000e+00  1.000000e+00
1-3:7-27:6    -50.016054   0.000000000  1.000000e+00  1.000000e+00
1-45:1-1:4    -50.016054   0.000000000  1.000000e+00  1.000000e+00
1-45:1-1:6    -50.016054   0.000000000  1.000000e+00  1.000000e+00
1-45:1-26:3   -50.016054   0.000000000  1.000000e+00  1.000000e+00
1-45:1-7:4    -50.016054   0.000000000  1.000000e+00  1.000000e+00
1-45:1-7:5    -50.016054   0.000000000  1.000000e+00  1.000000e+00
1-45:2-15:3   -50.016054   0.000000000  1.000000e+00  1.000000e+00
1-45:2-15:4   -50.016054   0.000000000  1.000000e+00  1.000000e+00
1-45:2-15:5   -50.016054   0.000000000  1.000000e+00  1.000000e+00
1-45:2-15:6   -50.016054   0.000000000  1.000000e+00  1.000000e+00
1-45:2-21:4   -50.016054   0.000000000  1.000000e+00  1.000000e+00
1-45:2-21:5   -50.016054   0.000000000  1.000000e+00  1.000000e+00
1-45:2-2:3    -50.016054   0.000000000  1.000000e+00  1.000000e+00
1-45:2-2:4    -50.016054   0.000000000  1.000000e+00  1.000000e+00
1-45:2-2:5    -50.016054   0.000000000  1.000000e+00  1.000000e+00
1-45:2-8:2    -50.016054   0.000000000  1.000000e+00  1.000000e+00
1-45:2-8:3    -50.016054   0.000000000  1.000000e+00  1.000000e+00
1-45:3-10:3   -50.016054   0.000000000  1.000000e+00  1.000000e+00
1-45:3-10:5   -50.016054   0.000000000  1.000000e+00  1.000000e+00
1-45:3-16:4   -50.016054   0.000000000  1.000000e+00  1.000000e+00
1-45:3-16:6   -50.016054   0.000000000  1.000000e+00  1.000000e+00
1-45:3-22:3   -50.016054   0.000000000  1.000000e+00  1.000000e+00
1-45:3-22:6   -50.016054   0.000000000  1.000000e+00  1.000000e+00
1-45:3-3:3    -50.016054   0.000000000  1.000000e+00  1.000000e+00
1-45:3-3:4    -50.016054   0.000000000  1.000000e+00  1.000000e+00
1-45:3-3:5    -50.016054   0.000000000  1.000000e+00  1.000000e+00
1-45:3-3:6    -50.016054   0.000000000  1.000000e+00  1.000000e+00
1-45:3-9:3    -50.016054   0.000000000  1.000000e+00  1.000000e+00
1-45:3-9:4    -50.016054   0.000000000  1.000000e+00  1.000000e+00
1-45:3-9:5    -50.016054   0.000000000  1.000000e+00  1.000000e+00
1-45:4-17:3   -50.016054   0.000000000  1.000000e+00  1.000000e+00
1-45:4-23:6   -50.016054   0.000000000  1.000000e+00  1.000000e+00
1-45:5-12:4   -50.016054   0.000000000  1.000000e+00  1.000000e+00
1-45:5-5:5    -50.016054   0.000000000  1.000000e+00  1.000000e+00
1-45:6-13:3   -50.016054   0.000000000  1.000000e+00  1.000000e+00
1-45:6-13:4   -50.016054   0.000000000  1.000000e+00  1.000000e+00
1-45:6-13:5   -50.016054   0.000000000  1.000000e+00  1.000000e+00
1-45:6-13:6   -50.016054   0.000000000  1.000000e+00  1.000000e+00
1-45:6-19:3   -50.016054   0.000000000  1.000000e+00  1.000000e+00
1-45:6-19:4   -50.016054   0.000000000  1.000000e+00  1.000000e+00
1-45:6-19:5   -50.016054   0.000000000  1.000000e+00  1.000000e+00
1-45:6-19:6   -50.016054   0.000000000  1.000000e+00  1.000000e+00
1-45:6-25:4   -50.016054   0.000000000  1.000000e+00  1.000000e+00
1-45:6-25:5   -50.016054   0.000000000  1.000000e+00  1.000000e+00
1-45:6-6:3    -50.016054   0.000000000  1.000000e+00  1.000000e+00
1-45:6-6:4    -50.016054   0.000000000  1.000000e+00  1.000000e+00
1-45:6-6:6    -50.016054   0.000000000  1.000000e+00  1.000000e+00
1-45:7-27:3   -50.016054   0.000000000  1.000000e+00  1.000000e+00
1-45:7-27:4   -50.016054   0.000000000  1.000000e+00  1.000000e+00
1-45:7-27:6   -50.016054   0.000000000  1.000000e+00  1.000000e+00
1-46:1-14:1   -50.016054   0.000000000  1.000000e+00  1.000000e+00
1-46:1-14:5   -50.016054   0.000000000  1.000000e+00  1.000000e+00
1-46:1-1:1    -50.016054   0.000000000  1.000000e+00  1.000000e+00
1-46:1-20:1   -50.016054   0.000000000  1.000000e+00  1.000000e+00
1-46:1-20:3   -50.016054   0.000000000  1.000000e+00  1.000000e+00
1-46:1-26:2   -50.016054   0.000000000  1.000000e+00  1.000000e+00
1-46:2-15:2   -50.016054   0.000000000  1.000000e+00  1.000000e+00
1-46:2-21:2   -50.016054   0.000000000  1.000000e+00  1.000000e+00
1-46:2-2:2    -50.016054   0.000000000  1.000000e+00  1.000000e+00
1-46:2-8:1    -50.016054   0.000000000  1.000000e+00  1.000000e+00
1-46:3-16:1   -50.016054   0.000000000  1.000000e+00  1.000000e+00
1-46:3-16:2   -50.016054   0.000000000  1.000000e+00  1.000000e+00
1-46:3-3:2    -50.016054   0.000000000  1.000000e+00  1.000000e+00
1-46:4-17:2   -50.016054   0.000000000  1.000000e+00  1.000000e+00
1-46:4-23:1   -50.016054   0.000000000  1.000000e+00  1.000000e+00
1-46:4-23:2   -50.016054   0.000000000  1.000000e+00  1.000000e+00
1-46:4-23:3   -50.016054   0.000000000  1.000000e+00  1.000000e+00
1-46:4-4:1    -50.016054   0.000000000  1.000000e+00  1.000000e+00
1-46:4-4:2    -50.016054   0.000000000  1.000000e+00  1.000000e+00
1-46:4-4:3    -50.016054   0.000000000  1.000000e+00  1.000000e+00
1-46:5-12:1   -50.016054   0.000000000  1.000000e+00  1.000000e+00
1-46:5-24:2   -50.016054   0.000000000  1.000000e+00  1.000000e+00
1-46:5-24:3   -50.016054   0.000000000  1.000000e+00  1.000000e+00
1-46:5-5:2    -50.016054   0.000000000  1.000000e+00  1.000000e+00
1-46:5-5:3    -50.016054   0.000000000  1.000000e+00  1.000000e+00
1-46:6-13:2   -50.016054   0.000000000  1.000000e+00  1.000000e+00
1-46:6-19:2   -50.016054   0.000000000  1.000000e+00  1.000000e+00
1-46:6-25:1   -50.016054   0.000000000  1.000000e+00  1.000000e+00
1-46:6-25:2   -50.016054   0.000000000  1.000000e+00  1.000000e+00
1-46:6-25:3   -50.016054   0.000000000  1.000000e+00  1.000000e+00
1-46:6-25:6   -50.016054   0.000000000  1.000000e+00  1.000000e+00
1-46:6-6:2    -50.016054   0.000000000  1.000000e+00  1.000000e+00
1-46:7-27:2   -50.016054   0.000000000  1.000000e+00  1.000000e+00
1-46:7-27:3   -50.016054   0.000000000  1.000000e+00  1.000000e+00
1-58:1-14:3   -50.016054   0.000000000  1.000000e+00  1.000000e+00
1-58:1-14:4   -50.016054   0.000000000  1.000000e+00  1.000000e+00
1-58:1-14:5   -50.016054   0.000000000  1.000000e+00  1.000000e+00
1-58:1-14:6   -50.016054   0.000000000  1.000000e+00  1.000000e+00
1-58:1-1:1    -50.016054   0.000000000  1.000000e+00  1.000000e+00
1-58:1-1:3    -50.016054   0.000000000  1.000000e+00  1.000000e+00
1-58:1-1:4    -50.016054   0.000000000  1.000000e+00  1.000000e+00
1-58:1-20:6   -50.016054   0.000000000  1.000000e+00  1.000000e+00
1-58:1-26:1   -50.016054   0.000000000  1.000000e+00  1.000000e+00
1-58:1-26:2   -50.016054   0.000000000  1.000000e+00  1.000000e+00
1-58:1-26:3   -50.016054   0.000000000  1.000000e+00  1.000000e+00
1-58:1-7:1    -50.016054   0.000000000  1.000000e+00  1.000000e+00
1-58:1-7:3    -50.016054   0.000000000  1.000000e+00  1.000000e+00
1-58:1-7:6    -50.016054   0.000000000  1.000000e+00  1.000000e+00
1-58:2-15:1   -50.016054   0.000000000  1.000000e+00  1.000000e+00
1-58:2-15:2   -50.016054   0.000000000  1.000000e+00  1.000000e+00
1-58:2-15:5   -50.016054   0.000000000  1.000000e+00  1.000000e+00
1-58:2-21:1   -50.016054   0.000000000  1.000000e+00  1.000000e+00
1-58:2-21:3   -50.016054   0.000000000  1.000000e+00  1.000000e+00
1-58:2-21:6   -50.016054   0.000000000  1.000000e+00  1.000000e+00
1-58:2-8:1    -50.016054   0.000000000  1.000000e+00  1.000000e+00
1-58:2-8:3    -50.016054   0.000000000  1.000000e+00  1.000000e+00
1-58:3-10:2   -50.016054   0.000000000  1.000000e+00  1.000000e+00
1-58:3-16:2   -50.016054   0.000000000  1.000000e+00  1.000000e+00
1-58:3-16:3   -50.016054   0.000000000  1.000000e+00  1.000000e+00
1-58:3-22:2   -50.016054   0.000000000  1.000000e+00  1.000000e+00
1-58:3-22:3   -50.016054   0.000000000  1.000000e+00  1.000000e+00
1-58:3-3:1    -50.016054   0.000000000  1.000000e+00  1.000000e+00
1-58:3-3:3    -50.016054   0.000000000  1.000000e+00  1.000000e+00
1-58:3-9:5    -50.016054   0.000000000  1.000000e+00  1.000000e+00
1-58:4-17:1   -50.016054   0.000000000  1.000000e+00  1.000000e+00
1-58:4-17:3   -50.016054   0.000000000  1.000000e+00  1.000000e+00
1-58:4-17:5   -50.016054   0.000000000  1.000000e+00  1.000000e+00
1-58:4-23:1   -50.016054   0.000000000  1.000000e+00  1.000000e+00
1-58:4-23:3   -50.016054   0.000000000  1.000000e+00  1.000000e+00
1-58:4-4:2    -50.016054   0.000000000  1.000000e+00  1.000000e+00
1-58:4-4:3    -50.016054   0.000000000  1.000000e+00  1.000000e+00
1-58:4-4:5    -50.016054   0.000000000  1.000000e+00  1.000000e+00
1-58:5-12:1   -50.016054   0.000000000  1.000000e+00  1.000000e+00
1-58:5-12:2   -50.016054   0.000000000  1.000000e+00  1.000000e+00
1-58:5-12:3   -50.016054   0.000000000  1.000000e+00  1.000000e+00
1-58:5-24:1   -50.016054   0.000000000  1.000000e+00  1.000000e+00
1-58:5-24:2   -50.016054   0.000000000  1.000000e+00  1.000000e+00
1-58:5-24:3   -50.016054   0.000000000  1.000000e+00  1.000000e+00
1-58:5-5:5    -50.016054   0.000000000  1.000000e+00  1.000000e+00
1-58:6-13:3   -50.016054   0.000000000  1.000000e+00  1.000000e+00
1-58:6-19:1   -50.016054   0.000000000  1.000000e+00  1.000000e+00
1-58:6-19:2   -50.016054   0.000000000  1.000000e+00  1.000000e+00
1-58:6-25:3   -50.016054   0.000000000  1.000000e+00  1.000000e+00
1-58:6-25:5   -50.016054   0.000000000  1.000000e+00  1.000000e+00
1-58:6-25:6   -50.016054   0.000000000  1.000000e+00  1.000000e+00
1-58:6-6:1    -50.016054   0.000000000  1.000000e+00  1.000000e+00
1-58:7-27:4   -50.016054   0.000000000  1.000000e+00  1.000000e+00
1-58:7-27:5   -50.016054   0.000000000  1.000000e+00  1.000000e+00
1-68:1-26:5   -50.016054   0.000000000  1.000000e+00  1.000000e+00
1-68:1-26:6   -50.016054   0.000000000  1.000000e+00  1.000000e+00
1-68:2-15:3   -50.016054   0.000000000  1.000000e+00  1.000000e+00
1-68:2-15:5   -50.016054   0.000000000  1.000000e+00  1.000000e+00
1-68:2-21:4   -50.016054   0.000000000  1.000000e+00  1.000000e+00
1-68:3-16:6   -50.016054   0.000000000  1.000000e+00  1.000000e+00
1-68:3-22:4   -50.016054   0.000000000  1.000000e+00  1.000000e+00
1-68:3-3:4    -50.016054   0.000000000  1.000000e+00  1.000000e+00
1-68:4-23:6   -50.016054   0.000000000  1.000000e+00  1.000000e+00
1-68:6-13:5   -50.016054   0.000000000  1.000000e+00  1.000000e+00
1-69:1-14:1   -50.016054   0.000000000  1.000000e+00  1.000000e+00
1-69:1-14:2   -50.016054   0.000000000  1.000000e+00  1.000000e+00
1-69:1-1:1    -50.016054   0.000000000  1.000000e+00  1.000000e+00
1-69:1-20:1   -50.016054   0.000000000  1.000000e+00  1.000000e+00
1-69:1-7:2    -50.016054   0.000000000  1.000000e+00  1.000000e+00
1-69:2-21:2   -50.016054   0.000000000  1.000000e+00  1.000000e+00
1-69:2-2:2    -50.016054   0.000000000  1.000000e+00  1.000000e+00
1-69:2-8:1    -50.016054   0.000000000  1.000000e+00  1.000000e+00
1-69:2-8:2    -50.016054   0.000000000  1.000000e+00  1.000000e+00
1-69:3-16:2   -50.016054   0.000000000  1.000000e+00  1.000000e+00
1-69:3-3:2    -50.016054   0.000000000  1.000000e+00  1.000000e+00
1-69:3-9:2    -50.016054   0.000000000  1.000000e+00  1.000000e+00
1-69:4-17:2   -50.016054   0.000000000  1.000000e+00  1.000000e+00
1-69:4-23:2   -50.016054   0.000000000  1.000000e+00  1.000000e+00
1-69:4-4:2    -50.016054   0.000000000  1.000000e+00  1.000000e+00
1-69:5-12:2   -50.016054   0.000000000  1.000000e+00  1.000000e+00
1-69:5-5:2    -50.016054   0.000000000  1.000000e+00  1.000000e+00
1-69:6-13:2   -50.016054   0.000000000  1.000000e+00  1.000000e+00
1-69:6-25:2   -50.016054   0.000000000  1.000000e+00  1.000000e+00
1-69:6-6:2    -50.016054   0.000000000  1.000000e+00  1.000000e+00
1-69:7-27:2   -50.016054   0.000000000  1.000000e+00  1.000000e+00
1-8:1-14:1    -50.016054   0.000000000  1.000000e+00  1.000000e+00
1-8:1-14:3    -50.016054   0.000000000  1.000000e+00  1.000000e+00
1-8:1-14:5    -50.016054   0.000000000  1.000000e+00  1.000000e+00
1-8:1-1:1     -50.016054   0.000000000  1.000000e+00  1.000000e+00
1-8:1-1:2     -50.016054   0.000000000  1.000000e+00  1.000000e+00
1-8:1-1:6     -50.016054   0.000000000  1.000000e+00  1.000000e+00
1-8:1-20:1    -50.016054   0.000000000  1.000000e+00  1.000000e+00
1-8:1-20:3    -50.016054   0.000000000  1.000000e+00  1.000000e+00
1-8:1-26:2    -50.016054   0.000000000  1.000000e+00  1.000000e+00
1-8:1-7:2     -50.016054   0.000000000  1.000000e+00  1.000000e+00
1-8:2-15:2    -50.016054   0.000000000  1.000000e+00  1.000000e+00
1-8:2-21:2    -50.016054   0.000000000  1.000000e+00  1.000000e+00
1-8:2-8:2     -50.016054   0.000000000  1.000000e+00  1.000000e+00
1-8:2-8:3     -50.016054   0.000000000  1.000000e+00  1.000000e+00
1-8:3-16:5    -15.518687  -1.005519540  1.000000e+00  1.000000e+00
1-8:3-3:2     -50.016054   0.000000000  1.000000e+00  1.000000e+00
1-8:3-9:2     -50.016054   0.000000000  1.000000e+00  1.000000e+00
1-8:4-17:2    -50.016054   0.000000000  1.000000e+00  1.000000e+00
1-8:4-23:1    -50.016054   0.000000000  1.000000e+00  1.000000e+00
1-8:4-23:2    -50.016054   0.000000000  1.000000e+00  1.000000e+00
1-8:4-23:6    -15.518687  -1.005519540  1.000000e+00  1.000000e+00
1-8:4-4:1     -50.016054   0.000000000  1.000000e+00  1.000000e+00
1-8:5-12:2    -50.016054   0.000000000  1.000000e+00  1.000000e+00
1-8:5-24:2    -50.016054   0.000000000  1.000000e+00  1.000000e+00
1-8:5-24:3    -50.016054   0.000000000  1.000000e+00  1.000000e+00
1-8:5-5:2     -50.016054   0.000000000  1.000000e+00  1.000000e+00
1-8:6-13:2    -50.016054   0.000000000  1.000000e+00  1.000000e+00
1-8:6-19:2    -50.016054   0.000000000  1.000000e+00  1.000000e+00
1-8:6-25:2    -50.016054   0.000000000  1.000000e+00  1.000000e+00
1-8:6-25:3    -50.016054   0.000000000  1.000000e+00  1.000000e+00
1-8:6-25:5    -50.016054   0.000000000  1.000000e+00  1.000000e+00
1-8:7-27:4    -50.016054   0.000000000  1.000000e+00  1.000000e+00
1-8:7-27:5    -50.016054   0.000000000  1.000000e+00  1.000000e+00
1-8:7-27:6    -50.016054   0.000000000  1.000000e+00  1.000000e+00
1-f:1-1:4     -50.016054   0.000000000  1.000000e+00  1.000000e+00
1-f:1-26:4    -50.016054   0.000000000  1.000000e+00  1.000000e+00
1-f:1-7:1     -50.016054   0.000000000  1.000000e+00  1.000000e+00
1-f:1-7:5     -50.016054   0.000000000  1.000000e+00  1.000000e+00
1-f:2-15:3    -50.016054   0.000000000  1.000000e+00  1.000000e+00
1-f:2-15:5    -50.016054   0.000000000  1.000000e+00  1.000000e+00
1-f:2-21:1    -50.016054   0.000000000  1.000000e+00  1.000000e+00
1-f:2-21:3    -50.016054   0.000000000  1.000000e+00  1.000000e+00
1-f:2-21:5    -50.016054   0.000000000  1.000000e+00  1.000000e+00
1-f:2-21:6    -50.016054   0.000000000  1.000000e+00  1.000000e+00
1-f:2-2:4     -50.016054   0.000000000  1.000000e+00  1.000000e+00
1-f:2-2:5     -50.016054   0.000000000  1.000000e+00  1.000000e+00
1-f:2-8:1     -50.016054   0.000000000  1.000000e+00  1.000000e+00
1-f:2-8:4     -50.016054   0.000000000  1.000000e+00  1.000000e+00
1-f:3-10:3    -50.016054   0.000000000  1.000000e+00  1.000000e+00
1-f:3-10:4    -50.016054   0.000000000  1.000000e+00  1.000000e+00
1-f:3-10:5    -50.016054   0.000000000  1.000000e+00  1.000000e+00
1-f:3-10:6    -50.016054   0.000000000  1.000000e+00  1.000000e+00
1-f:3-16:1    -50.016054   0.000000000  1.000000e+00  1.000000e+00
1-f:3-16:3    -50.016054   0.000000000  1.000000e+00  1.000000e+00
1-f:3-22:1    -50.016054   0.000000000  1.000000e+00  1.000000e+00
1-f:3-22:4    -50.016054   0.000000000  1.000000e+00  1.000000e+00
1-f:3-22:6    -50.016054   0.000000000  1.000000e+00  1.000000e+00
1-f:3-3:4     -50.016054   0.000000000  1.000000e+00  1.000000e+00
1-f:3-3:6     -50.016054   0.000000000  1.000000e+00  1.000000e+00
1-f:3-9:4     -50.016054   0.000000000  1.000000e+00  1.000000e+00
1-f:3-9:5     -50.016054   0.000000000  1.000000e+00  1.000000e+00
1-f:3-9:6     -50.016054   0.000000000  1.000000e+00  1.000000e+00
1-f:4-17:4    -50.016054   0.000000000  1.000000e+00  1.000000e+00
1-f:4-23:3    -50.016054   0.000000000  1.000000e+00  1.000000e+00
1-f:4-23:6    -50.016054   0.000000000  1.000000e+00  1.000000e+00
1-f:4-4:3     -50.016054   0.000000000  1.000000e+00  1.000000e+00
1-f:4-4:4     -50.016054   0.000000000  1.000000e+00  1.000000e+00
1-f:5-12:2    -50.016054   0.000000000  1.000000e+00  1.000000e+00
1-f:5-12:4    -50.016054   0.000000000  1.000000e+00  1.000000e+00
1-f:5-12:5    -50.016054   0.000000000  1.000000e+00  1.000000e+00
1-f:5-24:4    -50.016054   0.000000000  1.000000e+00  1.000000e+00
1-f:5-24:6    -50.016054   0.000000000  1.000000e+00  1.000000e+00
1-f:5-5:1     -50.016054   0.000000000  1.000000e+00  1.000000e+00
1-f:5-5:4     -50.016054   0.000000000  1.000000e+00  1.000000e+00
1-f:6-13:3    -50.016054   0.000000000  1.000000e+00  1.000000e+00
1-f:6-13:4    -50.016054   0.000000000  1.000000e+00  1.000000e+00
1-f:6-13:5    -50.016054   0.000000000  1.000000e+00  1.000000e+00
1-f:6-19:4    -50.016054   0.000000000  1.000000e+00  1.000000e+00
1-f:6-19:5    -50.016054   0.000000000  1.000000e+00  1.000000e+00
1-f:6-19:6    -50.016054   0.000000000  1.000000e+00  1.000000e+00
1-f:6-6:4     -50.016054   0.000000000  1.000000e+00  1.000000e+00
1-NL1:1-14:4  -50.016054   0.000000000  1.000000e+00  1.000000e+00
1-NL1:1-1:6   -50.016054   0.000000000  1.000000e+00  1.000000e+00
1-NL1:1-20:6  -50.016054   0.000000000  1.000000e+00  1.000000e+00
1-NL1:1-26:4  -50.016054   0.000000000  1.000000e+00  1.000000e+00
1-NL1:1-26:6  -50.016054   0.000000000  1.000000e+00  1.000000e+00
1-NL1:1-7:4   -50.016054   0.000000000  1.000000e+00  1.000000e+00
1-NL1:2-15:3  -50.016054   0.000000000  1.000000e+00  1.000000e+00
1-NL1:2-15:4  -50.016054   0.000000000  1.000000e+00  1.000000e+00
1-NL1:2-21:3  -50.016054   0.000000000  1.000000e+00  1.000000e+00
1-NL1:2-21:4  -50.016054   0.000000000  1.000000e+00  1.000000e+00
1-NL1:2-21:6  -50.016054   0.000000000  1.000000e+00  1.000000e+00
1-NL1:2-2:1   -50.016054   0.000000000  1.000000e+00  1.000000e+00
1-NL1:2-2:4   -50.016054   0.000000000  1.000000e+00  1.000000e+00
1-NL1:2-8:4   -50.016054   0.000000000  1.000000e+00  1.000000e+00
1-NL1:2-8:6   -50.016054   0.000000000  1.000000e+00  1.000000e+00
1-NL1:3-10:1  -50.016054   0.000000000  1.000000e+00  1.000000e+00
1-NL1:3-10:3  -50.016054   0.000000000  1.000000e+00  1.000000e+00
1-NL1:3-10:4  -50.016054   0.000000000  1.000000e+00  1.000000e+00
1-NL1:3-10:5  -50.016054   0.000000000  1.000000e+00  1.000000e+00
1-NL1:3-10:6  -50.016054   0.000000000  1.000000e+00  1.000000e+00
1-NL1:3-22:3  -50.016054   0.000000000  1.000000e+00  1.000000e+00
1-NL1:3-22:5  -50.016054   0.000000000  1.000000e+00  1.000000e+00
1-NL1:3-22:6  -50.016054   0.000000000  1.000000e+00  1.000000e+00
1-NL1:3-3:4   -50.016054   0.000000000  1.000000e+00  1.000000e+00
1-NL1:3-3:5   -50.016054   0.000000000  1.000000e+00  1.000000e+00
1-NL1:3-9:5   -50.016054   0.000000000  1.000000e+00  1.000000e+00
1-NL1:4-17:4  -50.016054   0.000000000  1.000000e+00  1.000000e+00
1-NL1:4-23:6  -50.016054   0.000000000  1.000000e+00  1.000000e+00
1-NL1:4-4:4   -50.016054   0.000000000  1.000000e+00  1.000000e+00
1-NL1:5-12:1  -50.016054   0.000000000  1.000000e+00  1.000000e+00
1-NL1:5-12:6  -50.016054   0.000000000  1.000000e+00  1.000000e+00
1-NL1:5-24:2  -50.016054   0.000000000  1.000000e+00  1.000000e+00
1-NL1:5-24:3  -50.016054   0.000000000  1.000000e+00  1.000000e+00
1-NL1:5-24:6  -50.016054   0.000000000  1.000000e+00  1.000000e+00
1-NL1:5-5:4   -50.016054   0.000000000  1.000000e+00  1.000000e+00
1-NL1:5-5:6   -50.016054   0.000000000  1.000000e+00  1.000000e+00
1-NL1:6-13:5  -50.016054   0.000000000  1.000000e+00  1.000000e+00
1-NL1:6-19:1  -50.016054   0.000000000  1.000000e+00  1.000000e+00
1-NL1:6-19:6  -50.016054   0.000000000  1.000000e+00  1.000000e+00
1-NL1:6-25:4  -50.016054   0.000000000  1.000000e+00  1.000000e+00
1-NL1:6-25:6  -50.016054   0.000000000  1.000000e+00  1.000000e+00
1-NL1:6-6:4   -50.016054   0.000000000  1.000000e+00  1.000000e+00
1-NL1:7-27:4  -50.016054   0.000000000  1.000000e+00  1.000000e+00
2-10:2-21:4   -50.016054   0.000000000  1.000000e+00  1.000000e+00
2-10:3-10:6   -50.016054   0.000000000  1.000000e+00  1.000000e+00
2-10:6-6:3    -50.016054   0.000000000  1.000000e+00  1.000000e+00
2-26:1-14:4   -50.016054   0.000000000  1.000000e+00  1.000000e+00
2-26:1-14:6   -50.016054   0.000000000  1.000000e+00  1.000000e+00
2-26:1-1:2    -50.016054   0.000000000  1.000000e+00  1.000000e+00
2-26:1-1:3    -50.016054   0.000000000  1.000000e+00  1.000000e+00
2-26:1-1:5    -50.016054   0.000000000  1.000000e+00  1.000000e+00
2-26:1-20:4   -50.016054   0.000000000  1.000000e+00  1.000000e+00
2-26:1-20:5   -50.016054   0.000000000  1.000000e+00  1.000000e+00
2-26:1-20:6   -50.016054   0.000000000  1.000000e+00  1.000000e+00
2-26:1-7:3    -50.016054   0.000000000  1.000000e+00  1.000000e+00
2-26:1-7:5    -50.016054   0.000000000  1.000000e+00  1.000000e+00
2-26:2-15:1   -50.016054   0.000000000  1.000000e+00  1.000000e+00
2-26:2-15:2   -50.016054   0.000000000  1.000000e+00  1.000000e+00
2-26:2-15:3   -50.016054   0.000000000  1.000000e+00  1.000000e+00
2-26:2-15:5   -50.016054   0.000000000  1.000000e+00  1.000000e+00
2-26:2-15:6   -50.016054   0.000000000  1.000000e+00  1.000000e+00
2-26:2-21:1   -50.016054   0.000000000  1.000000e+00  1.000000e+00
2-26:2-21:2   -50.016054   0.000000000  1.000000e+00  1.000000e+00
2-26:2-2:1    -50.016054   0.000000000  1.000000e+00  1.000000e+00
2-26:2-2:3    -50.016054   0.000000000  1.000000e+00  1.000000e+00
2-26:2-8:1    -50.016054   0.000000000  1.000000e+00  1.000000e+00
2-26:2-8:2    -50.016054   0.000000000  1.000000e+00  1.000000e+00
2-26:2-8:3    -50.016054   0.000000000  1.000000e+00  1.000000e+00
2-26:2-8:6    -50.016054   0.000000000  1.000000e+00  1.000000e+00
2-26:3-10:1   -50.016054   0.000000000  1.000000e+00  1.000000e+00
2-26:3-10:2   -50.016054   0.000000000  1.000000e+00  1.000000e+00
2-26:3-16:1   -50.016054   0.000000000  1.000000e+00  1.000000e+00
2-26:3-16:3   -50.016054   0.000000000  1.000000e+00  1.000000e+00
2-26:3-16:6   -50.016054   0.000000000  1.000000e+00  1.000000e+00
2-26:3-22:1   -50.016054   0.000000000  1.000000e+00  1.000000e+00
2-26:3-22:2   -50.016054   0.000000000  1.000000e+00  1.000000e+00
2-26:3-3:1    -50.016054   0.000000000  1.000000e+00  1.000000e+00
2-26:3-3:2    -50.016054   0.000000000  1.000000e+00  1.000000e+00
2-26:3-3:3    -50.016054   0.000000000  1.000000e+00  1.000000e+00
2-26:3-9:1    -50.016054   0.000000000  1.000000e+00  1.000000e+00
2-26:3-9:2    -50.016054   0.000000000  1.000000e+00  1.000000e+00
2-26:4-17:1   -50.016054   0.000000000  1.000000e+00  1.000000e+00
2-26:4-17:2   -50.016054   0.000000000  1.000000e+00  1.000000e+00
2-26:4-17:3   -50.016054   0.000000000  1.000000e+00  1.000000e+00
2-26:4-23:1   -50.016054   0.000000000  1.000000e+00  1.000000e+00
2-26:4-23:2   -50.016054   0.000000000  1.000000e+00  1.000000e+00
2-26:4-23:3   -50.016054   0.000000000  1.000000e+00  1.000000e+00
2-26:4-23:5   -50.016054   0.000000000  1.000000e+00  1.000000e+00
2-26:4-4:3    -50.016054   0.000000000  1.000000e+00  1.000000e+00
2-26:4-4:6    -50.016054   0.000000000  1.000000e+00  1.000000e+00
2-26:5-12:1   -50.016054   0.000000000  1.000000e+00  1.000000e+00
2-26:5-12:2   -50.016054   0.000000000  1.000000e+00  1.000000e+00
2-26:5-12:3   -50.016054   0.000000000  1.000000e+00  1.000000e+00
2-26:5-24:1   -50.016054   0.000000000  1.000000e+00  1.000000e+00
2-26:5-24:2   -50.016054   0.000000000  1.000000e+00  1.000000e+00
2-26:5-24:3   -50.016054   0.000000000  1.000000e+00  1.000000e+00
2-26:5-24:5   -50.016054   0.000000000  1.000000e+00  1.000000e+00
2-26:5-24:6   -50.016054   0.000000000  1.000000e+00  1.000000e+00
2-26:5-5:1    -50.016054   0.000000000  1.000000e+00  1.000000e+00
2-26:5-5:2    -50.016054   0.000000000  1.000000e+00  1.000000e+00
2-26:5-5:5    -50.016054   0.000000000  1.000000e+00  1.000000e+00
2-26:6-13:1   -50.016054   0.000000000  1.000000e+00  1.000000e+00
2-26:6-13:2   -50.016054   0.000000000  1.000000e+00  1.000000e+00
2-26:6-19:1   -50.016054   0.000000000  1.000000e+00  1.000000e+00
2-26:6-19:2   -50.016054   0.000000000  1.000000e+00  1.000000e+00
2-26:6-19:5   -50.016054   0.000000000  1.000000e+00  1.000000e+00
2-26:6-19:6   -50.016054   0.000000000  1.000000e+00  1.000000e+00
2-26:6-25:3   -50.016054   0.000000000  1.000000e+00  1.000000e+00
2-26:6-25:5   -50.016054   0.000000000  1.000000e+00  1.000000e+00
2-26:6-25:6   -50.016054   0.000000000  1.000000e+00  1.000000e+00
2-26:6-6:1    -50.016054   0.000000000  1.000000e+00  1.000000e+00
2-26:6-6:2    -50.016054   0.000000000  1.000000e+00  1.000000e+00
2-26:6-6:3    -50.016054   0.000000000  1.000000e+00  1.000000e+00
2-26:7-27:1   -50.016054   0.000000000  1.000000e+00  1.000000e+00
2-26:7-27:2   -50.016054   0.000000000  1.000000e+00  1.000000e+00
2-26:7-27:4   -50.016054   0.000000000  1.000000e+00  1.000000e+00
2-26:7-27:5   -50.016054   0.000000000  1.000000e+00  1.000000e+00
2-5:1-14:2    -50.016054   0.000000000  1.000000e+00  1.000000e+00
2-5:1-1:1     -50.016054   0.000000000  1.000000e+00  1.000000e+00
2-5:1-20:1    -50.016054   0.000000000  1.000000e+00  1.000000e+00
2-5:1-20:2    -50.016054   0.000000000  1.000000e+00  1.000000e+00
2-5:1-26:2    -50.016054   0.000000000  1.000000e+00  1.000000e+00
2-5:1-7:2     -50.016054   0.000000000  1.000000e+00  1.000000e+00
2-5:2-15:2    -50.016054   0.000000000  1.000000e+00  1.000000e+00
2-5:2-2:2     -50.016054   0.000000000  1.000000e+00  1.000000e+00
2-5:2-8:2     -50.016054   0.000000000  1.000000e+00  1.000000e+00
2-5:3-10:2    -50.016054   0.000000000  1.000000e+00  1.000000e+00
2-5:3-16:2    -50.016054   0.000000000  1.000000e+00  1.000000e+00
2-5:3-22:2    -50.016054   0.000000000  1.000000e+00  1.000000e+00
2-5:3-3:2     -50.016054   0.000000000  1.000000e+00  1.000000e+00
2-5:3-9:2     -50.016054   0.000000000  1.000000e+00  1.000000e+00
2-5:4-23:2    -50.016054   0.000000000  1.000000e+00  1.000000e+00
2-5:4-4:2     -50.016054   0.000000000  1.000000e+00  1.000000e+00
2-5:5-12:2    -50.016054   0.000000000  1.000000e+00  1.000000e+00
2-5:5-24:2    -50.016054   0.000000000  1.000000e+00  1.000000e+00
2-5:5-24:3    -50.016054   0.000000000  1.000000e+00  1.000000e+00
2-5:5-5:2     -50.016054   0.000000000  1.000000e+00  1.000000e+00
2-5:6-19:2    -50.016054   0.000000000  1.000000e+00  1.000000e+00
2-5:6-25:3    -50.016054   0.000000000  1.000000e+00  1.000000e+00
2-5:6-6:2     -50.016054   0.000000000  1.000000e+00  1.000000e+00
2-5:7-27:1    -50.016054   0.000000000  1.000000e+00  1.000000e+00
2-5:7-27:2    -50.016054   0.000000000  1.000000e+00  1.000000e+00
2-70:1-14:1   -50.016054   0.000000000  1.000000e+00  1.000000e+00
2-70:1-14:3   -15.518687  -1.005519540  1.000000e+00  1.000000e+00
2-70:1-14:5   -50.016054   0.000000000  1.000000e+00  1.000000e+00
2-70:1-1:1    -50.016054   0.000000000  1.000000e+00  1.000000e+00
2-70:1-1:2    -50.016054   0.000000000  1.000000e+00  1.000000e+00
2-70:1-20:3   -50.016054   0.000000000  1.000000e+00  1.000000e+00
2-70:1-20:5   -50.016054   0.000000000  1.000000e+00  1.000000e+00
2-70:1-26:2   -50.016054   0.000000000  1.000000e+00  1.000000e+00
2-70:1-7:1    -50.016054   0.000000000  1.000000e+00  1.000000e+00
2-70:2-15:2   -50.016054   0.000000000  1.000000e+00  1.000000e+00
2-70:2-21:1   -50.016054   0.000000000  1.000000e+00  1.000000e+00
2-70:2-21:3   -50.016054   0.000000000  1.000000e+00  1.000000e+00
2-70:2-2:2    -50.016054   0.000000000  1.000000e+00  1.000000e+00
2-70:2-8:1    -50.016054   0.000000000  1.000000e+00  1.000000e+00
2-70:2-8:2    -50.016054   0.000000000  1.000000e+00  1.000000e+00
2-70:2-8:5    -50.016054   0.000000000  1.000000e+00  1.000000e+00
2-70:3-10:2   -50.016054   0.000000000  1.000000e+00  1.000000e+00
2-70:3-16:2   -50.016054   0.000000000  1.000000e+00  1.000000e+00
2-70:3-22:2   -50.016054   0.000000000  1.000000e+00  1.000000e+00
2-70:3-3:2    -50.016054   0.000000000  1.000000e+00  1.000000e+00
2-70:3-9:1    -50.016054   0.000000000  1.000000e+00  1.000000e+00
2-70:3-9:2    -50.016054   0.000000000  1.000000e+00  1.000000e+00
2-70:3-9:3    -50.016054   0.000000000  1.000000e+00  1.000000e+00
2-70:4-17:1   -50.016054   0.000000000  1.000000e+00  1.000000e+00
2-70:4-17:2   -50.016054   0.000000000  1.000000e+00  1.000000e+00
2-70:4-23:1   -50.016054   0.000000000  1.000000e+00  1.000000e+00
2-70:4-23:2   -50.016054   0.000000000  1.000000e+00  1.000000e+00
2-70:4-23:3   -50.016054   0.000000000  1.000000e+00  1.000000e+00
2-70:4-4:2    -50.016054   0.000000000  1.000000e+00  1.000000e+00
2-70:4-4:3    -50.016054   0.000000000  1.000000e+00  1.000000e+00
2-70:5-12:1   -50.016054   0.000000000  1.000000e+00  1.000000e+00
2-70:5-12:2   -50.016054   0.000000000  1.000000e+00  1.000000e+00
2-70:5-24:1   -50.016054   0.000000000  1.000000e+00  1.000000e+00
2-70:5-24:2   -50.016054   0.000000000  1.000000e+00  1.000000e+00
2-70:5-24:3   -50.016054   0.000000000  1.000000e+00  1.000000e+00
2-70:5-5:2    -50.016054   0.000000000  1.000000e+00  1.000000e+00
2-70:5-5:3    -50.016054   0.000000000  1.000000e+00  1.000000e+00
2-70:6-13:2   -50.016054   0.000000000  1.000000e+00  1.000000e+00
2-70:6-19:1   -50.016054   0.000000000  1.000000e+00  1.000000e+00
2-70:6-19:2   -50.016054   0.000000000  1.000000e+00  1.000000e+00
2-70:6-25:1   -50.016054   0.000000000  1.000000e+00  1.000000e+00
2-70:6-25:3   -50.016054   0.000000000  1.000000e+00  1.000000e+00
2-70:6-25:5   -50.016054   0.000000000  1.000000e+00  1.000000e+00
2-70:6-6:1    -50.016054   0.000000000  1.000000e+00  1.000000e+00
2-70:6-6:2    -50.016054   0.000000000  1.000000e+00  1.000000e+00
2-70:7-27:1   -50.016054   0.000000000  1.000000e+00  1.000000e+00
2-70:7-27:2   -50.016054   0.000000000  1.000000e+00  1.000000e+00
2-70:7-27:5   -50.016054   0.000000000  1.000000e+00  1.000000e+00
3-11:1-14:1   -50.016054   0.000000000  1.000000e+00  1.000000e+00
3-11:1-14:3   -50.016054   0.000000000  1.000000e+00  1.000000e+00
3-11:1-1:2    -50.016054   0.000000000  1.000000e+00  1.000000e+00
3-11:1-1:3    -50.016054   0.000000000  1.000000e+00  1.000000e+00
3-11:1-20:3   -50.016054   0.000000000  1.000000e+00  1.000000e+00
3-11:1-20:6   -50.016054   0.000000000  1.000000e+00  1.000000e+00
3-11:1-7:2    -50.016054   0.000000000  1.000000e+00  1.000000e+00
3-11:2-15:1   -50.016054   0.000000000  1.000000e+00  1.000000e+00
3-11:2-21:1   -50.016054   0.000000000  1.000000e+00  1.000000e+00
3-11:2-21:2   -50.016054   0.000000000  1.000000e+00  1.000000e+00
3-11:2-8:2    -50.016054   0.000000000  1.000000e+00  1.000000e+00
3-11:3-16:2   -50.016054   0.000000000  1.000000e+00  1.000000e+00
3-11:3-9:2    -50.016054   0.000000000  1.000000e+00  1.000000e+00
3-11:4-17:2   -50.016054   0.000000000  1.000000e+00  1.000000e+00
3-11:4-4:2    -50.016054   0.000000000  1.000000e+00  1.000000e+00
3-11:4-4:3    -50.016054   0.000000000  1.000000e+00  1.000000e+00
3-11:5-12:2   -50.016054   0.000000000  1.000000e+00  1.000000e+00
3-11:5-24:2   -50.016054   0.000000000  1.000000e+00  1.000000e+00
3-11:5-5:2    -50.016054   0.000000000  1.000000e+00  1.000000e+00
3-11:6-13:2   -50.016054   0.000000000  1.000000e+00  1.000000e+00
3-11:6-25:3   -50.016054   0.000000000  1.000000e+00  1.000000e+00
3-11:6-6:1    -50.016054   0.000000000  1.000000e+00  1.000000e+00
3-11:6-6:2    -50.016054   0.000000000  1.000000e+00  1.000000e+00
3-11:7-27:2   -50.016054   0.000000000  1.000000e+00  1.000000e+00
3-13:1-14:3   -50.016054   0.000000000  1.000000e+00  1.000000e+00
3-13:1-1:1    -50.016054   0.000000000  1.000000e+00  1.000000e+00
3-13:1-1:2    -50.016054   0.000000000  1.000000e+00  1.000000e+00
3-13:1-1:3    -50.016054   0.000000000  1.000000e+00  1.000000e+00
3-13:1-20:6   -50.016054   0.000000000  1.000000e+00  1.000000e+00
3-13:1-26:1   -50.016054   0.000000000  1.000000e+00  1.000000e+00
3-13:1-7:3    -50.016054   0.000000000  1.000000e+00  1.000000e+00
3-13:1-7:5    -50.016054   0.000000000  1.000000e+00  1.000000e+00
3-13:2-15:1   -50.016054   0.000000000  1.000000e+00  1.000000e+00
3-13:2-15:2   -50.016054   0.000000000  1.000000e+00  1.000000e+00
3-13:2-21:1   -50.016054   0.000000000  1.000000e+00  1.000000e+00
3-13:2-21:2   -50.016054   0.000000000  1.000000e+00  1.000000e+00
3-13:2-21:3   -50.016054   0.000000000  1.000000e+00  1.000000e+00
3-13:2-2:1    -50.016054   0.000000000  1.000000e+00  1.000000e+00
3-13:2-2:2    -50.016054   0.000000000  1.000000e+00  1.000000e+00
3-13:2-2:3    -50.016054   0.000000000  1.000000e+00  1.000000e+00
3-13:2-2:5    -15.518687  -1.005519540  1.000000e+00  1.000000e+00
3-13:2-8:3    -50.016054   0.000000000  1.000000e+00  1.000000e+00
3-13:2-8:5    -50.016054   0.000000000  1.000000e+00  1.000000e+00
3-13:3-10:1   -50.016054   0.000000000  1.000000e+00  1.000000e+00
3-13:3-10:2   -50.016054   0.000000000  1.000000e+00  1.000000e+00
3-13:3-16:1   -50.016054   0.000000000  1.000000e+00  1.000000e+00
3-13:3-16:5   -50.016054   0.000000000  1.000000e+00  1.000000e+00
3-13:3-22:1   -50.016054   0.000000000  1.000000e+00  1.000000e+00
3-13:3-3:6    -15.518687  -1.005519540  1.000000e+00  1.000000e+00
3-13:3-9:2    -50.016054   0.000000000  1.000000e+00  1.000000e+00
3-13:4-17:1   -50.016054   0.000000000  1.000000e+00  1.000000e+00
3-13:4-17:2   -50.016054   0.000000000  1.000000e+00  1.000000e+00
3-13:4-17:3   -50.016054   0.000000000  1.000000e+00  1.000000e+00
3-13:4-17:4   -50.016054   0.000000000  1.000000e+00  1.000000e+00
3-13:4-23:2   -50.016054   0.000000000  1.000000e+00  1.000000e+00
3-13:4-4:1    -50.016054   0.000000000  1.000000e+00  1.000000e+00
3-13:4-4:2    -50.016054   0.000000000  1.000000e+00  1.000000e+00
3-13:4-4:3    -50.016054   0.000000000  1.000000e+00  1.000000e+00
3-13:4-4:4    -50.016054   0.000000000  1.000000e+00  1.000000e+00
3-13:4-4:6    -50.016054   0.000000000  1.000000e+00  1.000000e+00
3-13:5-12:1   -50.016054   0.000000000  1.000000e+00  1.000000e+00
3-13:5-12:2   -50.016054   0.000000000  1.000000e+00  1.000000e+00
3-13:5-12:6   -15.518687  -1.005519540  1.000000e+00  1.000000e+00
3-13:5-24:1   -50.016054   0.000000000  1.000000e+00  1.000000e+00
3-13:5-5:1    -50.016054   0.000000000  1.000000e+00  1.000000e+00
3-13:5-5:5    -50.016054   0.000000000  1.000000e+00  1.000000e+00
3-13:6-19:1   -50.016054   0.000000000  1.000000e+00  1.000000e+00
3-13:6-25:1   -50.016054   0.000000000  1.000000e+00  1.000000e+00
3-13:6-25:3   -50.016054   0.000000000  1.000000e+00  1.000000e+00
3-13:6-25:5   -50.016054   0.000000000  1.000000e+00  1.000000e+00
3-13:6-25:6   -50.016054   0.000000000  1.000000e+00  1.000000e+00
3-13:6-6:1    -50.016054   0.000000000  1.000000e+00  1.000000e+00
3-13:6-6:2    -50.016054   0.000000000  1.000000e+00  1.000000e+00
3-13:6-6:3    -50.016054   0.000000000  1.000000e+00  1.000000e+00
3-13:7-27:2   -50.016054   0.000000000  1.000000e+00  1.000000e+00
3-13:7-27:3   -50.016054   0.000000000  1.000000e+00  1.000000e+00
3-13:7-27:6   -50.016054   0.000000000  1.000000e+00  1.000000e+00
3-15:1-14:3   -50.016054   0.000000000  1.000000e+00  1.000000e+00
3-15:1-1:3    -50.016054   0.000000000  1.000000e+00  1.000000e+00
3-15:1-1:5    -15.518687  -1.005519540  1.000000e+00  1.000000e+00
3-15:1-20:3   -50.016054   0.000000000  1.000000e+00  1.000000e+00
3-15:1-20:6   -50.016054   0.000000000  1.000000e+00  1.000000e+00
3-15:1-26:2   -50.016054   0.000000000  1.000000e+00  1.000000e+00
3-15:2-21:2   -50.016054   0.000000000  1.000000e+00  1.000000e+00
3-15:2-2:2    -50.016054   0.000000000  1.000000e+00  1.000000e+00
3-15:2-8:1    -50.016054   0.000000000  1.000000e+00  1.000000e+00
3-15:2-8:2    -50.016054   0.000000000  1.000000e+00  1.000000e+00
3-15:3-10:2   -50.016054   0.000000000  1.000000e+00  1.000000e+00
3-15:3-16:2   -50.016054   0.000000000  1.000000e+00  1.000000e+00
3-15:3-22:2   -50.016054   0.000000000  1.000000e+00  1.000000e+00
3-15:3-3:2    -50.016054   0.000000000  1.000000e+00  1.000000e+00
3-15:3-9:2    -50.016054   0.000000000  1.000000e+00  1.000000e+00
3-15:3-9:5    -15.518687  -1.005519540  1.000000e+00  1.000000e+00
3-15:4-17:2   -50.016054   0.000000000  1.000000e+00  1.000000e+00
3-15:4-23:2   -50.016054   0.000000000  1.000000e+00  1.000000e+00
3-15:4-4:1    -50.016054   0.000000000  1.000000e+00  1.000000e+00
3-15:4-4:3    -50.016054   0.000000000  1.000000e+00  1.000000e+00
3-15:5-12:2   -50.016054   0.000000000  1.000000e+00  1.000000e+00
3-15:5-24:2   -50.016054   0.000000000  1.000000e+00  1.000000e+00
3-15:5-5:2    -50.016054   0.000000000  1.000000e+00  1.000000e+00
3-15:6-13:2   -50.016054   0.000000000  1.000000e+00  1.000000e+00
3-15:6-19:2   -50.016054   0.000000000  1.000000e+00  1.000000e+00
3-15:6-25:3   -50.016054   0.000000000  1.000000e+00  1.000000e+00
3-15:6-6:2    -50.016054   0.000000000  1.000000e+00  1.000000e+00
3-15:7-27:2   -50.016054   0.000000000  1.000000e+00  1.000000e+00
3-15:7-27:6   -50.016054   0.000000000  1.000000e+00  1.000000e+00
3-19:3-16:5   -50.016054   0.000000000  1.000000e+00  1.000000e+00
3-19:6-13:6   -50.016054   0.000000000  1.000000e+00  1.000000e+00
3-20:1-14:6   -50.016054   0.000000000  1.000000e+00  1.000000e+00
3-20:1-1:3    -50.016054   0.000000000  1.000000e+00  1.000000e+00
3-20:1-1:5    -50.016054   0.000000000  1.000000e+00  1.000000e+00
3-20:1-26:1   -50.016054   0.000000000  1.000000e+00  1.000000e+00
3-20:1-7:1    -50.016054   0.000000000  1.000000e+00  1.000000e+00
3-20:1-7:2    -50.016054   0.000000000  1.000000e+00  1.000000e+00
3-20:1-7:6    -50.016054   0.000000000  1.000000e+00  1.000000e+00
3-20:2-15:1   -50.016054   0.000000000  1.000000e+00  1.000000e+00
3-20:2-21:2   -50.016054   0.000000000  1.000000e+00  1.000000e+00
3-20:2-2:2    -50.016054   0.000000000  1.000000e+00  1.000000e+00
3-20:2-8:1    -50.016054   0.000000000  1.000000e+00  1.000000e+00
3-20:2-8:2    -50.016054   0.000000000  1.000000e+00  1.000000e+00
3-20:3-10:2   -50.016054   0.000000000  1.000000e+00  1.000000e+00
3-20:3-16:1   -50.016054   0.000000000  1.000000e+00  1.000000e+00
3-20:3-3:1    -50.016054   0.000000000  1.000000e+00  1.000000e+00
3-20:3-3:2    -50.016054   0.000000000  1.000000e+00  1.000000e+00
3-20:3-9:2    -50.016054   0.000000000  1.000000e+00  1.000000e+00
3-20:3-9:3    -50.016054   0.000000000  1.000000e+00  1.000000e+00
3-20:4-17:1   -50.016054   0.000000000  1.000000e+00  1.000000e+00
3-20:4-17:2   -50.016054   0.000000000  1.000000e+00  1.000000e+00
3-20:4-17:3   -50.016054   0.000000000  1.000000e+00  1.000000e+00
3-20:4-17:4   -50.016054   0.000000000  1.000000e+00  1.000000e+00
3-20:4-23:3   -50.016054   0.000000000  1.000000e+00  1.000000e+00
3-20:4-23:6   -50.016054   0.000000000  1.000000e+00  1.000000e+00
3-20:4-4:1    -50.016054   0.000000000  1.000000e+00  1.000000e+00
3-20:4-4:2    -50.016054   0.000000000  1.000000e+00  1.000000e+00
3-20:4-4:3    -50.016054   0.000000000  1.000000e+00  1.000000e+00
3-20:4-4:4    -50.016054   0.000000000  1.000000e+00  1.000000e+00
3-20:4-4:5    -50.016054   0.000000000  1.000000e+00  1.000000e+00
3-20:5-12:1   -50.016054   0.000000000  1.000000e+00  1.000000e+00
3-20:5-12:3   -50.016054   0.000000000  1.000000e+00  1.000000e+00
3-20:5-24:2   -50.016054   0.000000000  1.000000e+00  1.000000e+00
3-20:5-24:5   -50.016054   0.000000000  1.000000e+00  1.000000e+00
3-20:5-5:1    -50.016054   0.000000000  1.000000e+00  1.000000e+00
3-20:6-13:2   -50.016054   0.000000000  1.000000e+00  1.000000e+00
3-20:6-19:1   -50.016054   0.000000000  1.000000e+00  1.000000e+00
3-20:6-19:2   -50.016054   0.000000000  1.000000e+00  1.000000e+00
3-20:6-19:5   -50.016054   0.000000000  1.000000e+00  1.000000e+00
3-20:6-25:3   -50.016054   0.000000000  1.000000e+00  1.000000e+00
3-20:6-25:5   -50.016054   0.000000000  1.000000e+00  1.000000e+00
3-20:6-25:6   -50.016054   0.000000000  1.000000e+00  1.000000e+00
3-20:6-6:1    -50.016054   0.000000000  1.000000e+00  1.000000e+00
3-20:6-6:2    -50.016054   0.000000000  1.000000e+00  1.000000e+00
3-20:6-6:3    -50.016054   0.000000000  1.000000e+00  1.000000e+00
3-20:6-6:5    -50.016054   0.000000000  1.000000e+00  1.000000e+00
3-20:7-27:4   -50.016054   0.000000000  1.000000e+00  1.000000e+00
3-20:7-27:5   -50.016054   0.000000000  1.000000e+00  1.000000e+00
3-21:1-14:2   -50.016054   0.000000000  1.000000e+00  1.000000e+00
3-21:1-1:1    -50.016054   0.000000000  1.000000e+00  1.000000e+00
3-21:1-1:2    -50.016054   0.000000000  1.000000e+00  1.000000e+00
3-21:1-20:1   -50.016054   0.000000000  1.000000e+00  1.000000e+00
3-21:1-20:2   -50.016054   0.000000000  1.000000e+00  1.000000e+00
3-21:1-7:1    -50.016054   0.000000000  1.000000e+00  1.000000e+00
3-21:1-7:2    -50.016054   0.000000000  1.000000e+00  1.000000e+00
3-21:2-2:2    -50.016054   0.000000000  1.000000e+00  1.000000e+00
3-21:3-9:2    -50.016054   0.000000000  1.000000e+00  1.000000e+00
3-21:4-4:1    -50.016054   0.000000000  1.000000e+00  1.000000e+00
3-21:4-4:2    -50.016054   0.000000000  1.000000e+00  1.000000e+00
3-21:4-4:3    -50.016054   0.000000000  1.000000e+00  1.000000e+00
3-21:5-5:2    -50.016054   0.000000000  1.000000e+00  1.000000e+00
3-21:6-19:2   -50.016054   0.000000000  1.000000e+00  1.000000e+00
3-21:6-25:2   -50.016054   0.000000000  1.000000e+00  1.000000e+00
3-21:6-6:1    -50.016054   0.000000000  1.000000e+00  1.000000e+00
3-21:6-6:2    -50.016054   0.000000000  1.000000e+00  1.000000e+00
3-21:7-27:1   -50.016054   0.000000000  1.000000e+00  1.000000e+00
3-22:1-1:3    -50.016054   0.000000000  1.000000e+00  1.000000e+00
3-22:1-26:5   -50.016054   0.000000000  1.000000e+00  1.000000e+00
3-22:2-15:6   -50.016054   0.000000000  1.000000e+00  1.000000e+00
3-22:2-21:3   -50.016054   0.000000000  1.000000e+00  1.000000e+00
3-22:2-21:4   -50.016054   0.000000000  1.000000e+00  1.000000e+00
3-22:2-21:6   -50.016054   0.000000000  1.000000e+00  1.000000e+00
3-22:2-2:3    -50.016054   0.000000000  1.000000e+00  1.000000e+00
3-22:3-10:6   -50.016054   0.000000000  1.000000e+00  1.000000e+00
3-22:3-22:3   -50.016054   0.000000000  1.000000e+00  1.000000e+00
3-22:3-22:4   -50.016054   0.000000000  1.000000e+00  1.000000e+00
3-22:3-22:5   -50.016054   0.000000000  1.000000e+00  1.000000e+00
3-22:3-3:4    -50.016054   0.000000000  1.000000e+00  1.000000e+00
3-22:3-3:6    -50.016054   0.000000000  1.000000e+00  1.000000e+00
3-22:6-13:6   -50.016054   0.000000000  1.000000e+00  1.000000e+00
3-22:6-19:4   -50.016054   0.000000000  1.000000e+00  1.000000e+00
3-22:6-6:6    -50.016054   0.000000000  1.000000e+00  1.000000e+00
3-23:1-14:2   -50.016054   0.000000000  1.000000e+00  1.000000e+00
3-23:1-1:2    -50.016054   0.000000000  1.000000e+00  1.000000e+00
3-23:1-20:1   -50.016054   0.000000000  1.000000e+00  1.000000e+00
3-23:1-20:2   -50.016054   0.000000000  1.000000e+00  1.000000e+00
3-23:1-20:6   -50.016054   0.000000000  1.000000e+00  1.000000e+00
3-23:1-7:2    -50.016054   0.000000000  1.000000e+00  1.000000e+00
3-23:2-15:2   -50.016054   0.000000000  1.000000e+00  1.000000e+00
3-23:2-21:2   -50.016054   0.000000000  1.000000e+00  1.000000e+00
3-23:2-2:2    -50.016054   0.000000000  1.000000e+00  1.000000e+00
3-23:4-4:2    -50.016054   0.000000000  1.000000e+00  1.000000e+00
3-23:5-24:2   -50.016054   0.000000000  1.000000e+00  1.000000e+00
3-23:5-5:2    -50.016054   0.000000000  1.000000e+00  1.000000e+00
3-23:6-13:2   -50.016054   0.000000000  1.000000e+00  1.000000e+00
3-23:6-25:2   -50.016054   0.000000000  1.000000e+00  1.000000e+00
3-23:6-6:2    -50.016054   0.000000000  1.000000e+00  1.000000e+00
3-23:7-27:1   -50.016054   0.000000000  1.000000e+00  1.000000e+00
3-23:7-27:2   -50.016054   0.000000000  1.000000e+00  1.000000e+00
3-30-3:1-14:4 -15.518687  -1.005519540  1.000000e+00  1.000000e+00
3-30-3:1-20:3 -50.016054   0.000000000  1.000000e+00  1.000000e+00
3-30-3:2-21:1 -50.016054   0.000000000  1.000000e+00  1.000000e+00
3-30-3:2-21:2 -50.016054   0.000000000  1.000000e+00  1.000000e+00
3-30-3:2-2:1  -50.016054   0.000000000  1.000000e+00  1.000000e+00
3-30-3:2-8:1  -50.016054   0.000000000  1.000000e+00  1.000000e+00
3-30-3:2-8:6  -15.518687  -1.005519540  1.000000e+00  1.000000e+00
3-30-3:3-22:1 -50.016054   0.000000000  1.000000e+00  1.000000e+00
3-30-3:3-3:2  -50.016054   0.000000000  1.000000e+00  1.000000e+00
3-30-3:3-9:1  -50.016054   0.000000000  1.000000e+00  1.000000e+00
3-30-3:4-23:2 -50.016054   0.000000000  1.000000e+00  1.000000e+00
3-30-3:4-23:3 -50.016054   0.000000000  1.000000e+00  1.000000e+00
3-30-3:4-4:1  -50.016054   0.000000000  1.000000e+00  1.000000e+00
3-30-3:5-24:2 -50.016054   0.000000000  1.000000e+00  1.000000e+00
3-30-3:5-5:1  -50.016054   0.000000000  1.000000e+00  1.000000e+00
3-30-3:5-5:2  -50.016054   0.000000000  1.000000e+00  1.000000e+00
3-30-3:5-5:3  -50.016054   0.000000000  1.000000e+00  1.000000e+00
3-30-3:6-19:1 -50.016054   0.000000000  1.000000e+00  1.000000e+00
3-30-3:6-19:3 -50.016054   0.000000000  1.000000e+00  1.000000e+00
3-30-3:6-25:3 -50.016054   0.000000000  1.000000e+00  1.000000e+00
3-30-3:6-6:2  -50.016054   0.000000000  1.000000e+00  1.000000e+00
3-30-3:7-27:3 -50.016054   0.000000000  1.000000e+00  1.000000e+00
3-30-3:7-27:6 -50.016054   0.000000000  1.000000e+00  1.000000e+00
3-30:1-14:2   -50.016054   0.000000000  1.000000e+00  1.000000e+00
3-30:1-1:1    -50.016054   0.000000000  1.000000e+00  1.000000e+00
3-30:1-1:2    -50.016054   0.000000000  1.000000e+00  1.000000e+00
3-30:1-20:3   -50.016054   0.000000000  1.000000e+00  1.000000e+00
3-30:1-7:2    -50.016054   0.000000000  1.000000e+00  1.000000e+00
3-30:2-2:2    -50.016054   0.000000000  1.000000e+00  1.000000e+00
3-30:4-17:3   -15.518687  -1.005519540  1.000000e+00  1.000000e+00
3-30:4-23:2   -50.016054   0.000000000  1.000000e+00  1.000000e+00
3-30:4-4:1    -50.016054   0.000000000  1.000000e+00  1.000000e+00
3-30:4-4:2    -50.016054   0.000000000  1.000000e+00  1.000000e+00
3-30:5-24:2   -50.016054   0.000000000  1.000000e+00  1.000000e+00
3-30:5-5:2    -50.016054   0.000000000  1.000000e+00  1.000000e+00
3-30:6-13:2   -50.016054   0.000000000  1.000000e+00  1.000000e+00
3-30:6-25:3   -50.016054   0.000000000  1.000000e+00  1.000000e+00
3-33:1-14:1   -50.016054   0.000000000  1.000000e+00  1.000000e+00
3-33:1-14:2   -50.016054   0.000000000  1.000000e+00  1.000000e+00
3-33:1-1:1    -50.016054   0.000000000  1.000000e+00  1.000000e+00
3-33:1-20:1   -50.016054   0.000000000  1.000000e+00  1.000000e+00
3-33:1-20:3   -50.016054   0.000000000  1.000000e+00  1.000000e+00
3-33:1-7:1    -50.016054   0.000000000  1.000000e+00  1.000000e+00
3-33:1-7:2    -50.016054   0.000000000  1.000000e+00  1.000000e+00
3-33:2-15:1   -50.016054   0.000000000  1.000000e+00  1.000000e+00
3-33:2-15:2   -50.016054   0.000000000  1.000000e+00  1.000000e+00
3-33:2-21:1   -50.016054   0.000000000  1.000000e+00  1.000000e+00
3-33:2-21:2   -50.016054   0.000000000  1.000000e+00  1.000000e+00
3-33:2-2:2    -50.016054   0.000000000  1.000000e+00  1.000000e+00
3-33:3-16:1   -50.016054   0.000000000  1.000000e+00  1.000000e+00
3-33:3-16:3   -15.518687  -1.005519540  1.000000e+00  1.000000e+00
3-33:3-3:2    -50.016054   0.000000000  1.000000e+00  1.000000e+00
3-33:3-9:2    -50.016054   0.000000000  1.000000e+00  1.000000e+00
3-33:4-17:2   -50.016054   0.000000000  1.000000e+00  1.000000e+00
3-33:4-23:1   -50.016054   0.000000000  1.000000e+00  1.000000e+00
3-33:4-23:2   -50.016054   0.000000000  1.000000e+00  1.000000e+00
3-33:4-4:2    -50.016054   0.000000000  1.000000e+00  1.000000e+00
3-33:4-4:3    -50.016054   0.000000000  1.000000e+00  1.000000e+00
3-33:5-12:2   -50.016054   0.000000000  1.000000e+00  1.000000e+00
3-33:5-24:1   -50.016054   0.000000000  1.000000e+00  1.000000e+00
3-33:5-24:2   -50.016054   0.000000000  1.000000e+00  1.000000e+00
3-33:5-5:1    -50.016054   0.000000000  1.000000e+00  1.000000e+00
3-33:6-13:2   -50.016054   0.000000000  1.000000e+00  1.000000e+00
3-33:6-25:2   -50.016054   0.000000000  1.000000e+00  1.000000e+00
3-33:6-25:3   -50.016054   0.000000000  1.000000e+00  1.000000e+00
3-33:6-6:1    -50.016054   0.000000000  1.000000e+00  1.000000e+00
3-33:7-27:1   -50.016054   0.000000000  1.000000e+00  1.000000e+00
3-33:7-27:2   -50.016054   0.000000000  1.000000e+00  1.000000e+00
3-33:7-27:5   -50.016054   0.000000000  1.000000e+00  1.000000e+00
3-33:7-27:6   -50.016054   0.000000000  1.000000e+00  1.000000e+00
3-35:2-15:5   -50.016054   0.000000000  1.000000e+00  1.000000e+00
3-35:2-21:4   -50.016054   0.000000000  1.000000e+00  1.000000e+00
3-35:2-2:6    -50.016054   0.000000000  1.000000e+00  1.000000e+00
3-35:2-8:4    -50.016054   0.000000000  1.000000e+00  1.000000e+00
3-35:3-10:6   -50.016054   0.000000000  1.000000e+00  1.000000e+00
3-35:3-16:4   -50.016054   0.000000000  1.000000e+00  1.000000e+00
3-35:3-22:4   -50.016054   0.000000000  1.000000e+00  1.000000e+00
3-35:3-3:4    -50.016054   0.000000000  1.000000e+00  1.000000e+00
3-35:3-3:6    -50.016054   0.000000000  1.000000e+00  1.000000e+00
3-35:4-4:4    -50.016054   0.000000000  1.000000e+00  1.000000e+00
3-35:6-13:4   -50.016054   0.000000000  1.000000e+00  1.000000e+00
3-35:6-13:5   -50.016054   0.000000000  1.000000e+00  1.000000e+00
3-35:6-19:4   -50.016054   0.000000000  1.000000e+00  1.000000e+00
3-35:7-27:4   -50.016054   0.000000000  1.000000e+00  1.000000e+00
3-43:1-14:1   -50.016054   0.000000000  1.000000e+00  1.000000e+00
3-43:1-14:3   -15.518687  -1.005519540  1.000000e+00  1.000000e+00
3-43:1-14:6   -50.016054   0.000000000  1.000000e+00  1.000000e+00
3-43:1-1:3    -50.016054   0.000000000  1.000000e+00  1.000000e+00
3-43:1-20:1   -50.016054   0.000000000  1.000000e+00  1.000000e+00
3-43:1-20:3   -50.016054   0.000000000  1.000000e+00  1.000000e+00
3-43:1-20:5   -50.016054   0.000000000  1.000000e+00  1.000000e+00
3-43:1-26:1   -50.016054   0.000000000  1.000000e+00  1.000000e+00
3-43:2-15:1   -50.016054   0.000000000  1.000000e+00  1.000000e+00
3-43:2-21:5   -50.016054   0.000000000  1.000000e+00  1.000000e+00
3-43:2-8:1    -50.016054   0.000000000  1.000000e+00  1.000000e+00
3-43:2-8:2    -50.016054   0.000000000  1.000000e+00  1.000000e+00
3-43:3-22:2   -50.016054   0.000000000  1.000000e+00  1.000000e+00
3-43:3-3:1    -50.016054   0.000000000  1.000000e+00  1.000000e+00
3-43:3-3:2    -50.016054   0.000000000  1.000000e+00  1.000000e+00
3-43:3-9:2    -50.016054   0.000000000  1.000000e+00  1.000000e+00
3-43:3-9:3    -50.016054   0.000000000  1.000000e+00  1.000000e+00
3-43:4-17:2   -50.016054   0.000000000  1.000000e+00  1.000000e+00
3-43:4-17:3   -50.016054   0.000000000  1.000000e+00  1.000000e+00
3-43:4-23:3   -50.016054   0.000000000  1.000000e+00  1.000000e+00
3-43:4-4:6    -50.016054   0.000000000  1.000000e+00  1.000000e+00
3-43:5-12:2   -50.016054   0.000000000  1.000000e+00  1.000000e+00
3-43:5-5:1    -50.016054   0.000000000  1.000000e+00  1.000000e+00
3-43:6-13:3   -50.016054   0.000000000  1.000000e+00  1.000000e+00
3-43:6-25:3   -50.016054   0.000000000  1.000000e+00  1.000000e+00
3-43:6-6:1    -50.016054   0.000000000  1.000000e+00  1.000000e+00
3-43:6-6:2    -50.016054   0.000000000  1.000000e+00  1.000000e+00
3-43:7-27:1   -50.016054   0.000000000  1.000000e+00  1.000000e+00
3-43:7-27:5   -50.016054   0.000000000  1.000000e+00  1.000000e+00
3-43:7-27:6   -50.016054   0.000000000  1.000000e+00  1.000000e+00
3-47:2-2:6    -50.016054   0.000000000  1.000000e+00  1.000000e+00
3-47:3-22:5   -50.016054   0.000000000  1.000000e+00  1.000000e+00
3-48:1-14:1   -50.016054   0.000000000  1.000000e+00  1.000000e+00
3-48:1-20:1   -50.016054   0.000000000  1.000000e+00  1.000000e+00
3-48:1-20:6   -50.016054   0.000000000  1.000000e+00  1.000000e+00
3-48:1-26:2   -50.016054   0.000000000  1.000000e+00  1.000000e+00
3-48:1-7:1    -50.016054   0.000000000  1.000000e+00  1.000000e+00
3-48:1-7:2    -50.016054   0.000000000  1.000000e+00  1.000000e+00
3-48:2-15:1   -50.016054   0.000000000  1.000000e+00  1.000000e+00
3-48:2-15:2   -50.016054   0.000000000  1.000000e+00  1.000000e+00
3-48:2-21:2   -50.016054   0.000000000  1.000000e+00  1.000000e+00
3-48:2-2:2    -50.016054   0.000000000  1.000000e+00  1.000000e+00
3-48:3-16:2   -50.016054   0.000000000  1.000000e+00  1.000000e+00
3-48:4-17:2   -50.016054   0.000000000  1.000000e+00  1.000000e+00
3-48:4-23:2   -50.016054   0.000000000  1.000000e+00  1.000000e+00
3-48:4-4:2    -50.016054   0.000000000  1.000000e+00  1.000000e+00
3-48:5-12:1   -50.016054   0.000000000  1.000000e+00  1.000000e+00
3-48:5-12:2   -50.016054   0.000000000  1.000000e+00  1.000000e+00
3-48:5-24:1   -50.016054   0.000000000  1.000000e+00  1.000000e+00
3-48:5-24:2   -50.016054   0.000000000  1.000000e+00  1.000000e+00
3-48:5-5:1    -50.016054   0.000000000  1.000000e+00  1.000000e+00
3-48:5-5:2    -50.016054   0.000000000  1.000000e+00  1.000000e+00
3-48:6-25:2   -50.016054   0.000000000  1.000000e+00  1.000000e+00
3-48:6-6:1    -50.016054   0.000000000  1.000000e+00  1.000000e+00
3-48:6-6:2    -50.016054   0.000000000  1.000000e+00  1.000000e+00
3-48:7-27:2   -50.016054   0.000000000  1.000000e+00  1.000000e+00
3-49:1-14:3   -50.016054   0.000000000  1.000000e+00  1.000000e+00
3-49:1-14:5   -50.016054   0.000000000  1.000000e+00  1.000000e+00
3-49:1-20:1   -50.016054   0.000000000  1.000000e+00  1.000000e+00
3-49:1-20:3   -50.016054   0.000000000  1.000000e+00  1.000000e+00
3-49:1-20:4   -50.016054   0.000000000  1.000000e+00  1.000000e+00
3-49:1-20:5   -50.016054   0.000000000  1.000000e+00  1.000000e+00
3-49:1-20:6   -50.016054   0.000000000  1.000000e+00  1.000000e+00
3-49:1-26:1   -50.016054   0.000000000  1.000000e+00  1.000000e+00
3-49:1-7:5    -50.016054   0.000000000  1.000000e+00  1.000000e+00
3-49:2-15:2   -50.016054   0.000000000  1.000000e+00  1.000000e+00
3-49:2-15:3   -50.016054   0.000000000  1.000000e+00  1.000000e+00
3-49:2-21:5   -50.016054   0.000000000  1.000000e+00  1.000000e+00
3-49:2-2:2    -50.016054   0.000000000  1.000000e+00  1.000000e+00
3-49:2-8:1    -50.016054   0.000000000  1.000000e+00  1.000000e+00
3-49:2-8:2    -50.016054   0.000000000  1.000000e+00  1.000000e+00
3-49:2-8:3    -50.016054   0.000000000  1.000000e+00  1.000000e+00
3-49:3-10:1   -50.016054   0.000000000  1.000000e+00  1.000000e+00
3-49:3-10:2   -50.016054   0.000000000  1.000000e+00  1.000000e+00
3-49:3-16:1   -50.016054   0.000000000  1.000000e+00  1.000000e+00
3-49:3-16:2   -50.016054   0.000000000  1.000000e+00  1.000000e+00
3-49:3-22:2   -50.016054   0.000000000  1.000000e+00  1.000000e+00
3-49:3-9:3    -50.016054   0.000000000  1.000000e+00  1.000000e+00
3-49:4-17:1   -50.016054   0.000000000  1.000000e+00  1.000000e+00
3-49:4-17:2   -50.016054   0.000000000  1.000000e+00  1.000000e+00
3-49:4-17:3   -50.016054   0.000000000  1.000000e+00  1.000000e+00
3-49:4-23:1   -50.016054   0.000000000  1.000000e+00  1.000000e+00
3-49:4-23:3   -50.016054   0.000000000  1.000000e+00  1.000000e+00
3-49:4-4:2    -50.016054   0.000000000  1.000000e+00  1.000000e+00
3-49:4-4:3    -50.016054   0.000000000  1.000000e+00  1.000000e+00
3-49:4-4:5    -50.016054   0.000000000  1.000000e+00  1.000000e+00
3-49:5-12:1   -50.016054   0.000000000  1.000000e+00  1.000000e+00
3-49:5-24:3   -50.016054   0.000000000  1.000000e+00  1.000000e+00
3-49:5-24:5   -50.016054   0.000000000  1.000000e+00  1.000000e+00
3-49:5-24:6   -50.016054   0.000000000  1.000000e+00  1.000000e+00
3-49:5-5:2    -50.016054   0.000000000  1.000000e+00  1.000000e+00
3-49:6-13:2   -50.016054   0.000000000  1.000000e+00  1.000000e+00
3-49:6-19:1   -50.016054   0.000000000  1.000000e+00  1.000000e+00
3-49:6-19:2   -50.016054   0.000000000  1.000000e+00  1.000000e+00
3-49:6-19:3   -50.016054   0.000000000  1.000000e+00  1.000000e+00
3-49:6-25:2   -50.016054   0.000000000  1.000000e+00  1.000000e+00
3-49:6-25:5   -50.016054   0.000000000  1.000000e+00  1.000000e+00
3-49:7-27:1   -50.016054   0.000000000  1.000000e+00  1.000000e+00
3-49:7-27:3   -50.016054   0.000000000  1.000000e+00  1.000000e+00
3-49:7-27:6   -50.016054   0.000000000  1.000000e+00  1.000000e+00
3-52:2-15:3   -50.016054   0.000000000  1.000000e+00  1.000000e+00
3-52:3-10:4   -50.016054   0.000000000  1.000000e+00  1.000000e+00
3-52:3-10:6   -50.016054   0.000000000  1.000000e+00  1.000000e+00
3-52:3-16:6   -50.016054   0.000000000  1.000000e+00  1.000000e+00
3-52:3-22:4   -50.016054   0.000000000  1.000000e+00  1.000000e+00
3-52:3-3:6    -50.016054   0.000000000  1.000000e+00  1.000000e+00
3-52:4-4:6    -50.016054   0.000000000  1.000000e+00  1.000000e+00
3-52:6-13:3   -50.016054   0.000000000  1.000000e+00  1.000000e+00
3-52:6-19:4   -50.016054   0.000000000  1.000000e+00  1.000000e+00
3-53:1-1:1    -50.016054   0.000000000  1.000000e+00  1.000000e+00
3-53:1-1:3    -50.016054   0.000000000  1.000000e+00  1.000000e+00
3-53:1-20:2   -50.016054   0.000000000  1.000000e+00  1.000000e+00
3-53:1-20:3   -50.016054   0.000000000  1.000000e+00  1.000000e+00
3-53:1-20:6   -50.016054   0.000000000  1.000000e+00  1.000000e+00
3-53:1-7:1    -50.016054   0.000000000  1.000000e+00  1.000000e+00
3-53:1-7:2    -50.016054   0.000000000  1.000000e+00  1.000000e+00
3-53:2-15:2   -50.016054   0.000000000  1.000000e+00  1.000000e+00
3-53:2-2:2    -50.016054   0.000000000  1.000000e+00  1.000000e+00
3-53:3-22:2   -50.016054   0.000000000  1.000000e+00  1.000000e+00
3-53:3-3:2    -50.016054   0.000000000  1.000000e+00  1.000000e+00
3-53:4-17:2   -50.016054   0.000000000  1.000000e+00  1.000000e+00
3-53:4-17:3   -50.016054   0.000000000  1.000000e+00  1.000000e+00
3-53:4-23:2   -50.016054   0.000000000  1.000000e+00  1.000000e+00
3-53:4-4:1    -50.016054   0.000000000  1.000000e+00  1.000000e+00
3-53:4-4:2    -50.016054   0.000000000  1.000000e+00  1.000000e+00
3-53:5-12:3   -50.016054   0.000000000  1.000000e+00  1.000000e+00
3-53:5-5:2    -50.016054   0.000000000  1.000000e+00  1.000000e+00
3-53:5-5:3    -50.016054   0.000000000  1.000000e+00  1.000000e+00
3-53:6-19:2   -50.016054   0.000000000  1.000000e+00  1.000000e+00
3-53:6-25:1   -50.016054   0.000000000  1.000000e+00  1.000000e+00
3-53:6-6:1    -50.016054   0.000000000  1.000000e+00  1.000000e+00
3-53:7-27:1   -50.016054   0.000000000  1.000000e+00  1.000000e+00
3-53:7-27:2   -50.016054   0.000000000  1.000000e+00  1.000000e+00
3-53:7-27:3   -50.016054   0.000000000  1.000000e+00  1.000000e+00
3-62:3-3:4    -50.016054   0.000000000  1.000000e+00  1.000000e+00
3-64:1-14:3   -50.016054   0.000000000  1.000000e+00  1.000000e+00
3-64:1-1:1    -50.016054   0.000000000  1.000000e+00  1.000000e+00
3-64:1-1:2    -50.016054   0.000000000  1.000000e+00  1.000000e+00
3-64:1-1:3    -50.016054   0.000000000  1.000000e+00  1.000000e+00
3-64:1-20:1   -50.016054   0.000000000  1.000000e+00  1.000000e+00
3-64:1-20:3   -50.016054   0.000000000  1.000000e+00  1.000000e+00
3-64:1-20:5   -50.016054   0.000000000  1.000000e+00  1.000000e+00
3-64:1-20:6   -50.016054   0.000000000  1.000000e+00  1.000000e+00
3-64:1-7:1    -50.016054   0.000000000  1.000000e+00  1.000000e+00
3-64:1-7:2    -50.016054   0.000000000  1.000000e+00  1.000000e+00
3-64:1-7:3    -50.016054   0.000000000  1.000000e+00  1.000000e+00
3-64:1-7:5    -50.016054   0.000000000  1.000000e+00  1.000000e+00
3-64:1-7:6    -50.016054   0.000000000  1.000000e+00  1.000000e+00
3-64:2-15:2   -50.016054   0.000000000  1.000000e+00  1.000000e+00
3-64:2-21:1   -50.016054   0.000000000  1.000000e+00  1.000000e+00
3-64:2-21:2   -50.016054   0.000000000  1.000000e+00  1.000000e+00
3-64:2-2:1    -50.016054   0.000000000  1.000000e+00  1.000000e+00
3-64:2-2:2    -50.016054   0.000000000  1.000000e+00  1.000000e+00
3-64:2-8:2    -50.016054   0.000000000  1.000000e+00  1.000000e+00
3-64:3-10:2   -50.016054   0.000000000  1.000000e+00  1.000000e+00
3-64:3-16:1   -50.016054   0.000000000  1.000000e+00  1.000000e+00
3-64:3-16:2   -50.016054   0.000000000  1.000000e+00  1.000000e+00
3-64:3-22:2   -50.016054   0.000000000  1.000000e+00  1.000000e+00
3-64:3-3:1    -50.016054   0.000000000  1.000000e+00  1.000000e+00
3-64:3-3:2    -50.016054   0.000000000  1.000000e+00  1.000000e+00
3-64:4-17:3   -50.016054   0.000000000  1.000000e+00  1.000000e+00
3-64:4-23:3   -50.016054   0.000000000  1.000000e+00  1.000000e+00
3-64:4-4:1    -50.016054   0.000000000  1.000000e+00  1.000000e+00
3-64:4-4:2    -50.016054   0.000000000  1.000000e+00  1.000000e+00
3-64:4-4:5    -50.016054   0.000000000  1.000000e+00  1.000000e+00
3-64:5-12:1   -50.016054   0.000000000  1.000000e+00  1.000000e+00
3-64:5-12:2   -50.016054   0.000000000  1.000000e+00  1.000000e+00
3-64:5-24:1   -50.016054   0.000000000  1.000000e+00  1.000000e+00
3-64:5-24:2   -50.016054   0.000000000  1.000000e+00  1.000000e+00
3-64:5-24:3   -50.016054   0.000000000  1.000000e+00  1.000000e+00
3-64:5-5:1    -50.016054   0.000000000  1.000000e+00  1.000000e+00
3-64:5-5:2    -50.016054   0.000000000  1.000000e+00  1.000000e+00
3-64:6-13:1   -50.016054   0.000000000  1.000000e+00  1.000000e+00
3-64:6-13:2   -50.016054   0.000000000  1.000000e+00  1.000000e+00
3-64:6-13:3   -50.016054   0.000000000  1.000000e+00  1.000000e+00
3-64:6-19:2   -50.016054   0.000000000  1.000000e+00  1.000000e+00
3-64:6-25:1   -50.016054   0.000000000  1.000000e+00  1.000000e+00
3-64:6-25:2   -50.016054   0.000000000  1.000000e+00  1.000000e+00
3-64:6-25:5   -50.016054   0.000000000  1.000000e+00  1.000000e+00
3-64:6-6:2    -50.016054   0.000000000  1.000000e+00  1.000000e+00
3-64:6-6:3    -50.016054   0.000000000  1.000000e+00  1.000000e+00
3-64:7-27:2   -50.016054   0.000000000  1.000000e+00  1.000000e+00
3-64:7-27:3   -50.016054   0.000000000  1.000000e+00  1.000000e+00
3-64:7-27:4   -50.016054   0.000000000  1.000000e+00  1.000000e+00
3-64:7-27:5   -50.016054   0.000000000  1.000000e+00  1.000000e+00
3-64:7-27:6   -50.016054   0.000000000  1.000000e+00  1.000000e+00
3-66:1-14:2   -50.016054   0.000000000  1.000000e+00  1.000000e+00
3-66:1-1:1    -50.016054   0.000000000  1.000000e+00  1.000000e+00
3-66:1-1:2    -50.016054   0.000000000  1.000000e+00  1.000000e+00
3-66:1-1:3    -50.016054   0.000000000  1.000000e+00  1.000000e+00
3-66:1-20:6   -50.016054   0.000000000  1.000000e+00  1.000000e+00
3-66:1-7:1    -50.016054   0.000000000  1.000000e+00  1.000000e+00
3-66:2-21:2   -50.016054   0.000000000  1.000000e+00  1.000000e+00
3-66:2-2:2    -50.016054   0.000000000  1.000000e+00  1.000000e+00
3-66:2-8:2    -50.016054   0.000000000  1.000000e+00  1.000000e+00
3-66:3-16:1   -50.016054   0.000000000  1.000000e+00  1.000000e+00
3-66:3-3:2    -50.016054   0.000000000  1.000000e+00  1.000000e+00
3-66:3-3:3    -50.016054   0.000000000  1.000000e+00  1.000000e+00
3-66:3-9:1    -50.016054   0.000000000  1.000000e+00  1.000000e+00
3-66:4-17:3   -50.016054   0.000000000  1.000000e+00  1.000000e+00
3-66:4-23:3   -50.016054   0.000000000  1.000000e+00  1.000000e+00
3-66:4-4:2    -50.016054   0.000000000  1.000000e+00  1.000000e+00
3-66:5-24:1   -50.016054   0.000000000  1.000000e+00  1.000000e+00
3-66:5-24:2   -50.016054   0.000000000  1.000000e+00  1.000000e+00
3-66:5-24:6   -15.518687  -1.005519540  1.000000e+00  1.000000e+00
3-66:6-13:2   -50.016054   0.000000000  1.000000e+00  1.000000e+00
3-66:6-19:2   -50.016054   0.000000000  1.000000e+00  1.000000e+00
3-66:6-25:2   -50.016054   0.000000000  1.000000e+00  1.000000e+00
3-66:7-27:2   -50.016054   0.000000000  1.000000e+00  1.000000e+00
3-66:7-27:3   -50.016054   0.000000000  1.000000e+00  1.000000e+00
3-71:1-14:2   -50.016054   0.000000000  1.000000e+00  1.000000e+00
3-71:1-26:4   -50.016054   0.000000000  1.000000e+00  1.000000e+00
3-71:1-7:4    -50.016054   0.000000000  1.000000e+00  1.000000e+00
3-71:1-7:6    -50.016054   0.000000000  1.000000e+00  1.000000e+00
3-71:2-15:5   -50.016054   0.000000000  1.000000e+00  1.000000e+00
3-71:2-15:6   -50.016054   0.000000000  1.000000e+00  1.000000e+00
3-71:2-21:3   -50.016054   0.000000000  1.000000e+00  1.000000e+00
3-71:2-21:6   -50.016054   0.000000000  1.000000e+00  1.000000e+00
3-71:2-2:1    -50.016054   0.000000000  1.000000e+00  1.000000e+00
3-71:2-2:4    -50.016054   0.000000000  1.000000e+00  1.000000e+00
3-71:2-8:3    -50.016054   0.000000000  1.000000e+00  1.000000e+00
3-71:2-8:4    -50.016054   0.000000000  1.000000e+00  1.000000e+00
3-71:2-8:6    -50.016054   0.000000000  1.000000e+00  1.000000e+00
3-71:3-10:5   -50.016054   0.000000000  1.000000e+00  1.000000e+00
3-71:3-10:6   -50.016054   0.000000000  1.000000e+00  1.000000e+00
3-71:3-16:3   -50.016054   0.000000000  1.000000e+00  1.000000e+00
3-71:3-16:6   -50.016054   0.000000000  1.000000e+00  1.000000e+00
3-71:3-22:3   -50.016054   0.000000000  1.000000e+00  1.000000e+00
3-71:3-22:4   -50.016054   0.000000000  1.000000e+00  1.000000e+00
3-71:3-3:3    -50.016054   0.000000000  1.000000e+00  1.000000e+00
3-71:3-3:4    -50.016054   0.000000000  1.000000e+00  1.000000e+00
3-71:3-3:6    -50.016054   0.000000000  1.000000e+00  1.000000e+00
3-71:3-9:5    -50.016054   0.000000000  1.000000e+00  1.000000e+00
3-71:3-9:6    -50.016054   0.000000000  1.000000e+00  1.000000e+00
3-71:4-17:5   -50.016054   0.000000000  1.000000e+00  1.000000e+00
3-71:4-23:5   -50.016054   0.000000000  1.000000e+00  1.000000e+00
3-71:4-23:6   -50.016054   0.000000000  1.000000e+00  1.000000e+00
3-71:4-4:4    -50.016054   0.000000000  1.000000e+00  1.000000e+00
3-71:4-4:5    -50.016054   0.000000000  1.000000e+00  1.000000e+00
3-71:4-4:6    -50.016054   0.000000000  1.000000e+00  1.000000e+00
3-71:5-12:5   -50.016054   0.000000000  1.000000e+00  1.000000e+00
3-71:5-24:4   -50.016054   0.000000000  1.000000e+00  1.000000e+00
3-71:5-24:5   -50.016054   0.000000000  1.000000e+00  1.000000e+00
3-71:5-5:4    -50.016054   0.000000000  1.000000e+00  1.000000e+00
3-71:6-13:3   -50.016054   0.000000000  1.000000e+00  1.000000e+00
3-71:6-13:6   -50.016054   0.000000000  1.000000e+00  1.000000e+00
3-71:6-19:1   -50.016054   0.000000000  1.000000e+00  1.000000e+00
3-71:6-19:4   -50.016054   0.000000000  1.000000e+00  1.000000e+00
3-71:6-19:5   -50.016054   0.000000000  1.000000e+00  1.000000e+00
3-71:6-19:6   -50.016054   0.000000000  1.000000e+00  1.000000e+00
3-71:6-25:4   -50.016054   0.000000000  1.000000e+00  1.000000e+00
3-71:6-6:6    -50.016054   0.000000000  1.000000e+00  1.000000e+00
3-72:1-14:1   -50.016054   0.000000000  1.000000e+00  1.000000e+00
3-72:1-14:2   -50.016054   0.000000000  1.000000e+00  1.000000e+00
3-72:1-1:2    -50.016054   0.000000000  1.000000e+00  1.000000e+00
3-72:1-1:3    -50.016054   0.000000000  1.000000e+00  1.000000e+00
3-72:1-20:4   -50.016054   0.000000000  1.000000e+00  1.000000e+00
3-72:1-20:5   -50.016054   0.000000000  1.000000e+00  1.000000e+00
3-72:1-26:2   -50.016054   0.000000000  1.000000e+00  1.000000e+00
3-72:1-7:1    -50.016054   0.000000000  1.000000e+00  1.000000e+00
3-72:1-7:3    -50.016054   0.000000000  1.000000e+00  1.000000e+00
3-72:2-15:1   -50.016054   0.000000000  1.000000e+00  1.000000e+00
3-72:2-21:1   -50.016054   0.000000000  1.000000e+00  1.000000e+00
3-72:2-21:2   -50.016054   0.000000000  1.000000e+00  1.000000e+00
3-72:2-21:5   -50.016054   0.000000000  1.000000e+00  1.000000e+00
3-72:2-2:3    -50.016054   0.000000000  1.000000e+00  1.000000e+00
3-72:2-2:5    -15.518687  -1.005519540  1.000000e+00  1.000000e+00
3-72:2-8:2    -50.016054   0.000000000  1.000000e+00  1.000000e+00
3-72:2-8:6    -50.016054   0.000000000  1.000000e+00  1.000000e+00
3-72:3-10:1   -50.016054   0.000000000  1.000000e+00  1.000000e+00
3-72:3-10:2   -50.016054   0.000000000  1.000000e+00  1.000000e+00
3-72:3-16:1   -50.016054   0.000000000  1.000000e+00  1.000000e+00
3-72:3-16:3   -50.016054   0.000000000  1.000000e+00  1.000000e+00
3-72:3-22:2   -50.016054   0.000000000  1.000000e+00  1.000000e+00
3-72:3-3:1    -50.016054   0.000000000  1.000000e+00  1.000000e+00
3-72:3-3:2    -50.016054   0.000000000  1.000000e+00  1.000000e+00
3-72:3-9:1    -50.016054   0.000000000  1.000000e+00  1.000000e+00
3-72:3-9:3    -50.016054   0.000000000  1.000000e+00  1.000000e+00
3-72:4-17:2   -50.016054   0.000000000  1.000000e+00  1.000000e+00
3-72:4-17:3   -50.016054   0.000000000  1.000000e+00  1.000000e+00
3-72:4-17:4   -15.518687  -1.005519540  1.000000e+00  1.000000e+00
3-72:4-23:1   -50.016054   0.000000000  1.000000e+00  1.000000e+00
3-72:4-4:1    -50.016054   0.000000000  1.000000e+00  1.000000e+00
3-72:4-4:2    -50.016054   0.000000000  1.000000e+00  1.000000e+00
3-72:4-4:5    -50.016054   0.000000000  1.000000e+00  1.000000e+00
3-72:5-12:1   -50.016054   0.000000000  1.000000e+00  1.000000e+00
3-72:5-24:5   -50.016054   0.000000000  1.000000e+00  1.000000e+00
3-72:5-5:1    -50.016054   0.000000000  1.000000e+00  1.000000e+00
3-72:5-5:2    -50.016054   0.000000000  1.000000e+00  1.000000e+00
3-72:6-19:1   -50.016054   0.000000000  1.000000e+00  1.000000e+00
3-72:6-19:2   -50.016054   0.000000000  1.000000e+00  1.000000e+00
3-72:6-19:3   -50.016054   0.000000000  1.000000e+00  1.000000e+00
3-72:6-25:1   -50.016054   0.000000000  1.000000e+00  1.000000e+00
3-72:6-25:3   -50.016054   0.000000000  1.000000e+00  1.000000e+00
3-72:6-25:6   -50.016054   0.000000000  1.000000e+00  1.000000e+00
3-72:6-6:1    -50.016054   0.000000000  1.000000e+00  1.000000e+00
3-73:1-14:6   -50.016054   0.000000000  1.000000e+00  1.000000e+00
3-73:1-1:1    -50.016054   0.000000000  1.000000e+00  1.000000e+00
3-73:1-1:2    -50.016054   0.000000000  1.000000e+00  1.000000e+00
3-73:1-1:3    -50.016054   0.000000000  1.000000e+00  1.000000e+00
3-73:1-20:4   -50.016054   0.000000000  1.000000e+00  1.000000e+00
3-73:1-20:5   -50.016054   0.000000000  1.000000e+00  1.000000e+00
3-73:1-26:2   -50.016054   0.000000000  1.000000e+00  1.000000e+00
3-73:1-26:3   -50.016054   0.000000000  1.000000e+00  1.000000e+00
3-73:1-7:4    -50.016054   0.000000000  1.000000e+00  1.000000e+00
3-73:1-7:5    -50.016054   0.000000000  1.000000e+00  1.000000e+00
3-73:1-7:6    -50.016054   0.000000000  1.000000e+00  1.000000e+00
3-73:2-21:1   -50.016054   0.000000000  1.000000e+00  1.000000e+00
3-73:2-21:5   -50.016054   0.000000000  1.000000e+00  1.000000e+00
3-73:2-2:1    -50.016054   0.000000000  1.000000e+00  1.000000e+00
3-73:2-8:1    -50.016054   0.000000000  1.000000e+00  1.000000e+00
3-73:2-8:3    -50.016054   0.000000000  1.000000e+00  1.000000e+00
3-73:2-8:6    -50.016054   0.000000000  1.000000e+00  1.000000e+00
3-73:3-10:2   -50.016054   0.000000000  1.000000e+00  1.000000e+00
3-73:3-16:1   -50.016054   0.000000000  1.000000e+00  1.000000e+00
3-73:3-22:1   -50.016054   0.000000000  1.000000e+00  1.000000e+00
3-73:3-22:2   -50.016054   0.000000000  1.000000e+00  1.000000e+00
3-73:3-3:1    -50.016054   0.000000000  1.000000e+00  1.000000e+00
3-73:3-9:3    -50.016054   0.000000000  1.000000e+00  1.000000e+00
3-73:4-17:1   -50.016054   0.000000000  1.000000e+00  1.000000e+00
3-73:4-17:3   -50.016054   0.000000000  1.000000e+00  1.000000e+00
3-73:4-17:6   -50.016054   0.000000000  1.000000e+00  1.000000e+00
3-73:4-23:1   -50.016054   0.000000000  1.000000e+00  1.000000e+00
3-73:4-23:6   -50.016054   0.000000000  1.000000e+00  1.000000e+00
3-73:4-4:1    -50.016054   0.000000000  1.000000e+00  1.000000e+00
3-73:4-4:3    -50.016054   0.000000000  1.000000e+00  1.000000e+00
3-73:4-4:5    -50.016054   0.000000000  1.000000e+00  1.000000e+00
3-73:5-12:1   -50.016054   0.000000000  1.000000e+00  1.000000e+00
3-73:5-5:1    -50.016054   0.000000000  1.000000e+00  1.000000e+00
3-73:5-5:2    -50.016054   0.000000000  1.000000e+00  1.000000e+00
3-73:5-5:3    -50.016054   0.000000000  1.000000e+00  1.000000e+00
3-73:5-5:5    -50.016054   0.000000000  1.000000e+00  1.000000e+00
3-73:6-13:2   -50.016054   0.000000000  1.000000e+00  1.000000e+00
3-73:6-19:1   -50.016054   0.000000000  1.000000e+00  1.000000e+00
3-73:6-19:2   -50.016054   0.000000000  1.000000e+00  1.000000e+00
3-73:6-25:3   -50.016054   0.000000000  1.000000e+00  1.000000e+00
3-73:6-25:6   -50.016054   0.000000000  1.000000e+00  1.000000e+00
3-73:6-6:3    -50.016054   0.000000000  1.000000e+00  1.000000e+00
3-73:7-27:3   -50.016054   0.000000000  1.000000e+00  1.000000e+00
3-73:7-27:4   -50.016054   0.000000000  1.000000e+00  1.000000e+00
3-73:7-27:5   -50.016054   0.000000000  1.000000e+00  1.000000e+00
3-74:1-20:1   -50.016054   0.000000000  1.000000e+00  1.000000e+00
3-74:1-26:2   -50.016054   0.000000000  1.000000e+00  1.000000e+00
3-74:1-7:1    -50.016054   0.000000000  1.000000e+00  1.000000e+00
3-74:1-7:2    -50.016054   0.000000000  1.000000e+00  1.000000e+00
3-74:2-21:2   -50.016054   0.000000000  1.000000e+00  1.000000e+00
3-74:2-2:2    -50.016054   0.000000000  1.000000e+00  1.000000e+00
3-74:2-8:2    -50.016054   0.000000000  1.000000e+00  1.000000e+00
3-74:3-16:2   -50.016054   0.000000000  1.000000e+00  1.000000e+00
3-74:3-3:2    -50.016054   0.000000000  1.000000e+00  1.000000e+00
3-74:4-17:2   -50.016054   0.000000000  1.000000e+00  1.000000e+00
3-74:4-23:2   -50.016054   0.000000000  1.000000e+00  1.000000e+00
3-74:4-4:2    -50.016054   0.000000000  1.000000e+00  1.000000e+00
3-74:5-5:2    -50.016054   0.000000000  1.000000e+00  1.000000e+00
3-74:6-25:1   -50.016054   0.000000000  1.000000e+00  1.000000e+00
3-74:7-27:1   -50.016054   0.000000000  1.000000e+00  1.000000e+00
3-7:1-14:2    -50.016054   0.000000000  1.000000e+00  1.000000e+00
3-7:1-1:2     -50.016054   0.000000000  1.000000e+00  1.000000e+00
3-7:1-20:6    -50.016054   0.000000000  1.000000e+00  1.000000e+00
3-7:3-10:1    -15.518687  -1.005519540  1.000000e+00  1.000000e+00
3-7:3-16:2    -50.016054   0.000000000  1.000000e+00  1.000000e+00
3-7:3-9:2     -50.016054   0.000000000  1.000000e+00  1.000000e+00
3-7:4-17:2    -50.016054   0.000000000  1.000000e+00  1.000000e+00
3-7:4-4:1     -50.016054   0.000000000  1.000000e+00  1.000000e+00
3-7:4-4:2     -50.016054   0.000000000  1.000000e+00  1.000000e+00
3-7:6-6:2     -50.016054   0.000000000  1.000000e+00  1.000000e+00
3-7:7-27:2    -50.016054   0.000000000  1.000000e+00  1.000000e+00
3-9:1-14:4    -15.518687  -1.005519540  1.000000e+00  1.000000e+00
3-9:1-1:1     -50.016054   0.000000000  1.000000e+00  1.000000e+00
3-9:1-1:2     -50.016054   0.000000000  1.000000e+00  1.000000e+00
3-9:1-20:1    -50.016054   0.000000000  1.000000e+00  1.000000e+00
3-9:1-20:3    -50.016054   0.000000000  1.000000e+00  1.000000e+00
3-9:1-20:4    -50.016054   0.000000000  1.000000e+00  1.000000e+00
3-9:1-20:6    -50.016054   0.000000000  1.000000e+00  1.000000e+00
3-9:2-15:2    -50.016054   0.000000000  1.000000e+00  1.000000e+00
3-9:2-21:1    -50.016054   0.000000000  1.000000e+00  1.000000e+00
3-9:2-21:2    -50.016054   0.000000000  1.000000e+00  1.000000e+00
3-9:2-2:2     -50.016054   0.000000000  1.000000e+00  1.000000e+00
3-9:2-8:2     -50.016054   0.000000000  1.000000e+00  1.000000e+00
3-9:3-16:1    -50.016054   0.000000000  1.000000e+00  1.000000e+00
3-9:3-3:1     -50.016054   0.000000000  1.000000e+00  1.000000e+00
3-9:3-3:2     -50.016054   0.000000000  1.000000e+00  1.000000e+00
3-9:4-23:1    -50.016054   0.000000000  1.000000e+00  1.000000e+00
3-9:4-23:2    -50.016054   0.000000000  1.000000e+00  1.000000e+00
3-9:4-4:1     -50.016054   0.000000000  1.000000e+00  1.000000e+00
3-9:4-4:2     -50.016054   0.000000000  1.000000e+00  1.000000e+00
3-9:5-12:1    -50.016054   0.000000000  1.000000e+00  1.000000e+00
3-9:5-12:2    -50.016054   0.000000000  1.000000e+00  1.000000e+00
3-9:5-24:1    -50.016054   0.000000000  1.000000e+00  1.000000e+00
3-9:5-24:2    -50.016054   0.000000000  1.000000e+00  1.000000e+00
3-9:5-5:1     -50.016054   0.000000000  1.000000e+00  1.000000e+00
3-9:6-13:2    -50.016054   0.000000000  1.000000e+00  1.000000e+00
3-9:6-19:2    -50.016054   0.000000000  1.000000e+00  1.000000e+00
3-9:6-25:3    -50.016054   0.000000000  1.000000e+00  1.000000e+00
3-9:6-6:1     -50.016054   0.000000000  1.000000e+00  1.000000e+00
3-9:6-6:2     -50.016054   0.000000000  1.000000e+00  1.000000e+00
3-9:7-27:1    -50.016054   0.000000000  1.000000e+00  1.000000e+00
3-9:7-27:2    -50.016054   0.000000000  1.000000e+00  1.000000e+00
3-9:7-27:3    -50.016054   0.000000000  1.000000e+00  1.000000e+00
3-d:2-2:3     -50.016054   0.000000000  1.000000e+00  1.000000e+00
3-d:2-2:5     -50.016054   0.000000000  1.000000e+00  1.000000e+00
3-d:3-10:4    -50.016054   0.000000000  1.000000e+00  1.000000e+00
3-d:3-16:6    -50.016054   0.000000000  1.000000e+00  1.000000e+00
3-d:3-3:3     -50.016054   0.000000000  1.000000e+00  1.000000e+00
3-d:3-3:4     -50.016054   0.000000000  1.000000e+00  1.000000e+00
3-d:5-24:4    -50.016054   0.000000000  1.000000e+00  1.000000e+00
3-d:6-13:5    -50.016054   0.000000000  1.000000e+00  1.000000e+00
3-h:1-14:3    -50.016054   0.000000000  1.000000e+00  1.000000e+00
3-h:1-14:5    -50.016054   0.000000000  1.000000e+00  1.000000e+00
3-h:1-14:6    -50.016054   0.000000000  1.000000e+00  1.000000e+00
3-h:1-1:1     -50.016054   0.000000000  1.000000e+00  1.000000e+00
3-h:1-1:2     -50.016054   0.000000000  1.000000e+00  1.000000e+00
3-h:1-1:3     -50.016054   0.000000000  1.000000e+00  1.000000e+00
3-h:1-1:4     -50.016054   0.000000000  1.000000e+00  1.000000e+00
3-h:1-1:5     -50.016054   0.000000000  1.000000e+00  1.000000e+00
3-h:1-20:4    -50.016054   0.000000000  1.000000e+00  1.000000e+00
3-h:1-20:6    -50.016054   0.000000000  1.000000e+00  1.000000e+00
3-h:1-26:2    -50.016054   0.000000000  1.000000e+00  1.000000e+00
3-h:1-26:3    -50.016054   0.000000000  1.000000e+00  1.000000e+00
3-h:1-7:2     -50.016054   0.000000000  1.000000e+00  1.000000e+00
3-h:1-7:4     -50.016054   0.000000000  1.000000e+00  1.000000e+00
3-h:1-7:5     -50.016054   0.000000000  1.000000e+00  1.000000e+00
3-h:2-15:2    -50.016054   0.000000000  1.000000e+00  1.000000e+00
3-h:2-21:1    -50.016054   0.000000000  1.000000e+00  1.000000e+00
3-h:2-21:3    -50.016054   0.000000000  1.000000e+00  1.000000e+00
3-h:2-2:1     -50.016054   0.000000000  1.000000e+00  1.000000e+00
3-h:2-2:2     -50.016054   0.000000000  1.000000e+00  1.000000e+00
3-h:2-2:3     -50.016054   0.000000000  1.000000e+00  1.000000e+00
3-h:3-10:3    -50.016054   0.000000000  1.000000e+00  1.000000e+00
3-h:3-16:1    -50.016054   0.000000000  1.000000e+00  1.000000e+00
3-h:3-16:2    -50.016054   0.000000000  1.000000e+00  1.000000e+00
3-h:3-16:3    -50.016054   0.000000000  1.000000e+00  1.000000e+00
3-h:3-16:5    -50.016054   0.000000000  1.000000e+00  1.000000e+00
3-h:3-22:1    -50.016054   0.000000000  1.000000e+00  1.000000e+00
3-h:3-3:1     -50.016054   0.000000000  1.000000e+00  1.000000e+00
3-h:3-3:3     -50.016054   0.000000000  1.000000e+00  1.000000e+00
3-h:3-9:2     -50.016054   0.000000000  1.000000e+00  1.000000e+00
3-h:3-9:5     -50.016054   0.000000000  1.000000e+00  1.000000e+00
3-h:4-17:1    -50.016054   0.000000000  1.000000e+00  1.000000e+00
3-h:4-17:3    -50.016054   0.000000000  1.000000e+00  1.000000e+00
3-h:4-17:5    -50.016054   0.000000000  1.000000e+00  1.000000e+00
3-h:4-23:2    -50.016054   0.000000000  1.000000e+00  1.000000e+00
3-h:4-23:3    -50.016054   0.000000000  1.000000e+00  1.000000e+00
3-h:4-4:1     -50.016054   0.000000000  1.000000e+00  1.000000e+00
3-h:4-4:5     -50.016054   0.000000000  1.000000e+00  1.000000e+00
3-h:4-4:6     -50.016054   0.000000000  1.000000e+00  1.000000e+00
3-h:5-12:1    -50.016054   0.000000000  1.000000e+00  1.000000e+00
3-h:5-12:2    -50.016054   0.000000000  1.000000e+00  1.000000e+00
3-h:5-12:3    -50.016054   0.000000000  1.000000e+00  1.000000e+00
3-h:5-12:6    -50.016054   0.000000000  1.000000e+00  1.000000e+00
3-h:5-24:1    -50.016054   0.000000000  1.000000e+00  1.000000e+00
3-h:5-24:3    -50.016054   0.000000000  1.000000e+00  1.000000e+00
3-h:5-24:5    -50.016054   0.000000000  1.000000e+00  1.000000e+00
3-h:5-5:3     -50.016054   0.000000000  1.000000e+00  1.000000e+00
3-h:5-5:6     -50.016054   0.000000000  1.000000e+00  1.000000e+00
3-h:6-13:2    -50.016054   0.000000000  1.000000e+00  1.000000e+00
3-h:6-13:3    -50.016054   0.000000000  1.000000e+00  1.000000e+00
3-h:6-19:1    -50.016054   0.000000000  1.000000e+00  1.000000e+00
3-h:6-19:2    -50.016054   0.000000000  1.000000e+00  1.000000e+00
3-h:6-19:3    -50.016054   0.000000000  1.000000e+00  1.000000e+00
3-h:6-25:3    -50.016054   0.000000000  1.000000e+00  1.000000e+00
3-h:6-25:5    -50.016054   0.000000000  1.000000e+00  1.000000e+00
3-h:6-25:6    -50.016054   0.000000000  1.000000e+00  1.000000e+00
3-h:6-6:1     -50.016054   0.000000000  1.000000e+00  1.000000e+00
3-h:6-6:2     -50.016054   0.000000000  1.000000e+00  1.000000e+00
3-h:6-6:5     -50.016054   0.000000000  1.000000e+00  1.000000e+00
3-h:6-6:6     -50.016054   0.000000000  1.000000e+00  1.000000e+00
3-h:7-27:2    -50.016054   0.000000000  1.000000e+00  1.000000e+00
3-h:7-27:3    -50.016054   0.000000000  1.000000e+00  1.000000e+00
3-h:7-27:4    -50.016054   0.000000000  1.000000e+00  1.000000e+00
3-h:7-27:5    -50.016054   0.000000000  1.000000e+00  1.000000e+00
4-28:1-14:4   -50.016054   0.000000000  1.000000e+00  1.000000e+00
4-28:1-14:5   -50.016054   0.000000000  1.000000e+00  1.000000e+00
4-28:1-14:6   -50.016054   0.000000000  1.000000e+00  1.000000e+00
4-28:1-1:4    -50.016054   0.000000000  1.000000e+00  1.000000e+00
4-28:1-1:5    -50.016054   0.000000000  1.000000e+00  1.000000e+00
4-28:1-26:3   -50.016054   0.000000000  1.000000e+00  1.000000e+00
4-28:1-26:4   -50.016054   0.000000000  1.000000e+00  1.000000e+00
4-28:1-7:4    -50.016054   0.000000000  1.000000e+00  1.000000e+00
4-28:1-7:5    -50.016054   0.000000000  1.000000e+00  1.000000e+00
4-28:2-15:1   -50.016054   0.000000000  1.000000e+00  1.000000e+00
4-28:2-15:4   -50.016054   0.000000000  1.000000e+00  1.000000e+00
4-28:2-15:6   -50.016054   0.000000000  1.000000e+00  1.000000e+00
4-28:2-2:1    -50.016054   0.000000000  1.000000e+00  1.000000e+00
4-28:2-2:3    -50.016054   0.000000000  1.000000e+00  1.000000e+00
4-28:2-2:6    -50.016054   0.000000000  1.000000e+00  1.000000e+00
4-28:2-8:1    -50.016054   0.000000000  1.000000e+00  1.000000e+00
4-28:2-8:3    -50.016054   0.000000000  1.000000e+00  1.000000e+00
4-28:3-10:1   -50.016054   0.000000000  1.000000e+00  1.000000e+00
4-28:3-16:2   -50.016054   0.000000000  1.000000e+00  1.000000e+00
4-28:3-16:4   -50.016054   0.000000000  1.000000e+00  1.000000e+00
4-28:3-16:5   -50.016054   0.000000000  1.000000e+00  1.000000e+00
4-28:3-22:3   -50.016054   0.000000000  1.000000e+00  1.000000e+00
4-28:3-3:1    -50.016054   0.000000000  1.000000e+00  1.000000e+00
4-28:3-3:3    -50.016054   0.000000000  1.000000e+00  1.000000e+00
4-28:3-3:4    -50.016054   0.000000000  1.000000e+00  1.000000e+00
4-28:3-3:6    -50.016054   0.000000000  1.000000e+00  1.000000e+00
4-28:3-9:6    -50.016054   0.000000000  1.000000e+00  1.000000e+00
4-28:4-17:3   -50.016054   0.000000000  1.000000e+00  1.000000e+00
4-28:4-17:4   -50.016054   0.000000000  1.000000e+00  1.000000e+00
4-28:4-17:5   -50.016054   0.000000000  1.000000e+00  1.000000e+00
4-28:4-23:3   -50.016054   0.000000000  1.000000e+00  1.000000e+00
4-28:4-23:5   -50.016054   0.000000000  1.000000e+00  1.000000e+00
4-28:4-4:3    -50.016054   0.000000000  1.000000e+00  1.000000e+00
4-28:4-4:4    -50.016054   0.000000000  1.000000e+00  1.000000e+00
4-28:4-4:5    -50.016054   0.000000000  1.000000e+00  1.000000e+00
4-28:4-4:6    -50.016054   0.000000000  1.000000e+00  1.000000e+00
4-28:5-12:3   -50.016054   0.000000000  1.000000e+00  1.000000e+00
4-28:5-12:6   -50.016054   0.000000000  1.000000e+00  1.000000e+00
4-28:5-24:1   -50.016054   0.000000000  1.000000e+00  1.000000e+00
4-28:5-24:2   -50.016054   0.000000000  1.000000e+00  1.000000e+00
4-28:5-24:6   -50.016054   0.000000000  1.000000e+00  1.000000e+00
4-28:5-5:1    -50.016054   0.000000000  1.000000e+00  1.000000e+00
4-28:5-5:4    -50.016054   0.000000000  1.000000e+00  1.000000e+00
4-28:5-5:5    -50.016054   0.000000000  1.000000e+00  1.000000e+00
4-28:6-13:2   -50.016054   0.000000000  1.000000e+00  1.000000e+00
4-28:6-13:3   -50.016054   0.000000000  1.000000e+00  1.000000e+00
4-28:6-13:4   -50.016054   0.000000000  1.000000e+00  1.000000e+00
4-28:6-13:5   -50.016054   0.000000000  1.000000e+00  1.000000e+00
4-28:6-19:1   -50.016054   0.000000000  1.000000e+00  1.000000e+00
4-28:6-19:3   -50.016054   0.000000000  1.000000e+00  1.000000e+00
4-28:6-19:5   -50.016054   0.000000000  1.000000e+00  1.000000e+00
4-28:6-25:4   -50.016054   0.000000000  1.000000e+00  1.000000e+00
4-28:6-6:3    -50.016054   0.000000000  1.000000e+00  1.000000e+00
4-28:6-6:5    -50.016054   0.000000000  1.000000e+00  1.000000e+00
4-28:6-6:6    -50.016054   0.000000000  1.000000e+00  1.000000e+00
4-28:7-27:4   -50.016054   0.000000000  1.000000e+00  1.000000e+00
4-28:7-27:5   -50.016054   0.000000000  1.000000e+00  1.000000e+00
4-30-2:1-14:3 -50.016054   0.000000000  1.000000e+00  1.000000e+00
4-30-2:1-14:6 -50.016054   0.000000000  1.000000e+00  1.000000e+00
4-30-2:1-1:1  -50.016054   0.000000000  1.000000e+00  1.000000e+00
4-30-2:1-1:2  -50.016054   0.000000000  1.000000e+00  1.000000e+00
4-30-2:1-1:6  -50.016054   0.000000000  1.000000e+00  1.000000e+00
4-30-2:1-20:6 -50.016054   0.000000000  1.000000e+00  1.000000e+00
4-30-2:1-26:2 -50.016054   0.000000000  1.000000e+00  1.000000e+00
4-30-2:1-26:3 -50.016054   0.000000000  1.000000e+00  1.000000e+00
4-30-2:1-7:3  -50.016054   0.000000000  1.000000e+00  1.000000e+00
4-30-2:2-15:1 -50.016054   0.000000000  1.000000e+00  1.000000e+00
4-30-2:2-15:2 -50.016054   0.000000000  1.000000e+00  1.000000e+00
4-30-2:2-21:1 -50.016054   0.000000000  1.000000e+00  1.000000e+00
4-30-2:2-21:3 -50.016054   0.000000000  1.000000e+00  1.000000e+00
4-30-2:2-2:1  -50.016054   0.000000000  1.000000e+00  1.000000e+00
4-30-2:2-2:2  -50.016054   0.000000000  1.000000e+00  1.000000e+00
4-30-2:2-2:6  -15.518687  -1.005519540  1.000000e+00  1.000000e+00
4-30-2:3-10:2 -50.016054   0.000000000  1.000000e+00  1.000000e+00
4-30-2:3-16:1 -50.016054   0.000000000  1.000000e+00  1.000000e+00
4-30-2:3-16:2 -50.016054   0.000000000  1.000000e+00  1.000000e+00
4-30-2:3-16:3 -50.016054   0.000000000  1.000000e+00  1.000000e+00
4-30-2:3-22:2 -50.016054   0.000000000  1.000000e+00  1.000000e+00
4-30-2:3-3:1  -50.016054   0.000000000  1.000000e+00  1.000000e+00
4-30-2:3-3:2  -50.016054   0.000000000  1.000000e+00  1.000000e+00
4-30-2:3-9:1  -50.016054   0.000000000  1.000000e+00  1.000000e+00
4-30-2:4-17:2 -50.016054   0.000000000  1.000000e+00  1.000000e+00
4-30-2:4-23:1 -50.016054   0.000000000  1.000000e+00  1.000000e+00
4-30-2:4-4:2  -50.016054   0.000000000  1.000000e+00  1.000000e+00
4-30-2:4-4:3  -50.016054   0.000000000  1.000000e+00  1.000000e+00
4-30-2:4-4:6  -50.016054   0.000000000  1.000000e+00  1.000000e+00
4-30-2:5-12:3 -50.016054   0.000000000  1.000000e+00  1.000000e+00
4-30-2:5-24:1 -50.016054   0.000000000  1.000000e+00  1.000000e+00
4-30-2:5-24:2 -50.016054   0.000000000  1.000000e+00  1.000000e+00
4-30-2:5-24:3 -50.016054   0.000000000  1.000000e+00  1.000000e+00
4-30-2:5-5:3  -50.016054   0.000000000  1.000000e+00  1.000000e+00
4-30-2:6-13:2 -50.016054   0.000000000  1.000000e+00  1.000000e+00
4-30-2:6-19:1 -50.016054   0.000000000  1.000000e+00  1.000000e+00
4-30-2:6-19:2 -50.016054   0.000000000  1.000000e+00  1.000000e+00
4-30-2:6-19:3 -50.016054   0.000000000  1.000000e+00  1.000000e+00
4-30-2:6-25:1 -50.016054   0.000000000  1.000000e+00  1.000000e+00
4-30-2:6-25:3 -50.016054   0.000000000  1.000000e+00  1.000000e+00
4-30-2:6-25:6 -50.016054   0.000000000  1.000000e+00  1.000000e+00
4-30-2:6-6:1  -50.016054   0.000000000  1.000000e+00  1.000000e+00
4-30-2:6-6:2  -50.016054   0.000000000  1.000000e+00  1.000000e+00
4-30-2:6-6:3  -50.016054   0.000000000  1.000000e+00  1.000000e+00
4-30-2:7-27:3 -50.016054   0.000000000  1.000000e+00  1.000000e+00
4-30-2:7-27:5 -50.016054   0.000000000  1.000000e+00  1.000000e+00
4-30-4:1-1:2  -50.016054   0.000000000  1.000000e+00  1.000000e+00
4-30-4:1-1:6  -15.518687  -1.005519540  1.000000e+00  1.000000e+00
4-30-4:1-20:2 -50.016054   0.000000000  1.000000e+00  1.000000e+00
4-30-4:1-20:3 -50.016054   0.000000000  1.000000e+00  1.000000e+00
4-30-4:1-20:5 -50.016054   0.000000000  1.000000e+00  1.000000e+00
4-30-4:1-7:3  -50.016054   0.000000000  1.000000e+00  1.000000e+00
4-30-4:2-15:1 -50.016054   0.000000000  1.000000e+00  1.000000e+00
4-30-4:2-21:1 -50.016054   0.000000000  1.000000e+00  1.000000e+00
4-30-4:2-8:3  -50.016054   0.000000000  1.000000e+00  1.000000e+00
4-30-4:3-16:2 -50.016054   0.000000000  1.000000e+00  1.000000e+00
4-30-4:3-3:2  -50.016054   0.000000000  1.000000e+00  1.000000e+00
4-30-4:3-9:2  -50.016054   0.000000000  1.000000e+00  1.000000e+00
4-30-4:3-9:3  -50.016054   0.000000000  1.000000e+00  1.000000e+00
4-30-4:4-17:1 -50.016054   0.000000000  1.000000e+00  1.000000e+00
4-30-4:4-17:2 -50.016054   0.000000000  1.000000e+00  1.000000e+00
4-30-4:4-4:3  -50.016054   0.000000000  1.000000e+00  1.000000e+00
4-30-4:4-4:5  -50.016054   0.000000000  1.000000e+00  1.000000e+00
4-30-4:5-12:1 -50.016054   0.000000000  1.000000e+00  1.000000e+00
4-30-4:5-12:2 -50.016054   0.000000000  1.000000e+00  1.000000e+00
4-30-4:5-24:2 -50.016054   0.000000000  1.000000e+00  1.000000e+00
4-30-4:5-5:2  -50.016054   0.000000000  1.000000e+00  1.000000e+00
4-30-4:5-5:3  -50.016054   0.000000000  1.000000e+00  1.000000e+00
4-30-4:6-19:2 -50.016054   0.000000000  1.000000e+00  1.000000e+00
4-30-4:6-25:1 -50.016054   0.000000000  1.000000e+00  1.000000e+00
4-30-4:6-25:5 -50.016054   0.000000000  1.000000e+00  1.000000e+00
4-30-4:7-27:1 -50.016054   0.000000000  1.000000e+00  1.000000e+00
4-30-4:7-27:2 -50.016054   0.000000000  1.000000e+00  1.000000e+00
4-30-4:7-27:3 -50.016054   0.000000000  1.000000e+00  1.000000e+00
4-30-4:7-27:6 -50.016054   0.000000000  1.000000e+00  1.000000e+00
4-31:1-14:2   -50.016054   0.000000000  1.000000e+00  1.000000e+00
4-31:1-20:2   -50.016054   0.000000000  1.000000e+00  1.000000e+00
4-31:1-20:3   -50.016054   0.000000000  1.000000e+00  1.000000e+00
4-31:1-20:6   -50.016054   0.000000000  1.000000e+00  1.000000e+00
4-31:1-26:2   -50.016054   0.000000000  1.000000e+00  1.000000e+00
4-31:1-7:3    -50.016054   0.000000000  1.000000e+00  1.000000e+00
4-31:1-7:6    -50.016054   0.000000000  1.000000e+00  1.000000e+00
4-31:2-21:2   -50.016054   0.000000000  1.000000e+00  1.000000e+00
4-31:2-2:2    -50.016054   0.000000000  1.000000e+00  1.000000e+00
4-31:3-16:2   -50.016054   0.000000000  1.000000e+00  1.000000e+00
4-31:3-22:2   -50.016054   0.000000000  1.000000e+00  1.000000e+00
4-31:3-3:1    -50.016054   0.000000000  1.000000e+00  1.000000e+00
4-31:3-3:2    -50.016054   0.000000000  1.000000e+00  1.000000e+00
4-31:3-9:2    -50.016054   0.000000000  1.000000e+00  1.000000e+00
4-31:4-17:2   -50.016054   0.000000000  1.000000e+00  1.000000e+00
4-31:4-23:1   -50.016054   0.000000000  1.000000e+00  1.000000e+00
4-31:4-23:2   -50.016054   0.000000000  1.000000e+00  1.000000e+00
4-31:4-4:1    -50.016054   0.000000000  1.000000e+00  1.000000e+00
4-31:4-4:2    -50.016054   0.000000000  1.000000e+00  1.000000e+00
4-31:4-4:3    -50.016054   0.000000000  1.000000e+00  1.000000e+00
4-31:5-12:1   -50.016054   0.000000000  1.000000e+00  1.000000e+00
4-31:5-24:6   -15.518687  -1.005519540  1.000000e+00  1.000000e+00
4-31:5-5:2    -50.016054   0.000000000  1.000000e+00  1.000000e+00
4-31:6-13:2   -50.016054   0.000000000  1.000000e+00  1.000000e+00
4-31:6-19:2   -50.016054   0.000000000  1.000000e+00  1.000000e+00
4-31:6-19:3   -50.016054   0.000000000  1.000000e+00  1.000000e+00
4-31:6-25:1   -50.016054   0.000000000  1.000000e+00  1.000000e+00
4-31:6-25:2   -50.016054   0.000000000  1.000000e+00  1.000000e+00
4-31:6-6:2    -50.016054   0.000000000  1.000000e+00  1.000000e+00
4-31:7-27:1   -50.016054   0.000000000  1.000000e+00  1.000000e+00
4-31:7-27:2   -50.016054   0.000000000  1.000000e+00  1.000000e+00
4-34:1-14:2   -50.016054   0.000000000  1.000000e+00  1.000000e+00
4-34:1-1:2    -50.016054   0.000000000  1.000000e+00  1.000000e+00
4-34:1-20:3   -50.016054   0.000000000  1.000000e+00  1.000000e+00
4-34:1-26:2   -50.016054   0.000000000  1.000000e+00  1.000000e+00
4-34:1-7:1    -50.016054   0.000000000  1.000000e+00  1.000000e+00
4-34:1-7:2    -50.016054   0.000000000  1.000000e+00  1.000000e+00
4-34:1-7:3    -50.016054   0.000000000  1.000000e+00  1.000000e+00
4-34:3-3:2    -50.016054   0.000000000  1.000000e+00  1.000000e+00
4-34:3-9:2    -50.016054   0.000000000  1.000000e+00  1.000000e+00
4-34:4-17:2   -50.016054   0.000000000  1.000000e+00  1.000000e+00
4-34:4-23:2   -50.016054   0.000000000  1.000000e+00  1.000000e+00
4-34:4-4:1    -50.016054   0.000000000  1.000000e+00  1.000000e+00
4-34:4-4:2    -50.016054   0.000000000  1.000000e+00  1.000000e+00
4-34:4-4:3    -50.016054   0.000000000  1.000000e+00  1.000000e+00
4-34:5-24:2   -50.016054   0.000000000  1.000000e+00  1.000000e+00
4-34:5-5:2    -50.016054   0.000000000  1.000000e+00  1.000000e+00
4-34:6-19:2   -50.016054   0.000000000  1.000000e+00  1.000000e+00
4-34:6-25:2   -50.016054   0.000000000  1.000000e+00  1.000000e+00
4-34:6-25:3   -50.016054   0.000000000  1.000000e+00  1.000000e+00
4-34:6-6:2    -50.016054   0.000000000  1.000000e+00  1.000000e+00
4-34:7-27:1   -50.016054   0.000000000  1.000000e+00  1.000000e+00
4-34:7-27:3   -50.016054   0.000000000  1.000000e+00  1.000000e+00
4-39:1-14:2   -50.016054   0.000000000  1.000000e+00  1.000000e+00
4-39:1-20:2   -50.016054   0.000000000  1.000000e+00  1.000000e+00
4-39:1-20:6   -50.016054   0.000000000  1.000000e+00  1.000000e+00
4-39:1-7:3    -50.016054   0.000000000  1.000000e+00  1.000000e+00
4-39:2-2:2    -50.016054   0.000000000  1.000000e+00  1.000000e+00
4-39:3-16:2   -50.016054   0.000000000  1.000000e+00  1.000000e+00
4-39:4-17:2   -50.016054   0.000000000  1.000000e+00  1.000000e+00
4-39:4-23:2   -50.016054   0.000000000  1.000000e+00  1.000000e+00
4-39:4-4:1    -50.016054   0.000000000  1.000000e+00  1.000000e+00
4-39:4-4:2    -50.016054   0.000000000  1.000000e+00  1.000000e+00
4-39:5-12:2   -50.016054   0.000000000  1.000000e+00  1.000000e+00
4-39:5-24:2   -50.016054   0.000000000  1.000000e+00  1.000000e+00
4-39:5-5:1    -50.016054   0.000000000  1.000000e+00  1.000000e+00
4-39:5-5:2    -50.016054   0.000000000  1.000000e+00  1.000000e+00
4-39:6-13:2   -50.016054   0.000000000  1.000000e+00  1.000000e+00
4-39:6-25:2   -50.016054   0.000000000  1.000000e+00  1.000000e+00
4-39:7-27:1   -50.016054   0.000000000  1.000000e+00  1.000000e+00
4-39:7-27:2   -50.016054   0.000000000  1.000000e+00  1.000000e+00
4-39:7-27:3   -50.016054   0.000000000  1.000000e+00  1.000000e+00
4-4:1-14:3    -50.016054   0.000000000  1.000000e+00  1.000000e+00
4-4:1-1:2     -50.016054   0.000000000  1.000000e+00  1.000000e+00
4-4:1-20:2    -50.016054   0.000000000  1.000000e+00  1.000000e+00
4-4:1-20:5    -50.016054   0.000000000  1.000000e+00  1.000000e+00
4-4:1-26:2    -50.016054   0.000000000  1.000000e+00  1.000000e+00
4-4:1-7:1     -50.016054   0.000000000  1.000000e+00  1.000000e+00
4-4:2-15:1    -50.016054   0.000000000  1.000000e+00  1.000000e+00
4-4:2-15:2    -50.016054   0.000000000  1.000000e+00  1.000000e+00
4-4:2-2:2     -50.016054   0.000000000  1.000000e+00  1.000000e+00
4-4:3-10:2    -50.016054   0.000000000  1.000000e+00  1.000000e+00
4-4:3-16:2    -50.016054   0.000000000  1.000000e+00  1.000000e+00
4-4:3-22:2    -50.016054   0.000000000  1.000000e+00  1.000000e+00
4-4:3-3:1     -50.016054   0.000000000  1.000000e+00  1.000000e+00
4-4:3-9:2     -50.016054   0.000000000  1.000000e+00  1.000000e+00
4-4:4-17:2    -50.016054   0.000000000  1.000000e+00  1.000000e+00
4-4:4-4:2     -50.016054   0.000000000  1.000000e+00  1.000000e+00
4-4:4-4:3     -50.016054   0.000000000  1.000000e+00  1.000000e+00
4-4:5-12:1    -50.016054   0.000000000  1.000000e+00  1.000000e+00
4-4:5-12:2    -50.016054   0.000000000  1.000000e+00  1.000000e+00
4-4:5-12:3    -50.016054   0.000000000  1.000000e+00  1.000000e+00
4-4:5-24:2    -50.016054   0.000000000  1.000000e+00  1.000000e+00
4-4:5-24:3    -50.016054   0.000000000  1.000000e+00  1.000000e+00
4-4:5-5:1     -50.016054   0.000000000  1.000000e+00  1.000000e+00
4-4:5-5:2     -50.016054   0.000000000  1.000000e+00  1.000000e+00
4-4:6-13:2    -50.016054   0.000000000  1.000000e+00  1.000000e+00
4-4:6-25:1    -50.016054   0.000000000  1.000000e+00  1.000000e+00
4-4:6-25:2    -50.016054   0.000000000  1.000000e+00  1.000000e+00
4-4:6-25:3    -50.016054   0.000000000  1.000000e+00  1.000000e+00
4-4:6-6:2     -50.016054   0.000000000  1.000000e+00  1.000000e+00
4-4:7-27:1    -50.016054   0.000000000  1.000000e+00  1.000000e+00
4-4:7-27:2    -50.016054   0.000000000  1.000000e+00  1.000000e+00
4-4:7-27:3    -50.016054   0.000000000  1.000000e+00  1.000000e+00
4-55:1-14:5   -50.016054   0.000000000  1.000000e+00  1.000000e+00
4-55:1-1:4    -50.016054   0.000000000  1.000000e+00  1.000000e+00
4-55:1-1:5    -50.016054   0.000000000  1.000000e+00  1.000000e+00
4-55:1-26:5   -50.016054   0.000000000  1.000000e+00  1.000000e+00
4-55:1-7:6    -50.016054   0.000000000  1.000000e+00  1.000000e+00
4-55:2-15:1   -50.016054   0.000000000  1.000000e+00  1.000000e+00
4-55:2-15:4   -50.016054   0.000000000  1.000000e+00  1.000000e+00
4-55:2-15:5   -50.016054   0.000000000  1.000000e+00  1.000000e+00
4-55:2-21:4   -50.016054   0.000000000  1.000000e+00  1.000000e+00
4-55:2-21:6   -50.016054   0.000000000  1.000000e+00  1.000000e+00
4-55:3-16:5   -50.016054   0.000000000  1.000000e+00  1.000000e+00
4-55:3-22:6   -50.016054   0.000000000  1.000000e+00  1.000000e+00
4-55:3-3:4    -50.016054   0.000000000  1.000000e+00  1.000000e+00
4-55:3-3:5    -50.016054   0.000000000  1.000000e+00  1.000000e+00
4-55:3-3:6    -50.016054   0.000000000  1.000000e+00  1.000000e+00
4-55:3-9:4    -50.016054   0.000000000  1.000000e+00  1.000000e+00
4-55:4-17:6   -50.016054   0.000000000  1.000000e+00  1.000000e+00
4-55:4-23:4   -50.016054   0.000000000  1.000000e+00  1.000000e+00
4-55:4-23:6   -50.016054   0.000000000  1.000000e+00  1.000000e+00
4-55:4-4:4    -50.016054   0.000000000  1.000000e+00  1.000000e+00
4-55:5-24:4   -50.016054   0.000000000  1.000000e+00  1.000000e+00
4-55:5-24:5   -50.016054   0.000000000  1.000000e+00  1.000000e+00
4-55:5-24:6   -50.016054   0.000000000  1.000000e+00  1.000000e+00
4-55:5-5:4    -50.016054   0.000000000  1.000000e+00  1.000000e+00
4-55:5-5:5    -50.016054   0.000000000  1.000000e+00  1.000000e+00
4-55:6-13:4   -50.016054   0.000000000  1.000000e+00  1.000000e+00
4-55:6-13:6   -50.016054   0.000000000  1.000000e+00  1.000000e+00
4-55:6-19:5   -50.016054   0.000000000  1.000000e+00  1.000000e+00
4-55:6-6:3    -50.016054   0.000000000  1.000000e+00  1.000000e+00
4-55:6-6:6    -50.016054   0.000000000  1.000000e+00  1.000000e+00
4-59:1-14:2   -50.016054   0.000000000  1.000000e+00  1.000000e+00
4-59:1-20:1   -50.016054   0.000000000  1.000000e+00  1.000000e+00
4-59:1-20:2   -50.016054   0.000000000  1.000000e+00  1.000000e+00
4-59:1-26:2   -50.016054   0.000000000  1.000000e+00  1.000000e+00
4-59:1-7:3    -50.016054   0.000000000  1.000000e+00  1.000000e+00
4-59:2-2:2    -50.016054   0.000000000  1.000000e+00  1.000000e+00
4-59:4-23:2   -50.016054   0.000000000  1.000000e+00  1.000000e+00
4-59:4-4:2    -50.016054   0.000000000  1.000000e+00  1.000000e+00
4-59:6-25:1   -50.016054   0.000000000  1.000000e+00  1.000000e+00
4-59:6-25:2   -50.016054   0.000000000  1.000000e+00  1.000000e+00
4-59:6-6:2    -50.016054   0.000000000  1.000000e+00  1.000000e+00
4-59:7-27:1   -50.016054   0.000000000  1.000000e+00  1.000000e+00
4-59:7-27:2   -50.016054   0.000000000  1.000000e+00  1.000000e+00
4-61:1-14:1   -50.016054   0.000000000  1.000000e+00  1.000000e+00
4-61:1-14:2   -50.016054   0.000000000  1.000000e+00  1.000000e+00
4-61:1-1:2    -50.016054   0.000000000  1.000000e+00  1.000000e+00
4-61:1-20:1   -50.016054   0.000000000  1.000000e+00  1.000000e+00
4-61:1-20:2   -50.016054   0.000000000  1.000000e+00  1.000000e+00
[truncated: 83,283 more chars]
