# Supplementary material for: Tissue-Specific Expressed Antibody Variable Gene Repertoires
Source: PLoS One. 2014 Jun 23;9(6):e100839. doi: 10.1371/journal.pone.0100839 (PMC4067404; doi:10.1371/journal.pone.0100839)
Supplement: File S1 — Suppl Info_PB_vs_Bone_marrow.csv.txt. Suppl Info_PB_vs_Lung.csv.txt. Suppl Info_PB_vs_Lymph_node.csv.txt. Suppl Info_PB_vs_Small_intestine.csv.txt. Suppl Info_PB_vs_Spleen.csv.txt. Suppl Info_PB_vs_Stomach.csv.txt. Suppl Info_PB_vs_Thymus.csv.txt. Suppl Info_PB_vs_Tonsil.csv.txt. (ZIP) [file pone.0100839.s002.zip › TSrep_supplement/Suppl Info_PB_vs_Thymus.csv.txt]

Warning message:
In function (object, tol = 1e-06, rowsum.filter = 5)  :
  There is no replication.  Setting common dispersion to 0.
Comparison of groups:  Thymus - Peripheral.Blood 
Comparison of groups:  Thymus - Peripheral.Blood 
                 logConc         logFC        PValue           FDR
4-59:6-19:5    -7.354409  4.078932e+00  0.000000e+00  0.000000e+00
4-39:3-10:5    -7.844523  2.136231e+00 2.581251e-150 9.302827e-147
6-1:3-3:4      -9.297991  2.978235e+00 2.327201e-107 5.591487e-104
2-5:6-6:4      -9.005744  2.619487e+00 1.124494e-101  2.026338e-98
6-1:6-6:4      -8.653328  2.267561e+00  8.281329e-97  1.193836e-93
1-58:5-12:1   -29.520681  4.099075e+01  3.833382e-80  4.605170e-77
1-18:3-22:4    -8.954689 -2.197267e+00  3.097443e-78  3.189482e-75
2-5:4-4:4      -9.461696  2.428761e+00  1.600156e-64  1.441741e-61
1-2:5-12:5    -11.380768  4.626462e+00  9.666352e-64  7.741674e-61
4-59:6-19:4    -7.182366  1.091696e+00  1.528666e-63  1.101862e-60
2-5:2-8:3     -13.180426  7.671001e+00  2.321553e-63  1.521250e-60
5-51:3-16:4   -10.040988  2.902754e+00  1.722913e-61  1.034896e-58
3-21:3-16:4    -9.756653  2.563987e+00  1.197038e-58  6.637113e-56
1-2:3-16:5    -11.440294  4.507410e+00  1.332973e-58  6.862908e-56
4-59:4-17:4    -8.386856 -1.517894e+00  4.828691e-55  2.320347e-52
2-5:3-22:4     -7.791967  1.218501e+00  5.014874e-52  2.259201e-49
3-23:1-14:4    -9.756128 -2.324531e+00  1.429364e-50  6.060504e-48
6-1:2-21:4    -10.313804  2.833442e+00  1.093635e-48  4.379400e-46
2-5:6-19:4     -7.346365  9.942683e-01  1.441782e-47  5.469664e-45
1-18:4-17:4    -9.062075  1.797139e+00  5.483485e-47  1.976248e-44
1-2:6-6:4      -9.743446  2.245467e+00  8.793377e-46  3.018222e-43
3-23:3-10:6    -9.749697 -2.138321e+00  4.297579e-43  1.408043e-40
2-5:3-3:4      -8.293145  1.302639e+00  2.801062e-42  8.778286e-40
2-5:3-3:5      -9.775591  2.181178e+00  3.560811e-42  1.069430e-39
1-18:6-19:4    -8.826174 -1.499653e+00  4.264387e-40  1.229508e-37
1-24:6-13:4   -11.199985  3.456957e+00  1.766579e-39  4.897501e-37
7-4-1:3-10:4  -13.221997 -6.177427e+00  1.175494e-38  3.138135e-36
2-5:3-16:1    -12.674679 -5.272064e+00  5.505538e-38  1.417283e-35
5-51:5-5:6    -11.408431 -3.464709e+00  2.118100e-37  5.264575e-35
5-a:3-22:3    -11.804909  4.082186e+00  7.344918e-37  1.764739e-34
4-59:3-10:6    -9.458955 -1.771943e+00  1.712080e-36  3.980863e-34
7-4-1:3-22:4  -30.125311 -3.978149e+01  3.009266e-36  6.778371e-34
1-2:3-22:4     -8.916047  1.484655e+00  7.966517e-36  1.740081e-33
1-18:3-9:4     -9.835497 -1.998959e+00  1.832598e-35  3.885107e-33
1-69:3-16:5   -11.066710  3.113799e+00  2.644908e-35  5.446998e-33
7-4-1:6-13:4  -13.806196 -7.009029e+00  1.925930e-34  3.856140e-32
1-24:6-13:5   -11.516870  3.597234e+00  2.815403e-34  5.484709e-32
2-5:3-16:4     -8.695092  1.339567e+00  3.557680e-34  6.748358e-32
1-24:6-6:4    -11.455976  3.505192e+00  4.484119e-34  8.287572e-32
5-51:6-13:6    -9.765984 -1.889628e+00  1.640359e-33  2.955926e-31
4-39:1-7:4     -9.680156 -1.805268e+00  1.627925e-32  2.861971e-30
7-4-1:6-19:4  -30.216034 -3.960004e+01  4.930381e-32  8.461472e-30
3-23:2-2:4     -8.732630 -1.271132e+00  3.085697e-31  5.172488e-29
4-61:6-19:5   -10.334380  2.253915e+00  1.275069e-30  2.088795e-28
3-21:6-13:1   -10.898481  2.725116e+00  2.889378e-30  4.628142e-28
5-51:6-6:4     -9.739961  1.801852e+00  3.222982e-30  5.050272e-28
4-34:4-4:5    -12.053734  3.924385e+00  2.262159e-29  3.469285e-27
4-34:5-24:6   -11.554946  3.307252e+00  3.923508e-29  5.891801e-27
3-9:6-19:4    -10.633984  2.424035e+00  4.203401e-29  6.183288e-27
1-18:6-19:5   -10.272639 -2.076143e+00  6.211981e-29  8.955192e-27
1-18:6-13:5   -10.473833 -2.217915e+00  7.008200e-29  9.904923e-27
4-30-4:3-22:4 -12.375549 -4.255613e+00  8.139090e-29  1.128203e-26
5-51:3-10:6    -9.262464 -1.452636e+00  2.108784e-28  2.867946e-26
3-74:6-13:4   -10.439971 -2.178760e+00  2.168938e-28  2.895131e-26
5-51:6-19:6   -10.407134 -2.141374e+00  6.422138e-28  8.416503e-26
4-59:2-8:2    -12.695000 -4.587565e+00  6.653857e-28  8.564464e-26
5-51:4-17:6   -10.862433 -2.477648e+00  9.786305e-28  1.237538e-25
1-18:5-5:4    -10.410661 -2.134319e+00  1.057367e-27  1.314052e-25
3-23:6-13:4    -8.403470 -1.064402e+00  1.946270e-27  2.377748e-25
1-24:2-2:3    -13.759641  6.512571e+00  2.517748e-27  3.024655e-25
4-34:3-10:6    -9.622161 -1.611813e+00  2.780979e-27  3.286114e-25
3-23:6-6:5    -10.785875  2.460104e+00  2.954438e-27  3.434772e-25
6-1:6-13:4     -8.526913  1.116554e+00  3.921802e-27  4.487040e-25
1-8:3-3:6     -10.616610  2.302779e+00  1.200281e-26  1.351816e-24
1-2:3-3:5     -10.493742  2.191841e+00  3.484918e-26  3.864506e-24
1-24:6-6:3    -30.363426  3.930526e+01  3.756240e-26  4.102269e-24
4-4:6-19:4     -9.365908  1.462310e+00  8.490225e-26  9.133962e-24
4-30-2:3-22:4 -10.604172  2.252704e+00  8.931705e-26  9.467607e-24
1-3:5-24:4    -11.666142 -3.114211e+00  1.904045e-25  1.989037e-23
4-61:2-15:3   -12.960748  4.940433e+00  1.978109e-25  2.036887e-23
7-4-1:3-10:6  -30.392027 -3.924805e+01  4.135903e-25  4.198815e-23
1-18:3-10:5    -9.919556 -1.703992e+00  4.941824e-25  4.947314e-23
2-5:5-12:4     -8.869042  1.199981e+00  8.476204e-25  8.369381e-23
1-8:3-16:4    -11.249846  2.747527e+00  9.791373e-25  9.537326e-23
3-9:2-15:4    -11.449662  2.957604e+00  1.297974e-24  1.247439e-22
1-24:1-1:5    -30.409485  3.921314e+01  2.248897e-24  2.132902e-22
4-b:6-19:5    -13.306196  5.419462e+00  3.356388e-24  3.141928e-22
2-5:5-24:4     -9.932099  1.710017e+00  6.802588e-24  6.286289e-22
3-74:3-9:4    -11.591946 -2.941674e+00  8.639531e-24  7.882752e-22
2-70:4-23:6   -12.779226  4.473401e+00  2.365250e-23  2.131091e-21
2-5:2-2:4      -8.679897  1.083228e+00  3.815250e-23  3.395101e-21
3-7:4-17:4    -11.111347 -2.490334e+00  4.323795e-23  3.800721e-21
6-1:5-12:6    -10.738616 -2.160483e+00  7.391438e-23  6.418974e-21
3-23:3-22:4    -8.129938 -8.718779e-01  1.386035e-22  1.189350e-20
3-23:3-9:4     -9.537836 -1.413570e+00  2.204322e-22  1.869265e-20
3-72:1-26:4   -13.246874 -4.957749e+00  3.692327e-22  3.094686e-20
2-5:1-26:6    -11.119919  2.504304e+00  3.755851e-22  3.111744e-20
1-18:3-10:6    -9.782050 -1.520953e+00  9.222793e-22  7.554306e-20
4-59:3-3:4     -8.795937  1.081019e+00  1.168401e-21  9.462733e-20
7-4-1:2-2:4   -30.504807 -3.902250e+01  1.694066e-21  1.356759e-19
1-2:6-25:4    -12.652135  4.083728e+00  2.253921e-21  1.765898e-19
4-59:1-26:1   -12.332430 -3.616712e+00  2.253921e-21  1.765898e-19
3-23:6-19:4    -8.519079 -9.665842e-01  2.526444e-21  1.958130e-19
6-1:2-2:6      -9.704027  1.484089e+00  2.755537e-21  2.112970e-19
4-34:3-3:4     -9.369020  1.316445e+00  2.786405e-21  2.114148e-19
4-59:3-10:4    -8.067485 -8.270047e-01  3.131402e-21  2.351161e-19
3-43:3-22:4   -12.340489 -3.600592e+00  4.207683e-21  3.126699e-19
1-69:6-6:4    -10.936297  2.250866e+00  6.375760e-21  4.689437e-19
1-8:3-3:4     -10.834659  2.187609e+00  6.577821e-21  4.789185e-19
2-5:6-25:4    -10.804909 -2.092740e+00  1.045600e-20  7.536684e-19
4-34:6-6:6    -10.524094  1.936542e+00  1.072434e-20  7.653571e-19
3-21:7-27:4   -12.048909  3.290179e+00  1.457532e-20  1.029989e-18
6-1:6-19:6     -9.889841 -1.525315e+00  1.671786e-20  1.169926e-18
5-51:2-2:4     -8.951482  1.113301e+00  2.453737e-20  1.700628e-18
1-2:3-3:4      -9.977294  1.581410e+00  2.498045e-20  1.714848e-18
1-2:3-10:5    -10.180336  1.716621e+00  2.560835e-20  1.741368e-18
7-4-1:6-13:5  -30.550622 -3.893086e+01  2.710505e-20  1.825918e-18
4-b:3-9:4     -11.175932  2.392277e+00  3.595497e-20  2.399662e-18
3-7:4-23:4    -11.689135 -2.747296e+00  8.930153e-20  5.905371e-18
1-8:3-22:4     -9.973054  1.552172e+00  1.081079e-19  7.084016e-18
5-51:2-2:6     -9.101500 -1.130708e+00  1.267474e-19  8.230586e-18
7-4-1:3-10:5  -30.587000 -3.885811e+01  2.168404e-19  1.395523e-17
4-b:5-12:4    -11.072121  2.272901e+00  3.158636e-19  2.014819e-17
1-69:5-24:4   -10.025547  1.561852e+00  5.276069e-19  3.335957e-17
1-2:5-12:4     -9.851892  1.442182e+00  1.115154e-18  6.989588e-17
4-39:3-10:6   -10.243126 -1.639313e+00  1.155547e-18  7.180329e-17
5-51:5-5:1    -14.272639 -6.076143e+00  1.734723e-18  1.068708e-16
1-18:6-6:4     -9.529541  1.281791e+00  2.473814e-18  1.511123e-16
1-69:3-16:3   -11.812232  2.792679e+00  4.252367e-18  2.575719e-16
2-5:2-15:5    -10.192703  1.601712e+00  9.578040e-18  5.753209e-16
3-7:2-21:4    -10.992976 -2.064664e+00  9.793690e-18  5.790625e-16
6-1:6-6:5     -11.103200  2.210744e+00  9.801002e-18  5.790625e-16
7-4-1:3-16:4  -30.652030 -3.872805e+01  1.387779e-17  8.132609e-16
1-2:2-8:4     -11.077887  2.160118e+00  1.579333e-17  9.170819e-16
5-a:3-16:4    -14.088445  5.854964e+00  1.590389e-17  9.170819e-16
3-7:6-19:4     -9.933155 -1.410261e+00  2.511192e-17  1.436561e-15
4-b:3-3:5     -11.973629  2.914670e+00  2.538839e-17  1.440941e-15
1-69:2-15:4    -9.924155  1.433465e+00  2.790073e-17  1.571160e-15
3-7:3-10:4    -10.066171 -1.473490e+00  3.168780e-17  1.770587e-15
4-59:6-6:1    -12.490062  3.437020e+00  3.640259e-17  2.018384e-15
1-24:2-15:4   -12.624911  3.612107e+00  4.144248e-17  2.280285e-15
4-4:6-6:4     -10.752432  1.883134e+00  5.829221e-17  3.183108e-15
5-51:3-22:6   -10.539948 -1.727743e+00  6.033591e-17  3.269934e-15
3-7:6-13:4    -10.344553 -1.592464e+00  7.854640e-17  4.225093e-15
1-18:4-23:4   -10.842067 -1.890163e+00  9.395731e-17  5.016624e-15
4-34:5-5:5    -10.934115 -1.968555e+00  1.048205e-16  5.555487e-15
7-4-1:6-13:6  -30.694062 -3.864398e+01  1.110223e-16  5.841232e-15
4-39:6-13:6   -11.199800 -2.133033e+00  1.771373e-16  9.252215e-15
1-18:2-2:6     -9.922419 -1.375704e+00  1.805263e-16  9.361393e-15
1-24:3-3:4    -12.256428  3.179148e+00  1.953191e-16  1.005614e-14
1-18:2-21:5   -11.941847 -2.737727e+00  2.581286e-16  1.319568e-14
4-34:6-13:6   -11.031978 -1.986661e+00  2.917999e-16  1.481193e-14
5-a:6-19:4    -11.228136  2.174702e+00  2.980560e-16  1.502369e-14
1-18:5-5:5    -12.013715 -2.780210e+00  3.461043e-16  1.732444e-14
1-58:5-12:4   -11.799784  2.618505e+00  3.964170e-16  1.970603e-14
3-30-3:3-22:4 -13.799358 -5.022704e+00  4.093947e-16  2.021176e-14
7-4-1:2-15:5  -14.370837 -5.879746e+00  4.440892e-16  2.177548e-14
2-5:5-24:5    -12.180426  3.027144e+00  4.542763e-16  2.212448e-14
3-15:6-6:5    -12.814835  3.758328e+00  5.137565e-16  2.485340e-14
5-51:1-7:6    -11.889871 -2.666752e+00  5.770921e-16  2.773120e-14
4-b:3-3:4     -11.612987  2.466029e+00  6.086034e-16  2.905174e-14
4-59:3-9:6    -11.043519 -1.963578e+00  7.603570e-16  3.605693e-14
1-18:2-15:5   -10.645232 -1.716247e+00  7.676082e-16  3.616288e-14
4-39:6-19:6   -11.958623 -2.704175e+00  7.984599e-16  3.737207e-14
4-31:5-5:4    -12.759641 -3.487429e+00  9.817756e-16  4.565573e-14
3-13:6-13:4   -12.630274 -3.360873e+00  9.995152e-16  4.618273e-14
3-21:6-6:6    -11.134492  2.046908e+00  1.189602e-15  5.461561e-14
1-24:3-9:5    -14.174679  5.682496e+00  1.641048e-15  7.486504e-14
3-74:5-5:4    -11.476886 -2.266769e+00  1.710215e-15  7.752974e-14
7-4-1:2-2:6   -14.401538 -5.818346e+00  1.776357e-15  8.002488e-14
4-30-2:5-24:4 -12.425452  3.180950e+00  1.848512e-15  8.275824e-14
3-21:5-12:4   -10.261505 -1.490849e+00  1.927540e-15  8.576363e-14
1-69:2-8:4    -11.144374  2.027144e+00  3.055330e-15  1.351093e-13
1-18:5-12:4    -9.451958 -1.109944e+00  3.169356e-15  1.392971e-13
3-23:2-2:5    -11.123410 -1.955695e+00  3.335167e-15  1.456962e-13
7-4-1:5-5:4   -14.417392 -5.786637e+00  3.552714e-15  1.524283e-13
7-4-1:3-9:6   -30.770064 -3.849198e+01  3.552714e-15  1.524283e-13
7-4-1:4-4:4   -30.770064 -3.849198e+01  3.552714e-15  1.524283e-13
1-46:2-21:4   -10.498420  1.634133e+00  3.623622e-15  1.545287e-13
3-23:2-15:4    -9.182368 -1.012582e+00  3.644544e-15  1.545287e-13
1-18:1-26:5   -11.801488 -2.522590e+00  4.377734e-15  1.845304e-13
3-43:3-10:4   -13.855964 -4.909493e+00  6.106227e-15  2.558935e-13
1-18:5-12:5   -10.927989 -1.846579e+00  6.300890e-15  2.625249e-13
1-24:3-10:4   -11.195000  2.027144e+00  8.128467e-15  3.367241e-13
2-5:3-22:5     -9.852522  1.279687e+00  1.081015e-14  4.452548e-13
1-18:3-9:5    -10.525256 -1.570908e+00  1.126503e-14  4.613543e-13
4-4:2-8:4     -11.766111  2.499632e+00  1.964199e-14  7.998839e-13
1-24:2-2:4    -11.554946  2.278106e+00  2.360972e-14  9.560612e-13
3-43:6-13:6   -14.467160 -5.687101e+00  2.842171e-14  1.144490e-12
3-49:3-22:4   -10.421348  1.523378e+00  3.079520e-14  1.233177e-12
4-31:3-10:6   -13.901538 -4.818346e+00  4.618528e-14  1.839246e-12
4-30-4:3-10:4 -30.837215 -3.835768e+01  5.684342e-14  2.226779e-12
7-4-1:3-3:6   -30.837215 -3.835768e+01  5.684342e-14  2.226779e-12
7-4-1:6-6:5   -30.837215 -3.835768e+01  5.684342e-14  2.226779e-12
1-3:2-2:5     -12.295964 -2.859568e+00  5.917558e-14  2.305609e-12
4-39:2-2:6    -11.201469 -1.959916e+00  5.973732e-14  2.314982e-12
3-15:3-3:4    -10.022136  1.307881e+00  6.327580e-14  2.438995e-12
3-48:2-2:4    -10.614961 -1.577718e+00  8.410740e-14  3.224713e-12
4-34:6-19:6   -11.976886 -2.492723e+00  1.427992e-13  5.446013e-12
1-18:4-17:5   -11.535804 -2.148933e+00  1.660195e-13  6.298256e-12
5-51:3-16:5   -11.629265  2.277468e+00  1.696433e-13  6.402036e-12
5-51:2-15:6   -10.208278 -1.352335e+00  1.757338e-13  6.597341e-12
1-8:2-8:6     -12.917392  3.553213e+00  2.119866e-13  7.917095e-12
4-59:2-15:3   -11.592265  2.203467e+00  2.804840e-13  1.042128e-11
1-24:6-19:5   -12.927481  3.533035e+00  3.845006e-13  1.421272e-11
3-30-3:1-1:4  -30.873289 -3.828553e+01  4.547474e-13  1.663867e-11
7-4-1:3-9:4   -30.873289 -3.828553e+01  4.547474e-13  1.663867e-11
1-18:6-19:6   -10.914767 -1.682709e+00  4.664600e-13  1.698103e-11
3-43:3-3:4    -13.138394 -3.700776e+00  4.854945e-13  1.758515e-11
3-23:2-8:4     -9.909421 -1.187868e+00  6.219067e-13  2.241352e-11
3-66:5-24:4   -13.967160 -4.687101e+00  6.821210e-13  2.434024e-11
4-31:3-9:5    -13.967160 -4.687101e+00  6.821210e-13  2.434024e-11
5-a:6-6:4     -11.510858  2.091275e+00  7.240571e-13  2.559107e-11
1-24:3-16:4   -12.195736  2.721518e+00  7.242756e-13  2.559107e-11
1-18:2-2:4     -9.404361 -9.939171e-01  7.502428e-13  2.637927e-11
2-5:7-27:4    -12.645232  3.126680e+00  7.778844e-13  2.721840e-11
1-18:1-26:4    -9.304159 -9.659785e-01  8.001461e-13  2.786209e-11
2-5:4-17:1    -13.746874  4.538106e+00  8.137102e-13  2.819819e-11
3-23:6-13:6   -10.500385 -1.445726e+00  8.507218e-13  2.933973e-11
7-4-1:2-2:5   -30.892027 -3.824805e+01  9.094947e-13  3.121732e-11
4-59:2-8:4     -9.051318  8.820941e-01  9.464072e-13  3.233035e-11
3-74:3-10:6   -11.705379 -2.163539e+00  1.123612e-12  3.820281e-11
3-43:3-3:6    -13.624911 -4.201674e+00  1.178613e-12  3.988470e-11
4-59:1-14:5   -11.217617  1.880658e+00  1.210214e-12  4.076273e-11
4-59:6-6:4     -9.208466  9.352220e-01  1.385335e-12  4.644418e-11
4-34:1-14:5   -13.429516  4.002897e+00  1.697968e-12  5.666183e-11
3-43:3-9:6    -14.578356 -5.464709e+00  1.818989e-12  6.042062e-11
3-7:1-26:4    -10.884706 -1.622588e+00  2.129429e-12  7.040791e-11
3-23:3-10:4    -8.373727 -6.815874e-01  2.597491e-12  8.537993e-11
6-1:2-8:4     -12.059201  2.512571e+00  2.605936e-12  8.537993e-11
2-5:2-21:5    -10.661911  1.538106e+00  2.825721e-12  9.216199e-11
4-61:1-1:4    -11.114303  1.803248e+00  3.214593e-12  1.043729e-10
1-24:5-24:4   -12.220470  2.672050e+00  3.617781e-12  1.169371e-10
4-34:6-19:5   -10.493950  1.429243e+00  5.161791e-12  1.654941e-10
2-70:4-17:4   -11.631621  2.124755e+00  5.165950e-12  1.654941e-10
1-69:5-12:4   -10.337793  1.356268e+00  5.509232e-12  1.757104e-10
3-74:6-13:5   -12.370837 -2.709821e+00  5.544697e-12  1.760624e-10
4-31:2-15:4   -13.195000 -3.587565e+00  5.910883e-12  1.868669e-10
3-48:2-2:6    -11.131621 -1.714323e+00  7.202459e-12  2.260565e-10
4-30-4:2-2:6  -30.951349 -3.812941e+01  7.275958e-12  2.260565e-10
7-4-1:1-26:4  -30.951349 -3.812941e+01  7.275958e-12  2.260565e-10
7-4-1:3-22:5  -30.951349 -3.812941e+01  7.275958e-12  2.260565e-10
4-4:4-23:4    -11.878391  2.275072e+00  8.481336e-12  2.623754e-10
4-61:3-10:6   -11.138394 -1.700776e+00  1.119852e-11  3.449526e-10
1-18:3-22:3   -11.983444 -2.314683e+00  1.150544e-11  3.528988e-10
4-59:2-2:5     -9.671755 -1.040029e+00  1.350073e-11  4.106044e-10
4-4:3-22:4     -9.729004  1.064071e+00  1.350073e-11  4.106044e-10
3-23:1-26:6   -11.824459 -2.187868e+00  1.363405e-11  4.129170e-10
2-5:6-6:5     -10.505744  1.405656e+00  1.572079e-11  4.721478e-10
4-34:6-6:5    -10.505744  1.405656e+00  1.572079e-11  4.721478e-10
1-18:3-3:6     -8.874361  7.867463e-01  2.029664e-11  6.070464e-10
3-23:5-24:4   -10.144588 -1.192534e+00  2.092991e-11  6.234000e-10
4-b:6-6:4     -12.029925  2.357293e+00  2.180641e-11  6.468338e-10
1-24:2-8:4    -13.002355  3.383288e+00  2.383493e-11  7.041074e-10
4-4:3-3:4     -10.843196  1.560826e+00  2.412794e-11  7.098540e-10
4-30-4:5-5:4  -14.641122 -5.339178e+00  2.910383e-11  8.324619e-10
1-18:3-9:1    -30.993793 -3.804452e+01  2.910383e-11  8.324619e-10
2-70:2-8:5    -31.039419  3.795327e+01  2.910383e-11  8.324619e-10
2-70:5-5:3    -31.039419  3.795327e+01  2.910383e-11  8.324619e-10
3-66:3-3:3    -31.039419  3.795327e+01  2.910383e-11  8.324619e-10
4-30-4:3-9:4  -30.993793 -3.804452e+01  2.910383e-11  8.324619e-10
7-4-1:3-22:6  -30.993793 -3.804452e+01  2.910383e-11  8.324619e-10
3-74:6-19:5   -12.827106 -2.967209e+00  2.972585e-11  8.468929e-10
3-48:3-10:4    -9.928561 -1.098518e+00  3.198627e-11  9.077048e-10
2-5:5-5:5     -10.705379  1.451171e+00  3.341568e-11  9.445499e-10
1-3:1-7:4     -13.506877  3.848174e+00  3.802969e-11  1.070773e-09
1-3:1-26:5    -12.248457 -2.509797e+00  4.107912e-11  1.152133e-09
4-b:2-8:4     -12.715910  2.985324e+00  4.181228e-11  1.168151e-09
1-2:3-10:3    -11.480157  1.901614e+00  4.425374e-11  1.231587e-09
3-23:1-1:4    -10.630947 -1.404967e+00  4.899492e-11  1.358290e-09
4-4:6-19:5    -10.480431  1.355030e+00  4.938668e-11  1.363905e-09
3-7:3-9:4     -10.906208 -1.521292e+00  5.300260e-11  1.458178e-09
7-4-1:6-19:5  -31.015991 -3.800013e+01  5.820766e-11  1.589246e-09
3-30-3:2-2:4  -14.663319 -5.294784e+00  5.820766e-11  1.589246e-09
5-51:3-9:6    -10.513715 -1.335426e+00  6.105481e-11  1.660691e-09
1-46:3-10:6   -11.768144 -2.038008e+00  6.207630e-11  1.682128e-09
1-18:3-9:6    -11.177367 -1.695882e+00  6.421318e-11  1.733515e-09
4-4:1-26:4    -10.653871  1.436400e+00  6.664614e-11  1.792483e-09
1-18:6-13:6   -10.746874 -1.461894e+00  6.853380e-11  1.836400e-09
1-18:3-22:6   -10.885784 -1.505001e+00  6.999046e-11  1.868486e-09
6-1:2-2:3     -12.221233 -2.365173e+00  7.033001e-11  1.870623e-09
1-46:6-13:4   -10.000947 -1.109752e+00  7.539418e-11  1.997946e-09
2-5:1-7:4     -10.184949  1.204318e+00  9.499153e-11  2.508055e-09
3-9:6-6:4     -12.125579  2.379816e+00  9.629777e-11  2.533264e-09
1-2:2-21:5    -12.054946  2.307252e+00  9.941513e-11  2.605761e-09
4-59:5-5:6    -11.350008 -1.746480e+00  1.012610e-10  2.644525e-09
3-30-3:5-5:4  -31.038892 -3.795432e+01  1.164153e-10  3.029320e-09
2-5:3-9:4      -8.872336  7.508133e-01  1.264230e-10  3.277903e-09
6-1:5-24:3    -13.484543 -3.652336e+00  1.312586e-10  3.391081e-09
2-5:5-12:6    -11.630947  1.985324e+00  1.341699e-10  3.453918e-09
2-5:1-1:4      -9.292954  8.751414e-01  1.425600e-10  3.656842e-09
6-1:2-2:4     -11.224677 -1.676213e+00  1.686279e-10  4.310178e-09
3-21:2-2:5    -11.425452 -1.770517e+00  1.854561e-10  4.723561e-09
4-34:3-10:5    -8.712037  6.993873e-01  2.046821e-10  5.194888e-09
3-74:2-2:4    -11.329098 -1.704659e+00  2.257267e-10  5.708906e-09
4-30-4:2-2:4  -31.062545 -3.790702e+01  2.328306e-10  5.867983e-09
2-5:3-10:3    -12.218947  2.424035e+00  2.559493e-10  6.428161e-09
3-30-3:3-10:4 -14.119587 -4.382246e+00  2.837623e-10  7.101941e-09
5-51:3-3:6     -9.767025 -9.985823e-01  3.085443e-10  7.695458e-09
1-8:3-22:6    -12.886024 -2.849372e+00  3.158190e-10  7.849735e-09
1-18:1-1:5    -12.186220 -2.248980e+00  3.808395e-10  9.433303e-09
3-43:6-13:4   -12.556159 -2.590239e+00  3.914123e-10  9.629010e-09
3-9:6-13:6    -12.556159 -2.590239e+00  3.914123e-10  9.629010e-09
3-30-3:6-13:4 -13.766111 -3.919274e+00  4.110916e-10  1.007874e-08
3-74:4-23:4   -11.882197 -2.072391e+00  4.446935e-10  1.086560e-08
4-4:3-3:5     -11.558287  1.868155e+00  4.563547e-10  1.111285e-08
4-30-2:4-17:5 -12.641122  2.749611e+00  4.644605e-10  1.122571e-08
7-4-1:3-3:5   -14.734328 -5.152765e+00  4.656613e-10  1.122571e-08
4-61:3-16:2   -31.119651  3.779281e+01  4.656613e-10  1.122571e-08
4-34:5-12:5   -11.336896 -1.689063e+00  5.421168e-10  1.301226e-08
1-69:4-17:4   -10.620582  1.334848e+00  5.433812e-10  1.301226e-08
4-31:3-10:5   -11.580865 -1.844981e+00  5.683941e-10  1.356618e-08
1-18:3-22:1   -12.306196 -2.394319e+00  5.917715e-10  1.407752e-08
1-46:6-19:5   -12.197950 -2.225521e+00  6.415141e-10  1.521064e-08
6-1:6-19:3    -12.067172 -2.147226e+00  7.076057e-10  1.667116e-08
4-31:6-6:4    -13.141122 -3.169253e+00  7.077379e-10  1.667116e-08
4-34:3-9:6    -11.948092 -2.081380e+00  7.292899e-10  1.712287e-08
4-4:2-15:5    -11.008580 -1.495082e+00  7.785399e-10  1.821985e-08
3-43:3-16:4   -13.785875 -3.879746e+00  7.839844e-10  1.828790e-08
4-31:3-10:4   -11.589716 -1.827279e+00  8.988323e-10  2.089930e-08
4-39:1-20:5   -31.141185  3.774974e+01  9.313226e-10  2.144720e-08
7-4-1:3-3:4   -31.112313 -3.780748e+01  9.313226e-10  2.144720e-08
3-43:5-12:4   -14.759641 -5.102139e+00  9.313226e-10  2.144720e-08
3-11:3-16:6   -12.318320 -2.370072e+00  1.002346e-09  2.300926e-08
4-b:1-14:3    -13.138394  3.111209e+00  1.018209e-09  2.329922e-08
3-23:7-27:4   -12.142489 -2.161517e+00  1.134934e-09  2.588799e-08
3-7:3-10:6    -11.352751 -1.657354e+00  1.290587e-09  2.934559e-08
1-2:3-16:4    -10.302449  1.168390e+00  1.363936e-09  3.091587e-08
1-2:2-2:4     -10.145232  1.097534e+00  1.381205e-09  3.120917e-08
3-74:5-12:4   -11.254427 -1.616712e+00  1.419571e-09  3.197584e-08
3-23:5-12:4    -9.262919 -7.934790e-01  1.492390e-09  3.351135e-08
3-33:3-16:4   -12.556159  2.579686e+00  1.548895e-09  3.467215e-08
3-43:5-5:4    -13.539355 -3.542711e+00  1.618332e-09  3.611436e-08
1-3:6-19:6    -12.695000 -2.587565e+00  1.709326e-09  3.791023e-08
3-23:5-24:6   -12.695000 -2.587565e+00  1.709326e-09  3.791023e-08
2-5:6-13:6    -11.785875 -1.879746e+00  1.792415e-09  3.963107e-08
1-69:2-21:4   -10.615950  1.290179e+00  1.909394e-09  4.208842e-08
4-34:2-21:4   -10.576480  1.264184e+00  1.945222e-09  4.274743e-08
1-18:3-22:5    -9.873749 -9.888937e-01  2.231419e-09  4.888775e-08
5-51:5-12:5   -11.257230  1.609001e+00  2.253384e-09  4.921936e-08
3-15:2-15:5   -12.506877 -2.437742e+00  2.361627e-09  5.142782e-08
4-39:3-9:4     -9.919681 -9.924229e-01  2.495800e-09  5.418592e-08
1-2:3-9:5     -11.865224  1.961556e+00  2.726638e-09  5.901983e-08
3-73:3-3:4    -14.502355  5.027144e+00  2.841261e-09  6.131680e-08
4-39:2-21:6   -12.343196 -2.320319e+00  2.855549e-09  6.144118e-08
3-23:3-22:1   -12.709873 -2.557818e+00  2.986442e-09  6.387618e-08
3-7:6-19:6    -12.709873 -2.557818e+00  2.986442e-09  6.387618e-08
1-8:3-10:4     -9.738323 -9.277261e-01  3.011285e-09  6.410106e-08
3-21:5-24:3   -13.950186  4.131481e+00  3.021341e-09  6.410106e-08
4-30-2:3-22:5 -12.379341  2.354309e+00  3.023635e-09  6.410106e-08
2-70:5-24:4   -12.116940  2.183264e+00  3.172739e-09  6.706482e-08
2-5:6-19:2    -31.209937  3.761223e+01  3.725290e-09  7.760663e-08
3-43:3-22:6   -14.813099 -4.995223e+00  3.725290e-09  7.760663e-08
3-7:7-27:5    -31.138547 -3.775501e+01  3.725290e-09  7.760663e-08
4-31:5-12:6   -31.138547 -3.775501e+01  3.725290e-09  7.760663e-08
7-4-1:3-9:5   -31.138547 -3.775501e+01  3.725290e-09  7.760663e-08
4-61:3-10:1   -14.209873 -4.201674e+00  4.074536e-09  8.463763e-08
1-18:3-3:5    -10.140951 -1.051807e+00  4.330339e-09  8.932497e-08
3-30:3-10:6   -10.657792 -1.261100e+00  4.331621e-09  8.932497e-08
1-24:6-19:4   -11.873661  1.944682e+00  4.337367e-09  8.932497e-08
4-31:2-21:5   -12.480157  2.427682e+00  4.802197e-09  9.861605e-08
3-7:1-1:4     -12.246874 -2.127674e+00  5.044924e-09  1.027226e-07
4-34:1-14:4   -12.246874 -2.127674e+00  5.044924e-09  1.027226e-07
1-24:2-2:5    -12.389871  2.333248e+00  5.044924e-09  1.027226e-07
3-74:2-8:4    -12.050715 -2.024136e+00  5.240267e-09  1.063996e-07
1-3:2-2:6     -12.112987 -2.055596e+00  5.257317e-09  1.064459e-07
4-61:3-3:5    -10.484818  1.200744e+00  5.431724e-09  1.096691e-07
4-59:5-5:4     -9.111142 -7.333566e-01  5.592543e-09  1.126007e-07
2-5:1-14:5    -13.180426  3.027144e+00  5.805322e-09  1.165592e-07
1-18:2-2:5    -10.339421 -1.123797e+00  6.166493e-09  1.234669e-07
1-18:2-21:4   -10.292059 -1.085837e+00  6.990574e-09  1.395791e-07
1-24:5-24:3   -31.234392  3.756332e+01  7.450581e-09  1.460249e-07
7-4-1:2-15:6  -31.165771 -3.770057e+01  7.450581e-09  1.460249e-07
7-4-1:2-8:4   -31.165771 -3.770057e+01  7.450581e-09  1.460249e-07
7-4-1:5-12:4  -31.165771 -3.770057e+01  7.450581e-09  1.460249e-07
7-4-1:5-24:4  -31.165771 -3.770057e+01  7.450581e-09  1.460249e-07
3-7:3-10:5    -12.832430 -2.616712e+00  7.455210e-09  1.460249e-07
4-59:2-2:3    -12.832430 -2.616712e+00  7.455210e-09  1.460249e-07
3-33:3-3:5    -12.601258  2.489488e+00  7.555830e-09  1.475946e-07
5-a:3-3:4     -13.386024  3.259805e+00  7.597158e-09  1.480009e-07
2-5:4-23:5    -12.002355  2.027144e+00  7.720918e-09  1.500064e-07
4-34:2-15:6   -12.002355 -1.972856e+00  8.350916e-09  1.618102e-07
4-31:2-2:5    -12.259641 -2.102139e+00  8.396008e-09  1.622478e-07
1-24:3-22:4   -11.075700  1.461547e+00  9.028802e-09  1.740096e-07
4-30-2:6-19:5 -13.641122  3.579686e+00  9.334883e-09  1.794289e-07
4-39:3-3:4     -9.404422  8.041021e-01  9.431452e-09  1.808029e-07
1-18:6-13:1   -13.046509 -2.913693e+00  1.032582e-08  1.974231e-07
3-20:3-22:4   -13.598677 -3.424067e+00  1.047920e-08  1.998256e-07
4-39:5-5:6    -12.548909 -2.353677e+00  1.175360e-08  2.235355e-07
4-34:3-3:5     -9.802983  9.161132e-01  1.191364e-08  2.259830e-07
5-51:2-15:4   -10.041360  9.976673e-01  1.205710e-08  2.281039e-07
2-70:1-26:4   -11.600935 -1.703589e+00  1.215960e-08  2.294409e-07
3-48:5-5:6    -11.645232 -1.716247e+00  1.336819e-08  2.515872e-07
4-31:2-2:4    -12.382197 -2.242316e+00  1.347767e-08  2.529871e-07
1-24:5-12:4   -12.327106  2.207717e+00  1.414072e-08  2.647437e-07
1-3:6-6:4     -10.811151  1.300375e+00  1.438187e-08  2.685609e-07
3-74:2-21:4   -11.690963 -1.729721e+00  1.462248e-08  2.723483e-07
1-8:1-1:6     -31.259705  3.751270e+01  1.490116e-08  2.739989e-07
3-9:1-20:4    -31.259705  3.751270e+01  1.490116e-08  2.739989e-07
4-61:6-25:1   -31.259705  3.751270e+01  1.490116e-08  2.739989e-07
3-30-3:3-9:4  -31.194062 -3.764398e+01  1.490116e-08  2.739989e-07
7-4-1:2-15:4  -31.194062 -3.764398e+01  1.490116e-08  2.739989e-07
2-5:1-14:4    -11.112987  1.466029e+00  1.536149e-08  2.817446e-07
6-1:3-16:6    -11.498420  1.634133e+00  1.646722e-08  3.012581e-07
5-a:6-13:5    -13.657705  3.546519e+00  1.705143e-08  3.111563e-07
2-26:2-8:4    -12.855964  2.705216e+00  1.802802e-08  3.281465e-07
4-61:3-22:5   -11.440811 -1.564873e+00  1.857220e-08  3.372000e-07
3-7:5-24:4    -11.337120 -1.528274e+00  1.935609e-08  3.505495e-07
1-8:1-7:6     -13.893739 -3.664017e+00  1.941225e-08  3.506855e-07
4-4:2-8:5     -12.734328  2.563197e+00  1.996498e-08  3.597690e-07
4-b:3-22:4    -10.766009  1.270416e+00  2.084552e-08  3.744493e-07
1-2:5-24:6    -11.585910  1.690109e+00  2.088355e-08  3.744493e-07
4-59:3-3:3    -12.154914  2.107315e+00  2.175064e-08  3.884691e-07
1-3:5-5:4     -11.172892 -1.423108e+00  2.177324e-08  3.884691e-07
3-23:3-22:5   -11.274691 -1.501234e+00  2.225708e-08  3.961211e-07
6-1:2-21:5    -12.348640  2.164648e+00  2.323652e-08  4.125342e-07
4-4:3-9:4     -11.196842  1.463244e+00  2.403002e-08  4.255735e-07
4-4:5-24:4    -11.908431  1.875141e+00  2.706929e-08  4.782242e-07
6-1:3-22:4    -10.732194  1.222616e+00  2.971794e-08  5.213960e-07
3-66:3-16:5   -31.223509 -3.758509e+01  2.980232e-08  5.213960e-07
7-4-1:5-5:6   -31.223509 -3.758509e+01  2.980232e-08  5.213960e-07
1-24:1-7:4    -31.285939  3.746023e+01  2.980232e-08  5.213960e-07
2-5:6-13:5     -8.874685 -6.445658e-01  2.987584e-08  5.214166e-07
1-8:3-10:6    -11.382197 -1.517176e+00  3.317353e-08  5.769209e-07
2-70:3-9:6    -12.095464  2.027144e+00  3.321617e-08  5.769209e-07
4-34:3-10:4    -9.245886 -7.287702e-01  3.345258e-08  5.796303e-07
3-30:3-3:4    -10.028646  9.589730e-01  3.550883e-08  6.137833e-07
5-a:2-15:5    -12.637035  2.417934e+00  3.601450e-08  6.208299e-07
3-7:7-27:4    -13.641122 -3.339178e+00  3.608875e-08  6.208299e-07
4-59:2-8:5     -8.764627  6.175703e-01  3.635174e-08  6.238652e-07
1-3:2-2:4     -11.317883 -1.489800e+00  3.810945e-08  6.524773e-07
4-b:1-1:4     -13.063482  2.734964e+00  4.003196e-08  6.837687e-07
2-5:4-17:4     -9.514466  8.068566e-01  4.321696e-08  7.364251e-07
2-5:3-10:1    -13.246874 -2.957749e+00  4.405936e-08  7.490092e-07
5-51:3-9:4    -10.324019 -1.054521e+00  4.595252e-08  7.793547e-07
1-18:1-7:5    -12.772639 -2.432287e+00  4.688184e-08  7.932496e-07
4-59:6-13:4    -8.021268 -4.683199e-01  5.298913e-08  8.944864e-07
5-51:3-10:3   -12.048909 -1.879746e+00  5.602931e-08  9.435965e-07
1-8:6-13:1    -13.437713 -3.102139e+00  5.653146e-08  9.476251e-07
1-24:2-15:6   -13.692061  3.477806e+00  5.653146e-08  9.476251e-07
6-1:6-13:3    -12.578356 -2.294784e+00  5.713614e-08  9.555389e-07
3-23:2-8:1    -14.313099 -3.995223e+00  5.774200e-08  9.612109e-07
5-a:2-21:5    -14.313099 -3.995223e+00  5.774200e-08  9.612109e-07
5-51:6-13:4    -9.389871 -7.478892e-01  5.929271e-08  9.808910e-07
3-9:3-3:3     -31.313162  3.740578e+01  5.960464e-08  9.808910e-07
4-59:1-7:3    -31.313162  3.740578e+01  5.960464e-08  9.808910e-07
3-13:5-5:4    -31.254210 -3.752369e+01  5.960464e-08  9.808910e-07
3-30-3:1-26:4 -31.254210 -3.752369e+01  5.960464e-08  9.808910e-07
4-59:2-2:6    -10.578356 -1.124859e+00  6.755683e-08  1.109225e-06
1-24:3-16:3   -14.619587  4.792679e+00  6.938353e-08  1.136628e-06
2-5:2-21:3    -13.078356  2.705216e+00  6.973810e-08  1.139846e-06
4-34:5-12:4    -9.773869  8.694050e-01  7.097221e-08  1.154946e-06
3-21:2-2:4     -9.942106 -8.994823e-01  7.098240e-08  1.154946e-06
4-59:5-24:5   -11.005178 -1.323353e+00  7.281544e-08  1.182103e-06
1-46:3-10:4   -10.063712 -9.312764e-01  7.636745e-08  1.236981e-06
3-53:3-10:6   -11.944963 -1.812632e+00  7.836625e-08  1.266511e-06
3-23:2-2:3    -13.266111 -2.919274e+00  7.878384e-08  1.267576e-06
5-a:4-17:4    -13.450186  3.131481e+00  7.878384e-08  1.267576e-06
5-51:6-13:5   -11.086068 -1.340108e+00  8.089246e-08  1.298603e-06
3-7:5-5:4     -10.983856 -1.308859e+00  8.922398e-08  1.429170e-06
4-61:4-17:6   -13.116940 -2.772831e+00  1.008748e-07  1.612208e-06
3-66:1-26:4   -13.458623 -3.060318e+00  1.025837e-07  1.632281e-06
4-31:2-15:5   -13.458623 -3.060318e+00  1.025837e-07  1.632281e-06
2-70:5-5:4    -10.591627  1.132638e+00  1.062335e-07  1.686632e-06
4-4:3-10:5    -10.630947  1.155249e+00  1.089992e-07  1.726738e-06
4-30-4:5-5:5  -14.341390 -3.938640e+00  1.117587e-07  1.762706e-06
4-30-4:6-13:4 -14.341390 -3.938640e+00  1.117587e-07  1.762706e-06
3-9:3-22:4    -10.507444  1.108572e+00  1.146294e-07  1.804036e-06
2-70:6-25:5   -31.341454  3.734920e+01  1.192093e-07  1.863906e-06
4-30-4:4-17:6 -31.286275 -3.745956e+01  1.192093e-07  1.863906e-06
7-4-1:2-21:4  -31.286275 -3.745956e+01  1.192093e-07  1.863906e-06
3-33:1-14:4   -13.093543  2.674843e+00  1.211526e-07  1.890190e-06
3-74:4-4:6    -13.686220 -3.248980e+00  1.233129e-07  1.919740e-06
1-18:6-13:4    -8.716383  5.766322e-01  1.355540e-07  2.105761e-06
4-4:2-21:4    -11.366623  1.484826e+00  1.384636e-07  2.146335e-06
1-46:6-6:4    -11.091946  1.352107e+00  1.506443e-07  2.330137e-06
3-74:3-10:4   -10.824789 -1.206556e+00  1.624105e-07  2.506756e-06
5-51:4-4:6    -11.417392 -1.446787e+00  1.668716e-07  2.570107e-06
3-43:6-19:4   -11.539355 -1.542711e+00  1.675202e-07  2.574596e-06
1-3:3-22:4    -10.522643 -1.080279e+00  1.685392e-07  2.584745e-06
3-43:2-2:6    -13.480157 -3.017250e+00  1.857024e-07  2.841918e-06
4-39:4-17:4   -10.105065 -9.283561e-01  1.902147e-07  2.904804e-06
3-64:3-22:4   -10.567172  1.083728e+00  1.937684e-07  2.952817e-06
1-24:4-17:4   -13.109056  2.643816e+00  2.098677e-07  3.191407e-06
7-4-1:6-6:4   -14.841390 -4.938640e+00  2.160668e-07  3.278757e-06
6-1:2-15:4    -11.624911 -1.557818e+00  2.165853e-07  3.279720e-06
3-23:6-13:5   -10.970253 -1.225075e+00  2.215948e-07  3.348544e-06
1-58:1-14:5   -31.370901  3.729031e+01  2.384186e-07  3.580252e-06
3-30-3:6-13:6 -31.319832 -3.739244e+01  2.384186e-07  3.580252e-06
7-4-1:2-8:6   -31.319832 -3.739244e+01  2.384186e-07  3.580252e-06
4-39:1-26:5   -11.669687 -1.566086e+00  2.451911e-07  3.674299e-06
4-b:2-8:5     -14.663319  4.705216e+00  2.463348e-07  3.681375e-06
3-21:5-5:4    -10.601258 -1.079055e+00  2.466848e-07  3.681375e-06
1-69:2-8:3    -13.484543  3.062768e+00  2.499510e-07  3.722410e-06
6-1:2-21:6    -11.263071 -1.380175e+00  2.559216e-07  3.803470e-06
1-69:3-3:5    -11.073209  1.314632e+00  2.615377e-07  3.878938e-06
5-51:5-12:6   -10.723144 -1.130397e+00  2.644121e-07  3.913516e-06
3-7:6-19:5    -12.624911 -2.201674e+00  2.706280e-07  3.997308e-06
4-59:5-24:4    -9.386894 -7.079216e-01  2.857037e-07  4.211355e-06
4-61:6-6:4    -10.690963  1.140153e+00  2.937092e-07  4.320523e-06
3-15:3-16:4   -11.397628 -1.407258e+00  3.181060e-07  4.669874e-06
3-23:3-3:5    -10.995903  1.255413e+00  3.193013e-07  4.677894e-06
3-48:1-1:5    -13.502355 -2.972856e+00  3.353161e-07  4.892629e-06
3-74:7-27:4   -13.502355 -2.972856e+00  3.353161e-07  4.892629e-06
1-24:3-9:4    -11.641122  1.579686e+00  3.778053e-07  5.491815e-06
4-59:6-19:6   -10.956769 -1.198108e+00  3.779051e-07  5.491815e-06
3-43:2-2:4    -14.870837 -4.879746e+00  4.172325e-07  6.038980e-06
7-4-1:6-6:6   -14.870837 -4.879746e+00  4.172325e-07  6.038980e-06
4-39:4-17:6   -12.313099 -1.995223e+00  4.302840e-07  6.215405e-06
4-31:3-9:4    -12.737444 -2.227669e+00  4.336383e-07  6.238852e-06
1-2:1-7:4     -12.937713  2.541718e+00  4.336383e-07  6.238852e-06
2-5:6-19:3    -13.520617  2.990619e+00  4.433705e-07  6.353508e-06
6-1:1-14:5    -13.327106 -2.797284e+00  4.433705e-07  6.353508e-06
2-26:3-3:4    -12.504612  2.103766e+00  4.465835e-07  6.374205e-06
3-53:2-2:4    -12.387945 -2.031749e+00  4.465835e-07  6.374205e-06
2-70:2-8:4    -12.813099  2.405656e+00  4.516619e-07  6.433951e-06
3-66:4-23:4   -12.551318 -2.117906e+00  4.588831e-07  6.523924e-06
4-59:3-22:4    -7.503929  3.666454e-01  4.603288e-07  6.531595e-06
4-39:3-22:1   -14.020617 -3.410261e+00  4.628673e-07  6.554710e-06
4-b:3-3:2     -31.401601  3.722891e+01  4.768372e-07  6.635217e-06
6-1:3-16:3    -31.401601  3.722891e+01  4.768372e-07  6.635217e-06
1-3:3-10:1    -31.355026 -3.732206e+01  4.768372e-07  6.635217e-06
1-3:3-9:3     -31.355026 -3.732206e+01  4.768372e-07  6.635217e-06
3-30-3:6-19:4 -31.355026 -3.732206e+01  4.768372e-07  6.635217e-06
4-30-4:1-26:4 -31.355026 -3.732206e+01  4.768372e-07  6.635217e-06
4-30-4:3-10:6 -31.355026 -3.732206e+01  4.768372e-07  6.635217e-06
6-1:1-1:3     -31.355026 -3.732206e+01  4.768372e-07  6.635217e-06
7-4-1:3-3:3   -31.355026 -3.732206e+01  4.768372e-07  6.635217e-06
1-46:5-5:4    -11.279847 -1.346623e+00  5.432421e-07  7.544680e-06
3-23:4-17:4   -10.006664 -8.673624e-01  5.992101e-07  8.305974e-06
3-64:3-16:4   -11.167912  1.277123e+00  6.132941e-07  8.484883e-06
4-b:3-3:6     -13.141122  2.579686e+00  6.240408e-07  8.617024e-06
1-2:2-21:4    -10.956505  1.199981e+00  6.331600e-07  8.726228e-06
3-48:6-13:4   -10.332430 -9.728555e-01  6.394972e-07  8.796748e-06
3-7:2-2:6     -12.228136 -1.825298e+00  6.539968e-07  8.979065e-06
3-7:5-12:4    -10.661647 -1.081077e+00  6.607005e-07  9.053857e-06
1-18:1-14:4   -12.327106 -1.967209e+00  6.921917e-07  9.467396e-06
5-a:2-15:4    -12.517158  2.078675e+00  7.237175e-07  9.879841e-06
4-39:3-22:6   -11.774691 -1.562264e+00  7.254367e-07  9.884589e-06
3-48:3-9:4    -10.428752 -9.792818e-01  7.673326e-07  1.043572e-05
2-5:1-26:1    -14.433603 -3.754215e+00  8.046627e-07  1.084114e-05
3-21:2-2:1    -14.433603 -3.754215e+00  8.046627e-07  1.084114e-05
3-30-3:3-3:4  -14.901538 -4.818346e+00  8.046627e-07  1.084114e-05
4-30-4:2-2:5  -14.901538 -4.818346e+00  8.046627e-07  1.084114e-05
4-59:4-17:1   -14.901538 -4.818346e+00  8.046627e-07  1.084114e-05
2-5:6-19:6    -12.050715 -1.735356e+00  8.142667e-07  1.095006e-05
1-3:6-13:4     -9.800183 -7.831729e-01  8.169014e-07  1.096504e-05
1-69:3-9:5    -11.824459 -1.571624e+00  8.187199e-07  1.096902e-05
1-3:6-19:3    -14.048909 -3.353677e+00  8.679926e-07  1.160759e-05
1-69:3-22:5   -10.535583 -1.016682e+00  9.029388e-07  1.205256e-05
1-58:1-7:3    -31.433667  3.716478e+01  9.536743e-07  1.265946e-05
3-30-3:5-24:4 -31.392027 -3.724805e+01  9.536743e-07  1.265946e-05
4-31:3-22:6   -31.392027 -3.724805e+01  9.536743e-07  1.265946e-05
1-69:2-8:6    -12.359653  1.911667e+00  1.041402e-06  1.377326e-05
1-8:3-9:4     -12.242143 -1.797284e+00  1.041402e-06  1.377326e-05
4-31:3-22:4   -10.467831 -9.706546e-01  1.091992e-06  1.441590e-05
1-46:3-22:5   -11.297023 -1.312271e+00  1.140229e-06  1.502518e-05
5-51:1-26:6   -10.420215 -9.622083e-01  1.155295e-06  1.519593e-05
3-11:2-2:4    -11.237054 -1.294784e+00  1.186146e-06  1.557330e-05
2-5:2-15:3    -12.728136  2.235731e+00  1.241628e-06  1.627210e-05
3-74:3-16:4   -11.852751 -1.628207e+00  1.249258e-06  1.634238e-05
3-11:3-3:4    -11.079610  1.228778e+00  1.257309e-06  1.641791e-05
3-21:3-3:4     -9.790429  7.852157e-01  1.273965e-06  1.660532e-05
6-1:6-19:4     -9.213168 -6.323650e-01  1.277168e-06  1.661702e-05
5-51:6-6:5    -11.409917  1.398239e+00  1.339163e-06  1.739222e-05
4-59:4-4:4    -10.288017  9.222456e-01  1.342521e-06  1.740448e-05
4-59:2-15:5    -9.871542 -7.895483e-01  1.377337e-06  1.782378e-05
1-69:3-3:4    -10.365224  9.615561e-01  1.403088e-06  1.812448e-05
3-30:2-15:6   -11.905469 -1.640558e+00  1.410078e-06  1.814972e-05
3-74:1-1:4    -11.905469 -1.640558e+00  1.410078e-06  1.814972e-05
1-69:2-2:5    -11.148157 -1.215928e+00  1.470617e-06  1.886158e-05
1-69:1-7:4    -11.214396  1.263212e+00  1.470617e-06  1.886158e-05
1-69:4-4:3    -14.467160 -3.687101e+00  1.549721e-06  1.973567e-05
3-43:2-15:4   -14.467160 -3.687101e+00  1.549721e-06  1.973567e-05
3-43:2-21:4   -14.467160 -3.687101e+00  1.549721e-06  1.973567e-05
3-74:5-12:5   -14.933603 -4.754215e+00  1.549721e-06  1.973567e-05
1-24:2-21:3   -14.734328  4.563197e+00  1.624227e-06  2.057544e-05
1-24:5-12:5   -14.734328  4.563197e+00  1.624227e-06  2.057544e-05
3-74:2-15:5   -14.078356 -3.294784e+00  1.624227e-06  2.057544e-05
4-34:3-16:5   -10.930280  1.124169e+00  1.683781e-06  2.129245e-05
3-30:2-21:5   -12.130274  1.771306e+00  1.773068e-06  2.238227e-05
4-61:6-13:4    -9.583836  7.105498e-01  1.825998e-06  2.301013e-05
4-61:5-5:6    -13.078356 -2.464709e+00  1.831543e-06  2.303973e-05
2-5:5-12:5    -10.583541  1.003298e+00  1.855078e-06  2.329513e-05
3-30-3:2-15:4 -31.431028 -3.717005e+01  1.907349e-06  2.362228e-05
3-30-3:2-2:6  -31.431028 -3.717005e+01  1.907349e-06  2.362228e-05
3-30-3:3-16:4 -31.431028 -3.717005e+01  1.907349e-06  2.362228e-05
4-30-4:2-21:4 -31.431028 -3.717005e+01  1.907349e-06  2.362228e-05
7-4-1:3-22:1  -31.431028 -3.717005e+01  1.907349e-06  2.362228e-05
7-4-1:5-24:5  -31.431028 -3.717005e+01  1.907349e-06  2.362228e-05
3-73:4-23:4   -31.467224  3.709766e+01  1.907349e-06  2.362228e-05
4-28:1-26:4   -31.467224  3.709766e+01  1.907349e-06  2.362228e-05
3-74:2-15:4   -11.341390 -1.294784e+00  1.935125e-06  2.392286e-05
5-a:4-17:6    -13.573364 -2.830837e+00  1.941575e-06  2.392286e-05
2-5:4-17:3    -13.827106  3.207717e+00  1.941575e-06  2.392286e-05
1-24:3-3:6    -12.198689  1.820694e+00  1.973021e-06  2.426883e-05
1-3:3-22:6    -12.790902 -2.120754e+00  2.037770e-06  2.498001e-05
3-74:1-14:4   -12.790902 -2.120754e+00  2.037770e-06  2.498001e-05
3-23:3-10:5   -10.464615 -9.421120e-01  2.196491e-06  2.687998e-05
4-4:3-16:4    -11.781712  1.549566e+00  2.484126e-06  3.029709e-05
1-3:3-10:5    -11.676829 -1.453982e+00  2.484126e-06  3.029709e-05
1-24:2-21:5   -14.186220  3.659413e+00  2.556015e-06  3.106873e-05
4-30-4:3-10:5 -13.813099 -2.995223e+00  2.556015e-06  3.106873e-05
4-31:3-22:5   -13.237444 -2.531823e+00  2.828878e-06  3.432753e-05
4-30-2:5-12:4 -11.809639  1.493712e+00  2.867555e-06  3.473838e-05
3-30:6-13:6   -11.057527 -1.161517e+00  2.938676e-06  3.554023e-05
1-24:2-8:3    -14.870837  4.290179e+00  2.980232e-06  3.598244e-05
3-43:3-10:6   -14.109056 -3.233383e+00  3.032386e-06  3.655090e-05
1-3:2-15:4    -10.840827 -1.078292e+00  3.103654e-06  3.734747e-05
5-a:3-10:5    -13.209873  2.442182e+00  3.121310e-06  3.749733e-05
2-5:2-15:1    -12.652135  2.083728e+00  3.183629e-06  3.818236e-05
3-49:3-10:4   -11.929516 -1.592464e+00  3.276470e-06  3.923056e-05
5-a:6-6:5     -13.848640  3.164648e+00  3.465451e-06  4.142450e-05
2-70:2-2:6    -11.985093 -1.604112e+00  3.714642e-06  4.432970e-05
1-2:6-6:6     -12.318320  1.780505e+00  3.753238e-06  4.471626e-05
1-3:1-26:3    -31.472259 -3.708759e+01  3.814697e-06  4.500219e-05
3-49:2-2:1    -31.472259 -3.708759e+01  3.814697e-06  4.500219e-05
4-30-4:1-1:4  -31.472259 -3.708759e+01  3.814697e-06  4.500219e-05
4-4:1-14:1    -31.472259 -3.708759e+01  3.814697e-06  4.500219e-05
7-4-1:1-26:6  -31.472259 -3.708759e+01  3.814697e-06  4.500219e-05
3-11:3-3:1    -31.502418  3.702727e+01  3.814697e-06  4.500219e-05
3-23:1-26:4    -8.525802  4.749188e-01  4.203120e-06  4.950341e-05
1-69:1-1:4    -11.819193  1.474603e+00  4.271012e-06  5.022097e-05
4-34:3-22:6   -11.534625 -1.377246e+00  4.314752e-06  5.065265e-05
1-3:6-13:5    -11.095464 -1.142781e+00  4.887162e-06  5.727913e-05
1-2:2-15:4    -10.433219  9.068502e-01  5.454466e-06  6.382433e-05
3-33:3-3:4    -11.496461  1.322969e+00  5.571423e-06  6.508723e-05
4-30-4:4-17:4 -14.141122 -3.169253e+00  5.647540e-06  6.586969e-05
4-59:1-26:5   -10.705379 -9.936141e-01  5.685011e-06  6.619961e-05
3-30-3:3-10:6 -15.002355 -4.616712e+00  5.722046e-06  6.630950e-05
1-2:4-23:3    -14.901538  4.228778e+00  5.722046e-06  6.630950e-05
3-15:6-6:6    -14.901538  4.228778e+00  5.722046e-06  6.630950e-05
3-23:3-10:3   -12.056159 -1.590239e+00  6.415064e-06  7.422116e-05
1-2:4-4:5     -12.409421  1.812132e+00  6.459073e-06  7.461057e-05
3-9:2-2:4     -10.893739  1.074450e+00  6.636878e-06  7.641951e-05
5-a:2-2:4     -10.893739  1.074450e+00  6.636878e-06  7.641951e-05
4-39:1-26:4    -9.977294 -7.584398e-01  7.303424e-06  8.396026e-05
1-69:5-24:6   -11.882197  1.482824e+00  7.348549e-06  8.434449e-05
3-7:2-8:4     -11.586859 -1.358914e+00  7.366511e-06  8.441623e-05
3-43:1-7:4    -31.515991 -3.700013e+01  7.629395e-06  8.687627e-05
3-72:1-1:6    -31.515991 -3.700013e+01  7.629395e-06  8.687627e-05
4-30-4:3-16:5 -31.515991 -3.700013e+01  7.629395e-06  8.687627e-05
7-4-1:1-1:5   -31.515991 -3.700013e+01  7.629395e-06  8.687627e-05
4-30-2:4-17:4 -12.583383  1.946224e+00  7.665168e-06  8.714595e-05
2-70:3-22:4   -10.422987  8.863861e-01  7.877690e-06  8.942108e-05
3-11:2-21:4   -11.504612  1.306667e+00  8.004322e-06  9.071565e-05
1-2:1-26:5    -12.180426 -1.616712e+00  8.140031e-06  9.182057e-05
3-48:6-13:5   -12.180426 -1.616712e+00  8.140031e-06  9.182057e-05
4-39:3-9:6    -12.180426 -1.616712e+00  8.140031e-06  9.182057e-05
3-53:2-8:4    -12.680426  2.027144e+00  8.219664e-06  9.257397e-05
4-59:4-4:3    -14.234328  3.563197e+00  8.430332e-06  9.479849e-05
1-3:1-1:5     -12.652135 -1.916272e+00  8.699372e-06  9.767145e-05
1-46:3-9:4     -9.765476  7.112654e-01  8.839741e-06  9.909308e-05
1-2:2-2:3     -13.246874  2.368181e+00  8.963039e-06  1.003192e-04
1-46:5-5:6    -12.746874 -1.957749e+00  9.063272e-06  1.011270e-04
1-24:5-5:4    -12.917392  2.197069e+00  9.063272e-06  1.011270e-04
3-23:3-3:6    -10.444573 -8.797461e-01  9.235978e-06  1.028664e-04
2-5:1-1:6     -12.958623 -2.060318e+00  9.247700e-06  1.028664e-04
3-21:5-12:5   -12.848640 -2.005277e+00  9.263546e-06  1.028839e-04
4-39:3-9:5    -11.157705 -1.136086e+00  9.669160e-06  1.072235e-04
2-70:6-19:6   -12.342293 -1.761910e+00  1.009613e-05  1.116149e-04
3-7:1-7:4     -12.342293 -1.761910e+00  1.009613e-05  1.116149e-04
1-2:1-26:4    -10.427481  8.773974e-01  1.030091e-05  1.137044e-04
1-24:1-7:5    -14.813099  4.405656e+00  1.049042e-05  1.154426e-04
1-24:5-5:6    -14.813099  4.405656e+00  1.049042e-05  1.154426e-04
1-46:6-13:6   -11.597390 -1.337852e+00  1.070526e-05  1.176273e-04
1-18:5-5:1    -15.039355 -4.542711e+00  1.096725e-05  1.192337e-04
1-3:1-14:4    -15.039355 -4.542711e+00  1.096725e-05  1.192337e-04
4-31:1-14:4   -15.039355 -4.542711e+00  1.096725e-05  1.192337e-04
4-31:6-13:6   -15.039355 -4.542711e+00  1.096725e-05  1.192337e-04
4-34:7-27:6   -15.039355 -4.542711e+00  1.096725e-05  1.192337e-04
3-21:4-23:1   -14.539355 -3.542711e+00  1.096725e-05  1.192337e-04
3-7:1-7:3     -14.539355 -3.542711e+00  1.096725e-05  1.192337e-04
4-b:6-13:4    -10.966355  1.052019e+00  1.130769e-05  1.227498e-04
3-7:2-15:4    -11.189865 -1.132512e+00  1.151589e-05  1.248219e-04
1-8:6-6:4     -12.597390  1.918210e+00  1.214671e-05  1.314617e-04
4-b:3-16:4    -11.728136  1.405656e+00  1.257915e-05  1.359378e-04
4-b:6-6:5     -13.641122  2.749611e+00  1.291349e-05  1.393419e-04
3-66:3-22:4   -12.024094 -1.526109e+00  1.296708e-05  1.397111e-04
3-7:2-2:4     -10.342293 -8.276576e-01  1.349043e-05  1.451139e-04
4-b:6-19:4    -10.994647  1.058853e+00  1.350880e-05  1.451139e-04
4-b:4-17:4    -11.848640  1.415710e+00  1.381592e-05  1.481922e-04
6-1:1-26:3    -12.670398 -1.879746e+00  1.401306e-05  1.500834e-04
1-8:2-15:4    -12.262060 -1.601445e+00  1.407416e-05  1.505141e-04
1-3:3-16:5    -13.306196 -2.394319e+00  1.429926e-05  1.526949e-04
3-74:1-26:4   -10.876022 -1.007902e+00  1.460984e-05  1.555505e-04
5-51:2-21:6   -10.876022 -1.007902e+00  1.460984e-05  1.555505e-04
1-69:3-16:4   -11.100450  1.115849e+00  1.469425e-05  1.562185e-04
4-b:3-16:5    -12.933603  2.164648e+00  1.473772e-05  1.564499e-04
1-18:6-19:1   -13.163319 -2.294784e+00  1.509720e-05  1.582523e-04
3-74:6-19:6   -13.163319 -2.294784e+00  1.509720e-05  1.582523e-04
3-74:1-26:5   -13.901538 -2.818346e+00  1.523644e-05  1.582523e-04
4-59:1-14:6   -13.901538 -2.818346e+00  1.523644e-05  1.582523e-04
2-70:2-21:3   -31.578420  3.687527e+01  1.525879e-05  1.582523e-04
4-30-2:6-19:3 -31.578420  3.687527e+01  1.525879e-05  1.582523e-04
1-46:5-5:1    -31.562545 -3.690702e+01  1.525879e-05  1.582523e-04
1-8:1-26:3    -31.562545 -3.690702e+01  1.525879e-05  1.582523e-04
3-30-3:2-21:4 -31.562545 -3.690702e+01  1.525879e-05  1.582523e-04
3-43:1-26:6   -31.562545 -3.690702e+01  1.525879e-05  1.582523e-04
4-30-4:1-7:4  -31.562545 -3.690702e+01  1.525879e-05  1.582523e-04
4-39:2-15:1   -31.562545 -3.690702e+01  1.525879e-05  1.582523e-04
7-4-1:1-14:4  -31.562545 -3.690702e+01  1.525879e-05  1.582523e-04
7-4-1:4-17:4  -31.562545 -3.690702e+01  1.525879e-05  1.582523e-04
7-4-1:4-23:6  -31.562545 -3.690702e+01  1.525879e-05  1.582523e-04
7-4-1:6-6:3   -31.562545 -3.690702e+01  1.525879e-05  1.582523e-04
1-3:6-25:4    -13.116940  2.183264e+00  1.537409e-05  1.592190e-04
4-59:3-22:6   -10.813099 -9.952233e-01  1.559612e-05  1.612867e-04
3-23:3-22:3   -11.534036 -1.294784e+00  1.602859e-05  1.655216e-04
3-7:6-6:4     -10.941847 -1.021765e+00  1.838490e-05  1.895828e-04
2-26:2-21:4   -14.841390  4.349073e+00  1.943111e-05  1.995149e-04
3-23:3-9:1    -14.174679 -3.102139e+00  1.943111e-05  1.995149e-04
4-30-2:1-1:5  -14.841390  4.349073e+00  1.943111e-05  1.995149e-04
3-21:6-13:6   -11.360579 -1.185159e+00  1.961184e-05  2.010841e-04
4-34:6-6:4     -9.942236  7.188913e-01  1.992172e-05  2.039713e-04
1-18:6-25:4   -12.725060  1.937877e+00  2.087657e-05  2.129998e-04
1-2:4-23:4    -11.163495  1.134060e+00  2.095948e-05  2.129998e-04
3-72:2-2:4    -14.578356 -3.464709e+00  2.098083e-05  2.129998e-04
3-74:1-14:6   -14.578356 -3.464709e+00  2.098083e-05  2.129998e-04
4-39:6-13:1   -14.578356 -3.464709e+00  2.098083e-05  2.129998e-04
5-a:5-12:5    -14.967160  4.097534e+00  2.098083e-05  2.129998e-04
4-59:6-6:5    -10.093783  7.659704e-01  2.141794e-05  2.171315e-04
3-9:3-3:6     -12.368961  1.679221e+00  2.168924e-05  2.195731e-04
5-51:3-22:5   -11.937713 -1.458282e+00  2.180657e-05  2.204513e-04
5-51:2-8:6    -11.618924 -1.294784e+00  2.236958e-05  2.258263e-04
1-18:4-23:5   -12.689135 -1.842271e+00  2.247559e-05  2.262627e-04
3-23:6-19:1   -12.689135 -1.842271e+00  2.247559e-05  2.262627e-04
1-2:1-1:4     -11.401538  1.228778e+00  2.316430e-05  2.328707e-04
1-69:1-7:5    -13.458623  2.470751e+00  2.434256e-05  2.442557e-04
3-7:1-14:4    -12.373661 -1.699174e+00  2.436457e-05  2.442557e-04
3-9:6-13:4    -10.896532  1.009370e+00  2.505116e-05  2.507899e-04
2-5:1-7:5     -13.285875  2.290179e+00  2.532080e-05  2.531378e-04
1-2:2-8:5     -13.135677  2.145789e+00  2.544860e-05  2.540630e-04
3-74:3-22:6   -12.159805 -1.517176e+00  2.568720e-05  2.560904e-04
4-39:3-10:4    -8.909336 -4.931123e-01  2.631573e-05  2.619942e-04
4-4:3-9:5     -11.746874  1.368181e+00  2.640245e-05  2.624950e-04
4-39:3-22:5   -10.419838 -8.302774e-01  2.703362e-05  2.683999e-04
3-23:6-19:6   -11.586543 -1.273410e+00  2.717641e-05  2.694465e-04
4-59:6-13:3   -11.370133 -1.166050e+00  2.758379e-05  2.731098e-04
6-1:6-19:5    -10.554946 -8.676733e-01  2.916117e-05  2.883316e-04
4-31:2-21:4   -12.225060 -1.527444e+00  2.930432e-05  2.893501e-04
1-2:3-9:4     -10.547408  8.923019e-01  2.941225e-05  2.900185e-04
1-2:4-17:6    -12.626248  1.860495e+00  3.011591e-05  2.961466e-04
1-2:7-27:4    -12.641122  1.830747e+00  3.011591e-05  2.961466e-04
2-5:5-24:3    -31.619651  3.679281e+01  3.051758e-05  2.962514e-04
1-2:1-14:6    -31.663382  3.670534e+01  3.051758e-05  2.962514e-04
1-2:2-8:3     -31.663382  3.670534e+01  3.051758e-05  2.962514e-04
2-70:6-6:2    -31.663382  3.670534e+01  3.051758e-05  2.962514e-04
3-49:5-24:5   -31.663382  3.670534e+01  3.051758e-05  2.962514e-04
4-59:3-22:2   -31.663382  3.670534e+01  3.051758e-05  2.962514e-04
3-13:3-10:5   -31.612313 -3.680748e+01  3.051758e-05  2.962514e-04
7-4-1:1-7:4   -31.612313 -3.680748e+01  3.051758e-05  2.962514e-04
7-4-1:4-17:6  -31.612313 -3.680748e+01  3.051758e-05  2.962514e-04
4-39:5-12:4    -9.799917 -6.617690e-01  3.053757e-05  2.962514e-04
3-21:3-10:4    -9.649214 -6.255356e-01  3.061882e-05  2.966404e-04
3-30:2-2:6    -11.216099 -1.080045e+00  3.092192e-05  2.991748e-04
3-33:6-13:4   -10.648502 -9.055092e-01  3.107943e-05  3.002956e-04
4-30-2:6-19:4 -12.209873  1.612107e+00  3.376814e-05  3.255996e-04
4-39:6-13:4    -9.071986 -5.114624e-01  3.378864e-05  3.255996e-04
3-23:3-3:4     -8.649668  4.432012e-01  3.402073e-05  3.273984e-04
2-70:6-6:4    -11.826664  1.331402e+00  3.670046e-05  3.527159e-04
4-34:4-4:4    -11.379341  1.184384e+00  3.791881e-05  3.639398e-04
3-48:5-24:4   -11.674679 -1.272064e+00  3.803795e-05  3.645978e-04
5-51:7-27:4   -13.520617 -2.410261e+00  3.855815e-05  3.686037e-04
4-30-2:6-6:6  -13.686220  2.659413e+00  3.855815e-05  3.686037e-04
6-1:3-10:3    -11.597390 -1.251715e+00  3.885014e-05  3.709031e-04
4-30-4:6-13:6 -15.078356 -4.464709e+00  4.005432e-05  3.813891e-04
1-24:1-20:4   -15.002355  4.027144e+00  4.005432e-05  3.813891e-04
3-15:4-17:5   -13.020617  1.990619e+00  4.056036e-05  3.856980e-04
1-58:3-22:4   -13.480157  2.427682e+00  4.125759e-05  3.918112e-04
6-1:5-5:4     -11.039948 -1.031749e+00  4.266346e-05  4.046292e-04
3-48:3-10:6   -10.687676 -9.062183e-01  4.427365e-05  4.193488e-04
2-5:1-1:5     -11.152135  1.083728e+00  4.491803e-05  4.247743e-04
3-21:5-5:5    -11.720852 -1.271325e+00  4.496432e-05  4.247743e-04
4-59:4-17:5   -10.671198 -8.993749e-01  4.880345e-05  4.604389e-04
6-1:6-25:6    -14.313099  3.405656e+00  4.923344e-05  4.632828e-04
1-18:2-15:3   -13.933603 -2.754215e+00  4.923344e-05  4.632828e-04
2-5:6-13:3    -12.126248 -1.450062e+00  5.062266e-05  4.757342e-04
3-49:3-3:6    -12.395681  1.625782e+00  5.084767e-05  4.772266e-04
6-1:6-6:6      -9.783999  6.500748e-01  5.185639e-05  4.860609e-04
4-34:3-16:4    -9.862549  6.663971e-01  5.195563e-05  4.863586e-04
2-26:3-22:4   -12.756428  1.875141e+00  5.209447e-05  4.870259e-04
4-34:5-5:4    -10.118180 -7.192814e-01  5.266911e-05  4.917603e-04
4-30-2:3-3:4  -12.101258  1.489488e+00  5.571116e-05  5.188192e-04
4-61:6-25:4   -12.101258  1.489488e+00  5.571116e-05  5.188192e-04
1-8:6-13:4    -11.048008 -1.015630e+00  5.777412e-05  5.373366e-04
4-30-2:2-8:5  -13.967160  2.927609e+00  5.947612e-05  5.524535e-04
1-2:2-21:1    -31.709937  3.661223e+01  6.103516e-05  5.640893e-04
1-3:6-19:2    -31.709937  3.661223e+01  6.103516e-05  5.640893e-04
3-15:3-3:1    -31.709937  3.661223e+01  6.103516e-05  5.640893e-04
3-21:4-23:4   -11.099966 -1.020609e+00  6.106032e-05  5.640893e-04
1-18:2-15:4    -9.462595 -5.717450e-01  6.112011e-05  5.640893e-04
4-4:2-2:5     -11.726981  1.290179e+00  6.572241e-05  6.036965e-04
3-74:3-9:6    -12.933603 -1.835352e+00  6.574663e-05  6.036965e-04
1-24:3-22:3   -13.039355  1.953144e+00  6.574663e-05  6.036965e-04
1-69:4-4:5    -13.039355  1.953144e+00  6.574663e-05  6.036965e-04
1-3:5-12:5    -11.643174  1.235731e+00  6.596333e-05  6.048670e-04
3-43:5-24:4   -14.246874 -2.957749e+00  6.604195e-05  6.048670e-04
5-a:4-4:4     -13.709873  2.612107e+00  6.618770e-05  6.054327e-04
3-49:3-10:6   -12.256428 -1.464709e+00  6.737974e-05  6.147761e-04
5-51:3-22:1   -12.345913  1.526246e+00  6.737974e-05  6.147761e-04
3-7:3-22:4    -10.257330 -7.619096e-01  6.853976e-05  6.245696e-04
2-5:5-5:6     -13.101258 -2.079055e+00  6.877111e-05  6.258866e-04
4-31:3-3:5    -13.382197 -2.242316e+00  6.960169e-05  6.326469e-04
1-18:4-23:6   -11.977430 -1.378848e+00  7.010574e-05  6.356254e-04
3-23:2-8:6    -11.977430 -1.378848e+00  7.010574e-05  6.356254e-04
2-70:5-5:6    -13.234328 -2.152765e+00  7.025478e-05  6.361765e-04
3-74:2-2:6    -12.141122 -1.420314e+00  7.555811e-05  6.833411e-04
1-3:7-27:4    -15.119587 -4.382246e+00  7.629395e-05  6.848403e-04
3-66:5-12:6   -15.119587 -4.382246e+00  7.629395e-05  6.848403e-04
4-31:5-5:6    -15.119587 -4.382246e+00  7.629395e-05  6.848403e-04
4-4:5-24:6    -15.078356  3.875141e+00  7.629395e-05  6.848403e-04
4-b:2-8:6     -15.078356  3.875141e+00  7.629395e-05  6.848403e-04
5-51:5-12:3   -15.078356  3.875141e+00  7.629395e-05  6.848403e-04
3-21:3-10:5   -11.186039 -1.019924e+00  7.692358e-05  6.896333e-04
3-49:3-22:6   -12.423428  1.570287e+00  7.733077e-05  6.924226e-04
3-23:3-16:6   -11.545311 -1.190948e+00  7.808424e-05  6.983017e-04
3-23:2-15:6   -10.801168 -8.869059e-01  8.152473e-05  7.281664e-04
4-59:6-19:3   -12.772639  1.842720e+00  8.171335e-05  7.289478e-04
3-23:3-22:6   -10.573364 -8.308365e-01  8.394535e-05  7.479334e-04
4-39:4-23:4   -11.162614 -1.008479e+00  8.745457e-05  7.782377e-04
3-74:6-13:6   -12.205379 -1.426028e+00  8.768662e-05  7.790348e-04
1-58:1-26:4   -13.967160 -2.687101e+00  8.797646e-05  7.790348e-04
3-30:1-26:5   -13.967160 -2.687101e+00  8.797646e-05  7.790348e-04
4-4:2-15:3    -14.341390  3.349073e+00  8.797646e-05  7.790348e-04
4-59:6-13:1   -12.423428 -1.599638e+00  8.837556e-05  7.816087e-04
5-51:3-10:4    -9.246207  5.238512e-01  9.007506e-05  7.939793e-04
1-18:4-4:6    -12.748457 -1.723627e+00  9.021490e-05  7.939793e-04
3-15:4-23:4   -12.748457 -1.723627e+00  9.021490e-05  7.939793e-04
3-64:5-24:4   -12.748457 -1.723627e+00  9.021490e-05  7.939793e-04
1-2:6-19:5    -11.141292  1.034165e+00  9.334490e-05  8.200691e-04
3-23:6-25:4   -11.664023 -1.204586e+00  9.340687e-05  8.200691e-04
3-30:3-9:4    -10.893739 -9.255498e-01  9.498706e-05  8.329279e-04
6-1:1-7:6     -12.272639 -1.432287e+00  1.014771e-04  8.876785e-04
4-30-2:3-9:4  -12.359653  1.498766e+00  1.014771e-04  8.876785e-04
4-4:2-15:4    -11.254427  1.027144e+00  1.046942e-04  9.147098e-04
3-48:5-5:4    -11.064403 -9.828396e-01  1.049472e-04  9.158101e-04
4-30-2:4-23:4 -13.058592  1.914670e+00  1.060447e-04  9.242684e-04
1-8:1-7:4     -13.195000  2.027144e+00  1.122214e-04  9.738055e-04
3-23:2-21:3   -13.195000  2.027144e+00  1.122214e-04  9.738055e-04
3-74:4-23:6   -13.124911 -2.031749e+00  1.122214e-04  9.738055e-04
3-33:1-7:4    -12.246874  1.538106e+00  1.122686e-04  9.738055e-04
3-23:6-25:5   -13.348640  2.164648e+00  1.161670e-04  1.005200e-03
4-30-2:2-8:4  -13.348640  2.164648e+00  1.161670e-04  1.005200e-03
3-21:3-9:5    -12.365224 -1.551123e+00  1.170554e-04  1.011673e-03
4-59:3-3:6     -9.801701 -6.186732e-01  1.184286e-04  1.022316e-03
4-34:3-22:4    -9.062276  4.788109e-01  1.198191e-04  1.033082e-03
4-59:3-9:5    -10.014968 -6.599162e-01  1.202591e-04  1.035636e-03
3-23:5-12:5   -12.048909 -1.353677e+00  1.206291e-04  1.037583e-03
6-1:3-10:5    -10.337064  7.501638e-01  1.215071e-04  1.038823e-03
3-30-3:2-15:6 -31.665771 -3.670057e+01  1.220703e-04  1.038823e-03
3-66:2-8:1    -31.665771 -3.670057e+01  1.220703e-04  1.038823e-03
7-4-1:1-7:6   -31.665771 -3.670057e+01  1.220703e-04  1.038823e-03
7-4-1:2-21:6  -31.665771 -3.670057e+01  1.220703e-04  1.038823e-03
7-4-1:6-13:1  -31.665771 -3.670057e+01  1.220703e-04  1.038823e-03
1-24:5-12:3   -31.759705  3.651270e+01  1.220703e-04  1.038823e-03
3-13:4-4:6    -31.759705  3.651270e+01  1.220703e-04  1.038823e-03
4-4:1-26:3    -31.759705  3.651270e+01  1.220703e-04  1.038823e-03
3-30:6-19:5   -12.789222  1.809553e+00  1.275388e-04  1.084080e-03
3-15:1-1:4    -11.757230 -1.198568e+00  1.321633e-04  1.122065e-03
1-18:2-8:5    -12.769367 -1.681807e+00  1.419707e-04  1.202497e-03
6-1:4-23:6    -12.769367 -1.681807e+00  1.419707e-04  1.202497e-03
3-13:3-9:4    -15.163319 -4.294784e+00  1.449585e-04  1.219208e-03
3-43:4-23:4   -15.163319 -4.294784e+00  1.449585e-04  1.219208e-03
4-30-4:2-15:4 -15.163319 -4.294784e+00  1.449585e-04  1.219208e-03
4-31:3-9:6    -15.163319 -4.294784e+00  1.449585e-04  1.219208e-03
4-59:5-5:1    -15.163319 -4.294784e+00  1.449585e-04  1.219208e-03
1-24:4-17:6   -15.119587  3.792679e+00  1.449585e-04  1.219208e-03
3-48:3-10:5   -12.005178 -1.323353e+00  1.494815e-04  1.254322e-03
5-51:1-26:3   -12.005178 -1.323353e+00  1.494815e-04  1.254322e-03
4-59:3-10:5    -8.688702 -4.083126e-01  1.532553e-04  1.284493e-03
3-21:3-10:6   -10.302983 -7.277430e-01  1.534787e-04  1.284871e-03
4-61:2-2:6    -11.908431 -1.294784e+00  1.545594e-04  1.292418e-03
3-66:3-16:6   -14.002355 -2.616712e+00  1.565218e-04  1.304288e-03
4-30-4:3-22:5 -14.002355 -2.616712e+00  1.565218e-04  1.304288e-03
3-49:1-7:6    -14.370837  3.290179e+00  1.565218e-04  1.304288e-03
1-18:3-16:5   -11.721997 -1.177427e+00  1.575708e-04  1.310000e-03
3-33:2-2:6    -11.721997 -1.177427e+00  1.575708e-04  1.310000e-03
3-30:6-19:4    -9.615373 -5.718932e-01  1.660797e-04  1.379150e-03
4-59:3-3:5     -9.159805  4.828240e-01  1.690857e-04  1.402497e-03
3-23:3-16:4    -9.453816 -5.288751e-01  1.712232e-04  1.418594e-03
3-7:4-17:6    -12.605147 -1.597346e+00  1.751267e-04  1.449269e-03
4-4:3-3:6     -12.452286  1.512571e+00  1.763271e-04  1.457530e-03
4-31:2-2:6    -13.772639 -2.432287e+00  1.799911e-04  1.486112e-03
4-31:4-17:4   -11.610037 -1.142781e+00  1.831432e-04  1.510408e-03
3-48:3-9:6    -11.856884 -1.191690e+00  1.867994e-04  1.538800e-03
3-74:5-24:6   -13.578356 -2.294784e+00  1.921952e-04  1.579638e-03
1-2:2-21:3    -13.759641  2.512571e+00  1.921952e-04  1.579638e-03
2-70:3-22:6   -12.458623 -1.529249e+00  2.037219e-04  1.670566e-03
3-21:1-14:4   -12.458623 -1.529249e+00  2.037219e-04  1.670566e-03
4-39:1-7:5    -12.124243 -1.325811e+00  2.077160e-04  1.699452e-03
1-18:1-26:3   -12.203142  1.450644e+00  2.077160e-04  1.699452e-03
3-21:6-19:4    -9.403992  5.264132e-01  2.102033e-04  1.717852e-03
1-2:1-14:4    -11.635677  1.145789e+00  2.133913e-04  1.741930e-03
1-58:3-10:5   -14.327106 -2.797284e+00  2.212524e-04  1.802020e-03
3-7:1-1:6     -14.327106 -2.797284e+00  2.212524e-04  1.802020e-03
3-15:2-8:4    -11.978520  1.290179e+00  2.219640e-04  1.803988e-03
3-64:4-17:4   -12.790902 -1.638738e+00  2.222450e-04  1.803988e-03
4-4:1-1:4     -12.917392  1.857219e+00  2.222450e-04  1.803988e-03
1-46:6-6:5    -11.806196  1.249537e+00  2.225011e-04  1.804036e-03
1-2:4-17:4    -10.586859  7.693467e-01  2.267303e-04  1.835430e-03
4-4:6-6:5     -12.387945  1.442182e+00  2.268824e-04  1.835430e-03
1-8:3-9:3     -31.723509 -3.658509e+01  2.441406e-04  1.938068e-03
2-5:7-27:6    -31.723509 -3.658509e+01  2.441406e-04  1.938068e-03
3-23:4-4:1    -31.723509 -3.658509e+01  2.441406e-04  1.938068e-03
3-30-3:3-22:6 -31.723509 -3.658509e+01  2.441406e-04  1.938068e-03
3-43:5-24:6   -31.723509 -3.658509e+01  2.441406e-04  1.938068e-03
3-43:6-19:6   -31.723509 -3.658509e+01  2.441406e-04  1.938068e-03
3-7:1-26:1    -31.723509 -3.658509e+01  2.441406e-04  1.938068e-03
4-30-4:5-5:6  -31.723509 -3.658509e+01  2.441406e-04  1.938068e-03
4-61:2-8:2    -31.723509 -3.658509e+01  2.441406e-04  1.938068e-03
7-4-1:1-14:5  -31.723509 -3.658509e+01  2.441406e-04  1.938068e-03
7-4-1:4-23:5  -31.723509 -3.658509e+01  2.441406e-04  1.938068e-03
1-24:1-7:6    -31.813162  3.640578e+01  2.441406e-04  1.938068e-03
1-58:4-17:5   -31.813162  3.640578e+01  2.441406e-04  1.938068e-03
2-26:2-15:5   -31.813162  3.640578e+01  2.441406e-04  1.938068e-03
3-64:2-2:1    -31.813162  3.640578e+01  2.441406e-04  1.938068e-03
3-64:6-13:3   -31.813162  3.640578e+01  2.441406e-04  1.938068e-03
4-30-2:1-14:6 -31.813162  3.640578e+01  2.441406e-04  1.938068e-03
4-34:2-15:4   -10.153393 -6.742770e-01  2.526653e-04  2.003533e-03
3-48:6-19:6   -12.624911 -1.557818e+00  2.685401e-04  2.127074e-03
3-21:3-9:4    -10.452023 -7.336679e-01  2.721061e-04  2.152953e-03
1-58:2-21:5   -15.163319  3.705216e+00  2.746582e-04  2.156576e-03
2-26:1-26:4   -15.163319  3.705216e+00  2.746582e-04  2.156576e-03
4-39:6-6:1    -15.163319  3.705216e+00  2.746582e-04  2.156576e-03
4-4:6-19:3    -15.163319  3.705216e+00  2.746582e-04  2.156576e-03
3-43:2-8:4    -15.209873 -4.201674e+00  2.746582e-04  2.156576e-03
3-7:2-21:3    -15.209873 -4.201674e+00  2.746582e-04  2.156576e-03
4-34:1-26:1   -15.209873 -4.201674e+00  2.746582e-04  2.156576e-03
1-69:5-5:4     -9.977430  6.211521e-01  2.752079e-04  2.157375e-03
3-48:5-12:4   -10.620748 -7.723626e-01  2.753586e-04  2.157375e-03
3-21:3-9:3    -14.039355 -2.542711e+00  2.771616e-04  2.159763e-03
3-72:3-10:4   -14.039355 -2.542711e+00  2.771616e-04  2.159763e-03
3-73:3-10:4   -14.039355 -2.542711e+00  2.771616e-04  2.159763e-03
4-59:1-20:6   -14.039355 -2.542711e+00  2.771616e-04  2.159763e-03
4-59:7-27:6   -14.039355 -2.542711e+00  2.771616e-04  2.159763e-03
3-21:2-15:3   -13.237444  1.942256e+00  2.940769e-04  2.289099e-03
1-69:3-22:1   -12.476886 -1.492723e+00  3.069470e-04  2.384132e-03
4-31:5-12:4   -12.476886 -1.492723e+00  3.069470e-04  2.384132e-03
1-2:5-12:6    -11.090353  9.322853e-01  3.077225e-04  2.387582e-03
4-34:3-3:3    -14.048909  2.764110e+00  3.107488e-04  2.398156e-03
4-b:1-1:5     -14.048909  2.764110e+00  3.107488e-04  2.398156e-03
1-69:2-21:3   -13.806196 -2.365173e+00  3.107488e-04  2.398156e-03
3-48:1-1:3    -13.806196 -2.365173e+00  3.107488e-04  2.398156e-03
3-7:1-7:5     -13.806196 -2.365173e+00  3.107488e-04  2.398156e-03
2-5:2-15:4     -9.138820  4.665017e-01  3.117907e-04  2.403623e-03
1-3:3-16:4    -11.935655 -1.240336e+00  3.173169e-04  2.443611e-03
1-69:6-13:6   -10.472007 -7.259408e-01  3.220216e-04  2.477195e-03
1-2:5-24:5    -13.573364  2.241269e+00  3.240635e-04  2.478288e-03
1-3:3-16:6    -13.437713 -2.131285e+00  3.240635e-04  2.478288e-03
3-43:1-26:4   -13.437713 -2.131285e+00  3.240635e-04  2.478288e-03
1-8:3-16:5    -13.785875  2.460104e+00  3.249142e-04  2.478288e-03
3-64:3-22:5   -13.785875  2.460104e+00  3.249142e-04  2.478288e-03
1-18:4-4:5    -13.609056 -2.233383e+00  3.249142e-04  2.478288e-03
1-2:1-26:3    -13.609056 -2.233383e+00  3.249142e-04  2.478288e-03
3-74:3-22:5   -13.609056 -2.233383e+00  3.249142e-04  2.478288e-03
1-69:3-10:6    -9.795012 -5.737596e-01  3.609221e-04  2.750028e-03
4-61:2-8:5    -11.502355  1.027144e+00  3.712512e-04  2.820463e-03
1-18:3-10:3   -12.093543 -1.264410e+00  3.713401e-04  2.820463e-03
3-48:2-21:5   -12.174679  1.342646e+00  3.713401e-04  2.820463e-03
3-30:3-9:6    -11.991171 -1.238200e+00  3.777920e-04  2.866447e-03
2-5:2-8:5     -11.414892  1.027144e+00  3.961778e-04  3.002786e-03
2-70:3-9:5    -14.619587 -3.382246e+00  4.024506e-04  3.031205e-03
3-72:3-9:4    -14.370837 -2.709821e+00  4.024506e-04  3.031205e-03
3-7:6-13:1    -14.370837 -2.709821e+00  4.024506e-04  3.031205e-03
4-30-2:1-26:5 -14.619587 -3.382246e+00  4.024506e-04  3.031205e-03
4-31:5-12:5   -14.619587 -3.382246e+00  4.024506e-04  3.031205e-03
4-39:3-10:1   -14.370837 -2.709821e+00  4.024506e-04  3.031205e-03
2-5:3-3:3     -12.737444  1.638102e+00  4.095415e-04  3.081393e-03
5-a:6-13:6    -11.271615 -9.690135e-01  4.158550e-04  3.125634e-03
3-30:2-2:4    -10.299465 -6.776407e-01  4.284892e-04  3.217239e-03
1-18:6-19:3   -13.004612 -1.693333e+00  4.308570e-04  3.228293e-03
3-72:3-22:4   -13.004612 -1.693333e+00  4.308570e-04  3.228293e-03
3-48:4-17:6   -12.155611 -1.263075e+00  4.402850e-04  3.295508e-03
6-1:1-26:5    -11.949662 -1.212321e+00  4.515173e-04  3.376075e-03
3-21:1-26:4   -10.128300 -6.240912e-01  4.525426e-04  3.380235e-03
3-64:1-26:4   -12.495623 -1.455248e+00  4.600050e-04  3.428869e-03
3-11:2-8:4    -12.567172  1.496630e+00  4.600050e-04  3.428869e-03
1-3:6-19:5    -11.569952 -1.062610e+00  4.686043e-04  3.489360e-03
1-2:4-4:3     -31.870901  3.629031e+01  4.882813e-04  3.555082e-03
1-2:6-6:2     -31.870901  3.629031e+01  4.882813e-04  3.555082e-03
2-26:1-14:6   -31.870901  3.629031e+01  4.882813e-04  3.555082e-03
2-5:4-23:1    -31.870901  3.629031e+01  4.882813e-04  3.555082e-03
3-11:2-2:3    -31.786275 -3.645956e+01  4.882813e-04  3.555082e-03
3-30-3:2-2:5  -31.786275 -3.645956e+01  4.882813e-04  3.555082e-03
3-30-3:3-16:6 -31.786275 -3.645956e+01  4.882813e-04  3.555082e-03
3-30-3:5-5:6  -31.786275 -3.645956e+01  4.882813e-04  3.555082e-03
3-49:6-25:4   -31.786275 -3.645956e+01  4.882813e-04  3.555082e-03
3-64:3-3:5    -31.870901  3.629031e+01  4.882813e-04  3.555082e-03
3-64:3-9:6    -31.786275 -3.645956e+01  4.882813e-04  3.555082e-03
3-72:4-17:5   -31.786275 -3.645956e+01  4.882813e-04  3.555082e-03
3-73:1-1:4    -31.870901  3.629031e+01  4.882813e-04  3.555082e-03
4-34:5-12:2   -31.870901  3.629031e+01  4.882813e-04  3.555082e-03
4-4:7-27:5    -31.870901  3.629031e+01  4.882813e-04  3.555082e-03
4-b:5-24:6    -31.870901  3.629031e+01  4.882813e-04  3.555082e-03
7-4-1:1-1:3   -31.786275 -3.645956e+01  4.882813e-04  3.555082e-03
7-4-1:6-19:6  -31.786275 -3.645956e+01  4.882813e-04  3.555082e-03
1-3:4-17:6    -14.078356 -2.464709e+00  4.882813e-04  3.555082e-03
2-5:6-25:6    -14.078356 -2.464709e+00  4.882813e-04  3.555082e-03
3-66:3-10:5   -14.078356 -2.464709e+00  4.882813e-04  3.555082e-03
4-39:6-25:6   -14.078356 -2.464709e+00  4.882813e-04  3.555082e-03
6-1:1-26:4    -10.473494  7.052164e-01  4.917746e-04  3.576903e-03
3-23:5-12:6   -10.550715 -7.353562e-01  4.994265e-04  3.628897e-03
1-8:3-9:6     -13.313099 -1.995223e+00  5.082604e-04  3.685655e-03
4-4:4-4:5     -13.417392  2.027144e+00  5.082604e-04  3.685655e-03
4-59:2-15:4    -9.112618 -4.416250e-01  5.181437e-04  3.732038e-03
3-43:1-1:4    -15.259641 -4.102139e+00  5.187988e-04  3.732038e-03
5-a:4-4:3     -15.259641 -4.102139e+00  5.187988e-04  3.732038e-03
1-24:5-24:6   -15.209873  3.612107e+00  5.187988e-04  3.732038e-03
2-5:1-14:6    -15.209873  3.612107e+00  5.187988e-04  3.732038e-03
4-34:6-25:1   -15.209873  3.612107e+00  5.187988e-04  3.732038e-03
4-4:1-14:5    -15.209873  3.612107e+00  5.187988e-04  3.732038e-03
6-1:7-27:6    -15.209873  3.612107e+00  5.187988e-04  3.732038e-03
4-4:3-10:4     -9.977907  5.931060e-01  5.224207e-04  3.754345e-03
3-48:1-26:4   -10.656657 -7.373019e-01  5.333993e-04  3.822685e-03
3-7:1-7:6     -13.841390 -2.294784e+00  5.335212e-04  3.822685e-03
3-11:6-6:6    -14.078356  2.705216e+00  5.335212e-04  3.822685e-03
2-5:6-6:3     -13.598677  2.190643e+00  5.350527e-04  3.826052e-03
3-53:3-16:6   -13.598677  2.190643e+00  5.350527e-04  3.826052e-03
3-23:2-15:1   -13.641122 -2.169253e+00  5.461127e-04  3.897406e-03
3-23:2-2:1    -13.641122 -2.169253e+00  5.461127e-04  3.897406e-03
3-49:2-2:4    -12.435655 -1.410261e+00  5.843646e-04  4.166271e-03
4-34:2-2:5    -10.756428 -7.687148e-01  6.052448e-04  4.308498e-03
3-53:5-24:4   -13.013715  1.664574e+00  6.061066e-04  4.308498e-03
4-59:4-17:3   -13.013715  1.664574e+00  6.061066e-04  4.308498e-03
2-5:6-13:4     -7.396253 -2.368363e-01  6.081385e-04  4.318682e-03
1-46:2-15:6   -12.288384 -1.260018e+00  6.173783e-04  4.379983e-03
5-51:2-21:4   -10.591866  7.159428e-01  6.307710e-04  4.470597e-03
5-a:3-10:4    -12.025838  1.195542e+00  6.393978e-04  4.527288e-03
6-1:1-7:4     -11.711001  1.100076e+00  6.747186e-04  4.768011e-03
3-23:5-5:6    -11.657356 -1.048144e+00  6.747186e-04  4.768011e-03
3-7:3-16:6    -13.029925 -1.642707e+00  6.795483e-04  4.788058e-03
2-26:2-2:5    -13.141122  1.749611e+00  6.795483e-04  4.788058e-03
4-b:4-4:4     -13.141122  1.749611e+00  6.795483e-04  4.788058e-03
3-64:6-13:4   -11.473359 -9.595994e-01  6.842302e-04  4.811632e-03
3-9:4-17:4    -12.583383  1.464208e+00  6.855642e-04  4.811632e-03
4-b:2-15:4    -12.583383  1.464208e+00  6.855642e-04  4.811632e-03
3-30:4-17:6   -12.514860 -1.416774e+00  6.855642e-04  4.811632e-03
4-59:3-16:4    -8.987538  4.164189e-01  7.149911e-04  5.013284e-03
4-34:1-7:4    -11.550715 -1.024136e+00  7.275706e-04  5.059538e-03
3-15:4-23:6   -14.663319 -3.294784e+00  7.286072e-04  5.059538e-03
3-43:2-15:6   -14.663319 -3.294784e+00  7.286072e-04  5.059538e-03
3-43:2-21:6   -14.663319 -3.294784e+00  7.286072e-04  5.059538e-03
3-66:5-5:6    -14.663319 -3.294784e+00  7.286072e-04  5.059538e-03
3-73:6-13:4   -14.663319 -3.294784e+00  7.286072e-04  5.059538e-03
3-7:1-14:6    -14.417392 -2.616712e+00  7.286072e-04  5.059538e-03
3-7:3-22:1    -14.663319 -3.294784e+00  7.286072e-04  5.059538e-03
4-30-4:2-21:5 -14.663319 -3.294784e+00  7.286072e-04  5.059538e-03
4-31:6-25:4   -14.417392 -2.616712e+00  7.286072e-04  5.059538e-03
1-2:1-26:6    -11.968234  1.176522e+00  7.521261e-04  5.203147e-03
3-64:2-21:4   -13.200912 -1.879746e+00  7.528971e-04  5.203147e-03
1-58:6-13:4   -13.282543  1.852058e+00  7.528971e-04  5.203147e-03
4-30-2:1-26:4 -13.282543  1.852058e+00  7.528971e-04  5.203147e-03
4-4:3-16:6    -13.282543  1.852058e+00  7.528971e-04  5.203147e-03
4-4:5-5:4     -11.174679  8.978615e-01  7.634095e-04  5.270743e-03
4-59:5-12:5   -10.105147 -5.973464e-01  7.853854e-04  5.417280e-03
3-48:3-16:6   -11.703142 -1.040211e+00  8.100088e-04  5.581781e-03
3-7:5-5:6     -12.836001 -1.548540e+00  8.240824e-04  5.667925e-03
3-33:6-6:6    -12.973629  1.744745e+00  8.240824e-04  5.667925e-03
1-24:6-13:3   -14.467160  3.097534e+00  8.554459e-04  5.855702e-03
3-21:6-6:3    -14.467160  3.097534e+00  8.554459e-04  5.855702e-03
4-39:4-17:1   -14.467160  3.097534e+00  8.554459e-04  5.855702e-03
3-15:2-21:6   -14.119587 -2.382246e+00  8.554459e-04  5.855702e-03
4-30-4:3-3:4  -14.119587 -2.382246e+00  8.554459e-04  5.855702e-03
4-39:6-19:5   -10.267025  6.452738e-01  9.002874e-04  6.156804e-03
6-1:5-12:3    -13.878391 -2.220783e+00  9.105206e-04  6.188665e-03
1-69:1-26:1   -14.109056  2.643816e+00  9.105206e-04  6.188665e-03
2-70:6-6:5    -14.109056  2.643816e+00  9.105206e-04  6.188665e-03
3-30:6-6:5    -14.109056  2.643816e+00  9.105206e-04  6.188665e-03
1-3:4-23:5    -13.674679 -2.102139e+00  9.122342e-04  6.188665e-03
3-74:6-6:5    -13.674679 -2.102139e+00  9.122342e-04  6.188665e-03
4-34:3-10:1   -13.674679 -2.102139e+00  9.122342e-04  6.188665e-03
3-48:3-3:3    -13.841390  2.349073e+00  9.122342e-04  6.188665e-03
5-a:3-22:4    -11.126248  8.604946e-01  9.131129e-04  6.188665e-03
4-39:2-15:6   -12.188405 -1.197486e+00  9.143907e-04  6.188665e-03
4-30-2:2-15:5 -12.269367  1.318193e+00  9.143907e-04  6.188665e-03
4-39:5-12:6   -12.941847 -1.567802e+00  9.406740e-04  6.348669e-03
1-2:1-1:6     -13.034625  1.622754e+00  9.406740e-04  6.348669e-03
4-34:3-22:3   -13.034625  1.622754e+00  9.406740e-04  6.348669e-03
5-51:5-24:6   -10.750740  7.650878e-01  9.528945e-04  6.425130e-03
3-7:4-4:4     -11.750442 -1.031749e+00  9.727607e-04  6.434244e-03
1-24:2-8:6    -15.259641  3.512571e+00  9.765625e-04  6.434244e-03
1-2:3-3:1     -15.259641  3.512571e+00  9.765625e-04  6.434244e-03
1-46:6-6:3    -15.259641  3.512571e+00  9.765625e-04  6.434244e-03
1-8:2-8:5     -15.259641  3.512571e+00  9.765625e-04  6.434244e-03
4-4:6-13:3    -15.259641  3.512571e+00  9.765625e-04  6.434244e-03
1-18:1-1:3    -15.313099 -3.995223e+00  9.765625e-04  6.434244e-03
1-2:7-27:5    -15.313099 -3.995223e+00  9.765625e-04  6.434244e-03
3-13:2-8:6    -15.313099 -3.995223e+00  9.765625e-04  6.434244e-03
1-58:6-6:4    -31.933667  3.616478e+01  9.765625e-04  6.434244e-03
2-5:6-6:2     -31.933667  3.616478e+01  9.765625e-04  6.434244e-03
3-15:1-1:3    -31.933667  3.616478e+01  9.765625e-04  6.434244e-03
3-7:3-3:1     -31.933667  3.616478e+01  9.765625e-04  6.434244e-03
4-61:6-6:1    -31.933667  3.616478e+01  9.765625e-04  6.434244e-03
5-a:5-12:3    -31.933667  3.616478e+01  9.765625e-04  6.434244e-03
3-13:1-7:6    -31.855026 -3.632206e+01  9.765625e-04  6.434244e-03
3-15:1-14:5   -31.855026 -3.632206e+01  9.765625e-04  6.434244e-03
3-43:2-21:3   -31.855026 -3.632206e+01  9.765625e-04  6.434244e-03
3-43:5-12:3   -31.855026 -3.632206e+01  9.765625e-04  6.434244e-03
3-43:5-5:6    -31.855026 -3.632206e+01  9.765625e-04  6.434244e-03
4-61:1-26:1   -31.855026 -3.632206e+01  9.765625e-04  6.434244e-03
7-4-1:3-16:5  -31.855026 -3.632206e+01  9.765625e-04  6.434244e-03
7-4-1:3-22:3  -31.855026 -3.632206e+01  9.765625e-04  6.434244e-03
7-4-1:3-9:3   -31.855026 -3.632206e+01  9.765625e-04  6.434244e-03
7-4-1:4-23:4  -31.855026 -3.632206e+01  9.765625e-04  6.434244e-03
3-21:3-9:6    -11.562257 -1.001052e+00  9.865368e-04  6.494025e-03
4-30-2:6-6:4  -12.599966  1.431041e+00  1.015847e-03  6.680864e-03
4-39:6-19:4    -9.022209 -4.020776e-01  1.036569e-03  6.810927e-03
3-30:1-1:6    -13.098677 -1.780210e+00  1.065020e-03  6.991495e-03
3-15:3-10:5   -12.759641 -1.487429e+00  1.088538e-03  7.132894e-03
3-7:6-13:5    -12.759641 -1.487429e+00  1.088538e-03  7.132894e-03
6-1:2-8:6     -12.312232  1.232463e+00  1.090084e-03  7.136534e-03
5-51:1-7:4    -12.214396  1.263212e+00  1.093245e-03  7.150735e-03
4-59:5-12:6   -10.944963 -7.769353e-01  1.150455e-03  7.518115e-03
2-5:4-23:6    -12.692061  1.477806e+00  1.195120e-03  7.795862e-03
4-34:5-24:5   -12.598677 -1.424067e+00  1.195120e-03  7.795862e-03
3-48:3-22:4    -9.325781 -4.334899e-01  1.270172e-03  8.277939e-03
3-49:3-3:4    -11.449662  9.576035e-01  1.277625e-03  8.318991e-03
2-5:3-10:4     -7.905099  2.670953e-01  1.298999e-03  8.450528e-03
2-5:6-25:5    -12.283375  1.290179e+00  1.307169e-03  8.460412e-03
1-46:4-4:6    -14.709873 -3.201674e+00  1.312256e-03  8.460412e-03
1-8:3-10:3    -14.467160 -2.517176e+00  1.312256e-03  8.460412e-03
3-11:5-24:5   -14.467160 -2.517176e+00  1.312256e-03  8.460412e-03
3-66:3-22:5   -14.467160 -2.517176e+00  1.312256e-03  8.460412e-03
1-2:3-16:3    -14.663319  2.705216e+00  1.312256e-03  8.460412e-03
1-69:4-23:1   -14.663319  2.705216e+00  1.312256e-03  8.460412e-03
1-8:1-26:5    -14.663319  2.705216e+00  1.312256e-03  8.460412e-03
3-49:4-4:4    -14.663319  2.705216e+00  1.312256e-03  8.460412e-03
4-31:2-15:3   -14.663319  2.705216e+00  1.312256e-03  8.460412e-03
1-24:3-22:6   -13.467160  1.927609e+00  1.318727e-03  8.486951e-03
1-69:1-26:3   -13.370837 -1.879746e+00  1.318727e-03  8.486951e-03
4-b:3-10:5    -11.614961  9.881503e-01  1.331825e-03  8.563600e-03
4-59:3-16:5   -10.213263  5.897392e-01  1.387967e-03  8.901324e-03
1-46:1-26:4   -10.182232 -5.911766e-01  1.387967e-03  8.901324e-03
3-15:3-10:4   -10.821383 -7.200894e-01  1.388053e-03  8.901324e-03
1-46:6-13:5   -10.646521  6.940758e-01  1.390260e-03  8.907551e-03
3-74:2-2:5    -12.687676 -1.432287e+00  1.402689e-03  8.979200e-03
1-18:5-24:5   -11.695000  1.027144e+00  1.424496e-03  9.110708e-03
4-59:1-26:6   -11.285875 -8.797461e-01  1.428062e-03  9.125416e-03
4-31:4-23:4   -13.529925 -1.946860e+00  1.430906e-03  9.135494e-03
1-24:4-23:4   -13.056159  1.579686e+00  1.450491e-03  9.244155e-03
4-30-2:2-21:4 -13.056159  1.579686e+00  1.450491e-03  9.244155e-03
3-48:6-25:6   -14.163319 -2.294784e+00  1.489639e-03  9.468536e-03
3-64:5-5:6    -14.163319 -2.294784e+00  1.489639e-03  9.468536e-03
3-9:5-24:6    -14.163319 -2.294784e+00  1.489639e-03  9.468536e-03
1-8:4-4:4     -13.870837  2.290179e+00  1.513720e-03  9.587777e-03
2-26:6-6:5    -13.870837  2.290179e+00  1.513720e-03  9.587777e-03
2-70:3-10:3   -13.870837  2.290179e+00  1.513720e-03  9.587777e-03
6-1:1-20:6    -13.709873 -2.031749e+00  1.513720e-03  9.587777e-03
4-39:3-16:6   -12.051318 -1.117906e+00  1.516224e-03  9.588620e-03
3-21:1-1:4    -11.728907 -9.886805e-01  1.516513e-03  9.588620e-03
3-11:2-21:3   -14.174679  2.512571e+00  1.543880e-03  9.736031e-03
3-9:4-17:5    -13.917392 -2.142781e+00  1.543880e-03  9.736031e-03
3-73:6-6:4    -14.141122  2.579686e+00  1.543880e-03  9.736031e-03
3-21:6-6:5    -12.463947  1.290179e+00  1.547167e-03  9.739720e-03
4-b:2-21:5    -12.463947  1.290179e+00  1.547167e-03  9.739720e-03
1-2:5-5:4      -9.955085  5.328523e-01  1.565294e-03  9.845234e-03
4-59:2-21:5   -10.785875 -7.098211e-01  1.585564e-03  9.964032e-03
3-23:1-26:5   -11.813099 -9.952233e-01  1.605565e-03  1.008093e-02
3-49:1-26:4   -12.782543 -1.441625e+00  1.641491e-03  1.028858e-02
1-18:1-26:1   -12.897628  1.592742e+00  1.641491e-03  1.028858e-02
2-5:2-2:6     -11.912400 -1.080659e+00  1.688638e-03  1.057489e-02
1-18:1-26:6   -11.411406 -8.797461e-01  1.694682e-03  1.060353e-02
4-34:3-9:4     -9.716075  4.891377e-01  1.780223e-03  1.112909e-02
4-4:4-17:4    -11.624911  9.682508e-01  1.789930e-03  1.118009e-02
5-51:3-3:4    -10.080316  5.547995e-01  1.800287e-03  1.123503e-02
3-48:3-9:5    -12.175395  1.185209e+00  1.820405e-03  1.133870e-02
3-23:5-5:5    -11.777161 -9.783099e-01  1.824029e-03  1.133870e-02
1-3:4-23:6    -15.370837 -3.879746e+00  1.831055e-03  1.133870e-02
1-58:7-27:6   -15.370837 -3.879746e+00  1.831055e-03  1.133870e-02
3-23:5-24:1   -15.370837 -3.879746e+00  1.831055e-03  1.133870e-02
3-72:4-23:4   -15.370837 -3.879746e+00  1.831055e-03  1.133870e-02
4-30-4:1-7:5  -15.370837 -3.879746e+00  1.831055e-03  1.133870e-02
1-3:3-3:3     -15.313099  3.405656e+00  1.831055e-03  1.133870e-02
1-3:5-24:3    -15.313099  3.405656e+00  1.831055e-03  1.133870e-02
3-11:4-17:4   -12.401538  1.228778e+00  1.868101e-03  1.155817e-02
4-31:6-13:4   -11.295964 -8.595682e-01  1.873095e-03  1.157913e-02
4-b:2-21:4    -11.917392  1.027144e+00  1.931437e-03  1.182042e-02
4-34:4-17:4    -9.948615  5.199133e-01  1.939490e-03  1.182042e-02
1-2:1-14:5    -32.002418  3.602727e+01  1.953125e-03  1.182042e-02
1-69:3-22:2   -31.931028 -3.617005e+01  1.953125e-03  1.182042e-02
1-8:3-16:1    -32.002418  3.602727e+01  1.953125e-03  1.182042e-02
2-26:5-24:5   -32.002418  3.602727e+01  1.953125e-03  1.182042e-02
2-26:6-19:6   -32.002418  3.602727e+01  1.953125e-03  1.182042e-02
3-30-3:4-17:4 -31.931028 -3.617005e+01  1.953125e-03  1.182042e-02
3-30-3:5-12:4 -31.931028 -3.617005e+01  1.953125e-03  1.182042e-02
3-30-3:6-6:4  -31.931028 -3.617005e+01  1.953125e-03  1.182042e-02
3-33:7-27:3   -32.002418  3.602727e+01  1.953125e-03  1.182042e-02
3-43:2-2:5    -31.931028 -3.617005e+01  1.953125e-03  1.182042e-02
3-43:4-17:5   -31.931028 -3.617005e+01  1.953125e-03  1.182042e-02
3-43:7-27:4   -31.931028 -3.617005e+01  1.953125e-03  1.182042e-02
3-66:6-6:1    -31.931028 -3.617005e+01  1.953125e-03  1.182042e-02
4-30-4:2-8:6  -31.931028 -3.617005e+01  1.953125e-03  1.182042e-02
4-31:2-21:6   -31.931028 -3.617005e+01  1.953125e-03  1.182042e-02
4-59:6-25:1   -32.002418  3.602727e+01  1.953125e-03  1.182042e-02
5-51:2-2:2    -32.002418  3.602727e+01  1.953125e-03  1.182042e-02
5-a:4-4:5     -32.002418  3.602727e+01  1.953125e-03  1.182042e-02
6-1:2-15:3    -32.002418  3.602727e+01  1.953125e-03  1.182042e-02
7-4-1:1-26:5  -31.931028 -3.617005e+01  1.953125e-03  1.182042e-02
7-4-1:2-15:3  -31.931028 -3.617005e+01  1.953125e-03  1.182042e-02
7-4-1:4-17:5  -31.931028 -3.617005e+01  1.953125e-03  1.182042e-02
7-4-1:5-5:5   -31.931028 -3.617005e+01  1.953125e-03  1.182042e-02
3-64:3-10:4   -11.548909 -8.797461e-01  1.992806e-03  1.205046e-02
3-11:5-5:4    -11.967160 -1.072391e+00  2.031140e-03  1.227197e-02
3-49:2-15:4   -11.790902  1.049171e+00  2.060266e-03  1.243752e-02
5-a:1-1:4     -12.709873 -1.387893e+00  2.088107e-03  1.259504e-02
1-3:1-26:6    -13.401538 -1.818346e+00  2.102402e-03  1.267066e-02
4-4:3-22:5    -11.124911  7.983258e-01  2.147097e-03  1.292922e-02
4-61:6-6:5    -12.242143  1.207717e+00  2.186243e-03  1.314299e-02
4-39:1-26:6   -12.157705 -1.136086e+00  2.186243e-03  1.314299e-02
4-59:6-19:1   -12.993394 -1.464709e+00  2.221434e-03  1.334341e-02
3-15:1-26:6   -12.480157  1.257757e+00  2.232552e-03  1.339903e-02
4-4:5-12:4    -11.467697  9.215343e-01  2.238346e-03  1.342263e-02
2-5:4-4:5     -11.752830  1.016418e+00  2.314602e-03  1.386343e-02
3-7:5-5:5     -13.563482 -1.879746e+00  2.315700e-03  1.386343e-02
3-66:3-10:4   -11.902518 -1.002603e+00  2.324541e-03  1.389328e-02
4-34:1-1:5    -11.972547  1.039635e+00  2.324541e-03  1.389328e-02
1-8:3-3:3     -14.709873  2.612107e+00  2.349854e-03  1.391762e-02
3-53:1-1:4    -14.759641 -3.102139e+00  2.349854e-03  1.391762e-02
3-66:4-4:6    -14.759641 -3.102139e+00  2.349854e-03  1.391762e-02
3-73:3-9:4    -14.759641 -3.102139e+00  2.349854e-03  1.391762e-02
3-74:5-5:1    -14.520617 -2.410261e+00  2.349854e-03  1.391762e-02
3-7:4-23:5    -14.520617 -2.410261e+00  2.349854e-03  1.391762e-02
3-7:5-24:5    -14.520617 -2.410261e+00  2.349854e-03  1.391762e-02
4-30-4:6-19:4 -14.759641 -3.102139e+00  2.349854e-03  1.391762e-02
4-39:5-24:3   -14.520617 -2.410261e+00  2.349854e-03  1.391762e-02
5-51:7-27:5   -14.759641 -3.102139e+00  2.349854e-03  1.391762e-02
6-1:4-23:5    -14.520617 -2.410261e+00  2.349854e-03  1.391762e-02
6-1:3-10:6     -9.236639 -4.074125e-01  2.387692e-03  1.413012e-02
1-69:3-22:6   -10.741554 -6.806748e-01  2.400072e-03  1.419173e-02
3-21:5-24:6   -12.806196 -1.394319e+00  2.458900e-03  1.451577e-02
5-a:2-21:4    -12.917392  1.553213e+00  2.458900e-03  1.451577e-02
3-23:4-23:3   -13.746874 -1.957749e+00  2.493918e-03  1.468641e-02
4-30-2:5-12:5 -13.933603  2.164648e+00  2.493918e-03  1.468641e-02
5-a:1-7:4     -13.933603  2.164648e+00  2.493918e-03  1.468641e-02
1-69:3-3:6    -10.043519  5.439355e-01  2.503756e-03  1.473230e-02
5-a:3-22:6    -11.156308  8.003736e-01  2.558735e-03  1.503304e-02
1-46:3-9:5    -13.152135 -1.673295e+00  2.563208e-03  1.503304e-02
3-23:1-1:6    -13.152135 -1.673295e+00  2.563208e-03  1.503304e-02
4-59:3-10:1   -13.152135 -1.673295e+00  2.563208e-03  1.503304e-02
3-23:5-12:1   -14.209873 -2.201674e+00  2.576828e-03  1.506389e-02
3-66:2-15:4   -14.209873 -2.201674e+00  2.576828e-03  1.506389e-02
3-66:6-19:5   -14.209873 -2.201674e+00  2.576828e-03  1.506389e-02
4-31:5-5:5    -14.209873 -2.201674e+00  2.576828e-03  1.506389e-02
1-69:5-5:5    -11.674679 -9.322135e-01  2.587309e-03  1.510067e-02
4-34:2-21:6   -11.715910  9.853243e-01  2.587309e-03  1.510067e-02
3-74:5-24:1   -14.209873  2.442182e+00  2.599478e-03  1.515941e-02
3-48:4-4:4    -12.641122 -1.339178e+00  2.602171e-03  1.516286e-02
3-48:6-13:6   -11.567172 -9.162720e-01  2.653786e-03  1.545112e-02
4-4:3-22:6    -12.563482  1.290179e+00  2.667262e-03  1.551705e-02
1-3:3-9:6     -12.343196 -1.150394e+00  2.670436e-03  1.552299e-02
3-11:6-6:4    -11.034036  7.343627e-01  2.857420e-03  1.659652e-02
3-73:3-22:4   -12.909421 -1.401699e+00  2.887248e-03  1.675627e-02
6-1:6-13:6     -9.136091 -3.832524e-01  2.909228e-03  1.687025e-02
5-51:1-26:4    -9.938551  5.143940e-01  2.938001e-03  1.702340e-02
1-18:6-6:5    -11.073364 -7.587307e-01  2.958700e-03  1.712957e-02
1-8:3-10:1    -12.828876  1.455238e+00  3.087676e-03  1.786194e-02
3-33:5-12:4   -11.985093  1.014544e+00  3.183011e-03  1.839688e-02
3-53:6-19:6   -12.652135  1.326705e+00  3.185253e-03  1.839688e-02
1-18:6-13:3   -13.433603 -1.754215e+00  3.326893e-03  1.918419e-02
1-24:5-5:5    -13.433603 -1.754215e+00  3.326893e-03  1.918419e-02
1-69:6-13:5   -10.715247 -6.573537e-01  3.349714e-03  1.930035e-02
1-3:2-21:4    -11.204446 -7.566877e-01  3.374185e-03  1.942582e-02
1-3:3-9:5     -13.020617 -1.410261e+00  3.377848e-03  1.943139e-02
1-3:1-26:1    -15.433603 -3.754215e+00  3.417969e-03  1.946028e-02
3-48:2-8:1    -15.433603 -3.754215e+00  3.417969e-03  1.946028e-02
3-74:7-27:6   -15.433603 -3.754215e+00  3.417969e-03  1.946028e-02
3-h:6-13:6    -15.433603 -3.754215e+00  3.417969e-03  1.946028e-02
4-31:1-26:6   -15.433603 -3.754215e+00  3.417969e-03  1.946028e-02
1-18:2-21:3   -15.370837  3.290179e+00  3.417969e-03  1.946028e-02
1-69:4-17:1   -15.370837  3.290179e+00  3.417969e-03  1.946028e-02
1-8:6-25:4    -15.370837  3.290179e+00  3.417969e-03  1.946028e-02
2-70:3-3:5    -15.370837  3.290179e+00  3.417969e-03  1.946028e-02
4-34:2-2:2    -15.370837  3.290179e+00  3.417969e-03  1.946028e-02
4-34:2-8:3    -15.370837  3.290179e+00  3.417969e-03  1.946028e-02
4-4:6-25:5    -15.370837  3.290179e+00  3.417969e-03  1.946028e-02
4-b:6-25:4    -15.370837  3.290179e+00  3.417969e-03  1.946028e-02
4-b:6-13:5    -11.737444  9.422556e-01  3.461853e-03  1.969459e-02
6-1:3-9:4     -11.579296 -8.920244e-01  3.517642e-03  1.999618e-02
4-59:3-16:1   -12.937713  1.512571e+00  3.657767e-03  2.077635e-02
1-18:5-24:6   -12.240574 -1.093150e+00  3.689964e-03  2.094273e-02
3-9:4-4:6     -13.709873  1.968251e+00  3.719166e-03  2.100921e-02
3-23:5-5:3    -13.598677 -1.809357e+00  3.719166e-03  2.100921e-02
3-7:6-6:5     -13.598677 -1.809357e+00  3.719166e-03  2.100921e-02
5-51:4-17:3   -13.598677 -1.809357e+00  3.719166e-03  2.100921e-02
6-1:6-13:1    -13.598677 -1.809357e+00  3.719166e-03  2.100921e-02
3-33:3-9:5    -13.740574  1.906850e+00  3.719166e-03  2.100921e-02
2-5:4-17:5    -10.868961  6.792212e-01  3.729249e-03  2.104967e-02
1-69:5-12:6   -11.116610  7.515100e-01  3.770303e-03  2.126475e-02
1-69:1-1:6    -12.362433 -1.111920e+00  3.793706e-03  2.138001e-02
4-b:4-17:5    -12.746874  1.368181e+00  3.801654e-03  2.140807e-02
4-b:1-26:4    -11.690597  9.346982e-01  3.832872e-03  2.156701e-02
1-2:4-4:4     -12.042923  1.027144e+00  3.836236e-03  2.156910e-02
3-48:2-21:4   -11.158229 -7.422426e-01  3.905122e-03  2.159222e-02
1-24:2-15:1   -32.078420  3.587527e+01  3.906250e-03  2.159222e-02
1-24:3-10:1   -32.078420  3.587527e+01  3.906250e-03  2.159222e-02
1-24:4-17:5   -32.078420  3.587527e+01  3.906250e-03  2.159222e-02
1-2:5-12:1    -32.078420  3.587527e+01  3.906250e-03  2.159222e-02
1-69:1-7:3    -32.078420  3.587527e+01  3.906250e-03  2.159222e-02
1-8:7-27:5    -32.078420  3.587527e+01  3.906250e-03  2.159222e-02
3-64:6-13:1   -32.078420  3.587527e+01  3.906250e-03  2.159222e-02
4-30-2:6-6:3  -32.078420  3.587527e+01  3.906250e-03  2.159222e-02
4-31:3-10:2   -32.078420  3.587527e+01  3.906250e-03  2.159222e-02
4-b:1-14:5    -32.078420  3.587527e+01  3.906250e-03  2.159222e-02
1-45:3-10:4   -32.015991 -3.600013e+01  3.906250e-03  2.159222e-02
1-8:4-4:6     -32.015991 -3.600013e+01  3.906250e-03  2.159222e-02
2-5:1-7:1     -32.015991 -3.600013e+01  3.906250e-03  2.159222e-02
2-70:1-20:4   -32.015991 -3.600013e+01  3.906250e-03  2.159222e-02
3-15:3-9:1    -32.015991 -3.600013e+01  3.906250e-03  2.159222e-02
3-30-3:6-19:6 -32.015991 -3.600013e+01  3.906250e-03  2.159222e-02
3-43:3-22:1   -32.015991 -3.600013e+01  3.906250e-03  2.159222e-02
3-43:3-22:3   -32.015991 -3.600013e+01  3.906250e-03  2.159222e-02
3-64:5-24:5   -32.015991 -3.600013e+01  3.906250e-03  2.159222e-02
4-30-4:2-15:5 -32.015991 -3.600013e+01  3.906250e-03  2.159222e-02
7-4-1:1-26:3  -32.015991 -3.600013e+01  3.906250e-03  2.159222e-02
4-30-4:5-12:4 -13.180426 -1.616712e+00  3.933173e-03  2.172438e-02
3-74:3-22:4   -10.435655 -5.801858e-01  4.072583e-03  2.245171e-02
4-39:6-13:3   -13.785875 -1.879746e+00  4.077315e-03  2.245171e-02
4-b:2-21:6    -13.967160  2.097534e+00  4.077315e-03  2.245171e-02
4-b:5-24:4    -13.967160  2.097534e+00  4.077315e-03  2.245171e-02
4-61:6-19:4    -9.561224  4.325959e-01  4.121203e-03  2.267605e-02
2-5:5-5:3     -14.813099 -2.995223e+00  4.180908e-03  2.276132e-02
3-20:3-10:3   -14.813099 -2.995223e+00  4.180908e-03  2.276132e-02
3-33:4-23:6   -14.578356 -2.294784e+00  4.180908e-03  2.276132e-02
3-48:5-5:3    -14.578356 -2.294784e+00  4.180908e-03  2.276132e-02
3-72:6-6:4    -14.578356 -2.294784e+00  4.180908e-03  2.276132e-02
3-9:1-1:5     -14.813099 -2.995223e+00  4.180908e-03  2.276132e-02
4-30-4:3-3:6  -14.813099 -2.995223e+00  4.180908e-03  2.276132e-02
4-61:1-20:4   -14.578356 -2.294784e+00  4.180908e-03  2.276132e-02
1-24:6-13:1   -14.759641  2.512571e+00  4.180908e-03  2.276132e-02
1-58:5-12:5   -14.759641  2.512571e+00  4.180908e-03  2.276132e-02
2-26:3-3:5    -14.759641  2.512571e+00  4.180908e-03  2.276132e-02
3-30:3-3:1    -14.759641  2.512571e+00  4.180908e-03  2.276132e-02
3-33:4-17:5   -14.759641  2.512571e+00  4.180908e-03  2.276132e-02
5-a:1-26:5    -14.759641  2.512571e+00  4.180908e-03  2.276132e-02
3-11:3-9:4    -12.192061 -1.067373e+00  4.272405e-03  2.322436e-02
3-48:5-12:6   -12.192061 -1.067373e+00  4.272405e-03  2.322436e-02
2-5:5-5:4      -8.635635  3.029462e-01  4.288069e-03  2.329194e-02
5-51:1-1:6    -10.374958  5.668329e-01  4.300450e-03  2.334160e-02
4-39:3-22:3   -12.935655 -1.349231e+00  4.324005e-03  2.343415e-02
1-46:2-2:5    -11.941847 -1.021765e+00  4.334881e-03  2.343415e-02
3-33:5-5:4    -11.941847 -1.021765e+00  4.334881e-03  2.343415e-02
1-2:3-9:6     -11.997860  9.890094e-01  4.334881e-03  2.343415e-02
1-69:7-27:5   -14.002355 -1.972856e+00  4.343510e-03  2.343415e-02
3-30:2-2:3    -14.002355 -1.972856e+00  4.343510e-03  2.343415e-02
3-7:2-21:5    -14.002355 -1.972856e+00  4.343510e-03  2.343415e-02
1-24:1-14:4   -14.246874  2.368181e+00  4.343510e-03  2.343415e-02
3-15:3-16:5   -14.259641 -2.102139e+00  4.425049e-03  2.382058e-02
3-21:4-23:5   -14.259641 -2.102139e+00  4.425049e-03  2.382058e-02
3-72:2-21:4   -14.259641 -2.102139e+00  4.425049e-03  2.382058e-02
3-66:3-10:6   -12.756428 -1.294784e+00  4.533862e-03  2.436993e-02
3-7:3-22:5    -12.756428 -1.294784e+00  4.533862e-03  2.436993e-02
5-a:2-15:6    -12.597390 -1.251715e+00  4.601310e-03  2.471404e-02
3-23:4-23:4    -9.630947  4.301091e-01  4.607088e-03  2.472665e-02
4-59:1-20:4   -12.039948 -1.031749e+00  4.626294e-03  2.481125e-02
2-70:2-21:4   -12.217427  1.101145e+00  4.903383e-03  2.627776e-02
3-53:6-19:4   -11.836001  9.589730e-01  5.013599e-03  2.682852e-02
3-48:3-22:6   -11.769367 -9.077605e-01  5.013599e-03  2.682852e-02
4-59:2-15:1   -13.048909 -1.353677e+00  5.097643e-03  2.723782e-02
4-61:1-26:5   -13.048909 -1.353677e+00  5.097643e-03  2.723782e-02
1-69:5-12:3   -13.548909  1.764110e+00  5.222879e-03  2.786567e-02
5-a:4-23:6    -13.548909  1.764110e+00  5.222879e-03  2.786567e-02
3-30:5-24:6   -12.382197 -1.072391e+00  5.354860e-03  2.852759e-02
4-61:2-21:5   -12.382197 -1.072391e+00  5.354860e-03  2.852759e-02
4-b:1-7:4     -12.958623  1.470751e+00  5.401573e-03  2.875520e-02
4-59:1-1:6    -11.912400  9.193412e-01  5.435925e-03  2.891671e-02
3-23:4-23:6   -12.686220 -1.248980e+00  5.515201e-03  2.923057e-02
3-9:2-15:6    -12.686220 -1.248980e+00  5.515201e-03  2.923057e-02
1-69:4-17:5   -12.766111  1.329707e+00  5.515201e-03  2.923057e-02
4-61:4-4:5    -12.766111  1.329707e+00  5.515201e-03  2.923057e-02
6-1:1-7:5     -12.766111  1.329707e+00  5.515201e-03  2.923057e-02
6-1:3-9:6     -11.622910 -8.797461e-01  5.572998e-03  2.951519e-02
4-59:6-13:5    -8.608730 -2.947836e-01  5.577368e-03  2.951664e-02
1-69:3-22:3   -11.056007  6.904194e-01  5.768824e-03  3.050747e-02
1-3:4-17:4    -11.957034 -9.913915e-01  5.870708e-03  3.102351e-02
2-70:5-12:4   -12.285875  1.120254e+00  5.918433e-03  3.123965e-02
3-66:3-9:4    -13.635677 -1.735356e+00  5.924612e-03  3.123965e-02
3-74:2-21:6   -13.635677 -1.735356e+00  5.924612e-03  3.123965e-02
5-a:2-8:4     -13.259641  1.512571e+00  5.988121e-03  3.155144e-02
1-3:2-8:4     -12.116940  1.013339e+00  6.309827e-03  3.313100e-02
3-21:3-22:4    -8.617384  2.917547e-01  6.339837e-03  3.313100e-02
1-24:6-6:1    -15.433603  3.164648e+00  6.347656e-03  3.313100e-02
1-2:5-12:3    -15.433603  3.164648e+00  6.347656e-03  3.313100e-02
3-33:2-8:5    -15.433603  3.164648e+00  6.347656e-03  3.313100e-02
1-8:4-4:3     -15.502355 -3.616712e+00  6.347656e-03  3.313100e-02
3-21:3-10:1   -15.502355 -3.616712e+00  6.347656e-03  3.313100e-02
3-30-3:3-9:6  -15.502355 -3.616712e+00  6.347656e-03  3.313100e-02
3-43:6-13:5   -15.502355 -3.616712e+00  6.347656e-03  3.313100e-02
3-7:2-8:1     -15.502355 -3.616712e+00  6.347656e-03  3.313100e-02
3-7:5-5:3     -15.502355 -3.616712e+00  6.347656e-03  3.313100e-02
4-30-4:3-9:5  -15.502355 -3.616712e+00  6.347656e-03  3.313100e-02
5-51:6-19:1   -15.502355 -3.616712e+00  6.347656e-03  3.313100e-02
3-66:3-22:6   -12.962879 -1.294784e+00  6.426576e-03  3.351864e-02
3-66:6-13:4   -12.474713 -1.176139e+00  6.455803e-03  3.364673e-02
3-21:4-23:6   -12.619587 -1.207321e+00  6.600448e-03  3.432614e-02
3-48:1-1:6    -12.619587 -1.207321e+00  6.600448e-03  3.432614e-02
3-66:5-5:4    -12.619587 -1.207321e+00  6.600448e-03  3.432614e-02
3-48:1-1:4    -11.555552 -7.952126e-01  6.637121e-03  3.449197e-02
5-51:3-22:3   -10.908679  6.517771e-01  6.822620e-03  3.543044e-02
1-69:6-6:5    -11.337793 -7.759103e-01  6.831631e-03  3.545169e-02
1-2:3-10:4     -9.826747  4.467912e-01  6.899240e-03  3.577678e-02
2-70:5-12:6   -13.409421  1.598301e+00  7.000367e-03  3.617107e-02
3-48:2-8:3    -13.409421  1.598301e+00  7.000367e-03  3.617107e-02
3-15:6-13:6   -13.348640 -1.584290e+00  7.000367e-03  3.617107e-02
3-23:1-7:5    -13.348640 -1.584290e+00  7.000367e-03  3.617107e-02
4-4:6-13:1    -13.437713  1.541718e+00  7.000367e-03  3.617107e-02
1-2:6-19:4     -9.698967  4.168709e-01  7.105978e-03  3.669047e-02
1-2:2-2:1     -14.048909 -1.879746e+00  7.197380e-03  3.697699e-02
1-46:1-26:6   -14.048909 -1.879746e+00  7.197380e-03  3.697699e-02
1-69:1-20:4   -14.048909 -1.879746e+00  7.197380e-03  3.697699e-02
3-48:2-2:3    -14.048909 -1.879746e+00  7.197380e-03  3.697699e-02
4-31:1-7:4    -14.048909 -1.879746e+00  7.197380e-03  3.697699e-02
1-24:3-9:6    -14.285875  2.290179e+00  7.197380e-03  3.697699e-02
4-34:3-3:1    -14.285875  2.290179e+00  7.197380e-03  3.697699e-02
1-2:5-5:6     -11.635677 -8.542110e-01  7.313123e-03  3.754487e-02
1-8:4-23:5    -14.813099  2.405656e+00  7.385254e-03  3.764704e-02
3-13:6-25:4   -14.813099  2.405656e+00  7.385254e-03  3.764704e-02
3-30:5-12:3   -14.813099  2.405656e+00  7.385254e-03  3.764704e-02
3-9:5-12:3    -14.813099  2.405656e+00  7.385254e-03  3.764704e-02
3-9:6-13:3    -14.813099  2.405656e+00  7.385254e-03  3.764704e-02
4-30-2:3-22:3 -14.813099  2.405656e+00  7.385254e-03  3.764704e-02
3-13:3-16:6   -14.870837 -2.879746e+00  7.385254e-03  3.764704e-02
3-15:1-26:1   -14.870837 -2.879746e+00  7.385254e-03  3.764704e-02
3-33:6-19:3   -14.870837 -2.879746e+00  7.385254e-03  3.764704e-02
4-61:1-20:5   -14.870837 -2.879746e+00  7.385254e-03  3.764704e-02
1-3:3-10:4    -10.510858 -5.525814e-01  7.498534e-03  3.819748e-02
2-70:6-25:4   -14.313099 -1.995223e+00  7.537842e-03  3.823558e-02
3-53:3-10:5   -14.313099 -1.995223e+00  7.537842e-03  3.823558e-02
3-72:1-1:4    -14.313099 -1.995223e+00  7.537842e-03  3.823558e-02
3-73:3-10:6   -14.313099 -1.995223e+00  7.537842e-03  3.823558e-02
4-59:6-25:6   -14.313099 -1.995223e+00  7.537842e-03  3.823558e-02
6-1:2-8:3     -14.313099 -1.995223e+00  7.537842e-03  3.823558e-02
5-a:1-26:4    -12.180426  1.027144e+00  7.620522e-03  3.860493e-02
4-4:4-17:6    -13.078356 -1.294784e+00  7.632079e-03  3.860493e-02
2-5:3-3:1     -13.174679  1.342646e+00  7.632079e-03  3.860493e-02
2-70:2-15:5   -13.174679  1.342646e+00  7.632079e-03  3.860493e-02
4-39:6-13:5   -10.011072 -4.670992e-01  7.683715e-03  3.862311e-02
1-24:2-21:1   -32.163382  3.570534e+01  7.812500e-03  3.862311e-02
1-2:6-6:3     -32.163382  3.570534e+01  7.812500e-03  3.862311e-02
2-70:6-19:3   -32.163382  3.570534e+01  7.812500e-03  3.862311e-02
3-11:4-17:3   -32.163382  3.570534e+01  7.812500e-03  3.862311e-02
3-21:6-6:1    -32.163382  3.570534e+01  7.812500e-03  3.862311e-02
3-49:2-21:5   -32.163382  3.570534e+01  7.812500e-03  3.862311e-02
3-49:4-23:3   -32.163382  3.570534e+01  7.812500e-03  3.862311e-02
3-9:3-3:1     -32.163382  3.570534e+01  7.812500e-03  3.862311e-02
4-28:6-19:5   -32.163382  3.570534e+01  7.812500e-03  3.862311e-02
4-4:1-1:3     -32.163382  3.570534e+01  7.812500e-03  3.862311e-02
4-4:4-4:3     -32.163382  3.570534e+01  7.812500e-03  3.862311e-02
4-4:6-25:3    -32.163382  3.570534e+01  7.812500e-03  3.862311e-02
4-b:6-19:3    -32.163382  3.570534e+01  7.812500e-03  3.862311e-02
1-18:4-17:1   -32.112313 -3.580748e+01  7.812500e-03  3.862311e-02
1-3:2-15:1    -32.112313 -3.580748e+01  7.812500e-03  3.862311e-02
1-45:3-22:4   -32.112313 -3.580748e+01  7.812500e-03  3.862311e-02
3-15:7-27:1   -32.112313 -3.580748e+01  7.812500e-03  3.862311e-02
3-20:1-26:4   -32.112313 -3.580748e+01  7.812500e-03  3.862311e-02
3-30-3:1-26:6 -32.112313 -3.580748e+01  7.812500e-03  3.862311e-02
3-30-3:2-21:5 -32.112313 -3.580748e+01  7.812500e-03  3.862311e-02
3-30-3:3-3:6  -32.112313 -3.580748e+01  7.812500e-03  3.862311e-02
3-30-3:3-9:5  -32.112313 -3.580748e+01  7.812500e-03  3.862311e-02
3-43:3-9:5    -32.112313 -3.580748e+01  7.812500e-03  3.862311e-02
3-43:4-17:6   -32.112313 -3.580748e+01  7.812500e-03  3.862311e-02
3-43:4-23:6   -32.112313 -3.580748e+01  7.812500e-03  3.862311e-02
3-49:7-27:5   -32.112313 -3.580748e+01  7.812500e-03  3.862311e-02
3-73:6-13:3   -32.112313 -3.580748e+01  7.812500e-03  3.862311e-02
3-7:4-23:2    -32.112313 -3.580748e+01  7.812500e-03  3.862311e-02
4-30-4:5-24:5 -32.112313 -3.580748e+01  7.812500e-03  3.862311e-02
4-b:4-4:6     -32.112313 -3.580748e+01  7.812500e-03  3.862311e-02
4-b:7-27:6    -32.112313 -3.580748e+01  7.812500e-03  3.862311e-02
7-4-1:2-21:5  -32.112313 -3.580748e+01  7.812500e-03  3.862311e-02
6-1:1-14:4    -12.882197 -1.242316e+00  7.915897e-03  3.910746e-02
2-5:3-16:6    -12.785875  1.290179e+00  7.942727e-03  3.921313e-02
1-46:5-12:4   -10.984543 -6.523356e-01  8.087589e-03  3.990099e-02
2-5:2-8:6     -13.502355 -1.616712e+00  8.130059e-03  4.005568e-02
3-15:6-19:5   -13.502355 -1.616712e+00  8.130059e-03  4.005568e-02
1-69:6-19:4   -10.072393  4.585764e-01  8.316950e-03  4.094848e-02
4-39:2-2:5    -10.177502 -4.767814e-01  8.406876e-03  4.136298e-02
1-46:3-9:6    -12.072742 -9.661609e-01  8.554539e-03  4.206079e-02
6-1:5-5:6     -11.980157  9.016136e-01  8.771714e-03  4.309919e-02
3-15:2-2:4    -10.366623 -5.151737e-01  9.015402e-03  4.426636e-02
3-66:6-13:6   -13.240574 -1.496417e+00  9.041185e-03  4.433256e-02
3-11:5-5:6    -13.313099  1.405656e+00  9.041185e-03  4.433256e-02
3-23:1-1:5    -12.495623 -1.134319e+00  9.073340e-03  4.445998e-02
1-2:3-16:6    -11.586859  7.693467e-01  9.335048e-03  4.571130e-02
1-2:6-13:1    -13.674679 -1.657354e+00  9.355307e-03  4.574834e-02
1-46:6-13:3   -13.674679 -1.657354e+00  9.355307e-03  4.574834e-02
3-21:4-4:5    -12.708372  1.214230e+00  9.399242e-03  4.593202e-02
3-53:3-22:3   -12.991171 -1.238200e+00  9.475304e-03  4.620974e-02
4-34:1-26:5   -12.991171 -1.238200e+00  9.475304e-03  4.620974e-02
5-51:4-23:5   -13.048909  1.290179e+00  9.475304e-03  4.620974e-02
6-1:5-12:4    -11.048909  6.463227e-01  9.543282e-03  4.646501e-02
4-61:5-12:5   -11.698689  8.206936e-01  9.547810e-03  4.646501e-02
4-59:1-14:4   -11.648675 -8.282158e-01  9.547810e-03  4.646501e-02
3-74:4-4:4    -12.806196 -1.195248e+00  9.559879e-03  4.646501e-02
3-11:1-7:4    -12.889871  1.333248e+00  9.559879e-03  4.646501e-02
1-69:3-16:6   -11.454392  7.832189e-01  9.722194e-03  4.719029e-02
3-21:6-13:5   -11.412898 -7.485016e-01  9.722194e-03  4.719029e-02
4-34:1-26:4   -10.412400 -5.089084e-01  9.730300e-03  4.719785e-02
3-21:2-21:6   -12.296811 -9.806750e-01  9.853448e-03  4.769889e-02
3-48:2-2:5    -12.296811 -9.806750e-01  9.853448e-03  4.769889e-02
3-7:3-22:6    -12.296811 -9.806750e-01  9.853448e-03  4.769889e-02
5-51:2-15:5   -11.554946  7.470366e-01  1.006333e-02  4.868222e-02
1-2:6-13:4     -9.444963  3.572931e-01  1.032825e-02  4.993028e-02
4-4:3-10:6    -11.386024 -7.401948e-01  1.040921e-02  5.025424e-02
4-34:2-8:5    -11.425199  7.625496e-01  1.040921e-02  5.025424e-02
2-5:3-9:6     -12.484543  1.062768e+00  1.045482e-02  5.044065e-02
3-23:3-9:6    -11.728136 -8.252983e-01  1.054690e-02  5.085086e-02
4-61:3-3:3    -14.039355  1.953144e+00  1.062202e-02  5.107642e-02
5-51:6-6:3    -14.039355  1.953144e+00  1.062202e-02  5.107642e-02
3-43:3-9:4    -13.870837 -1.709821e+00  1.062202e-02  5.107642e-02
3-7:2-8:6     -13.870837 -1.709821e+00  1.062202e-02  5.107642e-02
3-21:6-6:4    -10.327438  4.910916e-01  1.063247e-02  5.109258e-02
1-46:6-19:3   -13.467160  1.482824e+00  1.067384e-02  5.118898e-02
6-1:3-3:3     -13.467160  1.482824e+00  1.067384e-02  5.118898e-02
3-23:3-10:1   -13.382197 -1.517176e+00  1.067384e-02  5.118898e-02
4-59:3-22:5    -9.302395 -3.382229e-01  1.076180e-02  5.157649e-02
1-46:3-16:6   -12.578356 -1.124859e+00  1.097356e-02  5.252154e-02
3-7:6-13:6    -12.578356 -1.124859e+00  1.097356e-02  5.252154e-02
4-59:4-4:5    -11.396654  7.426911e-01  1.111859e-02  5.312422e-02
5-51:1-1:4    -11.396654  7.426911e-01  1.111859e-02  5.312422e-02
3-23:1-7:4    -10.953602 -6.254289e-01  1.112159e-02  5.312422e-02
3-23:5-24:5   -13.141122 -1.420314e+00  1.133098e-02  5.408857e-02
1-24:3-3:5    -12.806196  1.249537e+00  1.135159e-02  5.415107e-02
3-9:1-26:4    -11.745688  8.245153e-01  1.145634e-02  5.461462e-02
4-39:6-25:4   -12.145232  9.567552e-01  1.152641e-02  5.491233e-02
4-34:6-25:4   -11.940294 -8.324404e-01  1.167272e-02  5.492116e-02
1-3:7-27:3    -15.578356 -3.464709e+00  1.171875e-02  5.492116e-02
2-70:6-6:3    -15.578356 -3.464709e+00  1.171875e-02  5.492116e-02
3-13:3-3:5    -15.578356 -3.464709e+00  1.171875e-02  5.492116e-02
3-15:1-14:1   -15.578356 -3.464709e+00  1.171875e-02  5.492116e-02
3-23:1-14:3   -15.578356 -3.464709e+00  1.171875e-02  5.492116e-02
3-43:3-16:6   -15.578356 -3.464709e+00  1.171875e-02  5.492116e-02
3-43:6-6:6    -15.578356 -3.464709e+00  1.171875e-02  5.492116e-02
3-48:6-25:5   -15.578356 -3.464709e+00  1.171875e-02  5.492116e-02
3-64:1-26:6   -15.578356 -3.464709e+00  1.171875e-02  5.492116e-02
3-66:7-27:6   -15.578356 -3.464709e+00  1.171875e-02  5.492116e-02
3-72:3-10:6   -15.578356 -3.464709e+00  1.171875e-02  5.492116e-02
3-72:6-13:6   -15.578356 -3.464709e+00  1.171875e-02  5.492116e-02
3-7:5-24:3    -15.578356 -3.464709e+00  1.171875e-02  5.492116e-02
4-30-4:6-6:5  -15.578356 -3.464709e+00  1.171875e-02  5.492116e-02
6-1:4-23:3    -15.578356 -3.464709e+00  1.171875e-02  5.492116e-02
1-24:4-23:5   -15.502355  3.027144e+00  1.171875e-02  5.492116e-02
1-2:1-20:4    -15.502355  3.027144e+00  1.171875e-02  5.492116e-02
1-3:2-8:6     -15.502355  3.027144e+00  1.171875e-02  5.492116e-02
2-26:6-6:4    -15.502355  3.027144e+00  1.171875e-02  5.492116e-02
2-70:7-27:4   -15.502355  3.027144e+00  1.171875e-02  5.492116e-02
3-13:6-19:5   -15.502355  3.027144e+00  1.171875e-02  5.492116e-02
4-4:1-20:4    -15.502355  3.027144e+00  1.171875e-02  5.492116e-02
4-4:6-6:1     -15.502355  3.027144e+00  1.171875e-02  5.492116e-02
6-1:6-25:4    -15.502355  3.027144e+00  1.171875e-02  5.492116e-02
1-2:3-10:1    -14.098677 -1.780210e+00  1.181793e-02  5.524232e-02
1-8:2-21:6    -14.098677 -1.780210e+00  1.181793e-02  5.524232e-02
3-66:3-22:3   -14.098677 -1.780210e+00  1.181793e-02  5.524232e-02
5-a:4-23:4    -14.327106  2.207717e+00  1.181793e-02  5.524232e-02
4-39:2-8:4    -11.056463  6.312158e-01  1.184989e-02  5.535583e-02
4-61:3-10:5   -10.561492 -5.469706e-01  1.222295e-02  5.706153e-02
4-39:5-5:5    -11.661911 -8.017436e-01  1.240060e-02  5.785343e-02
1-46:4-4:5    -13.539355 -1.542711e+00  1.254095e-02  5.835712e-02
2-70:1-26:5   -13.539355 -1.542711e+00  1.254095e-02  5.835712e-02
3-21:5-24:5   -13.539355 -1.542711e+00  1.254095e-02  5.835712e-02
6-1:4-17:5    -13.539355 -1.542711e+00  1.254095e-02  5.835712e-02
3-48:1-7:4    -11.832430  8.572195e-01  1.267251e-02  5.893128e-02
1-8:6-19:3    -14.370837 -1.879746e+00  1.272583e-02  5.898893e-02
3-73:4-17:4   -14.370837 -1.879746e+00  1.272583e-02  5.898893e-02
3-74:1-7:5    -14.370837 -1.879746e+00  1.272583e-02  5.898893e-02
3-74:2-2:3    -14.370837 -1.879746e+00  1.272583e-02  5.898893e-02
4-61:2-8:6    -14.370837 -1.879746e+00  1.272583e-02  5.898893e-02
1-69:3-9:4    -10.083383 -4.546550e-01  1.277553e-02  5.918123e-02
4-61:1-7:4    -11.901538 -8.183456e-01  1.281240e-02  5.931393e-02
1-58:3-22:5   -14.933603 -2.754215e+00  1.293945e-02  5.955784e-02
3-48:3-10:1   -14.933603 -2.754215e+00  1.293945e-02  5.955784e-02
1-2:6-25:6    -14.870837  2.290179e+00  1.293945e-02  5.955784e-02
1-46:2-15:3   -14.870837  2.290179e+00  1.293945e-02  5.955784e-02
2-5:7-27:5    -14.870837  2.290179e+00  1.293945e-02  5.955784e-02
3-30:4-23:3   -14.870837  2.290179e+00  1.293945e-02  5.955784e-02
3-49:2-8:6    -14.870837  2.290179e+00  1.293945e-02  5.955784e-02
3-53:6-6:5    -14.870837  2.290179e+00  1.293945e-02  5.955784e-02
4-30-2:4-4:5  -14.870837  2.290179e+00  1.293945e-02  5.955784e-02
3-11:1-26:4   -11.434628  7.436905e-01  1.323361e-02  6.087291e-02
1-69:3-3:3    -13.341390  1.349073e+00  1.353099e-02  6.220112e-02
4-34:3-9:5    -10.992003  5.920058e-01  1.371203e-02  6.299320e-02
3-15:6-6:4    -11.492281 -7.179950e-01  1.383620e-02  6.347881e-02
1-46:4-23:4   -13.020617 -1.179306e+00  1.385297e-02  6.347881e-02
3-7:6-25:4    -13.020617 -1.179306e+00  1.385297e-02  6.347881e-02
4-34:2-2:3    -13.020617 -1.179306e+00  1.385297e-02  6.347881e-02
4-31:3-16:4   -12.458623 -1.060318e+00  1.445383e-02  6.619011e-02
3-7:5-24:6    -13.715910 -1.574892e+00  1.463330e-02  6.688447e-02
4-61:2-15:6   -13.715910 -1.574892e+00  1.463330e-02  6.688447e-02
3-33:6-25:4   -13.841390  1.705216e+00  1.463330e-02  6.688447e-02
3-30:1-26:4   -10.568329 -5.332957e-01  1.468843e-02  6.709391e-02
3-53:5-5:4    -12.266111 -9.192745e-01  1.513408e-02  6.892595e-02
3-30:3-10:5   -12.107099 -8.974481e-01  1.543230e-02  6.892595e-02
3-9:5-24:4    -12.006877  8.481743e-01  1.544026e-02  6.892595e-02
1-45:2-8:4    -32.223509 -3.558509e+01  1.562500e-02  6.892595e-02
1-58:5-24:6   -32.223509 -3.558509e+01  1.562500e-02  6.892595e-02
1-58:5-5:3    -32.223509 -3.558509e+01  1.562500e-02  6.892595e-02
3-11:3-9:1    -32.223509 -3.558509e+01  1.562500e-02  6.892595e-02
3-13:5-12:3   -32.223509 -3.558509e+01  1.562500e-02  6.892595e-02
3-20:3-16:6   -32.223509 -3.558509e+01  1.562500e-02  6.892595e-02
3-20:6-25:4   -32.223509 -3.558509e+01  1.562500e-02  6.892595e-02
3-30-3:1-7:4  -32.223509 -3.558509e+01  1.562500e-02  6.892595e-02
3-30-3:2-8:4  -32.223509 -3.558509e+01  1.562500e-02  6.892595e-02
3-30-3:3-3:5  -32.223509 -3.558509e+01  1.562500e-02  6.892595e-02
3-30-3:4-17:6 -32.223509 -3.558509e+01  1.562500e-02  6.892595e-02
3-30-3:4-23:4 -32.223509 -3.558509e+01  1.562500e-02  6.892595e-02
3-30-3:4-4:4  -32.223509 -3.558509e+01  1.562500e-02  6.892595e-02
3-30-3:5-12:5 -32.223509 -3.558509e+01  1.562500e-02  6.892595e-02
3-30-3:5-12:6 -32.223509 -3.558509e+01  1.562500e-02  6.892595e-02
3-30-3:5-24:6 -32.223509 -3.558509e+01  1.562500e-02  6.892595e-02
3-43:2-2:1    -32.223509 -3.558509e+01  1.562500e-02  6.892595e-02
3-43:3-3:5    -32.223509 -3.558509e+01  1.562500e-02  6.892595e-02
3-43:5-24:3   -32.223509 -3.558509e+01  1.562500e-02  6.892595e-02
3-43:6-25:5   -32.223509 -3.558509e+01  1.562500e-02  6.892595e-02
3-49:5-12:3   -32.223509 -3.558509e+01  1.562500e-02  6.892595e-02
3-7:5-12:2    -32.223509 -3.558509e+01  1.562500e-02  6.892595e-02
4-30-4:3-22:3 -32.223509 -3.558509e+01  1.562500e-02  6.892595e-02
4-30-4:5-5:1  -32.223509 -3.558509e+01  1.562500e-02  6.892595e-02
4-31:3-16:1   -32.223509 -3.558509e+01  1.562500e-02  6.892595e-02
4-31:3-22:3   -32.223509 -3.558509e+01  1.562500e-02  6.892595e-02
4-31:3-9:1    -32.223509 -3.558509e+01  1.562500e-02  6.892595e-02
7-4-1:2-2:3   -32.223509 -3.558509e+01  1.562500e-02  6.892595e-02
7-4-1:5-24:6  -32.223509 -3.558509e+01  1.562500e-02  6.892595e-02
7-4-1:6-19:3  -32.223509 -3.558509e+01  1.562500e-02  6.892595e-02
7-4-1:7-27:4  -32.223509 -3.558509e+01  1.562500e-02  6.892595e-02
1-24:2-15:3   -32.259705  3.551270e+01  1.562500e-02  6.892595e-02
1-24:6-13:2   -32.259705  3.551270e+01  1.562500e-02  6.892595e-02
1-24:6-6:2    -32.259705  3.551270e+01  1.562500e-02  6.892595e-02
1-2:1-26:1    -32.259705  3.551270e+01  1.562500e-02  6.892595e-02
1-2:2-8:2     -32.259705  3.551270e+01  1.562500e-02  6.892595e-02
1-46:5-24:3   -32.259705  3.551270e+01  1.562500e-02  6.892595e-02
1-58:1-1:4    -32.259705  3.551270e+01  1.562500e-02  6.892595e-02
3-11:4-17:2   -32.259705  3.551270e+01  1.562500e-02  6.892595e-02
3-13:4-17:4   -32.259705  3.551270e+01  1.562500e-02  6.892595e-02
3-20:6-6:2    -32.259705  3.551270e+01  1.562500e-02  6.892595e-02
3-21:1-7:2    -32.259705  3.551270e+01  1.562500e-02  6.892595e-02
3-21:5-12:2   -32.259705  3.551270e+01  1.562500e-02  6.892595e-02
3-48:4-23:2   -32.259705  3.551270e+01  1.562500e-02  6.892595e-02
3-53:3-22:1   -32.259705  3.551270e+01  1.562500e-02  6.892595e-02
3-9:3-9:3     -32.259705  3.551270e+01  1.562500e-02  6.892595e-02
3-9:6-13:2    -32.259705  3.551270e+01  1.562500e-02  6.892595e-02
4-30-2:5-24:3 -32.259705  3.551270e+01  1.562500e-02  6.892595e-02
4-b:2-21:3    -32.259705  3.551270e+01  1.562500e-02  6.892595e-02
5-51:4-23:2   -32.259705  3.551270e+01  1.562500e-02  6.892595e-02
5-a:1-7:5     -32.259705  3.551270e+01  1.562500e-02  6.892595e-02
5-a:2-21:3    -32.259705  3.551270e+01  1.562500e-02  6.892595e-02
5-a:2-8:3     -32.259705  3.551270e+01  1.562500e-02  6.892595e-02
4-39:5-24:5   -12.759641 -1.102139e+00  1.609436e-02  7.077983e-02
6-1:5-24:5    -12.759641 -1.102139e+00  1.609436e-02  7.077983e-02
3-66:5-12:4   -12.827106  1.207717e+00  1.609436e-02  7.077983e-02
4-34:4-4:6    -12.827106  1.207717e+00  1.609436e-02  7.077983e-02
4-39:2-2:3    -12.827106  1.207717e+00  1.609436e-02  7.077983e-02
1-46:5-24:6   -13.497860  1.421423e+00  1.612480e-02  7.078415e-02
3-64:4-23:4   -13.417392 -1.446787e+00  1.612480e-02  7.078415e-02
4-39:1-1:6    -13.417392 -1.446787e+00  1.612480e-02  7.078415e-02
3-64:6-6:4    -12.389871 -9.228148e-01  1.634810e-02  7.172071e-02
1-2:3-22:1    -12.937713 -1.131285e+00  1.658900e-02  7.273329e-02
5-51:1-7:5    -13.228136  1.235731e+00  1.667385e-02  7.306085e-02
3-23:2-15:5   -11.408926 -6.943911e-01  1.674502e-02  7.332814e-02
4-34:4-23:5   -11.323579  6.695925e-01  1.678633e-02  7.341982e-02
3-30:4-17:4   -11.332652  6.514451e-01  1.678633e-02  7.341982e-02
3-30:6-6:6    -12.277574  9.808508e-01  1.685819e-02  7.347352e-02
2-5:4-4:3     -14.078356  1.875141e+00  1.690054e-02  7.347352e-02
3-30:4-4:5    -14.078356  1.875141e+00  1.690054e-02  7.347352e-02
3-66:1-1:6    -14.078356  1.875141e+00  1.690054e-02  7.347352e-02
3-11:6-13:6   -13.917392 -1.616712e+00  1.690054e-02  7.347352e-02
3-23:7-27:5   -13.917392 -1.616712e+00  1.690054e-02  7.347352e-02
3-48:1-26:3   -13.917392 -1.616712e+00  1.690054e-02  7.347352e-02
3-48:3-22:1   -13.917392 -1.616712e+00  1.690054e-02  7.347352e-02
3-48:3-9:3    -13.917392 -1.616712e+00  1.690054e-02  7.347352e-02
4-39:6-25:5   -13.917392 -1.616712e+00  1.690054e-02  7.347352e-02
1-3:6-6:5     -11.094183  6.140685e-01  1.723638e-02  7.488840e-02
4-59:3-10:3   -11.266314 -6.329524e-01  1.772952e-02  7.698457e-02
2-70:3-16:6   -12.336896 -9.005047e-01  1.833709e-02  7.957479e-02
1-8:4-17:4    -12.021196 -8.630674e-01  1.861775e-02  8.072196e-02
4-4:5-24:5    -12.748457  1.134060e+00  1.862384e-02  8.072196e-02
2-5:2-21:1    -13.674679  1.512571e+00  1.915729e-02  8.237451e-02
3-9:4-4:4     -13.674679  1.512571e+00  1.915729e-02  8.237451e-02
5-a:3-16:5    -13.674679  1.512571e+00  1.915729e-02  8.237451e-02
1-3:2-8:5     -13.578356 -1.464709e+00  1.915729e-02  8.237451e-02
3-64:3-3:6    -13.578356 -1.464709e+00  1.915729e-02  8.237451e-02
4-61:3-22:6   -13.578356 -1.464709e+00  1.915729e-02  8.237451e-02
4-59:6-6:6    -10.387224  4.727703e-01  1.915734e-02  8.237451e-02
6-1:5-12:5    -11.768959  7.779727e-01  1.918661e-02  8.237451e-02
1-2:1-1:3     -14.152135 -1.673295e+00  1.921082e-02  8.237451e-02
3-11:3-9:5    -14.152135 -1.673295e+00  1.921082e-02  8.237451e-02
3-11:4-17:6   -14.152135 -1.673295e+00  1.921082e-02  8.237451e-02
3-30:5-12:1   -14.152135 -1.673295e+00  1.921082e-02  8.237451e-02
3-73:5-5:4    -14.152135 -1.673295e+00  1.921082e-02  8.237451e-02
3-74:6-19:3   -14.152135 -1.673295e+00  1.921082e-02  8.237451e-02
3-h:5-12:4    -14.152135 -1.673295e+00  1.921082e-02  8.237451e-02
1-8:1-1:4     -14.370837  2.120254e+00  1.921082e-02  8.237451e-02
2-70:5-5:5    -14.370837  2.120254e+00  1.921082e-02  8.237451e-02
3-15:1-7:5    -14.370837  2.120254e+00  1.921082e-02  8.237451e-02
5-a:3-10:6    -10.839140  5.397928e-01  1.924201e-02  8.245923e-02
1-69:6-19:6   -10.558592  4.957630e-01  1.939694e-02  8.307378e-02
2-5:1-26:4     -9.102623 -2.947836e-01  1.947835e-02  8.337289e-02
3-23:3-9:3    -12.859653 -1.088333e+00  1.952047e-02  8.345407e-02
3-74:1-26:3   -12.933603  1.245785e+00  1.952047e-02  8.345407e-02
3-48:2-8:4    -11.246083  6.208242e-01  1.967739e-02  8.407508e-02
3-21:6-19:6   -11.618924  7.052164e-01  1.969018e-02  8.407989e-02
4-4:2-21:6    -12.480157 -1.017250e+00  1.983433e-02  8.464525e-02
6-1:3-22:5    -11.368961  6.500748e-01  1.987910e-02  8.478614e-02
1-3:3-22:3    -13.306196 -1.365173e+00  2.006161e-02  8.531387e-02
1-58:3-3:6    -13.370837  1.290179e+00  2.006161e-02  8.531387e-02
3-33:2-15:5   -13.370837  1.290179e+00  2.006161e-02  8.531387e-02
6-1:1-20:4    -13.051318 -1.117906e+00  2.007385e-02  8.531387e-02
1-8:6-19:5    -13.124911  1.138176e+00  2.007385e-02  8.531387e-02
2-70:3-22:5   -13.124911  1.138176e+00  2.007385e-02  8.531387e-02
1-8:6-13:5    -12.285875 -8.797461e-01  2.041471e-02  8.660933e-02
4-39:1-14:4   -12.285875 -8.797461e-01  2.041471e-02  8.660933e-02
5-a:5-12:4    -12.285875 -8.797461e-01  2.041471e-02  8.660933e-02
1-2:6-6:1     -14.433603 -1.754215e+00  2.127075e-02  8.961769e-02
3-43:6-19:5   -14.433603 -1.754215e+00  2.127075e-02  8.961769e-02
3-48:2-21:3   -14.433603 -1.754215e+00  2.127075e-02  8.961769e-02
3-7:6-19:1    -14.433603 -1.754215e+00  2.127075e-02  8.961769e-02
4-61:4-17:3   -14.433603 -1.754215e+00  2.127075e-02  8.961769e-02
5-51:1-20:4   -14.433603 -1.754215e+00  2.127075e-02  8.961769e-02
1-2:4-17:1    -15.578356  2.875141e+00  2.148438e-02  8.961769e-02
1-58:2-15:4   -15.578356  2.875141e+00  2.148438e-02  8.961769e-02
3-53:2-8:5    -15.578356  2.875141e+00  2.148438e-02  8.961769e-02
3-64:4-17:1   -15.578356  2.875141e+00  2.148438e-02  8.961769e-02
4-59:1-1:2    -15.578356  2.875141e+00  2.148438e-02  8.961769e-02
4-59:2-15:2   -15.578356  2.875141e+00  2.148438e-02  8.961769e-02
6-1:6-19:2    -15.578356  2.875141e+00  2.148438e-02  8.961769e-02
1-18:3-10:2   -15.663319 -3.294784e+00  2.148438e-02  8.961769e-02
1-8:2-8:1     -15.663319 -3.294784e+00  2.148438e-02  8.961769e-02
3-43:5-12:6   -15.663319 -3.294784e+00  2.148438e-02  8.961769e-02
3-43:6-19:3   -15.663319 -3.294784e+00  2.148438e-02  8.961769e-02
3-49:1-26:5   -15.663319 -3.294784e+00  2.148438e-02  8.961769e-02
3-64:5-12:6   -15.663319 -3.294784e+00  2.148438e-02  8.961769e-02
3-66:3-9:6    -15.663319 -3.294784e+00  2.148438e-02  8.961769e-02
3-66:4-23:5   -15.663319 -3.294784e+00  2.148438e-02  8.961769e-02
3-73:2-2:5    -15.663319 -3.294784e+00  2.148438e-02  8.961769e-02
3-73:3-16:6   -15.663319 -3.294784e+00  2.148438e-02  8.961769e-02
3-74:2-2:1    -15.663319 -3.294784e+00  2.148438e-02  8.961769e-02
4-30-4:2-8:5  -15.663319 -3.294784e+00  2.148438e-02  8.961769e-02
4-30-4:3-16:3 -15.663319 -3.294784e+00  2.148438e-02  8.961769e-02
4-30-4:5-24:4 -15.663319 -3.294784e+00  2.148438e-02  8.961769e-02
4-31:3-10:1   -15.663319 -3.294784e+00  2.148438e-02  8.961769e-02
4-31:6-19:6   -15.663319 -3.294784e+00  2.148438e-02  8.961769e-02
3-15:4-17:4   -10.884108  5.476751e-01  2.157383e-02  8.993879e-02
4-59:4-17:6   -11.172000 -6.116407e-01  2.170295e-02  9.042479e-02
1-69:1-26:4   -10.498420  4.642083e-01  2.190258e-02  9.120380e-02
1-18:6-25:5   -15.002355 -2.616712e+00  2.246094e-02  9.289303e-02
3-20:3-22:6   -15.002355 -2.616712e+00  2.246094e-02  9.289303e-02
3-33:1-26:5   -15.002355 -2.616712e+00  2.246094e-02  9.289303e-02
3-43:2-8:6    -15.002355 -2.616712e+00  2.246094e-02  9.289303e-02
3-66:2-21:6   -15.002355 -2.616712e+00  2.246094e-02  9.289303e-02
4-30-2:7-27:4 -15.002355 -2.616712e+00  2.246094e-02  9.289303e-02
4-30-4:6-13:5 -15.002355 -2.616712e+00  2.246094e-02  9.289303e-02
4-31:2-8:6    -15.002355 -2.616712e+00  2.246094e-02  9.289303e-02
4-59:2-21:1   -14.933603  2.164648e+00  2.246094e-02  9.289303e-02
4-b:6-19:6    -14.933603  2.164648e+00  2.246094e-02  9.289303e-02
1-2:2-15:5    -12.126248  8.604946e-01  2.246290e-02  9.289303e-02
5-51:4-4:4    -12.126248  8.604946e-01  2.246290e-02  9.289303e-02
4-30-2:6-13:4 -12.293428  9.491420e-01  2.257497e-02  9.330298e-02
4-34:6-13:1   -12.848640  1.164648e+00  2.262884e-02  9.331619e-02
3-11:3-22:3   -13.878391  1.631216e+00  2.265584e-02  9.331619e-02
3-64:2-15:4   -13.878391  1.631216e+00  2.265584e-02  9.331619e-02
6-1:6-6:3     -13.878391  1.631216e+00  2.265584e-02  9.331619e-02
3-66:6-6:4    -13.759641 -1.487429e+00  2.265584e-02  9.331619e-02
3-7:3-9:5     -13.759641 -1.487429e+00  2.265584e-02  9.331619e-02
1-3:3-10:6    -11.149366 -6.067276e-01  2.274327e-02  9.362277e-02
3-30:5-5:6    -11.771001 -7.395685e-01  2.298259e-02  9.455395e-02
3-15:6-19:6   -12.967160 -1.072391e+00  2.370270e-02  9.746097e-02
1-58:3-3:4    -13.256428  1.179148e+00  2.430651e-02  9.982981e-02
4-39:1-14:5   -13.256428  1.179148e+00  2.430651e-02  9.982981e-02
3-30:6-13:4    -9.860000 -3.678471e-01  2.451082e-02  1.006116e-01
6-1:5-24:6    -11.341390 -6.509274e-01  2.479354e-02  1.017142e-01
3-23:2-21:6   -11.857806 -7.308827e-01  2.565436e-02  1.051260e-01
3-23:4-17:6   -11.857806 -7.308827e-01  2.565436e-02  1.051260e-01
4-39:4-23:5   -12.715910 -1.014676e+00  2.589608e-02  1.060562e-01
1-69:5-5:6    -10.863711 -5.143500e-01  2.607019e-02  1.067086e-01
3-15:6-19:4   -11.473629  6.656880e-01  2.642352e-02  1.080935e-01
2-5:1-20:4    -13.967160 -1.517176e+00  2.660370e-02  1.087072e-01
4-39:1-26:1   -13.967160 -1.517176e+00  2.660370e-02  1.087072e-01
6-1:1-26:6    -10.451432 -4.598429e-01  2.735966e-02  1.117328e-01
1-69:4-4:4    -12.980157  1.152675e+00  2.753316e-02  1.123141e-01
3-48:2-8:6    -12.887945 -1.031749e+00  2.753316e-02  1.123141e-01
3-66:6-19:4   -11.956505 -8.000189e-01  2.862666e-02  1.167087e-01
1-18:7-27:4   -13.109056 -1.233383e+00  2.881672e-02  1.170202e-01
3-48:7-27:4   -13.083383 -1.053776e+00  2.881672e-02  1.170202e-01
3-9:6-19:6    -13.109056 -1.233383e+00  2.881672e-02  1.170202e-01
4-39:7-27:4   -13.083383 -1.053776e+00  2.881672e-02  1.170202e-01
4-61:3-9:6    -13.109056 -1.233383e+00  2.881672e-02  1.170202e-01
1-3:6-13:1    -13.152135  1.083728e+00  2.881672e-02  1.170202e-01
2-70:1-7:4    -13.152135  1.083728e+00  2.881672e-02  1.170202e-01
4-61:4-17:4   -10.423428 -4.297132e-01  2.884584e-02  1.170725e-01
1-2:4-23:5    -13.619587 -1.382246e+00  2.895927e-02  1.173347e-01
4-39:4-4:6    -13.619587 -1.382246e+00  2.895927e-02  1.173347e-01
4-4:7-27:4    -13.709873  1.442182e+00  2.895927e-02  1.173347e-01
3-33:2-2:5    -12.695000  1.027144e+00  2.930495e-02  1.184025e-01
4-b:4-23:4    -12.695000  1.027144e+00  2.930495e-02  1.184025e-01
1-3:4-23:4    -12.649366 -9.828396e-01  2.930495e-02  1.184025e-01
3-33:3-22:6   -12.649366 -9.828396e-01  2.930495e-02  1.184025e-01
6-1:7-27:4    -12.649366 -9.828396e-01  2.930495e-02  1.184025e-01
1-18:2-15:6   -11.018741 -5.392023e-01  2.933159e-02  1.184438e-01
4-4:4-4:4     -13.401538  1.228778e+00  2.944937e-02  1.188528e-01
5-51:3-3:3    -12.141122  8.307473e-01  2.949349e-02  1.189642e-01
3-33:3-22:4   -10.500104 -4.512881e-01  2.972407e-02  1.198272e-01
1-2:6-6:5     -11.674679  6.824963e-01  2.976641e-02  1.199308e-01
3-23:6-13:1   -12.256428 -8.208524e-01  3.001586e-02  1.202616e-01
4-59:1-26:4    -8.299784 -2.080720e-01  3.048154e-02  1.202616e-01
1-69:6-25:6   -14.209873 -1.557818e+00  3.088379e-02  1.202616e-01
1-8:6-19:1    -14.209873 -1.557818e+00  3.088379e-02  1.202616e-01
3-15:2-2:1    -14.209873 -1.557818e+00  3.088379e-02  1.202616e-01
3-15:6-13:5   -14.209873 -1.557818e+00  3.088379e-02  1.202616e-01
3-21:3-22:1   -14.209873 -1.557818e+00  3.088379e-02  1.202616e-01
3-74:3-9:5    -14.209873 -1.557818e+00  3.088379e-02  1.202616e-01
1-24:6-13:6   -14.417392  2.027144e+00  3.088379e-02  1.202616e-01
2-70:3-16:5   -14.417392  2.027144e+00  3.088379e-02  1.202616e-01
2-70:5-24:5   -14.417392  2.027144e+00  3.088379e-02  1.202616e-01
3-11:2-21:5   -14.417392  2.027144e+00  3.088379e-02  1.202616e-01
3-33:5-5:5    -14.417392  2.027144e+00  3.088379e-02  1.202616e-01
4-b:1-7:5     -14.417392  2.027144e+00  3.088379e-02  1.202616e-01
5-a:3-3:5     -14.417392  2.027144e+00  3.088379e-02  1.202616e-01
1-18:5-5:2    -32.355026 -3.532206e+01  3.125000e-02  1.202616e-01
1-24:1-26:1   -32.370901  3.529031e+01  3.125000e-02  1.202616e-01
1-24:2-2:1    -32.370901  3.529031e+01  3.125000e-02  1.202616e-01
1-24:4-23:3   -32.370901  3.529031e+01  3.125000e-02  1.202616e-01
1-2:3-9:2     -32.355026 -3.532206e+01  3.125000e-02  1.202616e-01
1-2:4-17:3    -32.370901  3.529031e+01  3.125000e-02  1.202616e-01
1-3:6-25:5    -32.355026 -3.532206e+01  3.125000e-02  1.202616e-01
1-3:7-27:1    -32.355026 -3.532206e+01  3.125000e-02  1.202616e-01
1-58:4-4:5    -32.370901  3.529031e+01  3.125000e-02  1.202616e-01
1-8:1-20:5    -32.370901  3.529031e+01  3.125000e-02  1.202616e-01
1-8:4-23:3    -32.355026 -3.532206e+01  3.125000e-02  1.202616e-01
2-26:3-10:3   -32.355026 -3.532206e+01  3.125000e-02  1.202616e-01
2-26:4-23:4   -32.370901  3.529031e+01  3.125000e-02  1.202616e-01
2-26:6-13:3   -32.355026 -3.532206e+01  3.125000e-02  1.202616e-01
3-11:4-4:3    -32.370901  3.529031e+01  3.125000e-02  1.202616e-01
3-11:6-13:3   -32.370901  3.529031e+01  3.125000e-02  1.202616e-01
3-20:2-21:4   -32.355026 -3.532206e+01  3.125000e-02  1.202616e-01
3-20:3-16:5   -32.370901  3.529031e+01  3.125000e-02  1.202616e-01
3-20:3-22:5   -32.355026 -3.532206e+01  3.125000e-02  1.202616e-01
3-20:4-23:4   -32.355026 -3.532206e+01  3.125000e-02  1.202616e-01
3-21:1-1:2    -32.370901  3.529031e+01  3.125000e-02  1.202616e-01
3-21:1-20:5   -32.355026 -3.532206e+01  3.125000e-02  1.202616e-01
3-30-3:1-26:5 -32.355026 -3.532206e+01  3.125000e-02  1.202616e-01
3-30-3:3-22:5 -32.355026 -3.532206e+01  3.125000e-02  1.202616e-01
3-43:2-2:2    -32.355026 -3.532206e+01  3.125000e-02  1.202616e-01
3-43:6-25:4   -32.355026 -3.532206e+01  3.125000e-02  1.202616e-01
3-53:1-20:6   -32.370901  3.529031e+01  3.125000e-02  1.202616e-01
3-53:3-10:1   -32.355026 -3.532206e+01  3.125000e-02  1.202616e-01
3-53:3-3:1    -32.355026 -3.532206e+01  3.125000e-02  1.202616e-01
3-53:5-5:1    -32.355026 -3.532206e+01  3.125000e-02  1.202616e-01
3-53:5-5:5    -32.355026 -3.532206e+01  3.125000e-02  1.202616e-01
3-66:2-2:1    -32.355026 -3.532206e+01  3.125000e-02  1.202616e-01
3-72:1-26:5   -32.355026 -3.532206e+01  3.125000e-02  1.202616e-01
3-72:3-3:6    -32.355026 -3.532206e+01  3.125000e-02  1.202616e-01
3-72:3-9:6    -32.355026 -3.532206e+01  3.125000e-02  1.202616e-01
3-73:5-24:5   -32.355026 -3.532206e+01  3.125000e-02  1.202616e-01
3-74:1-7:2    -32.370901  3.529031e+01  3.125000e-02  1.202616e-01
3-74:4-4:1    -32.355026 -3.532206e+01  3.125000e-02  1.202616e-01
3-7:5-5:2     -32.355026 -3.532206e+01  3.125000e-02  1.202616e-01
3-7:6-19:2    -32.355026 -3.532206e+01  3.125000e-02  1.202616e-01
3-h:3-9:5     -32.370901  3.529031e+01  3.125000e-02  1.202616e-01
4-28:2-8:1    -32.370901  3.529031e+01  3.125000e-02  1.202616e-01
4-30-2:1-7:1  -32.355026 -3.532206e+01  3.125000e-02  1.202616e-01
4-30-4:1-26:5 -32.355026 -3.532206e+01  3.125000e-02  1.202616e-01
4-30-4:4-23:6 -32.355026 -3.532206e+01  3.125000e-02  1.202616e-01
4-31:1-14:3   -32.355026 -3.532206e+01  3.125000e-02  1.202616e-01
4-31:1-7:6    -32.370901  3.529031e+01  3.125000e-02  1.202616e-01
4-31:2-21:1   -32.355026 -3.532206e+01  3.125000e-02  1.202616e-01
4-31:4-23:6   -32.355026 -3.532206e+01  3.125000e-02  1.202616e-01
4-31:6-25:6   -32.355026 -3.532206e+01  3.125000e-02  1.202616e-01
4-39:4-17:2   -32.370901  3.529031e+01  3.125000e-02  1.202616e-01
4-4:3-3:1     -32.370901  3.529031e+01  3.125000e-02  1.202616e-01
4-4:7-27:3    -32.370901  3.529031e+01  3.125000e-02  1.202616e-01
4-b:1-20:5    -32.370901  3.529031e+01  3.125000e-02  1.202616e-01
4-b:6-6:1     -32.370901  3.529031e+01  3.125000e-02  1.202616e-01
5-51:3-16:1   -32.370901  3.529031e+01  3.125000e-02  1.202616e-01
5-51:5-12:2   -32.355026 -3.532206e+01  3.125000e-02  1.202616e-01
5-a:3-22:1    -32.370901  3.529031e+01  3.125000e-02  1.202616e-01
5-a:6-6:3     -32.370901  3.529031e+01  3.125000e-02  1.202616e-01
6-1:1-26:2    -32.370901  3.529031e+01  3.125000e-02  1.202616e-01
7-4-1:1-26:1  -32.355026 -3.532206e+01  3.125000e-02  1.202616e-01
7-4-1:2-8:3   -32.355026 -3.532206e+01  3.125000e-02  1.202616e-01
7-4-1:3-16:6  -32.355026 -3.532206e+01  3.125000e-02  1.202616e-01
7-4-1:4-23:3  -32.355026 -3.532206e+01  3.125000e-02  1.202616e-01
7-4-1:4-4:2   -32.355026 -3.532206e+01  3.125000e-02  1.202616e-01
7-4-1:4-4:5   -32.355026 -3.532206e+01  3.125000e-02  1.202616e-01
7-4-1:5-12:5  -32.355026 -3.532206e+01  3.125000e-02  1.202616e-01
7-4-1:5-12:6  -32.355026 -3.532206e+01  3.125000e-02  1.202616e-01
7-4-1:6-25:4  -32.355026 -3.532206e+01  3.125000e-02  1.202616e-01
1-46:2-2:6    -11.751237 -7.000401e-01  3.141811e-02  1.208440e-01
5-51:4-17:5   -12.870837  1.120254e+00  3.153950e-02  1.211816e-01
1-2:4-17:5    -12.893739  1.074450e+00  3.153950e-02  1.211816e-01
3-33:2-2:4    -11.091308 -5.304119e-01  3.167366e-02  1.216323e-01
3-21:4-17:4   -10.673874  4.670566e-01  3.224242e-02  1.237505e-01
4-59:2-15:6   -10.740574 -4.964175e-01  3.296976e-02  1.264747e-01
3-21:1-26:5   -12.997860 -1.010991e+00  3.355244e-02  1.286415e-01
1-8:1-1:5     -13.917392  1.553213e+00  3.468966e-02  1.327898e-01
3-74:5-5:5    -13.806196 -1.394319e+00  3.468966e-02  1.327898e-01
3-7:4-4:5     -13.806196 -1.394319e+00  3.468966e-02  1.327898e-01
4-34:3-3:6    -10.340489  3.994080e-01  3.502511e-02  1.334419e-01
3-23:1-1:3    -13.237444 -1.227669e+00  3.508203e-02  1.334419e-01
3-48:1-14:4   -13.237444 -1.227669e+00  3.508203e-02  1.334419e-01
3-13:2-15:4   -13.285875  1.120254e+00  3.508203e-02  1.334419e-01
4-34:4-23:3   -13.285875  1.120254e+00  3.508203e-02  1.334419e-01
1-18:2-2:1    -14.641122 -2.169253e+00  3.515625e-02  1.334419e-01
1-46:3-22:1   -14.502355 -1.616712e+00  3.515625e-02  1.334419e-01
3-53:1-1:6    -14.641122 -2.169253e+00  3.515625e-02  1.334419e-01
3-72:5-24:4   -14.502355 -1.616712e+00  3.515625e-02  1.334419e-01
3-74:5-5:6    -14.502355 -1.616712e+00  3.515625e-02  1.334419e-01
4-30-4:3-22:6 -14.641122 -2.169253e+00  3.515625e-02  1.334419e-01
4-31:3-16:6   -14.641122 -2.169253e+00  3.515625e-02  1.334419e-01
4-31:3-3:6    -14.641122 -2.169253e+00  3.515625e-02  1.334419e-01
4-39:3-16:3   -14.502355 -1.616712e+00  3.515625e-02  1.334419e-01
4-61:3-10:3   -14.641122 -2.169253e+00  3.515625e-02  1.334419e-01
5-51:7-27:6   -14.502355 -1.616712e+00  3.515625e-02  1.334419e-01
1-46:6-19:6   -11.576480  6.203275e-01  3.520020e-02  1.334682e-01
3-9:5-12:4    -11.576480  6.203275e-01  3.520020e-02  1.334682e-01
3-48:3-22:5   -11.836896 -6.890626e-01  3.524144e-02  1.335543e-01
1-8:2-15:5    -12.790902  1.049171e+00  3.569780e-02  1.347890e-01
1-46:1-14:4   -13.493394 -1.294784e+00  3.569814e-02  1.347890e-01
3-21:2-21:3   -13.493394 -1.294784e+00  3.569814e-02  1.347890e-01
4-34:2-21:3   -13.493394 -1.294784e+00  3.569814e-02  1.347890e-01
1-2:3-9:3     -13.563482  1.290179e+00  3.569814e-02  1.347890e-01
3-33:1-1:4    -13.563482  1.290179e+00  3.569814e-02  1.347890e-01
3-53:4-23:4   -13.563482  1.290179e+00  3.569814e-02  1.347890e-01
3-11:3-10:4   -10.515004  4.310414e-01  3.588773e-02  1.354339e-01
1-18:5-12:6   -11.390595 -6.108111e-01  3.630649e-02  1.368709e-01
4-39:5-12:5   -11.390595 -6.108111e-01  3.630649e-02  1.368709e-01
3-48:5-24:6   -12.327106 -7.972840e-01  3.634318e-02  1.369376e-01
1-69:7-27:4   -12.558592  9.146698e-01  3.648340e-02  1.372507e-01
1-8:2-21:5    -12.558592  9.146698e-01  3.648340e-02  1.372507e-01
1-46:2-15:5   -12.525256 -9.270518e-01  3.648340e-02  1.372507e-01
3-21:5-5:6    -11.973088 -7.668521e-01  3.695490e-02  1.388795e-01
4-34:5-5:6    -11.973088 -7.668521e-01  3.695490e-02  1.388795e-01
2-5:3-9:5     -10.108689 -3.815884e-01  3.725678e-02  1.399411e-01
1-46:3-22:3   -12.917392 -9.728555e-01  3.847731e-02  1.438746e-01
1-8:6-6:6     -12.917392 -9.728555e-01  3.847731e-02  1.438746e-01
3-15:3-16:3   -15.078356 -2.464709e+00  3.857422e-02  1.438746e-01
3-21:1-26:1   -15.078356 -2.464709e+00  3.857422e-02  1.438746e-01
3-48:2-2:1    -15.078356 -2.464709e+00  3.857422e-02  1.438746e-01
3-66:6-19:3   -15.078356 -2.464709e+00  3.857422e-02  1.438746e-01
1-24:6-25:4   -15.002355  2.027144e+00  3.857422e-02  1.438746e-01
1-3:6-6:1     -15.002355  2.027144e+00  3.857422e-02  1.438746e-01
3-11:4-4:5    -15.002355  2.027144e+00  3.857422e-02  1.438746e-01
3-15:3-10:3   -15.002355  2.027144e+00  3.857422e-02  1.438746e-01
3-33:3-3:3    -15.002355  2.027144e+00  3.857422e-02  1.438746e-01
3-74:6-13:2   -15.002355  2.027144e+00  3.857422e-02  1.438746e-01
5-a:3-9:3     -15.002355  2.027144e+00  3.857422e-02  1.438746e-01
1-2:3-10:6    -10.350692 -4.102608e-01  3.896314e-02  1.438746e-01
1-46:5-12:3   -15.663319  2.705216e+00  3.906250e-02  1.438746e-01
1-58:1-7:4    -15.663319  2.705216e+00  3.906250e-02  1.438746e-01
2-5:1-14:3    -15.663319  2.705216e+00  3.906250e-02  1.438746e-01
3-23:1-26:2   -15.663319  2.705216e+00  3.906250e-02  1.438746e-01
3-30:3-10:1   -15.663319  2.705216e+00  3.906250e-02  1.438746e-01
3-33:5-24:5   -15.663319  2.705216e+00  3.906250e-02  1.438746e-01
3-49:1-26:3   -15.663319  2.705216e+00  3.906250e-02  1.438746e-01
3-53:4-17:5   -15.663319  2.705216e+00  3.906250e-02  1.438746e-01
3-64:3-22:1   -15.663319  2.705216e+00  3.906250e-02  1.438746e-01
4-30-2:3-22:1 -15.663319  2.705216e+00  3.906250e-02  1.438746e-01
6-1:4-17:3    -15.663319  2.705216e+00  3.906250e-02  1.438746e-01
1-58:1-26:6   -15.759641 -3.102139e+00  3.906250e-02  1.438746e-01
3-11:1-7:6    -15.759641 -3.102139e+00  3.906250e-02  1.438746e-01
3-13:2-15:5   -15.759641 -3.102139e+00  3.906250e-02  1.438746e-01
3-13:3-10:3   -15.759641 -3.102139e+00  3.906250e-02  1.438746e-01
3-21:2-21:1   -15.759641 -3.102139e+00  3.906250e-02  1.438746e-01
3-53:5-12:5   -15.759641 -3.102139e+00  3.906250e-02  1.438746e-01
3-66:3-9:5    -15.759641 -3.102139e+00  3.906250e-02  1.438746e-01
3-74:3-10:1   -15.759641 -3.102139e+00  3.906250e-02  1.438746e-01
3-7:1-14:5    -15.759641 -3.102139e+00  3.906250e-02  1.438746e-01
4-28:3-10:6   -15.759641 -3.102139e+00  3.906250e-02  1.438746e-01
4-30-4:3-10:3 -15.759641 -3.102139e+00  3.906250e-02  1.438746e-01
4-34:5-5:1    -15.759641 -3.102139e+00  3.906250e-02  1.438746e-01
4-39:6-25:3   -15.759641 -3.102139e+00  3.906250e-02  1.438746e-01
1-69:6-6:6    -11.652482  6.381022e-01  3.960824e-02  1.458101e-01
3-23:4-4:5    -12.737444  9.422556e-01  3.998606e-02  1.471258e-01
4-4:6-13:4    -10.446135  4.244800e-01  4.050868e-02  1.488968e-01
6-1:3-3:6     -10.446135  4.244800e-01  4.050868e-02  1.488968e-01
3-15:5-5:4    -11.457034 -5.981758e-01  4.087197e-02  1.501555e-01
3-11:5-5:3    -14.020617 -1.410261e+00  4.138947e-02  1.512928e-01
3-15:5-24:6   -14.020617 -1.410261e+00  4.138947e-02  1.512928e-01
3-66:4-23:6   -14.020617 -1.410261e+00  4.138947e-02  1.512928e-01
3-7:6-13:3    -14.020617 -1.410261e+00  4.138947e-02  1.512928e-01
5-51:1-1:3    -14.020617 -1.410261e+00  4.138947e-02  1.512928e-01
1-69:1-14:5   -14.163319  1.705216e+00  4.138947e-02  1.512928e-01
4-30-2:2-2:6  -14.163319  1.705216e+00  4.138947e-02  1.512928e-01
5-51:2-2:3    -14.163319  1.705216e+00  4.138947e-02  1.512928e-01
5-a:3-9:5     -14.163319  1.705216e+00  4.138947e-02  1.512928e-01
1-24:1-26:4   -12.109056  7.666169e-01  4.139143e-02  1.512928e-01
3-30:3-16:4   -11.214018  5.566939e-01  4.163828e-02  1.521180e-01
4-39:1-1:5    -11.768552  6.809688e-01  4.221061e-02  1.541307e-01
4-4:1-26:5    -13.433603  1.164648e+00  4.277395e-02  1.560297e-01
4-59:5-12:1   -13.378391 -1.220783e+00  4.277395e-02  1.560297e-01
3-30:5-24:4   -11.059201  5.125713e-01  4.287962e-02  1.563360e-01
3-23:3-9:5    -12.228136 -7.642689e-01  4.295655e-02  1.565373e-01
1-2:2-15:6    -11.189865  5.429450e-01  4.325513e-02  1.572581e-01
1-3:4-17:5    -13.663319 -1.294784e+00  4.328525e-02  1.572581e-01
3-13:3-10:4   -13.663319 -1.294784e+00  4.328525e-02  1.572581e-01
3-7:1-26:5    -13.663319 -1.294784e+00  4.328525e-02  1.572581e-01
4-31:2-8:4    -13.663319 -1.294784e+00  4.328525e-02  1.572581e-01
4-59:5-12:3   -13.746874  1.368181e+00  4.328525e-02  1.572581e-01
2-5:3-9:3     -12.841390 -9.386398e-01  4.355852e-02  1.580916e-01
3-48:3-22:3   -12.841390 -9.386398e-01  4.355852e-02  1.580916e-01
3-15:1-7:4    -12.401538 -7.712217e-01  4.404655e-02  1.597020e-01
3-74:3-10:5   -12.401538 -7.712217e-01  4.404655e-02  1.597020e-01
6-1:4-17:6    -12.063482  7.349637e-01  4.437092e-02  1.606836e-01
3-21:1-26:3   -12.645232  9.276088e-01  4.438416e-02  1.606836e-01
3-7:5-12:6    -12.610364 -9.048371e-01  4.438416e-02  1.606836e-01
2-5:6-19:5    -10.476682  3.987894e-01  4.511409e-02  1.632441e-01
4-4:6-13:5    -11.112987 -5.339713e-01  4.652820e-02  1.682766e-01
4-59:2-21:6   -11.376022 -5.816648e-01  4.673507e-02  1.689400e-01
3-11:6-13:5   -13.029925 -9.468603e-01  4.703103e-02  1.698395e-01
4-59:3-9:3    -13.029925 -9.468603e-01  4.703103e-02  1.698395e-01
2-70:3-10:4   -10.852751 -4.582823e-01  4.776700e-02  1.723246e-01
4-34:1-26:6   -10.873661  4.707511e-01  4.776700e-02  1.723246e-01
5-51:4-23:4   -11.350008 -5.765546e-01  4.872469e-02  1.756916e-01
1-2:1-7:5     -12.578356  8.751414e-01  4.887389e-02  1.757797e-01
3-33:4-17:4   -12.578356  8.751414e-01  4.887389e-02  1.757797e-01
3-33:6-19:5   -14.467160  1.927609e+00  4.904175e-02  1.757797e-01
3-9:2-15:5    -14.467160  1.927609e+00  4.904175e-02  1.757797e-01
1-3:2-15:3    -14.272639 -1.432287e+00  4.904175e-02  1.757797e-01
1-58:2-8:4    -14.272639 -1.432287e+00  4.904175e-02  1.757797e-01
3-15:1-26:3   -14.272639 -1.432287e+00  4.904175e-02  1.757797e-01
3-30:5-24:3   -14.272639 -1.432287e+00  4.904175e-02  1.757797e-01
3-30:7-27:4   -14.272639 -1.432287e+00  4.904175e-02  1.757797e-01
3-49:5-12:6   -14.272639 -1.432287e+00  4.904175e-02  1.757797e-01
3-53:6-13:6   -14.272639 -1.432287e+00  4.904175e-02  1.757797e-01
4-30-2:2-21:6 -14.272639 -1.432287e+00  4.904175e-02  1.757797e-01
1-46:3-16:5   -13.272639 -1.157280e+00  5.010246e-02  1.793141e-01
3-64:6-19:5   -13.316575  1.058853e+00  5.010246e-02  1.793141e-01
4-59:7-27:5   -13.316575  1.058853e+00  5.010246e-02  1.793141e-01
4-61:3-3:4    -10.726597  4.464821e-01  5.036054e-02  1.801483e-01
4-61:2-2:5    -11.469579 -5.730848e-01  5.044216e-02  1.803507e-01
1-8:3-10:5    -11.322260 -5.210595e-01  5.072956e-02  1.812884e-01
1-2:4-4:6     -12.297659 -7.383903e-01  5.189390e-02  1.852332e-01
1-18:2-21:6   -11.599966 -5.689586e-01  5.191052e-02  1.852332e-01
3-30:2-8:4    -11.630947  5.950335e-01  5.191052e-02  1.852332e-01
3-74:1-26:6   -13.598677  1.219790e+00  5.223899e-02  1.862209e-01
3-21:1-1:5    -13.534625 -1.212321e+00  5.223899e-02  1.862209e-01
1-69:2-21:5   -11.167735 -5.206650e-01  5.232353e-02  1.863385e-01
2-5:2-2:1     -13.855964 -1.294784e+00  5.247879e-02  1.863385e-01
2-5:5-24:1    -13.855964 -1.294784e+00  5.247879e-02  1.863385e-01
2-70:2-15:6   -13.958623  1.470751e+00  5.247879e-02  1.863385e-01
2-70:3-22:3   -13.958623  1.470751e+00  5.247879e-02  1.863385e-01
3-15:1-1:6    -13.958623  1.470751e+00  5.247879e-02  1.863385e-01
3-9:6-6:6     -13.855964 -1.294784e+00  5.247879e-02  1.863385e-01
4-61:2-21:6   -13.855964 -1.294784e+00  5.247879e-02  1.863385e-01
4-59:3-22:3   -11.441847 -5.678021e-01  5.266778e-02  1.869175e-01
2-26:6-13:4   -12.948092 -9.114550e-01  5.325191e-02  1.888975e-01
1-8:5-5:4     -12.514860  8.272069e-01  5.343881e-02  1.892811e-01
1-69:6-19:3   -12.490062 -8.566625e-01  5.343881e-02  1.892811e-01
4-31:1-26:4   -12.490062 -8.566625e-01  5.343881e-02  1.892811e-01
1-3:3-3:4     -10.531978  3.970941e-01  5.720158e-02  2.009451e-01
1-18:5-5:3    -14.709873 -2.031749e+00  5.737305e-02  2.009451e-01
1-3:1-1:6     -14.578356 -1.464709e+00  5.737305e-02  2.009451e-01
1-3:3-3:1     -14.709873 -2.031749e+00  5.737305e-02  2.009451e-01
1-58:4-4:6    -14.709873 -2.031749e+00  5.737305e-02  2.009451e-01
3-15:2-2:3    -14.578356 -1.464709e+00  5.737305e-02  2.009451e-01
3-15:5-5:6    -14.709873 -2.031749e+00  5.737305e-02  2.009451e-01
3-21:6-25:5   -14.578356 -1.464709e+00  5.737305e-02  2.009451e-01
3-23:3-16:1   -14.709873 -2.031749e+00  5.737305e-02  2.009451e-01
3-43:3-10:5   -14.709873 -2.031749e+00  5.737305e-02  2.009451e-01
3-49:3-16:5   -14.578356 -1.464709e+00  5.737305e-02  2.009451e-01
3-49:5-12:5   -14.578356 -1.464709e+00  5.737305e-02  2.009451e-01
4-30-4:3-16:4 -14.709873 -2.031749e+00  5.737305e-02  2.009451e-01
4-39:5-12:3   -14.578356 -1.464709e+00  5.737305e-02  2.009451e-01
4-59:4-4:1    -14.578356 -1.464709e+00  5.737305e-02  2.009451e-01
4-59:5-24:1   -14.709873 -2.031749e+00  5.737305e-02  2.009451e-01
5-51:6-13:1   -14.578356 -1.464709e+00  5.737305e-02  2.009451e-01
5-51:6-13:2   -14.578356 -1.464709e+00  5.737305e-02  2.009451e-01
1-58:5-5:6    -14.641122  1.579686e+00  5.737305e-02  2.009451e-01
3-33:6-13:3   -14.641122  1.579686e+00  5.737305e-02  2.009451e-01
3-66:1-14:4   -14.641122  1.579686e+00  5.737305e-02  2.009451e-01
4-39:6-19:3   -14.641122  1.579686e+00  5.737305e-02  2.009451e-01
4-b:6-6:6     -14.641122  1.579686e+00  5.737305e-02  2.009451e-01
3-43:6-6:4    -13.174679 -1.102139e+00  5.761267e-02  2.014906e-01
3-7:5-12:5    -13.174679 -1.102139e+00  5.761267e-02  2.014906e-01
3-33:4-4:4    -13.209873  9.682508e-01  5.761267e-02  2.014906e-01
3-74:2-15:6   -12.424439 -7.254180e-01  5.806415e-02  2.028727e-01
5-a:3-9:4     -12.473629  7.447447e-01  5.806415e-02  2.028727e-01
3-33:6-13:6   -12.635677 -8.542110e-01  5.946338e-02  2.061785e-01
3-49:3-16:4   -12.687676  8.427199e-01  5.946338e-02  2.061785e-01
4-b:2-15:5    -12.941847  9.782349e-01  5.958389e-02  2.061785e-01
3-66:2-2:4    -12.870837 -8.797461e-01  5.958389e-02  2.061785e-01
5-51:1-14:6   -12.870837 -8.797461e-01  5.958389e-02  2.061785e-01
3-33:6-6:4    -11.868961  6.792212e-01  5.980834e-02  2.061785e-01
4-61:2-15:5   -11.832430 -6.167117e-01  5.980834e-02  2.061785e-01
4-39:3-16:4    -9.828295  3.084180e-01  5.991449e-02  2.061785e-01
3-49:2-2:6    -12.200912 -7.098211e-01  5.994119e-02  2.061785e-01
3-53:5-12:4   -12.237444  7.723306e-01  5.994119e-02  2.061785e-01
4-b:5-5:4     -12.034036  6.760700e-01  6.037004e-02  2.061785e-01
3-15:2-21:4   -11.231613  5.215044e-01  6.093825e-02  2.061785e-01
2-5:4-4:6     -13.467160  1.097534e+00  6.142835e-02  2.061785e-01
3-30:4-4:6    -13.467160  1.097534e+00  6.142835e-02  2.061785e-01
5-a:6-25:4    -13.467160  1.097534e+00  6.142835e-02  2.061785e-01
1-18:3-9:3    -13.417392 -1.142781e+00  6.142835e-02  2.061785e-01
3-49:5-5:6    -13.417392 -1.142781e+00  6.142835e-02  2.061785e-01
2-5:6-13:1    -11.362433  5.223523e-01  6.170861e-02  2.061785e-01
5-51:3-3:5    -11.362433  5.223523e-01  6.170861e-02  2.061785e-01
1-3:2-21:1    -32.515991 -3.500013e+01  6.250000e-02  2.061785e-01
1-45:2-2:6    -32.515991 -3.500013e+01  6.250000e-02  2.061785e-01
1-46:7-27:1   -32.515991 -3.500013e+01  6.250000e-02  2.061785e-01
1-46:7-27:6   -32.515991 -3.500013e+01  6.250000e-02  2.061785e-01
1-NL1:3-3:3   -32.515991 -3.500013e+01  6.250000e-02  2.061785e-01
2-26:3-22:5   -32.515991 -3.500013e+01  6.250000e-02  2.061785e-01
2-70:1-14:3   -32.515991 -3.500013e+01  6.250000e-02  2.061785e-01
2-70:1-7:3    -32.515991 -3.500013e+01  6.250000e-02  2.061785e-01
3-13:3-9:5    -32.515991 -3.500013e+01  6.250000e-02  2.061785e-01
3-13:5-24:3   -32.515991 -3.500013e+01  6.250000e-02  2.061785e-01
3-15:5-12:3   -32.515991 -3.500013e+01  6.250000e-02  2.061785e-01
3-15:6-19:1   -32.515991 -3.500013e+01  6.250000e-02  2.061785e-01
3-20:2-8:3    -32.515991 -3.500013e+01  6.250000e-02  2.061785e-01
3-20:3-9:6    -32.515991 -3.500013e+01  6.250000e-02  2.061785e-01
3-20:4-17:6   -32.515991 -3.500013e+01  6.250000e-02  2.061785e-01
3-20:5-12:6   -32.515991 -3.500013e+01  6.250000e-02  2.061785e-01
3-21:6-25:1   -32.515991 -3.500013e+01  6.250000e-02  2.061785e-01
3-30-3:1-14:4 -32.515991 -3.500013e+01  6.250000e-02  2.061785e-01
3-30-3:1-14:6 -32.515991 -3.500013e+01  6.250000e-02  2.061785e-01
3-30-3:1-7:6  -32.515991 -3.500013e+01  6.250000e-02  2.061785e-01
3-30-3:2-15:1 -32.515991 -3.500013e+01  6.250000e-02  2.061785e-01
3-30-3:2-8:6  -32.515991 -3.500013e+01  6.250000e-02  2.061785e-01
3-30-3:3-10:3 -32.515991 -3.500013e+01  6.250000e-02  2.061785e-01
3-30-3:6-13:5 -32.515991 -3.500013e+01  6.250000e-02  2.061785e-01
3-30-3:6-25:5 -32.515991 -3.500013e+01  6.250000e-02  2.061785e-01
3-30-3:6-6:6  -32.515991 -3.500013e+01  6.250000e-02  2.061785e-01
3-43:1-14:3   -32.515991 -3.500013e+01  6.250000e-02  2.061785e-01
3-43:1-26:5   -32.515991 -3.500013e+01  6.250000e-02  2.061785e-01
3-43:3-22:5   -32.515991 -3.500013e+01  6.250000e-02  2.061785e-01
3-49:1-1:5    -32.515991 -3.500013e+01  6.250000e-02  2.061785e-01
3-64:2-15:3   -32.515991 -3.500013e+01  6.250000e-02  2.061785e-01
3-66:1-14:3   -32.515991 -3.500013e+01  6.250000e-02  2.061785e-01
3-66:2-2:3    -32.515991 -3.500013e+01  6.250000e-02  2.061785e-01
3-72:2-2:1    -32.515991 -3.500013e+01  6.250000e-02  2.061785e-01
3-72:5-12:3   -32.515991 -3.500013e+01  6.250000e-02  2.061785e-01
3-72:5-12:6   -32.515991 -3.500013e+01  6.250000e-02  2.061785e-01
3-72:6-25:5   -32.515991 -3.500013e+01  6.250000e-02  2.061785e-01
3-74:6-25:5   -32.515991 -3.500013e+01  6.250000e-02  2.061785e-01
3-7:7-27:1    -32.515991 -3.500013e+01  6.250000e-02  2.061785e-01
3-h:5-5:4     -32.515991 -3.500013e+01  6.250000e-02  2.061785e-01
4-28:3-9:5    -32.515991 -3.500013e+01  6.250000e-02  2.061785e-01
4-28:4-17:6   -32.515991 -3.500013e+01  6.250000e-02  2.061785e-01
4-28:6-19:6   -32.515991 -3.500013e+01  6.250000e-02  2.061785e-01
4-28:6-25:6   -32.515991 -3.500013e+01  6.250000e-02  2.061785e-01
4-30-2:4-23:6 -32.515991 -3.500013e+01  6.250000e-02  2.061785e-01
4-30-4:1-1:6  -32.515991 -3.500013e+01  6.250000e-02  2.061785e-01
4-30-4:2-21:6 -32.515991 -3.500013e+01  6.250000e-02  2.061785e-01
4-30-4:3-16:6 -32.515991 -3.500013e+01  6.250000e-02  2.061785e-01
4-30-4:4-23:1 -32.515991 -3.500013e+01  6.250000e-02  2.061785e-01
4-30-4:4-23:5 -32.515991 -3.500013e+01  6.250000e-02  2.061785e-01
4-30-4:6-19:6 -32.515991 -3.500013e+01  6.250000e-02  2.061785e-01
4-31:1-7:5    -32.515991 -3.500013e+01  6.250000e-02  2.061785e-01
4-31:2-15:1   -32.515991 -3.500013e+01  6.250000e-02  2.061785e-01
4-31:2-2:3    -32.515991 -3.500013e+01  6.250000e-02  2.061785e-01
4-31:2-8:1    -32.515991 -3.500013e+01  6.250000e-02  2.061785e-01
4-31:3-10:3   -32.515991 -3.500013e+01  6.250000e-02  2.061785e-01
4-31:4-17:6   -32.515991 -3.500013e+01  6.250000e-02  2.061785e-01
4-31:5-24:6   -32.515991 -3.500013e+01  6.250000e-02  2.061785e-01
4-31:6-13:1   -32.515991 -3.500013e+01  6.250000e-02  2.061785e-01
4-55:3-22:4   -32.515991 -3.500013e+01  6.250000e-02  2.061785e-01
4-61:7-27:6   -32.515991 -3.500013e+01  6.250000e-02  2.061785e-01
5-a:2-8:1     -32.515991 -3.500013e+01  6.250000e-02  2.061785e-01
7-4-1:1-1:4   -32.515991 -3.500013e+01  6.250000e-02  2.061785e-01
7-4-1:3-10:1  -32.515991 -3.500013e+01  6.250000e-02  2.061785e-01
7-4-1:7-27:5  -32.515991 -3.500013e+01  6.250000e-02  2.061785e-01
1-18:1-14:3   -32.502418  3.502727e+01  6.250000e-02  2.061785e-01
1-24:1-1:3    -32.502418  3.502727e+01  6.250000e-02  2.061785e-01
1-24:1-7:3    -32.502418  3.502727e+01  6.250000e-02  2.061785e-01
1-24:5-24:5   -32.502418  3.502727e+01  6.250000e-02  2.061785e-01
1-3:1-20:4    -32.502418  3.502727e+01  6.250000e-02  2.061785e-01
1-3:1-20:5    -32.502418  3.502727e+01  6.250000e-02  2.061785e-01
1-46:4-23:3   -32.502418  3.502727e+01  6.250000e-02  2.061785e-01
1-46:5-5:3    -32.502418  3.502727e+01  6.250000e-02  2.061785e-01
1-58:4-17:4   -32.502418  3.502727e+01  6.250000e-02  2.061785e-01
1-8:6-25:5    -32.502418  3.502727e+01  6.250000e-02  2.061785e-01
2-26:2-8:6    -32.502418  3.502727e+01  6.250000e-02  2.061785e-01
2-26:5-24:3   -32.502418  3.502727e+01  6.250000e-02  2.061785e-01
2-26:5-24:6   -32.502418  3.502727e+01  6.250000e-02  2.061785e-01
2-26:5-5:5    -32.502418  3.502727e+01  6.250000e-02  2.061785e-01
3-11:6-6:3    -32.502418  3.502727e+01  6.250000e-02  2.061785e-01
3-11:7-27:2   -32.502418  3.502727e+01  6.250000e-02  2.061785e-01
3-20:6-13:6   -32.502418  3.502727e+01  6.250000e-02  2.061785e-01
3-21:1-7:1    -32.502418  3.502727e+01  6.250000e-02  2.061785e-01
3-21:4-4:3    -32.502418  3.502727e+01  6.250000e-02  2.061785e-01
3-43:1-14:6   -32.502418  3.502727e+01  6.250000e-02  2.061785e-01
3-64:1-7:5    -32.502418  3.502727e+01  6.250000e-02  2.061785e-01
3-64:3-3:1    -32.502418  3.502727e+01  6.250000e-02  2.061785e-01
3-64:4-4:5    -32.502418  3.502727e+01  6.250000e-02  2.061785e-01
3-9:4-4:1     -32.502418  3.502727e+01  6.250000e-02  2.061785e-01
3-h:3-3:6     -32.502418  3.502727e+01  6.250000e-02  2.061785e-01
3-h:6-6:6     -32.502418  3.502727e+01  6.250000e-02  2.061785e-01
3-h:7-27:4    -32.502418  3.502727e+01  6.250000e-02  2.061785e-01
4-30-2:1-26:3 -32.502418  3.502727e+01  6.250000e-02  2.061785e-01
4-34:1-26:2   -32.502418  3.502727e+01  6.250000e-02  2.061785e-01
4-34:6-25:3   -32.502418  3.502727e+01  6.250000e-02  2.061785e-01
4-4:3-16:2    -32.502418  3.502727e+01  6.250000e-02  2.061785e-01
4-4:4-23:3    -32.502418  3.502727e+01  6.250000e-02  2.061785e-01
4-4:6-13:2    -32.502418  3.502727e+01  6.250000e-02  2.061785e-01
4-55:5-24:6   -32.502418  3.502727e+01  6.250000e-02  2.061785e-01
4-59:5-24:2   -32.502418  3.502727e+01  6.250000e-02  2.061785e-01
5-51:6-25:3   -32.502418  3.502727e+01  6.250000e-02  2.061785e-01
5-51:6-6:1    -32.502418  3.502727e+01  6.250000e-02  2.061785e-01
5-a:3-3:3     -32.502418  3.502727e+01  6.250000e-02  2.061785e-01
4-39:2-21:4   -10.343648 -3.714049e-01  6.287060e-02  2.073062e-01
1-18:6-6:1    -14.078356 -1.294784e+00  6.356812e-02  2.093189e-01
3-33:4-4:5    -14.078356 -1.294784e+00  6.356812e-02  2.093189e-01
3-9:5-12:5    -14.209873  1.612107e+00  6.356812e-02  2.093189e-01
3-48:5-5:5    -13.709873 -1.201674e+00  6.391466e-02  2.100005e-01
1-8:5-24:5    -13.785875  1.290179e+00  6.391466e-02  2.100005e-01
4-30-2:5-24:6 -13.785875  1.290179e+00  6.391466e-02  2.100005e-01
4-4:1-14:4    -13.785875  1.290179e+00  6.391466e-02  2.100005e-01
1-3:6-13:6    -11.962346 -6.079415e-01  6.394992e-02  2.100005e-01
5-51:1-26:5   -11.962346 -6.079415e-01  6.394992e-02  2.100005e-01
4-39:1-1:4    -11.308777 -4.940924e-01  6.399591e-02  2.100310e-01
1-24:1-1:4    -12.187676  7.376379e-01  6.401750e-02  2.100310e-01
1-46:3-16:4   -11.642489  5.719499e-01  6.421281e-02  2.104802e-01
3-74:3-3:6    -11.613974 -5.409442e-01  6.421281e-02  2.104802e-01
4-59:3-16:6   -11.155611 -4.964175e-01  6.508647e-02  2.125359e-01
3-30:5-12:4   -10.888667 -4.251803e-01  6.520677e-02  2.125359e-01
3-53:1-14:4   -13.111675  8.896410e-01  6.524534e-02  2.125359e-01
2-70:4-17:5   -15.078356  1.875141e+00  6.542969e-02  2.125359e-01
3-30:1-20:6   -15.078356  1.875141e+00  6.542969e-02  2.125359e-01
1-3:2-2:1     -15.163319 -2.294784e+00  6.542969e-02  2.125359e-01
2-26:3-9:6    -15.163319 -2.294784e+00  6.542969e-02  2.125359e-01
3-13:2-21:6   -15.163319 -2.294784e+00  6.542969e-02  2.125359e-01
3-13:5-24:4   -15.163319 -2.294784e+00  6.542969e-02  2.125359e-01
3-20:2-2:4    -15.163319 -2.294784e+00  6.542969e-02  2.125359e-01
3-20:2-2:6    -15.163319 -2.294784e+00  6.542969e-02  2.125359e-01
3-53:1-7:3    -15.163319 -2.294784e+00  6.542969e-02  2.125359e-01
3-73:3-3:6    -15.163319 -2.294784e+00  6.542969e-02  2.125359e-01
3-74:2-8:5    -15.163319 -2.294784e+00  6.542969e-02  2.125359e-01
3-74:7-27:5   -15.163319 -2.294784e+00  6.542969e-02  2.125359e-01
3-7:3-16:1    -15.163319 -2.294784e+00  6.542969e-02  2.125359e-01
4-31:6-25:5   -15.163319 -2.294784e+00  6.542969e-02  2.125359e-01
4-61:3-3:1    -15.163319 -2.294784e+00  6.542969e-02  2.125359e-01
5-a:2-8:5     -15.163319 -2.294784e+00  6.542969e-02  2.125359e-01
6-1:7-27:3    -15.163319 -2.294784e+00  6.542969e-02  2.125359e-01
5-51:2-8:4    -10.895195  4.276824e-01  6.694264e-02  2.173525e-01
1-24:2-21:4   -11.949662  6.227542e-01  6.754925e-02  2.191247e-01
4-34:5-12:6   -11.923428 -5.996382e-01  6.754925e-02  2.191247e-01
6-1:3-10:4    -10.491518 -3.796725e-01  6.912209e-02  2.241260e-01
1-8:2-2:5     -11.728136 -5.943439e-01  6.934604e-02  2.243526e-01
1-24:1-14:6   -15.759641  2.512571e+00  7.031250e-02  2.243526e-01
1-24:3-10:3   -15.759641  2.512571e+00  7.031250e-02  2.243526e-01
1-2:5-24:3    -15.759641  2.512571e+00  7.031250e-02  2.243526e-01
1-2:6-25:5    -15.759641  2.512571e+00  7.031250e-02  2.243526e-01
1-58:3-16:4   -15.759641  2.512571e+00  7.031250e-02  2.243526e-01
1-8:1-1:3     -15.759641  2.512571e+00  7.031250e-02  2.243526e-01
2-70:3-3:3    -15.759641  2.512571e+00  7.031250e-02  2.243526e-01
3-11:2-15:3   -15.759641  2.512571e+00  7.031250e-02  2.243526e-01
3-15:2-8:3    -15.759641  2.512571e+00  7.031250e-02  2.243526e-01
3-21:7-27:3   -15.759641  2.512571e+00  7.031250e-02  2.243526e-01
3-33:2-21:3   -15.759641  2.512571e+00  7.031250e-02  2.243526e-01
3-64:4-17:6   -15.759641  2.512571e+00  7.031250e-02  2.243526e-01
3-h:2-15:5    -15.759641  2.512571e+00  7.031250e-02  2.243526e-01
4-30-2:1-7:5  -15.759641  2.512571e+00  7.031250e-02  2.243526e-01
4-30-2:2-8:6  -15.759641  2.512571e+00  7.031250e-02  2.243526e-01
5-a:3-16:3    -15.759641  2.512571e+00  7.031250e-02  2.243526e-01
1-2:3-16:1    -15.870837 -2.879746e+00  7.031250e-02  2.243526e-01
1-8:5-5:3     -15.870837 -2.879746e+00  7.031250e-02  2.243526e-01
1-8:6-6:1     -15.870837 -2.879746e+00  7.031250e-02  2.243526e-01
3-13:5-5:6    -15.870837 -2.879746e+00  7.031250e-02  2.243526e-01
3-15:4-4:5    -15.870837 -2.879746e+00  7.031250e-02  2.243526e-01
3-20:2-15:4   -15.870837 -2.879746e+00  7.031250e-02  2.243526e-01
3-30:2-15:1   -15.870837 -2.879746e+00  7.031250e-02  2.243526e-01
3-43:1-14:4   -15.870837 -2.879746e+00  7.031250e-02  2.243526e-01
3-43:1-7:6    -15.870837 -2.879746e+00  7.031250e-02  2.243526e-01
3-43:3-10:3   -15.870837 -2.879746e+00  7.031250e-02  2.243526e-01
3-48:4-23:1   -15.870837 -2.879746e+00  7.031250e-02  2.243526e-01
3-64:1-26:1   -15.870837 -2.879746e+00  7.031250e-02  2.243526e-01
3-66:6-19:6   -15.870837 -2.879746e+00  7.031250e-02  2.243526e-01
3-72:2-8:3    -15.870837 -2.879746e+00  7.031250e-02  2.243526e-01
4-30-4:4-17:3 -15.870837 -2.879746e+00  7.031250e-02  2.243526e-01
4-30-4:6-6:6  -15.870837 -2.879746e+00  7.031250e-02  2.243526e-01
4-61:2-2:3    -15.870837 -2.879746e+00  7.031250e-02  2.243526e-01
4-61:5-24:1   -15.870837 -2.879746e+00  7.031250e-02  2.243526e-01
4-b:3-22:1    -15.870837 -2.879746e+00  7.031250e-02  2.243526e-01
3-21:3-22:3   -12.554946  7.470366e-01  7.039422e-02  2.245140e-01
1-24:5-12:6   -13.348640  9.947230e-01  7.075555e-02  2.247713e-01
3-13:3-16:4   -13.348640  9.947230e-01  7.075555e-02  2.247713e-01
3-9:2-8:4     -13.348640  9.947230e-01  7.075555e-02  2.247713e-01
5-51:2-21:3   -13.348640  9.947230e-01  7.075555e-02  2.247713e-01
3-11:2-2:5    -13.309639 -1.083280e+00  7.075555e-02  2.247713e-01
3-53:3-9:4    -13.309639 -1.083280e+00  7.075555e-02  2.247713e-01
3-72:6-13:4   -13.309639 -1.083280e+00  7.075555e-02  2.247713e-01
3-74:6-6:6    -13.309639 -1.083280e+00  7.075555e-02  2.247713e-01
3-9:6-13:5    -13.309639 -1.083280e+00  7.075555e-02  2.247713e-01
4-b:3-9:5     -12.782543  8.520578e-01  7.245426e-02  2.299649e-01
4-34:2-8:6    -12.728136 -8.252983e-01  7.245426e-02  2.299649e-01
3-11:5-12:6   -12.980157 -8.473246e-01  7.295139e-02  2.314408e-01
1-69:6-13:4    -9.602511  2.745820e-01  7.319395e-02  2.321082e-01
3-30:3-22:4    -9.563482 -2.650363e-01  7.545636e-02  2.388498e-01
3-7:1-26:3    -13.578356 -1.124859e+00  7.551870e-02  2.388498e-01
3-7:3-10:3    -13.578356 -1.124859e+00  7.551870e-02  2.388498e-01
3-9:5-12:6    -13.578356 -1.124859e+00  7.551870e-02  2.388498e-01
4-61:7-27:4   -13.635677  1.145789e+00  7.551870e-02  2.388498e-01
5-a:4-4:6     -13.635677  1.145789e+00  7.551870e-02  2.388498e-01
1-46:4-17:5   -14.341390 -1.294784e+00  7.681274e-02  2.421987e-01
1-58:6-13:6   -14.341390 -1.294784e+00  7.681274e-02  2.421987e-01
3-48:6-19:1   -14.341390 -1.294784e+00  7.681274e-02  2.421987e-01
5-51:1-7:3    -14.341390 -1.294784e+00  7.681274e-02  2.421987e-01
3-11:6-25:4   -14.520617  1.820694e+00  7.681274e-02  2.421987e-01
3-74:3-3:3    -14.520617  1.820694e+00  7.681274e-02  2.421987e-01
4-4:1-1:6     -14.520617  1.820694e+00  7.681274e-02  2.421987e-01
1-69:4-23:6   -12.254028  7.391637e-01  7.692583e-02  2.423433e-01
5-a:1-26:6    -12.221233 -6.691791e-01  7.692583e-02  2.423433e-01
1-18:4-17:6   -11.320506 -4.706334e-01  7.726226e-02  2.432968e-01
5-a:6-6:6     -11.166142 -4.753559e-01  7.784941e-02  2.450387e-01
1-46:5-5:5    -13.909421 -1.187868e+00  7.835388e-02  2.461965e-01
1-69:6-19:1   -14.002355  1.383288e+00  7.835388e-02  2.461965e-01
3-21:5-5:3    -14.002355  1.383288e+00  7.835388e-02  2.461965e-01
3-53:2-8:6    -14.002355  1.383288e+00  7.835388e-02  2.461965e-01
1-46:3-10:5   -11.812665 -5.771833e-01  7.841962e-02  2.462957e-01
1-8:1-14:4    -12.661911 -8.017436e-01  7.894069e-02  2.476102e-01
3-30:4-23:6   -12.661911 -8.017436e-01  7.894069e-02  2.476102e-01
4-61:5-12:4   -10.639416  3.733728e-01  7.897134e-02  2.476102e-01
3-21:3-22:6   -11.628258 -5.123750e-01  7.897555e-02  2.476102e-01
3-30:2-21:4   -11.005178 -4.361395e-01  7.975707e-02  2.499517e-01
3-21:2-8:3    -13.240574  9.068502e-01  8.014331e-02  2.508350e-01
1-8:3-22:3    -13.209873 -1.031749e+00  8.014331e-02  2.508350e-01
3-73:6-19:4   -13.209873 -1.031749e+00  8.014331e-02  2.508350e-01
2-5:1-26:5    -11.984543 -6.523356e-01  8.050686e-02  2.517542e-01
3-30:6-13:5   -12.005744  6.194865e-01  8.050686e-02  2.517542e-01
2-5:3-22:1    -11.439519 -5.129638e-01  8.135305e-02  2.542900e-01
4-59:6-25:4   -11.437713  5.125713e-01  8.422157e-02  2.631422e-01
6-1:6-13:5     -8.961471  2.121764e-01  8.448921e-02  2.638641e-01
3-49:6-19:6   -12.641122  7.496105e-01  8.543313e-02  2.666964e-01
3-7:4-17:5    -13.458623 -1.060318e+00  8.715855e-02  2.718472e-01
3-33:3-22:3   -13.502355  1.027144e+00  8.715855e-02  2.718472e-01
4-34:1-7:5    -12.884108  8.627577e-01  8.842955e-02  2.754538e-01
4-4:2-15:6    -12.884108  8.627577e-01  8.842955e-02  2.754538e-01
4-59:6-6:3    -12.827106 -7.922833e-01  8.842955e-02  2.754538e-01
3-53:4-4:4    -13.098677 -8.093568e-01  8.953108e-02  2.786442e-01
1-24:3-16:6   -13.141122  8.307473e-01  8.953108e-02  2.786442e-01
2-70:6-13:4   -10.906702 -3.891110e-01  9.027673e-02  2.807225e-01
3-64:2-2:4    -10.906702 -3.891110e-01  9.027673e-02  2.807225e-01
4-61:5-24:4   -11.508580 -4.950823e-01  9.183768e-02  2.843914e-01
5-51:3-16:6   -10.505390 -3.519275e-01  9.184530e-02  2.843914e-01
3-30:2-2:5    -12.538169 -7.604472e-01  9.191455e-02  2.843914e-01
1-58:5-12:6   -14.709873  1.442182e+00  9.228516e-02  2.843914e-01
3-53:4-4:6    -14.709873  1.442182e+00  9.228516e-02  2.843914e-01
3-7:6-25:6    -14.709873  1.442182e+00  9.228516e-02  2.843914e-01
4-30-2:1-7:4  -14.709873  1.442182e+00  9.228516e-02  2.843914e-01
4-b:6-13:6    -14.709873  1.442182e+00  9.228516e-02  2.843914e-01
1-8:1-26:1    -14.663319 -1.294784e+00  9.228516e-02  2.843914e-01
3-33:7-27:4   -14.663319 -1.294784e+00  9.228516e-02  2.843914e-01
3-48:1-14:5   -14.663319 -1.294784e+00  9.228516e-02  2.843914e-01
3-66:2-8:6    -14.785875 -1.879746e+00  9.228516e-02  2.843914e-01
3-72:3-3:4    -14.785875 -1.879746e+00  9.228516e-02  2.843914e-01
3-73:5-12:4   -14.663319 -1.294784e+00  9.228516e-02  2.843914e-01
3-74:1-14:5   -14.785875 -1.879746e+00  9.228516e-02  2.843914e-01
4-34:3-9:1    -14.785875 -1.879746e+00  9.228516e-02  2.843914e-01
4-34:5-24:1   -14.663319 -1.294784e+00  9.228516e-02  2.843914e-01
4-39:6-6:3    -14.663319 -1.294784e+00  9.228516e-02  2.843914e-01
4-39:7-27:5   -14.663319 -1.294784e+00  9.228516e-02  2.843914e-01
5-a:1-14:6    -14.785875 -1.879746e+00  9.228516e-02  2.843914e-01
6-1:2-21:3    -14.663319 -1.294784e+00  9.228516e-02  2.843914e-01
4-59:1-14:3   -13.827106  1.207717e+00  9.313965e-02  2.866570e-01
3-23:2-15:3   -13.759641 -1.102139e+00  9.313965e-02  2.866570e-01
4-31:4-4:4    -13.759641 -1.102139e+00  9.313965e-02  2.866570e-01
1-18:1-1:4    -11.014860 -4.167741e-01  9.408333e-02  2.894377e-01
1-18:4-4:4    -12.043519 -6.259895e-01  9.592363e-02  2.946020e-01
3-11:6-19:4   -10.735495  3.859379e-01  9.602353e-02  2.946020e-01
5-51:5-12:4   -10.735495  3.859379e-01  9.602353e-02  2.946020e-01
3-48:1-26:6   -12.756428 -7.687148e-01  9.614175e-02  2.946020e-01
4-b:2-2:5     -12.806196  8.047521e-01  9.614175e-02  2.946020e-01
1-24:1-26:5   -14.259641  1.512571e+00  9.625244e-02  2.946020e-01
1-24:7-27:4   -14.259641  1.512571e+00  9.625244e-02  2.946020e-01
3-30:2-21:3   -14.259641  1.512571e+00  9.625244e-02  2.946020e-01
3-33:3-16:5   -14.259641  1.512571e+00  9.625244e-02  2.946020e-01
3-48:1-26:1   -14.141122 -1.169253e+00  9.625244e-02  2.946020e-01
3-64:6-13:6   -14.141122 -1.169253e+00  9.625244e-02  2.946020e-01
4-61:4-4:6    -14.141122 -1.169253e+00  9.625244e-02  2.946020e-01
3-21:1-26:6   -11.642831 -4.832287e-01  9.656520e-02  2.953211e-01
3-11:6-13:4   -10.871542  3.803767e-01  9.656935e-02  2.953211e-01
3-9:4-23:4    -12.513715  6.645744e-01  9.837065e-02  3.007021e-01
2-26:5-5:4    -13.382197  9.276088e-01  9.873715e-02  3.015667e-01
4-30-2:2-21:5 -13.382197  9.276088e-01  9.873715e-02  3.015667e-01
3-9:1-1:4     -13.013715 -7.802104e-01  9.887175e-02  3.018499e-01
5-51:4-23:6   -11.611675 -4.792082e-01  1.001733e-01  3.056941e-01
3-21:5-12:6   -12.002355 -6.167117e-01  1.006437e-01  3.069994e-01
4-59:7-27:4   -11.819193  5.796855e-01  1.011363e-01  3.083717e-01
3-33:3-10:4   -10.671822 -3.589140e-01  1.017330e-01  3.100598e-01
3-30:3-22:5   -12.195000 -6.167117e-01  1.034219e-01  3.149741e-01
2-5:2-21:4     -9.240696  2.197896e-01  1.034328e-01  3.149741e-01
5-51:5-5:4    -10.526858 -3.382853e-01  1.036390e-01  3.154688e-01
1-69:2-2:6    -10.074259  2.945048e-01  1.039464e-01  3.162709e-01
6-1:4-4:4     -11.978520  5.650387e-01  1.053423e-01  3.203827e-01
1-24:1-26:6   -13.624911 -1.031749e+00  1.077521e-01  3.272513e-01
1-8:5-24:4    -13.674679  1.067786e+00  1.077521e-01  3.272513e-01
5-51:5-24:5   -13.674679  1.067786e+00  1.077521e-01  3.272513e-01
3-21:3-3:5    -11.392286  4.626461e-01  1.077823e-01  3.272513e-01
4-30-2:6-6:5  -12.993394  8.751414e-01  1.081290e-01  3.281659e-01
4-b:3-10:4    -10.745688 -3.454097e-01  1.090562e-01  3.291754e-01
3-15:1-7:6    -15.163319  1.705216e+00  1.093750e-01  3.291754e-01
3-49:2-21:6   -15.163319  1.705216e+00  1.093750e-01  3.291754e-01
3-64:6-6:5    -15.163319  1.705216e+00  1.093750e-01  3.291754e-01
3-9:1-14:6    -15.163319  1.705216e+00  1.093750e-01  3.291754e-01
3-h:2-15:4    -15.163319  1.705216e+00  1.093750e-01  3.291754e-01
3-h:6-19:4    -15.163319  1.705216e+00  1.093750e-01  3.291754e-01
4-30-2:5-5:6  -15.163319  1.705216e+00  1.093750e-01  3.291754e-01
4-34:3-9:3    -15.163319  1.705216e+00  1.093750e-01  3.291754e-01
4-4:1-7:3     -15.163319  1.705216e+00  1.093750e-01  3.291754e-01
5-51:4-4:3    -15.163319  1.705216e+00  1.093750e-01  3.291754e-01
5-a:1-1:3     -15.163319  1.705216e+00  1.093750e-01  3.291754e-01
1-46:1-14:6   -15.259641 -2.102139e+00  1.093750e-01  3.291754e-01
1-8:2-2:3     -15.259641 -2.102139e+00  1.093750e-01  3.291754e-01
3-21:1-14:5   -15.259641 -2.102139e+00  1.093750e-01  3.291754e-01
3-30:4-4:3    -15.259641 -2.102139e+00  1.093750e-01  3.291754e-01
3-49:5-5:5    -15.259641 -2.102139e+00  1.093750e-01  3.291754e-01
3-7:1-1:3     -15.259641 -2.102139e+00  1.093750e-01  3.291754e-01
4-59:4-23:1   -15.259641 -2.102139e+00  1.093750e-01  3.291754e-01
5-a:1-14:4    -15.259641 -2.102139e+00  1.093750e-01  3.291754e-01
1-69:6-19:5   -11.919901 -5.230526e-01  1.100156e-01  3.309651e-01
1-3:2-15:6    -13.246874 -9.577486e-01  1.101842e-01  3.311958e-01
5-51:6-13:3   -13.272639  8.427199e-01  1.101842e-01  3.311958e-01
3-21:6-25:4   -12.624911 -7.277430e-01  1.114029e-01  3.347195e-01
3-33:5-5:6    -13.967160 -1.072391e+00  1.153183e-01  3.436308e-01
1-3:3-22:1    -14.048909  1.290179e+00  1.153183e-01  3.436308e-01
3-21:3-22:5   -11.141634 -3.835929e-01  1.154545e-01  3.436308e-01
3-11:3-10:5   -12.857806 -7.308827e-01  1.172752e-01  3.436308e-01
3-64:5-12:4   -12.857806 -7.308827e-01  1.172752e-01  3.436308e-01
4-59:1-1:4    -10.415141 -3.082041e-01  1.173891e-01  3.436308e-01
3-49:1-1:6    -14.578356  1.705216e+00  1.184692e-01  3.436308e-01
4-4:1-7:6     -14.578356  1.705216e+00  1.184692e-01  3.436308e-01
1-3:1-14:5    -14.417392 -1.142781e+00  1.184692e-01  3.436308e-01
1-46:2-8:3    -14.417392 -1.142781e+00  1.184692e-01  3.436308e-01
3-21:4-23:3   -14.417392 -1.142781e+00  1.184692e-01  3.436308e-01
3-33:4-23:5   -14.417392 -1.142781e+00  1.184692e-01  3.436308e-01
3-53:1-7:4    -14.417392 -1.142781e+00  1.184692e-01  3.436308e-01
3-53:5-24:5   -14.417392 -1.142781e+00  1.184692e-01  3.436308e-01
3-72:2-8:4    -14.417392 -1.142781e+00  1.184692e-01  3.436308e-01
3-9:3-3:5     -14.417392 -1.142781e+00  1.184692e-01  3.436308e-01
4-39:2-8:6    -12.563482 -7.098211e-01  1.189205e-01  3.436308e-01
6-1:1-1:6     -11.870368  5.751558e-01  1.192737e-01  3.436308e-01
3-48:2-15:6   -12.062257 -5.885148e-01  1.196093e-01  3.436308e-01
5-51:6-19:4    -9.184949  2.061146e-01  1.203674e-01  3.436308e-01
4-61:5-5:4    -11.097872 -3.809403e-01  1.210137e-01  3.436308e-01
1-3:6-6:6     -13.135677 -7.353562e-01  1.214495e-01  3.436308e-01
3-72:6-19:4   -13.135677 -7.353562e-01  1.214495e-01  3.436308e-01
1-46:1-1:4    -13.502355 -9.728555e-01  1.220781e-01  3.436308e-01
3-13:6-19:4   -13.502355 -9.728555e-01  1.220781e-01  3.436308e-01
3-9:3-9:6     -13.502355 -9.728555e-01  1.220781e-01  3.436308e-01
3-23:4-4:4    -10.925199 -3.521168e-01  1.230091e-01  3.436308e-01
4-61:3-10:4    -9.896654 -2.573089e-01  1.237953e-01  3.436308e-01
4-59:3-9:4     -8.831248 -1.828907e-01  1.242722e-01  3.436308e-01
1-46:1-20:6   -16.002355 -2.616712e+00  1.250000e-01  3.436308e-01
1-46:2-2:1    -16.002355 -2.616712e+00  1.250000e-01  3.436308e-01
2-26:2-21:5   -16.002355 -2.616712e+00  1.250000e-01  3.436308e-01
2-70:3-16:1   -16.002355 -2.616712e+00  1.250000e-01  3.436308e-01
3-13:2-15:3   -16.002355 -2.616712e+00  1.250000e-01  3.436308e-01
3-13:3-22:6   -16.002355 -2.616712e+00  1.250000e-01  3.436308e-01
3-13:3-9:6    -16.002355 -2.616712e+00  1.250000e-01  3.436308e-01
3-21:5-12:1   -16.002355 -2.616712e+00  1.250000e-01  3.436308e-01
3-33:3-9:1    -16.002355 -2.616712e+00  1.250000e-01  3.436308e-01
3-43:1-14:5   -16.002355 -2.616712e+00  1.250000e-01  3.436308e-01
3-43:3-3:3    -16.002355 -2.616712e+00  1.250000e-01  3.436308e-01
3-48:3-16:1   -16.002355 -2.616712e+00  1.250000e-01  3.436308e-01
3-49:3-22:3   -16.002355 -2.616712e+00  1.250000e-01  3.436308e-01
3-64:6-19:3   -16.002355 -2.616712e+00  1.250000e-01  3.436308e-01
3-72:1-14:6   -16.002355 -2.616712e+00  1.250000e-01  3.436308e-01
3-72:2-2:6    -16.002355 -2.616712e+00  1.250000e-01  3.436308e-01
3-72:2-8:5    -16.002355 -2.616712e+00  1.250000e-01  3.436308e-01
3-72:5-5:5    -16.002355 -2.616712e+00  1.250000e-01  3.436308e-01
3-73:1-26:6   -16.002355 -2.616712e+00  1.250000e-01  3.436308e-01
3-73:2-15:4   -16.002355 -2.616712e+00  1.250000e-01  3.436308e-01
3-73:3-22:5   -16.002355 -2.616712e+00  1.250000e-01  3.436308e-01
3-9:3-9:1     -16.002355 -2.616712e+00  1.250000e-01  3.436308e-01
3-9:6-25:5    -16.002355 -2.616712e+00  1.250000e-01  3.436308e-01
3-9:6-6:3     -16.002355 -2.616712e+00  1.250000e-01  3.436308e-01
4-30-4:2-8:4  -16.002355 -2.616712e+00  1.250000e-01  3.436308e-01
4-30-4:4-17:5 -16.002355 -2.616712e+00  1.250000e-01  3.436308e-01
4-39:1-7:1    -16.002355 -2.616712e+00  1.250000e-01  3.436308e-01
4-b:6-13:3    -16.002355 -2.616712e+00  1.250000e-01  3.436308e-01
5-51:2-8:1    -16.002355 -2.616712e+00  1.250000e-01  3.436308e-01
1-24:1-1:6    -15.870837  2.290179e+00  1.250000e-01  3.436308e-01
1-58:6-6:6    -15.870837  2.290179e+00  1.250000e-01  3.436308e-01
1-69:1-26:2   -15.870837  2.290179e+00  1.250000e-01  3.436308e-01
2-26:3-16:5   -15.870837  2.290179e+00  1.250000e-01  3.436308e-01
2-70:1-1:5    -15.870837  2.290179e+00  1.250000e-01  3.436308e-01
2-70:4-4:6    -15.870837  2.290179e+00  1.250000e-01  3.436308e-01
3-11:3-16:3   -15.870837  2.290179e+00  1.250000e-01  3.436308e-01
3-23:4-17:3   -15.870837  2.290179e+00  1.250000e-01  3.436308e-01
3-33:5-24:3   -15.870837  2.290179e+00  1.250000e-01  3.436308e-01
3-64:3-3:3    -15.870837  2.290179e+00  1.250000e-01  3.436308e-01
3-64:4-17:5   -15.870837  2.290179e+00  1.250000e-01  3.436308e-01
3-7:2-21:1    -15.870837  2.290179e+00  1.250000e-01  3.436308e-01
4-34:1-14:6   -15.870837  2.290179e+00  1.250000e-01  3.436308e-01
4-34:5-5:3    -15.870837  2.290179e+00  1.250000e-01  3.436308e-01
4-4:2-8:1     -15.870837  2.290179e+00  1.250000e-01  3.436308e-01
5-a:4-23:5    -15.870837  2.290179e+00  1.250000e-01  3.436308e-01
1-24:1-20:3   -32.663382  3.470534e+01  1.250000e-01  3.436308e-01
1-24:1-7:2    -32.663382  3.470534e+01  1.250000e-01  3.436308e-01
1-24:2-21:2   -32.663382  3.470534e+01  1.250000e-01  3.436308e-01
1-24:6-25:3   -32.663382  3.470534e+01  1.250000e-01  3.436308e-01
1-24:7-27:6   -32.663382  3.470534e+01  1.250000e-01  3.436308e-01
1-2:1-20:3    -32.663382  3.470534e+01  1.250000e-01  3.436308e-01
1-2:1-7:3     -32.663382  3.470534e+01  1.250000e-01  3.436308e-01
1-3:1-7:3     -32.663382  3.470534e+01  1.250000e-01  3.436308e-01
1-3:5-12:1    -32.663382  3.470534e+01  1.250000e-01  3.436308e-01
1-3:6-6:3     -32.663382  3.470534e+01  1.250000e-01  3.436308e-01
1-46:1-14:5   -32.663382  3.470534e+01  1.250000e-01  3.436308e-01
1-58:3-22:3   -32.663382  3.470534e+01  1.250000e-01  3.436308e-01
1-8:1-14:5    -32.663382  3.470534e+01  1.250000e-01  3.436308e-01
2-26:4-23:5   -32.663382  3.470534e+01  1.250000e-01  3.436308e-01
2-26:6-19:5   -32.663382  3.470534e+01  1.250000e-01  3.436308e-01
2-5:3-16:2    -32.663382  3.470534e+01  1.250000e-01  3.436308e-01
2-70:1-14:5   -32.663382  3.470534e+01  1.250000e-01  3.436308e-01
2-70:6-19:1   -32.663382  3.470534e+01  1.250000e-01  3.436308e-01
3-11:2-8:2    -32.663382  3.470534e+01  1.250000e-01  3.436308e-01
3-15:2-15:1   -32.663382  3.470534e+01  1.250000e-01  3.436308e-01
3-20:1-7:4    -32.663382  3.470534e+01  1.250000e-01  3.436308e-01
3-21:1-1:1    -32.663382  3.470534e+01  1.250000e-01  3.436308e-01
3-21:3-3:1    -32.663382  3.470534e+01  1.250000e-01  3.436308e-01
3-23:1-1:2    -32.663382  3.470534e+01  1.250000e-01  3.436308e-01
3-23:6-6:2    -32.663382  3.470534e+01  1.250000e-01  3.436308e-01
3-33:4-4:3    -32.663382  3.470534e+01  1.250000e-01  3.436308e-01
3-48:4-17:3   -32.663382  3.470534e+01  1.250000e-01  3.436308e-01
3-48:5-5:1    -32.663382  3.470534e+01  1.250000e-01  3.436308e-01
3-49:1-7:5    -32.663382  3.470534e+01  1.250000e-01  3.436308e-01
3-53:2-21:5   -32.663382  3.470534e+01  1.250000e-01  3.436308e-01
3-53:5-12:3   -32.663382  3.470534e+01  1.250000e-01  3.436308e-01
3-53:5-24:3   -32.663382  3.470534e+01  1.250000e-01  3.436308e-01
3-66:3-16:1   -32.663382  3.470534e+01  1.250000e-01  3.436308e-01
3-72:2-15:5   -32.663382  3.470534e+01  1.250000e-01  3.436308e-01
3-72:2-2:3    -32.663382  3.470534e+01  1.250000e-01  3.436308e-01
3-73:3-3:1    -32.663382  3.470534e+01  1.250000e-01  3.436308e-01
3-74:4-17:3   -32.663382  3.470534e+01  1.250000e-01  3.436308e-01
3-74:7-27:1   -32.663382  3.470534e+01  1.250000e-01  3.436308e-01
3-h:5-5:6     -32.663382  3.470534e+01  1.250000e-01  3.436308e-01
4-28:1-7:5    -32.663382  3.470534e+01  1.250000e-01  3.436308e-01
4-28:4-17:4   -32.663382  3.470534e+01  1.250000e-01  3.436308e-01
4-30-2:1-1:6  -32.663382  3.470534e+01  1.250000e-01  3.436308e-01
4-30-2:3-16:3 -32.663382  3.470534e+01  1.250000e-01  3.436308e-01
4-30-2:5-5:3  -32.663382  3.470534e+01  1.250000e-01  3.436308e-01
4-34:1-14:3   -32.663382  3.470534e+01  1.250000e-01  3.436308e-01
4-39:1-20:6   -32.663382  3.470534e+01  1.250000e-01  3.436308e-01
4-39:3-3:2    -32.663382  3.470534e+01  1.250000e-01  3.436308e-01
4-39:4-23:1   -32.663382  3.470534e+01  1.250000e-01  3.436308e-01
4-39:5-5:2    -32.663382  3.470534e+01  1.250000e-01  3.436308e-01
4-4:5-24:3    -32.663382  3.470534e+01  1.250000e-01  3.436308e-01
4-59:2-2:2    -32.663382  3.470534e+01  1.250000e-01  3.436308e-01
4-59:4-23:2   -32.663382  3.470534e+01  1.250000e-01  3.436308e-01
4-61:4-4:3    -32.663382  3.470534e+01  1.250000e-01  3.436308e-01
4-b:3-9:1     -32.663382  3.470534e+01  1.250000e-01  3.436308e-01
4-b:5-5:3     -32.663382  3.470534e+01  1.250000e-01  3.436308e-01
4-b:6-6:3     -32.663382  3.470534e+01  1.250000e-01  3.436308e-01
5-51:1-26:2   -32.663382  3.470534e+01  1.250000e-01  3.436308e-01
5-51:4-23:1   -32.663382  3.470534e+01  1.250000e-01  3.436308e-01
5-a:5-24:3    -32.663382  3.470534e+01  1.250000e-01  3.436308e-01
5-a:7-27:4    -32.663382  3.470534e+01  1.250000e-01  3.436308e-01
6-1:4-4:3     -32.663382  3.470534e+01  1.250000e-01  3.436308e-01
1-18:3-9:2    -32.723509 -3.458509e+01  1.250000e-01  3.436308e-01
1-18:7-27:5   -32.723509 -3.458509e+01  1.250000e-01  3.436308e-01
1-24:2-2:2    -32.723509 -3.458509e+01  1.250000e-01  3.436308e-01
1-3:5-5:1     -32.723509 -3.458509e+01  1.250000e-01  3.436308e-01
1-45:4-17:4   -32.723509 -3.458509e+01  1.250000e-01  3.436308e-01
1-58:3-22:1   -32.723509 -3.458509e+01  1.250000e-01  3.436308e-01
1-NL1:2-2:5   -32.723509 -3.458509e+01  1.250000e-01  3.436308e-01
2-26:1-7:6    -32.723509 -3.458509e+01  1.250000e-01  3.436308e-01
3-11:6-19:3   -32.723509 -3.458509e+01  1.250000e-01  3.436308e-01
3-13:1-14:5   -32.723509 -3.458509e+01  1.250000e-01  3.436308e-01
3-13:1-26:3   -32.723509 -3.458509e+01  1.250000e-01  3.436308e-01
3-13:5-24:5   -32.723509 -3.458509e+01  1.250000e-01  3.436308e-01
3-13:6-13:1   -32.723509 -3.458509e+01  1.250000e-01  3.436308e-01
3-13:6-13:2   -32.723509 -3.458509e+01  1.250000e-01  3.436308e-01
3-13:6-19:2   -32.723509 -3.458509e+01  1.250000e-01  3.436308e-01
3-15:1-14:6   -32.723509 -3.458509e+01  1.250000e-01  3.436308e-01
3-15:6-6:3    -32.723509 -3.458509e+01  1.250000e-01  3.436308e-01
3-20:2-8:5    -32.723509 -3.458509e+01  1.250000e-01  3.436308e-01
3-21:1-14:3   -32.723509 -3.458509e+01  1.250000e-01  3.436308e-01
3-22:2-15:4   -32.723509 -3.458509e+01  1.250000e-01  3.436308e-01
3-23:1-7:1    -32.723509 -3.458509e+01  1.250000e-01  3.436308e-01
3-30-3:1-1:5  -32.723509 -3.458509e+01  1.250000e-01  3.436308e-01
3-30-3:1-1:6  -32.723509 -3.458509e+01  1.250000e-01  3.436308e-01
3-30-3:1-26:3 -32.723509 -3.458509e+01  1.250000e-01  3.436308e-01
3-30-3:2-21:6 -32.723509 -3.458509e+01  1.250000e-01  3.436308e-01
3-30-3:3-10:5 -32.723509 -3.458509e+01  1.250000e-01  3.436308e-01
3-30-3:3-16:1 -32.723509 -3.458509e+01  1.250000e-01  3.436308e-01
3-30-3:3-22:3 -32.723509 -3.458509e+01  1.250000e-01  3.436308e-01
3-30-3:5-5:5  -32.723509 -3.458509e+01  1.250000e-01  3.436308e-01
3-30-3:7-27:4 -32.723509 -3.458509e+01  1.250000e-01  3.436308e-01
3-33:1-20:6   -32.723509 -3.458509e+01  1.250000e-01  3.436308e-01
3-33:1-26:1   -32.723509 -3.458509e+01  1.250000e-01  3.436308e-01
3-43:2-15:3   -32.723509 -3.458509e+01  1.250000e-01  3.436308e-01
3-43:3-10:1   -32.723509 -3.458509e+01  1.250000e-01  3.436308e-01
3-43:3-9:1    -32.723509 -3.458509e+01  1.250000e-01  3.436308e-01
3-43:5-12:1   -32.723509 -3.458509e+01  1.250000e-01  3.436308e-01
3-43:5-24:2   -32.723509 -3.458509e+01  1.250000e-01  3.436308e-01
3-43:6-6:3    -32.723509 -3.458509e+01  1.250000e-01  3.436308e-01
3-49:6-6:1    -32.723509 -3.458509e+01  1.250000e-01  3.436308e-01
3-49:7-27:4   -32.723509 -3.458509e+01  1.250000e-01  3.436308e-01
3-53:1-1:5    -32.723509 -3.458509e+01  1.250000e-01  3.436308e-01
3-53:4-4:5    -32.723509 -3.458509e+01  1.250000e-01  3.436308e-01
3-53:5-12:1   -32.723509 -3.458509e+01  1.250000e-01  3.436308e-01
3-53:6-19:1   -32.723509 -3.458509e+01  1.250000e-01  3.436308e-01
3-53:6-19:3   -32.723509 -3.458509e+01  1.250000e-01  3.436308e-01
3-53:6-25:3   -32.723509 -3.458509e+01  1.250000e-01  3.436308e-01
3-64:1-14:1   -32.723509 -3.458509e+01  1.250000e-01  3.436308e-01
3-64:2-21:6   -32.723509 -3.458509e+01  1.250000e-01  3.436308e-01
3-66:2-8:3    -32.723509 -3.458509e+01  1.250000e-01  3.436308e-01
3-66:3-3:1    -32.723509 -3.458509e+01  1.250000e-01  3.436308e-01
3-66:5-24:3   -32.723509 -3.458509e+01  1.250000e-01  3.436308e-01
3-66:5-5:1    -32.723509 -3.458509e+01  1.250000e-01  3.436308e-01
3-72:2-15:3   -32.723509 -3.458509e+01  1.250000e-01  3.436308e-01
3-72:3-10:3   -32.723509 -3.458509e+01  1.250000e-01  3.436308e-01
3-72:3-22:5   -32.723509 -3.458509e+01  1.250000e-01  3.436308e-01
3-72:4-23:6   -32.723509 -3.458509e+01  1.250000e-01  3.436308e-01
3-72:6-13:3   -32.723509 -3.458509e+01  1.250000e-01  3.436308e-01
3-72:7-27:3   -32.723509 -3.458509e+01  1.250000e-01  3.436308e-01
3-72:7-27:4   -32.723509 -3.458509e+01  1.250000e-01  3.436308e-01
3-73:2-2:3    -32.723509 -3.458509e+01  1.250000e-01  3.436308e-01
3-73:3-9:6    -32.723509 -3.458509e+01  1.250000e-01  3.436308e-01
3-73:4-4:6    -32.723509 -3.458509e+01  1.250000e-01  3.436308e-01
3-73:6-6:6    -32.723509 -3.458509e+01  1.250000e-01  3.436308e-01
3-74:1-26:1   -32.723509 -3.458509e+01  1.250000e-01  3.436308e-01
3-7:1-14:1    -32.723509 -3.458509e+01  1.250000e-01  3.436308e-01
3-7:2-21:2    -32.723509 -3.458509e+01  1.250000e-01  3.436308e-01
3-7:2-2:2     -32.723509 -3.458509e+01  1.250000e-01  3.436308e-01
3-7:5-24:1    -32.723509 -3.458509e+01  1.250000e-01  3.436308e-01
3-d:2-2:4     -32.723509 -3.458509e+01  1.250000e-01  3.436308e-01
4-28:1-26:5   -32.723509 -3.458509e+01  1.250000e-01  3.436308e-01
4-30-4:2-2:3  -32.723509 -3.458509e+01  1.250000e-01  3.436308e-01
4-30-4:3-9:6  -32.723509 -3.458509e+01  1.250000e-01  3.436308e-01
4-31:1-20:4   -32.723509 -3.458509e+01  1.250000e-01  3.436308e-01
4-31:1-20:5   -32.723509 -3.458509e+01  1.250000e-01  3.436308e-01
4-31:4-23:3   -32.723509 -3.458509e+01  1.250000e-01  3.436308e-01
4-31:5-5:3    -32.723509 -3.458509e+01  1.250000e-01  3.436308e-01
4-55:3-10:5   -32.723509 -3.458509e+01  1.250000e-01  3.436308e-01
4-55:3-16:4   -32.723509 -3.458509e+01  1.250000e-01  3.436308e-01
4-59:1-14:1   -32.723509 -3.458509e+01  1.250000e-01  3.436308e-01
4-61:5-5:2    -32.723509 -3.458509e+01  1.250000e-01  3.436308e-01
4-b:5-5:1     -32.723509 -3.458509e+01  1.250000e-01  3.436308e-01
5-a:3-3:2     -32.723509 -3.458509e+01  1.250000e-01  3.436308e-01
6-1:4-23:1    -32.723509 -3.458509e+01  1.250000e-01  3.436308e-01
7-4-1:1-7:5   -32.723509 -3.458509e+01  1.250000e-01  3.436308e-01
7-4-1:2-2:1   -32.723509 -3.458509e+01  1.250000e-01  3.436308e-01
7-4-1:3-3:1   -32.723509 -3.458509e+01  1.250000e-01  3.436308e-01
7-4-1:4-17:1  -32.723509 -3.458509e+01  1.250000e-01  3.436308e-01
7-81:2-2:6    -32.723509 -3.458509e+01  1.250000e-01  3.436308e-01
2-5:5-24:6    -12.785875 -7.098211e-01  1.262895e-01  3.464092e-01
3-49:5-5:4    -12.785875 -7.098211e-01  1.262895e-01  3.464092e-01
3-53:3-16:4   -12.830651  7.558425e-01  1.262895e-01  3.464092e-01
4-4:4-17:5    -12.830651  7.558425e-01  1.262895e-01  3.464092e-01
5-51:2-8:5    -12.830651  7.558425e-01  1.262895e-01  3.464092e-01
3-11:4-23:4   -12.534625  6.227542e-01  1.263471e-01  3.464092e-01
5-51:3-9:3    -12.504612 -6.933330e-01  1.263471e-01  3.464092e-01
4-61:6-13:5   -10.601096 -3.100504e-01  1.274131e-01  3.491992e-01
1-2:3-3:6     -10.475799  3.301770e-01  1.278663e-01  3.503080e-01
1-18:5-5:6    -11.051167  3.668002e-01  1.292577e-01  3.539853e-01
4-31:3-3:4    -12.215910 -5.748915e-01  1.299179e-01  3.556583e-01
5-51:6-19:3   -11.993394  5.352914e-01  1.301777e-01  3.562341e-01
3-7:6-6:6     -13.048909 -7.098211e-01  1.324982e-01  3.624466e-01
1-18:3-16:4   -10.168976 -2.834683e-01  1.326956e-01  3.628491e-01
1-69:2-2:4    -10.061377  2.687417e-01  1.336245e-01  3.644875e-01
3-15:3-3:6    -12.474713  5.865719e-01  1.336742e-01  3.644875e-01
6-1:2-8:5     -12.441847 -5.678021e-01  1.336742e-01  3.644875e-01
1-69:6-25:5   -13.813099 -9.952233e-01  1.338005e-01  3.644875e-01
3-11:3-22:6   -13.813099 -9.952233e-01  1.338005e-01  3.644875e-01
3-53:2-15:6   -13.813099 -9.952233e-01  1.338005e-01  3.644875e-01
4-61:1-7:5    -13.813099 -9.952233e-01  1.338005e-01  3.644875e-01
2-26:4-17:4   -13.870837  1.120254e+00  1.338005e-01  3.644875e-01
4-30-2:6-13:6 -13.870837  1.120254e+00  1.338005e-01  3.644875e-01
4-4:5-12:6    -13.870837  1.120254e+00  1.338005e-01  3.644875e-01
5-a:5-5:4     -12.756428  7.052164e-01  1.351565e-01  3.680422e-01
3-48:2-21:6   -11.952286  5.125713e-01  1.353851e-01  3.685256e-01
4-61:2-2:4    -10.163495  2.763731e-01  1.357321e-01  3.693306e-01
1-24:6-19:6   -13.389871 -9.228148e-01  1.360459e-01  3.699054e-01
3-74:2-8:6    -13.389871 -9.228148e-01  1.360459e-01  3.699054e-01
3-21:2-2:6    -10.512285 -3.091389e-01  1.393341e-01  3.787029e-01
3-30:3-10:4    -9.477686  2.072261e-01  1.407544e-01  3.824191e-01
4-b:3-10:6    -12.417392  5.532133e-01  1.408954e-01  3.826580e-01
1-3:3-3:5     -12.124911 -5.578180e-01  1.420714e-01  3.857064e-01
4-34:6-19:4    -9.453207 -2.052320e-01  1.426673e-01  3.871783e-01
1-69:3-10:4    -9.876584  2.562316e-01  1.428179e-01  3.874411e-01
2-5:6-19:1    -13.020617  8.206936e-01  1.433067e-01  3.881690e-01
1-24:2-21:6   -14.313099  1.405656e+00  1.434631e-01  3.881690e-01
2-26:3-10:5   -14.313099  1.405656e+00  1.434631e-01  3.881690e-01
3-15:3-9:5    -14.313099  1.405656e+00  1.434631e-01  3.881690e-01
1-18:3-3:1    -14.209873 -1.031749e+00  1.434631e-01  3.881690e-01
3-13:6-19:6   -14.209873 -1.031749e+00  1.434631e-01  3.881690e-01
3-20:6-19:4   -14.209873 -1.031749e+00  1.434631e-01  3.881690e-01
3-30:3-3:5    -12.686220  6.594127e-01  1.438651e-01  3.891105e-01
2-5:3-10:6    -11.086859 -3.589140e-01  1.446365e-01  3.910501e-01
1-2:5-24:4    -10.619919  3.343787e-01  1.455306e-01  3.917870e-01
1-18:4-17:3   -14.870837 -1.709821e+00  1.459961e-01  3.917870e-01
1-2:5-5:3     -14.870837 -1.709821e+00  1.459961e-01  3.917870e-01
1-3:6-19:1    -14.870837 -1.709821e+00  1.459961e-01  3.917870e-01
1-69:2-21:1   -14.870837 -1.709821e+00  1.459961e-01  3.917870e-01
2-70:5-12:3   -14.870837 -1.709821e+00  1.459961e-01  3.917870e-01
3-11:4-17:1   -14.870837 -1.709821e+00  1.459961e-01  3.917870e-01
3-20:2-8:4    -14.870837 -1.709821e+00  1.459961e-01  3.917870e-01
3-74:1-1:5    -14.870837 -1.709821e+00  1.459961e-01  3.917870e-01
3-74:1-20:4   -14.870837 -1.709821e+00  1.459961e-01  3.917870e-01
3-74:2-8:3    -14.870837 -1.709821e+00  1.459961e-01  3.917870e-01
3-74:4-4:5    -14.870837 -1.709821e+00  1.459961e-01  3.917870e-01
4-30-4:3-3:5  -14.870837 -1.709821e+00  1.459961e-01  3.917870e-01
4-34:2-21:1   -14.870837 -1.709821e+00  1.459961e-01  3.917870e-01
4-39:1-14:6   -14.870837 -1.709821e+00  1.459961e-01  3.917870e-01
1-46:2-8:6    -14.785875  1.290179e+00  1.459961e-01  3.917870e-01
1-8:1-20:6    -14.785875  1.290179e+00  1.459961e-01  3.917870e-01
3-30:1-1:3    -14.785875  1.290179e+00  1.459961e-01  3.917870e-01
3-48:3-3:1    -14.785875  1.290179e+00  1.459961e-01  3.917870e-01
3-74:6-25:6   -14.785875  1.290179e+00  1.459961e-01  3.917870e-01
3-30:5-5:4    -10.467160  3.128990e-01  1.471229e-01  3.946638e-01
3-23:3-3:3    -12.336001 -5.485402e-01  1.480058e-01  3.967370e-01
5-51:1-1:5    -12.336001 -5.485402e-01  1.480058e-01  3.967370e-01
3-20:3-10:4   -13.285875 -8.797461e-01  1.496128e-01  4.005977e-01
3-7:3-16:5    -13.285875 -8.797461e-01  1.496128e-01  4.005977e-01
5-a:6-19:5    -13.306196  7.756057e-01  1.496128e-01  4.005977e-01
1-46:3-10:3   -13.674679 -9.322135e-01  1.515896e-01  4.049882e-01
4-31:6-13:5   -13.674679 -9.322135e-01  1.515896e-01  4.049882e-01
3-74:3-16:5   -13.715910  9.853243e-01  1.515896e-01  4.049882e-01
3-9:3-16:6    -13.715910  9.853243e-01  1.515896e-01  4.049882e-01
4-61:1-14:5   -13.715910  9.853243e-01  1.515896e-01  4.049882e-01
4-61:6-13:3   -13.715910  9.853243e-01  1.515896e-01  4.049882e-01
1-2:1-1:5     -12.589716 -6.573537e-01  1.524078e-01  4.070231e-01
3-9:2-21:4    -12.935655  7.596642e-01  1.538599e-01  4.107380e-01
3-53:1-26:4   -12.051318  5.283386e-01  1.539128e-01  4.107380e-01
3-15:2-15:4   -11.204073  3.942873e-01  1.554001e-01  4.145536e-01
4-61:3-9:5    -11.790902 -4.688130e-01  1.556565e-01  4.150839e-01
1-24:2-2:6    -12.008580  5.049177e-01  1.597117e-01  4.257403e-01
4-4:3-16:5    -12.272639  5.677129e-01  1.618814e-01  4.313646e-01
1-18:2-15:1   -13.203887  7.052164e-01  1.627557e-01  4.328940e-01
4-34:5-12:3   -13.203887  7.052164e-01  1.627557e-01  4.328940e-01
1-46:1-26:5   -13.174679 -6.573537e-01  1.627557e-01  4.328940e-01
3-21:3-10:3   -13.174679 -6.573537e-01  1.627557e-01  4.328940e-01
4-34:7-27:4   -13.174679 -6.573537e-01  1.627557e-01  4.328940e-01
1-18:3-16:6   -11.539355  4.572889e-01  1.632793e-01  4.341265e-01
3-30:2-8:6    -12.855964  7.052164e-01  1.641494e-01  4.359576e-01
3-53:3-3:6    -12.855964  7.052164e-01  1.641494e-01  4.359576e-01
2-70:2-21:6   -12.816575 -6.484206e-01  1.641494e-01  4.359576e-01
4-34:6-13:5   -10.334269  2.849986e-01  1.660042e-01  4.407212e-01
3-33:1-7:6    -14.029925 -9.468603e-01  1.670685e-01  4.425688e-01
3-72:5-5:4    -14.029925 -9.468603e-01  1.670685e-01  4.425688e-01
3-74:6-19:1   -14.029925 -9.468603e-01  1.670685e-01  4.425688e-01
3-7:1-1:5     -14.029925 -9.468603e-01  1.670685e-01  4.425688e-01
1-2:2-15:3    -14.098677  1.190643e+00  1.670685e-01  4.425688e-01
2-26:5-24:4   -14.098677  1.190643e+00  1.670685e-01  4.425688e-01
1-69:4-17:6   -11.509434  4.421820e-01  1.674443e-01  4.434015e-01
1-69:2-15:6   -10.616610  3.027789e-01  1.679111e-01  4.444741e-01
1-46:4-23:5   -13.548909 -8.797461e-01  1.686375e-01  4.455931e-01
1-69:6-6:3    -13.548909 -8.797461e-01  1.686375e-01  4.455931e-01
3-33:3-9:6    -13.548909 -8.797461e-01  1.686375e-01  4.455931e-01
4-61:1-26:6   -13.548909 -8.797461e-01  1.686375e-01  4.455931e-01
3-48:6-6:6    -12.222762  5.392064e-01  1.686429e-01  4.455931e-01
4-39:2-21:5   -11.268959 -3.675400e-01  1.706452e-01  4.507185e-01
4-59:4-23:5   -11.480157  4.276824e-01  1.715647e-01  4.529811e-01
1-18:3-16:3   -12.746874 -6.318186e-01  1.741711e-01  4.595262e-01
1-8:3-3:5     -12.780883  6.563068e-01  1.741711e-01  4.595262e-01
2-70:6-19:4   -11.067943  3.332476e-01  1.745324e-01  4.603110e-01
4-31:5-24:4   -13.085910 -6.358205e-01  1.754652e-01  4.626019e-01
1-46:4-17:4   -11.451498  4.137536e-01  1.756403e-01  4.628940e-01
1-8:3-9:5     -11.879816 -4.428823e-01  1.766106e-01  4.652810e-01
1-18:2-21:1   -14.502355 -9.728555e-01  1.795654e-01  4.685917e-01
3-66:2-8:5    -14.502355 -9.728555e-01  1.795654e-01  4.685917e-01
3-66:6-25:4   -14.502355 -9.728555e-01  1.795654e-01  4.685917e-01
3-74:6-25:4   -14.502355 -9.728555e-01  1.795654e-01  4.685917e-01
4-4:4-17:3    -14.502355 -9.728555e-01  1.795654e-01  4.685917e-01
4-61:4-23:6   -14.502355 -9.728555e-01  1.795654e-01  4.685917e-01
1-46:1-7:5    -15.259641  1.512571e+00  1.796875e-01  4.685917e-01
2-5:1-26:3    -15.259641  1.512571e+00  1.796875e-01  4.685917e-01
2-5:6-6:1     -15.259641  1.512571e+00  1.796875e-01  4.685917e-01
3-23:1-7:3    -15.259641  1.512571e+00  1.796875e-01  4.685917e-01
3-33:2-15:3   -15.259641  1.512571e+00  1.796875e-01  4.685917e-01
3-53:6-25:5   -15.259641  1.512571e+00  1.796875e-01  4.685917e-01
4-30-2:3-3:6  -15.259641  1.512571e+00  1.796875e-01  4.685917e-01
4-31:7-27:4   -15.259641  1.512571e+00  1.796875e-01  4.685917e-01
1-58:6-19:6   -15.370837 -1.879746e+00  1.796875e-01  4.685917e-01
2-26:2-2:6    -15.370837 -1.879746e+00  1.796875e-01  4.685917e-01
3-13:3-3:4    -15.370837 -1.879746e+00  1.796875e-01  4.685917e-01
3-15:3-9:3    -15.370837 -1.879746e+00  1.796875e-01  4.685917e-01
3-48:6-19:3   -15.370837 -1.879746e+00  1.796875e-01  4.685917e-01
3-49:3-3:3    -15.370837 -1.879746e+00  1.796875e-01  4.685917e-01
3-64:5-24:6   -15.370837 -1.879746e+00  1.796875e-01  4.685917e-01
3-66:5-24:5   -15.370837 -1.879746e+00  1.796875e-01  4.685917e-01
3-72:4-17:6   -15.370837 -1.879746e+00  1.796875e-01  4.685917e-01
3-9:3-10:1    -15.370837 -1.879746e+00  1.796875e-01  4.685917e-01
4-30-4:1-14:4 -15.370837 -1.879746e+00  1.796875e-01  4.685917e-01
4-59:6-13:2   -15.370837 -1.879746e+00  1.796875e-01  4.685917e-01
5-51:1-20:6   -15.370837 -1.879746e+00  1.796875e-01  4.685917e-01
6-1:6-6:1     -15.370837 -1.879746e+00  1.796875e-01  4.685917e-01
4-39:6-6:4    -10.349666 -2.563095e-01  1.822970e-01  4.752249e-01
6-1:3-16:4    -11.175037 -3.629551e-01  1.846826e-01  4.810536e-01
3-15:2-21:5   -13.433603 -8.353520e-01  1.849333e-01  4.810536e-01
1-69:2-8:5    -13.454392  7.832189e-01  1.849333e-01  4.810536e-01
3-7:3-9:6     -13.454392  7.832189e-01  1.849333e-01  4.810536e-01
3-9:3-10:5    -13.454392  7.832189e-01  1.849333e-01  4.810536e-01
4-b:1-26:5    -13.454392  7.832189e-01  1.849333e-01  4.810536e-01
3-33:3-10:6   -11.822260  4.789405e-01  1.874599e-01  4.874498e-01
1-3:2-15:5    -11.368961  3.750678e-01  1.875987e-01  4.876349e-01
4-30-2:2-2:5  -13.048909  7.641101e-01  1.877416e-01  4.878303e-01
1-69:3-22:4    -8.955481 -1.582106e-01  1.880265e-01  4.883594e-01
3-21:2-8:4    -11.152135 -3.171514e-01  1.881075e-01  4.883594e-01
3-15:2-2:6    -12.058592 -5.042370e-01  1.882162e-01  4.883594e-01
3-21:2-15:5   -12.058592 -5.042370e-01  1.882162e-01  4.883594e-01
2-26:3-9:4    -13.870837 -8.797461e-01  1.892471e-01  4.896243e-01
3-13:3-10:6   -13.870837 -8.797461e-01  1.892471e-01  4.896243e-01
3-30:5-12:5   -13.870837 -8.797461e-01  1.892471e-01  4.896243e-01
4-34:1-26:3   -13.870837 -8.797461e-01  1.892471e-01  4.896243e-01
1-24:4-4:6    -13.917392  1.027144e+00  1.892471e-01  4.896243e-01
3-30:6-25:4   -13.917392  1.027144e+00  1.892471e-01  4.896243e-01
4-4:3-22:3    -13.917392  1.027144e+00  1.892471e-01  4.896243e-01
4-59:4-23:3   -13.917392  1.027144e+00  1.892471e-01  4.896243e-01
3-48:3-3:6    -11.330651 -3.454097e-01  1.914959e-01  4.950871e-01
2-70:6-13:6   -11.342518  3.631104e-01  1.914959e-01  4.950871e-01
6-1:3-16:5    -12.308777 -4.940924e-01  1.925265e-01  4.975729e-01
2-5:2-2:5      -9.892014  2.253706e-01  1.927935e-01  4.980844e-01
1-8:4-23:4    -12.616940 -6.029059e-01  1.934127e-01  4.995050e-01
3-7:3-3:4      -9.998841 -2.243943e-01  1.939862e-01  5.008069e-01
6-1:3-3:5     -12.039948  4.421820e-01  1.945052e-01  5.019668e-01
3-11:2-15:4   -11.305552 -3.445366e-01  1.953491e-01  5.039642e-01
4-39:2-15:5   -10.556007 -2.799866e-01  1.972699e-01  5.087375e-01
3-30:1-1:4    -11.738616 -4.290847e-01  1.979791e-01  5.103840e-01
5-51:3-10:5   -11.086543 -3.161573e-01  1.981813e-01  5.107226e-01
3-21:4-4:6    -12.923428 -5.996382e-01  1.995909e-01  5.138039e-01
2-70:6-13:5   -12.962879  7.052164e-01  1.995909e-01  5.138039e-01
3-21:4-17:5   -12.962879  7.052164e-01  1.995909e-01  5.138039e-01
3-53:6-19:5   -13.341390  7.052164e-01  2.004884e-01  5.157461e-01
4-30-2:2-15:4 -13.341390  7.052164e-01  2.004884e-01  5.157461e-01
1-8:2-2:4     -11.477430 -3.788479e-01  2.021731e-01  5.198943e-01
1-69:1-26:6   -11.256628 -3.428779e-01  2.029243e-01  5.216399e-01
3-23:2-2:6    -10.215247 -2.363669e-01  2.030770e-01  5.217627e-01
3-64:6-19:4   -11.705379 -4.260281e-01  2.031168e-01  5.217627e-01
4-39:6-6:5    -11.044415 -3.155422e-01  2.047320e-01  5.257243e-01
4-34:1-1:4    -11.232775 -3.420893e-01  2.066471e-01  5.302643e-01
4-34:2-21:5   -11.246874  3.681814e-01  2.066471e-01  5.302643e-01
1-18:5-24:4   -10.841390 -2.947836e-01  2.071798e-01  5.309797e-01
1-69:1-26:5   -12.240574  5.035825e-01  2.073679e-01  5.309797e-01
3-48:4-23:6   -12.240574  5.035825e-01  2.073679e-01  5.309797e-01
4-4:1-7:4     -12.240574  5.035825e-01  2.073679e-01  5.309797e-01
1-46:4-4:4    -12.212131 -4.811967e-01  2.073679e-01  5.309797e-01
4-61:6-13:6   -12.212131 -4.811967e-01  2.073679e-01  5.309797e-01
3-30:4-23:4   -11.671822 -3.589140e-01  2.081744e-01  5.328556e-01
3-23:5-5:4     -8.739105  1.445014e-01  2.089797e-01  5.347268e-01
3-23:5-12:3   -13.759641  8.978615e-01  2.100396e-01  5.351584e-01
3-21:1-7:5    -13.728136 -8.252983e-01  2.100396e-01  5.351584e-01
3-48:4-4:5    -13.728136 -8.252983e-01  2.100396e-01  5.351584e-01
4-31:1-26:5   -13.728136 -8.252983e-01  2.100396e-01  5.351584e-01
1-58:3-16:6   -14.285875 -8.797461e-01  2.101135e-01  5.351584e-01
3-13:1-1:6    -14.285875 -8.797461e-01  2.101135e-01  5.351584e-01
3-30:5-24:5   -14.285875 -8.797461e-01  2.101135e-01  5.351584e-01
3-49:4-23:6   -14.285875 -8.797461e-01  2.101135e-01  5.351584e-01
3-74:4-17:5   -14.285875 -8.797461e-01  2.101135e-01  5.351584e-01
3-9:2-8:6     -14.285875 -8.797461e-01  2.101135e-01  5.351584e-01
4-31:5-24:5   -14.285875 -8.797461e-01  2.101135e-01  5.351584e-01
4-b:3-16:6    -14.285875 -8.797461e-01  2.101135e-01  5.351584e-01
3-9:4-17:1    -14.370837  1.290179e+00  2.101135e-01  5.351584e-01
3-30:4-4:4    -12.882197  6.527490e-01  2.110236e-01  5.372865e-01
3-7:3-3:5     -12.493394 -4.647086e-01  2.116086e-01  5.384277e-01
5-51:3-22:4    -8.903969  1.460777e-01  2.116212e-01  5.384277e-01
3-33:2-21:6   -13.228136 -7.642689e-01  2.153271e-01  5.468915e-01
3-53:3-22:6   -13.228136 -7.642689e-01  2.153271e-01  5.468915e-01
4-31:1-1:5    -13.228136 -7.642689e-01  2.153271e-01  5.468915e-01
4-61:5-12:6   -13.228136 -7.642689e-01  2.153271e-01  5.468915e-01
1-3:5-5:6     -13.237444  6.381022e-01  2.153271e-01  5.468915e-01
4-39:6-6:6    -11.609056 -3.561842e-01  2.180537e-01  5.469129e-01
4-b:2-2:4     -11.609056 -3.561842e-01  2.180537e-01  5.469129e-01
3-21:2-21:4   -10.762464 -2.777101e-01  2.182936e-01  5.469129e-01
1-2:3-22:6    -11.873661  4.707511e-01  2.185180e-01  5.469129e-01
1-3:1-14:3    -16.163319 -2.294784e+00  2.187500e-01  5.469129e-01
1-3:6-25:3    -16.163319 -2.294784e+00  2.187500e-01  5.469129e-01
1-58:5-5:4    -16.163319 -2.294784e+00  2.187500e-01  5.469129e-01
2-26:3-22:3   -16.163319 -2.294784e+00  2.187500e-01  5.469129e-01
2-26:6-6:6    -16.163319 -2.294784e+00  2.187500e-01  5.469129e-01
3-11:1-7:1    -16.163319 -2.294784e+00  2.187500e-01  5.469129e-01
3-11:7-27:5   -16.163319 -2.294784e+00  2.187500e-01  5.469129e-01
3-20:3-10:6   -16.163319 -2.294784e+00  2.187500e-01  5.469129e-01
3-20:5-24:4   -16.163319 -2.294784e+00  2.187500e-01  5.469129e-01
3-30-3:2-2:3  -16.163319 -2.294784e+00  2.187500e-01  5.469129e-01
3-30-3:6-19:5 -16.163319 -2.294784e+00  2.187500e-01  5.469129e-01
3-43:5-24:5   -16.163319 -2.294784e+00  2.187500e-01  5.469129e-01
3-49:2-15:1   -16.163319 -2.294784e+00  2.187500e-01  5.469129e-01
3-49:2-21:3   -16.163319 -2.294784e+00  2.187500e-01  5.469129e-01
3-64:1-26:5   -16.163319 -2.294784e+00  2.187500e-01  5.469129e-01
3-64:3-10:5   -16.163319 -2.294784e+00  2.187500e-01  5.469129e-01
3-64:5-12:3   -16.163319 -2.294784e+00  2.187500e-01  5.469129e-01
3-66:2-15:5   -16.163319 -2.294784e+00  2.187500e-01  5.469129e-01
3-72:3-16:5   -16.163319 -2.294784e+00  2.187500e-01  5.469129e-01
3-72:3-22:6   -16.163319 -2.294784e+00  2.187500e-01  5.469129e-01
3-73:3-3:5    -16.163319 -2.294784e+00  2.187500e-01  5.469129e-01
3-73:6-19:6   -16.163319 -2.294784e+00  2.187500e-01  5.469129e-01
3-74:1-1:1    -16.163319 -2.294784e+00  2.187500e-01  5.469129e-01
3-7:3-10:1    -16.163319 -2.294784e+00  2.187500e-01  5.469129e-01
3-h:6-13:4    -16.163319 -2.294784e+00  2.187500e-01  5.469129e-01
4-30-4:5-12:5 -16.163319 -2.294784e+00  2.187500e-01  5.469129e-01
4-30-4:6-25:4 -16.163319 -2.294784e+00  2.187500e-01  5.469129e-01
4-31:1-26:3   -16.163319 -2.294784e+00  2.187500e-01  5.469129e-01
4-b:4-23:6    -16.163319 -2.294784e+00  2.187500e-01  5.469129e-01
1-69:7-27:3   -16.002355  2.027144e+00  2.187500e-01  5.469129e-01
1-8:2-21:1    -16.002355  2.027144e+00  2.187500e-01  5.469129e-01
3-11:1-7:5    -16.002355  2.027144e+00  2.187500e-01  5.469129e-01
3-11:5-24:3   -16.002355  2.027144e+00  2.187500e-01  5.469129e-01
3-30:3-16:1   -16.002355  2.027144e+00  2.187500e-01  5.469129e-01
3-53:2-21:3   -16.002355  2.027144e+00  2.187500e-01  5.469129e-01
3-64:5-5:3    -16.002355  2.027144e+00  2.187500e-01  5.469129e-01
3-66:3-9:3    -16.002355  2.027144e+00  2.187500e-01  5.469129e-01
4-30-2:1-14:5 -16.002355  2.027144e+00  2.187500e-01  5.469129e-01
4-30-2:3-9:3  -16.002355  2.027144e+00  2.187500e-01  5.469129e-01
4-31:6-13:3   -16.002355  2.027144e+00  2.187500e-01  5.469129e-01
4-61:3-22:2   -16.002355  2.027144e+00  2.187500e-01  5.469129e-01
3-48:6-19:5   -12.777574 -5.704181e-01  2.220528e-01  5.549781e-01
5-a:5-12:6    -11.836001  4.514598e-01  2.242445e-01  5.602615e-01
1-2:2-2:6     -10.567172  2.536530e-01  2.245461e-01  5.608207e-01
3-48:6-19:4    -9.935302 -1.985683e-01  2.252856e-01  5.619623e-01
1-24:6-19:3   -14.870837  1.120254e+00  2.265625e-01  5.619623e-01
3-11:4-23:5   -14.870837  1.120254e+00  2.265625e-01  5.619623e-01
3-15:6-19:3   -14.870837  1.120254e+00  2.265625e-01  5.619623e-01
3-30:5-24:1   -14.870837  1.120254e+00  2.265625e-01  5.619623e-01
3-53:2-15:5   -14.870837  1.120254e+00  2.265625e-01  5.619623e-01
4-34:6-6:1    -14.870837  1.120254e+00  2.265625e-01  5.619623e-01
4-b:3-3:1     -14.870837  1.120254e+00  2.265625e-01  5.619623e-01
5-a:4-17:5    -14.870837  1.120254e+00  2.265625e-01  5.619623e-01
6-1:5-5:3     -14.870837  1.120254e+00  2.265625e-01  5.619623e-01
1-69:5-5:1    -14.967160 -1.517176e+00  2.265625e-01  5.619623e-01
1-69:6-25:3   -14.967160 -1.517176e+00  2.265625e-01  5.619623e-01
3-13:3-22:5   -14.967160 -1.517176e+00  2.265625e-01  5.619623e-01
3-30:7-27:6   -14.967160 -1.517176e+00  2.265625e-01  5.619623e-01
3-48:6-6:3    -14.967160 -1.517176e+00  2.265625e-01  5.619623e-01
3-53:1-26:5   -14.967160 -1.517176e+00  2.265625e-01  5.619623e-01
3-64:4-23:5   -14.967160 -1.517176e+00  2.265625e-01  5.619623e-01
3-66:3-10:3   -14.967160 -1.517176e+00  2.265625e-01  5.619623e-01
3-66:3-16:3   -14.967160 -1.517176e+00  2.265625e-01  5.619623e-01
4-34:2-2:1    -14.967160 -1.517176e+00  2.265625e-01  5.619623e-01
3-21:6-13:4    -9.546808  1.881579e-01  2.271676e-01  5.632694e-01
3-15:1-14:4   -13.124911 -5.578180e-01  2.294810e-01  5.673530e-01
3-33:2-15:6   -13.141122  5.796855e-01  2.294810e-01  5.673530e-01
1-58:6-19:4   -13.598677 -7.802104e-01  2.295229e-01  5.673530e-01
3-21:5-12:3   -13.598677 -7.802104e-01  2.295229e-01  5.673530e-01
3-48:1-7:6    -13.598677 -7.802104e-01  2.295229e-01  5.673530e-01
3-53:3-9:6    -13.598677 -7.802104e-01  2.295229e-01  5.673530e-01
3-7:2-21:6    -13.598677 -7.802104e-01  2.295229e-01  5.673530e-01
3-7:2-2:3     -13.598677 -7.802104e-01  2.295229e-01  5.673530e-01
4-34:6-6:3    -13.598677 -7.802104e-01  2.295229e-01  5.673530e-01
4-34:3-22:5   -10.522354  2.370675e-01  2.315694e-01  5.722155e-01
3-15:1-26:4   -11.519751 -3.524991e-01  2.323005e-01  5.734321e-01
3-33:3-9:4    -11.519751 -3.524991e-01  2.323005e-01  5.734321e-01
5-a:3-3:6     -11.519751 -3.524991e-01  2.323005e-01  5.734321e-01
3-23:3-16:3   -12.734328  5.631974e-01  2.326932e-01  5.740084e-01
4-4:2-21:5    -12.734328  5.631974e-01  2.326932e-01  5.740084e-01
1-8:3-22:5    -12.034625 -3.772458e-01  2.350976e-01  5.793447e-01
5-a:6-19:6    -12.034625 -3.772458e-01  2.350976e-01  5.793447e-01
4-34:3-10:3   -12.056159  4.097605e-01  2.350976e-01  5.793447e-01
3-74:1-7:4    -12.332430 -4.467867e-01  2.370471e-01  5.839493e-01
1-58:3-9:4    -14.152135  1.083728e+00  2.378845e-01  5.846136e-01
4-4:4-23:5    -14.152135  1.083728e+00  2.378845e-01  5.846136e-01
4-61:6-19:3   -14.152135  1.083728e+00  2.378845e-01  5.846136e-01
3-53:2-21:6   -14.098677 -8.093568e-01  2.378845e-01  5.846136e-01
4-31:6-6:5    -14.098677 -8.093568e-01  2.378845e-01  5.846136e-01
4-34:6-25:5   -14.098677 -8.093568e-01  2.378845e-01  5.846136e-01
6-1:7-27:5    -14.098677 -8.093568e-01  2.378845e-01  5.846136e-01
3-74:4-17:4   -11.244505 -3.186304e-01  2.390888e-01  5.873729e-01
3-48:2-15:4   -10.826443  2.901789e-01  2.413896e-01  5.928231e-01
1-2:3-22:3    -11.993950 -3.749540e-01  2.416447e-01  5.932477e-01
1-69:6-13:3   -12.666142  5.246441e-01  2.429602e-01  5.951123e-01
3-66:2-21:4   -12.645232 -5.463224e-01  2.429602e-01  5.951123e-01
3-74:3-22:1   -13.039355 -5.427111e-01  2.429850e-01  5.951123e-01
3-64:3-10:6   -13.493394  7.052164e-01  2.477886e-01  5.951123e-01
3-33:2-21:4   -11.972547  3.707973e-01  2.480457e-01  5.951123e-01
1-18:2-21:2   -32.870901  3.429031e+01  2.500000e-01  5.951123e-01
1-18:2-8:2    -32.870901  3.429031e+01  2.500000e-01  5.951123e-01
1-24:3-16:1   -32.870901  3.429031e+01  2.500000e-01  5.951123e-01
1-24:4-17:3   -32.870901  3.429031e+01  2.500000e-01  5.951123e-01
1-24:5-24:1   -32.870901  3.429031e+01  2.500000e-01  5.951123e-01
1-24:5-5:3    -32.870901  3.429031e+01  2.500000e-01  5.951123e-01
1-2:1-14:3    -32.870901  3.429031e+01  2.500000e-01  5.951123e-01
1-2:1-1:1     -32.870901  3.429031e+01  2.500000e-01  5.951123e-01
1-2:1-20:5    -32.870901  3.429031e+01  2.500000e-01  5.951123e-01
1-2:3-22:2    -32.870901  3.429031e+01  2.500000e-01  5.951123e-01
1-3:1-1:1     -32.870901  3.429031e+01  2.500000e-01  5.951123e-01
1-45:6-13:3   -32.870901  3.429031e+01  2.500000e-01  5.951123e-01
1-46:6-25:6   -32.870901  3.429031e+01  2.500000e-01  5.951123e-01
1-58:2-15:3   -32.870901  3.429031e+01  2.500000e-01  5.951123e-01
1-58:5-12:2   -32.870901  3.429031e+01  2.500000e-01  5.951123e-01
1-58:6-19:1   -32.870901  3.429031e+01  2.500000e-01  5.951123e-01
1-69:1-14:3   -32.870901  3.429031e+01  2.500000e-01  5.951123e-01
1-69:1-7:2    -32.870901  3.429031e+01  2.500000e-01  5.951123e-01
1-69:2-8:2    -32.870901  3.429031e+01  2.500000e-01  5.951123e-01
1-69:5-12:2   -32.870901  3.429031e+01  2.500000e-01  5.951123e-01
1-8:2-21:3    -32.870901  3.429031e+01  2.500000e-01  5.951123e-01
2-26:1-7:4    -32.870901  3.429031e+01  2.500000e-01  5.951123e-01
2-26:2-15:6   -32.870901  3.429031e+01  2.500000e-01  5.951123e-01
2-26:3-16:6   -32.870901  3.429031e+01  2.500000e-01  5.951123e-01
2-26:3-3:3    -32.870901  3.429031e+01  2.500000e-01  5.951123e-01
2-26:6-19:3   -32.870901  3.429031e+01  2.500000e-01  5.951123e-01
2-5:1-1:1     -32.870901  3.429031e+01  2.500000e-01  5.951123e-01
2-5:2-8:2     -32.870901  3.429031e+01  2.500000e-01  5.951123e-01
2-5:6-25:3    -32.870901  3.429031e+01  2.500000e-01  5.951123e-01
2-70:1-14:6   -32.870901  3.429031e+01  2.500000e-01  5.951123e-01
2-70:4-23:3   -32.870901  3.429031e+01  2.500000e-01  5.951123e-01
2-70:6-25:3   -32.870901  3.429031e+01  2.500000e-01  5.951123e-01
3-11:7-27:6   -32.870901  3.429031e+01  2.500000e-01  5.951123e-01
3-13:4-23:2   -32.870901  3.429031e+01  2.500000e-01  5.951123e-01
3-15:2-8:1    -32.870901  3.429031e+01  2.500000e-01  5.951123e-01
3-23:3-16:2   -32.870901  3.429031e+01  2.500000e-01  5.951123e-01
3-23:6-13:2   -32.870901  3.429031e+01  2.500000e-01  5.951123e-01
3-30:1-1:1    -32.870901  3.429031e+01  2.500000e-01  5.951123e-01
3-33:1-14:5   -32.870901  3.429031e+01  2.500000e-01  5.951123e-01
3-33:2-15:1   -32.870901  3.429031e+01  2.500000e-01  5.951123e-01
3-48:2-15:1   -32.870901  3.429031e+01  2.500000e-01  5.951123e-01
3-48:5-12:1   -32.870901  3.429031e+01  2.500000e-01  5.951123e-01
3-48:5-24:2   -32.870901  3.429031e+01  2.500000e-01  5.951123e-01
3-48:7-27:3   -32.870901  3.429031e+01  2.500000e-01  5.951123e-01
3-49:2-15:3   -32.870901  3.429031e+01  2.500000e-01  5.951123e-01
3-53:1-7:5    -32.870901  3.429031e+01  2.500000e-01  5.951123e-01
3-53:2-15:3   -32.870901  3.429031e+01  2.500000e-01  5.951123e-01
3-53:4-17:3   -32.870901  3.429031e+01  2.500000e-01  5.951123e-01
3-53:6-13:2   -32.870901  3.429031e+01  2.500000e-01  5.951123e-01
3-64:1-1:3    -32.870901  3.429031e+01  2.500000e-01  5.951123e-01
3-66:6-6:3    -32.870901  3.429031e+01  2.500000e-01  5.951123e-01
3-66:7-27:3   -32.870901  3.429031e+01  2.500000e-01  5.951123e-01
3-71:6-19:6   -32.870901  3.429031e+01  2.500000e-01  5.951123e-01
3-72:2-15:6   -32.870901  3.429031e+01  2.500000e-01  5.951123e-01
3-73:4-23:1   -32.870901  3.429031e+01  2.500000e-01  5.951123e-01
3-74:1-26:2   -32.870901  3.429031e+01  2.500000e-01  5.951123e-01
3-9:7-27:2    -32.870901  3.429031e+01  2.500000e-01  5.951123e-01
3-h:6-19:2    -32.870901  3.429031e+01  2.500000e-01  5.951123e-01
4-28:2-8:4    -32.870901  3.429031e+01  2.500000e-01  5.951123e-01
4-28:6-13:4   -32.870901  3.429031e+01  2.500000e-01  5.951123e-01
4-30-2:1-14:3 -32.870901  3.429031e+01  2.500000e-01  5.951123e-01
4-30-2:1-1:3  -32.870901  3.429031e+01  2.500000e-01  5.951123e-01
4-30-2:1-20:4 -32.870901  3.429031e+01  2.500000e-01  5.951123e-01
4-30-2:2-15:3 -32.870901  3.429031e+01  2.500000e-01  5.951123e-01
4-30-2:5-24:1 -32.870901  3.429031e+01  2.500000e-01  5.951123e-01
4-30-2:6-6:1  -32.870901  3.429031e+01  2.500000e-01  5.951123e-01
4-30-2:6-6:2  -32.870901  3.429031e+01  2.500000e-01  5.951123e-01
4-34:1-1:2    -32.870901  3.429031e+01  2.500000e-01  5.951123e-01
4-34:3-3:2    -32.870901  3.429031e+01  2.500000e-01  5.951123e-01
4-34:4-4:3    -32.870901  3.429031e+01  2.500000e-01  5.951123e-01
4-39:1-7:3    -32.870901  3.429031e+01  2.500000e-01  5.951123e-01
4-4:1-20:5    -32.870901  3.429031e+01  2.500000e-01  5.951123e-01
4-4:2-21:1    -32.870901  3.429031e+01  2.500000e-01  5.951123e-01
4-4:5-12:3    -32.870901  3.429031e+01  2.500000e-01  5.951123e-01
4-59:7-27:3   -32.870901  3.429031e+01  2.500000e-01  5.951123e-01
4-61:2-2:2    -32.870901  3.429031e+01  2.500000e-01  5.951123e-01
4-b:2-15:3    -32.870901  3.429031e+01  2.500000e-01  5.951123e-01
4-b:2-8:1     -32.870901  3.429031e+01  2.500000e-01  5.951123e-01
4-b:3-3:3     -32.870901  3.429031e+01  2.500000e-01  5.951123e-01
4-b:5-12:1    -32.870901  3.429031e+01  2.500000e-01  5.951123e-01
5-51:3-10:2   -32.870901  3.429031e+01  2.500000e-01  5.951123e-01
5-51:3-9:1    -32.870901  3.429031e+01  2.500000e-01  5.951123e-01
5-a:4-23:3    -32.870901  3.429031e+01  2.500000e-01  5.951123e-01
5-a:5-12:1    -32.870901  3.429031e+01  2.500000e-01  5.951123e-01
5-a:5-5:3     -32.870901  3.429031e+01  2.500000e-01  5.951123e-01
6-1:1-1:1     -32.870901  3.429031e+01  2.500000e-01  5.951123e-01
6-1:2-8:1     -32.870901  3.429031e+01  2.500000e-01  5.951123e-01
5-51:1-14:4   -12.601258  4.894877e-01  2.528697e-01  6.017448e-01
3-74:5-24:4   -11.915891 -3.707325e-01  2.543047e-01  6.049597e-01
1-8:2-15:6    -12.958623 -5.292489e-01  2.558751e-01  6.082941e-01
3-11:6-19:5   -12.958623 -5.292489e-01  2.558751e-01  6.082941e-01
1-2:6-13:5    -10.343648 -2.181623e-01  2.580815e-01  6.133371e-01
4-61:4-17:5   -12.524094 -5.261092e-01  2.624375e-01  6.232783e-01
3-9:3-9:4     -12.539355  4.572889e-01  2.624375e-01  6.232783e-01
1-8:6-13:3    -13.967160  9.276088e-01  2.631760e-01  6.235938e-01
3-49:6-6:6    -13.967160  9.276088e-01  2.631760e-01  6.235938e-01
2-5:3-9:1     -13.933603 -7.542152e-01  2.631760e-01  6.235938e-01
3-11:7-27:4   -13.933603 -7.542152e-01  2.631760e-01  6.235938e-01
3-23:4-17:1   -13.933603 -7.542152e-01  2.631760e-01  6.235938e-01
3-74:1-7:6    -13.933603 -7.542152e-01  2.631760e-01  6.235938e-01
3-7:4-23:6    -13.933603 -7.542152e-01  2.631760e-01  6.235938e-01
3-30:4-17:5   -13.378391  6.312158e-01  2.649309e-01  6.271336e-01
3-33:3-16:6   -13.370837 -7.098211e-01  2.649309e-01  6.271336e-01
4-30-2:1-1:4  -13.370837 -7.098211e-01  2.649309e-01  6.271336e-01
3-11:3-16:4   -11.864292  3.948763e-01  2.664123e-01  6.279542e-01
1-3:1-7:6     -14.598677 -7.802104e-01  2.668457e-01  6.279542e-01
1-58:5-24:5   -14.598677 -7.802104e-01  2.668457e-01  6.279542e-01
2-26:2-15:4   -14.598677 -7.802104e-01  2.668457e-01  6.279542e-01
3-11:4-23:6   -14.598677 -7.802104e-01  2.668457e-01  6.279542e-01
3-15:5-12:1   -14.598677 -7.802104e-01  2.668457e-01  6.279542e-01
3-23:3-3:1    -14.598677 -7.802104e-01  2.668457e-01  6.279542e-01
3-23:3-3:2    -14.598677 -7.802104e-01  2.668457e-01  6.279542e-01
3-23:5-24:3   -14.598677 -7.802104e-01  2.668457e-01  6.279542e-01
3-30:1-7:6    -14.598677 -7.802104e-01  2.668457e-01  6.279542e-01
3-30:2-2:1    -14.598677 -7.802104e-01  2.668457e-01  6.279542e-01
3-33:5-12:3   -14.598677 -7.802104e-01  2.668457e-01  6.279542e-01
3-49:1-14:4   -14.598677 -7.802104e-01  2.668457e-01  6.279542e-01
3-66:1-7:5    -14.598677 -7.802104e-01  2.668457e-01  6.279542e-01
3-74:3-10:3   -14.598677 -7.802104e-01  2.668457e-01  6.279542e-01
4-34:1-20:4   -14.598677 -7.802104e-01  2.668457e-01  6.279542e-01
4-4:3-9:3     -14.598677 -7.802104e-01  2.668457e-01  6.279542e-01
4-61:3-22:1   -14.598677 -7.802104e-01  2.668457e-01  6.279542e-01
4-4:3-10:3    -12.909421  5.983012e-01  2.681873e-01  6.304937e-01
3-30:3-22:3   -12.882197 -5.171760e-01  2.681873e-01  6.304937e-01
4-4:5-5:6     -12.882197 -5.171760e-01  2.681873e-01  6.304937e-01
3-9:3-3:4     -11.285875  2.901789e-01  2.712483e-01  6.372855e-01
5-51:3-9:5    -11.543519  3.740105e-01  2.712530e-01  6.372855e-01
6-1:4-23:4    -11.771410 -3.634964e-01  2.779993e-01  6.529224e-01
1-2:1-7:6     -12.832430  5.532133e-01  2.799562e-01  6.566627e-01
1-69:6-25:4   -12.832430  5.532133e-01  2.799562e-01  6.566627e-01
3-21:1-1:6    -12.832430  5.532133e-01  2.799562e-01  6.566627e-01
3-7:3-22:3    -12.809639 -5.062877e-01  2.799562e-01  6.566627e-01
2-70:1-1:4    -12.423428  4.003618e-01  2.806097e-01  6.579238e-01
1-24:2-15:5   -13.272639  5.677129e-01  2.810415e-01  6.579238e-01
2-26:6-13:5   -13.272639  5.677129e-01  2.810415e-01  6.579238e-01
3-49:3-22:5   -13.269367 -6.818067e-01  2.810415e-01  6.579238e-01
3-9:2-21:6    -13.269367 -6.818067e-01  2.810415e-01  6.579238e-01
3-9:5-5:6     -13.269367 -6.818067e-01  2.810415e-01  6.579238e-01
4-34:2-2:6    -10.762667 -2.435583e-01  2.814784e-01  6.587327e-01
6-1:4-4:6     -12.072742  3.765936e-01  2.819789e-01  6.596897e-01
4-39:2-8:5    -11.455976  3.352668e-01  2.852844e-01  6.672064e-01
3-11:1-26:6   -13.785875 -7.098211e-01  2.862787e-01  6.673807e-01
3-11:3-9:6    -13.785875 -7.098211e-01  2.862787e-01  6.673807e-01
3-30:1-14:6   -13.785875 -7.098211e-01  2.862787e-01  6.673807e-01
3-64:2-15:6   -13.785875 -7.098211e-01  2.862787e-01  6.673807e-01
1-69:4-17:3   -13.806196  8.047521e-01  2.862787e-01  6.673807e-01
3-53:5-5:6    -13.806196  8.047521e-01  2.862787e-01  6.673807e-01
4-30-2:3-10:4 -12.029925  3.572931e-01  2.887843e-01  6.673807e-01
1-18:1-1:1    -15.370837  1.290179e+00  2.890625e-01  6.673807e-01
1-3:3-9:1     -15.370837  1.290179e+00  2.890625e-01  6.673807e-01
1-8:1-26:6    -15.370837  1.290179e+00  2.890625e-01  6.673807e-01
2-26:1-1:4    -15.370837  1.290179e+00  2.890625e-01  6.673807e-01
3-23:7-27:3   -15.370837  1.290179e+00  2.890625e-01  6.673807e-01
3-53:1-7:6    -15.370837  1.290179e+00  2.890625e-01  6.673807e-01
3-53:5-24:6   -15.370837  1.290179e+00  2.890625e-01  6.673807e-01
3-73:3-16:5   -15.370837  1.290179e+00  2.890625e-01  6.673807e-01
3-7:6-6:3     -15.370837  1.290179e+00  2.890625e-01  6.673807e-01
3-9:4-23:3    -15.370837  1.290179e+00  2.890625e-01  6.673807e-01
4-30-2:4-17:6 -15.370837  1.290179e+00  2.890625e-01  6.673807e-01
4-b:1-26:1    -15.370837  1.290179e+00  2.890625e-01  6.673807e-01
1-46:3-10:1   -15.502355 -1.616712e+00  2.890625e-01  6.673807e-01
1-8:2-15:1    -15.502355 -1.616712e+00  2.890625e-01  6.673807e-01
3-13:2-8:4    -15.502355 -1.616712e+00  2.890625e-01  6.673807e-01
3-13:5-12:4   -15.502355 -1.616712e+00  2.890625e-01  6.673807e-01
3-13:5-24:6   -15.502355 -1.616712e+00  2.890625e-01  6.673807e-01
3-23:5-5:1    -15.502355 -1.616712e+00  2.890625e-01  6.673807e-01
3-33:4-17:3   -15.502355 -1.616712e+00  2.890625e-01  6.673807e-01
3-49:4-23:5   -15.502355 -1.616712e+00  2.890625e-01  6.673807e-01
3-53:2-2:3    -15.502355 -1.616712e+00  2.890625e-01  6.673807e-01
3-64:3-10:3   -15.502355 -1.616712e+00  2.890625e-01  6.673807e-01
3-64:3-9:5    -15.502355 -1.616712e+00  2.890625e-01  6.673807e-01
3-66:2-2:5    -15.502355 -1.616712e+00  2.890625e-01  6.673807e-01
3-73:1-14:4   -15.502355 -1.616712e+00  2.890625e-01  6.673807e-01
3-73:6-13:6   -15.502355 -1.616712e+00  2.890625e-01  6.673807e-01
3-74:4-4:3    -15.502355 -1.616712e+00  2.890625e-01  6.673807e-01
4-28:5-12:4   -15.502355 -1.616712e+00  2.890625e-01  6.673807e-01
4-31:3-9:3    -15.502355 -1.616712e+00  2.890625e-01  6.673807e-01
4-34:2-8:1    -15.502355 -1.616712e+00  2.890625e-01  6.673807e-01
4-39:2-2:1    -15.502355 -1.616712e+00  2.890625e-01  6.673807e-01
4-4:1-26:1    -15.502355 -1.616712e+00  2.890625e-01  6.673807e-01
4-61:4-17:1   -15.502355 -1.616712e+00  2.890625e-01  6.673807e-01
1-18:1-1:6    -12.740574 -4.964175e-01  2.912152e-01  6.712758e-01
1-18:2-2:3    -12.740574 -4.964175e-01  2.912152e-01  6.712758e-01
3-49:6-13:6   -12.759641  5.125713e-01  2.912152e-01  6.712758e-01
4-34:1-1:6    -12.759641  5.125713e-01  2.912152e-01  6.712758e-01
6-1:3-22:3    -12.759641  5.125713e-01  2.912152e-01  6.712758e-01
5-a:3-22:5    -13.174679  5.125713e-01  2.962064e-01  6.821264e-01
3-48:6-13:1   -13.166142 -4.753559e-01  2.962064e-01  6.821264e-01
4-59:5-5:3    -13.166142 -4.753559e-01  2.962064e-01  6.821264e-01
1-46:6-19:4   -10.647813 -2.474779e-01  3.006969e-01  6.918163e-01
4-61:2-15:4   -11.102714  2.637067e-01  3.016825e-01  6.918163e-01
1-18:1-20:4   -14.433603  1.164648e+00  3.017578e-01  6.918163e-01
1-2:2-8:1     -14.433603  1.164648e+00  3.017578e-01  6.918163e-01
3-73:4-4:4    -14.433603  1.164648e+00  3.017578e-01  6.918163e-01
4-39:2-15:3   -14.433603  1.164648e+00  3.017578e-01  6.918163e-01
1-69:5-5:3    -14.370837 -7.098211e-01  3.017578e-01  6.918163e-01
3-11:1-1:6    -14.370837 -7.098211e-01  3.017578e-01  6.918163e-01
3-15:3-3:3    -14.370837 -7.098211e-01  3.017578e-01  6.918163e-01
3-73:1-26:4   -14.370837 -7.098211e-01  3.017578e-01  6.918163e-01
3-9:1-26:5    -14.370837 -7.098211e-01  3.017578e-01  6.918163e-01
4-31:6-6:6    -14.370837 -7.098211e-01  3.017578e-01  6.918163e-01
6-1:2-2:1     -14.370837 -7.098211e-01  3.017578e-01  6.918163e-01
6-1:6-19:1    -14.370837 -7.098211e-01  3.017578e-01  6.918163e-01
3-23:2-21:5   -11.934628 -3.332578e-01  3.018725e-01  6.918591e-01
1-58:3-10:4   -12.674679 -4.874287e-01  3.019956e-01  6.919213e-01
1-69:2-21:6   -11.080865  2.554135e-01  3.052428e-01  6.991388e-01
1-46:3-22:4    -9.185244 -1.403680e-01  3.055947e-01  6.996897e-01
4-61:3-16:5   -12.257230 -3.909989e-01  3.056774e-01  6.996897e-01
5-a:2-2:6     -10.616940 -2.176158e-01  3.059296e-01  7.000447e-01
1-46:6-6:6    -13.652135 -6.732952e-01  3.074563e-01  7.022005e-01
3-11:5-24:6   -13.652135 -6.732952e-01  3.074563e-01  7.022005e-01
3-53:5-12:6   -13.652135 -6.732952e-01  3.074563e-01  7.022005e-01
3-64:1-7:4    -13.652135 -6.732952e-01  3.074563e-01  7.022005e-01
5-a:3-10:3    -13.652135 -6.732952e-01  3.074563e-01  7.022005e-01
3-72:2-15:4   -13.663319  7.052164e-01  3.074563e-01  7.022005e-01
4-39:3-3:5    -10.032749  1.767208e-01  3.113749e-01  7.109250e-01
4-59:2-21:4    -9.252531 -1.389889e-01  3.158057e-01  7.208131e-01
3-33:5-24:4   -11.841390  3.490726e-01  3.202934e-01  7.308245e-01
1-46:3-22:6   -12.164023 -3.849814e-01  3.210841e-01  7.321653e-01
3-21:6-19:5   -12.164023 -3.849814e-01  3.210841e-01  7.321653e-01
3-30:5-12:6   -12.551318 -4.716614e-01  3.222363e-01  7.340959e-01
3-74:3-3:5    -12.551318 -4.716614e-01  3.222363e-01  7.340959e-01
2-70:3-3:6    -12.562257  4.114852e-01  3.222363e-01  7.340959e-01
1-69:1-14:4   -13.020617  5.897392e-01  3.240086e-01  7.374342e-01
2-70:4-23:4   -13.020617  5.897392e-01  3.240086e-01  7.374342e-01
4-30-2:3-10:6 -13.020617  5.897392e-01  3.240086e-01  7.374342e-01
1-8:6-19:4    -10.944443 -2.366807e-01  3.255804e-01  7.407776e-01
3-48:3-3:5    -11.788384 -3.295490e-01  3.261342e-01  7.418034e-01
1-3:5-12:6    -13.529925 -6.427069e-01  3.269396e-01  7.424639e-01
1-69:1-7:6    -13.529925 -6.427069e-01  3.269396e-01  7.424639e-01
3-49:4-23:4   -13.534625  6.227542e-01  3.269396e-01  7.424639e-01
3-53:4-17:4   -13.534625  6.227542e-01  3.269396e-01  7.424639e-01
4-61:1-14:4   -13.534625  6.227542e-01  3.269396e-01  7.424639e-01
6-1:4-17:4    -12.119587 -3.822465e-01  3.284321e-01  7.456184e-01
4-59:1-7:6    -12.491171 -3.513671e-01  3.317498e-01  7.522805e-01
1-24:6-6:6    -14.209873  9.682508e-01  3.323059e-01  7.522805e-01
3-23:2-21:1   -14.209873  9.682508e-01  3.323059e-01  7.522805e-01
3-53:3-3:3    -14.209873  9.682508e-01  3.323059e-01  7.522805e-01
4-34:2-15:3   -14.209873  9.682508e-01  3.323059e-01  7.522805e-01
2-70:2-2:5    -14.174679 -6.573537e-01  3.323059e-01  7.522805e-01
3-30:3-10:3   -14.174679 -6.573537e-01  3.323059e-01  7.522805e-01
3-74:1-1:6    -14.174679 -6.573537e-01  3.323059e-01  7.522805e-01
3-9:2-2:5     -14.174679 -6.573537e-01  3.323059e-01  7.522805e-01
4-61:2-8:4    -11.439002  3.013194e-01  3.337051e-01  7.552108e-01
3-7:2-15:5    -12.937713  5.417177e-01  3.367836e-01  7.612218e-01
2-5:3-16:3    -12.917392 -4.467867e-01  3.367836e-01  7.612218e-01
3-30:2-15:5   -12.917392 -4.467867e-01  3.367836e-01  7.612218e-01
5-a:5-24:6    -12.917392 -4.467867e-01  3.367836e-01  7.612218e-01
4-59:3-16:3   -12.444963  3.572931e-01  3.408909e-01  7.702639e-01
1-18:4-23:3   -14.967160  9.276088e-01  3.437500e-01  7.711640e-01
3-15:2-8:5    -14.967160  9.276088e-01  3.437500e-01  7.711640e-01
3-15:6-6:1    -14.967160  9.276088e-01  3.437500e-01  7.711640e-01
3-20:6-19:6   -14.967160  9.276088e-01  3.437500e-01  7.711640e-01
3-49:6-6:5    -14.967160  9.276088e-01  3.437500e-01  7.711640e-01
3-9:1-1:6     -14.967160  9.276088e-01  3.437500e-01  7.711640e-01
4-4:3-16:3    -14.967160  9.276088e-01  3.437500e-01  7.711640e-01
4-4:6-19:1    -14.967160  9.276088e-01  3.437500e-01  7.711640e-01
4-59:3-3:2    -14.967160  9.276088e-01  3.437500e-01  7.711640e-01
4-b:3-10:3    -14.967160  9.276088e-01  3.437500e-01  7.711640e-01
1-18:5-12:1   -15.078356 -1.294784e+00  3.437500e-01  7.711640e-01
3-11:6-19:1   -15.078356 -1.294784e+00  3.437500e-01  7.711640e-01
3-15:4-23:5   -15.078356 -1.294784e+00  3.437500e-01  7.711640e-01
3-21:1-7:3    -15.078356 -1.294784e+00  3.437500e-01  7.711640e-01
3-33:1-14:6   -15.078356 -1.294784e+00  3.437500e-01  7.711640e-01
3-48:7-27:5   -15.078356 -1.294784e+00  3.437500e-01  7.711640e-01
3-53:3-16:5   -15.078356 -1.294784e+00  3.437500e-01  7.711640e-01
3-53:4-17:6   -15.078356 -1.294784e+00  3.437500e-01  7.711640e-01
3-74:4-23:1   -15.078356 -1.294784e+00  3.437500e-01  7.711640e-01
3-7:3-16:3    -15.078356 -1.294784e+00  3.437500e-01  7.711640e-01
4-39:2-8:1    -15.078356 -1.294784e+00  3.437500e-01  7.711640e-01
4-4:2-2:1     -15.078356 -1.294784e+00  3.437500e-01  7.711640e-01
4-b:5-24:5    -15.078356 -1.294784e+00  3.437500e-01  7.711640e-01
3-23:1-7:6    -13.417392 -6.167117e-01  3.449285e-01  7.730859e-01
5-51:2-15:3   -13.417392 -6.167117e-01  3.449285e-01  7.730859e-01
5-51:2-8:3    -13.417392 -6.167117e-01  3.449285e-01  7.730859e-01
1-8:2-8:4     -12.859653  4.987655e-01  3.488889e-01  7.817193e-01
2-5:3-22:3    -11.953865 -2.947836e-01  3.556992e-01  7.967309e-01
3-7:2-8:5     -14.002355 -6.167117e-01  3.592834e-01  8.042593e-01
5-a:5-5:5     -14.020617  8.206936e-01  3.592834e-01  8.042593e-01
4-4:3-9:6     -12.772639 -4.322871e-01  3.603777e-01  8.062080e-01
5-a:5-24:4    -12.772639 -4.322871e-01  3.603777e-01  8.062080e-01
2-70:3-10:5   -13.309639  4.937123e-01  3.615946e-01  8.081780e-01
3-66:3-3:6    -13.313099 -5.943439e-01  3.615946e-01  8.081780e-01
4-31:1-1:4    -13.313099 -5.943439e-01  3.615946e-01  8.081780e-01
1-69:3-10:3   -12.296811  3.911078e-01  3.662940e-01  8.184275e-01
1-3:2-21:5    -12.705379 -4.260281e-01  3.712980e-01  8.285809e-01
1-46:5-12:6   -12.705379 -4.260281e-01  3.712980e-01  8.285809e-01
3-33:4-23:4   -12.705379 -4.260281e-01  3.712980e-01  8.285809e-01
4-30-2:2-2:4  -12.705379 -4.260281e-01  3.712980e-01  8.285809e-01
4-59:4-23:6   -12.232775 -3.420893e-01  3.741517e-01  8.288868e-01
1-2:3-22:5    -11.175037 -2.266121e-01  3.749571e-01  8.288868e-01
1-18:2-8:1    -16.163319  1.705216e+00  3.750000e-01  8.288868e-01
1-2:2-15:1    -16.163319  1.705216e+00  3.750000e-01  8.288868e-01
1-2:4-23:1    -16.163319  1.705216e+00  3.750000e-01  8.288868e-01
1-3:4-4:1     -16.163319  1.705216e+00  3.750000e-01  8.288868e-01
2-26:3-10:6   -16.163319  1.705216e+00  3.750000e-01  8.288868e-01
2-5:2-8:1     -16.163319  1.705216e+00  3.750000e-01  8.288868e-01
3-11:3-10:1   -16.163319  1.705216e+00  3.750000e-01  8.288868e-01
3-11:5-24:1   -16.163319  1.705216e+00  3.750000e-01  8.288868e-01
3-13:4-23:4   -16.163319  1.705216e+00  3.750000e-01  8.288868e-01
3-15:6-13:1   -16.163319  1.705216e+00  3.750000e-01  8.288868e-01
3-21:5-24:1   -16.163319  1.705216e+00  3.750000e-01  8.288868e-01
3-23:4-23:2   -16.163319  1.705216e+00  3.750000e-01  8.288868e-01
3-33:4-4:1    -16.163319  1.705216e+00  3.750000e-01  8.288868e-01
3-48:4-17:1   -16.163319  1.705216e+00  3.750000e-01  8.288868e-01
3-49:2-2:5    -16.163319  1.705216e+00  3.750000e-01  8.288868e-01
3-49:3-10:3   -16.163319  1.705216e+00  3.750000e-01  8.288868e-01
3-49:6-25:6   -16.163319  1.705216e+00  3.750000e-01  8.288868e-01
3-73:4-17:5   -16.163319  1.705216e+00  3.750000e-01  8.288868e-01
3-74:2-21:3   -16.163319  1.705216e+00  3.750000e-01  8.288868e-01
3-74:6-13:3   -16.163319  1.705216e+00  3.750000e-01  8.288868e-01
3-9:1-7:5     -16.163319  1.705216e+00  3.750000e-01  8.288868e-01
3-9:2-21:3    -16.163319  1.705216e+00  3.750000e-01  8.288868e-01
3-9:2-21:5    -16.163319  1.705216e+00  3.750000e-01  8.288868e-01
4-30-4:6-19:5 -16.163319  1.705216e+00  3.750000e-01  8.288868e-01
4-34:2-15:1   -16.163319  1.705216e+00  3.750000e-01  8.288868e-01
4-39:3-9:1    -16.163319  1.705216e+00  3.750000e-01  8.288868e-01
4-61:6-19:2   -16.163319  1.705216e+00  3.750000e-01  8.288868e-01
5-a:1-20:6    -16.163319  1.705216e+00  3.750000e-01  8.288868e-01
5-a:3-3:1     -16.163319  1.705216e+00  3.750000e-01  8.288868e-01
3-11:5-5:5    -13.209873 -3.878930e-01  3.770856e-01  8.327307e-01
4-b:2-15:6    -13.209873 -3.878930e-01  3.770856e-01  8.327307e-01
3-49:6-6:4    -13.209873  4.421820e-01  3.770856e-01  8.327307e-01
3-53:3-10:4   -11.143174  2.357311e-01  3.823543e-01  8.441072e-01
1-8:4-17:6    -13.848640 -5.842902e-01  3.833103e-01  8.454409e-01
3-53:3-22:5   -13.848640 -5.842902e-01  3.833103e-01  8.454409e-01
4-31:4-4:5    -13.848640 -5.842902e-01  3.833103e-01  8.454409e-01
1-18:6-6:3    -14.759641 -1.102139e+00  3.876953e-01  8.496527e-01
1-3:3-16:3    -14.709873 -5.578180e-01  3.876953e-01  8.496527e-01
3-11:3-16:5   -14.709873 -5.578180e-01  3.876953e-01  8.496527e-01
3-11:6-25:5   -14.759641 -1.102139e+00  3.876953e-01  8.496527e-01
3-20:2-15:5   -14.759641 -1.102139e+00  3.876953e-01  8.496527e-01
3-21:2-8:1    -14.709873 -5.578180e-01  3.876953e-01  8.496527e-01
3-23:4-17:2   -14.759641 -1.102139e+00  3.876953e-01  8.496527e-01
3-23:7-27:6   -14.759641 -1.102139e+00  3.876953e-01  8.496527e-01
3-48:4-23:3   -14.709873 -5.578180e-01  3.876953e-01  8.496527e-01
3-49:2-15:5   -14.709873 -5.578180e-01  3.876953e-01  8.496527e-01
3-49:4-17:6   -14.709873 -5.578180e-01  3.876953e-01  8.496527e-01
3-66:1-1:4    -14.709873 -5.578180e-01  3.876953e-01  8.496527e-01
3-66:6-6:5    -14.709873 -5.578180e-01  3.876953e-01  8.496527e-01
3-74:4-17:6   -14.709873 -5.578180e-01  3.876953e-01  8.496527e-01
3-9:3-9:5     -14.709873 -5.578180e-01  3.876953e-01  8.496527e-01
3-h:2-2:4     -14.759641 -1.102139e+00  3.876953e-01  8.496527e-01
4-34:3-22:1   -14.759641 -1.102139e+00  3.876953e-01  8.496527e-01
4-34:4-23:1   -14.709873 -5.578180e-01  3.876953e-01  8.496527e-01
4-b:1-26:6    -14.759641 -1.102139e+00  3.876953e-01  8.496527e-01
5-51:1-14:3   -14.709873 -5.578180e-01  3.876953e-01  8.496527e-01
5-51:1-14:5   -14.759641 -1.102139e+00  3.876953e-01  8.496527e-01
1-3:4-4:4     -12.152135  3.267048e-01  3.890525e-01  8.523678e-01
3-15:3-22:4   -10.115208 -1.531225e-01  3.898214e-01  8.537930e-01
5-a:6-13:4    -11.748457  2.763731e-01  3.911910e-01  8.565323e-01
1-46:1-7:4    -13.119587 -3.822465e-01  3.915283e-01  8.566537e-01
4-61:6-19:6   -13.119587 -3.822465e-01  3.915283e-01  8.566537e-01
4-4:6-25:4    -12.579610 -4.150778e-01  3.916029e-01  8.566537e-01
2-5:3-16:5    -10.801701  2.114018e-01  3.933013e-01  8.601079e-01
3-53:3-3:4    -11.714396  2.632118e-01  3.965702e-01  8.669935e-01
1-2:3-3:3     -12.525256  3.374846e-01  4.010620e-01  8.765479e-01
3-53:6-13:4   -12.054946 -3.366038e-01  4.029631e-01  8.804358e-01
3-11:1-14:4   -13.709873  6.121070e-01  4.048729e-01  8.832699e-01
3-30:3-16:5   -13.709873  6.121070e-01  4.048729e-01  8.832699e-01
3-30:3-3:3    -13.709873  6.121070e-01  4.048729e-01  8.832699e-01
5-51:5-5:3    -13.709873  6.121070e-01  4.048729e-01  8.832699e-01
3-7:4-4:6     -13.709873 -5.578180e-01  4.048729e-01  8.832699e-01
1-69:4-23:5   -13.034625 -3.772458e-01  4.050322e-01  8.833502e-01
4-39:2-15:4    -9.816793 -1.353054e-01  4.061395e-01  8.854971e-01
2-5:2-8:4      -9.620416  1.291870e-01  4.087034e-01  8.908177e-01
1-69:1-14:6   -12.462879 -2.947836e-01  4.101027e-01  8.922488e-01
2-5:6-6:6     -12.462879 -2.947836e-01  4.101027e-01  8.922488e-01
3-30:1-26:6   -12.462879 -2.947836e-01  4.101027e-01  8.922488e-01
3-49:3-9:4    -12.467160  3.128990e-01  4.101027e-01  8.922488e-01
4-30-2:3-3:5  -12.467160  3.128990e-01  4.101027e-01  8.922488e-01
4-61:5-5:5    -12.462879 -2.947836e-01  4.101027e-01  8.922488e-01
4-61:3-22:4    -9.595885 -1.275477e-01  4.111876e-01  8.943393e-01
4-4:2-2:4     -10.936812  2.036699e-01  4.158555e-01  9.042191e-01
3-30:3-9:5    -12.954392 -3.727861e-01  4.176922e-01  9.076652e-01
4-39:4-23:6   -12.954392 -3.727861e-01  4.176922e-01  9.076652e-01
1-69:4-23:4   -11.186220 -2.489799e-01  4.227911e-01  9.171693e-01
1-58:3-10:6   -14.467160 -5.171760e-01  4.239502e-01  9.171693e-01
2-26:5-12:4   -14.467160 -5.171760e-01  4.239502e-01  9.171693e-01
3-49:6-13:5   -14.467160 -5.171760e-01  4.239502e-01  9.171693e-01
3-53:2-2:5    -14.467160 -5.171760e-01  4.239502e-01  9.171693e-01
3-72:3-16:4   -14.467160 -5.171760e-01  4.239502e-01  9.171693e-01
3-9:4-23:6    -14.467160 -5.171760e-01  4.239502e-01  9.171693e-01
4-30-2:4-4:4  -14.467160 -5.171760e-01  4.239502e-01  9.171693e-01
4-31:2-8:5    -14.467160 -5.171760e-01  4.239502e-01  9.171693e-01
4-39:2-21:1   -14.467160 -5.171760e-01  4.239502e-01  9.171693e-01
4-61:6-19:1   -14.467160 -5.171760e-01  4.239502e-01  9.171693e-01
5-a:7-27:6    -14.467160 -5.171760e-01  4.239502e-01  9.171693e-01
3-20:3-10:5   -14.502355  1.027144e+00  4.239502e-01  9.171693e-01
3-9:6-25:4    -14.502355  1.027144e+00  4.239502e-01  9.171693e-01
1-46:1-1:5    -13.583383 -5.357917e-01  4.243562e-01  9.171693e-01
3-48:4-4:6    -13.583383 -5.357917e-01  4.243562e-01  9.171693e-01
3-66:3-16:4   -13.583383 -5.357917e-01  4.243562e-01  9.171693e-01
1-24:6-6:5    -13.578356  5.352914e-01  4.243562e-01  9.171693e-01
1-46:2-2:4    -10.564633 -1.757309e-01  4.297475e-01  9.285431e-01
4-59:6-13:6    -9.857576 -1.216347e-01  4.317278e-01  9.325423e-01
3-23:4-17:5   -11.870837  2.901789e-01  4.340423e-01  9.372608e-01
2-70:1-26:6   -12.806196 -3.651729e-01  4.407991e-01  9.509966e-01
4-59:3-22:1   -12.806196 -3.651729e-01  4.407991e-01  9.509966e-01
5-51:4-23:3   -12.806196 -3.651729e-01  4.407991e-01  9.509966e-01
3-48:1-14:6   -13.458623  4.707511e-01  4.420683e-01  9.523098e-01
4-4:1-7:5     -13.458623  4.707511e-01  4.420683e-01  9.523098e-01
3-9:3-10:3    -13.467160 -5.171760e-01  4.420683e-01  9.523098e-01
4-39:1-26:3   -13.467160 -5.171760e-01  4.420683e-01  9.523098e-01
5-a:6-25:6    -13.467160 -5.171760e-01  4.420683e-01  9.523098e-01
3-11:5-12:4   -11.417392  2.133633e-01  4.436695e-01  9.554735e-01
1-3:3-9:4     -10.746676 -1.766022e-01  4.445329e-01  9.567611e-01
3-23:6-19:5   -10.746676 -1.766022e-01  4.445329e-01  9.567611e-01
3-64:3-3:4    -11.797659  2.616097e-01  4.452047e-01  9.579210e-01
1-3:1-26:4    -10.450711 -1.572801e-01  4.478870e-01  9.634048e-01
3-11:5-24:4   -12.209122 -2.947836e-01  4.499625e-01  9.665951e-01
5-a:3-9:6     -12.209122 -2.947836e-01  4.499625e-01  9.665951e-01
6-1:5-24:4    -12.209122 -2.947836e-01  4.499625e-01  9.665951e-01
2-26:6-19:4   -12.737444 -3.618978e-01  4.513808e-01  9.665951e-01
3-21:2-2:3    -12.742143  3.726410e-01  4.513808e-01  9.665951e-01
3-53:6-6:4    -12.742143  3.726410e-01  4.513808e-01  9.665951e-01
4-59:1-26:3   -12.742143  3.726410e-01  4.513808e-01  9.665951e-01
1-18:5-24:1   -15.502355  1.027144e+00  4.531250e-01  9.665951e-01
1-2:5-5:1     -15.502355  1.027144e+00  4.531250e-01  9.665951e-01
1-46:3-16:3   -15.502355  1.027144e+00  4.531250e-01  9.665951e-01
1-58:6-13:5   -15.502355  1.027144e+00  4.531250e-01  9.665951e-01
2-26:3-22:6   -15.502355  1.027144e+00  4.531250e-01  9.665951e-01
2-70:4-23:5   -15.502355  1.027144e+00  4.531250e-01  9.665951e-01
3-13:2-21:4   -15.502355  1.027144e+00  4.531250e-01  9.665951e-01
3-15:1-26:5   -15.502355  1.027144e+00  4.531250e-01  9.665951e-01
3-15:4-17:1   -15.502355  1.027144e+00  4.531250e-01  9.665951e-01
3-23:6-25:3   -15.502355  1.027144e+00  4.531250e-01  9.665951e-01
3-49:1-7:4    -15.502355  1.027144e+00  4.531250e-01  9.665951e-01
3-64:2-21:5   -15.502355  1.027144e+00  4.531250e-01  9.665951e-01
3-72:4-4:4    -15.502355  1.027144e+00  4.531250e-01  9.665951e-01
3-7:6-6:1     -15.502355  1.027144e+00  4.531250e-01  9.665951e-01
3-9:2-8:3     -15.502355  1.027144e+00  4.531250e-01  9.665951e-01
3-h:2-21:6    -15.502355  1.027144e+00  4.531250e-01  9.665951e-01
4-30-2:3-9:6  -15.502355  1.027144e+00  4.531250e-01  9.665951e-01
4-34:3-10:2   -15.502355  1.027144e+00  4.531250e-01  9.665951e-01
4-61:4-23:3   -15.502355  1.027144e+00  4.531250e-01  9.665951e-01
4-b:5-5:6     -15.502355  1.027144e+00  4.531250e-01  9.665951e-01
5-a:1-7:3     -15.502355  1.027144e+00  4.531250e-01  9.665951e-01
1-3:5-12:4    -10.409979 -1.611052e-01  4.542634e-01  9.683783e-01
3-15:2-15:3   -14.259641 -4.874287e-01  4.544983e-01  9.683783e-01
3-53:3-3:5    -14.259641 -4.874287e-01  4.544983e-01  9.683783e-01
3-66:2-15:6   -14.259641 -4.874287e-01  4.544983e-01  9.683783e-01
6-1:3-22:6    -11.337793  1.863431e-01  4.558140e-01  9.708947e-01
3-48:3-3:4    -10.396654 -1.623333e-01  4.563410e-01  9.717300e-01
3-23:2-8:5    -12.170398  2.901789e-01  4.570208e-01  9.726028e-01
4-4:2-2:6     -12.163319 -2.947836e-01  4.570208e-01  9.726028e-01
3-74:3-16:6   -13.348640  4.157098e-01  4.582583e-01  9.743734e-01
3-30:1-14:4   -13.359653 -5.012345e-01  4.582583e-01  9.743734e-01
3-48:3-10:3   -13.359653 -5.012345e-01  4.582583e-01  9.743734e-01
1-18:1-7:4    -11.694632  2.236835e-01  4.607925e-01  9.794728e-01
4-61:1-1:5    -12.674679  3.426463e-01  4.613912e-01  9.804563e-01
3-9:5-5:4     -12.124911  2.722570e-01  4.638176e-01  9.853220e-01
3-7:2-2:5     -11.661911  2.121764e-01  4.657074e-01  9.890452e-01
3-48:2-15:5   -12.609056 -3.561842e-01  4.708790e-01  9.991451e-01
3-64:5-5:4    -12.609056 -3.561842e-01  4.708790e-01  9.991451e-01
5-a:2-8:6     -12.610364  3.152699e-01  4.708790e-01  9.991451e-01
3-11:3-3:5    -13.246874  3.681814e-01  4.731297e-01  1.000000e+00
2-26:3-3:6    -13.259641 -4.874287e-01  4.731297e-01  1.000000e+00
2-5:2-21:6    -11.198689 -1.793064e-01  4.744216e-01  1.000000e+00
3-23:6-6:4     -9.187676  9.378167e-02  4.765066e-01  1.000000e+00
6-1:1-1:4     -11.175753 -1.811268e-01  4.779219e-01  1.000000e+00
5-a:5-5:6     -12.548909 -3.536773e-01  4.798877e-01  1.000000e+00
1-58:5-24:4   -14.078356  7.052164e-01  4.806824e-01  1.000000e+00
4-31:6-19:5   -14.078356  7.052164e-01  4.806824e-01  1.000000e+00
1-24:3-3:3    -14.078356 -4.647086e-01  4.806824e-01  1.000000e+00
1-46:1-7:6    -14.078356 -4.647086e-01  4.806824e-01  1.000000e+00
1-46:2-2:3    -14.078356 -4.647086e-01  4.806824e-01  1.000000e+00
2-5:4-4:1     -14.078356 -4.647086e-01  4.806824e-01  1.000000e+00
3-11:5-12:5   -14.078356 -4.647086e-01  4.806824e-01  1.000000e+00
3-15:5-12:5   -14.078356 -4.647086e-01  4.806824e-01  1.000000e+00
3-33:3-22:5   -14.078356 -4.647086e-01  4.806824e-01  1.000000e+00
3-48:2-8:5    -14.078356 -4.647086e-01  4.806824e-01  1.000000e+00
3-7:2-15:3    -14.078356 -4.647086e-01  4.806824e-01  1.000000e+00
4-59:2-21:3   -14.078356 -4.647086e-01  4.806824e-01  1.000000e+00
5-51:5-24:4   -10.789956 -1.556209e-01  4.849566e-01  1.000000e+00
4-34:2-2:4     -9.951958 -1.099439e-01  4.862979e-01  1.000000e+00
3-9:3-22:6    -13.163319 -2.947836e-01  4.868502e-01  1.000000e+00
4-61:3-3:6    -11.934628 -2.563095e-01  4.886830e-01  1.000000e+00
3-49:6-19:4   -11.924439  2.745820e-01  4.943823e-01  1.000000e+00
4-59:4-23:4    -9.894588 -1.171407e-01  4.948868e-01  1.000000e+00
1-18:1-14:6   -12.433603  2.457848e-01  4.966174e-01  1.000000e+00
1-2:4-23:6    -12.433603  2.457848e-01  4.966174e-01  1.000000e+00
3-48:3-16:4   -11.045311 -1.909478e-01  4.975641e-01  1.000000e+00
1-69:1-1:5    -13.075856 -2.947836e-01  4.995598e-01  1.000000e+00
4-59:6-25:5   -13.075856 -2.947836e-01  4.995598e-01  1.000000e+00
3-9:1-7:4     -13.083383  4.642083e-01  4.995598e-01  1.000000e+00
1-18:4-23:1   -33.163382  3.370534e+01  5.000000e-01  1.000000e+00
1-18:5-24:2   -33.163382  3.370534e+01  5.000000e-01  1.000000e+00
1-24:1-14:5   -33.163382  3.370534e+01  5.000000e-01  1.000000e+00
1-24:3-3:2    -33.163382  3.370534e+01  5.000000e-01  1.000000e+00
1-24:3-9:1    -33.163382  3.370534e+01  5.000000e-01  1.000000e+00
1-24:4-17:1   -33.163382  3.370534e+01  5.000000e-01  1.000000e+00
1-24:4-17:2   -33.163382  3.370534e+01  5.000000e-01  1.000000e+00
1-24:5-5:1    -33.163382  3.370534e+01  5.000000e-01  1.000000e+00
1-24:7-27:3   -33.163382  3.370534e+01  5.000000e-01  1.000000e+00
1-2:1-14:1    -33.163382  3.370534e+01  5.000000e-01  1.000000e+00
1-2:2-21:2    -33.163382  3.370534e+01  5.000000e-01  1.000000e+00
1-2:4-4:1     -33.163382  3.370534e+01  5.000000e-01  1.000000e+00
1-2:4-4:2     -33.163382  3.370534e+01  5.000000e-01  1.000000e+00
1-2:6-25:2    -33.163382  3.370534e+01  5.000000e-01  1.000000e+00
1-2:6-25:3    -33.163382  3.370534e+01  5.000000e-01  1.000000e+00
1-3:1-7:1     -33.163382  3.370534e+01  5.000000e-01  1.000000e+00
1-3:2-8:3     -33.163382  3.370534e+01  5.000000e-01  1.000000e+00
1-3:4-17:1    -33.163382  3.370534e+01  5.000000e-01  1.000000e+00
1-3:4-17:3    -33.163382  3.370534e+01  5.000000e-01  1.000000e+00
1-45:2-15:6   -33.163382  3.370534e+01  5.000000e-01  1.000000e+00
1-46:2-8:1    -33.163382  3.370534e+01  5.000000e-01  1.000000e+00
1-46:3-16:1   -33.163382  3.370534e+01  5.000000e-01  1.000000e+00
1-46:3-3:2    -33.163382  3.370534e+01  5.000000e-01  1.000000e+00
1-46:4-23:1   -33.163382  3.370534e+01  5.000000e-01  1.000000e+00
1-46:4-4:1    -33.163382  3.370534e+01  5.000000e-01  1.000000e+00
1-46:5-12:1   -33.163382  3.370534e+01  5.000000e-01  1.000000e+00
1-46:6-25:3   -33.163382  3.370534e+01  5.000000e-01  1.000000e+00
1-58:1-14:4   -33.163382  3.370534e+01  5.000000e-01  1.000000e+00
1-58:1-26:3   -33.163382  3.370534e+01  5.000000e-01  1.000000e+00
1-58:2-2:1    -33.163382  3.370534e+01  5.000000e-01  1.000000e+00
1-58:7-27:5   -33.163382  3.370534e+01  5.000000e-01  1.000000e+00
1-69:1-1:1    -33.163382  3.370534e+01  5.000000e-01  1.000000e+00
1-69:1-7:1    -33.163382  3.370534e+01  5.000000e-01  1.000000e+00
1-69:2-8:1    -33.163382  3.370534e+01  5.000000e-01  1.000000e+00
1-69:5-24:2   -33.163382  3.370534e+01  5.000000e-01  1.000000e+00
1-69:7-27:2   -33.163382  3.370534e+01  5.000000e-01  1.000000e+00
1-8:5-24:3    -33.163382  3.370534e+01  5.000000e-01  1.000000e+00
2-26:2-8:1    -33.163382  3.370534e+01  5.000000e-01  1.000000e+00
2-26:2-8:3    -33.163382  3.370534e+01  5.000000e-01  1.000000e+00
2-26:3-3:1    -33.163382  3.370534e+01  5.000000e-01  1.000000e+00
2-26:5-12:3   -33.163382  3.370534e+01  5.000000e-01  1.000000e+00
2-5:1-20:3    -33.163382  3.370534e+01  5.000000e-01  1.000000e+00
2-5:3-3:2     -33.163382  3.370534e+01  5.000000e-01  1.000000e+00
2-5:7-27:3    -33.163382  3.370534e+01  5.000000e-01  1.000000e+00
2-70:1-20:3   -33.163382  3.370534e+01  5.000000e-01  1.000000e+00
2-70:2-21:1   -33.163382  3.370534e+01  5.000000e-01  1.000000e+00
2-70:3-9:3    -33.163382  3.370534e+01  5.000000e-01  1.000000e+00
2-70:5-5:2    -33.163382  3.370534e+01  5.000000e-01  1.000000e+00
2-70:6-13:2   -33.163382  3.370534e+01  5.000000e-01  1.000000e+00
3-11:1-14:3   -33.163382  3.370534e+01  5.000000e-01  1.000000e+00
3-11:1-1:3    -33.163382  3.370534e+01  5.000000e-01  1.000000e+00
3-11:1-7:2    -33.163382  3.370534e+01  5.000000e-01  1.000000e+00
3-11:2-15:1   -33.163382  3.370534e+01  5.000000e-01  1.000000e+00
3-11:3-3:2    -33.163382  3.370534e+01  5.000000e-01  1.000000e+00
3-11:4-4:2    -33.163382  3.370534e+01  5.000000e-01  1.000000e+00
3-11:6-6:1    -33.163382  3.370534e+01  5.000000e-01  1.000000e+00
3-13:2-8:3    -33.163382  3.370534e+01  5.000000e-01  1.000000e+00
3-13:4-4:4    -33.163382  3.370534e+01  5.000000e-01  1.000000e+00
3-13:7-27:6   -33.163382  3.370534e+01  5.000000e-01  1.000000e+00
3-20:4-17:4   -33.163382  3.370534e+01  5.000000e-01  1.000000e+00
3-20:6-13:5   -33.163382  3.370534e+01  5.000000e-01  1.000000e+00
3-21:2-2:2    -33.163382  3.370534e+01  5.000000e-01  1.000000e+00
3-21:7-27:1   -33.163382  3.370534e+01  5.000000e-01  1.000000e+00
3-22:3-3:4    -33.163382  3.370534e+01  5.000000e-01  1.000000e+00
3-23:1-7:2    -33.163382  3.370534e+01  5.000000e-01  1.000000e+00
3-23:2-2:2    -33.163382  3.370534e+01  5.000000e-01  1.000000e+00
3-30:1-14:3   -33.163382  3.370534e+01  5.000000e-01  1.000000e+00
3-30:3-9:1    -33.163382  3.370534e+01  5.000000e-01  1.000000e+00
3-30:6-25:3   -33.163382  3.370534e+01  5.000000e-01  1.000000e+00
3-33:2-21:1   -33.163382  3.370534e+01  5.000000e-01  1.000000e+00
3-33:2-8:2    -33.163382  3.370534e+01  5.000000e-01  1.000000e+00
3-33:3-9:2    -33.163382  3.370534e+01  5.000000e-01  1.000000e+00
3-48:1-14:1   -33.163382  3.370534e+01  5.000000e-01  1.000000e+00
3-48:5-24:1   -33.163382  3.370534e+01  5.000000e-01  1.000000e+00
3-49:1-14:5   -33.163382  3.370534e+01  5.000000e-01  1.000000e+00
3-49:1-1:3    -33.163382  3.370534e+01  5.000000e-01  1.000000e+00
3-49:3-9:3    -33.163382  3.370534e+01  5.000000e-01  1.000000e+00
3-49:6-13:3   -33.163382  3.370534e+01  5.000000e-01  1.000000e+00
3-52:4-4:6    -33.163382  3.370534e+01  5.000000e-01  1.000000e+00
3-53:1-26:2   -33.163382  3.370534e+01  5.000000e-01  1.000000e+00
3-53:6-19:2   -33.163382  3.370534e+01  5.000000e-01  1.000000e+00
3-64:1-7:3    -33.163382  3.370534e+01  5.000000e-01  1.000000e+00
3-64:1-7:6    -33.163382  3.370534e+01  5.000000e-01  1.000000e+00
3-66:3-3:2    -33.163382  3.370534e+01  5.000000e-01  1.000000e+00
3-66:4-23:3   -33.163382  3.370534e+01  5.000000e-01  1.000000e+00
3-72:1-14:2   -33.163382  3.370534e+01  5.000000e-01  1.000000e+00
3-72:2-21:1   -33.163382  3.370534e+01  5.000000e-01  1.000000e+00
3-72:4-4:5    -33.163382  3.370534e+01  5.000000e-01  1.000000e+00
3-72:5-24:5   -33.163382  3.370534e+01  5.000000e-01  1.000000e+00
3-73:1-7:5    -33.163382  3.370534e+01  5.000000e-01  1.000000e+00
3-73:2-8:6    -33.163382  3.370534e+01  5.000000e-01  1.000000e+00
3-73:4-17:1   -33.163382  3.370534e+01  5.000000e-01  1.000000e+00
3-74:2-15:1   -33.163382  3.370534e+01  5.000000e-01  1.000000e+00
3-7:3-22:2    -33.163382  3.370534e+01  5.000000e-01  1.000000e+00
3-7:6-6:2     -33.163382  3.370534e+01  5.000000e-01  1.000000e+00
3-9:1-20:5    -33.163382  3.370534e+01  5.000000e-01  1.000000e+00
3-9:3-16:1    -33.163382  3.370534e+01  5.000000e-01  1.000000e+00
3-9:4-23:5    -33.163382  3.370534e+01  5.000000e-01  1.000000e+00
3-9:5-24:3    -33.163382  3.370534e+01  5.000000e-01  1.000000e+00
3-h:1-1:4     -33.163382  3.370534e+01  5.000000e-01  1.000000e+00
3-h:2-15:6    -33.163382  3.370534e+01  5.000000e-01  1.000000e+00
3-h:3-3:3     -33.163382  3.370534e+01  5.000000e-01  1.000000e+00
4-28:3-3:4    -33.163382  3.370534e+01  5.000000e-01  1.000000e+00
4-28:4-17:5   -33.163382  3.370534e+01  5.000000e-01  1.000000e+00
4-28:5-5:4    -33.163382  3.370534e+01  5.000000e-01  1.000000e+00
4-30-2:2-21:3 -33.163382  3.370534e+01  5.000000e-01  1.000000e+00
4-30-2:2-8:3  -33.163382  3.370534e+01  5.000000e-01  1.000000e+00
4-30-2:3-16:1 -33.163382  3.370534e+01  5.000000e-01  1.000000e+00
4-30-2:3-3:1  -33.163382  3.370534e+01  5.000000e-01  1.000000e+00
4-30-2:4-23:5 -33.163382  3.370534e+01  5.000000e-01  1.000000e+00
4-30-2:4-4:6  -33.163382  3.370534e+01  5.000000e-01  1.000000e+00
4-30-2:6-13:2 -33.163382  3.370534e+01  5.000000e-01  1.000000e+00
4-30-2:6-25:3 -33.163382  3.370534e+01  5.000000e-01  1.000000e+00
4-30-2:6-25:6 -33.163382  3.370534e+01  5.000000e-01  1.000000e+00
4-34:1-1:1    -33.163382  3.370534e+01  5.000000e-01  1.000000e+00
4-34:1-7:1    -33.163382  3.370534e+01  5.000000e-01  1.000000e+00
4-34:3-22:2   -33.163382  3.370534e+01  5.000000e-01  1.000000e+00
4-39:2-2:2    -33.163382  3.370534e+01  5.000000e-01  1.000000e+00
4-39:3-16:2   -33.163382  3.370534e+01  5.000000e-01  1.000000e+00
4-39:5-12:2   -33.163382  3.370534e+01  5.000000e-01  1.000000e+00
4-39:5-24:2   -33.163382  3.370534e+01  5.000000e-01  1.000000e+00
4-39:6-13:2   -33.163382  3.370534e+01  5.000000e-01  1.000000e+00
4-39:7-27:3   -33.163382  3.370534e+01  5.000000e-01  1.000000e+00
4-4:2-15:1    -33.163382  3.370534e+01  5.000000e-01  1.000000e+00
4-4:5-24:2    -33.163382  3.370534e+01  5.000000e-01  1.000000e+00
4-4:6-25:1    -33.163382  3.370534e+01  5.000000e-01  1.000000e+00
4-59:1-26:2   -33.163382  3.370534e+01  5.000000e-01  1.000000e+00
4-59:6-25:3   -33.163382  3.370534e+01  5.000000e-01  1.000000e+00
4-59:6-6:2    -33.163382  3.370534e+01  5.000000e-01  1.000000e+00
4-61:1-14:6   -33.163382  3.370534e+01  5.000000e-01  1.000000e+00
4-61:2-8:1    -33.163382  3.370534e+01  5.000000e-01  1.000000e+00
4-61:3-3:2    -33.163382  3.370534e+01  5.000000e-01  1.000000e+00
4-61:4-17:2   -33.163382  3.370534e+01  5.000000e-01  1.000000e+00
4-61:5-12:1   -33.163382  3.370534e+01  5.000000e-01  1.000000e+00
4-61:6-25:3   -33.163382  3.370534e+01  5.000000e-01  1.000000e+00
4-61:6-6:2    -33.163382  3.370534e+01  5.000000e-01  1.000000e+00
4-b:1-7:6     -33.163382  3.370534e+01  5.000000e-01  1.000000e+00
4-b:2-15:1    -33.163382  3.370534e+01  5.000000e-01  1.000000e+00
4-b:2-8:2     -33.163382  3.370534e+01  5.000000e-01  1.000000e+00
4-b:3-9:3     -33.163382  3.370534e+01  5.000000e-01  1.000000e+00
4-b:6-19:1    -33.163382  3.370534e+01  5.000000e-01  1.000000e+00
5-51:4-17:1   -33.163382  3.370534e+01  5.000000e-01  1.000000e+00
5-51:5-24:2   -33.163382  3.370534e+01  5.000000e-01  1.000000e+00
5-51:5-5:2    -33.163382  3.370534e+01  5.000000e-01  1.000000e+00
5-51:6-25:2   -33.163382  3.370534e+01  5.000000e-01  1.000000e+00
5-51:6-6:2    -33.163382  3.370534e+01  5.000000e-01  1.000000e+00
5-a:7-27:5    -33.163382  3.370534e+01  5.000000e-01  1.000000e+00
6-1:1-1:2     -33.163382  3.370534e+01  5.000000e-01  1.000000e+00
6-1:1-20:3    -33.163382  3.370534e+01  5.000000e-01  1.000000e+00
3-49:1-1:4    -13.909421  5.983012e-01  5.034447e-01  1.000000e+00
4-30-2:3-16:5 -13.909421  5.983012e-01  5.034447e-01  1.000000e+00
1-69:6-13:1   -13.917392 -4.467867e-01  5.034447e-01  1.000000e+00
3-53:6-25:4   -13.917392 -4.467867e-01  5.034447e-01  1.000000e+00
4-59:2-2:1    -13.917392 -4.467867e-01  5.034447e-01  1.000000e+00
6-1:3-10:1    -13.917392 -4.467867e-01  5.034447e-01  1.000000e+00
1-46:3-3:1    -15.078356  7.052164e-01  5.078125e-01  1.000000e+00
1-58:2-21:4   -15.078356  7.052164e-01  5.078125e-01  1.000000e+00
1-58:2-2:5    -15.078356  7.052164e-01  5.078125e-01  1.000000e+00
3-11:5-12:3   -15.078356  7.052164e-01  5.078125e-01  1.000000e+00
3-13:1-26:4   -15.078356  7.052164e-01  5.078125e-01  1.000000e+00
3-15:3-16:1   -15.078356  7.052164e-01  5.078125e-01  1.000000e+00
3-21:6-25:3   -15.078356  7.052164e-01  5.078125e-01  1.000000e+00
3-30:2-15:3   -15.078356  7.052164e-01  5.078125e-01  1.000000e+00
3-33:1-7:5    -15.078356  7.052164e-01  5.078125e-01  1.000000e+00
3-33:3-10:3   -15.078356  7.052164e-01  5.078125e-01  1.000000e+00
5-a:1-26:3    -15.078356  7.052164e-01  5.078125e-01  1.000000e+00
5-a:1-7:6     -15.078356  7.052164e-01  5.078125e-01  1.000000e+00
4-34:2-8:4    -10.333767  1.349007e-01  5.088165e-01  1.000000e+00
4-34:4-17:6   -11.788384 -2.600182e-01  5.104099e-01  1.000000e+00
1-69:3-10:5   -10.042923  1.082812e-01  5.110114e-01  1.000000e+00
3-21:3-16:5   -12.993394 -2.947836e-01  5.113758e-01  1.000000e+00
3-49:2-15:6   -12.997860  4.214234e-01  5.113758e-01  1.000000e+00
4-4:1-1:5     -12.997860  4.214234e-01  5.113758e-01  1.000000e+00
3-33:2-8:4    -12.285875  2.901789e-01  5.189580e-01  1.000000e+00
3-13:3-22:4   -12.915391 -2.947836e-01  5.223974e-01  1.000000e+00
3-53:2-2:6    -12.915391 -2.947836e-01  5.223974e-01  1.000000e+00
3-73:5-24:4   -13.772639 -4.322871e-01  5.234671e-01  1.000000e+00
3-7:6-19:3    -13.772639 -4.322871e-01  5.234671e-01  1.000000e+00
3-21:6-13:3   -13.759641  5.125713e-01  5.234671e-01  1.000000e+00
3-30:3-9:3    -13.759641  5.125713e-01  5.234671e-01  1.000000e+00
4-34:3-16:6   -11.708372  1.962027e-01  5.250148e-01  1.000000e+00
1-46:5-12:5   -12.841390 -2.947836e-01  5.327093e-01  1.000000e+00
1-8:5-5:6     -13.641122 -4.203145e-01  5.412562e-01  1.000000e+00
3-23:6-25:6   -13.641122 -4.203145e-01  5.412562e-01  1.000000e+00
3-74:3-22:3   -13.641122 -4.203145e-01  5.412562e-01  1.000000e+00
4-34:1-7:6    -13.641122 -4.203145e-01  5.412562e-01  1.000000e+00
4-61:4-23:5   -13.641122 -4.203145e-01  5.412562e-01  1.000000e+00
3-15:2-2:5    -13.624911  4.421820e-01  5.412562e-01  1.000000e+00
3-21:6-19:3   -13.624911  4.421820e-01  5.412562e-01  1.000000e+00
3-23:2-8:3    -13.624911  4.421820e-01  5.412562e-01  1.000000e+00
3-9:6-19:5    -13.624911  4.421820e-01  5.412562e-01  1.000000e+00
4-39:1-7:6    -13.624911  4.421820e-01  5.412562e-01  1.000000e+00
4-59:1-20:5   -13.624911  4.421820e-01  5.412562e-01  1.000000e+00
1-46:1-1:6    -12.771001 -2.947836e-01  5.423840e-01  1.000000e+00
3-49:5-12:4   -12.771001 -2.947836e-01  5.423840e-01  1.000000e+00
5-a:3-16:6    -12.769367  3.181933e-01  5.423840e-01  1.000000e+00
4-59:1-7:5    -11.564096 -2.055163e-01  5.426102e-01  1.000000e+00
4-59:5-12:4    -8.905284 -7.820852e-02  5.443244e-01  1.000000e+00
4-59:5-5:5    -10.378391  1.353608e-01  5.459135e-01  1.000000e+00
1-24:6-25:6   -14.759641  5.125713e-01  5.488281e-01  1.000000e+00
3-33:6-6:3    -14.759641  5.125713e-01  5.488281e-01  1.000000e+00
3-53:3-16:3   -14.759641  5.125713e-01  5.488281e-01  1.000000e+00
3-53:3-9:3    -14.759641  5.125713e-01  5.488281e-01  1.000000e+00
3-9:6-6:5     -14.759641  5.125713e-01  5.488281e-01  1.000000e+00
3-h:3-10:6    -14.759641  5.125713e-01  5.488281e-01  1.000000e+00
4-4:2-8:3     -14.759641  5.125713e-01  5.488281e-01  1.000000e+00
6-1:5-5:5     -14.759641  5.125713e-01  5.488281e-01  1.000000e+00
3-13:1-1:4    -14.870837 -8.797461e-01  5.488281e-01  1.000000e+00
3-15:2-21:3   -14.870837 -8.797461e-01  5.488281e-01  1.000000e+00
3-23:1-26:1   -14.870837 -8.797461e-01  5.488281e-01  1.000000e+00
3-33:3-22:1   -14.870837 -8.797461e-01  5.488281e-01  1.000000e+00
3-48:1-20:4   -14.870837 -8.797461e-01  5.488281e-01  1.000000e+00
3-49:2-2:3    -14.870837 -8.797461e-01  5.488281e-01  1.000000e+00
3-64:6-25:4   -14.870837 -8.797461e-01  5.488281e-01  1.000000e+00
3-64:6-6:6    -14.870837 -8.797461e-01  5.488281e-01  1.000000e+00
4-30-2:1-26:6 -14.870837 -8.797461e-01  5.488281e-01  1.000000e+00
4-59:3-10:2   -14.870837 -8.797461e-01  5.488281e-01  1.000000e+00
5-51:4-4:5    -14.870837 -8.797461e-01  5.488281e-01  1.000000e+00
6-1:1-7:3     -14.870837 -8.797461e-01  5.488281e-01  1.000000e+00
3-33:3-3:6    -12.055552  2.047874e-01  5.504125e-01  1.000000e+00
6-1:2-2:5     -11.505744 -2.090537e-01  5.507089e-01  1.000000e+00
3-11:4-4:4    -12.700912  2.901789e-01  5.514843e-01  1.000000e+00
3-11:4-4:6    -13.520617 -4.102608e-01  5.571971e-01  1.000000e+00
3-15:3-22:6   -13.520617 -4.102608e-01  5.571971e-01  1.000000e+00
3-66:2-8:4    -13.520617 -4.102608e-01  5.571971e-01  1.000000e+00
1-46:7-27:4   -13.502355  3.832883e-01  5.571971e-01  1.000000e+00
3-23:6-6:3    -13.502355  3.832883e-01  5.571971e-01  1.000000e+00
4-59:3-3:1    -13.502355  3.832883e-01  5.571971e-01  1.000000e+00
3-49:6-13:4   -11.468234  1.765221e-01  5.583943e-01  1.000000e+00
3-7:1-26:6    -11.915891 -2.188348e-01  5.665734e-01  1.000000e+00
5-51:6-25:4   -12.578356 -2.947836e-01  5.681724e-01  1.000000e+00
3-30:6-19:6   -11.901538  2.287783e-01  5.715867e-01  1.000000e+00
3-49:3-10:5   -13.389871  3.332476e-01  5.715882e-01  1.000000e+00
4-34:5-24:4   -10.898481 -1.447582e-01  5.728460e-01  1.000000e+00
3-15:5-12:4   -11.319193 -1.692527e-01  5.760121e-01  1.000000e+00
3-7:3-3:6     -11.841841 -2.226338e-01  5.764306e-01  1.000000e+00
1-58:3-3:5    -14.578356  8.751414e-01  5.810547e-01  1.000000e+00
1-69:3-3:1    -14.578356  8.751414e-01  5.810547e-01  1.000000e+00
3-13:3-3:6    -14.578356  8.751414e-01  5.810547e-01  1.000000e+00
3-15:2-21:1   -14.578356  8.751414e-01  5.810547e-01  1.000000e+00
3-48:5-24:5   -14.578356  8.751414e-01  5.810547e-01  1.000000e+00
3-h:3-3:4     -14.578356  8.751414e-01  5.810547e-01  1.000000e+00
1-24:3-22:5   -12.435655 -2.403358e-01  5.831322e-01  1.000000e+00
3-23:1-26:3   -12.456505  1.999811e-01  5.831322e-01  1.000000e+00
1-69:5-24:3   -13.306196 -3.943193e-01  5.846647e-01  1.000000e+00
3-15:3-16:6   -13.306196 -3.943193e-01  5.846647e-01  1.000000e+00
3-30:5-5:5    -13.306196 -3.943193e-01  5.846647e-01  1.000000e+00
3-49:2-21:4   -12.411406  2.901789e-01  5.900533e-01  1.000000e+00
6-1:2-15:6    -11.204446  1.671205e-01  5.916839e-01  1.000000e+00
3-15:3-22:5   -13.189135  2.527042e-01  5.966149e-01  1.000000e+00
4-34:6-13:3   -13.189135  2.527042e-01  5.966149e-01  1.000000e+00
3-21:3-3:6    -11.167912  1.333100e-01  5.974850e-01  1.000000e+00
4-59:1-7:4    -10.294061  9.888023e-02  6.018607e-01  1.000000e+00
1-8:2-21:4    -12.306196  2.495369e-01  6.029232e-01  1.000000e+00
1-69:3-9:3    -14.341390  7.052164e-01  6.072388e-01  1.000000e+00
3-11:2-8:5    -14.341390  7.052164e-01  6.072388e-01  1.000000e+00
3-11:3-3:3    -14.341390  7.052164e-01  6.072388e-01  1.000000e+00
3-21:1-1:3    -14.341390  7.052164e-01  6.072388e-01  1.000000e+00
3-21:4-17:3   -14.341390  7.052164e-01  6.072388e-01  1.000000e+00
3-48:3-16:3   -14.341390  7.052164e-01  6.072388e-01  1.000000e+00
4-59:6-19:2   -14.341390  7.052164e-01  6.072388e-01  1.000000e+00
1-8:5-12:6    -13.116940  3.970941e-01  6.075914e-01  1.000000e+00
4-39:3-22:4    -8.417063  5.043244e-02  6.090296e-01  1.000000e+00
5-51:6-19:5   -10.615950  1.202539e-01  6.098004e-01  1.000000e+00
4-39:5-24:4    -9.867967 -8.372874e-02  6.115945e-01  1.000000e+00
4-61:2-21:4   -11.025547 -1.514194e-01  6.135127e-01  1.000000e+00
1-2:2-8:6     -12.208372  2.142300e-01  6.146550e-01  1.000000e+00
3-48:4-17:4   -11.006310 -1.129453e-01  6.160028e-01  1.000000e+00
1-18:3-16:1   -16.370837  1.290179e+00  6.250000e-01  1.000000e+00
1-18:6-25:6   -16.370837  1.290179e+00  6.250000e-01  1.000000e+00
1-24:3-9:3    -16.370837  1.290179e+00  6.250000e-01  1.000000e+00
1-58:1-7:5    -16.370837  1.290179e+00  6.250000e-01  1.000000e+00
1-58:3-10:3   -16.370837  1.290179e+00  6.250000e-01  1.000000e+00
1-58:3-16:5   -16.370837  1.290179e+00  6.250000e-01  1.000000e+00
1-69:1-1:2    -16.370837  1.290179e+00  6.250000e-01  1.000000e+00
1-69:1-20:3   -16.370837  1.290179e+00  6.250000e-01  1.000000e+00
1-8:1-7:5     -16.370837  1.290179e+00  6.250000e-01  1.000000e+00
1-8:3-16:3    -16.370837  1.290179e+00  6.250000e-01  1.000000e+00
2-26:2-8:5    -16.370837  1.290179e+00  6.250000e-01  1.000000e+00
2-26:4-4:4    -16.370837  1.290179e+00  6.250000e-01  1.000000e+00
2-70:2-15:3   -16.370837  1.290179e+00  6.250000e-01  1.000000e+00
2-70:4-4:5    -16.370837  1.290179e+00  6.250000e-01  1.000000e+00
3-11:6-25:6   -16.370837  1.290179e+00  6.250000e-01  1.000000e+00
3-13:5-5:3    -16.370837  1.290179e+00  6.250000e-01  1.000000e+00
3-15:5-24:3   -16.370837  1.290179e+00  6.250000e-01  1.000000e+00
3-20:4-17:5   -16.370837  1.290179e+00  6.250000e-01  1.000000e+00
3-21:1-20:3   -16.370837  1.290179e+00  6.250000e-01  1.000000e+00
3-21:3-16:1   -16.370837  1.290179e+00  6.250000e-01  1.000000e+00
3-21:3-16:2   -16.370837  1.290179e+00  6.250000e-01  1.000000e+00
3-22:2-2:6    -16.370837  1.290179e+00  6.250000e-01  1.000000e+00
3-30:1-14:5   -16.370837  1.290179e+00  6.250000e-01  1.000000e+00
3-30:3-22:2   -16.370837  1.290179e+00  6.250000e-01  1.000000e+00
3-30:5-5:1    -16.370837  1.290179e+00  6.250000e-01  1.000000e+00
3-33:1-1:3    -16.370837  1.290179e+00  6.250000e-01  1.000000e+00
3-33:6-25:5   -16.370837  1.290179e+00  6.250000e-01  1.000000e+00
3-43:4-4:4    -16.370837  1.290179e+00  6.250000e-01  1.000000e+00
3-64:1-1:5    -16.370837  1.290179e+00  6.250000e-01  1.000000e+00
3-66:6-25:6   -16.370837  1.290179e+00  6.250000e-01  1.000000e+00
3-66:7-27:5   -16.370837  1.290179e+00  6.250000e-01  1.000000e+00
3-73:3-22:3   -16.370837  1.290179e+00  6.250000e-01  1.000000e+00
3-7:4-23:1    -16.370837  1.290179e+00  6.250000e-01  1.000000e+00
3-7:4-23:3    -16.370837  1.290179e+00  6.250000e-01  1.000000e+00
3-9:4-17:3    -16.370837  1.290179e+00  6.250000e-01  1.000000e+00
3-9:4-4:5     -16.370837  1.290179e+00  6.250000e-01  1.000000e+00
3-h:6-13:1    -16.370837  1.290179e+00  6.250000e-01  1.000000e+00
4-28:2-2:4    -16.370837  1.290179e+00  6.250000e-01  1.000000e+00
4-28:2-8:5    -16.370837  1.290179e+00  6.250000e-01  1.000000e+00
4-28:3-3:5    -16.370837  1.290179e+00  6.250000e-01  1.000000e+00
4-28:6-19:4   -16.370837  1.290179e+00  6.250000e-01  1.000000e+00
4-30-2:4-17:1 -16.370837  1.290179e+00  6.250000e-01  1.000000e+00
4-31:1-14:5   -16.370837  1.290179e+00  6.250000e-01  1.000000e+00
4-34:1-1:3    -16.370837  1.290179e+00  6.250000e-01  1.000000e+00
4-34:2-15:2   -16.370837  1.290179e+00  6.250000e-01  1.000000e+00
4-39:1-1:1    -16.370837  1.290179e+00  6.250000e-01  1.000000e+00
4-39:3-22:2   -16.370837  1.290179e+00  6.250000e-01  1.000000e+00
4-39:4-4:3    -16.370837  1.290179e+00  6.250000e-01  1.000000e+00
4-39:6-19:2   -16.370837  1.290179e+00  6.250000e-01  1.000000e+00
4-4:4-17:1    -16.370837  1.290179e+00  6.250000e-01  1.000000e+00
4-59:4-17:2   -16.370837  1.290179e+00  6.250000e-01  1.000000e+00
4-b:1-26:3    -16.370837  1.290179e+00  6.250000e-01  1.000000e+00
5-a:2-15:3    -16.370837  1.290179e+00  6.250000e-01  1.000000e+00
6-1:3-3:1     -16.370837  1.290179e+00  6.250000e-01  1.000000e+00
1-2:5-5:5     -12.948092  3.218877e-01  6.271026e-01  1.000000e+00
1-24:4-4:4    -14.141122  5.796855e-01  6.290588e-01  1.000000e+00
1-46:3-3:3    -14.141122  5.796855e-01  6.290588e-01  1.000000e+00
1-46:4-23:6   -14.141122  5.796855e-01  6.290588e-01  1.000000e+00
2-70:1-1:6    -14.141122  5.796855e-01  6.290588e-01  1.000000e+00
3-49:3-16:6   -14.141122  5.796855e-01  6.290588e-01  1.000000e+00
4-4:4-4:6     -14.141122  5.796855e-01  6.290588e-01  1.000000e+00
1-69:2-15:5   -12.073364  1.691635e-01  6.304565e-01  1.000000e+00
3-64:3-9:4    -12.056159 -1.692527e-01  6.304565e-01  1.000000e+00
3-21:4-4:4    -11.424439  1.358507e-01  6.306338e-01  1.000000e+00
1-69:3-9:6    -10.438551 -1.039613e-01  6.307899e-01  1.000000e+00
2-70:4-17:6   -12.031097  1.558778e-01  6.353076e-01  1.000000e+00
2-5:2-15:6    -12.014860 -1.727931e-01  6.353076e-01  1.000000e+00
2-70:3-16:4   -12.014860 -1.727931e-01  6.353076e-01  1.000000e+00
4-34:2-15:5   -10.398115 -1.092280e-01  6.355298e-01  1.000000e+00
5-51:2-2:5    -11.307270 -1.454060e-01  6.426674e-01  1.000000e+00
3-15:4-4:4    -12.797659  2.616097e-01  6.439690e-01  1.000000e+00
1-18:2-8:6    -11.935655 -1.793064e-01  6.444639e-01  1.000000e+00
1-24:4-23:6   -13.967160  4.828240e-01  6.476059e-01  1.000000e+00
1-3:2-2:3     -13.967160  4.828240e-01  6.476059e-01  1.000000e+00
3-15:3-22:3   -13.967160  4.828240e-01  6.476059e-01  1.000000e+00
3-30:6-19:3   -13.967160  4.828240e-01  6.476059e-01  1.000000e+00
3-33:5-12:5   -13.967160  4.828240e-01  6.476059e-01  1.000000e+00
3-48:2-15:3   -13.967160  4.828240e-01  6.476059e-01  1.000000e+00
3-66:6-6:6    -13.967160  4.828240e-01  6.476059e-01  1.000000e+00
4-30-2:3-9:5  -13.967160  4.828240e-01  6.476059e-01  1.000000e+00
1-18:6-6:6    -11.917392  1.970695e-01  6.487912e-01  1.000000e+00
5-a:2-21:6    -11.917392  1.970695e-01  6.487912e-01  1.000000e+00
1-69:4-4:6    -12.728136  2.357311e-01  6.515878e-01  1.000000e+00
1-8:6-19:6    -12.728136  2.357311e-01  6.515878e-01  1.000000e+00
3-9:3-16:4    -11.842293  1.723424e-01  6.569925e-01  1.000000e+00
1-69:5-12:5   -11.177726  1.136812e-01  6.587013e-01  1.000000e+00
4-61:3-16:4   -11.166142 -1.142114e-01  6.587013e-01  1.000000e+00
3-23:4-4:6    -12.661911  2.121764e-01  6.587381e-01  1.000000e+00
4-39:3-16:5   -11.121579 -1.196969e-01  6.635854e-01  1.000000e+00
4-61:3-16:3   -13.813099  4.056561e-01  6.636238e-01  1.000000e+00
4-61:3-22:3   -13.813099  4.056561e-01  6.636238e-01  1.000000e+00
2-5:2-2:3     -12.598677  1.906432e-01  6.654658e-01  1.000000e+00
6-1:2-15:5    -12.579610 -1.744894e-01  6.654658e-01  1.000000e+00
4-61:3-9:4    -10.559201 -1.021385e-01  6.675464e-01  1.000000e+00
3-23:4-23:5   -12.538169  1.708800e-01  6.718110e-01  1.000000e+00
1-46:2-8:5    -13.674679  3.426463e-01  6.776395e-01  1.000000e+00
1-69:2-15:3   -13.674679  3.426463e-01  6.776395e-01  1.000000e+00
3-23:1-14:5   -13.674679  3.426463e-01  6.776395e-01  1.000000e+00
3-72:5-5:6    -13.674679  3.426463e-01  6.776395e-01  1.000000e+00
4-59:2-8:3    -13.674679  3.426463e-01  6.776395e-01  1.000000e+00
1-2:6-19:6    -11.626248 -1.395054e-01  6.785320e-01  1.000000e+00
1-18:4-4:3    -15.663319  7.052164e-01  6.875000e-01  1.000000e+00
1-58:6-6:5    -15.663319  7.052164e-01  6.875000e-01  1.000000e+00
2-26:1-26:6   -15.663319  7.052164e-01  6.875000e-01  1.000000e+00
2-26:4-4:5    -15.663319  7.052164e-01  6.875000e-01  1.000000e+00
3-11:1-26:1   -15.663319  7.052164e-01  6.875000e-01  1.000000e+00
3-13:6-19:3   -15.663319  7.052164e-01  6.875000e-01  1.000000e+00
3-20:6-6:4    -15.663319  7.052164e-01  6.875000e-01  1.000000e+00
3-21:4-17:1   -15.663319  7.052164e-01  6.875000e-01  1.000000e+00
3-21:7-27:6   -15.663319  7.052164e-01  6.875000e-01  1.000000e+00
3-53:4-23:3   -15.663319  7.052164e-01  6.875000e-01  1.000000e+00
3-7:5-5:1     -15.663319  7.052164e-01  6.875000e-01  1.000000e+00
4-39:5-24:1   -15.663319  7.052164e-01  6.875000e-01  1.000000e+00
4-b:3-10:1    -15.663319  7.052164e-01  6.875000e-01  1.000000e+00
6-1:1-20:5    -15.663319  7.052164e-01  6.875000e-01  1.000000e+00
3-21:2-8:5    -12.379341  2.260485e-01  6.888798e-01  1.000000e+00
3-30:1-7:4    -12.379341  2.260485e-01  6.888798e-01  1.000000e+00
4-4:6-13:6    -12.379341  2.260485e-01  6.888798e-01  1.000000e+00
1-24:3-16:5   -13.548909  2.901789e-01  6.900380e-01  1.000000e+00
3-30:6-19:1   -13.548909  2.901789e-01  6.900380e-01  1.000000e+00
3-48:3-16:5   -13.548909  2.901789e-01  6.900380e-01  1.000000e+00
1-8:6-13:6    -12.306196 -1.952479e-01  6.940041e-01  1.000000e+00
3-9:2-2:6     -12.306196 -1.952479e-01  6.940041e-01  1.000000e+00
3-23:6-19:3   -12.257230 -1.985683e-01  6.988834e-01  1.000000e+00
3-11:4-17:5   -13.433603  2.457848e-01  7.011080e-01  1.000000e+00
3-66:6-13:5   -13.433603  2.457848e-01  7.011080e-01  1.000000e+00
3-7:3-16:4    -10.741554  9.110754e-02  7.031387e-01  1.000000e+00
3-48:6-6:5    -13.327106  2.077167e-01  7.110711e-01  1.000000e+00
2-5:3-3:6     -10.582202 -8.401652e-02  7.183189e-01  1.000000e+00
3-23:1-20:4   -13.209873 -2.016742e-01  7.201001e-01  1.000000e+00
3-33:5-12:6   -13.209873 -2.016742e-01  7.201001e-01  1.000000e+00
4-30-2:3-16:4 -13.209873 -2.016742e-01  7.201001e-01  1.000000e+00
2-5:5-12:1    -13.228136  1.747017e-01  7.201001e-01  1.000000e+00
2-70:4-4:4    -13.228136  1.747017e-01  7.201001e-01  1.000000e+00
2-5:3-10:5     -9.202154  5.174015e-02  7.202858e-01  1.000000e+00
3-74:6-6:4    -11.178266 -8.996382e-02  7.227871e-01  1.000000e+00
1-46:6-19:1   -15.209873  4.421820e-01  7.265625e-01  1.000000e+00
1-8:3-3:1     -15.209873  4.421820e-01  7.265625e-01  1.000000e+00
2-70:6-13:1   -15.209873  4.421820e-01  7.265625e-01  1.000000e+00
3-11:3-22:1   -15.209873  4.421820e-01  7.265625e-01  1.000000e+00
3-15:1-7:3    -15.209873  4.421820e-01  7.265625e-01  1.000000e+00
3-30:1-26:3   -15.209873  4.421820e-01  7.265625e-01  1.000000e+00
3-33:1-26:3   -15.209873  4.421820e-01  7.265625e-01  1.000000e+00
3-53:1-26:6   -15.209873  4.421820e-01  7.265625e-01  1.000000e+00
3-53:2-8:3    -15.209873  4.421820e-01  7.265625e-01  1.000000e+00
3-53:6-13:1   -15.209873  4.421820e-01  7.265625e-01  1.000000e+00
3-64:2-15:5   -15.209873  4.421820e-01  7.265625e-01  1.000000e+00
3-64:4-23:6   -15.209873  4.421820e-01  7.265625e-01  1.000000e+00
3-73:6-19:5   -15.209873  4.421820e-01  7.265625e-01  1.000000e+00
3-7:2-2:1     -15.209873  4.421820e-01  7.265625e-01  1.000000e+00
3-7:2-8:3     -15.209873  4.421820e-01  7.265625e-01  1.000000e+00
3-9:1-7:6     -15.209873  4.421820e-01  7.265625e-01  1.000000e+00
3-h:3-10:4    -15.209873  4.421820e-01  7.265625e-01  1.000000e+00
3-h:4-17:4    -15.209873  4.421820e-01  7.265625e-01  1.000000e+00
3-h:5-24:4    -15.209873  4.421820e-01  7.265625e-01  1.000000e+00
3-h:6-6:4     -15.209873  4.421820e-01  7.265625e-01  1.000000e+00
4-34:7-27:5   -15.209873  4.421820e-01  7.265625e-01  1.000000e+00
4-61:5-5:3    -15.209873  4.421820e-01  7.265625e-01  1.000000e+00
5-a:6-19:3    -15.209873  4.421820e-01  7.265625e-01  1.000000e+00
1-46:2-21:5   -11.955976 -1.386644e-01  7.275471e-01  1.000000e+00
3-9:3-10:4    -10.481183 -7.022336e-02  7.276587e-01  1.000000e+00
3-11:1-1:4    -13.152135  3.267048e-01  7.283325e-01  1.000000e+00
4-30-2:5-5:4  -13.119587 -2.073208e-01  7.283325e-01  1.000000e+00
5-51:5-24:3   -13.119587 -2.073208e-01  7.283325e-01  1.000000e+00
3-30:2-21:6   -13.063482  2.901789e-01  7.358788e-01  1.000000e+00
3-30:6-6:4    -11.036986  9.640714e-02  7.363565e-01  1.000000e+00
3-74:3-3:4    -10.374722  8.258347e-02  7.372740e-01  1.000000e+00
4-59:1-1:5    -11.007444  1.085721e-01  7.381368e-01  1.000000e+00
3-48:6-25:4   -12.980157  2.577574e-01  7.428294e-01  1.000000e+00
3-53:2-21:4   -12.954392 -2.167811e-01  7.428294e-01  1.000000e+00
3-66:3-3:4    -12.980157  2.577574e-01  7.428294e-01  1.000000e+00
4-59:4-4:6    -11.772639 -1.572801e-01  7.436442e-01  1.000000e+00
3-53:3-22:4   -10.928752 -8.421663e-02  7.449139e-01  1.000000e+00
3-23:2-21:4    -8.920215  3.779172e-02  7.454308e-01  1.000000e+00
1-46:2-15:4   -11.751237  1.104729e-01  7.465344e-01  1.000000e+00
3-23:6-13:3   -12.878391 -2.207830e-01  7.492586e-01  1.000000e+00
5-a:1-1:6     -12.878391 -2.207830e-01  7.492586e-01  1.000000e+00
1-46:3-3:4    -10.853896 -9.484604e-02  7.511908e-01  1.000000e+00
3-15:3-9:4    -11.674679 -1.021385e-01  7.520332e-01  1.000000e+00
3-48:1-26:5   -12.827106  2.027160e-01  7.552287e-01  1.000000e+00
4-39:2-2:4     -9.165082  4.859290e-02  7.570830e-01  1.000000e+00
3-7:2-15:6    -12.737444 -2.276694e-01  7.607916e-01  1.000000e+00
5-51:6-6:6    -10.049360  4.810410e-02  7.643314e-01  1.000000e+00
3-21:2-15:6   -11.522064 -1.214520e-01  7.643534e-01  1.000000e+00
1-8:2-2:6     -12.689135  1.577286e-01  7.659918e-01  1.000000e+00
3-33:3-10:5   -12.689135  1.577286e-01  7.659918e-01  1.000000e+00
4-59:2-2:4     -8.618526 -3.245451e-02  7.697708e-01  1.000000e+00
3-11:2-2:6    -12.609056 -2.333831e-01  7.708670e-01  1.000000e+00
1-3:4-4:5     -14.663319  7.052164e-01  7.744141e-01  1.000000e+00
3-30:6-25:6   -14.663319  7.052164e-01  7.744141e-01  1.000000e+00
3-33:3-16:3   -14.663319  7.052164e-01  7.744141e-01  1.000000e+00
3-33:3-9:3    -14.663319  7.052164e-01  7.744141e-01  1.000000e+00
3-48:5-24:3   -14.663319  7.052164e-01  7.744141e-01  1.000000e+00
3-64:4-4:4    -14.663319  7.052164e-01  7.744141e-01  1.000000e+00
3-66:3-22:1   -14.663319  7.052164e-01  7.744141e-01  1.000000e+00
4-39:2-21:3   -14.663319  7.052164e-01  7.744141e-01  1.000000e+00
1-18:2-8:4    -11.385784 -8.456591e-02  7.750030e-01  1.000000e+00
3-21:2-21:5   -12.551318 -1.179059e-01  7.754497e-01  1.000000e+00
3-21:2-15:4   -10.460748 -5.956715e-02  7.821002e-01  1.000000e+00
3-20:3-3:4    -14.417392  5.532133e-01  7.905273e-01  1.000000e+00
3-33:5-24:6   -14.417392  5.532133e-01  7.905273e-01  1.000000e+00
3-48:4-23:5   -14.417392  5.532133e-01  7.905273e-01  1.000000e+00
3-49:3-3:5    -14.417392  5.532133e-01  7.905273e-01  1.000000e+00
3-53:6-13:5   -14.417392  5.532133e-01  7.905273e-01  1.000000e+00
3-64:6-19:6   -14.417392  5.532133e-01  7.905273e-01  1.000000e+00
4-34:6-19:1   -14.417392  5.532133e-01  7.905273e-01  1.000000e+00
4-61:1-20:6   -14.417392  5.532133e-01  7.905273e-01  1.000000e+00
4-61:2-8:3    -14.417392  5.532133e-01  7.905273e-01  1.000000e+00
4-61:6-13:1   -14.417392  5.532133e-01  7.905273e-01  1.000000e+00
4-b:1-14:4    -14.417392  5.532133e-01  7.905273e-01  1.000000e+00
2-70:6-6:6    -12.348640  1.646480e-01  7.913664e-01  1.000000e+00
3-30:3-16:6   -12.332430 -1.427805e-01  7.913664e-01  1.000000e+00
1-2:2-21:6    -12.297659  1.488230e-01  7.948437e-01  1.000000e+00
5-51:2-21:5   -12.297659  1.488230e-01  7.948437e-01  1.000000e+00
3-11:3-10:6   -12.234328 -1.527646e-01  7.981526e-01  1.000000e+00
2-70:1-26:3   -14.209873  4.421820e-01  8.036194e-01  1.000000e+00
3-15:7-27:4   -14.209873  4.421820e-01  8.036194e-01  1.000000e+00
3-30:3-16:3   -14.209873  4.421820e-01  8.036194e-01  1.000000e+00
3-66:4-4:4    -14.209873  4.421820e-01  8.036194e-01  1.000000e+00
3-h:3-16:4    -14.209873  4.421820e-01  8.036194e-01  1.000000e+00
4-39:1-20:4   -14.209873  4.421820e-01  8.036194e-01  1.000000e+00
3-15:3-10:6   -12.101258 -7.905492e-02  8.071947e-01  1.000000e+00
3-48:6-6:4    -10.925579  4.851813e-02  8.078463e-01  1.000000e+00
3-23:3-16:5   -12.058592 -8.533025e-02  8.099491e-01  1.000000e+00
3-9:3-16:5    -14.029925  3.572931e-01  8.145294e-01  1.000000e+00
4-30-2:5-5:5  -14.029925  3.572931e-01  8.145294e-01  1.000000e+00
3-33:1-26:4   -11.976886 -9.684424e-02  8.151212e-01  1.000000e+00
4-30-2:3-10:5 -11.950186  1.314811e-01  8.175539e-01  1.000000e+00
3-9:3-10:6    -11.899580 -1.071566e-01  8.198929e-01  1.000000e+00
3-21:3-16:6   -11.873661  1.096066e-01  8.221442e-01  1.000000e+00
3-13:2-2:6    -13.870837  2.901789e-01  8.238029e-01  1.000000e+00
2-5:4-23:4    -10.629517 -4.596307e-02  8.259676e-01  1.000000e+00
4-39:3-3:6    -10.538688 -6.111127e-02  8.312377e-01  1.000000e+00
5-51:4-17:4   -10.539948 -3.174921e-02  8.312377e-01  1.000000e+00
1-3:5-24:5    -13.728136  2.357311e-01  8.318119e-01  1.000000e+00
3-33:2-8:6    -13.728136  2.357311e-01  8.318119e-01  1.000000e+00
3-9:1-26:3    -13.728136  2.357311e-01  8.318119e-01  1.000000e+00
4-30-2:5-24:5 -13.728136  2.357311e-01  8.318119e-01  1.000000e+00
4-39:4-4:4    -11.628258 -7.719218e-02  8.358461e-01  1.000000e+00
1-18:1-7:6    -13.598677  1.906432e-01  8.388197e-01  1.000000e+00
3-15:2-15:6   -13.598677  1.906432e-01  8.388197e-01  1.000000e+00
3-49:5-24:4   -13.598677  1.906432e-01  8.388197e-01  1.000000e+00
3-9:3-22:5    -13.598677  1.906432e-01  8.388197e-01  1.000000e+00
4-b:5-12:5    -13.598677  1.906432e-01  8.388197e-01  1.000000e+00
3-23:6-6:6    -11.576480  9.425868e-02  8.392137e-01  1.000000e+00
2-5:1-7:3     -13.480157  1.526754e-01  8.450190e-01  1.000000e+00
3-11:2-15:5   -13.480157  1.526754e-01  8.450190e-01  1.000000e+00
3-30:3-22:6   -11.255627  6.475877e-02  8.558216e-01  1.000000e+00
3-48:4-23:4   -11.180066 -4.424015e-02  8.592278e-01  1.000000e+00
3-53:2-15:4   -13.166142 -1.142114e-01  8.600501e-01  1.000000e+00
1-46:3-3:6    -11.139416  3.705995e-02  8.613689e-01  1.000000e+00
5-51:3-16:3   -13.098677  2.197896e-01  8.641662e-01  1.000000e+00
3-30:3-3:6    -11.013715  4.986456e-02  8.672499e-01  1.000000e+00
1-18:3-3:3    -12.933603  1.646480e-01  8.714147e-01  1.000000e+00
6-1:3-9:5     -12.917392 -1.427805e-01  8.714147e-01  1.000000e+00
1-18:3-10:4    -8.830103 -1.786525e-02  8.748666e-01  1.000000e+00
1-3:3-22:5    -12.259641 -1.021385e-01  8.974218e-01  1.000000e+00
1-8:5-12:4    -12.269367  9.223951e-02  8.974218e-01  1.000000e+00
3-21:1-7:4    -12.166142 -1.142114e-01  9.006532e-01  1.000000e+00
3-15:5-24:4   -11.852751  6.778647e-02  9.110721e-01  1.000000e+00
2-5:3-22:6    -11.809639 -8.327951e-02  9.121566e-01  1.000000e+00
3-33:2-15:4   -11.809639 -8.327951e-02  9.121566e-01  1.000000e+00
1-46:5-24:4   -11.559506  6.031134e-02  9.196068e-01  1.000000e+00
1-3:6-19:4     -9.168843  1.575972e-02  9.295107e-01  1.000000e+00
4-39:5-5:4     -9.907689 -2.140726e-02  9.544252e-01  1.000000e+00
4-34:6-13:4    -9.470994  1.154763e-02  9.608098e-01  1.000000e+00
1-18:3-3:4     -9.449400 -6.658228e-03  1.000000e+00  1.000000e+00
2-70:3-10:6   -10.457034  8.608529e-03  1.000000e+00  1.000000e+00
3-33:6-19:4   -11.274691 -2.730330e-02  1.000000e+00  1.000000e+00
3-21:5-24:4   -10.702398 -1.679887e-02  1.000000e+00  1.000000e+00
2-70:2-15:4   -12.195000  2.714448e-02  1.000000e+00  1.000000e+00
4-61:1-26:4   -10.504330 -2.392970e-02  1.000000e+00  1.000000e+00
1-2:6-13:6    -10.921537 -2.826864e-02  1.000000e+00  1.000000e+00
1-46:3-3:5    -11.569643 -2.629478e-02  1.000000e+00  1.000000e+00
4-39:4-17:5   -11.572742  3.383913e-02  1.000000e+00  1.000000e+00
4-34:4-23:4   -10.429516  2.896934e-03  1.000000e+00  1.000000e+00
4-34:4-17:5   -11.777574 -1.914917e-02  1.000000e+00  1.000000e+00
4-59:2-8:6    -11.777574 -1.914917e-02  1.000000e+00  1.000000e+00
5-a:2-2:5     -12.341390  6.136020e-02  1.000000e+00  1.000000e+00
1-3:3-3:6     -11.586226  6.872085e-03  1.000000e+00  1.000000e+00
3-21:4-17:6   -11.885545  2.198123e-03  1.000000e+00  1.000000e+00
4-31:6-19:4   -11.885545  2.198123e-03  1.000000e+00  1.000000e+00
4-39:3-10:3   -12.777574 -1.914917e-02  1.000000e+00  1.000000e+00
1-2:2-2:5     -10.569643 -2.629478e-02  1.000000e+00  1.000000e+00
1-2:6-19:3    -13.215910 -1.467570e-02  1.000000e+00  1.000000e+00
1-69:5-24:5   -13.215910 -1.467570e-02  1.000000e+00  1.000000e+00
3-64:1-1:4    -13.215910 -1.467570e-02  1.000000e+00  1.000000e+00
4-61:4-4:4    -12.740574 -9.314975e-02  1.000000e+00  1.000000e+00
5-51:5-5:5    -12.740574 -9.314975e-02  1.000000e+00  1.000000e+00
2-70:3-3:4    -12.364292  1.555651e-02  1.000000e+00  1.000000e+00
6-1:1-14:6    -12.364292  1.555651e-02  1.000000e+00  1.000000e+00
3-23:1-14:6   -13.409421 -1.878684e-01  1.000000e+00  1.000000e+00
3-49:1-26:6   -13.583383 -5.377551e-02  1.000000e+00  1.000000e+00
3-66:4-17:4   -13.583383 -5.377551e-02  1.000000e+00  1.000000e+00
3-74:2-15:3   -13.583383 -5.377551e-02  1.000000e+00  1.000000e+00
1-3:5-5:5     -12.652135  8.372801e-02  1.000000e+00  1.000000e+00
5-51:6-25:6   -12.652135  8.372801e-02  1.000000e+00  1.000000e+00
2-70:7-27:6   -14.578356 -2.947836e-01  1.000000e+00  1.000000e+00
3-49:3-16:3   -14.578356 -2.947836e-01  1.000000e+00  1.000000e+00
3-49:4-4:6    -14.578356 -2.947836e-01  1.000000e+00  1.000000e+00
4-39:2-8:3    -14.578356 -2.947836e-01  1.000000e+00  1.000000e+00
5-a:5-24:5    -14.578356 -2.947836e-01  1.000000e+00  1.000000e+00
1-2:6-19:1    -14.502355  3.832883e-01  1.000000e+00  1.000000e+00
1-3:1-14:6    -14.502355  3.832883e-01  1.000000e+00  1.000000e+00
1-3:1-7:5     -14.467160 -7.239119e-02  1.000000e+00  1.000000e+00
1-3:2-21:6    -14.467160 -7.239119e-02  1.000000e+00  1.000000e+00
1-3:6-13:3    -14.502355  3.832883e-01  1.000000e+00  1.000000e+00
1-69:2-15:1   -14.467160 -7.239119e-02  1.000000e+00  1.000000e+00
1-8:5-24:6    -14.502355  3.832883e-01  1.000000e+00  1.000000e+00
2-70:5-12:5   -14.467160 -7.239119e-02  1.000000e+00  1.000000e+00
3-11:2-21:6   -14.502355  3.832883e-01  1.000000e+00  1.000000e+00
3-13:2-2:4    -14.502355  3.832883e-01  1.000000e+00  1.000000e+00
3-21:1-20:4   -14.467160 -7.239119e-02  1.000000e+00  1.000000e+00
3-30:6-13:1   -14.502355  3.832883e-01  1.000000e+00  1.000000e+00
3-30:6-13:3   -14.467160 -7.239119e-02  1.000000e+00  1.000000e+00
3-64:2-2:6    -14.467160 -7.239119e-02  1.000000e+00  1.000000e+00
3-9:4-17:6    -14.467160 -7.239119e-02  1.000000e+00  1.000000e+00
3-9:6-19:1    -14.467160 -7.239119e-02  1.000000e+00  1.000000e+00
3-9:6-19:3    -14.467160 -7.239119e-02  1.000000e+00  1.000000e+00
4-30-2:5-12:6 -14.502355  3.832883e-01  1.000000e+00  1.000000e+00
4-31:4-4:6    -14.502355  3.832883e-01  1.000000e+00  1.000000e+00
4-4:3-10:1    -14.467160 -7.239119e-02  1.000000e+00  1.000000e+00
4-b:3-9:6     -14.502355  3.832883e-01  1.000000e+00  1.000000e+00
5-51:6-25:5   -14.467160 -7.239119e-02  1.000000e+00  1.000000e+00
1-18:2-8:3    -14.285875  2.901789e-01  1.000000e+00  1.000000e+00
3-11:6-19:6   -14.285875  2.901789e-01  1.000000e+00  1.000000e+00
3-33:2-2:3    -14.285875  2.901789e-01  1.000000e+00  1.000000e+00
3-48:1-7:5    -14.259641 -1.021385e-01  1.000000e+00  1.000000e+00
3-64:3-16:6   -14.259641 -1.021385e-01  1.000000e+00  1.000000e+00
3-66:4-17:6   -14.285875  2.901789e-01  1.000000e+00  1.000000e+00
4-39:3-16:1   -14.285875  2.901789e-01  1.000000e+00  1.000000e+00
4-61:5-24:6   -14.259641 -1.021385e-01  1.000000e+00  1.000000e+00
4-b:4-17:6    -14.259641 -1.021385e-01  1.000000e+00  1.000000e+00
1-8:1-26:4    -12.746874  4.225137e-02  1.000000e+00  1.000000e+00
4-b:5-5:5     -14.002355  2.714448e-02  1.000000e+00  1.000000e+00
1-24:2-8:5    -13.652135  8.372801e-02  1.000000e+00  1.000000e+00
2-5:4-17:6    -12.709873 -3.174921e-02  1.000000e+00  1.000000e+00
3-21:1-14:6   -13.641122 -1.692527e-01  1.000000e+00  1.000000e+00
5-51:3-10:1   -13.652135  8.372801e-02  1.000000e+00  1.000000e+00
3-15:2-8:6    -13.085910  4.625330e-02  1.000000e+00  1.000000e+00
4-4:5-5:5     -13.085910  4.625330e-02  1.000000e+00  1.000000e+00
2-26:3-10:4   -13.993394 -2.947836e-01  1.000000e+00  1.000000e+00
2-5:1-7:6     -13.993394 -2.947836e-01  1.000000e+00  1.000000e+00
3-48:6-13:3   -13.993394 -2.947836e-01  1.000000e+00  1.000000e+00
3-72:5-12:4   -13.993394 -2.947836e-01  1.000000e+00  1.000000e+00
4-4:4-23:6    -13.993394 -2.947836e-01  1.000000e+00  1.000000e+00
4-61:1-1:6    -13.993394 -2.947836e-01  1.000000e+00  1.000000e+00
2-26:2-2:4    -14.098677  2.197896e-01  1.000000e+00  1.000000e+00
2-26:3-16:4   -14.098677  2.197896e-01  1.000000e+00  1.000000e+00
2-70:6-19:5   -14.078356 -1.248586e-01  1.000000e+00  1.000000e+00
3-33:6-6:5    -14.078356 -1.248586e-01  1.000000e+00  1.000000e+00
3-h:3-22:4    -14.078356 -1.248586e-01  1.000000e+00  1.000000e+00
4-4:3-3:3     -14.078356 -1.248586e-01  1.000000e+00  1.000000e+00
4-59:1-1:3    -14.098677  2.197896e-01  1.000000e+00  1.000000e+00
4-59:5-24:3   -14.078356 -1.248586e-01  1.000000e+00  1.000000e+00
1-2:7-27:3    -15.663319 -1.294784e+00  1.000000e+00  1.000000e+00
1-58:4-23:6   -15.663319 -1.294784e+00  1.000000e+00  1.000000e+00
1-69:3-10:2   -15.663319 -1.294784e+00  1.000000e+00  1.000000e+00
2-5:5-5:1     -15.663319 -1.294784e+00  1.000000e+00  1.000000e+00
2-70:4-17:3   -15.663319 -1.294784e+00  1.000000e+00  1.000000e+00
3-11:1-20:4   -15.663319 -1.294784e+00  1.000000e+00  1.000000e+00
3-15:3-10:1   -15.578356 -2.947836e-01  1.000000e+00  1.000000e+00
3-15:3-22:1   -15.663319 -1.294784e+00  1.000000e+00  1.000000e+00
3-21:2-15:1   -15.663319 -1.294784e+00  1.000000e+00  1.000000e+00
3-23:4-4:3    -15.578356 -2.947836e-01  1.000000e+00  1.000000e+00
3-30:1-20:4   -15.578356 -2.947836e-01  1.000000e+00  1.000000e+00
3-33:4-23:3   -15.578356 -2.947836e-01  1.000000e+00  1.000000e+00
3-43:4-17:4   -15.663319 -1.294784e+00  1.000000e+00  1.000000e+00
3-48:6-13:2   -15.578356 -2.947836e-01  1.000000e+00  1.000000e+00
3-49:3-9:5    -15.578356 -2.947836e-01  1.000000e+00  1.000000e+00
3-49:4-17:5   -15.578356 -2.947836e-01  1.000000e+00  1.000000e+00
3-64:5-5:5    -15.578356 -2.947836e-01  1.000000e+00  1.000000e+00
3-66:4-17:5   -15.578356 -2.947836e-01  1.000000e+00  1.000000e+00
3-66:5-12:5   -15.578356 -2.947836e-01  1.000000e+00  1.000000e+00
3-66:5-24:6   -15.663319 -1.294784e+00  1.000000e+00  1.000000e+00
3-72:4-17:4   -15.663319 -1.294784e+00  1.000000e+00  1.000000e+00
3-73:2-2:6    -15.578356 -2.947836e-01  1.000000e+00  1.000000e+00
3-73:3-16:4   -15.663319 -1.294784e+00  1.000000e+00  1.000000e+00
3-73:3-22:6   -15.578356 -2.947836e-01  1.000000e+00  1.000000e+00
3-74:4-17:1   -15.578356 -2.947836e-01  1.000000e+00  1.000000e+00
3-7:4-4:3     -15.663319 -1.294784e+00  1.000000e+00  1.000000e+00
3-9:2-15:3    -15.578356 -2.947836e-01  1.000000e+00  1.000000e+00
3-9:5-5:3     -15.663319 -1.294784e+00  1.000000e+00  1.000000e+00
3-h:3-9:6     -15.663319 -1.294784e+00  1.000000e+00  1.000000e+00
4-28:3-22:4   -15.663319 -1.294784e+00  1.000000e+00  1.000000e+00
4-30-2:3-10:1 -15.663319 -1.294784e+00  1.000000e+00  1.000000e+00
4-30-4:4-4:4  -15.663319 -1.294784e+00  1.000000e+00  1.000000e+00
4-30-4:5-12:6 -15.663319 -1.294784e+00  1.000000e+00  1.000000e+00
4-31:4-17:1   -15.663319 -1.294784e+00  1.000000e+00  1.000000e+00
4-34:4-17:1   -15.578356 -2.947836e-01  1.000000e+00  1.000000e+00
4-39:4-17:3   -15.578356 -2.947836e-01  1.000000e+00  1.000000e+00
4-39:5-12:1   -15.663319 -1.294784e+00  1.000000e+00  1.000000e+00
4-4:7-27:6    -15.578356 -2.947836e-01  1.000000e+00  1.000000e+00
4-59:1-7:1    -15.578356 -2.947836e-01  1.000000e+00  1.000000e+00
4-61:2-21:3   -15.578356 -2.947836e-01  1.000000e+00  1.000000e+00
4-61:3-9:3    -15.663319 -1.294784e+00  1.000000e+00  1.000000e+00
4-b:2-21:1    -15.663319 -1.294784e+00  1.000000e+00  1.000000e+00
4-b:3-22:3    -15.578356 -2.947836e-01  1.000000e+00  1.000000e+00
4-b:6-13:1    -15.578356 -2.947836e-01  1.000000e+00  1.000000e+00
5-51:3-3:2    -15.663319 -1.294784e+00  1.000000e+00  1.000000e+00
1-3:3-10:3    -13.848640 -5.276997e-03  1.000000e+00  1.000000e+00
2-70:2-8:6    -13.841390 -2.947836e-01  1.000000e+00  1.000000e+00
3-11:1-26:5   -13.848640 -5.276997e-03  1.000000e+00  1.000000e+00
3-15:3-9:6    -13.841390 -2.947836e-01  1.000000e+00  1.000000e+00
3-21:1-7:6    -13.848640 -5.276997e-03  1.000000e+00  1.000000e+00
3-33:1-26:6   -13.848640 -5.276997e-03  1.000000e+00  1.000000e+00
3-9:3-22:3    -13.848640 -5.276997e-03  1.000000e+00  1.000000e+00
4-31:2-15:6   -13.848640 -5.276997e-03  1.000000e+00  1.000000e+00
4-34:3-16:3   -13.841390 -2.947836e-01  1.000000e+00  1.000000e+00
4-4:2-8:6     -13.848640 -5.276997e-03  1.000000e+00  1.000000e+00
4-59:3-16:2   -13.848640 -5.276997e-03  1.000000e+00  1.000000e+00
1-18:7-27:6   -15.370837  1.202539e-01  1.000000e+00  1.000000e+00
1-69:6-6:1    -15.370837  1.202539e-01  1.000000e+00  1.000000e+00
3-30:6-6:3    -15.370837  1.202539e-01  1.000000e+00  1.000000e+00
3-33:2-21:5   -15.370837  1.202539e-01  1.000000e+00  1.000000e+00
3-33:2-8:3    -15.370837  1.202539e-01  1.000000e+00  1.000000e+00
3-66:1-26:3   -15.370837  1.202539e-01  1.000000e+00  1.000000e+00
3-66:6-13:3   -15.370837  1.202539e-01  1.000000e+00  1.000000e+00
3-73:6-13:5   -15.370837  1.202539e-01  1.000000e+00  1.000000e+00
3-9:5-24:5    -15.370837  1.202539e-01  1.000000e+00  1.000000e+00
4-34:4-17:3   -15.370837  1.202539e-01  1.000000e+00  1.000000e+00
4-39:2-21:2   -15.370837  1.202539e-01  1.000000e+00  1.000000e+00
4-4:1-14:6    -15.370837  1.202539e-01  1.000000e+00  1.000000e+00
4-61:5-24:3   -15.370837  1.202539e-01  1.000000e+00  1.000000e+00
3-49:2-8:4    -13.048909  1.202539e-01  1.000000e+00  1.000000e+00
4-4:6-19:6    -13.048909  1.202539e-01  1.000000e+00  1.000000e+00
1-18:1-14:1   -16.163319 -2.947836e-01  1.000000e+00  1.000000e+00
1-18:1-20:6   -16.163319 -2.947836e-01  1.000000e+00  1.000000e+00
1-18:1-26:2   -16.163319 -2.947836e-01  1.000000e+00  1.000000e+00
1-24:3-3:1    -16.163319 -2.947836e-01  1.000000e+00  1.000000e+00
1-46:1-20:5   -16.163319 -2.947836e-01  1.000000e+00  1.000000e+00
1-58:1-1:6    -16.163319 -2.947836e-01  1.000000e+00  1.000000e+00
1-69:2-15:2   -16.370837 -1.879746e+00  1.000000e+00  1.000000e+00
1-69:5-12:1   -16.370837 -1.879746e+00  1.000000e+00  1.000000e+00
1-69:6-19:2   -16.370837 -1.879746e+00  1.000000e+00  1.000000e+00
1-8:2-2:1     -16.370837 -1.879746e+00  1.000000e+00  1.000000e+00
1-8:6-6:3     -16.163319 -2.947836e-01  1.000000e+00  1.000000e+00
1-NL1:6-13:4  -16.370837 -1.879746e+00  1.000000e+00  1.000000e+00
2-26:1-14:5   -16.370837 -1.879746e+00  1.000000e+00  1.000000e+00
2-26:3-9:5    -16.370837 -1.879746e+00  1.000000e+00  1.000000e+00
2-26:5-12:6   -16.370837 -1.879746e+00  1.000000e+00  1.000000e+00
2-26:5-5:6    -16.163319 -2.947836e-01  1.000000e+00  1.000000e+00
2-26:6-25:4   -16.163319 -2.947836e-01  1.000000e+00  1.000000e+00
2-5:6-13:2    -16.370837 -1.879746e+00  1.000000e+00  1.000000e+00
2-70:1-20:6   -16.370837 -1.879746e+00  1.000000e+00  1.000000e+00
2-70:2-15:1   -16.163319 -2.947836e-01  1.000000e+00  1.000000e+00
2-70:3-22:1   -16.163319 -2.947836e-01  1.000000e+00  1.000000e+00
2-70:6-13:3   -16.370837 -1.879746e+00  1.000000e+00  1.000000e+00
3-11:1-1:5    -16.163319 -2.947836e-01  1.000000e+00  1.000000e+00
3-11:3-16:1   -16.163319 -2.947836e-01  1.000000e+00  1.000000e+00
3-11:5-5:1    -16.163319 -2.947836e-01  1.000000e+00  1.000000e+00
3-13:4-23:3   -16.370837 -1.879746e+00  1.000000e+00  1.000000e+00
3-15:1-20:4   -16.370837 -1.879746e+00  1.000000e+00  1.000000e+00
3-15:1-20:5   -16.370837 -1.879746e+00  1.000000e+00  1.000000e+00
3-20:2-15:3   -16.370837 -1.879746e+00  1.000000e+00  1.000000e+00
3-20:3-3:6    -16.370837 -1.879746e+00  1.000000e+00  1.000000e+00
3-20:5-12:5   -16.370837 -1.879746e+00  1.000000e+00  1.000000e+00
3-20:6-13:1   -16.370837 -1.879746e+00  1.000000e+00  1.000000e+00
3-21:7-27:2   -16.163319 -2.947836e-01  1.000000e+00  1.000000e+00
3-23:3-22:2   -16.370837 -1.879746e+00  1.000000e+00  1.000000e+00
3-30:1-26:1   -16.163319 -2.947836e-01  1.000000e+00  1.000000e+00
3-30:1-7:3    -16.163319 -2.947836e-01  1.000000e+00  1.000000e+00
3-30:2-8:1    -16.163319 -2.947836e-01  1.000000e+00  1.000000e+00
3-33:2-8:1    -16.370837 -1.879746e+00  1.000000e+00  1.000000e+00
3-33:3-10:1   -16.370837 -1.879746e+00  1.000000e+00  1.000000e+00
3-33:3-10:2   -16.370837 -1.879746e+00  1.000000e+00  1.000000e+00
3-48:1-20:5   -16.370837 -1.879746e+00  1.000000e+00  1.000000e+00
3-48:2-21:1   -16.370837 -1.879746e+00  1.000000e+00  1.000000e+00
3-48:3-3:2    -16.370837 -1.879746e+00  1.000000e+00  1.000000e+00
3-48:7-27:6   -16.163319 -2.947836e-01  1.000000e+00  1.000000e+00
3-49:1-14:6   -16.163319 -2.947836e-01  1.000000e+00  1.000000e+00
3-53:1-14:6   -16.370837 -1.879746e+00  1.000000e+00  1.000000e+00
3-53:3-16:1   -16.370837 -1.879746e+00  1.000000e+00  1.000000e+00
3-53:6-25:6   -16.370837 -1.879746e+00  1.000000e+00  1.000000e+00
3-64:1-1:6    -16.370837 -1.879746e+00  1.000000e+00  1.000000e+00
3-66:7-27:4   -16.370837 -1.879746e+00  1.000000e+00  1.000000e+00
3-72:1-14:4   -16.163319 -2.947836e-01  1.000000e+00  1.000000e+00
3-72:5-12:5   -16.163319 -2.947836e-01  1.000000e+00  1.000000e+00
3-72:5-5:3    -16.163319 -2.947836e-01  1.000000e+00  1.000000e+00
3-73:2-15:5   -16.370837 -1.879746e+00  1.000000e+00  1.000000e+00
3-74:5-12:1   -16.370837 -1.879746e+00  1.000000e+00  1.000000e+00
3-7:4-17:1    -16.163319 -2.947836e-01  1.000000e+00  1.000000e+00
3-h:2-21:4    -16.163319 -2.947836e-01  1.000000e+00  1.000000e+00
3-h:2-2:6     -16.163319 -2.947836e-01  1.000000e+00  1.000000e+00
3-h:5-24:6    -16.163319 -2.947836e-01  1.000000e+00  1.000000e+00
4-30-2:5-12:1 -16.163319 -2.947836e-01  1.000000e+00  1.000000e+00
4-30-4:2-15:3 -16.163319 -2.947836e-01  1.000000e+00  1.000000e+00
4-30-4:2-15:6 -16.370837 -1.879746e+00  1.000000e+00  1.000000e+00
4-31:3-3:3    -16.370837 -1.879746e+00  1.000000e+00  1.000000e+00
4-34:2-21:2   -16.370837 -1.879746e+00  1.000000e+00  1.000000e+00
4-34:3-16:1   -16.163319 -2.947836e-01  1.000000e+00  1.000000e+00
4-39:1-1:3    -16.370837 -1.879746e+00  1.000000e+00  1.000000e+00
4-4:5-5:3     -16.370837 -1.879746e+00  1.000000e+00  1.000000e+00
4-59:1-1:1    -16.163319 -2.947836e-01  1.000000e+00  1.000000e+00
4-61:1-1:3    -16.370837 -1.879746e+00  1.000000e+00  1.000000e+00
4-61:4-23:1   -16.370837 -1.879746e+00  1.000000e+00  1.000000e+00
5-a:2-2:1     -16.163319 -2.947836e-01  1.000000e+00  1.000000e+00
1-18:3-22:2   -17.163319 -2.947836e-01  1.000000e+00  1.000000e+00
1-18:7-27:3   -17.163319 -2.947836e-01  1.000000e+00  1.000000e+00
1-24:6-19:1   -17.163319 -2.947836e-01  1.000000e+00  1.000000e+00
1-3:1-1:3     -17.163319 -2.947836e-01  1.000000e+00  1.000000e+00
1-46:1-26:1   -17.163319 -2.947836e-01  1.000000e+00  1.000000e+00
1-46:2-21:1   -17.163319 -2.947836e-01  1.000000e+00  1.000000e+00
1-46:6-6:1    -17.163319 -2.947836e-01  1.000000e+00  1.000000e+00
1-46:7-27:5   -17.163319 -2.947836e-01  1.000000e+00  1.000000e+00
1-58:1-26:5   -17.163319 -2.947836e-01  1.000000e+00  1.000000e+00
1-8:3-22:2    -17.163319 -2.947836e-01  1.000000e+00  1.000000e+00
1-8:5-12:3    -17.163319 -2.947836e-01  1.000000e+00  1.000000e+00
1-8:5-24:1    -17.163319 -2.947836e-01  1.000000e+00  1.000000e+00
1-8:6-25:6    -17.163319 -2.947836e-01  1.000000e+00  1.000000e+00
2-26:1-26:3   -17.163319 -2.947836e-01  1.000000e+00  1.000000e+00
2-26:2-21:6   -17.163319 -2.947836e-01  1.000000e+00  1.000000e+00
2-26:4-23:6   -17.163319 -2.947836e-01  1.000000e+00  1.000000e+00
2-26:5-12:5   -17.163319 -2.947836e-01  1.000000e+00  1.000000e+00
2-5:1-20:6    -17.163319 -2.947836e-01  1.000000e+00  1.000000e+00
2-5:2-21:2    -17.163319 -2.947836e-01  1.000000e+00  1.000000e+00
2-5:4-17:2    -17.163319 -2.947836e-01  1.000000e+00  1.000000e+00
2-70:2-21:2   -17.163319 -2.947836e-01  1.000000e+00  1.000000e+00
2-70:5-5:1    -17.163319 -2.947836e-01  1.000000e+00  1.000000e+00
3-11:6-25:1   -17.163319 -2.947836e-01  1.000000e+00  1.000000e+00
3-11:6-25:2   -17.163319 -2.947836e-01  1.000000e+00  1.000000e+00
3-13:1-14:4   -17.163319 -2.947836e-01  1.000000e+00  1.000000e+00
3-13:4-4:5    -17.163319 -2.947836e-01  1.000000e+00  1.000000e+00
3-15:7-27:5   -17.163319 -2.947836e-01  1.000000e+00  1.000000e+00
3-20:4-4:6    -17.163319 -2.947836e-01  1.000000e+00  1.000000e+00
3-21:3-10:2   -17.163319 -2.947836e-01  1.000000e+00  1.000000e+00
3-21:3-22:2   -17.163319 -2.947836e-01  1.000000e+00  1.000000e+00
3-21:4-17:2   -17.163319 -2.947836e-01  1.000000e+00  1.000000e+00
3-21:5-5:1    -17.163319 -2.947836e-01  1.000000e+00  1.000000e+00
3-21:6-13:2   -17.163319 -2.947836e-01  1.000000e+00  1.000000e+00
3-23:3-10:2   -17.163319 -2.947836e-01  1.000000e+00  1.000000e+00
3-23:6-25:1   -17.163319 -2.947836e-01  1.000000e+00  1.000000e+00
3-30:1-20:5   -17.163319 -2.947836e-01  1.000000e+00  1.000000e+00
3-30:3-9:2    -17.163319 -2.947836e-01  1.000000e+00  1.000000e+00
3-30:4-23:1   -17.163319 -2.947836e-01  1.000000e+00  1.000000e+00
3-33:1-14:3   -17.163319 -2.947836e-01  1.000000e+00  1.000000e+00
3-33:1-20:4   -17.163319 -2.947836e-01  1.000000e+00  1.000000e+00
3-33:3-22:2   -17.163319 -2.947836e-01  1.000000e+00  1.000000e+00
3-33:4-17:1   -17.163319 -2.947836e-01  1.000000e+00  1.000000e+00
3-43:4-4:5    -17.163319 -2.947836e-01  1.000000e+00  1.000000e+00
3-43:6-19:1   -17.163319 -2.947836e-01  1.000000e+00  1.000000e+00
3-48:6-25:1   -17.163319 -2.947836e-01  1.000000e+00  1.000000e+00
3-49:2-21:1   -17.163319 -2.947836e-01  1.000000e+00  1.000000e+00
3-49:2-8:5    -17.163319 -2.947836e-01  1.000000e+00  1.000000e+00
3-49:5-5:3    -17.163319 -2.947836e-01  1.000000e+00  1.000000e+00
3-53:1-26:3   -17.163319 -2.947836e-01  1.000000e+00  1.000000e+00
3-53:2-8:1    -17.163319 -2.947836e-01  1.000000e+00  1.000000e+00
3-53:3-9:2    -17.163319 -2.947836e-01  1.000000e+00  1.000000e+00
3-53:4-17:1   -17.163319 -2.947836e-01  1.000000e+00  1.000000e+00
3-53:7-27:6   -17.163319 -2.947836e-01  1.000000e+00  1.000000e+00
3-64:1-14:6   -17.163319 -2.947836e-01  1.000000e+00  1.000000e+00
3-64:2-2:3    -17.163319 -2.947836e-01  1.000000e+00  1.000000e+00
3-64:6-6:1    -17.163319 -2.947836e-01  1.000000e+00  1.000000e+00
3-66:1-26:5   -17.163319 -2.947836e-01  1.000000e+00  1.000000e+00
3-66:4-4:5    -17.163319 -2.947836e-01  1.000000e+00  1.000000e+00
3-71:2-2:6    -17.163319 -2.947836e-01  1.000000e+00  1.000000e+00
3-71:3-16:4   -17.163319 -2.947836e-01  1.000000e+00  1.000000e+00
3-72:1-26:3   -17.163319 -2.947836e-01  1.000000e+00  1.000000e+00
3-72:5-24:6   -17.163319 -2.947836e-01  1.000000e+00  1.000000e+00
3-72:6-25:4   -17.163319 -2.947836e-01  1.000000e+00  1.000000e+00
3-72:6-6:5    -17.163319 -2.947836e-01  1.000000e+00  1.000000e+00
3-73:2-21:6   -17.163319 -2.947836e-01  1.000000e+00  1.000000e+00
3-73:2-8:5    -17.163319 -2.947836e-01  1.000000e+00  1.000000e+00
3-73:3-9:5    -17.163319 -2.947836e-01  1.000000e+00  1.000000e+00
3-73:5-5:6    -17.163319 -2.947836e-01  1.000000e+00  1.000000e+00
3-73:6-6:5    -17.163319 -2.947836e-01  1.000000e+00  1.000000e+00
3-74:1-14:1   -17.163319 -2.947836e-01  1.000000e+00  1.000000e+00
3-74:3-3:1    -17.163319 -2.947836e-01  1.000000e+00  1.000000e+00
3-74:6-25:3   -17.163319 -2.947836e-01  1.000000e+00  1.000000e+00
3-74:6-6:1    -17.163319 -2.947836e-01  1.000000e+00  1.000000e+00
3-7:1-14:3    -17.163319 -2.947836e-01  1.000000e+00  1.000000e+00
3-7:6-25:3    -17.163319 -2.947836e-01  1.000000e+00  1.000000e+00
3-9:1-7:3     -17.163319 -2.947836e-01  1.000000e+00  1.000000e+00
3-9:2-15:1    -17.163319 -2.947836e-01  1.000000e+00  1.000000e+00
3-9:2-8:5     -17.163319 -2.947836e-01  1.000000e+00  1.000000e+00
3-9:5-5:5     -17.163319 -2.947836e-01  1.000000e+00  1.000000e+00
3-9:7-27:4    -17.163319 -2.947836e-01  1.000000e+00  1.000000e+00
3-h:2-8:3     -17.163319 -2.947836e-01  1.000000e+00  1.000000e+00
3-h:2-8:4     -17.163319 -2.947836e-01  1.000000e+00  1.000000e+00
3-h:3-10:5    -17.163319 -2.947836e-01  1.000000e+00  1.000000e+00
3-h:5-12:5    -17.163319 -2.947836e-01  1.000000e+00  1.000000e+00
3-h:6-19:6    -17.163319 -2.947836e-01  1.000000e+00  1.000000e+00
4-28:2-8:6    -17.163319 -2.947836e-01  1.000000e+00  1.000000e+00
4-28:3-10:4   -17.163319 -2.947836e-01  1.000000e+00  1.000000e+00
4-28:6-6:4    -17.163319 -2.947836e-01  1.000000e+00  1.000000e+00
4-30-2:3-9:2  -17.163319 -2.947836e-01  1.000000e+00  1.000000e+00
4-30-2:5-5:1  -17.163319 -2.947836e-01  1.000000e+00  1.000000e+00
4-30-2:6-13:3 -17.163319 -2.947836e-01  1.000000e+00  1.000000e+00
4-30-4:1-14:5 -17.163319 -2.947836e-01  1.000000e+00  1.000000e+00
4-30-4:1-26:2 -17.163319 -2.947836e-01  1.000000e+00  1.000000e+00
4-30-4:1-26:6 -17.163319 -2.947836e-01  1.000000e+00  1.000000e+00
4-30-4:3-10:1 -17.163319 -2.947836e-01  1.000000e+00  1.000000e+00
4-30-4:3-3:3  -17.163319 -2.947836e-01  1.000000e+00  1.000000e+00
4-30-4:4-4:6  -17.163319 -2.947836e-01  1.000000e+00  1.000000e+00
4-30-4:7-27:4 -17.163319 -2.947836e-01  1.000000e+00  1.000000e+00
4-31:1-1:1    -17.163319 -2.947836e-01  1.000000e+00  1.000000e+00
4-31:2-2:1    -17.163319 -2.947836e-01  1.000000e+00  1.000000e+00
4-31:2-8:3    -17.163319 -2.947836e-01  1.000000e+00  1.000000e+00
4-31:5-12:3   -17.163319 -2.947836e-01  1.000000e+00  1.000000e+00
4-34:5-12:1   -17.163319 -2.947836e-01  1.000000e+00  1.000000e+00
4-34:5-24:3   -17.163319 -2.947836e-01  1.000000e+00  1.000000e+00
4-34:6-13:2   -17.163319 -2.947836e-01  1.000000e+00  1.000000e+00
4-39:1-1:2    -17.163319 -2.947836e-01  1.000000e+00  1.000000e+00
4-39:1-26:2   -17.163319 -2.947836e-01  1.000000e+00  1.000000e+00
4-39:1-7:2    -17.163319 -2.947836e-01  1.000000e+00  1.000000e+00
4-39:2-8:2    -17.163319 -2.947836e-01  1.000000e+00  1.000000e+00
4-4:3-16:1    -17.163319 -2.947836e-01  1.000000e+00  1.000000e+00
4-59:2-21:2   -17.163319 -2.947836e-01  1.000000e+00  1.000000e+00
4-59:3-9:2    -17.163319 -2.947836e-01  1.000000e+00  1.000000e+00
4-61:1-26:3   -17.163319 -2.947836e-01  1.000000e+00  1.000000e+00
4-61:3-10:2   -17.163319 -2.947836e-01  1.000000e+00  1.000000e+00
4-61:5-5:1    -17.163319 -2.947836e-01  1.000000e+00  1.000000e+00
4-b:1-20:4    -17.163319 -2.947836e-01  1.000000e+00  1.000000e+00
5-51:1-26:1   -17.163319 -2.947836e-01  1.000000e+00  1.000000e+00
5-51:2-2:1    -17.163319 -2.947836e-01  1.000000e+00  1.000000e+00
5-a:1-26:1    -17.163319 -2.947836e-01  1.000000e+00  1.000000e+00
6-1:3-22:1    -17.163319 -2.947836e-01  1.000000e+00  1.000000e+00
6-1:3-22:2    -17.163319 -2.947836e-01  1.000000e+00  1.000000e+00
6-1:3-9:3     -17.163319 -2.947836e-01  1.000000e+00  1.000000e+00
6-1:5-12:1    -17.163319 -2.947836e-01  1.000000e+00  1.000000e+00
1-18:6-25:3   -33.015991 -3.400013e+01  1.000000e+00  1.000000e+00
1-24:3-10:2   -33.015991 -3.400013e+01  1.000000e+00  1.000000e+00
1-3:7-27:5    -33.015991 -3.400013e+01  1.000000e+00  1.000000e+00
1-45:1-26:5   -33.015991 -3.400013e+01  1.000000e+00  1.000000e+00
1-45:5-24:6   -33.015991 -3.400013e+01  1.000000e+00  1.000000e+00
1-58:4-23:5   -33.015991 -3.400013e+01  1.000000e+00  1.000000e+00
1-58:6-19:3   -33.015991 -3.400013e+01  1.000000e+00  1.000000e+00
1-69:1-20:6   -33.015991 -3.400013e+01  1.000000e+00  1.000000e+00
1-69:5-24:1   -33.015991 -3.400013e+01  1.000000e+00  1.000000e+00
1-NL1:2-2:6   -33.015991 -3.400013e+01  1.000000e+00  1.000000e+00
2-26:1-14:3   -33.015991 -3.400013e+01  1.000000e+00  1.000000e+00
2-26:1-26:5   -33.015991 -3.400013e+01  1.000000e+00  1.000000e+00
2-70:1-26:1   -33.015991 -3.400013e+01  1.000000e+00  1.000000e+00
3-11:2-2:2    -33.015991 -3.400013e+01  1.000000e+00  1.000000e+00
3-11:4-4:1    -33.015991 -3.400013e+01  1.000000e+00  1.000000e+00
3-13:1-1:5    -33.015991 -3.400013e+01  1.000000e+00  1.000000e+00
3-13:6-13:5   -33.015991 -3.400013e+01  1.000000e+00  1.000000e+00
3-13:6-6:5    -33.015991 -3.400013e+01  1.000000e+00  1.000000e+00
3-15:1-1:2    -33.015991 -3.400013e+01  1.000000e+00  1.000000e+00
3-15:5-5:1    -33.015991 -3.400013e+01  1.000000e+00  1.000000e+00
3-15:6-13:3   -33.015991 -3.400013e+01  1.000000e+00  1.000000e+00
3-15:6-25:1   -33.015991 -3.400013e+01  1.000000e+00  1.000000e+00
3-20:2-21:5   -33.015991 -3.400013e+01  1.000000e+00  1.000000e+00
3-20:3-22:3   -33.015991 -3.400013e+01  1.000000e+00  1.000000e+00
3-20:3-9:5    -33.015991 -3.400013e+01  1.000000e+00  1.000000e+00
3-20:5-5:6    -33.015991 -3.400013e+01  1.000000e+00  1.000000e+00
3-20:6-13:3   -33.015991 -3.400013e+01  1.000000e+00  1.000000e+00
3-20:6-19:3   -33.015991 -3.400013e+01  1.000000e+00  1.000000e+00
3-20:6-25:1   -33.015991 -3.400013e+01  1.000000e+00  1.000000e+00
3-21:1-14:1   -33.015991 -3.400013e+01  1.000000e+00  1.000000e+00
3-21:1-20:6   -33.015991 -3.400013e+01  1.000000e+00  1.000000e+00
3-21:2-21:2   -33.015991 -3.400013e+01  1.000000e+00  1.000000e+00
3-23:5-12:2   -33.015991 -3.400013e+01  1.000000e+00  1.000000e+00
3-23:6-19:2   -33.015991 -3.400013e+01  1.000000e+00  1.000000e+00
3-30-3:1-1:3  -33.015991 -3.400013e+01  1.000000e+00  1.000000e+00
3-30-3:1-20:4 -33.015991 -3.400013e+01  1.000000e+00  1.000000e+00
3-30-3:2-15:5 -33.015991 -3.400013e+01  1.000000e+00  1.000000e+00
3-30-3:3-3:1  -33.015991 -3.400013e+01  1.000000e+00  1.000000e+00
3-30-3:3-3:3  -33.015991 -3.400013e+01  1.000000e+00  1.000000e+00
3-30-3:4-17:5 -33.015991 -3.400013e+01  1.000000e+00  1.000000e+00
3-30-3:4-4:5  -33.015991 -3.400013e+01  1.000000e+00  1.000000e+00
3-30-3:4-4:6  -33.015991 -3.400013e+01  1.000000e+00  1.000000e+00
3-30-3:5-12:3 -33.015991 -3.400013e+01  1.000000e+00  1.000000e+00
3-30-3:5-24:5 -33.015991 -3.400013e+01  1.000000e+00  1.000000e+00
3-30-3:6-13:1 -33.015991 -3.400013e+01  1.000000e+00  1.000000e+00
3-30-3:6-25:6 -33.015991 -3.400013e+01  1.000000e+00  1.000000e+00
3-43:1-20:4   -33.015991 -3.400013e+01  1.000000e+00  1.000000e+00
3-43:1-7:5    -33.015991 -3.400013e+01  1.000000e+00  1.000000e+00
3-43:2-8:5    -33.015991 -3.400013e+01  1.000000e+00  1.000000e+00
3-43:3-16:3   -33.015991 -3.400013e+01  1.000000e+00  1.000000e+00
3-43:5-12:5   -33.015991 -3.400013e+01  1.000000e+00  1.000000e+00
3-43:6-13:1   -33.015991 -3.400013e+01  1.000000e+00  1.000000e+00
3-43:6-25:6   -33.015991 -3.400013e+01  1.000000e+00  1.000000e+00
3-43:6-6:5    -33.015991 -3.400013e+01  1.000000e+00  1.000000e+00
3-48:3-22:2   -33.015991 -3.400013e+01  1.000000e+00  1.000000e+00
3-48:4-4:1    -33.015991 -3.400013e+01  1.000000e+00  1.000000e+00
3-49:6-13:1   -33.015991 -3.400013e+01  1.000000e+00  1.000000e+00
3-64:1-14:5   -33.015991 -3.400013e+01  1.000000e+00  1.000000e+00
3-64:3-16:5   -33.015991 -3.400013e+01  1.000000e+00  1.000000e+00
3-64:4-17:2   -33.015991 -3.400013e+01  1.000000e+00  1.000000e+00
3-64:4-23:1   -33.015991 -3.400013e+01  1.000000e+00  1.000000e+00
3-64:6-25:3   -33.015991 -3.400013e+01  1.000000e+00  1.000000e+00
3-66:2-21:1   -33.015991 -3.400013e+01  1.000000e+00  1.000000e+00
3-66:3-10:1   -33.015991 -3.400013e+01  1.000000e+00  1.000000e+00
3-66:4-23:1   -33.015991 -3.400013e+01  1.000000e+00  1.000000e+00
3-71:5-12:4   -33.015991 -3.400013e+01  1.000000e+00  1.000000e+00
3-72:1-26:1   -33.015991 -3.400013e+01  1.000000e+00  1.000000e+00
3-72:1-7:6    -33.015991 -3.400013e+01  1.000000e+00  1.000000e+00
3-72:2-21:6   -33.015991 -3.400013e+01  1.000000e+00  1.000000e+00
3-72:7-27:5   -33.015991 -3.400013e+01  1.000000e+00  1.000000e+00
3-73:1-14:5   -33.015991 -3.400013e+01  1.000000e+00  1.000000e+00
3-73:1-7:1    -33.015991 -3.400013e+01  1.000000e+00  1.000000e+00
3-73:5-12:6   -33.015991 -3.400013e+01  1.000000e+00  1.000000e+00
3-73:6-25:5   -33.015991 -3.400013e+01  1.000000e+00  1.000000e+00
3-73:7-27:1   -33.015991 -3.400013e+01  1.000000e+00  1.000000e+00
3-74:1-20:6   -33.015991 -3.400013e+01  1.000000e+00  1.000000e+00
3-74:2-8:1    -33.015991 -3.400013e+01  1.000000e+00  1.000000e+00
3-74:3-16:1   -33.015991 -3.400013e+01  1.000000e+00  1.000000e+00
3-74:5-12:2   -33.015991 -3.400013e+01  1.000000e+00  1.000000e+00
3-74:5-24:2   -33.015991 -3.400013e+01  1.000000e+00  1.000000e+00
3-74:5-24:3   -33.015991 -3.400013e+01  1.000000e+00  1.000000e+00
3-7:1-1:1     -33.015991 -3.400013e+01  1.000000e+00  1.000000e+00
3-7:1-20:5    -33.015991 -3.400013e+01  1.000000e+00  1.000000e+00
3-7:6-25:1    -33.015991 -3.400013e+01  1.000000e+00  1.000000e+00
3-7:6-25:5    -33.015991 -3.400013e+01  1.000000e+00  1.000000e+00
3-9:1-26:1    -33.015991 -3.400013e+01  1.000000e+00  1.000000e+00
3-9:2-8:1     -33.015991 -3.400013e+01  1.000000e+00  1.000000e+00
3-9:4-17:2    -33.015991 -3.400013e+01  1.000000e+00  1.000000e+00
3-h:1-1:6     -33.015991 -3.400013e+01  1.000000e+00  1.000000e+00
3-h:2-8:5     -33.015991 -3.400013e+01  1.000000e+00  1.000000e+00
3-h:3-22:5    -33.015991 -3.400013e+01  1.000000e+00  1.000000e+00
3-h:4-23:5    -33.015991 -3.400013e+01  1.000000e+00  1.000000e+00
3-h:4-4:4     -33.015991 -3.400013e+01  1.000000e+00  1.000000e+00
3-h:6-13:5    -33.015991 -3.400013e+01  1.000000e+00  1.000000e+00
4-28:2-15:3   -33.015991 -3.400013e+01  1.000000e+00  1.000000e+00
4-28:3-10:5   -33.015991 -3.400013e+01  1.000000e+00  1.000000e+00
4-28:5-24:5   -33.015991 -3.400013e+01  1.000000e+00  1.000000e+00
4-30-4:1-14:6 -33.015991 -3.400013e+01  1.000000e+00  1.000000e+00
4-30-4:2-2:2  -33.015991 -3.400013e+01  1.000000e+00  1.000000e+00
4-30-4:3-22:1 -33.015991 -3.400013e+01  1.000000e+00  1.000000e+00
4-30-4:3-3:1  -33.015991 -3.400013e+01  1.000000e+00  1.000000e+00
4-30-4:6-6:2  -33.015991 -3.400013e+01  1.000000e+00  1.000000e+00
4-31:5-24:1   -33.015991 -3.400013e+01  1.000000e+00  1.000000e+00
4-31:5-24:3   -33.015991 -3.400013e+01  1.000000e+00  1.000000e+00
4-31:5-5:1    -33.015991 -3.400013e+01  1.000000e+00  1.000000e+00
4-34:2-8:2    -33.015991 -3.400013e+01  1.000000e+00  1.000000e+00
4-39:1-14:1   -33.015991 -3.400013e+01  1.000000e+00  1.000000e+00
4-39:1-20:3   -33.015991 -3.400013e+01  1.000000e+00  1.000000e+00
4-4:1-1:1     -33.015991 -3.400013e+01  1.000000e+00  1.000000e+00
4-4:4-23:1    -33.015991 -3.400013e+01  1.000000e+00  1.000000e+00
4-4:6-25:6    -33.015991 -3.400013e+01  1.000000e+00  1.000000e+00
4-55:2-8:4    -33.015991 -3.400013e+01  1.000000e+00  1.000000e+00
4-55:5-12:4   -33.015991 -3.400013e+01  1.000000e+00  1.000000e+00
4-55:5-12:5   -33.015991 -3.400013e+01  1.000000e+00  1.000000e+00
4-61:1-20:3   -33.015991 -3.400013e+01  1.000000e+00  1.000000e+00
4-61:3-9:1    -33.015991 -3.400013e+01  1.000000e+00  1.000000e+00
4-b:6-25:6    -33.015991 -3.400013e+01  1.000000e+00  1.000000e+00
5-a:1-14:5    -33.015991 -3.400013e+01  1.000000e+00  1.000000e+00
6-1:5-24:1    -33.015991 -3.400013e+01  1.000000e+00  1.000000e+00
7-4-1:1-7:1   -33.015991 -3.400013e+01  1.000000e+00  1.000000e+00
7-4-1:2-15:1  -33.015991 -3.400013e+01  1.000000e+00  1.000000e+00
7-4-1:3-10:3  -33.015991 -3.400013e+01  1.000000e+00  1.000000e+00
7-4-1:3-16:1  -33.015991 -3.400013e+01  1.000000e+00  1.000000e+00
7-4-1:4-4:6   -33.015991 -3.400013e+01  1.000000e+00  1.000000e+00
7-4-1:5-5:3   -33.015991 -3.400013e+01  1.000000e+00  1.000000e+00
1-18:1-20:1   -50.016054  0.000000e+00  1.000000e+00  1.000000e+00
1-18:1-20:3   -33.515991 -3.300013e+01  1.000000e+00  1.000000e+00
1-18:1-7:1    -50.016054  0.000000e+00  1.000000e+00  1.000000e+00
1-18:2-15:2   -50.016054  0.000000e+00  1.000000e+00  1.000000e+00
1-18:3-3:2    -50.016054  0.000000e+00  1.000000e+00  1.000000e+00
1-18:4-11:1   -50.016054  0.000000e+00  1.000000e+00  1.000000e+00
1-18:4-11:3   -50.016054  0.000000e+00  1.000000e+00  1.000000e+00
1-18:4-11:4   -50.016054  0.000000e+00  1.000000e+00  1.000000e+00
1-18:4-11:5   -50.016054  0.000000e+00  1.000000e+00  1.000000e+00
1-18:4-11:6   -50.016054  0.000000e+00  1.000000e+00  1.000000e+00
1-18:4-17:2   -50.016054  0.000000e+00  1.000000e+00  1.000000e+00
1-18:4-4:1    -50.016054  0.000000e+00  1.000000e+00  1.000000e+00
1-18:4-4:2    -50.016054  0.000000e+00  1.000000e+00  1.000000e+00
1-18:5-12:2   -50.016054  0.000000e+00  1.000000e+00  1.000000e+00
1-18:5-18:1   -50.016054  0.000000e+00  1.000000e+00  1.000000e+00
1-18:5-18:3   -50.016054  0.000000e+00  1.000000e+00  1.000000e+00
1-18:5-18:4   -50.016054  0.000000e+00  1.000000e+00  1.000000e+00
1-18:5-18:5   -50.016054  0.000000e+00  1.000000e+00  1.000000e+00
1-18:5-18:6   -50.016054  0.000000e+00  1.000000e+00  1.000000e+00
1-18:6-13:2   -33.515991 -3.300013e+01  1.000000e+00  1.000000e+00
1-18:6-19:2   -50.016054  0.000000e+00  1.000000e+00  1.000000e+00
1-18:6-25:2   -50.016054  0.000000e+00  1.000000e+00  1.000000e+00
1-18:7-27:1   -50.016054  0.000000e+00  1.000000e+00  1.000000e+00
1-24:1-14:1   -50.016054  0.000000e+00  1.000000e+00  1.000000e+00
1-24:1-14:2   -50.016054  0.000000e+00  1.000000e+00  1.000000e+00
1-24:1-1:1    -50.016054  0.000000e+00  1.000000e+00  1.000000e+00
1-24:1-20:5   -50.016054  0.000000e+00  1.000000e+00  1.000000e+00
1-24:1-7:1    -50.016054  0.000000e+00  1.000000e+00  1.000000e+00
1-24:3-16:2   -50.016054  0.000000e+00  1.000000e+00  1.000000e+00
1-24:3-22:2   -50.016054  0.000000e+00  1.000000e+00  1.000000e+00
1-24:4-11:4   -50.016054  0.000000e+00  1.000000e+00  1.000000e+00
1-24:4-11:5   -50.016054  0.000000e+00  1.000000e+00  1.000000e+00
1-24:4-23:1   -50.016054  0.000000e+00  1.000000e+00  1.000000e+00
1-24:4-4:3    -50.016054  0.000000e+00  1.000000e+00  1.000000e+00
1-24:5-12:1   -50.016054  0.000000e+00  1.000000e+00  1.000000e+00
1-24:5-12:2   -50.016054  0.000000e+00  1.000000e+00  1.000000e+00
1-24:5-18:1   -50.016054  0.000000e+00  1.000000e+00  1.000000e+00
1-24:5-18:3   -50.016054  0.000000e+00  1.000000e+00  1.000000e+00
1-24:5-18:4   -50.016054  0.000000e+00  1.000000e+00  1.000000e+00
1-24:5-18:5   -50.016054  0.000000e+00  1.000000e+00  1.000000e+00
1-24:5-18:6   -50.016054  0.000000e+00  1.000000e+00  1.000000e+00
1-24:5-24:2   -50.016054  0.000000e+00  1.000000e+00  1.000000e+00
1-24:6-19:2   -50.016054  0.000000e+00  1.000000e+00  1.000000e+00
1-24:6-25:1   -50.016054  0.000000e+00  1.000000e+00  1.000000e+00
1-24:6-25:5   -33.515991 -3.300013e+01  1.000000e+00  1.000000e+00
1-24:7-27:1   -33.515991 -3.300013e+01  1.000000e+00  1.000000e+00
1-24:7-27:2   -50.016054  0.000000e+00  1.000000e+00  1.000000e+00
1-24:7-27:5   -33.515991 -3.300013e+01  1.000000e+00  1.000000e+00
1-2:1-14:2    -50.016054  0.000000e+00  1.000000e+00  1.000000e+00
1-2:1-20:2    -50.016054  0.000000e+00  1.000000e+00  1.000000e+00
1-2:1-20:6    -33.515991 -3.300013e+01  1.000000e+00  1.000000e+00
1-2:1-7:2     -50.016054  0.000000e+00  1.000000e+00  1.000000e+00
1-2:2-15:2    -50.016054  0.000000e+00  1.000000e+00  1.000000e+00
1-2:3-10:2    -50.016054  0.000000e+00  1.000000e+00  1.000000e+00
1-2:3-16:2    -50.016054  0.000000e+00  1.000000e+00  1.000000e+00
1-2:3-3:2     -50.016054  0.000000e+00  1.000000e+00  1.000000e+00
1-2:4-11:5    -50.016054  0.000000e+00  1.000000e+00  1.000000e+00
1-2:4-11:6    -50.016054  0.000000e+00  1.000000e+00  1.000000e+00
1-2:4-23:2    -50.016054  0.000000e+00  1.000000e+00  1.000000e+00
1-2:5-12:2    -50.016054  0.000000e+00  1.000000e+00  1.000000e+00
1-2:5-18:3    -50.016054  0.000000e+00  1.000000e+00  1.000000e+00
1-2:5-18:4    -50.016054  0.000000e+00  1.000000e+00  1.000000e+00
1-2:5-18:6    -50.016054  0.000000e+00  1.000000e+00  1.000000e+00
1-2:5-24:2    -50.016054  0.000000e+00  1.000000e+00  1.000000e+00
1-2:5-5:2     -50.016054  0.000000e+00  1.000000e+00  1.000000e+00
1-2:6-13:2    -50.016054  0.000000e+00  1.000000e+00  1.000000e+00
1-2:6-19:2    -50.016054  0.000000e+00  1.000000e+00  1.000000e+00
1-2:6-25:1    -50.016054  0.000000e+00  1.000000e+00  1.000000e+00
1-2:7-27:2    -50.016054  0.000000e+00  1.000000e+00  1.000000e+00
1-2:7-27:6    -50.016054  0.000000e+00  1.000000e+00  1.000000e+00
1-3:1-14:2    -50.016054  0.000000e+00  1.000000e+00  1.000000e+00
1-3:1-1:2     -50.016054  0.000000e+00  1.000000e+00  1.000000e+00
1-3:1-20:1    -50.016054  0.000000e+00  1.000000e+00  1.000000e+00
1-3:1-20:2    -50.016054  0.000000e+00  1.000000e+00  1.000000e+00
1-3:1-20:3    -50.016054  0.000000e+00  1.000000e+00  1.000000e+00
1-3:2-15:2    -50.016054  0.000000e+00  1.000000e+00  1.000000e+00
1-3:2-21:2    -50.016054  0.000000e+00  1.000000e+00  1.000000e+00
1-3:2-2:2     -50.016054  0.000000e+00  1.000000e+00  1.000000e+00
1-3:2-8:1     -33.515991 -3.300013e+01  1.000000e+00  1.000000e+00
1-3:2-8:2     -50.016054  0.000000e+00  1.000000e+00  1.000000e+00
1-3:3-10:2    -33.515991 -3.300013e+01  1.000000e+00  1.000000e+00
1-3:3-16:2    -50.016054  0.000000e+00  1.000000e+00  1.000000e+00
1-3:3-22:2    -33.515991 -3.300013e+01  1.000000e+00  1.000000e+00
1-3:3-3:2     -50.016054  0.000000e+00  1.000000e+00  1.000000e+00
1-3:3-9:2     -50.016054  0.000000e+00  1.000000e+00  1.000000e+00
1-3:4-11:1    -50.016054  0.000000e+00  1.000000e+00  1.000000e+00
1-3:4-11:4    -50.016054  0.000000e+00  1.000000e+00  1.000000e+00
1-3:4-11:5    -50.016054  0.000000e+00  1.000000e+00  1.000000e+00
1-3:4-11:6    -50.016054  0.000000e+00  1.000000e+00  1.000000e+00
1-3:4-23:1    -33.515991 -3.300013e+01  1.000000e+00  1.000000e+00
1-3:4-23:2    -50.016054  0.000000e+00  1.000000e+00  1.000000e+00
1-3:4-4:2     -50.016054  0.000000e+00  1.000000e+00  1.000000e+00
1-3:4-4:3     -33.515991 -3.300013e+01  1.000000e+00  1.000000e+00
1-3:5-12:2    -50.016054  0.000000e+00  1.000000e+00  1.000000e+00
1-3:5-18:3    -50.016054  0.000000e+00  1.000000e+00  1.000000e+00
1-3:5-18:4    -50.016054  0.000000e+00  1.000000e+00  1.000000e+00
1-3:5-18:5    -50.016054  0.000000e+00  1.000000e+00  1.000000e+00
1-3:5-18:6    -50.016054  0.000000e+00  1.000000e+00  1.000000e+00
1-3:5-24:1    -50.016054  0.000000e+00  1.000000e+00  1.000000e+00
1-3:5-24:2    -50.016054  0.000000e+00  1.000000e+00  1.000000e+00
1-3:5-5:2     -50.016054  0.000000e+00  1.000000e+00  1.000000e+00
1-3:6-13:2    -50.016054  0.000000e+00  1.000000e+00  1.000000e+00
1-3:6-25:1    -50.016054  0.000000e+00  1.000000e+00  1.000000e+00
1-3:7-27:6    -50.016054  0.000000e+00  1.000000e+00  1.000000e+00
1-45:1-1:4    -50.016054  0.000000e+00  1.000000e+00  1.000000e+00
1-45:1-1:6    -50.016054  0.000000e+00  1.000000e+00  1.000000e+00
1-45:1-26:3   -50.016054  0.000000e+00  1.000000e+00  1.000000e+00
1-45:1-26:4   -33.515991 -3.300013e+01  1.000000e+00  1.000000e+00
1-45:1-7:4    -50.016054  0.000000e+00  1.000000e+00  1.000000e+00
1-45:1-7:5    -50.016054  0.000000e+00  1.000000e+00  1.000000e+00
1-45:2-15:3   -50.016054  0.000000e+00  1.000000e+00  1.000000e+00
1-45:2-15:4   -50.016054  0.000000e+00  1.000000e+00  1.000000e+00
1-45:2-15:5   -50.016054  0.000000e+00  1.000000e+00  1.000000e+00
1-45:2-21:4   -50.016054  0.000000e+00  1.000000e+00  1.000000e+00
1-45:2-21:5   -50.016054  0.000000e+00  1.000000e+00  1.000000e+00
1-45:2-2:3    -50.016054  0.000000e+00  1.000000e+00  1.000000e+00
1-45:2-2:4    -50.016054  0.000000e+00  1.000000e+00  1.000000e+00
1-45:2-2:5    -50.016054  0.000000e+00  1.000000e+00  1.000000e+00
1-45:2-8:2    -50.016054  0.000000e+00  1.000000e+00  1.000000e+00
1-45:2-8:3    -50.016054  0.000000e+00  1.000000e+00  1.000000e+00
1-45:3-10:3   -50.016054  0.000000e+00  1.000000e+00  1.000000e+00
1-45:3-10:5   -50.016054  0.000000e+00  1.000000e+00  1.000000e+00
1-45:3-10:6   -33.515991 -3.300013e+01  1.000000e+00  1.000000e+00
1-45:3-16:4   -50.016054  0.000000e+00  1.000000e+00  1.000000e+00
1-45:3-16:6   -50.016054  0.000000e+00  1.000000e+00  1.000000e+00
1-45:3-22:3   -50.016054  0.000000e+00  1.000000e+00  1.000000e+00
1-45:3-22:6   -50.016054  0.000000e+00  1.000000e+00  1.000000e+00
1-45:3-3:3    -50.016054  0.000000e+00  1.000000e+00  1.000000e+00
1-45:3-3:4    -50.016054  0.000000e+00  1.000000e+00  1.000000e+00
1-45:3-3:6    -50.016054  0.000000e+00  1.000000e+00  1.000000e+00
1-45:3-9:3    -50.016054  0.000000e+00  1.000000e+00  1.000000e+00
1-45:3-9:4    -50.016054  0.000000e+00  1.000000e+00  1.000000e+00
1-45:3-9:5    -50.016054  0.000000e+00  1.000000e+00  1.000000e+00
1-45:4-17:3   -50.016054  0.000000e+00  1.000000e+00  1.000000e+00
1-45:4-17:6   -33.515991 -3.300013e+01  1.000000e+00  1.000000e+00
1-45:4-23:4   -33.515991 -3.300013e+01  1.000000e+00  1.000000e+00
1-45:4-23:6   -50.016054  0.000000e+00  1.000000e+00  1.000000e+00
1-45:4-4:4    -33.515991 -3.300013e+01  1.000000e+00  1.000000e+00
1-45:5-12:4   -50.016054  0.000000e+00  1.000000e+00  1.000000e+00
1-45:5-5:5    -50.016054  0.000000e+00  1.000000e+00  1.000000e+00
1-45:6-13:5   -50.016054  0.000000e+00  1.000000e+00  1.000000e+00
1-45:6-13:6   -50.016054  0.000000e+00  1.000000e+00  1.000000e+00
1-45:6-19:3   -50.016054  0.000000e+00  1.000000e+00  1.000000e+00
1-45:6-19:4   -50.016054  0.000000e+00  1.000000e+00  1.000000e+00
1-45:6-19:5   -50.016054  0.000000e+00  1.000000e+00  1.000000e+00
1-45:6-19:6   -50.016054  0.000000e+00  1.000000e+00  1.000000e+00
1-45:6-25:4   -50.016054  0.000000e+00  1.000000e+00  1.000000e+00
1-45:6-25:5   -50.016054  0.000000e+00  1.000000e+00  1.000000e+00
1-45:6-6:3    -50.016054  0.000000e+00  1.000000e+00  1.000000e+00
1-45:6-6:4    -50.016054  0.000000e+00  1.000000e+00  1.000000e+00
1-45:6-6:6    -50.016054  0.000000e+00  1.000000e+00  1.000000e+00
1-45:7-27:3   -50.016054  0.000000e+00  1.000000e+00  1.000000e+00
1-45:7-27:4   -50.016054  0.000000e+00  1.000000e+00  1.000000e+00
1-45:7-27:6   -50.016054  0.000000e+00  1.000000e+00  1.000000e+00
1-46:1-14:1   -50.016054  0.000000e+00  1.000000e+00  1.000000e+00
1-46:1-1:1    -50.016054  0.000000e+00  1.000000e+00  1.000000e+00
1-46:1-20:3   -50.016054  0.000000e+00  1.000000e+00  1.000000e+00
1-46:1-7:3    -33.515991 -3.300013e+01  1.000000e+00  1.000000e+00
1-46:2-15:1   -33.515991 -3.300013e+01  1.000000e+00  1.000000e+00
1-46:2-15:2   -50.016054  0.000000e+00  1.000000e+00  1.000000e+00
1-46:2-8:2    -33.515991 -3.300013e+01  1.000000e+00  1.000000e+00
1-46:3-10:2   -50.016054  0.000000e+00  1.000000e+00  1.000000e+00
1-46:3-16:2   -50.016054  0.000000e+00  1.000000e+00  1.000000e+00
1-46:3-22:2   -33.515991 -3.300013e+01  1.000000e+00  1.000000e+00
1-46:3-9:1    -50.016054  0.000000e+00  1.000000e+00  1.000000e+00
1-46:3-9:2    -33.515991 -3.300013e+01  1.000000e+00  1.000000e+00
1-46:4-11:3   -50.016054  0.000000e+00  1.000000e+00  1.000000e+00
1-46:4-11:4   -50.016054  0.000000e+00  1.000000e+00  1.000000e+00
1-46:4-11:5   -50.016054  0.000000e+00  1.000000e+00  1.000000e+00
1-46:4-11:6   -50.016054  0.000000e+00  1.000000e+00  1.000000e+00
1-46:4-17:1   -33.515991 -3.300013e+01  1.000000e+00  1.000000e+00
1-46:4-23:2   -50.016054  0.000000e+00  1.000000e+00  1.000000e+00
1-46:4-4:2    -50.016054  0.000000e+00  1.000000e+00  1.000000e+00
1-46:4-4:3    -50.016054  0.000000e+00  1.000000e+00  1.000000e+00
1-46:5-18:1   -50.016054  0.000000e+00  1.000000e+00  1.000000e+00
1-46:5-18:3   -50.016054  0.000000e+00  1.000000e+00  1.000000e+00
1-46:5-18:4   -50.016054  0.000000e+00  1.000000e+00  1.000000e+00
1-46:5-18:5   -50.016054  0.000000e+00  1.000000e+00  1.000000e+00
1-46:5-18:6   -50.016054  0.000000e+00  1.000000e+00  1.000000e+00
1-46:5-24:1   -50.016054  0.000000e+00  1.000000e+00  1.000000e+00
1-46:5-5:2    -50.016054  0.000000e+00  1.000000e+00  1.000000e+00
1-46:6-19:2   -50.016054  0.000000e+00  1.000000e+00  1.000000e+00
1-46:6-25:1   -50.016054  0.000000e+00  1.000000e+00  1.000000e+00
1-46:6-25:2   -50.016054  0.000000e+00  1.000000e+00  1.000000e+00
1-46:6-6:2    -50.016054  0.000000e+00  1.000000e+00  1.000000e+00
1-46:7-27:3   -50.016054  0.000000e+00  1.000000e+00  1.000000e+00
1-58:1-14:3   -50.016054  0.000000e+00  1.000000e+00  1.000000e+00
1-58:1-14:6   -50.016054  0.000000e+00  1.000000e+00  1.000000e+00
1-58:1-1:1    -50.016054  0.000000e+00  1.000000e+00  1.000000e+00
1-58:1-1:3    -50.016054  0.000000e+00  1.000000e+00  1.000000e+00
1-58:1-1:5    -33.515991 -3.300013e+01  1.000000e+00  1.000000e+00
1-58:1-20:4   -50.016054  0.000000e+00  1.000000e+00  1.000000e+00
1-58:1-20:6   -50.016054  0.000000e+00  1.000000e+00  1.000000e+00
1-58:1-26:1   -50.016054  0.000000e+00  1.000000e+00  1.000000e+00
1-58:1-26:2   -50.016054  0.000000e+00  1.000000e+00  1.000000e+00
1-58:1-7:1    -50.016054  0.000000e+00  1.000000e+00  1.000000e+00
1-58:1-7:6    -50.016054  0.000000e+00  1.000000e+00  1.000000e+00
1-58:2-15:1   -50.016054  0.000000e+00  1.000000e+00  1.000000e+00
1-58:2-15:2   -50.016054  0.000000e+00  1.000000e+00  1.000000e+00
1-58:2-21:3   -50.016054  0.000000e+00  1.000000e+00  1.000000e+00
1-58:2-2:2    -33.515991 -3.300013e+01  1.000000e+00  1.000000e+00
1-58:2-8:1    -50.016054  0.000000e+00  1.000000e+00  1.000000e+00
1-58:2-8:5    -50.016054  0.000000e+00  1.000000e+00  1.000000e+00
1-58:2-8:6    -33.515991 -3.300013e+01  1.000000e+00  1.000000e+00
1-58:3-10:1   -33.515991 -3.300013e+01  1.000000e+00  1.000000e+00
1-58:3-10:2   -50.016054  0.000000e+00  1.000000e+00  1.000000e+00
1-58:3-16:1   -50.016054  0.000000e+00  1.000000e+00  1.000000e+00
1-58:3-16:2   -50.016054  0.000000e+00  1.000000e+00  1.000000e+00
1-58:3-16:3   -50.016054  0.000000e+00  1.000000e+00  1.000000e+00
1-58:3-22:2   -50.016054  0.000000e+00  1.000000e+00  1.000000e+00
1-58:3-3:1    -50.016054  0.000000e+00  1.000000e+00  1.000000e+00
1-58:3-9:3    -50.016054  0.000000e+00  1.000000e+00  1.000000e+00
1-58:4-11:1   -50.016054  0.000000e+00  1.000000e+00  1.000000e+00
1-58:4-11:4   -50.016054  0.000000e+00  1.000000e+00  1.000000e+00
1-58:4-11:5   -50.016054  0.000000e+00  1.000000e+00  1.000000e+00
1-58:4-17:1   -50.016054  0.000000e+00  1.000000e+00  1.000000e+00
1-58:4-17:3   -50.016054  0.000000e+00  1.000000e+00  1.000000e+00
1-58:4-23:3   -50.016054  0.000000e+00  1.000000e+00  1.000000e+00
1-58:5-12:3   -50.016054  0.000000e+00  1.000000e+00  1.000000e+00
1-58:5-18:4   -50.016054  0.000000e+00  1.000000e+00  1.000000e+00
1-58:5-24:3   -50.016054  0.000000e+00  1.000000e+00  1.000000e+00
1-58:6-13:3   -50.016054  0.000000e+00  1.000000e+00  1.000000e+00
1-58:6-19:2   -50.016054  0.000000e+00  1.000000e+00  1.000000e+00
1-58:6-25:5   -50.016054  0.000000e+00  1.000000e+00  1.000000e+00
1-58:6-25:6   -50.016054  0.000000e+00  1.000000e+00  1.000000e+00
1-58:6-6:1    -50.016054  0.000000e+00  1.000000e+00  1.000000e+00
1-58:6-6:3    -50.016054  0.000000e+00  1.000000e+00  1.000000e+00
1-58:7-27:4   -50.016054  0.000000e+00  1.000000e+00  1.000000e+00
1-68:1-26:5   -50.016054  0.000000e+00  1.000000e+00  1.000000e+00
1-68:1-26:6   -50.016054  0.000000e+00  1.000000e+00  1.000000e+00
1-68:2-15:3   -50.016054  0.000000e+00  1.000000e+00  1.000000e+00
1-68:2-15:5   -50.016054  0.000000e+00  1.000000e+00  1.000000e+00
1-68:2-21:4   -50.016054  0.000000e+00  1.000000e+00  1.000000e+00
1-68:3-16:6   -50.016054  0.000000e+00  1.000000e+00  1.000000e+00
1-68:3-22:4   -50.016054  0.000000e+00  1.000000e+00  1.000000e+00
1-68:3-3:4    -50.016054  0.000000e+00  1.000000e+00  1.000000e+00
1-68:4-23:6   -50.016054  0.000000e+00  1.000000e+00  1.000000e+00
1-68:6-13:5   -50.016054  0.000000e+00  1.000000e+00  1.000000e+00
1-69:1-14:1   -50.016054  0.000000e+00  1.000000e+00  1.000000e+00
1-69:1-20:1   -50.016054  0.000000e+00  1.000000e+00  1.000000e+00
1-69:2-21:2   -50.016054  0.000000e+00  1.000000e+00  1.000000e+00
1-69:2-2:2    -50.016054  0.000000e+00  1.000000e+00  1.000000e+00
1-69:3-16:2   -50.016054  0.000000e+00  1.000000e+00  1.000000e+00
1-69:3-3:2    -50.016054  0.000000e+00  1.000000e+00  1.000000e+00
1-69:3-9:2    -50.016054  0.000000e+00  1.000000e+00  1.000000e+00
1-69:4-11:1   -50.016054  0.000000e+00  1.000000e+00  1.000000e+00
1-69:4-11:4   -50.016054  0.000000e+00  1.000000e+00  1.000000e+00
1-69:4-11:5   -50.016054  0.000000e+00  1.000000e+00  1.000000e+00
1-69:4-11:6   -50.016054  0.000000e+00  1.000000e+00  1.000000e+00
1-69:4-4:1    -33.515991 -3.300013e+01  1.000000e+00  1.000000e+00
1-69:4-4:2    -50.016054  0.000000e+00  1.000000e+00  1.000000e+00
1-69:5-18:1   -50.016054  0.000000e+00  1.000000e+00  1.000000e+00
1-69:5-18:3   -50.016054  0.000000e+00  1.000000e+00  1.000000e+00
1-69:5-18:4   -50.016054  0.000000e+00  1.000000e+00  1.000000e+00
1-69:5-18:5   -50.016054  0.000000e+00  1.000000e+00  1.000000e+00
1-69:5-18:6   -50.016054  0.000000e+00  1.000000e+00  1.000000e+00
1-69:5-5:2    -50.016054  0.000000e+00  1.000000e+00  1.000000e+00
1-69:6-25:1   -33.515991 -3.300013e+01  1.000000e+00  1.000000e+00
1-69:6-25:2   -50.016054  0.000000e+00  1.000000e+00  1.000000e+00
1-69:6-6:2    -50.016054  0.000000e+00  1.000000e+00  1.000000e+00
1-69:7-27:1   -33.515991 -3.300013e+01  1.000000e+00  1.000000e+00
1-8:1-14:1    -50.016054  0.000000e+00  1.000000e+00  1.000000e+00
1-8:1-14:3    -50.016054  0.000000e+00  1.000000e+00  1.000000e+00
1-8:1-1:1     -50.016054  0.000000e+00  1.000000e+00  1.000000e+00
1-8:1-1:2     -50.016054  0.000000e+00  1.000000e+00  1.000000e+00
1-8:1-20:1    -50.016054  0.000000e+00  1.000000e+00  1.000000e+00
1-8:1-20:4    -33.515991 -3.300013e+01  1.000000e+00  1.000000e+00
1-8:1-26:2    -50.016054  0.000000e+00  1.000000e+00  1.000000e+00
1-8:1-7:1     -33.515991 -3.300013e+01  1.000000e+00  1.000000e+00
1-8:1-7:3     -33.515991 -3.300013e+01  1.000000e+00  1.000000e+00
1-8:2-15:2    -50.016054  0.000000e+00  1.000000e+00  1.000000e+00
1-8:2-21:2    -50.016054  0.000000e+00  1.000000e+00  1.000000e+00
1-8:2-8:2     -50.016054  0.000000e+00  1.000000e+00  1.000000e+00
1-8:3-3:2     -50.016054  0.000000e+00  1.000000e+00  1.000000e+00
1-8:3-9:1     -33.515991 -3.300013e+01  1.000000e+00  1.000000e+00
1-8:3-9:2     -50.016054  0.000000e+00  1.000000e+00  1.000000e+00
1-8:4-11:5    -50.016054  0.000000e+00  1.000000e+00  1.000000e+00
1-8:4-17:2    -50.016054  0.000000e+00  1.000000e+00  1.000000e+00
1-8:4-23:1    -50.016054  0.000000e+00  1.000000e+00  1.000000e+00
1-8:4-23:2    -50.016054  0.000000e+00  1.000000e+00  1.000000e+00
1-8:4-4:1     -50.016054  0.000000e+00  1.000000e+00  1.000000e+00
1-8:5-12:1    -33.515991 -3.300013e+01  1.000000e+00  1.000000e+00
1-8:5-12:2    -50.016054  0.000000e+00  1.000000e+00  1.000000e+00
1-8:5-18:1    -50.016054  0.000000e+00  1.000000e+00  1.000000e+00
1-8:5-18:4    -50.016054  0.000000e+00  1.000000e+00  1.000000e+00
1-8:5-18:5    -50.016054  0.000000e+00  1.000000e+00  1.000000e+00
1-8:5-18:6    -50.016054  0.000000e+00  1.000000e+00  1.000000e+00
1-8:5-24:2    -50.016054  0.000000e+00  1.000000e+00  1.000000e+00
1-8:5-5:1     -33.515991 -3.300013e+01  1.000000e+00  1.000000e+00
1-8:5-5:2     -50.016054  0.000000e+00  1.000000e+00  1.000000e+00
1-8:6-13:2    -50.016054  0.000000e+00  1.000000e+00  1.000000e+00
1-8:6-25:1    -50.016054  0.000000e+00  1.000000e+00  1.000000e+00
1-8:6-25:2    -50.016054  0.000000e+00  1.000000e+00  1.000000e+00
1-8:7-27:3    -50.016054  0.000000e+00  1.000000e+00  1.000000e+00
1-8:7-27:6    -50.016054  0.000000e+00  1.000000e+00  1.000000e+00
1-f:1-1:4     -50.016054  0.000000e+00  1.000000e+00  1.000000e+00
1-f:1-26:4    -50.016054  0.000000e+00  1.000000e+00  1.000000e+00
1-f:1-7:1     -50.016054  0.000000e+00  1.000000e+00  1.000000e+00
1-f:1-7:5     -50.016054  0.000000e+00  1.000000e+00  1.000000e+00
1-f:2-15:3    -50.016054  0.000000e+00  1.000000e+00  1.000000e+00
1-f:2-15:5    -50.016054  0.000000e+00  1.000000e+00  1.000000e+00
1-f:2-21:1    -50.016054  0.000000e+00  1.000000e+00  1.000000e+00
1-f:2-21:3    -50.016054  0.000000e+00  1.000000e+00  1.000000e+00
1-f:2-21:5    -50.016054  0.000000e+00  1.000000e+00  1.000000e+00
1-f:2-21:6    -50.016054  0.000000e+00  1.000000e+00  1.000000e+00
1-f:2-2:4     -50.016054  0.000000e+00  1.000000e+00  1.000000e+00
1-f:2-2:5     -50.016054  0.000000e+00  1.000000e+00  1.000000e+00
1-f:2-8:1     -50.016054  0.000000e+00  1.000000e+00  1.000000e+00
1-f:2-8:4     -50.016054  0.000000e+00  1.000000e+00  1.000000e+00
1-f:3-10:3    -50.016054  0.000000e+00  1.000000e+00  1.000000e+00
1-f:3-10:4    -50.016054  0.000000e+00  1.000000e+00  1.000000e+00
1-f:3-10:5    -50.016054  0.000000e+00  1.000000e+00  1.000000e+00
1-f:3-10:6    -50.016054  0.000000e+00  1.000000e+00  1.000000e+00
1-f:3-16:1    -50.016054  0.000000e+00  1.000000e+00  1.000000e+00
1-f:3-16:3    -50.016054  0.000000e+00  1.000000e+00  1.000000e+00
1-f:3-22:1    -50.016054  0.000000e+00  1.000000e+00  1.000000e+00
1-f:3-22:4    -50.016054  0.000000e+00  1.000000e+00  1.000000e+00
1-f:3-22:6    -50.016054  0.000000e+00  1.000000e+00  1.000000e+00
1-f:3-3:4     -50.016054  0.000000e+00  1.000000e+00  1.000000e+00
1-f:3-3:6     -50.016054  0.000000e+00  1.000000e+00  1.000000e+00
1-f:3-9:4     -50.016054  0.000000e+00  1.000000e+00  1.000000e+00
1-f:3-9:5     -50.016054  0.000000e+00  1.000000e+00  1.000000e+00
1-f:3-9:6     -50.016054  0.000000e+00  1.000000e+00  1.000000e+00
1-f:4-17:4    -50.016054  0.000000e+00  1.000000e+00  1.000000e+00
1-f:4-23:3    -50.016054  0.000000e+00  1.000000e+00  1.000000e+00
1-f:4-23:6    -50.016054  0.000000e+00  1.000000e+00  1.000000e+00
1-f:4-4:3     -50.016054  0.000000e+00  1.000000e+00  1.000000e+00
1-f:4-4:4     -50.016054  0.000000e+00  1.000000e+00  1.000000e+00
1-f:4-4:6     -33.515991 -3.300013e+01  1.000000e+00  1.000000e+00
1-f:5-12:2    -50.016054  0.000000e+00  1.000000e+00  1.000000e+00
1-f:5-12:4    -50.016054  0.000000e+00  1.000000e+00  1.000000e+00
1-f:5-12:5    -50.016054  0.000000e+00  1.000000e+00  1.000000e+00
1-f:5-24:4    -50.016054  0.000000e+00  1.000000e+00  1.000000e+00
1-f:5-24:6    -50.016054  0.000000e+00  1.000000e+00  1.000000e+00
1-f:5-5:1     -50.016054  0.000000e+00  1.000000e+00  1.000000e+00
1-f:5-5:4     -50.016054  0.000000e+00  1.000000e+00  1.000000e+00
1-f:6-13:3    -50.016054  0.000000e+00  1.000000e+00  1.000000e+00
1-f:6-13:4    -50.016054  0.000000e+00  1.000000e+00  1.000000e+00
1-f:6-13:5    -50.016054  0.000000e+00  1.000000e+00  1.000000e+00
1-f:6-19:4    -50.016054  0.000000e+00  1.000000e+00  1.000000e+00
1-f:6-19:5    -50.016054  0.000000e+00  1.000000e+00  1.000000e+00
1-f:6-19:6    -50.016054  0.000000e+00  1.000000e+00  1.000000e+00
1-f:6-6:4     -50.016054  0.000000e+00  1.000000e+00  1.000000e+00
1-NL1:1-14:4  -50.016054  0.000000e+00  1.000000e+00  1.000000e+00
1-NL1:1-14:5  -33.515991 -3.300013e+01  1.000000e+00  1.000000e+00
1-NL1:1-1:6   -50.016054  0.000000e+00  1.000000e+00  1.000000e+00
1-NL1:1-20:4  -50.016054  0.000000e+00  1.000000e+00  1.000000e+00
1-NL1:1-20:6  -50.016054  0.000000e+00  1.000000e+00  1.000000e+00
1-NL1:1-26:3  -33.515991 -3.300013e+01  1.000000e+00  1.000000e+00
1-NL1:1-26:4  -50.016054  0.000000e+00  1.000000e+00  1.000000e+00
1-NL1:1-26:6  -50.016054  0.000000e+00  1.000000e+00  1.000000e+00
1-NL1:1-7:4   -50.016054  0.000000e+00  1.000000e+00  1.000000e+00
1-NL1:2-15:3  -50.016054  0.000000e+00  1.000000e+00  1.000000e+00
1-NL1:2-15:4  -50.016054  0.000000e+00  1.000000e+00  1.000000e+00
1-NL1:2-15:6  -33.515991 -3.300013e+01  1.000000e+00  1.000000e+00
1-NL1:2-21:3  -50.016054  0.000000e+00  1.000000e+00  1.000000e+00
1-NL1:2-21:6  -50.016054  0.000000e+00  1.000000e+00  1.000000e+00
1-NL1:2-2:1   -50.016054  0.000000e+00  1.000000e+00  1.000000e+00
1-NL1:2-8:4   -50.016054  0.000000e+00  1.000000e+00  1.000000e+00
1-NL1:2-8:6   -50.016054  0.000000e+00  1.000000e+00  1.000000e+00
1-NL1:3-10:1  -50.016054  0.000000e+00  1.000000e+00  1.000000e+00
1-NL1:3-10:3  -50.016054  0.000000e+00  1.000000e+00  1.000000e+00
1-NL1:3-10:4  -50.016054  0.000000e+00  1.000000e+00  1.000000e+00
1-NL1:3-10:5  -50.016054  0.000000e+00  1.000000e+00  1.000000e+00
1-NL1:3-10:6  -50.016054  0.000000e+00  1.000000e+00  1.000000e+00
1-NL1:3-16:3  -33.515991 -3.300013e+01  1.000000e+00  1.000000e+00
1-NL1:3-16:5  -33.515991 -3.300013e+01  1.000000e+00  1.000000e+00
1-NL1:3-16:6  -33.515991 -3.300013e+01  1.000000e+00  1.000000e+00
1-NL1:3-22:3  -50.016054  0.000000e+00  1.000000e+00  1.000000e+00
1-NL1:3-22:4  -33.515991 -3.300013e+01  1.000000e+00  1.000000e+00
1-NL1:3-22:5  -50.016054  0.000000e+00  1.000000e+00  1.000000e+00
1-NL1:3-22:6  -50.016054  0.000000e+00  1.000000e+00  1.000000e+00
1-NL1:3-3:5   -50.016054  0.000000e+00  1.000000e+00  1.000000e+00
1-NL1:3-9:4   -50.016054  0.000000e+00  1.000000e+00  1.000000e+00
1-NL1:3-9:5   -50.016054  0.000000e+00  1.000000e+00  1.000000e+00
1-NL1:3-9:6   -33.515991 -3.300013e+01  1.000000e+00  1.000000e+00
1-NL1:4-17:4  -50.016054  0.000000e+00  1.000000e+00  1.000000e+00
1-NL1:4-17:5  -33.515991 -3.300013e+01  1.000000e+00  1.000000e+00
1-NL1:4-23:4  -50.016054  0.000000e+00  1.000000e+00  1.000000e+00
1-NL1:4-23:6  -50.016054  0.000000e+00  1.000000e+00  1.000000e+00
1-NL1:4-4:4   -50.016054  0.000000e+00  1.000000e+00  1.000000e+00
1-NL1:5-12:6  -50.016054  0.000000e+00  1.000000e+00  1.000000e+00
1-NL1:5-24:2  -50.016054  0.000000e+00  1.000000e+00  1.000000e+00
1-NL1:5-24:3  -50.016054  0.000000e+00  1.000000e+00  1.000000e+00
1-NL1:5-24:6  -50.016054  0.000000e+00  1.000000e+00  1.000000e+00
1-NL1:5-5:4   -50.016054  0.000000e+00  1.000000e+00  1.000000e+00
1-NL1:5-5:6   -50.016054  0.000000e+00  1.000000e+00  1.000000e+00
1-NL1:6-13:5  -50.016054  0.000000e+00  1.000000e+00  1.000000e+00
1-NL1:6-13:6  -33.515991 -3.300013e+01  1.000000e+00  1.000000e+00
1-NL1:6-19:1  -50.016054  0.000000e+00  1.000000e+00  1.000000e+00
1-NL1:6-19:6  -50.016054  0.000000e+00  1.000000e+00  1.000000e+00
1-NL1:6-25:4  -50.016054  0.000000e+00  1.000000e+00  1.000000e+00
1-NL1:6-25:6  -50.016054  0.000000e+00  1.000000e+00  1.000000e+00
1-NL1:7-27:4  -50.016054  0.000000e+00  1.000000e+00  1.000000e+00
2-10:2-21:4   -50.016054  0.000000e+00  1.000000e+00  1.000000e+00
2-10:3-10:6   -50.016054  0.000000e+00  1.000000e+00  1.000000e+00
2-10:3-22:6   -33.515991 -3.300013e+01  1.000000e+00  1.000000e+00
2-10:6-13:4   -50.016054  0.000000e+00  1.000000e+00  1.000000e+00
2-10:6-6:3    -50.016054  0.000000e+00  1.000000e+00  1.000000e+00
2-26:1-1:2    -50.016054  0.000000e+00  1.000000e+00  1.000000e+00
2-26:1-1:3    -50.016054  0.000000e+00  1.000000e+00  1.000000e+00
2-26:1-20:3   -50.016054  0.000000e+00  1.000000e+00  1.000000e+00
2-26:1-20:4   -50.016054  0.000000e+00  1.000000e+00  1.000000e+00
2-26:1-20:5   -50.016054  0.000000e+00  1.000000e+00  1.000000e+00
2-26:1-20:6   -50.016054  0.000000e+00  1.000000e+00  1.000000e+00
2-26:1-7:5    -50.016054  0.000000e+00  1.000000e+00  1.000000e+00
2-26:2-15:1   -50.016054  0.000000e+00  1.000000e+00  1.000000e+00
2-26:2-15:2   -50.016054  0.000000e+00  1.000000e+00  1.000000e+00
2-26:2-15:3   -50.016054  0.000000e+00  1.000000e+00  1.000000e+00
2-26:2-21:1   -50.016054  0.000000e+00  1.000000e+00  1.000000e+00
2-26:2-21:2   -50.016054  0.000000e+00  1.000000e+00  1.000000e+00
2-26:2-21:3   -33.515991 -3.300013e+01  1.000000e+00  1.000000e+00
2-26:2-2:1    -50.016054  0.000000e+00  1.000000e+00  1.000000e+00
2-26:2-8:2    -50.016054  0.000000e+00  1.000000e+00  1.000000e+00
2-26:3-10:1   -50.016054  0.000000e+00  1.000000e+00  1.000000e+00
2-26:3-10:2   -50.016054  0.000000e+00  1.000000e+00  1.000000e+00
2-26:3-16:1   -50.016054  0.000000e+00  1.000000e+00  1.000000e+00
2-26:3-16:3   -50.016054  0.000000e+00  1.000000e+00  1.000000e+00
2-26:3-22:1   -50.016054  0.000000e+00  1.000000e+00  1.000000e+00
2-26:3-22:2   -50.016054  0.000000e+00  1.000000e+00  1.000000e+00
2-26:3-3:2    -50.016054  0.000000e+00  1.000000e+00  1.000000e+00
2-26:3-9:1    -50.016054  0.000000e+00  1.000000e+00  1.000000e+00
2-26:3-9:2    -50.016054  0.000000e+00  1.000000e+00  1.000000e+00
2-26:3-9:3    -50.016054  0.000000e+00  1.000000e+00  1.000000e+00
2-26:4-11:2   -50.016054  0.000000e+00  1.000000e+00  1.000000e+00
2-26:4-11:4   -50.016054  0.000000e+00  1.000000e+00  1.000000e+00
2-26:4-17:1   -50.016054  0.000000e+00  1.000000e+00  1.000000e+00
2-26:4-17:2   -50.016054  0.000000e+00  1.000000e+00  1.000000e+00
2-26:4-17:6   -50.016054  0.000000e+00  1.000000e+00  1.000000e+00
2-26:4-23:1   -50.016054  0.000000e+00  1.000000e+00  1.000000e+00
2-26:4-23:2   -50.016054  0.000000e+00  1.000000e+00  1.000000e+00
2-26:4-4:3    -50.016054  0.000000e+00  1.000000e+00  1.000000e+00
2-26:5-12:1   -50.016054  0.000000e+00  1.000000e+00  1.000000e+00
2-26:5-12:2   -50.016054  0.000000e+00  1.000000e+00  1.000000e+00
2-26:5-18:4   -50.016054  0.000000e+00  1.000000e+00  1.000000e+00
2-26:5-24:2   -50.016054  0.000000e+00  1.000000e+00  1.000000e+00
2-26:5-5:1    -50.016054  0.000000e+00  1.000000e+00  1.000000e+00
2-26:5-5:2    -50.016054  0.000000e+00  1.000000e+00  1.000000e+00
2-26:5-5:3    -33.515991 -3.300013e+01  1.000000e+00  1.000000e+00
2-26:6-13:1   -50.016054  0.000000e+00  1.000000e+00  1.000000e+00
2-26:6-13:2   -50.016054  0.000000e+00  1.000000e+00  1.000000e+00
2-26:6-19:2   -50.016054  0.000000e+00  1.000000e+00  1.000000e+00
2-26:6-25:5   -50.016054  0.000000e+00  1.000000e+00  1.000000e+00
2-26:6-25:6   -50.016054  0.000000e+00  1.000000e+00  1.000000e+00
2-26:6-6:1    -50.016054  0.000000e+00  1.000000e+00  1.000000e+00
2-26:6-6:3    -50.016054  0.000000e+00  1.000000e+00  1.000000e+00
2-26:7-27:2   -50.016054  0.000000e+00  1.000000e+00  1.000000e+00
2-26:7-27:3   -50.016054  0.000000e+00  1.000000e+00  1.000000e+00
2-26:7-27:4   -50.016054  0.000000e+00  1.000000e+00  1.000000e+00
2-26:7-27:5   -50.016054  0.000000e+00  1.000000e+00  1.000000e+00
2-26:7-27:6   -33.515991 -3.300013e+01  1.000000e+00  1.000000e+00
2-5:1-14:1    -33.515991 -3.300013e+01  1.000000e+00  1.000000e+00
2-5:1-14:2    -50.016054  0.000000e+00  1.000000e+00  1.000000e+00
2-5:1-20:1    -50.016054  0.000000e+00  1.000000e+00  1.000000e+00
2-5:1-20:2    -50.016054  0.000000e+00  1.000000e+00  1.000000e+00
2-5:1-7:2     -50.016054  0.000000e+00  1.000000e+00  1.000000e+00
2-5:2-15:2    -50.016054  0.000000e+00  1.000000e+00  1.000000e+00
2-5:2-2:2     -50.016054  0.000000e+00  1.000000e+00  1.000000e+00
2-5:3-9:2     -50.016054  0.000000e+00  1.000000e+00  1.000000e+00
2-5:4-11:2    -50.016054  0.000000e+00  1.000000e+00  1.000000e+00
2-5:4-11:3    -50.016054  0.000000e+00  1.000000e+00  1.000000e+00
2-5:4-11:4    -50.016054  0.000000e+00  1.000000e+00  1.000000e+00
2-5:4-11:5    -50.016054  0.000000e+00  1.000000e+00  1.000000e+00
2-5:4-11:6    -50.016054  0.000000e+00  1.000000e+00  1.000000e+00
2-5:4-23:2    -50.016054  0.000000e+00  1.000000e+00  1.000000e+00
2-5:4-4:2     -50.016054  0.000000e+00  1.000000e+00  1.000000e+00
2-5:5-12:2    -50.016054  0.000000e+00  1.000000e+00  1.000000e+00
2-5:5-18:4    -50.016054  0.000000e+00  1.000000e+00  1.000000e+00
2-5:5-18:5    -50.016054  0.000000e+00  1.000000e+00  1.000000e+00
2-5:5-18:6    -50.016054  0.000000e+00  1.000000e+00  1.000000e+00
2-5:5-24:2    -50.016054  0.000000e+00  1.000000e+00  1.000000e+00
2-5:6-25:1    -33.515991 -3.300013e+01  1.000000e+00  1.000000e+00
2-5:7-27:1    -50.016054  0.000000e+00  1.000000e+00  1.000000e+00
2-5:7-27:2    -50.016054  0.000000e+00  1.000000e+00  1.000000e+00
2-70:1-14:1   -50.016054  0.000000e+00  1.000000e+00  1.000000e+00
2-70:1-1:1    -50.016054  0.000000e+00  1.000000e+00  1.000000e+00
2-70:1-1:2    -50.016054  0.000000e+00  1.000000e+00  1.000000e+00
2-70:1-1:3    -50.016054  0.000000e+00  1.000000e+00  1.000000e+00
2-70:1-20:5   -50.016054  0.000000e+00  1.000000e+00  1.000000e+00
2-70:1-26:2   -50.016054  0.000000e+00  1.000000e+00  1.000000e+00
2-70:1-7:1    -50.016054  0.000000e+00  1.000000e+00  1.000000e+00
2-70:1-7:5    -33.515991 -3.300013e+01  1.000000e+00  1.000000e+00
2-70:2-15:2   -50.016054  0.000000e+00  1.000000e+00  1.000000e+00
2-70:2-2:1    -33.515991 -3.300013e+01  1.000000e+00  1.000000e+00
2-70:2-8:2    -50.016054  0.000000e+00  1.000000e+00  1.000000e+00
2-70:3-10:1   -33.515991 -3.300013e+01  1.000000e+00  1.000000e+00
2-70:3-10:2   -50.016054  0.000000e+00  1.000000e+00  1.000000e+00
2-70:3-16:2   -50.016054  0.000000e+00  1.000000e+00  1.000000e+00
2-70:3-22:2   -50.016054  0.000000e+00  1.000000e+00  1.000000e+00
2-70:3-9:1    -50.016054  0.000000e+00  1.000000e+00  1.000000e+00
2-70:3-9:2    -50.016054  0.000000e+00  1.000000e+00  1.000000e+00
2-70:4-11:2   -50.016054  0.000000e+00  1.000000e+00  1.000000e+00
2-70:4-11:3   -50.016054  0.000000e+00  1.000000e+00  1.000000e+00
2-70:4-11:4   -50.016054  0.000000e+00  1.000000e+00  1.000000e+00
2-70:4-11:5   -50.016054  0.000000e+00  1.000000e+00  1.000000e+00
2-70:4-17:2   -50.016054  0.000000e+00  1.000000e+00  1.000000e+00
2-70:4-23:1   -50.016054  0.000000e+00  1.000000e+00  1.000000e+00
2-70:4-23:2   -50.016054  0.000000e+00  1.000000e+00  1.000000e+00
2-70:4-4:1    -33.515991 -3.300013e+01  1.000000e+00  1.000000e+00
2-70:4-4:3    -50.016054  0.000000e+00  1.000000e+00  1.000000e+00
2-70:5-12:1   -50.016054  0.000000e+00  1.000000e+00  1.000000e+00
2-70:5-12:2   -50.016054  0.000000e+00  1.000000e+00  1.000000e+00
2-70:5-18:4   -50.016054  0.000000e+00  1.000000e+00  1.000000e+00
2-70:5-18:6   -50.016054  0.000000e+00  1.000000e+00  1.000000e+00
2-70:5-24:1   -50.016054  0.000000e+00  1.000000e+00  1.000000e+00
2-70:5-24:2   -50.016054  0.000000e+00  1.000000e+00  1.000000e+00
2-70:5-24:3   -50.016054  0.000000e+00  1.000000e+00  1.000000e+00
2-70:6-25:1   -50.016054  0.000000e+00  1.000000e+00  1.000000e+00
2-70:7-27:1   -50.016054  0.000000e+00  1.000000e+00  1.000000e+00
2-70:7-27:2   -50.016054  0.000000e+00  1.000000e+00  1.000000e+00
2-70:7-27:3   -50.016054  0.000000e+00  1.000000e+00  1.000000e+00
2-70:7-27:5   -50.016054  0.000000e+00  1.000000e+00  1.000000e+00
3-11:1-14:1   -50.016054  0.000000e+00  1.000000e+00  1.000000e+00
3-11:1-1:2    -50.016054  0.000000e+00  1.000000e+00  1.000000e+00
3-11:1-20:3   -50.016054  0.000000e+00  1.000000e+00  1.000000e+00
3-11:1-20:5   -50.016054  0.000000e+00  1.000000e+00  1.000000e+00
3-11:1-20:6   -50.016054  0.000000e+00  1.000000e+00  1.000000e+00
3-11:1-26:2   -50.016054  0.000000e+00  1.000000e+00  1.000000e+00
3-11:2-15:2   -50.016054  0.000000e+00  1.000000e+00  1.000000e+00
3-11:2-21:2   -50.016054  0.000000e+00  1.000000e+00  1.000000e+00
3-11:3-10:2   -33.515991 -3.300013e+01  1.000000e+00  1.000000e+00
3-11:3-16:2   -50.016054  0.000000e+00  1.000000e+00  1.000000e+00
3-11:3-9:2    -50.016054  0.000000e+00  1.000000e+00  1.000000e+00
3-11:4-11:3   -50.016054  0.000000e+00  1.000000e+00  1.000000e+00
3-11:4-11:4   -50.016054  0.000000e+00  1.000000e+00  1.000000e+00
3-11:4-11:5   -50.016054  0.000000e+00  1.000000e+00  1.000000e+00
3-11:4-11:6   -50.016054  0.000000e+00  1.000000e+00  1.000000e+00
3-11:4-23:1   -33.515991 -3.300013e+01  1.000000e+00  1.000000e+00
3-11:4-23:2   -50.016054  0.000000e+00  1.000000e+00  1.000000e+00
3-11:5-12:2   -50.016054  0.000000e+00  1.000000e+00  1.000000e+00
3-11:5-18:3   -50.016054  0.000000e+00  1.000000e+00  1.000000e+00
3-11:5-18:4   -50.016054  0.000000e+00  1.000000e+00  1.000000e+00
3-11:5-18:5   -50.016054  0.000000e+00  1.000000e+00  1.000000e+00
3-11:5-18:6   -50.016054  0.000000e+00  1.000000e+00  1.000000e+00
3-11:5-24:2   -50.016054  0.000000e+00  1.000000e+00  1.000000e+00
3-11:5-5:2    -50.016054  0.000000e+00  1.000000e+00  1.000000e+00
3-11:6-13:2   -50.016054  0.000000e+00  1.000000e+00  1.000000e+00
3-11:6-19:2   -50.016054  0.000000e+00  1.000000e+00  1.000000e+00
3-11:6-25:3   -50.016054  0.000000e+00  1.000000e+00  1.000000e+00
3-11:6-6:2    -50.016054  0.000000e+00  1.000000e+00  1.000000e+00
3-13:1-14:6   -33.515991 -3.300013e+01  1.000000e+00  1.000000e+00
3-13:1-1:1    -50.016054  0.000000e+00  1.000000e+00  1.000000e+00
3-13:1-1:3    -50.016054  0.000000e+00  1.000000e+00  1.000000e+00
3-13:1-20:3   -50.016054  0.000000e+00  1.000000e+00  1.000000e+00
3-13:1-20:4   -33.515991 -3.300013e+01  1.000000e+00  1.000000e+00
3-13:1-20:6   -50.016054  0.000000e+00  1.000000e+00  1.000000e+00
3-13:1-26:1   -50.016054  0.000000e+00  1.000000e+00  1.000000e+00
3-13:1-26:2   -50.016054  0.000000e+00  1.000000e+00  1.000000e+00
3-13:1-26:5   -33.515991 -3.300013e+01  1.000000e+00  1.000000e+00
3-13:1-26:6   -33.515991 -3.300013e+01  1.000000e+00  1.000000e+00
3-13:1-7:3    -50.016054  0.000000e+00  1.000000e+00  1.000000e+00
3-13:1-7:4    -50.016054  0.000000e+00  1.000000e+00  1.000000e+00
3-13:1-7:5    -50.016054  0.000000e+00  1.000000e+00  1.000000e+00
3-13:2-15:1   -50.016054  0.000000e+00  1.000000e+00  1.000000e+00
3-13:2-15:2   -50.016054  0.000000e+00  1.000000e+00  1.000000e+00
3-13:2-21:2   -50.016054  0.000000e+00  1.000000e+00  1.000000e+00
3-13:2-2:1    -50.016054  0.000000e+00  1.000000e+00  1.000000e+00
3-13:2-2:2    -50.016054  0.000000e+00  1.000000e+00  1.000000e+00
3-13:2-8:5    -50.016054  0.000000e+00  1.000000e+00  1.000000e+00
3-13:3-10:1   -50.016054  0.000000e+00  1.000000e+00  1.000000e+00
3-13:3-10:2   -50.016054  0.000000e+00  1.000000e+00  1.000000e+00
3-13:3-16:1   -50.016054  0.000000e+00  1.000000e+00  1.000000e+00
3-13:3-16:5   -50.016054  0.000000e+00  1.000000e+00  1.000000e+00
3-13:3-22:1   -50.016054  0.000000e+00  1.000000e+00  1.000000e+00
3-13:3-22:2   -50.016054  0.000000e+00  1.000000e+00  1.000000e+00
3-13:3-9:1    -33.515991 -3.300013e+01  1.000000e+00  1.000000e+00
3-13:3-9:2    -50.016054  0.000000e+00  1.000000e+00  1.000000e+00
3-13:4-11:2   -50.016054  0.000000e+00  1.000000e+00  1.000000e+00
3-13:4-11:4   -50.016054  0.000000e+00  1.000000e+00  1.000000e+00
3-13:4-11:6   -50.016054  0.000000e+00  1.000000e+00  1.000000e+00
3-13:4-17:1   -50.016054  0.000000e+00  1.000000e+00  1.000000e+00
3-13:4-17:2   -50.016054  0.000000e+00  1.000000e+00  1.000000e+00
3-13:4-17:3   -50.016054  0.000000e+00  1.000000e+00  1.000000e+00
3-13:4-17:5   -33.515991 -3.300013e+01  1.000000e+00  1.000000e+00
3-13:4-23:5   -50.016054  0.000000e+00  1.000000e+00  1.000000e+00
3-13:4-23:6   -33.515991 -3.300013e+01  1.000000e+00  1.000000e+00
3-13:4-4:1    -50.016054  0.000000e+00  1.000000e+00  1.000000e+00
3-13:4-4:2    -50.016054  0.000000e+00  1.000000e+00  1.000000e+00
3-13:4-4:3    -50.016054  0.000000e+00  1.000000e+00  1.000000e+00
3-13:5-12:1   -50.016054  0.000000e+00  1.000000e+00  1.000000e+00
3-13:5-12:2   -50.016054  0.000000e+00  1.000000e+00  1.000000e+00
3-13:5-12:5   -50.016054  0.000000e+00  1.000000e+00  1.000000e+00
3-13:5-18:3   -50.016054  0.000000e+00  1.000000e+00  1.000000e+00
3-13:5-18:4   -50.016054  0.000000e+00  1.000000e+00  1.000000e+00
3-13:5-18:6   -50.016054  0.000000e+00  1.000000e+00  1.000000e+00
3-13:5-24:1   -50.016054  0.000000e+00  1.000000e+00  1.000000e+00
3-13:5-24:2   -33.515991 -3.300013e+01  1.000000e+00  1.000000e+00
3-13:5-5:1    -50.016054  0.000000e+00  1.000000e+00  1.000000e+00
3-13:5-5:5    -50.016054  0.000000e+00  1.000000e+00  1.000000e+00
3-13:6-19:1   -50.016054  0.000000e+00  1.000000e+00  1.000000e+00
3-13:6-25:1   -50.016054  0.000000e+00  1.000000e+00  1.000000e+00
3-13:6-25:3   -50.016054  0.000000e+00  1.000000e+00  1.000000e+00
3-13:6-25:5   -50.016054  0.000000e+00  1.000000e+00  1.000000e+00
3-13:6-6:1    -50.016054  0.000000e+00  1.000000e+00  1.000000e+00
3-13:6-6:2    -50.016054  0.000000e+00  1.000000e+00  1.000000e+00
3-13:6-6:3    -50.016054  0.000000e+00  1.000000e+00  1.000000e+00
3-13:7-27:2   -50.016054  0.000000e+00  1.000000e+00  1.000000e+00
3-13:7-27:4   -33.515991 -3.300013e+01  1.000000e+00  1.000000e+00
3-15:1-20:2   -33.515991 -3.300013e+01  1.000000e+00  1.000000e+00
3-15:1-20:3   -50.016054  0.000000e+00  1.000000e+00  1.000000e+00
3-15:1-20:6   -50.016054  0.000000e+00  1.000000e+00  1.000000e+00
3-15:1-26:2   -50.016054  0.000000e+00  1.000000e+00  1.000000e+00
3-15:2-21:2   -50.016054  0.000000e+00  1.000000e+00  1.000000e+00
3-15:2-2:2    -50.016054  0.000000e+00  1.000000e+00  1.000000e+00
3-15:2-8:2    -50.016054  0.000000e+00  1.000000e+00  1.000000e+00
3-15:3-10:2   -50.016054  0.000000e+00  1.000000e+00  1.000000e+00
3-15:3-16:2   -50.016054  0.000000e+00  1.000000e+00  1.000000e+00
3-15:3-22:2   -50.016054  0.000000e+00  1.000000e+00  1.000000e+00
3-15:3-9:2    -50.016054  0.000000e+00  1.000000e+00  1.000000e+00
3-15:4-11:1   -50.016054  0.000000e+00  1.000000e+00  1.000000e+00
3-15:4-11:3   -50.016054  0.000000e+00  1.000000e+00  1.000000e+00
3-15:4-11:4   -50.016054  0.000000e+00  1.000000e+00  1.000000e+00
3-15:4-11:6   -50.016054  0.000000e+00  1.000000e+00  1.000000e+00
3-15:4-17:2   -50.016054  0.000000e+00  1.000000e+00  1.000000e+00
3-15:4-23:1   -33.515991 -3.300013e+01  1.000000e+00  1.000000e+00
3-15:4-23:2   -50.016054  0.000000e+00  1.000000e+00  1.000000e+00
3-15:4-23:3   -33.515991 -3.300013e+01  1.000000e+00  1.000000e+00
3-15:4-4:1    -50.016054  0.000000e+00  1.000000e+00  1.000000e+00
3-15:4-4:3    -50.016054  0.000000e+00  1.000000e+00  1.000000e+00
3-15:5-12:2   -50.016054  0.000000e+00  1.000000e+00  1.000000e+00
3-15:5-18:1   -50.016054  0.000000e+00  1.000000e+00  1.000000e+00
3-15:5-18:2   -50.016054  0.000000e+00  1.000000e+00  1.000000e+00
3-15:5-18:3   -50.016054  0.000000e+00  1.000000e+00  1.000000e+00
3-15:5-18:4   -50.016054  0.000000e+00  1.000000e+00  1.000000e+00
3-15:5-18:5   -50.016054  0.000000e+00  1.000000e+00  1.000000e+00
3-15:5-18:6   -50.016054  0.000000e+00  1.000000e+00  1.000000e+00
3-15:5-24:1   -33.515991 -3.300013e+01  1.000000e+00  1.000000e+00
3-15:5-5:2    -50.016054  0.000000e+00  1.000000e+00  1.000000e+00
3-15:6-19:2   -50.016054  0.000000e+00  1.000000e+00  1.000000e+00
3-15:6-25:3   -50.016054  0.000000e+00  1.000000e+00  1.000000e+00
3-15:6-25:6   -50.016054  0.000000e+00  1.000000e+00  1.000000e+00
3-15:6-6:2    -50.016054  0.000000e+00  1.000000e+00  1.000000e+00
3-15:7-27:2   -50.016054  0.000000e+00  1.000000e+00  1.000000e+00
3-15:7-27:6   -50.016054  0.000000e+00  1.000000e+00  1.000000e+00
3-19:3-16:5   -50.016054  0.000000e+00  1.000000e+00  1.000000e+00
3-19:6-13:6   -50.016054  0.000000e+00  1.000000e+00  1.000000e+00
3-19:6-19:3   -50.016054  0.000000e+00  1.000000e+00  1.000000e+00
3-20:1-14:3   -50.016054  0.000000e+00  1.000000e+00  1.000000e+00
3-20:1-14:4   -50.016054  0.000000e+00  1.000000e+00  1.000000e+00
3-20:1-14:5   -50.016054  0.000000e+00  1.000000e+00  1.000000e+00
3-20:1-14:6   -50.016054  0.000000e+00  1.000000e+00  1.000000e+00
3-20:1-1:3    -50.016054  0.000000e+00  1.000000e+00  1.000000e+00
3-20:1-1:4    -33.515991 -3.300013e+01  1.000000e+00  1.000000e+00
3-20:1-1:5    -50.016054  0.000000e+00  1.000000e+00  1.000000e+00
3-20:1-1:6    -50.016054  0.000000e+00  1.000000e+00  1.000000e+00
3-20:1-20:4   -33.515991 -3.300013e+01  1.000000e+00  1.000000e+00
3-20:1-26:1   -50.016054  0.000000e+00  1.000000e+00  1.000000e+00
3-20:1-26:2   -50.016054  0.000000e+00  1.000000e+00  1.000000e+00
3-20:1-26:3   -33.515991 -3.300013e+01  1.000000e+00  1.000000e+00
3-20:1-26:5   -33.515991 -3.300013e+01  1.000000e+00  1.000000e+00
3-20:1-7:1    -50.016054  0.000000e+00  1.000000e+00  1.000000e+00
3-20:1-7:2    -50.016054  0.000000e+00  1.000000e+00  1.000000e+00
3-20:1-7:5    -33.515991 -3.300013e+01  1.000000e+00  1.000000e+00
3-20:1-7:6    -50.016054  0.000000e+00  1.000000e+00  1.000000e+00
3-20:2-15:1   -50.016054  0.000000e+00  1.000000e+00  1.000000e+00
3-20:2-15:6   -33.515991 -3.300013e+01  1.000000e+00  1.000000e+00
3-20:2-21:2   -50.016054  0.000000e+00  1.000000e+00  1.000000e+00
3-20:2-21:3   -50.016054  0.000000e+00  1.000000e+00  1.000000e+00
3-20:2-2:2    -50.016054  0.000000e+00  1.000000e+00  1.000000e+00
3-20:2-2:3    -33.515991 -3.300013e+01  1.000000e+00  1.000000e+00
3-20:2-2:5    -33.515991 -3.300013e+01  1.000000e+00  1.000000e+00
3-20:2-8:1    -50.016054  0.000000e+00  1.000000e+00  1.000000e+00
3-20:2-8:2    -50.016054  0.000000e+00  1.000000e+00  1.000000e+00
3-20:2-8:6    -33.515991 -3.300013e+01  1.000000e+00  1.000000e+00
3-20:3-10:2   -50.016054  0.000000e+00  1.000000e+00  1.000000e+00
3-20:3-16:1   -50.016054  0.000000e+00  1.000000e+00  1.000000e+00
3-20:3-16:3   -50.016054  0.000000e+00  1.000000e+00  1.000000e+00
3-20:3-22:1   -33.515991 -3.300013e+01  1.000000e+00  1.000000e+00
3-20:3-22:2   -50.016054  0.000000e+00  1.000000e+00  1.000000e+00
3-20:3-3:1    -50.016054  0.000000e+00  1.000000e+00  1.000000e+00
3-20:3-3:2    -50.016054  0.000000e+00  1.000000e+00  1.000000e+00
3-20:3-3:5    -50.016054  0.000000e+00  1.000000e+00  1.000000e+00
3-20:3-9:1    -33.515991 -3.300013e+01  1.000000e+00  1.000000e+00
3-20:4-11:4   -50.016054  0.000000e+00  1.000000e+00  1.000000e+00
3-20:4-17:1   -50.016054  0.000000e+00  1.000000e+00  1.000000e+00
3-20:4-17:2   -50.016054  0.000000e+00  1.000000e+00  1.000000e+00
3-20:4-23:3   -50.016054  0.000000e+00  1.000000e+00  1.000000e+00
3-20:4-23:5   -33.515991 -3.300013e+01  1.000000e+00  1.000000e+00
3-20:4-23:6   -50.016054  0.000000e+00  1.000000e+00  1.000000e+00
3-20:4-4:1    -50.016054  0.000000e+00  1.000000e+00  1.000000e+00
3-20:4-4:2    -50.016054  0.000000e+00  1.000000e+00  1.000000e+00
3-20:4-4:3    -50.016054  0.000000e+00  1.000000e+00  1.000000e+00
3-20:4-4:5    -50.016054  0.000000e+00  1.000000e+00  1.000000e+00
3-20:5-12:1   -50.016054  0.000000e+00  1.000000e+00  1.000000e+00
3-20:5-12:3   -50.016054  0.000000e+00  1.000000e+00  1.000000e+00
3-20:5-18:4   -50.016054  0.000000e+00  1.000000e+00  1.000000e+00
3-20:5-18:5   -50.016054  0.000000e+00  1.000000e+00  1.000000e+00
3-20:5-24:2   -50.016054  0.000000e+00  1.000000e+00  1.000000e+00
3-20:5-24:3   -33.515991 -3.300013e+01  1.000000e+00  1.000000e+00
3-20:5-24:5   -50.016054  0.000000e+00  1.000000e+00  1.000000e+00
3-20:5-24:6   -33.515991 -3.300013e+01  1.000000e+00  1.000000e+00
3-20:5-5:1    -50.016054  0.000000e+00  1.000000e+00  1.000000e+00
3-20:5-5:2    -33.515991 -3.300013e+01  1.000000e+00  1.000000e+00
3-20:5-5:3    -33.515991 -3.300013e+01  1.000000e+00  1.000000e+00
3-20:5-5:5    -33.515991 -3.300013e+01  1.000000e+00  1.000000e+00
3-20:6-13:2   -50.016054  0.000000e+00  1.000000e+00  1.000000e+00
3-20:6-19:1   -50.016054  0.000000e+00  1.000000e+00  1.000000e+00
3-20:6-19:2   -50.016054  0.000000e+00  1.000000e+00  1.000000e+00
3-20:6-25:3   -50.016054  0.000000e+00  1.000000e+00  1.000000e+00
3-20:6-25:5   -50.016054  0.000000e+00  1.000000e+00  1.000000e+00
3-20:6-25:6   -50.016054  0.000000e+00  1.000000e+00  1.000000e+00
3-20:6-6:1    -50.016054  0.000000e+00  1.000000e+00  1.000000e+00
3-20:6-6:3    -50.016054  0.000000e+00  1.000000e+00  1.000000e+00
3-20:6-6:6    -33.515991 -3.300013e+01  1.000000e+00  1.000000e+00
3-20:7-27:5   -50.016054  0.000000e+00  1.000000e+00  1.000000e+00
3-21:1-14:2   -50.016054  0.000000e+00  1.000000e+00  1.000000e+00
3-21:1-20:1   -50.016054  0.000000e+00  1.000000e+00  1.000000e+00
3-21:2-15:2   -50.016054  0.000000e+00  1.000000e+00  1.000000e+00
3-21:2-8:2    -50.016054  0.000000e+00  1.000000e+00  1.000000e+00
3-21:3-3:2    -50.016054  0.000000e+00  1.000000e+00  1.000000e+00
3-21:3-9:1    -33.515991 -3.300013e+01  1.000000e+00  1.000000e+00
3-21:3-9:2    -50.016054  0.000000e+00  1.000000e+00  1.000000e+00
3-21:4-11:3   -50.016054  0.000000e+00  1.000000e+00  1.000000e+00
3-21:4-11:5   -50.016054  0.000000e+00  1.000000e+00  1.000000e+00
3-21:4-11:6   -50.016054  0.000000e+00  1.000000e+00  1.000000e+00
3-21:4-23:2   -33.515991 -3.300013e+01  1.000000e+00  1.000000e+00
3-21:4-4:2    -50.016054  0.000000e+00  1.000000e+00  1.000000e+00
3-21:5-18:3   -50.016054  0.000000e+00  1.000000e+00  1.000000e+00
3-21:5-18:4   -50.016054  0.000000e+00  1.000000e+00  1.000000e+00
3-21:5-18:5   -50.016054  0.000000e+00  1.000000e+00  1.000000e+00
3-21:5-18:6   -50.016054  0.000000e+00  1.000000e+00  1.000000e+00
3-21:5-5:2    -50.016054  0.000000e+00  1.000000e+00  1.000000e+00
3-21:6-19:2   -50.016054  0.000000e+00  1.000000e+00  1.000000e+00
3-21:6-25:2   -50.016054  0.000000e+00  1.000000e+00  1.000000e+00
3-21:6-6:2    -50.016054  0.000000e+00  1.000000e+00  1.000000e+00
3-22:1-1:3    -50.016054  0.000000e+00  1.000000e+00  1.000000e+00
3-22:1-26:5   -50.016054  0.000000e+00  1.000000e+00  1.000000e+00
3-22:2-15:6   -50.016054  0.000000e+00  1.000000e+00  1.000000e+00
3-22:2-21:3   -50.016054  0.000000e+00  1.000000e+00  1.000000e+00
3-22:2-21:4   -50.016054  0.000000e+00  1.000000e+00  1.000000e+00
3-22:2-21:6   -50.016054  0.000000e+00  1.000000e+00  1.000000e+00
3-22:2-2:3    -50.016054  0.000000e+00  1.000000e+00  1.000000e+00
3-22:3-10:4   -33.515991 -3.300013e+01  1.000000e+00  1.000000e+00
3-22:3-16:4   -33.515991 -3.300013e+01  1.000000e+00  1.000000e+00
3-22:3-22:4   -50.016054  0.000000e+00  1.000000e+00  1.000000e+00
3-22:3-22:5   -50.016054  0.000000e+00  1.000000e+00  1.000000e+00
3-22:3-22:6   -33.515991 -3.300013e+01  1.000000e+00  1.000000e+00
3-22:3-3:6    -50.016054  0.000000e+00  1.000000e+00  1.000000e+00
3-22:5-5:4    -33.515991 -3.300013e+01  1.000000e+00  1.000000e+00
3-22:6-19:4   -50.016054  0.000000e+00  1.000000e+00  1.000000e+00
3-22:6-6:6    -50.016054  0.000000e+00  1.000000e+00  1.000000e+00
3-23:1-14:1   -33.515991 -3.300013e+01  1.000000e+00  1.000000e+00
3-23:1-14:2   -50.016054  0.000000e+00  1.000000e+00  1.000000e+00
3-23:1-20:1   -50.016054  0.000000e+00  1.000000e+00  1.000000e+00
3-23:2-8:2    -33.515991 -3.300013e+01  1.000000e+00  1.000000e+00
3-23:4-11:3   -50.016054  0.000000e+00  1.000000e+00  1.000000e+00
3-23:4-11:4   -50.016054  0.000000e+00  1.000000e+00  1.000000e+00
3-23:4-11:5   -50.016054  0.000000e+00  1.000000e+00  1.000000e+00
3-23:4-11:6   -50.016054  0.000000e+00  1.000000e+00  1.000000e+00
3-23:4-4:2    -50.016054  0.000000e+00  1.000000e+00  1.000000e+00
3-23:5-18:3   -50.016054  0.000000e+00  1.000000e+00  1.000000e+00
3-23:5-18:4   -50.016054  0.000000e+00  1.000000e+00  1.000000e+00
3-23:5-18:5   -50.016054  0.000000e+00  1.000000e+00  1.000000e+00
3-23:5-18:6   -50.016054  0.000000e+00  1.000000e+00  1.000000e+00
3-23:5-24:2   -50.016054  0.000000e+00  1.000000e+00  1.000000e+00
3-23:5-5:2    -50.016054  0.000000e+00  1.000000e+00  1.000000e+00
3-23:6-25:2   -50.016054  0.000000e+00  1.000000e+00  1.000000e+00
3-23:7-27:1   -50.016054  0.000000e+00  1.000000e+00  1.000000e+00
3-23:7-27:2   -50.016054  0.000000e+00  1.000000e+00  1.000000e+00
3-30-3:1-14:1 -33.515991 -3.300013e+01  1.000000e+00  1.000000e+00
3-30-3:1-14:5 -50.016054  0.000000e+00  1.000000e+00  1.000000e+00
3-30-3:1-20:3 -50.016054  0.000000e+00  1.000000e+00  1.000000e+00
3-30-3:1-20:5 -33.515991 -3.300013e+01  1.000000e+00  1.000000e+00
3-30-3:1-26:1 -33.515991 -3.300013e+01  1.000000e+00  1.000000e+00
3-30-3:1-7:3  -33.515991 -3.300013e+01  1.000000e+00  1.000000e+00
3-30-3:1-7:5  -33.515991 -3.300013e+01  1.000000e+00  1.000000e+00
3-30-3:2-15:3 -33.515991 -3.300013e+01  1.000000e+00  1.000000e+00
3-30-3:2-21:1 -50.016054  0.000000e+00  1.000000e+00  1.000000e+00
3-30-3:2-21:2 -50.016054  0.000000e+00  1.000000e+00  1.000000e+00
3-30-3:2-21:3 -33.515991 -3.300013e+01  1.000000e+00  1.000000e+00
3-30-3:2-2:1  -50.016054  0.000000e+00  1.000000e+00  1.000000e+00
3-30-3:2-2:2  -50.016054  0.000000e+00  1.000000e+00  1.000000e+00
3-30-3:2-8:1  -50.016054  0.000000e+00  1.000000e+00  1.000000e+00
3-30-3:2-8:3  -33.515991 -3.300013e+01  1.000000e+00  1.000000e+00
3-30-3:2-8:5  -33.515991 -3.300013e+01  1.000000e+00  1.000000e+00
3-30-3:3-10:1 -50.016054  0.000000e+00  1.000000e+00  1.000000e+00
3-30-3:3-10:2 -50.016054  0.000000e+00  1.000000e+00  1.000000e+00
3-30-3:3-16:3 -50.016054  0.000000e+00  1.000000e+00  1.000000e+00
3-30-3:3-16:5 -33.515991 -3.300013e+01  1.000000e+00  1.000000e+00
3-30-3:3-22:1 -50.016054  0.000000e+00  1.000000e+00  1.000000e+00
3-30-3:3-3:2  -50.016054  0.000000e+00  1.000000e+00  1.000000e+00
3-30-3:3-9:1  -50.016054  0.000000e+00  1.000000e+00  1.000000e+00
3-30-3:3-9:3  -33.515991 -3.300013e+01  1.000000e+00  1.000000e+00
3-30-3:4-11:1 -50.016054  0.000000e+00  1.000000e+00  1.000000e+00
3-30-3:4-11:4 -50.016054  0.000000e+00  1.000000e+00  1.000000e+00
3-30-3:4-11:6 -50.016054  0.000000e+00  1.000000e+00  1.000000e+00
3-30-3:4-17:1 -33.515991 -3.300013e+01  1.000000e+00  1.000000e+00
3-30-3:4-17:3 -33.515991 -3.300013e+01  1.000000e+00  1.000000e+00
3-30-3:4-23:1 -33.515991 -3.300013e+01  1.000000e+00  1.000000e+00
3-30-3:4-23:2 -50.016054  0.000000e+00  1.000000e+00  1.000000e+00
3-30-3:4-23:3 -50.016054  0.000000e+00  1.000000e+00  1.000000e+00
3-30-3:4-23:5 -50.016054  0.000000e+00  1.000000e+00  1.000000e+00
3-30-3:4-4:1  -50.016054  0.000000e+00  1.000000e+00  1.000000e+00
3-30-3:4-4:3  -33.515991 -3.300013e+01  1.000000e+00  1.000000e+00
3-30-3:5-12:1 -33.515991 -3.300013e+01  1.000000e+00  1.000000e+00
3-30-3:5-12:2 -50.016054  0.000000e+00  1.000000e+00  1.000000e+00
3-30-3:5-18:3 -50.016054  0.000000e+00  1.000000e+00  1.000000e+00
3-30-3:5-18:4 -50.016054  0.000000e+00  1.000000e+00  1.000000e+00
3-30-3:5-18:5 -50.016054  0.000000e+00  1.000000e+00  1.000000e+00
3-30-3:5-18:6 -50.016054  0.000000e+00  1.000000e+00  1.000000e+00
3-30-3:5-24:1 -33.515991 -3.300013e+01  1.000000e+00  1.000000e+00
3-30-3:5-24:2 -50.016054  0.000000e+00  1.000000e+00  1.000000e+00
3-30-3:5-24:3 -33.515991 -3.300013e+01  1.000000e+00  1.000000e+00
3-30-3:5-5:1  -50.016054  0.000000e+00  1.000000e+00  1.000000e+00
3-30-3:5-5:2  -50.016054  0.000000e+00  1.000000e+00  1.000000e+00
3-30-3:5-5:3  -50.016054  0.000000e+00  1.000000e+00  1.000000e+00
3-30-3:6-13:2 -33.515991 -3.300013e+01  1.000000e+00  1.000000e+00
3-30-3:6-13:3 -33.515991 -3.300013e+01  1.000000e+00  1.000000e+00
3-30-3:6-19:1 -50.016054  0.000000e+00  1.000000e+00  1.000000e+00
3-30-3:6-19:3 -50.016054  0.000000e+00  1.000000e+00  1.000000e+00
3-30-3:6-25:1 -33.515991 -3.300013e+01  1.000000e+00  1.000000e+00
3-30-3:6-25:3 -50.016054  0.000000e+00  1.000000e+00  1.000000e+00
3-30-3:6-25:4 -50.016054  0.000000e+00  1.000000e+00  1.000000e+00
3-30-3:6-6:2  -50.016054  0.000000e+00  1.000000e+00  1.000000e+00
3-30-3:6-6:3  -50.016054  0.000000e+00  1.000000e+00  1.000000e+00
3-30-3:6-6:5  -33.515991 -3.300013e+01  1.000000e+00  1.000000e+00
3-30-3:7-27:3 -50.016054  0.000000e+00  1.000000e+00  1.000000e+00
3-30-3:7-27:5 -33.515991 -3.300013e+01  1.000000e+00  1.000000e+00
3-30-3:7-27:6 -50.016054  0.000000e+00  1.000000e+00  1.000000e+00
3-30:1-14:1   -50.016054  0.000000e+00  1.000000e+00  1.000000e+00
3-30:1-14:2   -50.016054  0.000000e+00  1.000000e+00  1.000000e+00
3-30:1-26:2   -33.515991 -3.300013e+01  1.000000e+00  1.000000e+00
3-30:1-7:1    -33.515991 -3.300013e+01  1.000000e+00  1.000000e+00
3-30:1-7:2    -50.016054  0.000000e+00  1.000000e+00  1.000000e+00
3-30:2-15:2   -50.016054  0.000000e+00  1.000000e+00  1.000000e+00
3-30:2-21:2   -33.515991 -3.300013e+01  1.000000e+00  1.000000e+00
3-30:2-2:2    -50.016054  0.000000e+00  1.000000e+00  1.000000e+00
3-30:2-8:2    -50.016054  0.000000e+00  1.000000e+00  1.000000e+00
3-30:3-10:2   -50.016054  0.000000e+00  1.000000e+00  1.000000e+00
3-30:3-16:2   -50.016054  0.000000e+00  1.000000e+00  1.000000e+00
3-30:4-11:1   -50.016054  0.000000e+00  1.000000e+00  1.000000e+00
3-30:4-11:3   -50.016054  0.000000e+00  1.000000e+00  1.000000e+00
3-30:4-11:4   -50.016054  0.000000e+00  1.000000e+00  1.000000e+00
3-30:4-11:5   -50.016054  0.000000e+00  1.000000e+00  1.000000e+00
3-30:4-11:6   -50.016054  0.000000e+00  1.000000e+00  1.000000e+00
3-30:4-17:2   -33.515991 -3.300013e+01  1.000000e+00  1.000000e+00
3-30:4-4:2    -50.016054  0.000000e+00  1.000000e+00  1.000000e+00
3-30:5-18:1   -50.016054  0.000000e+00  1.000000e+00  1.000000e+00
3-30:5-18:3   -50.016054  0.000000e+00  1.000000e+00  1.000000e+00
3-30:5-18:4   -50.016054  0.000000e+00  1.000000e+00  1.000000e+00
3-30:5-18:5   -50.016054  0.000000e+00  1.000000e+00  1.000000e+00
3-30:5-18:6   -50.016054  0.000000e+00  1.000000e+00  1.000000e+00
3-30:5-5:2    -50.016054  0.000000e+00  1.000000e+00  1.000000e+00
3-30:6-19:2   -33.515991 -3.300013e+01  1.000000e+00  1.000000e+00
3-30:6-25:1   -50.016054  0.000000e+00  1.000000e+00  1.000000e+00
3-30:6-6:1    -33.515991 -3.300013e+01  1.000000e+00  1.000000e+00
3-33:1-14:1   -50.016054  0.000000e+00  1.000000e+00  1.000000e+00
3-33:1-14:2   -50.016054  0.000000e+00  1.000000e+00  1.000000e+00
3-33:1-1:1    -50.016054  0.000000e+00  1.000000e+00  1.000000e+00
3-33:1-1:2    -33.515991 -3.300013e+01  1.000000e+00  1.000000e+00
3-33:1-20:1   -50.016054  0.000000e+00  1.000000e+00  1.000000e+00
3-33:1-20:5   -33.515991 -3.300013e+01  1.000000e+00  1.000000e+00
3-33:1-7:1    -50.016054  0.000000e+00  1.000000e+00  1.000000e+00
3-33:2-15:2   -50.016054  0.000000e+00  1.000000e+00  1.000000e+00
3-33:2-21:2   -50.016054  0.000000e+00  1.000000e+00  1.000000e+00
3-33:2-2:2    -50.016054  0.000000e+00  1.000000e+00  1.000000e+00
3-33:3-3:1    -33.515991 -3.300013e+01  1.000000e+00  1.000000e+00
3-33:3-3:2    -50.016054  0.000000e+00  1.000000e+00  1.000000e+00
3-33:4-11:3   -50.016054  0.000000e+00  1.000000e+00  1.000000e+00
3-33:4-11:4   -50.016054  0.000000e+00  1.000000e+00  1.000000e+00
3-33:4-11:5   -50.016054  0.000000e+00  1.000000e+00  1.000000e+00
3-33:4-11:6   -50.016054  0.000000e+00  1.000000e+00  1.000000e+00
3-33:4-17:2   -50.016054  0.000000e+00  1.000000e+00  1.000000e+00
3-33:4-23:2   -50.016054  0.000000e+00  1.000000e+00  1.000000e+00
3-33:4-4:2    -50.016054  0.000000e+00  1.000000e+00  1.000000e+00
3-33:5-12:1   -33.515991 -3.300013e+01  1.000000e+00  1.000000e+00
3-33:5-12:2   -50.016054  0.000000e+00  1.000000e+00  1.000000e+00
3-33:5-18:3   -50.016054  0.000000e+00  1.000000e+00  1.000000e+00
3-33:5-18:4   -50.016054  0.000000e+00  1.000000e+00  1.000000e+00
3-33:5-18:5   -50.016054  0.000000e+00  1.000000e+00  1.000000e+00
3-33:5-18:6   -50.016054  0.000000e+00  1.000000e+00  1.000000e+00
3-33:5-24:2   -50.016054  0.000000e+00  1.000000e+00  1.000000e+00
3-33:5-5:1    -50.016054  0.000000e+00  1.000000e+00  1.000000e+00
3-33:5-5:3    -33.515991 -3.300013e+01  1.000000e+00  1.000000e+00
3-33:6-13:2   -50.016054  0.000000e+00  1.000000e+00  1.000000e+00
3-33:6-19:2   -33.515991 -3.300013e+01  1.000000e+00  1.000000e+00
3-33:6-25:1   -33.515991 -3.300013e+01  1.000000e+00  1.000000e+00
3-33:6-25:2   -50.016054  0.000000e+00  1.000000e+00  1.000000e+00
3-33:6-25:3   -50.016054  0.000000e+00  1.000000e+00  1.000000e+00
3-33:6-6:1    -50.016054  0.000000e+00  1.000000e+00  1.000000e+00
3-33:6-6:2    -50.016054  0.000000e+00  1.000000e+00  1.000000e+00
3-33:7-27:1   -50.016054  0.000000e+00  1.000000e+00  1.000000e+00
3-33:7-27:2   -50.016054  0.000000e+00  1.000000e+00  1.000000e+00
3-33:7-27:5   -50.016054  0.000000e+00  1.000000e+00  1.000000e+00
3-35:1-26:4   -50.016054  0.000000e+00  1.000000e+00  1.000000e+00
3-35:2-15:5   -50.016054  0.000000e+00  1.000000e+00  1.000000e+00
3-35:2-15:6   -33.515991 -3.300013e+01  1.000000e+00  1.000000e+00
3-35:2-21:4   -50.016054  0.000000e+00  1.000000e+00  1.000000e+00
3-35:2-2:3    -33.515991 -3.300013e+01  1.000000e+00  1.000000e+00
3-35:2-8:4    -50.016054  0.000000e+00  1.000000e+00  1.000000e+00
3-35:3-10:6   -50.016054  0.000000e+00  1.000000e+00  1.000000e+00
3-35:3-16:3   -50.016054  0.000000e+00  1.000000e+00  1.000000e+00
3-35:3-16:4   -50.016054  0.000000e+00  1.000000e+00  1.000000e+00
3-35:3-22:4   -50.016054  0.000000e+00  1.000000e+00  1.000000e+00
3-35:3-3:4    -50.016054  0.000000e+00  1.000000e+00  1.000000e+00
3-35:3-3:6    -50.016054  0.000000e+00  1.000000e+00  1.000000e+00
3-35:4-4:4    -50.016054  0.000000e+00  1.000000e+00  1.000000e+00
3-35:6-13:4   -50.016054  0.000000e+00  1.000000e+00  1.000000e+00
3-35:6-13:5   -50.016054  0.000000e+00  1.000000e+00  1.000000e+00
3-35:6-19:4   -50.016054  0.000000e+00  1.000000e+00  1.000000e+00
3-43:1-14:1   -50.016054  0.000000e+00  1.000000e+00  1.000000e+00
3-43:1-1:3    -50.016054  0.000000e+00  1.000000e+00  1.000000e+00
3-43:1-1:5    -33.515991 -3.300013e+01  1.000000e+00  1.000000e+00
3-43:1-20:1   -50.016054  0.000000e+00  1.000000e+00  1.000000e+00
3-43:1-20:3   -50.016054  0.000000e+00  1.000000e+00  1.000000e+00
3-43:1-20:5   -50.016054  0.000000e+00  1.000000e+00  1.000000e+00
3-43:1-26:1   -50.016054  0.000000e+00  1.000000e+00  1.000000e+00
3-43:1-26:3   -33.515991 -3.300013e+01  1.000000e+00  1.000000e+00
3-43:1-7:3    -50.016054  0.000000e+00  1.000000e+00  1.000000e+00
3-43:2-15:1   -50.016054  0.000000e+00  1.000000e+00  1.000000e+00
3-43:2-15:5   -33.515991 -3.300013e+01  1.000000e+00  1.000000e+00
3-43:2-21:1   -33.515991 -3.300013e+01  1.000000e+00  1.000000e+00
3-43:2-21:5   -50.016054  0.000000e+00  1.000000e+00  1.000000e+00
3-43:2-2:3    -33.515991 -3.300013e+01  1.000000e+00  1.000000e+00
3-43:2-8:1    -50.016054  0.000000e+00  1.000000e+00  1.000000e+00
3-43:2-8:2    -50.016054  0.000000e+00  1.000000e+00  1.000000e+00
3-43:2-8:3    -50.016054  0.000000e+00  1.000000e+00  1.000000e+00
3-43:3-16:1   -33.515991 -3.300013e+01  1.000000e+00  1.000000e+00
3-43:3-22:2   -50.016054  0.000000e+00  1.000000e+00  1.000000e+00
3-43:3-3:1    -50.016054  0.000000e+00  1.000000e+00  1.000000e+00
3-43:3-3:2    -50.016054  0.000000e+00  1.000000e+00  1.000000e+00
3-43:3-9:2    -50.016054  0.000000e+00  1.000000e+00  1.000000e+00
3-43:3-9:3    -50.016054  0.000000e+00  1.000000e+00  1.000000e+00
3-43:4-11:6   -50.016054  0.000000e+00  1.000000e+00  1.000000e+00
3-43:4-17:1   -50.016054  0.000000e+00  1.000000e+00  1.000000e+00
3-43:4-17:2   -50.016054  0.000000e+00  1.000000e+00  1.000000e+00
3-43:4-17:3   -50.016054  0.000000e+00  1.000000e+00  1.000000e+00
3-43:4-23:1   -33.515991 -3.300013e+01  1.000000e+00  1.000000e+00
3-43:4-23:3   -50.016054  0.000000e+00  1.000000e+00  1.000000e+00
3-43:4-23:5   -33.515991 -3.300013e+01  1.000000e+00  1.000000e+00
3-43:4-4:6    -50.016054  0.000000e+00  1.000000e+00  1.000000e+00
3-43:5-12:2   -50.016054  0.000000e+00  1.000000e+00  1.000000e+00
3-43:5-18:1   -50.016054  0.000000e+00  1.000000e+00  1.000000e+00
3-43:5-18:4   -50.016054  0.000000e+00  1.000000e+00  1.000000e+00
3-43:5-18:5   -50.016054  0.000000e+00  1.000000e+00  1.000000e+00
3-43:5-18:6   -50.016054  0.000000e+00  1.000000e+00  1.000000e+00
3-43:5-24:1   -33.515991 -3.300013e+01  1.000000e+00  1.000000e+00
3-43:5-5:3    -33.515991 -3.300013e+01  1.000000e+00  1.000000e+00
3-43:5-5:5    -33.515991 -3.300013e+01  1.000000e+00  1.000000e+00
3-43:6-13:3   -50.016054  0.000000e+00  1.000000e+00  1.000000e+00
3-43:6-25:3   -50.016054  0.000000e+00  1.000000e+00  1.000000e+00
3-43:6-6:1    -50.016054  0.000000e+00  1.000000e+00  1.000000e+00
3-43:6-6:2    -50.016054  0.000000e+00  1.000000e+00  1.000000e+00
3-43:7-27:1   -50.016054  0.000000e+00  1.000000e+00  1.000000e+00
3-43:7-27:5   -50.016054  0.000000e+00  1.000000e+00  1.000000e+00
3-43:7-27:6   -50.016054  0.000000e+00  1.000000e+00  1.000000e+00
3-47:2-2:6    -50.016054  0.000000e+00  1.000000e+00  1.000000e+00
3-47:3-10:6   -33.515991 -3.300013e+01  1.000000e+00  1.000000e+00
3-47:3-22:1   -33.515991 -3.300013e+01  1.000000e+00  1.000000e+00
3-47:3-22:5   -50.016054  0.000000e+00  1.000000e+00  1.000000e+00
3-47:6-13:3   -33.515991 -3.300013e+01  1.000000e+00  1.000000e+00
3-48:1-14:2   -50.016054  0.000000e+00  1.000000e+00  1.000000e+00
3-48:1-14:3   -33.515991 -3.300013e+01  1.000000e+00  1.000000e+00
3-48:1-1:1    -33.515991 -3.300013e+01  1.000000e+00  1.000000e+00
3-48:1-20:1   -50.016054  0.000000e+00  1.000000e+00  1.000000e+00
3-48:1-26:2   -50.016054  0.000000e+00  1.000000e+00  1.000000e+00
3-48:2-21:2   -50.016054  0.000000e+00  1.000000e+00  1.000000e+00
3-48:2-2:2    -50.016054  0.000000e+00  1.000000e+00  1.000000e+00
3-48:2-8:2    -50.016054  0.000000e+00  1.000000e+00  1.000000e+00
3-48:3-16:2   -50.016054  0.000000e+00  1.000000e+00  1.000000e+00
3-48:3-9:1    -33.515991 -3.300013e+01  1.000000e+00  1.000000e+00
3-48:4-11:2   -50.016054  0.000000e+00  1.000000e+00  1.000000e+00
3-48:4-11:3   -50.016054  0.000000e+00  1.000000e+00  1.000000e+00
3-48:4-11:4   -50.016054  0.000000e+00  1.000000e+00  1.000000e+00
3-48:4-11:5   -50.016054  0.000000e+00  1.000000e+00  1.000000e+00
3-48:4-11:6   -50.016054  0.000000e+00  1.000000e+00  1.000000e+00
3-48:5-18:3   -50.016054  0.000000e+00  1.000000e+00  1.000000e+00
3-48:5-18:4   -50.016054  0.000000e+00  1.000000e+00  1.000000e+00
3-48:5-18:5   -50.016054  0.000000e+00  1.000000e+00  1.000000e+00
3-48:5-18:6   -50.016054  0.000000e+00  1.000000e+00  1.000000e+00
3-48:6-19:2   -33.515991 -3.300013e+01  1.000000e+00  1.000000e+00
3-48:6-25:2   -50.016054  0.000000e+00  1.000000e+00  1.000000e+00
3-48:6-25:3   -50.016054  0.000000e+00  1.000000e+00  1.000000e+00
3-48:7-27:2   -50.016054  0.000000e+00  1.000000e+00  1.000000e+00
3-49:1-14:1   -33.515991 -3.300013e+01  1.000000e+00  1.000000e+00
3-49:1-14:3   -50.016054  0.000000e+00  1.000000e+00  1.000000e+00
3-49:1-1:1    -50.016054  0.000000e+00  1.000000e+00  1.000000e+00
3-49:1-20:1   -50.016054  0.000000e+00  1.000000e+00  1.000000e+00
3-49:1-20:4   -50.016054  0.000000e+00  1.000000e+00  1.000000e+00
3-49:1-20:5   -50.016054  0.000000e+00  1.000000e+00  1.000000e+00
3-49:1-20:6   -50.016054  0.000000e+00  1.000000e+00  1.000000e+00
3-49:1-26:1   -50.016054  0.000000e+00  1.000000e+00  1.000000e+00
3-49:1-7:1    -33.515991 -3.300013e+01  1.000000e+00  1.000000e+00
3-49:1-7:3    -33.515991 -3.300013e+01  1.000000e+00  1.000000e+00
3-49:2-15:2   -50.016054  0.000000e+00  1.000000e+00  1.000000e+00
3-49:2-21:2   -33.515991 -3.300013e+01  1.000000e+00  1.000000e+00
3-49:2-2:2    -50.016054  0.000000e+00  1.000000e+00  1.000000e+00
3-49:2-8:1    -50.016054  0.000000e+00  1.000000e+00  1.000000e+00
3-49:2-8:2    -50.016054  0.000000e+00  1.000000e+00  1.000000e+00
3-49:2-8:3    -50.016054  0.000000e+00  1.000000e+00  1.000000e+00
3-49:3-10:1   -50.016054  0.000000e+00  1.000000e+00  1.000000e+00
3-49:3-10:2   -50.016054  0.000000e+00  1.000000e+00  1.000000e+00
3-49:3-16:1   -50.016054  0.000000e+00  1.000000e+00  1.000000e+00
3-49:3-16:2   -50.016054  0.000000e+00  1.000000e+00  1.000000e+00
3-49:3-22:2   -50.016054  0.000000e+00  1.000000e+00  1.000000e+00
3-49:3-3:1    -33.515991 -3.300013e+01  1.000000e+00  1.000000e+00
3-49:3-9:1    -50.016054  0.000000e+00  1.000000e+00  1.000000e+00
3-49:4-11:4   -50.016054  0.000000e+00  1.000000e+00  1.000000e+00
3-49:4-11:5   -50.016054  0.000000e+00  1.000000e+00  1.000000e+00
3-49:4-11:6   -50.016054  0.000000e+00  1.000000e+00  1.000000e+00
3-49:4-17:1   -50.016054  0.000000e+00  1.000000e+00  1.000000e+00
3-49:4-17:2   -50.016054  0.000000e+00  1.000000e+00  1.000000e+00
3-49:4-4:2    -50.016054  0.000000e+00  1.000000e+00  1.000000e+00
3-49:4-4:3    -50.016054  0.000000e+00  1.000000e+00  1.000000e+00
3-49:4-4:5    -50.016054  0.000000e+00  1.000000e+00  1.000000e+00
3-49:5-12:1   -50.016054  0.000000e+00  1.000000e+00  1.000000e+00
3-49:5-18:4   -50.016054  0.000000e+00  1.000000e+00  1.000000e+00
3-49:5-18:5   -50.016054  0.000000e+00  1.000000e+00  1.000000e+00
3-49:5-18:6   -50.016054  0.000000e+00  1.000000e+00  1.000000e+00
3-49:5-24:3   -50.016054  0.000000e+00  1.000000e+00  1.000000e+00
3-49:5-5:1    -33.515991 -3.300013e+01  1.000000e+00  1.000000e+00
3-49:5-5:2    -50.016054  0.000000e+00  1.000000e+00  1.000000e+00
3-49:6-13:2   -50.016054  0.000000e+00  1.000000e+00  1.000000e+00
3-49:6-19:1   -50.016054  0.000000e+00  1.000000e+00  1.000000e+00
3-49:6-19:2   -50.016054  0.000000e+00  1.000000e+00  1.000000e+00
3-49:6-19:3   -50.016054  0.000000e+00  1.000000e+00  1.000000e+00
3-49:6-25:1   -50.016054  0.000000e+00  1.000000e+00  1.000000e+00
3-49:6-25:2   -50.016054  0.000000e+00  1.000000e+00  1.000000e+00
3-49:6-25:3   -33.515991 -3.300013e+01  1.000000e+00  1.000000e+00
3-49:7-27:6   -50.016054  0.000000e+00  1.000000e+00  1.000000e+00
3-52:2-15:3   -50.016054  0.000000e+00  1.000000e+00  1.000000e+00
3-52:3-10:4   -50.016054  0.000000e+00  1.000000e+00  1.000000e+00
3-52:3-10:6   -50.016054  0.000000e+00  1.000000e+00  1.000000e+00
3-52:3-16:6   -50.016054  0.000000e+00  1.000000e+00  1.000000e+00
3-52:3-22:4   -50.016054  0.000000e+00  1.000000e+00  1.000000e+00
3-52:3-3:6    -50.016054  0.000000e+00  1.000000e+00  1.000000e+00
3-52:6-13:3   -50.016054  0.000000e+00  1.000000e+00  1.000000e+00
3-52:6-19:4   -50.016054  0.000000e+00  1.000000e+00  1.000000e+00
3-53:1-14:1   -50.016054  0.000000e+00  1.000000e+00  1.000000e+00
3-53:1-14:5   -50.016054  0.000000e+00  1.000000e+00  1.000000e+00
3-53:1-1:1    -50.016054  0.000000e+00  1.000000e+00  1.000000e+00
3-53:1-20:2   -50.016054  0.000000e+00  1.000000e+00  1.000000e+00
3-53:1-20:3   -50.016054  0.000000e+00  1.000000e+00  1.000000e+00
3-53:1-20:5   -50.016054  0.000000e+00  1.000000e+00  1.000000e+00
3-53:1-26:1   -33.515991 -3.300013e+01  1.000000e+00  1.000000e+00
3-53:1-7:2    -50.016054  0.000000e+00  1.000000e+00  1.000000e+00
3-53:2-15:1   -33.515991 -3.300013e+01  1.000000e+00  1.000000e+00
3-53:2-2:1    -33.515991 -3.300013e+01  1.000000e+00  1.000000e+00
3-53:2-2:2    -50.016054  0.000000e+00  1.000000e+00  1.000000e+00
3-53:3-10:2   -50.016054  0.000000e+00  1.000000e+00  1.000000e+00
3-53:3-16:2   -33.515991 -3.300013e+01  1.000000e+00  1.000000e+00
3-53:3-22:2   -50.016054  0.000000e+00  1.000000e+00  1.000000e+00
3-53:3-3:2    -50.016054  0.000000e+00  1.000000e+00  1.000000e+00
3-53:4-11:2   -50.016054  0.000000e+00  1.000000e+00  1.000000e+00
3-53:4-11:3   -50.016054  0.000000e+00  1.000000e+00  1.000000e+00
3-53:4-11:4   -50.016054  0.000000e+00  1.000000e+00  1.000000e+00
3-53:4-11:5   -50.016054  0.000000e+00  1.000000e+00  1.000000e+00
3-53:4-11:6   -50.016054  0.000000e+00  1.000000e+00  1.000000e+00
3-53:4-17:2   -50.016054  0.000000e+00  1.000000e+00  1.000000e+00
3-53:4-23:1   -33.515991 -3.300013e+01  1.000000e+00  1.000000e+00
3-53:4-23:2   -50.016054  0.000000e+00  1.000000e+00  1.000000e+00
3-53:4-4:1    -50.016054  0.000000e+00  1.000000e+00  1.000000e+00
3-53:4-4:2    -50.016054  0.000000e+00  1.000000e+00  1.000000e+00
3-53:4-4:3    -33.515991 -3.300013e+01  1.000000e+00  1.000000e+00
3-53:5-12:2   -50.016054  0.000000e+00  1.000000e+00  1.000000e+00
3-53:5-18:2   -50.016054  0.000000e+00  1.000000e+00  1.000000e+00
3-53:5-18:3   -50.016054  0.000000e+00  1.000000e+00  1.000000e+00
3-53:5-18:4   -50.016054  0.000000e+00  1.000000e+00  1.000000e+00
3-53:5-18:5   -50.016054  0.000000e+00  1.000000e+00  1.000000e+00
3-53:5-18:6   -50.016054  0.000000e+00  1.000000e+00  1.000000e+00
3-53:5-24:1   -33.515991 -3.300013e+01  1.000000e+00  1.000000e+00
3-53:5-5:2    -50.016054  0.000000e+00  1.000000e+00  1.000000e+00
3-53:5-5:3    -50.016054  0.000000e+00  1.000000e+00  1.000000e+00
3-53:6-25:1   -50.016054  0.000000e+00  1.000000e+00  1.000000e+00
3-53:6-6:1    -50.016054  0.000000e+00  1.000000e+00  1.000000e+00
3-53:6-6:2    -50.016054  0.000000e+00  1.000000e+00  1.000000e+00
3-53:7-27:2   -50.016054  0.000000e+00  1.000000e+00  1.000000e+00
3-53:7-27:3   -50.016054  0.000000e+00  1.000000e+00  1.000000e+00
3-62:3-3:4    -50.016054  0.000000e+00  1.000000e+00  1.000000e+00
3-64:1-14:3   -50.016054  0.000000e+00  1.000000e+00  1.000000e+00
3-64:1-1:1    -50.016054  0.000000e+00  1.000000e+00  1.000000e+00
3-64:1-1:2    -50.016054  0.000000e+00  1.000000e+00  1.000000e+00
3-64:1-20:1   -50.016054  0.000000e+00  1.000000e+00  1.000000e+00
3-64:1-20:3   -50.016054  0.000000e+00  1.000000e+00  1.000000e+00
3-64:1-20:5   -50.016054  0.000000e+00  1.000000e+00  1.000000e+00
3-64:1-20:6   -50.016054  0.000000e+00  1.000000e+00  1.000000e+00
3-64:1-7:1    -50.016054  0.000000e+00  1.000000e+00  1.000000e+00
3-64:2-15:1   -33.515991 -3.300013e+01  1.000000e+00  1.000000e+00
3-64:2-15:2   -50.016054  0.000000e+00  1.000000e+00  1.000000e+00
3-64:2-21:1   -50.016054  0.000000e+00  1.000000e+00  1.000000e+00
3-64:2-21:2   -50.016054  0.000000e+00  1.000000e+00  1.000000e+00
3-64:2-2:2    -50.016054  0.000000e+00  1.000000e+00  1.000000e+00
3-64:2-8:1    -33.515991 -3.300013e+01  1.000000e+00  1.000000e+00
3-64:3-10:1   -33.515991 -3.300013e+01  1.000000e+00  1.000000e+00
3-64:3-10:2   -50.016054  0.000000e+00  1.000000e+00  1.000000e+00
3-64:3-16:2   -50.016054  0.000000e+00  1.000000e+00  1.000000e+00
3-64:3-3:2    -50.016054  0.000000e+00  1.000000e+00  1.000000e+00
3-64:3-9:1    -33.515991 -3.300013e+01  1.000000e+00  1.000000e+00
3-64:4-4:1    -50.016054  0.000000e+00  1.000000e+00  1.000000e+00
3-64:4-4:2    -50.016054  0.000000e+00  1.000000e+00  1.000000e+00
3-64:5-12:1   -50.016054  0.000000e+00  1.000000e+00  1.000000e+00
3-64:5-12:2   -50.016054  0.000000e+00  1.000000e+00  1.000000e+00
3-64:5-18:3   -50.016054  0.000000e+00  1.000000e+00  1.000000e+00
3-64:5-18:4   -50.016054  0.000000e+00  1.000000e+00  1.000000e+00
3-64:5-18:5   -50.016054  0.000000e+00  1.000000e+00  1.000000e+00
3-64:5-24:1   -50.016054  0.000000e+00  1.000000e+00  1.000000e+00
3-64:5-24:2   -50.016054  0.000000e+00  1.000000e+00  1.000000e+00
3-64:5-24:3   -50.016054  0.000000e+00  1.000000e+00  1.000000e+00
3-64:5-5:1    -50.016054  0.000000e+00  1.000000e+00  1.000000e+00
3-64:5-5:2    -50.016054  0.000000e+00  1.000000e+00  1.000000e+00
3-64:6-13:2   -50.016054  0.000000e+00  1.000000e+00  1.000000e+00
3-64:6-19:2   -50.016054  0.000000e+00  1.000000e+00  1.000000e+00
3-64:6-25:1   -50.016054  0.000000e+00  1.000000e+00  1.000000e+00
3-64:6-25:2   -50.016054  0.000000e+00  1.000000e+00  1.000000e+00
3-64:6-6:2    -50.016054  0.000000e+00  1.000000e+00  1.000000e+00
3-64:7-27:2   -50.016054  0.000000e+00  1.000000e+00  1.000000e+00
3-64:7-27:4   -50.016054  0.000000e+00  1.000000e+00  1.000000e+00
3-64:7-27:5   -50.016054  0.000000e+00  1.000000e+00  1.000000e+00
3-64:7-27:6   -50.016054  0.000000e+00  1.000000e+00  1.000000e+00
3-66:1-14:1   -50.016054  0.000000e+00  1.000000e+00  1.000000e+00
3-66:1-14:6   -33.515991 -3.300013e+01  1.000000e+00  1.000000e+00
3-66:1-1:1    -50.016054  0.000000e+00  1.000000e+00  1.000000e+00
3-66:1-1:2    -50.016054  0.000000e+00  1.000000e+00  1.000000e+00
3-66:1-20:4   -50.016054  0.000000e+00  1.000000e+00  1.000000e+00
3-66:1-20:5   -33.515991 -3.300013e+01  1.000000e+00  1.000000e+00
3-66:1-20:6   -50.016054  0.000000e+00  1.000000e+00  1.000000e+00
3-66:1-26:1   -33.515991 -3.300013e+01  1.000000e+00  1.000000e+00
3-66:1-7:3    -50.016054  0.000000e+00  1.000000e+00  1.000000e+00
3-66:2-15:2   -50.016054  0.000000e+00  1.000000e+00  1.000000e+00
3-66:2-15:3   -50.016054  0.000000e+00  1.000000e+00  1.000000e+00
3-66:3-10:2   -50.016054  0.000000e+00  1.000000e+00  1.000000e+00
3-66:3-22:2   -50.016054  0.000000e+00  1.000000e+00  1.000000e+00
3-66:4-11:3   -50.016054  0.000000e+00  1.000000e+00  1.000000e+00
3-66:4-11:4   -50.016054  0.000000e+00  1.000000e+00  1.000000e+00
3-66:4-11:5   -50.016054  0.000000e+00  1.000000e+00  1.000000e+00
3-66:4-11:6   -50.016054  0.000000e+00  1.000000e+00  1.000000e+00
3-66:4-17:1   -50.016054  0.000000e+00  1.000000e+00  1.000000e+00
3-66:4-4:1    -33.515991 -3.300013e+01  1.000000e+00  1.000000e+00
3-66:4-4:3    -33.515991 -3.300013e+01  1.000000e+00  1.000000e+00
3-66:5-18:3   -50.016054  0.000000e+00  1.000000e+00  1.000000e+00
3-66:5-18:4   -50.016054  0.000000e+00  1.000000e+00  1.000000e+00
3-66:5-18:5   -50.016054  0.000000e+00  1.000000e+00  1.000000e+00
3-66:5-18:6   -50.016054  0.000000e+00  1.000000e+00  1.000000e+00
3-66:5-24:2   -50.016054  0.000000e+00  1.000000e+00  1.000000e+00
3-66:5-5:2    -33.515991 -3.300013e+01  1.000000e+00  1.000000e+00
3-66:6-13:1   -33.515991 -3.300013e+01  1.000000e+00  1.000000e+00
3-66:6-13:2   -50.016054  0.000000e+00  1.000000e+00  1.000000e+00
3-66:6-19:2   -50.016054  0.000000e+00  1.000000e+00  1.000000e+00
3-66:6-25:2   -50.016054  0.000000e+00  1.000000e+00  1.000000e+00
3-66:6-25:5   -33.515991 -3.300013e+01  1.000000e+00  1.000000e+00
3-66:7-27:2   -50.016054  0.000000e+00  1.000000e+00  1.000000e+00
3-71:1-14:2   -50.016054  0.000000e+00  1.000000e+00  1.000000e+00
3-71:1-26:4   -50.016054  0.000000e+00  1.000000e+00  1.000000e+00
3-71:1-26:6   -33.515991 -3.300013e+01  1.000000e+00  1.000000e+00
3-71:1-7:4    -50.016054  0.000000e+00  1.000000e+00  1.000000e+00
3-71:1-7:6    -50.016054  0.000000e+00  1.000000e+00  1.000000e+00
3-71:2-15:4   -50.016054  0.000000e+00  1.000000e+00  1.000000e+00
3-71:2-15:5   -50.016054  0.000000e+00  1.000000e+00  1.000000e+00
3-71:2-15:6   -50.016054  0.000000e+00  1.000000e+00  1.000000e+00
3-71:2-21:3   -50.016054  0.000000e+00  1.000000e+00  1.000000e+00
3-71:2-2:1    -50.016054  0.000000e+00  1.000000e+00  1.000000e+00
3-71:2-2:4    -50.016054  0.000000e+00  1.000000e+00  1.000000e+00
3-71:2-8:3    -50.016054  0.000000e+00  1.000000e+00  1.000000e+00
3-71:2-8:6    -50.016054  0.000000e+00  1.000000e+00  1.000000e+00
3-71:3-10:4   -33.515991 -3.300013e+01  1.000000e+00  1.000000e+00
3-71:3-10:5   -50.016054  0.000000e+00  1.000000e+00  1.000000e+00
3-71:3-10:6   -50.016054  0.000000e+00  1.000000e+00  1.000000e+00
3-71:3-16:3   -50.016054  0.000000e+00  1.000000e+00  1.000000e+00
3-71:3-16:6   -50.016054  0.000000e+00  1.000000e+00  1.000000e+00
3-71:3-22:3   -50.016054  0.000000e+00  1.000000e+00  1.000000e+00
3-71:3-22:5   -33.515991 -3.300013e+01  1.000000e+00  1.000000e+00
3-71:3-3:3    -50.016054  0.000000e+00  1.000000e+00  1.000000e+00
3-71:3-3:4    -50.016054  0.000000e+00  1.000000e+00  1.000000e+00
3-71:3-3:6    -50.016054  0.000000e+00  1.000000e+00  1.000000e+00
3-71:3-9:4    -50.016054  0.000000e+00  1.000000e+00  1.000000e+00
3-71:3-9:5    -50.016054  0.000000e+00  1.000000e+00  1.000000e+00
3-71:3-9:6    -50.016054  0.000000e+00  1.000000e+00  1.000000e+00
3-71:4-11:6   -50.016054  0.000000e+00  1.000000e+00  1.000000e+00
3-71:4-17:4   -33.515991 -3.300013e+01  1.000000e+00  1.000000e+00
3-71:4-17:5   -50.016054  0.000000e+00  1.000000e+00  1.000000e+00
3-71:4-23:6   -50.016054  0.000000e+00  1.000000e+00  1.000000e+00
3-71:4-4:4    -50.016054  0.000000e+00  1.000000e+00  1.000000e+00
3-71:4-4:5    -50.016054  0.000000e+00  1.000000e+00  1.000000e+00
3-71:5-12:5   -50.016054  0.000000e+00  1.000000e+00  1.000000e+00
3-71:5-24:4   -50.016054  0.000000e+00  1.000000e+00  1.000000e+00
3-71:5-5:4    -50.016054  0.000000e+00  1.000000e+00  1.000000e+00
3-71:6-13:3   -50.016054  0.000000e+00  1.000000e+00  1.000000e+00
3-71:6-13:4   -33.515991 -3.300013e+01  1.000000e+00  1.000000e+00
3-71:6-13:6   -50.016054  0.000000e+00  1.000000e+00  1.000000e+00
3-71:6-19:1   -50.016054  0.000000e+00  1.000000e+00  1.000000e+00
3-71:6-19:5   -50.016054  0.000000e+00  1.000000e+00  1.000000e+00
3-71:6-25:4   -50.016054  0.000000e+00  1.000000e+00  1.000000e+00
3-71:6-6:1    -33.515991 -3.300013e+01  1.000000e+00  1.000000e+00
3-71:6-6:4    -33.515991 -3.300013e+01  1.000000e+00  1.000000e+00
3-71:6-6:6    -50.016054  0.000000e+00  1.000000e+00  1.000000e+00
3-72:1-14:1   -50.016054  0.000000e+00  1.000000e+00  1.000000e+00
3-72:1-14:3   -50.016054  0.000000e+00  1.000000e+00  1.000000e+00
3-72:1-14:5   -33.515991 -3.300013e+01  1.000000e+00  1.000000e+00
3-72:1-1:2    -50.016054  0.000000e+00  1.000000e+00  1.000000e+00
3-72:1-1:5    -33.515991 -3.300013e+01  1.000000e+00  1.000000e+00
3-72:1-20:3   -33.515991 -3.300013e+01  1.000000e+00  1.000000e+00
3-72:1-20:4   -50.016054  0.000000e+00  1.000000e+00  1.000000e+00
3-72:1-20:5   -50.016054  0.000000e+00  1.000000e+00  1.000000e+00
3-72:1-20:6   -50.016054  0.000000e+00  1.000000e+00  1.000000e+00
3-72:1-26:2   -50.016054  0.000000e+00  1.000000e+00  1.000000e+00
3-72:1-26:6   -50.016054  0.000000e+00  1.000000e+00  1.000000e+00
3-72:1-7:1    -50.016054  0.000000e+00  1.000000e+00  1.000000e+00
3-72:1-7:3    -50.016054  0.000000e+00  1.000000e+00  1.000000e+00
3-72:1-7:5    -33.515991 -3.300013e+01  1.000000e+00  1.000000e+00
3-72:2-15:2   -50.016054  0.000000e+00  1.000000e+00  1.000000e+00
3-72:2-21:2   -50.016054  0.000000e+00  1.000000e+00  1.000000e+00
3-72:2-21:5   -50.016054  0.000000e+00  1.000000e+00  1.000000e+00
3-72:2-2:2    -33.515991 -3.300013e+01  1.000000e+00  1.000000e+00
3-72:2-8:2    -50.016054  0.000000e+00  1.000000e+00  1.000000e+00
3-72:2-8:6    -50.016054  0.000000e+00  1.000000e+00  1.000000e+00
3-72:3-10:1   -50.016054  0.000000e+00  1.000000e+00  1.000000e+00
3-72:3-10:2   -50.016054  0.000000e+00  1.000000e+00  1.000000e+00
3-72:3-16:1   -50.016054  0.000000e+00  1.000000e+00  1.000000e+00
3-72:3-16:3   -50.016054  0.000000e+00  1.000000e+00  1.000000e+00
3-72:3-22:1   -33.515991 -3.300013e+01  1.000000e+00  1.000000e+00
3-72:3-22:2   -50.016054  0.000000e+00  1.000000e+00  1.000000e+00
3-72:3-3:1    -50.016054  0.000000e+00  1.000000e+00  1.000000e+00
3-72:3-3:2    -50.016054  0.000000e+00  1.000000e+00  1.000000e+00
3-72:3-3:3    -50.016054  0.000000e+00  1.000000e+00  1.000000e+00
3-72:3-9:1    -50.016054  0.000000e+00  1.000000e+00  1.000000e+00
3-72:3-9:3    -50.016054  0.000000e+00  1.000000e+00  1.000000e+00
3-72:3-9:5    -33.515991 -3.300013e+01  1.000000e+00  1.000000e+00
3-72:4-11:5   -50.016054  0.000000e+00  1.000000e+00  1.000000e+00
3-72:4-17:1   -33.515991 -3.300013e+01  1.000000e+00  1.000000e+00
3-72:4-17:2   -50.016054  0.000000e+00  1.000000e+00  1.000000e+00
3-72:4-17:3   -50.016054  0.000000e+00  1.000000e+00  1.000000e+00
3-72:4-23:3   -33.515991 -3.300013e+01  1.000000e+00  1.000000e+00
3-72:4-4:1    -50.016054  0.000000e+00  1.000000e+00  1.000000e+00
3-72:4-4:2    -50.016054  0.000000e+00  1.000000e+00  1.000000e+00
3-72:4-4:3    -33.515991 -3.300013e+01  1.000000e+00  1.000000e+00
3-72:4-4:6    -33.515991 -3.300013e+01  1.000000e+00  1.000000e+00
3-72:5-12:1   -50.016054  0.000000e+00  1.000000e+00  1.000000e+00
3-72:5-18:3   -50.016054  0.000000e+00  1.000000e+00  1.000000e+00
3-72:5-18:4   -50.016054  0.000000e+00  1.000000e+00  1.000000e+00
3-72:5-18:5   -50.016054  0.000000e+00  1.000000e+00  1.000000e+00
3-72:5-24:1   -50.016054  0.000000e+00  1.000000e+00  1.000000e+00
3-72:5-24:2   -33.515991 -3.300013e+01  1.000000e+00  1.000000e+00
3-72:5-24:3   -50.016054  0.000000e+00  1.000000e+00  1.000000e+00
3-72:5-5:1    -50.016054  0.000000e+00  1.000000e+00  1.000000e+00
3-72:5-5:2    -50.016054  0.000000e+00  1.000000e+00  1.000000e+00
3-72:6-13:1   -33.515991 -3.300013e+01  1.000000e+00  1.000000e+00
3-72:6-19:1   -50.016054  0.000000e+00  1.000000e+00  1.000000e+00
3-72:6-19:2   -50.016054  0.000000e+00  1.000000e+00  1.000000e+00
3-72:6-19:5   -33.515991 -3.300013e+01  1.000000e+00  1.000000e+00
3-72:6-25:1   -50.016054  0.000000e+00  1.000000e+00  1.000000e+00
3-72:6-25:3   -50.016054  0.000000e+00  1.000000e+00  1.000000e+00
3-72:6-25:6   -50.016054  0.000000e+00  1.000000e+00  1.000000e+00
3-72:6-6:1    -50.016054  0.000000e+00  1.000000e+00  1.000000e+00
3-72:6-6:3    -33.515991 -3.300013e+01  1.000000e+00  1.000000e+00
3-72:7-27:6   -33.515991 -3.300013e+01  1.000000e+00  1.000000e+00
3-73:1-14:3   -50.016054  0.000000e+00  1.000000e+00  1.000000e+00
3-73:1-14:6   -50.016054  0.000000e+00  1.000000e+00  1.000000e+00
3-73:1-1:1    -50.016054  0.000000e+00  1.000000e+00  1.000000e+00
3-73:1-1:2    -50.016054  0.000000e+00  1.000000e+00  1.000000e+00
3-73:1-1:3    -50.016054  0.000000e+00  1.000000e+00  1.000000e+00
3-73:1-1:6    -33.515991 -3.300013e+01  1.000000e+00  1.000000e+00
3-73:1-20:4   -50.016054  0.000000e+00  1.000000e+00  1.000000e+00
3-73:1-20:5   -50.016054  0.000000e+00  1.000000e+00  1.000000e+00
3-73:1-20:6   -33.515991 -3.300013e+01  1.000000e+00  1.000000e+00
3-73:1-26:1   -50.016054  0.000000e+00  1.000000e+00  1.000000e+00
3-73:1-26:2   -50.016054  0.000000e+00  1.000000e+00  1.000000e+00
3-73:1-26:3   -50.016054  0.000000e+00  1.000000e+00  1.000000e+00
3-73:1-26:5   -33.515991 -3.300013e+01  1.000000e+00  1.000000e+00
3-73:1-7:3    -50.016054  0.000000e+00  1.000000e+00  1.000000e+00
3-73:1-7:4    -50.016054  0.000000e+00  1.000000e+00  1.000000e+00
3-73:1-7:6    -50.016054  0.000000e+00  1.000000e+00  1.000000e+00
3-73:2-15:1   -33.515991 -3.300013e+01  1.000000e+00  1.000000e+00
3-73:2-15:3   -50.016054  0.000000e+00  1.000000e+00  1.000000e+00
3-73:2-15:6   -33.515991 -3.300013e+01  1.000000e+00  1.000000e+00
3-73:2-21:1   -50.016054  0.000000e+00  1.000000e+00  1.000000e+00
3-73:2-21:3   -33.515991 -3.300013e+01  1.000000e+00  1.000000e+00
3-73:2-21:5   -50.016054  0.000000e+00  1.000000e+00  1.000000e+00
3-73:2-8:1    -50.016054  0.000000e+00  1.000000e+00  1.000000e+00
3-73:2-8:3    -50.016054  0.000000e+00  1.000000e+00  1.000000e+00
3-73:3-10:1   -33.515991 -3.300013e+01  1.000000e+00  1.000000e+00
3-73:3-10:2   -50.016054  0.000000e+00  1.000000e+00  1.000000e+00
3-73:3-10:3   -33.515991 -3.300013e+01  1.000000e+00  1.000000e+00
3-73:3-16:1   -50.016054  0.000000e+00  1.000000e+00  1.000000e+00
3-73:3-22:2   -50.016054  0.000000e+00  1.000000e+00  1.000000e+00
3-73:4-11:4   -50.016054  0.000000e+00  1.000000e+00  1.000000e+00
3-73:4-17:3   -50.016054  0.000000e+00  1.000000e+00  1.000000e+00
3-73:4-17:6   -50.016054  0.000000e+00  1.000000e+00  1.000000e+00
3-73:4-23:3   -33.515991 -3.300013e+01  1.000000e+00  1.000000e+00
3-73:4-23:5   -33.515991 -3.300013e+01  1.000000e+00  1.000000e+00
3-73:4-23:6   -50.016054  0.000000e+00  1.000000e+00  1.000000e+00
3-73:4-4:1    -50.016054  0.000000e+00  1.000000e+00  1.000000e+00
3-73:4-4:3    -50.016054  0.000000e+00  1.000000e+00  1.000000e+00
3-73:4-4:5    -50.016054  0.000000e+00  1.000000e+00  1.000000e+00
3-73:5-12:3   -33.515991 -3.300013e+01  1.000000e+00  1.000000e+00
3-73:5-12:5   -50.016054  0.000000e+00  1.000000e+00  1.000000e+00
3-73:5-18:3   -50.016054  0.000000e+00  1.000000e+00  1.000000e+00
3-73:5-18:5   -50.016054  0.000000e+00  1.000000e+00  1.000000e+00
3-73:5-18:6   -50.016054  0.000000e+00  1.000000e+00  1.000000e+00
3-73:5-24:1   -50.016054  0.000000e+00  1.000000e+00  1.000000e+00
3-73:5-24:3   -33.515991 -3.300013e+01  1.000000e+00  1.000000e+00
3-73:5-24:6   -33.515991 -3.300013e+01  1.000000e+00  1.000000e+00
3-73:5-5:2    -50.016054  0.000000e+00  1.000000e+00  1.000000e+00
3-73:6-13:1   -33.515991 -3.300013e+01  1.000000e+00  1.000000e+00
3-73:6-13:2   -50.016054  0.000000e+00  1.000000e+00  1.000000e+00
3-73:6-19:1   -50.016054  0.000000e+00  1.000000e+00  1.000000e+00
3-73:6-19:2   -50.016054  0.000000e+00  1.000000e+00  1.000000e+00
3-73:6-19:3   -50.016054  0.000000e+00  1.000000e+00  1.000000e+00
3-73:6-25:3   -50.016054  0.000000e+00  1.000000e+00  1.000000e+00
3-73:6-25:4   -50.016054  0.000000e+00  1.000000e+00  1.000000e+00
3-73:6-25:6   -50.016054  0.000000e+00  1.000000e+00  1.000000e+00
3-73:6-6:1    -50.016054  0.000000e+00  1.000000e+00  1.000000e+00
3-73:6-6:3    -50.016054  0.000000e+00  1.000000e+00  1.000000e+00
3-73:7-27:3   -50.016054  0.000000e+00  1.000000e+00  1.000000e+00
3-73:7-27:4   -50.016054  0.000000e+00  1.000000e+00  1.000000e+00
3-73:7-27:5   -50.016054  0.000000e+00  1.000000e+00  1.000000e+00
3-73:7-27:6   -33.515991 -3.300013e+01  1.000000e+00  1.000000e+00
3-74:1-14:3   -33.515991 -3.300013e+01  1.000000e+00  1.000000e+00
3-74:1-20:1   -50.016054  0.000000e+00  1.000000e+00  1.000000e+00
3-74:1-20:2   -50.016054  0.000000e+00  1.000000e+00  1.000000e+00
3-74:1-7:1    -50.016054  0.000000e+00  1.000000e+00  1.000000e+00
3-74:2-15:2   -50.016054  0.000000e+00  1.000000e+00  1.000000e+00
3-74:2-21:1   -50.016054  0.000000e+00  1.000000e+00  1.000000e+00
3-74:2-21:2   -50.016054  0.000000e+00  1.000000e+00  1.000000e+00
3-74:2-2:2    -50.016054  0.000000e+00  1.000000e+00  1.000000e+00
3-74:2-8:2    -50.016054  0.000000e+00  1.000000e+00  1.000000e+00
3-74:3-10:2   -33.515991 -3.300013e+01  1.000000e+00  1.000000e+00
3-74:3-9:1    -33.515991 -3.300013e+01  1.000000e+00  1.000000e+00
3-74:3-9:2    -50.016054  0.000000e+00  1.000000e+00  1.000000e+00
3-74:4-11:3   -50.016054  0.000000e+00  1.000000e+00  1.000000e+00
3-74:4-11:4   -50.016054  0.000000e+00  1.000000e+00  1.000000e+00
3-74:4-11:5   -50.016054  0.000000e+00  1.000000e+00  1.000000e+00
3-74:4-11:6   -50.016054  0.000000e+00  1.000000e+00  1.000000e+00
3-74:4-17:2   -50.016054  0.000000e+00  1.000000e+00  1.000000e+00
3-74:4-23:2   -50.016054  0.000000e+00  1.000000e+00  1.000000e+00
3-74:4-23:3   -33.515991 -3.300013e+01  1.000000e+00  1.000000e+00
3-74:4-4:2    -50.016054  0.000000e+00  1.000000e+00  1.000000e+00
3-74:5-12:3   -33.515991 -3.300013e+01  1.000000e+00  1.000000e+00
3-74:5-18:3   -50.016054  0.000000e+00  1.000000e+00  1.000000e+00
3-74:5-18:4   -50.016054  0.000000e+00  1.000000e+00  1.000000e+00
3-74:5-18:5   -50.016054  0.000000e+00  1.000000e+00  1.000000e+00
3-74:5-18:6   -50.016054  0.000000e+00  1.000000e+00  1.000000e+00
3-74:5-5:2    -50.016054  0.000000e+00  1.000000e+00  1.000000e+00
3-74:6-25:1   -50.016054  0.000000e+00  1.000000e+00  1.000000e+00
3-74:7-27:3   -33.515991 -3.300013e+01  1.000000e+00  1.000000e+00
3-7:1-14:2    -50.016054  0.000000e+00  1.000000e+00  1.000000e+00
3-7:1-20:6    -50.016054  0.000000e+00  1.000000e+00  1.000000e+00
3-7:1-26:2    -50.016054  0.000000e+00  1.000000e+00  1.000000e+00
3-7:1-7:1     -50.016054  0.000000e+00  1.000000e+00  1.000000e+00
3-7:1-7:2     -33.515991 -3.300013e+01  1.000000e+00  1.000000e+00
3-7:2-15:2    -33.515991 -3.300013e+01  1.000000e+00  1.000000e+00
3-7:2-8:2     -33.515991 -3.300013e+01  1.000000e+00  1.000000e+00
3-7:3-10:2    -50.016054  0.000000e+00  1.000000e+00  1.000000e+00
3-7:3-16:2    -50.016054  0.000000e+00  1.000000e+00  1.000000e+00
3-7:3-3:2     -33.515991 -3.300013e+01  1.000000e+00  1.000000e+00
3-7:3-9:2     -50.016054  0.000000e+00  1.000000e+00  1.000000e+00
3-7:4-11:1    -50.016054  0.000000e+00  1.000000e+00  1.000000e+00
3-7:4-11:3    -50.016054  0.000000e+00  1.000000e+00  1.000000e+00
3-7:4-11:4    -50.016054  0.000000e+00  1.000000e+00  1.000000e+00
3-7:4-11:5    -50.016054  0.000000e+00  1.000000e+00  1.000000e+00
3-7:4-11:6    -50.016054  0.000000e+00  1.000000e+00  1.000000e+00
3-7:4-17:2    -50.016054  0.000000e+00  1.000000e+00  1.000000e+00
3-7:4-17:3    -33.515991 -3.300013e+01  1.000000e+00  1.000000e+00
3-7:4-4:2     -50.016054  0.000000e+00  1.000000e+00  1.000000e+00
3-7:5-18:3    -50.016054  0.000000e+00  1.000000e+00  1.000000e+00
3-7:5-18:4    -50.016054  0.000000e+00  1.000000e+00  1.000000e+00
3-7:5-18:5    -50.016054  0.000000e+00  1.000000e+00  1.000000e+00
3-7:5-18:6    -50.016054  0.000000e+00  1.000000e+00  1.000000e+00
3-7:5-24:2    -33.515991 -3.300013e+01  1.000000e+00  1.000000e+00
3-7:6-13:2    -33.515991 -3.300013e+01  1.000000e+00  1.000000e+00
3-7:6-25:2    -33.515991 -3.300013e+01  1.000000e+00  1.000000e+00
3-7:7-27:2    -50.016054  0.000000e+00  1.000000e+00  1.000000e+00
3-7:7-27:3    -33.515991 -3.300013e+01  1.000000e+00  1.000000e+00
3-7:7-27:6    -50.016054  0.000000e+00  1.000000e+00  1.000000e+00
3-9:1-1:2     -50.016054  0.000000e+00  1.000000e+00  1.000000e+00
3-9:1-20:1    -50.016054  0.000000e+00  1.000000e+00  1.000000e+00
3-9:1-20:6    -50.016054  0.000000e+00  1.000000e+00  1.000000e+00
3-9:1-26:2    -33.515991 -3.300013e+01  1.000000e+00  1.000000e+00
3-9:1-7:1     -33.515991 -3.300013e+01  1.000000e+00  1.000000e+00
3-9:2-15:2    -50.016054  0.000000e+00  1.000000e+00  1.000000e+00
3-9:2-21:1    -50.016054  0.000000e+00  1.000000e+00  1.000000e+00
3-9:2-21:2    -50.016054  0.000000e+00  1.000000e+00  1.000000e+00
3-9:2-8:2     -50.016054  0.000000e+00  1.000000e+00  1.000000e+00
3-9:3-10:2    -50.016054  0.000000e+00  1.000000e+00  1.000000e+00
3-9:3-3:2     -50.016054  0.000000e+00  1.000000e+00  1.000000e+00
3-9:4-11:3    -50.016054  0.000000e+00  1.000000e+00  1.000000e+00
3-9:4-11:4    -50.016054  0.000000e+00  1.000000e+00  1.000000e+00
3-9:4-11:5    -50.016054  0.000000e+00  1.000000e+00  1.000000e+00
3-9:4-11:6    -50.016054  0.000000e+00  1.000000e+00  1.000000e+00
3-9:4-23:1    -50.016054  0.000000e+00  1.000000e+00  1.000000e+00
3-9:4-23:2    -50.016054  0.000000e+00  1.000000e+00  1.000000e+00
3-9:4-4:2     -50.016054  0.000000e+00  1.000000e+00  1.000000e+00
3-9:5-18:3    -50.016054  0.000000e+00  1.000000e+00  1.000000e+00
3-9:5-18:4    -50.016054  0.000000e+00  1.000000e+00  1.000000e+00
3-9:5-18:5    -50.016054  0.000000e+00  1.000000e+00  1.000000e+00
3-9:5-18:6    -50.016054  0.000000e+00  1.000000e+00  1.000000e+00
3-9:5-24:1    -50.016054  0.000000e+00  1.000000e+00  1.000000e+00
3-9:5-5:1     -50.016054  0.000000e+00  1.000000e+00  1.000000e+00
3-9:6-19:2    -50.016054  0.000000e+00  1.000000e+00  1.000000e+00
3-9:6-25:1    -33.515991 -3.300013e+01  1.000000e+00  1.000000e+00
3-9:6-25:3    -50.016054  0.000000e+00  1.000000e+00  1.000000e+00
3-9:6-6:1     -50.016054  0.000000e+00  1.000000e+00  1.000000e+00
3-9:6-6:2     -50.016054  0.000000e+00  1.000000e+00  1.000000e+00
3-9:7-27:1    -50.016054  0.000000e+00  1.000000e+00  1.000000e+00
3-9:7-27:3    -50.016054  0.000000e+00  1.000000e+00  1.000000e+00
3-d:2-2:3     -50.016054  0.000000e+00  1.000000e+00  1.000000e+00
3-d:2-2:5     -50.016054  0.000000e+00  1.000000e+00  1.000000e+00
3-d:3-10:4    -50.016054  0.000000e+00  1.000000e+00  1.000000e+00
3-d:3-16:6    -50.016054  0.000000e+00  1.000000e+00  1.000000e+00
3-d:3-3:3     -50.016054  0.000000e+00  1.000000e+00  1.000000e+00
3-d:3-3:4     -50.016054  0.000000e+00  1.000000e+00  1.000000e+00
3-d:5-24:4    -50.016054  0.000000e+00  1.000000e+00  1.000000e+00
3-d:6-13:4    -33.515991 -3.300013e+01  1.000000e+00  1.000000e+00
3-d:6-13:5    -50.016054  0.000000e+00  1.000000e+00  1.000000e+00
3-h:1-14:3    -50.016054  0.000000e+00  1.000000e+00  1.000000e+00
3-h:1-14:5    -50.016054  0.000000e+00  1.000000e+00  1.000000e+00
3-h:1-14:6    -50.016054  0.000000e+00  1.000000e+00  1.000000e+00
3-h:1-1:1     -50.016054  0.000000e+00  1.000000e+00  1.000000e+00
3-h:1-1:2     -50.016054  0.000000e+00  1.000000e+00  1.000000e+00
3-h:1-1:3     -50.016054  0.000000e+00  1.000000e+00  1.000000e+00
3-h:1-1:5     -50.016054  0.000000e+00  1.000000e+00  1.000000e+00
3-h:1-20:4    -50.016054  0.000000e+00  1.000000e+00  1.000000e+00
3-h:1-20:6    -50.016054  0.000000e+00  1.000000e+00  1.000000e+00
3-h:1-26:5    -33.515991 -3.300013e+01  1.000000e+00  1.000000e+00
3-h:1-7:2     -50.016054  0.000000e+00  1.000000e+00  1.000000e+00
3-h:1-7:5     -50.016054  0.000000e+00  1.000000e+00  1.000000e+00
3-h:1-7:6     -33.515991 -3.300013e+01  1.000000e+00  1.000000e+00
3-h:2-15:2    -50.016054  0.000000e+00  1.000000e+00  1.000000e+00
3-h:2-21:1    -50.016054  0.000000e+00  1.000000e+00  1.000000e+00
3-h:2-21:3    -50.016054  0.000000e+00  1.000000e+00  1.000000e+00
3-h:2-2:1     -50.016054  0.000000e+00  1.000000e+00  1.000000e+00
3-h:2-2:2     -50.016054  0.000000e+00  1.000000e+00  1.000000e+00
3-h:2-8:1     -33.515991 -3.300013e+01  1.000000e+00  1.000000e+00
3-h:3-10:1    -33.515991 -3.300013e+01  1.000000e+00  1.000000e+00
3-h:3-10:2    -50.016054  0.000000e+00  1.000000e+00  1.000000e+00
3-h:3-16:5    -50.016054  0.000000e+00  1.000000e+00  1.000000e+00
3-h:3-16:6    -33.515991 -3.300013e+01  1.000000e+00  1.000000e+00
3-h:3-22:1    -50.016054  0.000000e+00  1.000000e+00  1.000000e+00
3-h:3-22:3    -33.515991 -3.300013e+01  1.000000e+00  1.000000e+00
3-h:3-22:6    -33.515991 -3.300013e+01  1.000000e+00  1.000000e+00
3-h:3-3:1     -50.016054  0.000000e+00  1.000000e+00  1.000000e+00
3-h:3-9:2     -50.016054  0.000000e+00  1.000000e+00  1.000000e+00
3-h:3-9:3     -33.515991 -3.300013e+01  1.000000e+00  1.000000e+00
3-h:4-11:6    -50.016054  0.000000e+00  1.000000e+00  1.000000e+00
3-h:4-17:3    -50.016054  0.000000e+00  1.000000e+00  1.000000e+00
3-h:4-17:5    -50.016054  0.000000e+00  1.000000e+00  1.000000e+00
3-h:4-23:2    -50.016054  0.000000e+00  1.000000e+00  1.000000e+00
3-h:4-23:3    -50.016054  0.000000e+00  1.000000e+00  1.000000e+00
3-h:4-23:4    -33.515991 -3.300013e+01  1.000000e+00  1.000000e+00
3-h:4-4:1     -50.016054  0.000000e+00  1.000000e+00  1.000000e+00
3-h:4-4:3     -33.515991 -3.300013e+01  1.000000e+00  1.000000e+00
3-h:4-4:5     -50.016054  0.000000e+00  1.000000e+00  1.000000e+00
3-h:4-4:6     -50.016054  0.000000e+00  1.000000e+00  1.000000e+00
3-h:5-12:1    -50.016054  0.000000e+00  1.000000e+00  1.000000e+00
3-h:5-24:1    -50.016054  0.000000e+00  1.000000e+00  1.000000e+00
3-h:5-24:3    -50.016054  0.000000e+00  1.000000e+00  1.000000e+00
3-h:5-24:5    -50.016054  0.000000e+00  1.000000e+00  1.000000e+00
3-h:5-5:3     -50.016054  0.000000e+00  1.000000e+00  1.000000e+00
3-h:5-5:5     -33.515991 -3.300013e+01  1.000000e+00  1.000000e+00
3-h:6-13:2    -50.016054  0.000000e+00  1.000000e+00  1.000000e+00
3-h:6-19:1    -50.016054  0.000000e+00  1.000000e+00  1.000000e+00
3-h:6-19:3    -50.016054  0.000000e+00  1.000000e+00  1.000000e+00
3-h:6-25:3    -50.016054  0.000000e+00  1.000000e+00  1.000000e+00
3-h:6-25:4    -50.016054  0.000000e+00  1.000000e+00  1.000000e+00
3-h:6-25:5    -50.016054  0.000000e+00  1.000000e+00  1.000000e+00
3-h:6-25:6    -50.016054  0.000000e+00  1.000000e+00  1.000000e+00
3-h:6-6:1     -50.016054  0.000000e+00  1.000000e+00  1.000000e+00
3-h:6-6:2     -50.016054  0.000000e+00  1.000000e+00  1.000000e+00
3-h:6-6:5     -50.016054  0.000000e+00  1.000000e+00  1.000000e+00
3-h:7-27:2    -50.016054  0.000000e+00  1.000000e+00  1.000000e+00
3-h:7-27:3    -50.016054  0.000000e+00  1.000000e+00  1.000000e+00
3-h:7-27:5    -50.016054  0.000000e+00  1.000000e+00  1.000000e+00
3-NL1:1-1:4   -50.016054  0.000000e+00  1.000000e+00  1.000000e+00
3-NL1:1-20:4  -50.016054  0.000000e+00  1.000000e+00  1.000000e+00
3-NL1:1-26:4  -50.016054  0.000000e+00  1.000000e+00  1.000000e+00
3-NL1:1-26:5  -50.016054  0.000000e+00  1.000000e+00  1.000000e+00
3-NL1:2-15:4  -50.016054  0.000000e+00  1.000000e+00  1.000000e+00
3-NL1:2-21:5  -50.016054  0.000000e+00  1.000000e+00  1.000000e+00
3-NL1:2-2:4   -50.016054  0.000000e+00  1.000000e+00  1.000000e+00
3-NL1:2-2:6   -50.016054  0.000000e+00  1.000000e+00  1.000000e+00
3-NL1:2-8:4   -50.016054  0.000000e+00  1.000000e+00  1.000000e+00
3-NL1:3-10:4  -50.016054  0.000000e+00  1.000000e+00  1.000000e+00
3-NL1:3-16:4  -50.016054  0.000000e+00  1.000000e+00  1.000000e+00
3-NL1:3-16:5  -50.016054  0.000000e+00  1.000000e+00  1.000000e+00
3-NL1:3-22:3  -50.016054  0.000000e+00  1.000000e+00  1.000000e+00
3-NL1:3-22:4  -50.016054  0.000000e+00  1.000000e+00  1.000000e+00
3-NL1:3-3:4   -50.016054  0.000000e+00  1.000000e+00  1.000000e+00
3-NL1:3-9:6   -50.016054  0.000000e+00  1.000000e+00  1.000000e+00
3-NL1:4-11:6  -50.016054  0.000000e+00  1.000000e+00  1.000000e+00
3-NL1:5-12:4  -50.016054  0.000000e+00  1.000000e+00  1.000000e+00
3-NL1:5-12:5  -50.016054  0.000000e+00  1.000000e+00  1.000000e+00
3-NL1:5-12:6  -50.016054  0.000000e+00  1.000000e+00  1.000000e+00
3-NL1:6-13:5  -50.016054  0.000000e+00  1.000000e+00  1.000000e+00
3-NL1:6-19:4  -50.016054  0.000000e+00  1.000000e+00  1.000000e+00
3-NL1:6-19:5  -50.016054  0.000000e+00  1.000000e+00  1.000000e+00
3-NL1:6-19:6  -50.016054  0.000000e+00  1.000000e+00  1.000000e+00
3-NL1:6-6:5   -50.016054  0.000000e+00  1.000000e+00  1.000000e+00
4-28:1-14:4   -50.016054  0.000000e+00  1.000000e+00  1.000000e+00
4-28:1-14:5   -50.016054  0.000000e+00  1.000000e+00  1.000000e+00
4-28:1-14:6   -50.016054  0.000000e+00  1.000000e+00  1.000000e+00
4-28:1-1:3    -33.515991 -3.300013e+01  1.000000e+00  1.000000e+00
4-28:1-1:5    -50.016054  0.000000e+00  1.000000e+00  1.000000e+00
4-28:1-20:4   -50.016054  0.000000e+00  1.000000e+00  1.000000e+00
4-28:1-20:5   -50.016054  0.000000e+00  1.000000e+00  1.000000e+00
4-28:1-26:1   -33.515991 -3.300013e+01  1.000000e+00  1.000000e+00
4-28:1-7:4    -50.016054  0.000000e+00  1.000000e+00  1.000000e+00
4-28:2-15:1   -50.016054  0.000000e+00  1.000000e+00  1.000000e+00
4-28:2-15:6   -50.016054  0.000000e+00  1.000000e+00  1.000000e+00
4-28:2-21:4   -33.515991 -3.300013e+01  1.000000e+00  1.000000e+00
4-28:2-21:5   -33.515991 -3.300013e+01  1.000000e+00  1.000000e+00
4-28:2-2:1    -50.016054  0.000000e+00  1.000000e+00  1.000000e+00
4-28:2-2:3    -50.016054  0.000000e+00  1.000000e+00  1.000000e+00
4-28:2-2:5    -33.515991 -3.300013e+01  1.000000e+00  1.000000e+00
4-28:2-2:6    -50.016054  0.000000e+00  1.000000e+00  1.000000e+00
4-28:2-8:3    -50.016054  0.000000e+00  1.000000e+00  1.000000e+00
4-28:3-10:1   -50.016054  0.000000e+00  1.000000e+00  1.000000e+00
4-28:3-16:5   -50.016054  0.000000e+00  1.000000e+00  1.000000e+00
4-28:3-22:3   -50.016054  0.000000e+00  1.000000e+00  1.000000e+00
4-28:3-22:5   -33.515991 -3.300013e+01  1.000000e+00  1.000000e+00
4-28:3-3:1    -50.016054  0.000000e+00  1.000000e+00  1.000000e+00
4-28:3-3:3    -50.016054  0.000000e+00  1.000000e+00  1.000000e+00
4-28:3-9:4    -33.515991 -3.300013e+01  1.000000e+00  1.000000e+00
4-28:3-9:6    -50.016054  0.000000e+00  1.000000e+00  1.000000e+00
4-28:4-23:3   -50.016054  0.000000e+00  1.000000e+00  1.000000e+00
4-28:4-23:5   -50.016054  0.000000e+00  1.000000e+00  1.000000e+00
4-28:4-4:3    -50.016054  0.000000e+00  1.000000e+00  1.000000e+00
4-28:4-4:5    -50.016054  0.000000e+00  1.000000e+00  1.000000e+00
4-28:4-4:6    -50.016054  0.000000e+00  1.000000e+00  1.000000e+00
4-28:5-12:3   -50.016054  0.000000e+00  1.000000e+00  1.000000e+00
4-28:5-12:5   -33.515991 -3.300013e+01  1.000000e+00  1.000000e+00
4-28:5-12:6   -50.016054  0.000000e+00  1.000000e+00  1.000000e+00
4-28:5-18:4   -50.016054  0.000000e+00  1.000000e+00  1.000000e+00
4-28:5-24:1   -50.016054  0.000000e+00  1.000000e+00  1.000000e+00
4-28:5-24:2   -50.016054  0.000000e+00  1.000000e+00  1.000000e+00
4-28:5-24:4   -50.016054  0.000000e+00  1.000000e+00  1.000000e+00
4-28:5-5:1    -50.016054  0.000000e+00  1.000000e+00  1.000000e+00
[truncated: 83,283 more chars]
