# Supplementary material for: Tissue-Specific Expressed Antibody Variable Gene Repertoires
Source: PLoS One. 2014 Jun 23;9(6):e100839. doi: 10.1371/journal.pone.0100839 (PMC4067404; doi:10.1371/journal.pone.0100839)
Supplement: File S1 — Suppl Info_PB_vs_Bone_marrow.csv.txt. Suppl Info_PB_vs_Lung.csv.txt. Suppl Info_PB_vs_Lymph_node.csv.txt. Suppl Info_PB_vs_Small_intestine.csv.txt. Suppl Info_PB_vs_Spleen.csv.txt. Suppl Info_PB_vs_Stomach.csv.txt. Suppl Info_PB_vs_Thymus.csv.txt. Suppl Info_PB_vs_Tonsil.csv.txt. (ZIP) [file pone.0100839.s002.zip › TSrep_supplement/Suppl Info_PB_vs_Tonsil.csv.txt]

Warning message:
In function (object, tol = 1e-06, rowsum.filter = 5)  :
  There is no replication.  Setting common dispersion to 0.
Comparison of groups:  Tonsil - Peripheral.Blood 
Comparison of groups:  Tonsil - Peripheral.Blood 
                 logConc         logFC        PValue          FDR
4-b:6-6:4     -10.834582  4.747979e+00 6.325669e-100 4.559542e-96
3-23:1-14:4   -10.130890 -3.074056e+00  7.395393e-73 2.665300e-69
5-a:4-4:6     -11.617892  5.181359e+00  1.079184e-70 2.592920e-67
4-39:1-7:4    -10.452436 -3.349827e+00  5.166887e-69 9.310731e-66
4-59:4-17:4    -8.448639 -1.641459e+00  1.660222e-64 2.393376e-61
2-5:3-22:4     -7.838409  1.125616e+00  8.020036e-45 9.634736e-42
4-59:6-13:5    -9.345724 -1.768771e+00  4.011820e-41 4.131028e-38
2-5:3-16:1    -12.451481 -4.825668e+00  1.846934e-39 1.664087e-36
6-1:6-13:5    -10.225374 -2.315629e+00  9.715131e-39 7.780740e-36
2-5:6-13:4     -7.766178 -9.766863e-01  4.103168e-37 2.957564e-34
4-59:6-13:4    -8.382355 -1.190494e+00  2.995977e-36 1.963182e-33
4-59:2-8:2    -13.132766 -5.463098e+00  1.540744e-33 9.254735e-31
2-5:1-1:5     -10.514767  2.358463e+00  7.025696e-31 3.895478e-28
1-8:3-10:4    -10.328824 -2.108729e+00  3.034611e-30 1.562391e-27
6-1:5-24:2    -30.273234  3.948564e+01  4.789403e-30 2.301468e-27
1-69:2-2:6     -9.438186  1.566649e+00  3.409611e-29 1.536030e-26
2-5:5-24:4     -9.874273  1.825670e+00  5.205056e-29 2.206944e-26
2-70:5-24:4   -11.603319  3.210505e+00  2.602361e-27 1.042101e-24
4-59:2-8:5     -9.961389 -1.775953e+00  2.926665e-27 1.110284e-24
3-23:2-2:4     -8.656361 -1.118594e+00  1.404465e-26 5.061692e-24
3-23:6-13:4    -8.375345 -1.008153e+00  3.213042e-26 1.102838e-23
4-59:1-26:4    -8.763042 -1.134589e+00  8.089665e-26 2.650469e-23
1-3:2-21:6    -12.407076  4.047776e+00  4.263429e-25 1.336122e-22
4-59:6-19:4    -8.177062 -8.976960e-01  4.030717e-24 1.210559e-21
2-70:3-10:5   -11.898160  3.316671e+00  6.952852e-24 2.004646e-21
2-5:6-13:5     -9.178912 -1.253019e+00  1.633015e-23 4.527221e-21
1-46:6-13:4   -10.383033 -1.873923e+00  6.173685e-23 1.648145e-20
5-51:6-13:6    -9.506530 -1.370720e+00  1.010785e-22 2.602050e-20
4-34:6-13:1   -11.865247  3.131434e+00  5.348579e-22 1.329398e-19
2-70:3-22:4   -10.045728  1.640904e+00  2.935905e-21 7.054001e-19
3-23:3-10:6    -9.299216 -1.237360e+00  3.654727e-21 8.497829e-19
6-1:3-22:4    -10.413497  1.860008e+00  4.741784e-21 1.068087e-18
1-18:6-19:5   -10.012817 -1.556499e+00  1.030724e-20 2.251350e-18
6-1:5-12:6    -10.612505 -1.908260e+00  1.507795e-20 3.196525e-18
1-2:2-2:6      -9.924328  1.539342e+00  3.579379e-20 7.371476e-18
5-51:2-2:6     -9.092262 -1.112231e+00  5.269151e-20 1.055001e-17
1-3:1-7:4     -13.125443  4.611043e+00  8.807937e-20 1.715881e-17
4-30-2:3-3:3  -12.542913  3.776103e+00  1.457836e-19 2.765285e-17
2-26:4-23:4   -30.618257  3.879560e+01  2.371692e-19 4.273789e-17
4-34:3-9:2    -30.618257  3.879560e+01  2.371692e-19 4.273789e-17
4-30-4:6-6:6  -12.549441  3.763046e+00  2.651075e-19 4.660720e-17
2-5:3-22:2    -30.627939  3.877623e+01  4.675622e-19 8.024258e-17
3-13:6-13:4   -12.907076 -3.914478e+00  5.238237e-19 8.780747e-17
1-18:3-9:5    -10.653218 -1.826832e+00  1.554545e-18 2.546627e-16
2-70:6-6:4    -11.300896  2.382937e+00  2.151731e-18 3.446594e-16
5-51:6-19:6   -10.085507 -1.498121e+00  2.567089e-18 3.949731e-16
4-59:3-10:5    -8.998593 -1.028094e+00  2.575435e-18 3.949731e-16
4-59:3-22:4    -8.058469 -7.424350e-01  2.724447e-18 4.091211e-16
3-23:3-22:4    -8.064628 -7.412585e-01  2.993856e-18 4.404024e-16
4-59:3-10:6    -9.097856 -1.049746e+00  7.435381e-18 1.071885e-15
2-70:6-6:5    -13.235425  4.391078e+00  1.204638e-17 1.702555e-15
5-51:5-5:1    -13.549441 -4.629748e+00  1.387779e-17 1.923675e-15
4-34:5-5:5    -10.892203 -1.884730e+00  9.395731e-17 1.277819e-14
6-1:6-19:4     -9.468436 -1.142901e+00  1.697992e-16 2.266504e-14
5-51:3-10:6    -9.018528 -9.647639e-01  3.599002e-16 4.716656e-14
3-7:4-17:4    -10.728738 -1.725117e+00  1.299658e-15 1.672845e-13
1-18:3-9:4     -9.369200 -1.066365e+00  1.366328e-15 1.727806e-13
2-5:3-3:4      -8.537035  8.148589e-01  1.594325e-15 1.981361e-13
4-4:2-15:5    -11.250432 -1.978785e+00  9.023810e-15 1.084060e-12
3-7:3-22:3    -11.448624  2.215742e+00  9.023810e-15 1.084060e-12
4-34:3-10:5    -9.626810 -1.130159e+00  1.277070e-14 1.509036e-12
6-1:3-10:6     -9.580141 -1.094416e+00  3.150925e-14 3.663205e-12
4-59:1-26:1   -11.636456 -2.224764e+00  3.291899e-14 3.766351e-12
2-5:6-6:4      -9.725941  1.179092e+00  3.366000e-14 3.790958e-12
2-5:6-25:4    -10.518946 -1.520814e+00  3.539598e-14 3.925142e-12
3-23:5-5:4     -9.308389 -9.940658e-01  3.967334e-14 4.286796e-12
1-24:3-3:4    -12.362712  2.966580e+00  3.984674e-14 4.286796e-12
7-4-1:6-13:5  -12.606269 -3.042160e+00  6.417967e-14 6.803045e-12
3-30:3-3:6    -10.324360  1.428573e+00  7.682479e-14 8.025407e-12
6-1:2-15:6    -10.525392  1.525229e+00  9.908169e-14 1.020258e-11
4-59:5-12:5   -10.563234 -1.513521e+00  1.025231e-13 1.040826e-11
1-8:5-24:4    -12.624229  3.168685e+00  1.049406e-13 1.050572e-11
1-3:3-3:4     -10.075948  1.309153e+00  1.108844e-13 1.094869e-11
3-74:6-6:4    -10.403887  1.458793e+00  1.124547e-13 1.095370e-11
2-70:5-12:4   -11.694194  2.303615e+00  1.715434e-13 1.648647e-11
1-18:5-12:5   -10.810544 -1.611688e+00  2.531866e-13 2.401275e-11
4-34:3-10:6    -9.289516 -9.465227e-01  3.956681e-13 3.703864e-11
3-21:3-22:3   -11.785193  2.286541e+00  4.508860e-13 4.166649e-11
7-4-1:3-22:4  -11.112207 -1.755279e+00  4.568587e-13 4.168402e-11
3-74:3-16:6   -12.217959  2.677073e+00  4.825422e-13 4.347705e-11
2-5:3-9:4      -8.841500  8.124853e-01  8.190570e-13 7.288596e-11
6-1:6-13:6     -9.427292 -9.656544e-01  1.351589e-12 1.188080e-10
3-23:1-26:4    -9.212318 -8.981137e-01  1.529686e-12 1.328431e-10
4-b:6-13:6    -13.428937  4.004054e+00  1.662351e-12 1.426455e-10
5-51:3-9:6    -10.562677 -1.433351e+00  1.855396e-12 1.573376e-10
4-59:2-2:4     -9.020175 -8.357515e-01  2.692849e-12 2.256983e-10
4-39:3-10:5    -9.381002 -9.367258e-01  2.950179e-12 2.444241e-10
1-58:6-13:4   -12.686224  3.044696e+00  3.161291e-12 2.589384e-10
1-58:2-21:6   -30.955372  3.812137e+01  1.000444e-11 8.102474e-10
7-4-1:3-10:4  -10.913837 -1.561106e+00  1.367928e-11 1.095558e-09
5-51:3-9:4    -10.444242 -1.294967e+00  1.662650e-11 1.302650e-09
6-1:6-6:4     -10.448268 -1.322320e+00  1.662650e-11 1.302650e-09
4-39:3-10:6    -9.976942 -1.106945e+00  1.682020e-11 1.303656e-09
5-51:4-17:6   -10.229089 -1.210958e+00  2.070292e-11 1.573932e-09
2-5:3-16:6    -12.194194  2.473540e+00  2.074411e-11 1.573932e-09
3-30:2-8:6    -12.051630  2.313883e+00  2.257000e-11 1.694631e-09
1-46:5-12:4   -11.624836 -1.932922e+00  3.597146e-11 2.673013e-09
2-70:3-22:3   -13.071638  3.244721e+00  4.270522e-11 3.141012e-09
5-51:1-7:6    -11.459155 -1.805320e+00  4.728512e-11 3.442738e-09
7-4-1:2-15:4  -11.439417  1.865307e+00  5.022962e-11 3.620551e-09
1-18:6-19:4    -8.390396 -6.280962e-01  6.365984e-11 4.543169e-09
7-4-1:6-6:5   -13.392862 -3.468975e+00  6.981082e-11 4.933298e-09
7-4-1:6-19:4  -11.253870 -1.675712e+00  7.086786e-11 4.959374e-09
1-24:4-4:4    -12.875479  3.110970e+00  7.335319e-11 5.083941e-09
1-24:5-24:5   -31.019534  3.799304e+01  7.457857e-11 5.119641e-09
3-66:5-24:4   -10.870985  1.505249e+00  7.591489e-11 5.145395e-09
2-70:2-15:6   -13.082998  3.222001e+00  7.638141e-11 5.145395e-09
3-30:3-16:4   -10.766126  1.452478e+00  7.754573e-11 5.175460e-09
2-5:3-3:5     -10.257279  1.217802e+00  8.017096e-11 5.301581e-09
4-b:2-21:4    -11.486676  1.888577e+00  8.539745e-11 5.574505e-09
1-2:3-16:5    -12.392862  2.602273e+00  8.584490e-11 5.574505e-09
7-4-1:2-15:5  -12.940121 -3.018313e+00  9.722962e-11 6.257420e-09
3-23:2-15:4    -9.068335 -7.845162e-01  1.106387e-10 7.057375e-09
3-30:2-8:4    -11.108935  1.639058e+00  1.194538e-10 7.552833e-09
1-18:2-8:4    -10.654482  1.378040e+00  1.338194e-10 8.387570e-09
2-5:6-19:4     -8.125559 -5.641192e-01  1.376677e-10 8.554389e-09
3-21:7-27:4   -12.401713  2.584571e+00  1.445016e-10 8.902285e-09
3-23:3-9:4     -9.239715 -8.173263e-01  1.553492e-10 9.489469e-09
3-74:2-2:6    -10.731195  1.399539e+00  1.741489e-10 1.054845e-08
3-23:3-10:4    -8.332614 -5.993608e-01  1.847435e-10 1.109693e-08
6-1:2-2:3     -12.159000 -2.240706e+00  2.427174e-10 1.434022e-08
2-26:3-22:4   -12.410674  2.566649e+00  2.427174e-10 1.434022e-08
4-59:3-10:4    -7.911245 -5.145239e-01  2.522699e-10 1.478343e-08
7-4-1:6-13:4  -11.068125 -1.532887e+00  2.639012e-10 1.534032e-08
4-59:3-9:4     -9.129171 -7.787379e-01  3.048335e-10 1.757792e-08
6-1:6-6:5     -11.351827  1.713491e+00  3.187757e-10 1.823599e-08
2-5:5-5:4      -8.474337  6.255428e-01  3.264043e-10 1.852537e-08
4-34:6-6:6    -10.783302  1.418127e+00  3.437121e-10 1.935529e-08
3-23:6-19:4    -8.329258 -5.869419e-01  3.553598e-10 1.985608e-08
1-8:2-2:6     -11.779533  1.976933e+00  3.586216e-10 1.988419e-08
3-74:6-13:4    -9.845672 -9.901623e-01  4.369934e-10 2.404464e-08
1-2:2-21:4    -10.850996  1.410998e+00  5.470894e-10 2.987440e-08
3-21:5-12:4   -10.041358 -1.050554e+00  5.593098e-10 3.031207e-08
4-59:1-26:5   -10.925247 -1.433351e+00  5.758301e-10 3.097450e-08
1-18:3-22:5    -9.870558 -9.825126e-01  6.190026e-10 3.305016e-08
4-59:2-15:5    -9.997654 -1.041772e+00  6.996824e-10 3.708317e-08
6-1:1-7:5     -12.261345  2.339239e+00  7.237363e-10 3.807804e-08
4-4:6-6:4     -10.966911  1.454174e+00  8.018119e-10 4.188014e-08
2-5:4-4:6     -12.678340  2.675174e+00  9.089007e-10 4.713206e-08
3-15:2-2:4    -10.767973 -1.317874e+00  9.258720e-10 4.759830e-08
4-34:5-12:5   -11.292045 -1.599361e+00  9.310987e-10 4.759830e-08
1-46:3-22:4    -9.548366 -8.666121e-01  1.148478e-09 5.813896e-08
1-69:2-21:5   -11.885859 -1.956913e+00  1.153423e-09 5.813896e-08
2-70:5-5:5    -13.576161  3.709607e+00  1.284823e-09 6.431252e-08
1-18:2-15:6   -10.198759  1.100763e+00  1.332210e-09 6.622462e-08
3-21:5-24:1   -14.536444  4.958967e+00  1.493390e-09 7.362382e-08
3-7:4-23:4    -11.046170 -1.461365e+00  1.501485e-09 7.362382e-08
5-51:5-5:6    -10.226465 -1.100776e+00  1.515509e-09 7.380941e-08
1-2:3-16:3    -13.986676  4.058502e+00  1.618332e-09 7.828817e-08
3-30:6-19:4    -8.974491  7.098714e-01  1.722798e-09 8.278621e-08
1-46:3-10:4   -10.119998 -1.043848e+00  1.814861e-09 8.663255e-08
4-4:3-3:6     -12.132766  2.151612e+00  1.915370e-09 9.082885e-08
3-23:5-12:4    -9.257279 -7.821981e-01  1.964903e-09 9.256874e-08
4-b:3-3:4     -11.870345  1.951313e+00  2.402028e-09 1.124274e-07
6-1:6-25:4    -14.553826  4.924201e+00  2.841261e-09 1.321278e-07
1-3:1-26:5    -11.959637 -1.932157e+00  3.101450e-09 1.433029e-07
1-69:3-9:5    -12.014246 -1.951199e+00  3.172739e-09 1.456631e-07
1-18:3-3:4     -9.080320  7.315032e-01  3.384109e-09 1.543839e-07
7-4-1:5-5:4   -12.901713 -2.755279e+00  4.236710e-09 1.920642e-07
2-70:3-9:6    -12.082998  2.052076e+00  4.818144e-09 2.170574e-07
6-1:1-14:5    -13.527907 -3.198886e+00  5.631591e-09 2.521274e-07
3-30:3-16:6   -11.438713  1.644652e+00  6.598815e-09 2.936065e-07
3-9:6-19:4    -11.109232  1.473540e+00  6.677364e-09 2.952788e-07
3-11:6-6:6    -13.632766  3.596396e+00  7.597158e-09 3.339044e-07
1-2:3-3:4     -10.241284  1.053431e+00  1.335726e-08 5.835099e-07
1-69:2-8:6    -12.239681  2.151612e+00  1.349545e-08 5.859953e-07
3-11:3-16:6   -12.130317 -1.994066e+00  1.388856e-08 5.994534e-07
3-23:6-13:6   -10.298722 -1.042399e+00  1.678151e-08 7.200068e-07
4-59:3-16:3   -11.751516  1.744187e+00  1.698630e-08 7.244810e-07
4-b:5-24:4    -13.410674  3.210505e+00  1.832363e-08 7.769219e-07
1-46:6-13:5   -11.899490 -1.811862e+00  1.846118e-08 7.781767e-07
1-69:3-9:4    -10.390886 -1.069660e+00  1.867242e-08 7.825048e-07
6-1:3-16:6    -11.511649  1.607676e+00  1.935609e-08 8.063435e-07
7-4-1:6-19:5  -13.571638 -3.111423e+00  1.946501e-08 8.063435e-07
4-39:3-10:4    -8.996558 -6.675566e-01  1.958288e-08 8.065909e-07
4-34:6-19:5   -10.619998  1.177147e+00  2.057523e-08 8.426493e-07
3-30:5-5:4    -10.129553  9.881129e-01  2.146202e-08 8.740012e-07
3-74:1-26:4    -9.913497  9.171464e-01  2.207566e-08 8.939401e-07
3-7:3-3:3     -12.636456  2.419092e+00  2.248916e-08 9.005660e-07
4-59:7-27:5   -12.636456  2.419092e+00  2.248916e-08 9.005660e-07
3-30:6-19:5   -12.538594  2.310810e+00  2.307074e-08 9.187507e-07
4-34:3-3:3    -13.662827  3.536276e+00  2.457978e-08 9.734672e-07
1-46:1-26:4   -10.430094 -1.086900e+00  2.643294e-08 1.041140e-06
3-9:3-3:3     -31.188935  3.765424e+01  2.980232e-08 1.148744e-06
1-24:1-7:4    -31.210469  3.761117e+01  2.980232e-08 1.148744e-06
3-48:5-24:1   -31.210469  3.761117e+01  2.980232e-08 1.148744e-06
3-66:1-20:6   -31.210469  3.761117e+01  2.980232e-08 1.148744e-06
3-30:2-15:4   -10.222546  1.015957e+00  3.066460e-08 1.175694e-06
4-4:2-2:5     -11.560454  1.623233e+00  3.317353e-08 1.265158e-06
2-70:6-19:4   -10.645764  1.177607e+00  3.388717e-08 1.285572e-06
4-61:1-1:5    -11.917924  1.856156e+00  3.552057e-08 1.340483e-06
1-24:4-17:6   -14.627876  4.776103e+00  3.672903e-08 1.371725e-06
3-9:2-21:3    -14.627876  4.776103e+00  3.672903e-08 1.371725e-06
3-11:3-22:3   -13.235425  2.917146e+00  4.003196e-08 1.487373e-06
4-59:5-24:4    -9.404893 -7.439191e-01  5.608977e-08 2.073308e-06
1-24:6-13:6   -13.743962  3.374004e+00  5.653146e-08 2.078973e-06
1-18:4-17:1   -12.887603  2.641937e+00  5.713614e-08 2.090545e-06
4-4:3-3:4     -10.966668  1.313883e+00  5.751203e-08 2.093670e-06
4-b:3-3:5     -12.355158  2.151612e+00  5.871330e-08 2.126661e-06
2-70:1-26:6   -11.774663  1.697894e+00  6.141303e-08 2.213326e-06
7-4-1:3-16:4  -12.283679 -1.991346e+00  6.221761e-08 2.231167e-06
1-3:5-24:4    -10.674430 -1.130788e+00  6.854405e-08 2.440156e-06
1-18:2-21:3   -14.667961  4.695932e+00  6.938353e-08 2.440156e-06
2-70:4-4:6    -14.667961  4.695932e+00  6.938353e-08 2.440156e-06
1-2:2-15:6    -10.850581  1.221514e+00  6.951518e-08 2.440156e-06
3-64:2-15:4   -13.249710  2.888577e+00  6.973810e-08 2.440156e-06
4-59:6-13:3   -11.574461 -1.574707e+00  7.343652e-08 2.557152e-06
1-8:6-13:1    -13.264283 -2.755279e+00  7.878384e-08 2.730163e-06
3-30:3-3:4    -10.049714  9.168355e-01  8.649387e-08 2.983004e-06
2-70:6-13:5   -12.287470  2.056034e+00  8.953883e-08 3.073314e-06
1-69:4-4:5    -12.779157  2.473540e+00  1.005858e-07 3.429744e-06
4-b:3-22:6    -13.455308  3.121238e+00  1.008748e-07 3.429744e-06
3-7:3-3:6     -11.067704  1.325641e+00  1.117149e-07 3.780475e-06
4-b:2-2:6     -13.264283  2.859431e+00  1.211526e-07 4.080690e-06
4-59:4-17:5   -10.813197 -1.183373e+00  1.370402e-07 4.594352e-06
5-51:3-3:6     -9.658066 -7.806643e-01  1.445270e-07 4.822921e-06
5-a:6-13:6    -11.533230 -1.492245e+00  1.467569e-07 4.874764e-06
4-4:1-1:4     -12.682271  2.327461e+00  1.694494e-07 5.602713e-06
2-70:3-3:6    -11.895506  1.744986e+00  1.810003e-07 5.957305e-06
4-39:6-19:3   -13.779157  3.303615e+00  1.857024e-07 6.084287e-06
6-1:2-21:6    -11.249349 -1.352732e+00  1.877942e-07 6.124980e-06
2-70:3-10:6   -10.017049  8.885772e-01  2.143441e-07 6.959425e-06
3-66:3-16:5   -14.440121 -4.018313e+00  2.160668e-07 6.983900e-06
4-b:3-10:4    -10.110681  9.246056e-01  2.268345e-07 7.299209e-06
3-48:3-10:4    -9.785596 -8.125876e-01  2.310499e-07 7.401813e-06
1-58:3-16:4   -14.710405  4.611043e+00  2.463348e-07 7.856555e-06
4-4:3-16:4    -11.733307  1.646376e+00  2.519413e-07 7.999967e-06
1-18:5-12:4    -9.225723 -6.574742e-01  2.577181e-07 8.147510e-06
4-59:4-4:6    -11.060454  1.267089e+00  2.697286e-07 8.489972e-06
1-18:2-2:6     -8.933431  6.022731e-01  2.758759e-07 8.645710e-06
3-7:2-15:3    -12.706318  2.279367e+00  2.786234e-07 8.694016e-06
3-30:2-2:6    -10.212457  9.272389e-01  3.079252e-07 9.566919e-06
5-51:2-2:3    -13.486676  3.058502e+00  3.102804e-07 9.598716e-06
3-23:5-24:4    -9.965755 -8.348672e-01  3.306186e-07 1.012639e-05
1-2:6-6:6     -12.243962  1.929219e+00  3.315520e-07 1.012639e-05
1-69:1-7:6    -12.243962  1.929219e+00  3.315520e-07 1.012639e-05
3-53:3-10:6   -11.866518 -1.655743e+00  3.482478e-07 1.059143e-05
4-30-4:6-6:4  -13.294344  2.799310e+00  3.624578e-07 1.097729e-05
3-72:1-26:4   -11.484675 -1.433351e+00  3.681442e-07 1.110286e-05
5-a:5-24:6    -11.858506  1.670986e+00  3.723142e-07 1.118184e-05
1-46:6-19:5   -11.917014 -1.663648e+00  3.881817e-07 1.161002e-05
1-24:5-12:4   -12.428937  2.004054e+00  4.093199e-07 1.219164e-05
1-18:4-23:1   -31.303675  3.742476e+01  4.172325e-07 1.237618e-05
4-61:3-10:6   -10.857458 -1.138903e+00  4.440352e-07 1.311724e-05
1-3:2-8:6     -14.732602  4.566649e+00  4.628673e-07 1.350748e-05
4-b:2-8:5     -14.732602  4.566649e+00  4.628673e-07 1.350748e-05
5-51:5-12:3   -14.732602  4.566649e+00  4.628673e-07 1.350748e-05
4-34:6-13:6   -10.547804 -1.018313e+00  4.687021e-07 1.362260e-05
3-48:6-13:4   -10.311427 -9.308505e-01  4.708450e-07 1.362992e-05
4-34:1-14:4   -12.023676 -1.681278e+00  4.748493e-07 1.369085e-05
1-8:6-13:4    -11.172807 -1.265228e+00  5.056038e-07 1.451949e-05
1-18:4-17:5   -11.064628 -1.206580e+00  5.289865e-07 1.513069e-05
1-8:5-5:4     -12.036980  1.782967e+00  5.348143e-07 1.523692e-05
4-61:3-10:1   -13.486676 -2.755279e+00  6.038536e-07 1.713613e-05
3-30:4-17:4   -11.048213  1.220324e+00  6.331600e-07 1.789732e-05
5-51:1-26:6   -10.424615 -9.710076e-01  6.808571e-07 1.917038e-05
1-24:3-22:6   -13.147640  2.566649e+00  6.867118e-07 1.924371e-05
2-5:3-16:4     -9.063826  6.020980e-01  6.888008e-07 1.924371e-05
3-30-3:1-1:4  -12.797420 -2.133791e+00  7.288431e-07 2.028379e-05
3-7:3-9:1     -14.188871  3.654112e+00  7.660128e-07 2.123623e-05
3-21:6-6:6    -11.453392  1.409108e+00  7.881600e-07 2.176650e-05
3-30:2-21:4   -10.318236  9.377433e-01  7.943109e-07 2.185264e-05
3-21:5-5:5    -11.889790 -1.609201e+00  8.187199e-07 2.243853e-05
3-33:6-13:4   -10.727600 -1.063705e+00  9.050076e-07 2.470945e-05
7-4-1:5-24:5  -15.147640 -4.603276e+00  9.536743e-07 2.584242e-05
1-58:4-17:4   -31.470885  3.709034e+01  9.536743e-07 2.584242e-05
2-5:2-8:4      -9.358218  6.535848e-01  1.219285e-06 3.271336e-05
1-2:1-7:4     -13.021570  2.374004e+00  1.220851e-06 3.271336e-05
4-4:3-16:6    -13.021570  2.374004e+00  1.220851e-06 3.271336e-05
4-4:5-12:4    -11.272426  1.312076e+00  1.243009e-06 3.318373e-05
2-70:3-10:4   -10.182764  8.816909e-01  1.307613e-06 3.477960e-05
4-61:4-23:4   -10.948268  1.151612e+00  1.376066e-06 3.646574e-05
1-69:6-6:6    -11.306728  1.329610e+00  1.470617e-06 3.882859e-05
4-34:2-2:6    -10.198339  8.850967e-01  1.554019e-06 4.088090e-05
4-b:6-6:5     -13.536444  2.958967e+00  1.636124e-06 4.272892e-05
5-51:6-6:3    -13.536444  2.958967e+00  1.636124e-06 4.272892e-05
5-a:3-10:4    -11.848924  1.549371e+00  1.667363e-06 4.338755e-05
3-30:3-22:4    -9.129095  6.037385e-01  1.700323e-06 4.408609e-05
1-24:3-16:4   -12.561565  1.989861e+00  1.772868e-06 4.563868e-05
4-61:5-24:5   -12.561565  1.989861e+00  1.772868e-06 4.563868e-05
1-2:6-6:3     -31.502950  3.702621e+01  1.907349e-06 4.823919e-05
4-b:5-24:6    -31.502950  3.702621e+01  1.907349e-06 4.823919e-05
7-4-1:3-22:1  -31.431028 -3.717005e+01  1.907349e-06 4.823919e-05
1-58:1-7:6    -31.536507  3.695909e+01  1.907349e-06 4.823919e-05
3-64:3-3:5    -31.536507  3.695909e+01  1.907349e-06 4.823919e-05
3-64:2-21:6   -13.875479  3.110970e+00  1.941575e-06 4.886611e-05
1-3:2-21:4    -10.364243  9.237191e-01  1.945696e-06 4.886611e-05
3-64:2-2:6    -13.178340  2.505249e+00  1.964654e-06 4.913109e-05
1-18:6-13:1   -12.566025 -1.952725e+00  1.969878e-06 4.913109e-05
6-1:2-2:4     -10.952555 -1.131970e+00  2.005283e-06 4.984166e-05
6-1:5-24:3    -12.650149 -1.983548e+00  2.031595e-06 5.032211e-05
1-69:6-19:4    -9.907160  7.890416e-01  2.101327e-06 5.187111e-05
1-8:3-9:4     -12.200231 -1.713459e+00  2.182328e-06 5.368676e-05
3-43:6-19:4   -11.429862 -1.323726e+00  2.275258e-06 5.578251e-05
1-18:2-8:6    -11.231195  1.229614e+00  2.490596e-06 6.085496e-05
3-23:3-10:5   -10.459637 -9.321567e-01  2.552378e-06 6.215386e-05
1-18:2-15:5   -10.214515 -8.548146e-01  2.600067e-06 6.310195e-05
4-b:2-15:5    -12.486676  1.888577e+00  2.612848e-06 6.319936e-05
4-34:6-25:4   -12.401713 -1.755279e+00  2.822018e-06 6.803046e-05
1-18:1-1:5    -11.778406 -1.433351e+00  2.867555e-06 6.866890e-05
4-b:3-10:6    -11.910674  1.566649e+00  2.867555e-06 6.866890e-05
4-34:3-9:6    -11.573613 -1.332422e+00  2.955849e-06 7.054888e-05
2-70:2-8:6    -12.667961  2.052076e+00  3.015952e-06 7.142954e-05
1-8:2-8:5     -14.803612  4.424630e+00  3.032386e-06 7.142954e-05
4-34:1-14:6   -14.803612  4.424630e+00  3.032386e-06 7.142954e-05
4-34:2-8:3    -14.803612  4.424630e+00  3.032386e-06 7.142954e-05
1-3:1-1:6     -12.770196  2.151612e+00  3.183629e-06 7.474787e-05
3-48:3-9:4    -10.386839 -8.954566e-01  3.222982e-06 7.542615e-05
4-4:4-4:6     -13.194194  2.473540e+00  3.305267e-06 7.675905e-05
1-3:1-1:5     -12.667961 -1.947924e+00  3.311885e-06 7.675905e-05
1-69:2-2:3    -12.882382  2.267089e+00  3.311885e-06 7.675905e-05
1-2:4-23:4    -11.130469  1.200110e+00  3.387557e-06 7.823252e-05
4-b:2-15:4    -12.382382  1.866209e+00  3.397167e-06 7.823252e-05
4-4:3-9:4     -11.298191  1.260546e+00  3.512458e-06 8.062993e-05
4-34:2-15:5   -10.874192 -1.061382e+00  3.564509e-06 8.156502e-05
2-70:4-4:4    -12.417014  1.796947e+00  3.753238e-06 8.561183e-05
1-24:6-19:4   -12.023676  1.644652e+00  3.795049e-06 8.592606e-05
4-4:1-14:1    -31.472259 -3.708759e+01  3.814697e-06 8.592606e-05
1-58:1-26:3   -31.571702  3.688870e+01  3.814697e-06 8.592606e-05
3-21:3-3:1    -31.571702  3.688870e+01  3.814697e-06 8.592606e-05
1-18:3-22:4    -8.054058 -3.960055e-01  3.829307e-06 8.598643e-05
1-18:4-17:6   -10.606269  9.578399e-01  3.893600e-06 8.715859e-05
3-48:5-5:6    -11.405060 -1.235905e+00  4.004114e-06 8.920628e-05
3-30:3-9:4    -10.033230  7.954678e-01  4.009827e-06 8.920628e-05
1-3:5-12:4    -10.856307 -1.053762e+00  4.080098e-06 9.049030e-05
3-66:4-23:4   -12.346857 -1.708985e+00  4.115970e-06 9.100587e-05
1-18:6-6:6    -11.382382  1.267089e+00  4.153603e-06 9.155710e-05
4-39:2-8:4    -10.835801  1.072540e+00  4.210927e-06 9.253769e-05
7-4-1:4-4:4   -12.442944 -1.837741e+00  4.475225e-06 9.804687e-05
6-1:1-14:6    -13.910674 -3.077207e+00  4.649162e-06 1.012422e-04
4-b:6-19:5    -14.255504  3.520845e+00  4.649162e-06 1.012422e-04
3-48:3-10:5   -12.166674 -1.646345e+00  4.713242e-06 1.022642e-04
1-24:3-10:4   -11.543997  1.329150e+00  4.724471e-06 1.022642e-04
1-2:3-9:4     -10.529566  9.279856e-01  4.940554e-06 1.066213e-04
4-59:5-5:4     -9.014417 -5.399069e-01  5.321802e-06 1.145061e-04
1-18:3-10:5    -9.377643 -6.201668e-01  5.339420e-06 1.145433e-04
4-61:5-24:6   -13.067144  2.282856e+00  5.614100e-06 1.195601e-04
1-3:5-24:6    -14.828925  4.374004e+00  5.647540e-06 1.195601e-04
4-4:6-19:3    -14.828925  4.374004e+00  5.647540e-06 1.195601e-04
4-31:2-8:4    -12.178340  1.675174e+00  5.656215e-06 1.195601e-04
4-4:2-8:4     -12.178340  1.675174e+00  5.656215e-06 1.195601e-04
1-18:5-5:1    -14.608638 -3.681278e+00  5.722046e-06 1.205980e-04
1-46:5-5:4    -11.177687 -1.142302e+00  5.815465e-06 1.222095e-04
3-7:6-13:3    -12.428937  1.773100e+00  5.853956e-06 1.226608e-04
1-69:3-3:6     -9.938011  7.549527e-01  5.911070e-06 1.234985e-04
1-24:3-9:6    -13.917924  3.026081e+00  6.164890e-06 1.280592e-04
2-70:3-16:5   -13.917924  3.026081e+00  6.164890e-06 1.280592e-04
4-61:3-10:5   -10.783679 -9.913463e-01  6.789518e-06 1.406289e-04
1-46:3-22:6   -11.360185  1.222695e+00  6.974666e-06 1.440498e-04
2-5:2-2:5     -10.449694 -8.899893e-01  7.162465e-06 1.475059e-04
4-30-2:2-15:1 -31.608702  3.681470e+01  7.629395e-06 1.560750e-04
6-1:4-4:3     -31.608702  3.681470e+01  7.629395e-06 1.560750e-04
1-2:5-12:5    -12.694194  1.999609e+00  7.665168e-06 1.560750e-04
5-51:6-13:3   -12.694194  1.999609e+00  7.665168e-06 1.560750e-04
1-18:4-4:4    -11.167156  1.126737e+00  7.744165e-06 1.572393e-04
6-1:6-13:3    -12.243962 -1.625996e+00  8.140031e-06 1.648128e-04
3-33:3-16:4   -12.797420  2.097164e+00  8.219664e-06 1.659589e-04
4-4:3-3:5     -11.792045  1.400639e+00  8.635781e-06 1.738735e-04
2-5:1-1:4     -10.124532 -7.880157e-01  9.025131e-06 1.804643e-04
2-70:2-8:4    -12.955308  2.121238e+00  9.063272e-06 1.804643e-04
4-31:6-6:6    -12.970821  2.090211e+00  9.063272e-06 1.804643e-04
4-4:4-4:4     -12.970821  2.090211e+00  9.063272e-06 1.804643e-04
1-69:6-6:5    -11.614595 -1.329515e+00  9.102659e-06 1.807492e-04
4-4:2-2:4     -10.574037  9.292192e-01  9.235978e-06 1.826231e-04
2-5:1-7:5     -13.243962  2.374004e+00  9.247700e-06 1.826231e-04
1-2:6-19:6    -11.019994  1.073002e+00  9.466410e-06 1.864314e-04
3-23:1-1:4    -10.352658 -8.483883e-01  1.040234e-05 2.043053e-04
4-59:6-19:5    -9.729724 -6.716984e-01  1.066345e-05 2.088644e-04
4-59:3-3:4     -9.063756  5.453805e-01  1.074294e-05 2.098512e-04
6-1:6-19:6     -9.431108 -6.078486e-01  1.087070e-05 2.117564e-04
2-5:4-17:3    -13.940121  2.981687e+00  1.092860e-05 2.117564e-04
3-7:2-8:3     -13.940121  2.981687e+00  1.092860e-05 2.117564e-04
3-9:4-17:5    -14.647640 -3.603276e+00  1.096725e-05 2.119356e-04
4-61:4-4:6    -12.612207  1.888577e+00  1.112302e-05 2.143710e-04
2-70:3-3:4    -11.689202  1.365736e+00  1.115310e-05 2.143774e-04
1-3:3-10:4     -9.876554  7.160268e-01  1.150615e-05 2.205753e-04
4-b:3-10:5    -11.471802  1.274468e+00  1.169960e-05 2.236889e-04
4-59:6-13:1   -12.536444 -1.825668e+00  1.214671e-05 2.310118e-04
3-74:5-5:6    -12.707678  1.972642e+00  1.214671e-05 2.310118e-04
4-59:5-24:5   -10.842127 -9.972517e-01  1.305195e-05 2.475749e-04
3-64:3-10:6   -12.811427  2.069149e+00  1.312744e-05 2.483533e-04
4-61:3-3:1    -12.986676  2.058502e+00  1.473772e-05 2.780876e-04
3-21:6-6:5    -12.279157  1.659759e+00  1.483690e-05 2.785010e-04
4-b:2-21:5    -12.279157  1.659759e+00  1.483690e-05 2.785010e-04
1-2:2-15:3    -13.428937  2.530123e+00  1.509720e-05 2.820137e-04
7-4-1:3-22:5  -12.938245 -2.103202e+00  1.522183e-05 2.820137e-04
1-24:2-15:3   -31.647703  3.673670e+01  1.525879e-05 2.820137e-04
1-46:5-5:1    -31.562545 -3.690702e+01  1.525879e-05 2.820137e-04
3-74:4-17:3   -31.647703  3.673670e+01  1.525879e-05 2.820137e-04
4-30-2:4-23:5 -31.647703  3.673670e+01  1.525879e-05 2.820137e-04
1-18:3-9:1    -13.049441 -2.155817e+00  1.537409e-05 2.834180e-04
4-b:3-9:4     -11.697542  1.349058e+00  1.602859e-05 2.947297e-04
3-7:2-21:6    -12.351827  1.713491e+00  1.691362e-05 3.102121e-04
1-3:2-8:4     -11.903050  1.441118e+00  1.731691e-05 3.168028e-04
1-3:5-5:6     -12.625443  1.862105e+00  1.742852e-05 3.180374e-04
4-39:6-19:4    -9.080962 -5.195832e-01  1.873804e-05 3.410702e-04
4-39:1-7:5    -12.259149 -1.595622e+00  1.919969e-05 3.485929e-04
1-8:1-1:4     -13.963023  2.935883e+00  1.930119e-05 3.495553e-04
1-18:5-24:5   -11.582998  1.251147e+00  1.959637e-05 3.540116e-04
2-5:3-22:3    -11.243783  1.125380e+00  2.095948e-05 3.771318e-04
3-49:2-2:1    -14.688871 -3.520814e+00  2.098083e-05 3.771318e-04
4-39:6-13:5   -10.153968 -7.528924e-01  2.203627e-05 3.951179e-04
3-30:6-6:6    -12.013726  1.508546e+00  2.372659e-05 4.243704e-04
4-39:6-19:6   -11.137227 -1.061382e+00  2.407908e-05 4.286026e-04
1-3:6-19:4     -9.469750 -5.860541e-01  2.408214e-05 4.286026e-04
2-70:5-24:6   -13.647640  2.736574e+00  2.434256e-05 4.321704e-04
6-1:6-13:4     -9.370026 -5.696723e-01  2.452197e-05 4.342859e-04
2-70:5-12:6   -13.132766  2.151612e+00  2.490403e-05 4.378250e-04
3-30-3:3-3:6  -13.132766  2.151612e+00  2.490403e-05 4.378250e-04
3-33:1-1:4    -13.132766  2.151612e+00  2.490403e-05 4.378250e-04
1-24:2-8:4    -13.447674  2.492649e+00  2.532080e-05 4.430761e-04
1-24:4-17:4   -13.279157  2.303615e+00  2.544860e-05 4.430761e-04
1-2:2-2:3     -13.279157  2.303615e+00  2.544860e-05 4.430761e-04
4-b:3-3:6     -13.279157  2.303615e+00  2.544860e-05 4.430761e-04
3-74:6-13:5   -11.647640 -1.263426e+00  2.717641e-05 4.720183e-04
3-21:2-2:1    -14.002886 -2.892782e+00  2.744049e-05 4.754592e-04
4-39:3-9:5    -11.115792 -1.052261e+00  2.755280e-05 4.762604e-04
4-39:6-13:4    -9.070705 -5.089019e-01  2.911185e-05 5.020054e-04
1-3:6-25:6    -31.688935  3.665424e+01  3.051758e-05 5.224957e-04
2-70:6-19:3   -31.688935  3.665424e+01  3.051758e-05 5.224957e-04
4-4:1-26:3    -31.688935  3.665424e+01  3.051758e-05 5.224957e-04
3-21:4-23:4   -11.090479 -1.001635e+00  3.140756e-05 5.364590e-04
3-74:3-9:4    -10.547327 -8.524352e-01  3.216506e-05 5.480986e-04
3-7:3-9:6     -12.840285  2.011434e+00  3.305376e-05 5.605918e-04
4-b:3-16:6    -12.840285  2.011434e+00  3.305376e-05 5.605918e-04
1-18:2-21:5   -11.069809 -9.936513e-01  3.567116e-05 6.035627e-04
2-5:2-8:3     -14.940121  4.151612e+00  3.588200e-05 6.043928e-04
3-43:3-16:4   -12.743962 -1.795921e+00  3.588792e-05 6.043928e-04
4-59:3-3:5     -9.712115 -6.217959e-01  3.756963e-05 6.276154e-04
3-43:6-13:6   -12.412480 -1.577741e+00  3.760612e-05 6.276154e-04
3-66:5-12:4   -12.562677  1.736574e+00  3.760612e-05 6.276154e-04
4-30-4:3-3:4  -12.177687  1.501554e+00  3.761513e-05 6.276154e-04
4-59:3-9:6    -10.470576 -8.176916e-01  3.805855e-05 6.335474e-04
4-30-4:3-16:6 -13.732602  2.566649e+00  3.855815e-05 6.389130e-04
5-a:3-3:4     -13.732602  2.566649e+00  3.855815e-05 6.389130e-04
2-70:3-9:4    -10.777281  9.145725e-01  4.090027e-05 6.761678e-04
3-7:7-27:5    -13.355158 -2.188238e+00  4.125759e-05 6.805142e-04
5-51:6-13:4    -9.285193 -5.385331e-01  4.186678e-05 6.889857e-04
3-23:2-8:4     -9.620601 -6.102286e-01  4.231881e-05 6.948382e-04
2-5:6-13:3    -12.103319 -1.404205e+00  4.368932e-05 7.140876e-04
3-53:2-2:4    -12.118193 -1.492245e+00  4.368932e-05 7.140876e-04
4-b:2-2:5     -12.412480  1.592184e+00  4.453449e-05 7.262547e-04
4-61:6-13:5   -10.914630 -9.371173e-01  4.487255e-05 7.301159e-04
4-4:2-21:4    -11.509578  1.198917e+00  4.525135e-05 7.346210e-04
1-46:3-9:4    -10.539267 -8.363155e-01  4.553970e-05 7.376407e-04
1-69:2-8:4    -11.565745  1.184402e+00  4.609247e-05 7.449205e-04
1-69:6-13:5   -10.853282 -9.334245e-01  4.654894e-05 7.506146e-04
6-1:1-26:3    -12.589901 -1.718753e+00  4.710438e-05 7.578758e-04
1-2:2-2:4     -10.305947  7.761025e-01  4.756170e-05 7.635295e-04
4-59:5-24:6   -11.033230  9.816867e-01  4.799536e-05 7.687790e-04
4-39:4-17:4    -9.980441 -6.791073e-01  4.849747e-05 7.750993e-04
5-51:4-4:3    -14.355158  3.321537e+00  4.923344e-05 7.851208e-04
1-46:5-5:5    -12.491702  1.647569e+00  5.084767e-05 8.090729e-04
3-48:5-12:4   -10.663146 -8.571586e-01  5.416365e-05 8.599375e-04
4-34:1-26:6   -11.735425 -1.252779e+00  5.459154e-05 8.648260e-04
2-5:6-6:6     -11.686224  1.258527e+00  5.541979e-05 8.760217e-04
2-5:3-10:3    -12.576161  1.709607e+00  5.778372e-05 9.113896e-04
1-2:3-3:6     -10.267788  7.461986e-01  5.823585e-05 9.165153e-04
5-51:3-16:3   -12.387603  1.641937e+00  5.849547e-05 9.185956e-04
4-59:2-2:5     -9.426413 -5.493441e-01  5.863036e-05 9.187122e-04
1-46:2-8:6    -14.011130  2.839668e+00  5.947612e-05 9.299434e-04
1-3:6-6:6     -12.075594  1.384811e+00  5.973596e-05 9.319844e-04
7-4-1:6-13:1  -31.665771 -3.670057e+01  6.103516e-05 9.380414e-04
1-2:1-14:6    -31.732666  3.656678e+01  6.103516e-05 9.380414e-04
1-3:1-7:1     -31.732666  3.656678e+01  6.103516e-05 9.380414e-04
1-46:5-5:3    -31.732666  3.656678e+01  6.103516e-05 9.380414e-04
2-26:4-17:6   -31.732666  3.656678e+01  6.103516e-05 9.380414e-04
2-70:4-23:1   -31.732666  3.656678e+01  6.103516e-05 9.380414e-04
3-21:7-27:1   -31.732666  3.656678e+01  6.103516e-05 9.380414e-04
3-30-3:6-19:4 -11.996765  1.394468e+00  6.270383e-05 9.616366e-04
1-2:5-24:3    -14.970821  4.090211e+00  6.604195e-05 1.008539e-03
2-70:3-3:5    -14.970821  4.090211e+00  6.604195e-05 1.008539e-03
1-18:1-7:5    -12.306728 -1.500465e+00  6.737974e-05 1.026793e-03
1-3:3-22:6    -11.212457  1.036134e+00  6.913147e-05 1.051265e-03
6-1:5-24:5    -13.243962 -2.070781e+00  7.025478e-05 1.064138e-03
3-21:3-3:6    -10.787660  8.938139e-01  7.027324e-05 1.064138e-03
4-31:6-6:5    -12.779157  1.829684e+00  7.333218e-05 1.108131e-03
3-48:3-9:6    -11.926168 -1.330257e+00  7.395947e-05 1.112943e-03
3-9:6-13:6    -11.926168 -1.330257e+00  7.395947e-05 1.112943e-03
3-7:2-21:3    -12.325712  1.566649e+00  7.555811e-05 1.134631e-03
3-23:2-2:5    -10.543523 -7.959209e-01  7.602880e-05 1.139326e-03
1-69:5-5:5    -11.828925 -1.240706e+00  7.657073e-05 1.145066e-03
1-18:5-5:5    -11.119998 -9.927783e-01  7.799114e-05 1.159856e-03
1-8:3-10:6    -11.107453 -9.676873e-01  7.799114e-05 1.159856e-03
6-1:3-9:4     -11.747549 -1.228531e+00  7.804247e-05 1.159856e-03
4-59:5-12:4    -9.111350 -4.903408e-01  7.959508e-05 1.180497e-03
2-70:6-13:4   -10.338804  7.466842e-01  8.409276e-05 1.244642e-03
3-30:4-4:4    -12.399934  1.617275e+00  8.768662e-05 1.295175e-03
6-1:1-20:6    -14.071638 -2.755279e+00  8.797646e-05 1.296798e-03
2-5:1-1:6     -12.785193 -1.713459e+00  9.021490e-05 1.327080e-03
1-69:3-22:5   -10.409154 -7.638241e-01  9.200713e-05 1.350687e-03
4-b:3-16:4    -11.806728  1.248473e+00  9.340687e-05 1.368449e-03
3-30:4-4:6    -13.053826  1.924201e+00  9.848878e-05 1.437059e-03
5-a:1-1:4     -12.882382 -1.732911e+00  9.848878e-05 1.437059e-03
3-30:2-21:6   -12.438245  1.540654e+00  1.014771e-04 1.474692e-03
4-59:3-3:3    -12.438245  1.540654e+00  1.014771e-04 1.474692e-03
4-30-4:4-17:6 -13.841922 -2.570854e+00  1.037158e-04 1.501172e-03
3-30:6-6:5    -14.062677  2.736574e+00  1.037158e-04 1.501172e-03
2-5:4-23:4    -10.250612  7.118471e-01  1.044672e-04 1.509018e-03
4-b:5-12:4    -11.624229  1.168685e+00  1.073006e-04 1.545955e-03
3-23:5-12:6   -10.586441 -8.068092e-01  1.074533e-04 1.545955e-03
1-24:2-15:4   -13.335394  2.191140e+00  1.122214e-04 1.611339e-03
1-58:4-17:6   -13.803612  2.424630e+00  1.130742e-04 1.613938e-03
3-33:1-1:6    -13.803612  2.424630e+00  1.130742e-04 1.613938e-03
2-5:6-19:3    -13.779157  2.473540e+00  1.130742e-04 1.613938e-03
2-5:1-26:4     -9.205078 -4.996933e-01  1.150107e-04 1.638334e-03
1-18:5-5:4     -9.622942 -5.588817e-01  1.205620e-04 1.705199e-03
3-53:6-6:4    -12.211773  1.433383e+00  1.206291e-04 1.705199e-03
4-34:2-15:1   -15.002886  4.026081e+00  1.211166e-04 1.705199e-03
3-49:3-22:5   -14.396390 -2.935851e+00  1.211166e-04 1.705199e-03
7-4-1:1-26:6  -14.396390 -2.935851e+00  1.211166e-04 1.705199e-03
7-4-1:1-14:5  -31.723509 -3.658509e+01  1.220703e-04 1.705199e-03
2-70:1-14:6   -31.779221  3.647367e+01  1.220703e-04 1.705199e-03
3-20:2-8:1    -31.779221  3.647367e+01  1.220703e-04 1.705199e-03
3-20:4-4:4    -31.779221  3.647367e+01  1.220703e-04 1.705199e-03
3-73:4-23:4   -31.779221  3.647367e+01  1.220703e-04 1.705199e-03
1-69:5-12:6   -11.029500  9.257302e-01  1.258254e-04 1.754254e-03
1-2:2-21:6    -11.749710  1.244721e+00  1.308223e-04 1.817121e-03
1-46:3-3:5    -12.273171 -1.433351e+00  1.308388e-04 1.817121e-03
3-64:2-2:4    -11.203268 -9.822441e-01  1.337961e-04 1.854620e-03
1-18:3-3:3    -12.279157  1.473540e+00  1.416371e-04 1.959539e-03
5-51:5-12:4   -10.541560  7.738071e-01  1.425071e-04 1.967799e-03
3-74:2-15:4   -11.180958 -9.739192e-01  1.504186e-04 2.073073e-03
1-69:3-16:3   -12.451481  1.514182e+00  1.521066e-04 2.092336e-03
4-31:3-3:6    -12.710405  1.692180e+00  1.538890e-04 2.112823e-03
4-59:1-20:4   -12.224895 -1.401642e+00  1.660418e-04 2.275341e-03
3-33:3-3:4    -11.598916  1.118059e+00  1.723843e-04 2.357772e-03
3-23:6-13:1   -12.647640 -1.603276e+00  1.751267e-04 2.390745e-03
2-70:4-23:4   -12.532162  1.566649e+00  1.763271e-04 2.398049e-03
3-11:1-1:4    -12.546170  1.538635e+00  1.763271e-04 2.398049e-03
3-23:3-10:1   -13.875479 -2.503740e+00  1.799911e-04 2.438677e-03
3-73:2-2:6    -14.089901  2.682126e+00  1.799911e-04 2.438677e-03
6-1:3-10:4    -10.705554 -8.077464e-01  1.830697e-04 2.475735e-03
3-7:6-6:6     -12.027907  1.332184e+00  1.867994e-04 2.521442e-03
7-4-1:5-24:4  -13.297420 -1.963866e+00  1.910764e-04 2.569550e-03
1-3:4-4:6     -13.527907  2.332184e+00  1.910764e-04 2.569550e-03
4-30-4:4-23:5 -13.828925  2.374004e+00  1.921952e-04 2.579782e-03
3-23:2-21:4    -9.171997 -4.657723e-01  1.948501e-04 2.610557e-03
6-1:3-10:5    -11.190032 -9.557719e-01  2.017972e-04 2.698617e-03
2-5:5-12:3    -12.632766  1.596396e+00  2.037219e-04 2.714283e-03
7-4-1:3-9:4   -12.504939 -1.548828e+00  2.037219e-04 2.714283e-03
4-4:4-23:4    -12.291281  1.449292e+00  2.077160e-04 2.762393e-03
1-2:6-19:4     -9.631961  5.508818e-01  2.112040e-04 2.803607e-03
3-30:6-19:6   -11.478705  1.074444e+00  2.154894e-04 2.855234e-03
2-70:6-25:6   -15.036444  3.958967e+00  2.212524e-04 2.915517e-03
4-31:2-21:3   -15.036444  3.958967e+00  2.212524e-04 2.915517e-03
4-4:6-13:3    -15.036444  3.958967e+00  2.212524e-04 2.915517e-03
1-18:1-1:4    -10.444714  7.235180e-01  2.283616e-04 3.003706e-03
6-1:5-5:4     -10.953631 -8.591148e-01  2.403676e-04 3.155865e-03
4-b:3-22:4    -10.959879  8.826766e-01  2.414871e-04 3.164798e-03
3-72:4-17:5   -31.786275 -3.645956e+01  2.441406e-04 3.176472e-03
2-26:6-19:6   -31.828988  3.637413e+01  2.441406e-04 3.176472e-03
4-61:1-14:6   -31.828988  3.637413e+01  2.441406e-04 3.176472e-03
6-1:2-15:3    -31.828988  3.637413e+01  2.441406e-04 3.176472e-03
1-18:4-17:3   -13.089901  1.852051e+00  2.470878e-04 3.203253e-03
1-8:1-7:6     -12.963023 -1.802585e+00  2.470878e-04 3.203253e-03
2-70:2-21:4   -12.119998  1.296002e+00  2.636368e-04 3.411659e-03
2-5:7-27:4    -13.224198  1.968748e+00  2.715392e-04 3.507625e-03
4-39:6-6:4     -9.918949  6.051233e-01  2.737454e-04 3.516406e-03
3-13:3-10:5   -15.328925 -4.240706e+00  2.746582e-04 3.516406e-03
5-51:7-27:5   -15.328925 -4.240706e+00  2.746582e-04 3.516406e-03
5-a:4-4:3     -14.828925 -3.240706e+00  2.746582e-04 3.516406e-03
7-4-1:1-7:4   -15.328925 -4.240706e+00  2.746582e-04 3.516406e-03
3-13:6-6:6    -14.470821  3.090211e+00  2.771616e-04 3.542165e-03
3-15:6-13:4   -10.852762 -8.133819e-01  2.872495e-04 3.664591e-03
7-4-1:3-9:5   -13.194194 -1.866310e+00  2.940769e-04 3.745064e-03
1-18:3-22:1   -11.636456 -1.054839e+00  2.959602e-04 3.762401e-03
3-43:3-3:6    -12.194194 -1.340241e+00  3.031634e-04 3.847186e-03
7-4-1:3-22:6  -12.756960 -1.570854e+00  3.058640e-04 3.874636e-03
3-48:4-17:4   -11.469842 -1.040008e+00  3.096025e-04 3.915113e-03
4-30-2:6-19:5 -14.118193  2.625543e+00  3.107488e-04 3.915870e-03
6-1:6-13:1    -13.910674 -2.433351e+00  3.107488e-04 3.915870e-03
3-64:6-13:5   -13.325712 -1.907282e+00  3.125512e-04 3.923391e-03
4-4:4-23:5    -13.549441  2.289115e+00  3.125512e-04 3.923391e-03
4-4:5-24:4    -12.182271  1.327461e+00  3.129786e-04 3.923391e-03
3-15:2-15:5   -11.891544 -1.207075e+00  3.169993e-04 3.966894e-03
3-13:5-5:4    -13.470821 -1.956913e+00  3.240635e-04 4.019613e-03
6-1:1-20:4    -13.470821 -1.956913e+00  3.240635e-04 4.019613e-03
1-24:5-5:5    -13.710405 -2.307820e+00  3.249142e-04 4.019613e-03
1-69:4-4:3    -13.632766 -2.018313e+00  3.249142e-04 4.019613e-03
1-18:5-12:3   -13.855158  2.321537e+00  3.249142e-04 4.019613e-03
3-30:2-21:3   -13.855158  2.321537e+00  3.249142e-04 4.019613e-03
4-34:5-5:4    -10.065500 -6.139231e-01  3.251157e-04 4.019613e-03
1-2:2-8:4     -11.616092  1.083708e+00  3.258386e-04 4.021651e-03
6-1:6-19:5    -10.470515 -6.988120e-01  3.312748e-04 4.081759e-03
4-b:6-19:4    -11.076586  8.949750e-01  3.429793e-04 4.218763e-03
1-46:2-15:5   -12.851827 -1.580192e+00  3.460011e-04 4.248682e-03
3-33:3-10:6   -11.525788  1.071884e+00  3.509982e-04 4.302712e-03
1-18:3-3:5     -9.908199 -5.863028e-01  3.543443e-04 4.336356e-03
1-69:3-16:4   -11.203606  9.095369e-01  3.681756e-04 4.497982e-03
7-4-1:2-2:4   -11.508286 -1.029454e+00  3.712512e-04 4.527883e-03
3-21:5-5:6    -11.128790  9.217441e-01  3.734382e-04 4.546862e-03
2-70:2-15:4   -11.667961  1.081222e+00  3.907000e-04 4.749015e-03
5-51:3-22:4    -9.201959 -4.499020e-01  3.925519e-04 4.763492e-03
5-a:3-16:4    -15.071638  3.888577e+00  4.024506e-04 4.875401e-03
1-2:3-22:4     -9.411125  4.944994e-01  4.128978e-04 4.993570e-03
3-74:4-23:4   -11.325712 -9.594197e-01  4.158550e-04 5.020909e-03
3-15:6-19:4   -11.320521  9.719056e-01  4.305357e-04 5.184670e-03
2-26:3-16:4   -13.243962  1.929219e+00  4.308570e-04 5.184670e-03
1-2:3-9:6     -11.906180  1.172370e+00  4.379222e-04 5.260905e-03
3-7:2-8:6     -12.316157  1.399539e+00  4.402850e-04 5.280490e-03
4-34:4-4:4    -11.464479  1.014108e+00  4.453107e-04 5.331893e-03
1-69:5-24:6   -12.003399  1.240421e+00  4.471992e-04 5.345625e-03
7-4-1:2-8:4   -13.221418 -1.811862e+00  4.719867e-04 5.624535e-03
5-51:6-13:5   -10.808682 -7.853362e-01  4.720927e-04 5.624535e-03
3-7:3-10:4     -9.581997 -5.051415e-01  4.739147e-04 5.636926e-03
3-48:3-22:4    -9.343975 -4.698767e-01  4.758230e-04 5.650300e-03
3-15:1-14:5   -31.855026 -3.632206e+01  4.882813e-04 5.713525e-03
7-4-1:3-9:3   -31.855026 -3.632206e+01  4.882813e-04 5.713525e-03
1-2:1-26:1    -31.882446  3.626722e+01  4.882813e-04 5.713525e-03
1-69:2-8:1    -31.882446  3.626722e+01  4.882813e-04 5.713525e-03
3-53:2-21:5   -31.882446  3.626722e+01  4.882813e-04 5.713525e-03
4-34:7-27:3   -31.882446  3.626722e+01  4.882813e-04 5.713525e-03
6-1:3-16:3    -31.882446  3.626722e+01  4.882813e-04 5.713525e-03
1-58:2-15:6   -14.502886  3.026081e+00  4.882813e-04 5.713525e-03
1-8:1-26:6    -14.502886  3.026081e+00  4.882813e-04 5.713525e-03
1-69:3-22:1   -12.393742 -1.326436e+00  4.970916e-04 5.807190e-03
7-4-1:5-5:6   -13.355158 -1.848388e+00  5.082604e-04 5.928060e-03
1-69:5-12:5   -11.777281 -1.085428e+00  5.090902e-04 5.928146e-03
1-3:5-5:4     -10.850581 -7.784863e-01  5.199074e-04 6.044343e-03
4-59:1-20:6   -13.947674 -2.359350e+00  5.335212e-04 6.157093e-03
3-30:2-15:3   -14.147640  2.566649e+00  5.335212e-04 6.157093e-03
6-1:2-8:6     -12.259880  1.337167e+00  5.349642e-04 6.157093e-03
3-20:5-12:4   -13.667961  2.052076e+00  5.350527e-04 6.157093e-03
7-4-1:1-26:4  -12.624229 -1.475171e+00  5.354355e-04 6.157093e-03
3-21:6-19:3   -13.004939  1.682126e+00  5.355851e-04 6.157093e-03
3-33:2-8:6    -13.004939  1.682126e+00  5.355851e-04 6.157093e-03
3-48:1-1:3    -13.743962 -2.240706e+00  5.461127e-04 6.258156e-03
1-8:3-16:5    -13.882382  2.267089e+00  5.461127e-04 6.258156e-03
4-30-4:2-2:6  -11.406180  9.609281e-01  5.560924e-04 6.362403e-03
1-69:6-6:4    -11.559345  1.004770e+00  5.701181e-04 6.502233e-03
6-1:3-16:5    -11.559345  1.004770e+00  5.701181e-04 6.502233e-03
3-23:1-26:6   -11.173456 -8.858631e-01  5.809880e-04 6.615737e-03
3-53:5-5:4    -12.466911 -1.320876e+00  5.843646e-04 6.643691e-03
1-24:5-5:4    -13.127876  1.776103e+00  6.061066e-04 6.880026e-03
3-30:1-14:4   -12.442944  1.332184e+00  6.173783e-04 6.985969e-03
3-30:5-5:5    -12.442944  1.332184e+00  6.173783e-04 6.985969e-03
2-70:4-17:4   -12.094540  1.198917e+00  6.393978e-04 7.223792e-03
1-3:3-22:4     -9.718714  5.275796e-01  6.563503e-04 7.403714e-03
4-59:6-6:5    -10.858296 -7.630563e-01  6.677136e-04 7.520125e-03
4-59:6-19:1   -13.125443 -1.728807e+00  6.795483e-04 7.641472e-03
2-70:3-22:5   -12.910674  1.566649e+00  7.172697e-04 8.053084e-03
4-59:1-7:4    -10.708870 -7.307368e-01  7.257496e-04 8.135619e-03
2-26:3-10:6   -15.108638  3.814577e+00  7.286072e-04 8.142326e-03
3-74:3-9:1    -15.108638  3.814577e+00  7.286072e-04 8.142326e-03
3-23:7-27:4   -10.696034  7.313939e-01  7.459376e-04 8.323093e-03
6-1:2-2:5     -11.971802 -1.141170e+00  7.521261e-04 8.374818e-03
2-70:1-1:6    -13.417924  2.026081e+00  7.528971e-04 8.374818e-03
5-a:1-1:6     -12.155193  1.225612e+00  7.645817e-04 8.491687e-03
3-23:1-1:5    -12.645139 -1.433351e+00  8.023309e-04 8.897232e-03
3-21:5-24:4   -10.371198  6.456005e-01  8.152000e-04 9.026055e-03
3-66:6-13:6   -13.385859 -1.786988e+00  8.213953e-04 9.052932e-03
3-73:2-21:4   -13.594540  2.198917e+00  8.213953e-04 9.052932e-03
4-30-4:4-23:4 -13.594540  2.198917e+00  8.213953e-04 9.052932e-03
4-34:4-23:4   -10.806728 -7.515268e-01  8.305792e-04 9.140175e-03
3-49:2-8:6    -14.536444  2.958967e+00  8.554459e-04 9.385166e-03
3-h:2-21:4    -14.536444  2.958967e+00  8.554459e-04 9.385166e-03
3-7:4-17:6    -12.503912 -1.394877e+00  8.617822e-04 9.440314e-03
1-18:4-23:4   -10.196034 -5.980956e-01  8.753866e-04 9.530086e-03
1-18:1-26:5   -10.930094 -7.798013e-01  8.761261e-04 9.530086e-03
3-7:2-15:6    -12.025260  1.196700e+00  8.775518e-04 9.530086e-03
1-2:6-19:1    -13.694194  1.999609e+00  8.779103e-04 9.530086e-03
1-3:3-22:1    -13.694194  1.999609e+00  8.779103e-04 9.530086e-03
4-30-4:2-8:4  -13.694194  1.999609e+00  8.779103e-04 9.530086e-03
4-31:3-10:5   -11.065186 -8.136229e-01  9.061930e-04 9.809730e-03
2-5:6-25:6    -13.986676 -2.281348e+00  9.105206e-04 9.809730e-03
1-58:3-22:1   -14.178340  2.505249e+00  9.105206e-04 9.809730e-03
4-b:6-6:6     -14.178340  2.505249e+00  9.105206e-04 9.809730e-03
1-2:2-21:3    -13.910674  2.210505e+00  9.122342e-04 9.809730e-03
4-34:6-19:6   -11.136456 -8.118625e-01  9.131129e-04 9.809730e-03
6-1:3-3:4     -11.214515 -8.548146e-01  9.131976e-04 9.809730e-03
2-5:2-2:6     -10.969353  8.054360e-01  9.442928e-04 1.012866e-02
1-24:2-21:1   -31.940185  3.615174e+01  9.765625e-04 1.018678e-02
1-2:4-17:3    -31.940185  3.615174e+01  9.765625e-04 1.018678e-02
1-58:3-22:3   -31.940185  3.615174e+01  9.765625e-04 1.018678e-02
1-69:1-14:3   -31.940185  3.615174e+01  9.765625e-04 1.018678e-02
2-26:2-8:6    -31.940185  3.615174e+01  9.765625e-04 1.018678e-02
2-70:2-21:3   -31.940185  3.615174e+01  9.765625e-04 1.018678e-02
2-70:4-23:3   -31.940185  3.615174e+01  9.765625e-04 1.018678e-02
3-20:1-14:4   -31.940185  3.615174e+01  9.765625e-04 1.018678e-02
3-49:5-24:6   -31.940185  3.615174e+01  9.765625e-04 1.018678e-02
3-h:3-3:6     -31.940185  3.615174e+01  9.765625e-04 1.018678e-02
4-30-4:3-9:3  -31.940185  3.615174e+01  9.765625e-04 1.018678e-02
4-31:6-19:3   -31.940185  3.615174e+01  9.765625e-04 1.018678e-02
4-4:7-27:5    -31.940185  3.615174e+01  9.765625e-04 1.018678e-02
4-59:7-27:3   -31.940185  3.615174e+01  9.765625e-04 1.018678e-02
4-b:3-3:3     -31.940185  3.615174e+01  9.765625e-04 1.018678e-02
1-8:3-9:3     -14.940121 -3.018313e+00  9.765625e-04 1.018678e-02
3-23:5-24:1   -14.940121 -3.018313e+00  9.765625e-04 1.018678e-02
3-66:2-8:1    -15.382382 -4.133791e+00  9.765625e-04 1.018678e-02
7-4-1:1-7:6   -15.382382 -4.133791e+00  9.765625e-04 1.018678e-02
2-70:6-13:6   -11.109232  8.296836e-01  9.833333e-04 1.024258e-02
1-2:1-26:5    -11.888477 -1.032813e+00  1.016221e-03 1.055464e-02
6-1:1-26:5    -11.896390 -1.105776e+00  1.016221e-03 1.055464e-02
4-31:5-24:4   -12.179648  1.176703e+00  1.079516e-03 1.117981e-02
3-23:4-4:6    -12.167317  1.201365e+00  1.079516e-03 1.117981e-02
1-46:3-3:6    -10.792428  7.310360e-01  1.086693e-03 1.123800e-02
3-21:3-9:5    -12.197542 -1.215759e+00  1.093245e-03 1.127340e-02
6-1:4-23:4    -12.197542 -1.215759e+00  1.093245e-03 1.127340e-02
3-43:6-13:4   -11.770196 -1.018313e+00  1.110927e-03 1.143938e-02
1-3:6-6:4     -11.064628  7.934200e-01  1.150455e-03 1.182950e-02
6-1:3-9:6     -11.655193 -9.443128e-01  1.185231e-03 1.216973e-02
4-59:4-23:3   -13.440121  1.981687e+00  1.193243e-03 1.223456e-02
4-59:2-21:5   -10.779157 -6.963853e-01  1.206009e-03 1.234789e-02
3-30:3-10:3   -13.042913  1.606178e+00  1.260034e-03 1.286008e-02
3-72:3-22:4   -12.953392 -1.590892e+00  1.260034e-03 1.286008e-02
3-30:1-26:6   -11.807509  1.015957e+00  1.261387e-03 1.286008e-02
3-64:5-24:4   -12.506997 -1.240706e+00  1.263559e-03 1.286403e-02
3-21:2-21:4   -10.314972  6.172752e-01  1.269668e-03 1.290799e-02
4-34:4-17:5   -12.378923 -1.221847e+00  1.299003e-03 1.318762e-02
1-18:6-25:6   -15.147640  3.736574e+00  1.312256e-03 1.326612e-02
4-30-4:6-19:5 -15.147640  3.736574e+00  1.312256e-03 1.326612e-02
4-b:2-8:6     -15.147640  3.736574e+00  1.312256e-03 1.326612e-02
1-18:6-13:5    -9.596050 -4.623507e-01  1.326124e-03 1.338754e-02
1-18:5-12:6   -10.728826  7.127274e-01  1.390260e-03 1.401538e-02
3-74:4-23:5   -13.721418  1.945161e+00  1.430906e-03 1.440499e-02
4-30-4:5-24:4 -13.167961  1.695932e+00  1.450491e-03 1.458178e-02
3-49:3-9:4    -12.071075  1.105069e+00  1.466072e-03 1.471789e-02
3-30:3-22:6   -10.915197  7.456193e-01  1.484695e-03 1.488412e-02
3-21:4-23:1   -13.816157 -2.096316e+00  1.513720e-03 1.513300e-02
4-34:7-27:6   -13.816157 -2.096316e+00  1.513720e-03 1.513300e-02
4-4:1-26:4    -10.981684  7.807740e-01  1.538317e-03 1.534936e-02
3-h:3-10:4    -14.210405  2.441118e+00  1.543880e-03 1.534936e-02
4-34:7-27:5   -14.210405  2.441118e+00  1.543880e-03 1.534936e-02
4-4:1-1:6     -14.210405  2.441118e+00  1.543880e-03 1.534936e-02
1-18:1-26:3   -12.311427  1.234074e+00  1.550317e-03 1.539213e-02
4-59:1-14:5   -12.850166 -1.384441e+00  1.641491e-03 1.625257e-02
1-18:1-26:1   -12.947674  1.492649e+00  1.641491e-03 1.625257e-02
4-34:5-5:1    -13.328925  1.759294e+00  1.658053e-03 1.637157e-02
1-3:1-7:6     -13.306728  1.803688e+00  1.658053e-03 1.637157e-02
1-46:2-2:4    -10.829630 -7.057231e-01  1.690715e-03 1.667124e-02
3-30:5-12:6   -11.817741  9.954925e-01  1.712764e-03 1.684257e-02
3-53:3-10:4   -11.750432 -9.787850e-01  1.712764e-03 1.684257e-02
5-51:6-6:4    -10.344643  5.924892e-01  1.727170e-03 1.696110e-02
4-59:3-16:5   -10.216924  5.824165e-01  1.784928e-03 1.750444e-02
1-58:7-27:6   -15.440121 -4.018313e+00  1.831055e-03 1.765822e-02
1-8:3-10:1    -15.002886 -2.892782e+00  1.831055e-03 1.765822e-02
3-73:5-24:4   -15.002886 -2.892782e+00  1.831055e-03 1.765822e-02
1-24:3-16:3   -15.382382  3.267089e+00  1.831055e-03 1.765822e-02
1-46:1-26:1   -15.382382  3.267089e+00  1.831055e-03 1.765822e-02
1-8:3-16:3    -15.382382  3.267089e+00  1.831055e-03 1.765822e-02
2-26:6-6:4    -15.382382  3.267089e+00  1.831055e-03 1.765822e-02
3-73:2-15:6   -15.382382  3.267089e+00  1.831055e-03 1.765822e-02
3-74:2-21:3   -15.382382  3.267089e+00  1.831055e-03 1.765822e-02
3-74:6-6:3    -15.382382  3.267089e+00  1.831055e-03 1.765822e-02
4-4:6-25:5    -15.382382  3.267089e+00  1.831055e-03 1.765822e-02
4-61:1-26:3   -15.382382  3.267089e+00  1.831055e-03 1.765822e-02
4-39:2-2:6    -10.535438 -6.278539e-01  1.832457e-03 1.765822e-02
6-1:1-1:4     -11.537518 -9.046566e-01  1.840124e-03 1.770843e-02
3-11:4-17:4   -12.382382  1.267089e+00  1.858230e-03 1.785883e-02
2-26:2-2:6    -13.486676  1.888577e+00  1.878225e-03 1.800299e-02
4-4:5-12:6    -13.486676  1.888577e+00  1.878225e-03 1.800299e-02
4-34:3-22:3   -13.062677  1.566649e+00  1.913961e-03 1.823591e-02
1-69:2-21:6   -10.846033  7.250785e-01  1.914064e-03 1.823591e-02
4-59:1-1:4    -10.585579 -6.490795e-01  1.940426e-03 1.823591e-02
1-24:4-17:3   -32.002950  3.602621e+01  1.953125e-03 1.823591e-02
1-58:6-6:4    -32.002950  3.602621e+01  1.953125e-03 1.823591e-02
2-70:5-5:3    -32.002950  3.602621e+01  1.953125e-03 1.823591e-02
5-a:3-3:3     -32.002950  3.602621e+01  1.953125e-03 1.823591e-02
1-2:2-8:3     -32.071702  3.588870e+01  1.953125e-03 1.823591e-02
2-26:2-15:6   -32.071702  3.588870e+01  1.953125e-03 1.823591e-02
3-15:2-15:1   -32.071702  3.588870e+01  1.953125e-03 1.823591e-02
3-15:3-3:1    -32.071702  3.588870e+01  1.953125e-03 1.823591e-02
3-15:4-17:2   -32.071702  3.588870e+01  1.953125e-03 1.823591e-02
3-49:1-14:5   -32.071702  3.588870e+01  1.953125e-03 1.823591e-02
3-49:3-16:1   -32.071702  3.588870e+01  1.953125e-03 1.823591e-02
4-30-2:2-15:6 -32.071702  3.588870e+01  1.953125e-03 1.823591e-02
4-31:7-27:3   -32.071702  3.588870e+01  1.953125e-03 1.823591e-02
4-b:2-8:3     -32.071702  3.588870e+01  1.953125e-03 1.823591e-02
7-4-1:1-14:3  -32.071702  3.588870e+01  1.953125e-03 1.823591e-02
3-66:6-6:1    -31.931028 -3.617005e+01  1.953125e-03 1.823591e-02
4-59:4-4:1    -31.931028 -3.617005e+01  1.953125e-03 1.823591e-02
1-69:2-15:5   -11.679648  9.565957e-01  1.992806e-03 1.855832e-02
6-1:1-1:6     -11.679648  9.565957e-01  1.992806e-03 1.855832e-02
4-61:3-9:4    -10.854741 -6.932180e-01  2.001342e-03 1.861377e-02
5-51:1-26:4   -10.507834 -6.241732e-01  2.025711e-03 1.881614e-02
4-59:5-5:5    -10.777749 -6.633565e-01  2.032353e-03 1.885354e-02
4-39:4-17:6   -11.797420 -9.638656e-01  2.060266e-03 1.908791e-02
2-5:1-26:1    -13.417924 -1.722857e+00  2.102402e-03 1.943231e-02
3-74:3-22:4    -9.893742  5.036394e-01  2.102830e-03 1.943231e-02
2-5:3-10:4     -8.175467 -2.736397e-01  2.146571e-03 1.979064e-02
7-4-1:3-10:6  -11.143270 -7.505410e-01  2.147097e-03 1.979064e-02
5-51:5-24:4   -10.406348  6.115966e-01  2.150638e-03 1.979796e-02
3-23:4-23:4   -10.119998 -5.479934e-01  2.165580e-03 1.991007e-02
3-30:1-7:4    -11.959637  1.065455e+00  2.194909e-03 2.015402e-02
4-b:4-4:4     -13.210405  1.611043e+00  2.221434e-03 2.034574e-02
5-a:2-21:5    -13.089901 -1.548828e+00  2.221434e-03 2.034574e-02
3-30:5-24:4   -10.953392  7.241904e-01  2.224801e-03 2.035072e-02
3-49:3-3:6    -12.567144  1.282856e+00  2.232552e-03 2.039573e-02
1-58:3-22:4   -13.749710  1.888577e+00  2.315700e-03 2.107521e-02
3-13:2-15:6   -13.749710  1.888577e+00  2.315700e-03 2.107521e-02
3-7:5-12:3    -13.749710  1.888577e+00  2.315700e-03 2.107521e-02
1-3:1-1:4     -12.059345  1.128528e+00  2.324541e-03 2.112900e-02
1-24:5-5:6    -15.188871  3.654112e+00  2.349854e-03 2.130534e-02
3-66:4-23:6   -14.589901 -2.548828e+00  2.349854e-03 2.130534e-02
3-21:3-22:5   -11.363345 -8.270147e-01  2.446857e-03 2.215696e-02
1-3:6-13:1    -12.966911  1.454174e+00  2.458900e-03 2.223808e-02
6-1:5-12:4    -11.000585  7.429719e-01  2.472992e-03 2.233750e-02
2-70:1-7:6    -13.970821  2.090211e+00  2.493918e-03 2.241417e-02
3-15:2-21:1   -13.970821  2.090211e+00  2.493918e-03 2.241417e-02
3-15:3-22:1   -13.970821  2.090211e+00  2.493918e-03 2.241417e-02
3-73:3-16:4   -13.970821  2.090211e+00  2.493918e-03 2.241417e-02
3-23:2-21:3   -13.351827  1.713491e+00  2.563208e-03 2.295893e-02
3-23:7-27:5   -14.279157 -2.340241e+00  2.576828e-03 2.295893e-02
3-66:6-19:5   -14.279157 -2.340241e+00  2.576828e-03 2.295893e-02
7-4-1:4-23:6  -14.279157 -2.340241e+00  2.576828e-03 2.295893e-02
1-24:2-21:5   -14.608638  2.814577e+00  2.576828e-03 2.295893e-02
2-26:3-22:6   -14.608638  2.814577e+00  2.576828e-03 2.295893e-02
3-21:6-6:3    -14.608638  2.814577e+00  2.576828e-03 2.295893e-02
1-58:3-10:5   -14.027907 -2.198886e+00  2.599478e-03 2.307517e-02
3-48:6-13:1   -14.027907 -2.198886e+00  2.599478e-03 2.307517e-02
4-30-4:2-15:6 -14.243962  2.374004e+00  2.599478e-03 2.307517e-02
3-30:3-3:5    -12.396390  1.239074e+00  2.626377e-03 2.328527e-02
3-9:2-21:4    -12.652667  1.325641e+00  2.667262e-03 2.355998e-02
1-8:6-13:5    -12.417924 -1.143844e+00  2.670436e-03 2.355998e-02
3-43:3-9:6    -12.417924 -1.143844e+00  2.670436e-03 2.355998e-02
3-53:3-3:4    -12.417924 -1.143844e+00  2.670436e-03 2.355998e-02
1-18:1-26:4    -9.001831 -3.613212e-01  2.849794e-03 2.511163e-02
1-69:2-8:5    -13.103908  1.484187e+00  2.887248e-03 2.541060e-02
3-48:1-1:4    -11.590479 -8.650671e-01  2.929195e-03 2.573708e-02
2-5:2-21:1    -13.511130  1.839668e+00  2.935056e-03 2.573708e-02
4-59:5-12:3   -13.511130  1.839668e+00  2.935056e-03 2.573708e-02
3-21:1-26:5   -11.970821  1.043087e+00  2.985323e-03 2.614606e-02
5-51:6-19:5   -11.040480 -7.288067e-01  3.054473e-03 2.671923e-02
3-21:3-22:6   -11.006997  7.301479e-01  3.119623e-03 2.725605e-02
3-23:3-16:4    -9.393453 -4.081503e-01  3.199090e-03 2.790414e-02
1-24:6-6:4    -12.582998  1.251147e+00  3.201544e-03 2.790414e-02
3-23:6-25:4   -11.463023 -8.025847e-01  3.216940e-03 2.800447e-02
1-2:3-10:4     -9.817617  4.650510e-01  3.226723e-03 2.805575e-02
7-4-1:2-8:6   -13.451481 -1.655743e+00  3.326893e-03 2.889186e-02
3-74:5-12:4   -10.768898 -6.456545e-01  3.349714e-03 2.905504e-02
1-69:3-3:3    -13.232602  1.566649e+00  3.377848e-03 2.912142e-02
7-4-1:1-1:3   -15.502886 -3.892782e+00  3.417969e-03 2.912142e-02
1-24:1-26:3   -15.071638 -2.755279e+00  3.417969e-03 2.912142e-02
1-46:7-27:4   -15.071638 -2.755279e+00  3.417969e-03 2.912142e-02
3-53:6-25:4   -15.071638 -2.755279e+00  3.417969e-03 2.912142e-02
1-24:5-12:5   -15.440121  3.151612e+00  3.417969e-03 2.912142e-02
1-3:5-5:3     -15.440121  3.151612e+00  3.417969e-03 2.912142e-02
1-58:4-4:4    -15.440121  3.151612e+00  3.417969e-03 2.912142e-02
3-30-3:5-24:1 -15.440121  3.151612e+00  3.417969e-03 2.912142e-02
3-30:4-23:5   -15.440121  3.151612e+00  3.417969e-03 2.912142e-02
3-49:2-2:5    -15.440121  3.151612e+00  3.417969e-03 2.912142e-02
3-7:4-23:3    -15.440121  3.151612e+00  3.417969e-03 2.912142e-02
4-30-2:1-7:5  -15.440121  3.151612e+00  3.417969e-03 2.912142e-02
4-34:1-1:3    -15.440121  3.151612e+00  3.417969e-03 2.912142e-02
6-1:7-27:6    -15.440121  3.151612e+00  3.417969e-03 2.912142e-02
4-34:1-7:4    -11.436607 -7.959209e-01  3.504684e-03 2.982498e-02
4-39:4-17:5   -11.212115  7.550942e-01  3.519993e-03 2.991994e-02
1-8:3-9:5     -12.203606 -1.090463e+00  3.544813e-03 3.009542e-02
1-69:3-9:6    -10.129209  5.147214e-01  3.567813e-03 3.025506e-02
1-8:3-22:6    -11.955308 -9.879397e-01  3.596348e-03 3.042544e-02
4-b:4-17:4    -12.025788  1.061414e+00  3.596348e-03 3.042544e-02
4-30-2:2-15:4 -12.986676  1.414646e+00  3.657767e-03 3.087258e-02
4-34:3-16:3   -12.986676  1.414646e+00  3.657767e-03 3.087258e-02
4-39:5-24:4   -10.078219 -5.042343e-01  3.687349e-03 3.107157e-02
6-1:3-22:3    -12.410674  1.210505e+00  3.689964e-03 3.107157e-02
3-72:3-10:4   -13.608638 -1.681278e+00  3.719166e-03 3.124446e-02
4-59:7-27:6   -13.608638 -1.681278e+00  3.719166e-03 3.124446e-02
3-64:3-9:4    -12.586441 -1.229817e+00  3.838266e-03 3.203214e-02
3-30:5-12:1   -12.669250  1.292474e+00  3.838266e-03 3.203214e-02
3-9:6-6:4     -12.669250  1.292474e+00  3.838266e-03 3.203214e-02
1-18:1-7:1    -32.147703  3.573670e+01  3.906250e-03 3.203214e-02
1-24:1-7:6    -32.147703  3.573670e+01  3.906250e-03 3.203214e-02
1-3:1-14:1    -32.147703  3.573670e+01  3.906250e-03 3.203214e-02
1-58:3-9:5    -32.147703  3.573670e+01  3.906250e-03 3.203214e-02
1-8:1-14:5    -32.147703  3.573670e+01  3.906250e-03 3.203214e-02
2-26:3-16:6   -32.147703  3.573670e+01  3.906250e-03 3.203214e-02
3-11:2-21:1   -32.147703  3.573670e+01  3.906250e-03 3.203214e-02
3-73:4-17:6   -32.147703  3.573670e+01  3.906250e-03 3.203214e-02
3-7:3-3:1     -32.147703  3.573670e+01  3.906250e-03 3.203214e-02
4-28:5-5:4    -32.147703  3.573670e+01  3.906250e-03 3.203214e-02
4-30-2:2-8:3  -32.147703  3.573670e+01  3.906250e-03 3.203214e-02
4-34:1-1:2    -32.147703  3.573670e+01  3.906250e-03 3.203214e-02
4-4:5-12:2    -32.147703  3.573670e+01  3.906250e-03 3.203214e-02
4-b:1-7:6     -32.147703  3.573670e+01  3.906250e-03 3.203214e-02
4-b:5-24:3    -32.147703  3.573670e+01  3.906250e-03 3.203214e-02
1-45:3-10:4   -32.015991 -3.600013e+01  3.906250e-03 3.203214e-02
1-8:2-8:1     -32.015991 -3.600013e+01  3.906250e-03 3.203214e-02
2-5:1-7:1     -32.015991 -3.600013e+01  3.906250e-03 3.203214e-02
1-24:4-23:6   -13.375479  1.666185e+00  3.933173e-03 3.217969e-02
4-b:2-8:4     -13.375479  1.666185e+00  3.933173e-03 3.217969e-02
4-4:2-15:4    -11.354741  8.265163e-01  4.024734e-03 3.289148e-02
1-24:1-26:4   -11.982181  1.020367e+00  4.039209e-03 3.297239e-02
1-8:5-5:5     -14.002886  2.026081e+00  4.077315e-03 3.317075e-02
3-48:5-24:5   -14.002886  2.026081e+00  4.077315e-03 3.317075e-02
4-61:3-3:3    -14.002886  2.026081e+00  4.077315e-03 3.317075e-02
3-30:2-15:6   -10.756050  6.582796e-01  4.118244e-03 3.346596e-02
2-5:7-27:6    -14.647640 -2.433351e+00  4.180908e-03 3.370916e-02
3-15:1-26:1   -14.647640 -2.433351e+00  4.180908e-03 3.370916e-02
3-43:5-24:6   -14.647640 -2.433351e+00  4.180908e-03 3.370916e-02
3-72:6-6:4    -14.647640 -2.433351e+00  4.180908e-03 3.370916e-02
1-18:3-16:1   -15.232602  3.566649e+00  4.180908e-03 3.370916e-02
3-73:3-3:4    -15.232602  3.566649e+00  4.180908e-03 3.370916e-02
3-7:4-17:3    -15.232602  3.566649e+00  4.180908e-03 3.370916e-02
1-2:1-1:6     -13.125443  1.441118e+00  4.324005e-03 3.478508e-02
2-70:2-15:5   -13.125443  1.441118e+00  4.324005e-03 3.478508e-02
3-72:1-1:6    -14.071638 -2.111423e+00  4.343510e-03 3.486416e-02
3-7:3-22:1    -14.071638 -2.111423e+00  4.343510e-03 3.486416e-02
1-3:7-27:5    -14.647640  2.736574e+00  4.425049e-03 3.540039e-02
4-30-2:4-4:5  -14.647640  2.736574e+00  4.425049e-03 3.540039e-02
4-34:3-9:3    -14.647640  2.736574e+00  4.425049e-03 3.540039e-02
2-5:3-9:6     -12.455308  1.121238e+00  4.444019e-03 3.551274e-02
1-18:2-8:3    -13.536444  1.789042e+00  4.551384e-03 3.629024e-02
5-51:4-4:5    -13.536444  1.789042e+00  4.551384e-03 3.629024e-02
4-34:4-4:6    -12.761345  1.339239e+00  4.601310e-03 3.664778e-02
3-49:3-10:4   -11.545354 -8.241408e-01  4.618536e-03 3.674438e-02
3-30:3-9:6    -11.033230  6.776805e-01  4.637497e-03 3.685455e-02
1-3:2-2:6     -10.778594  6.131917e-01  4.832515e-03 3.836208e-02
1-2:4-4:4     -12.049441  1.014108e+00  4.868154e-03 3.860248e-02
4-61:6-6:4    -10.932413  6.572517e-01  4.916353e-03 3.894184e-02
4-59:6-6:4     -9.475214  4.017248e-01  4.954080e-03 3.919759e-02
1-2:3-22:6    -11.674430  8.692119e-01  5.077381e-03 4.009350e-02
5-51:6-19:3   -11.790517  9.410447e-01  5.078436e-03 4.009350e-02
4-4:6-25:4    -13.118193 -1.492245e+00  5.097643e-03 4.015717e-02
4-30-4:2-15:5 -13.255504  1.520845e+00  5.097643e-03 4.015717e-02
3-11:2-15:6   -12.425247  1.181359e+00  5.152397e-03 4.054419e-02
4-39:3-9:4     -9.632709 -4.184776e-01  5.169033e-03 4.063074e-02
3-7:3-9:4     -10.413328 -5.355312e-01  5.195571e-03 4.079486e-02
1-46:3-16:5   -13.486676 -1.585354e+00  5.222879e-03 4.091767e-02
4-59:2-15:3   -13.486676 -1.585354e+00  5.222879e-03 4.091767e-02
1-8:3-16:4    -12.132766  9.816867e-01  5.228243e-03 4.091767e-02
1-8:6-19:5    -13.027907  1.332184e+00  5.401573e-03 4.213694e-02
3-21:6-13:1   -12.901713 -1.281348e+00  5.401573e-03 4.213694e-02
6-1:1-14:4    -12.901713 -1.281348e+00  5.401573e-03 4.213694e-02
3-48:6-6:6    -12.005453  9.738245e-01  5.435925e-03 4.235908e-02
1-2:4-17:6    -12.860185  1.392620e+00  5.515201e-03 4.293042e-02
1-18:1-7:4    -11.423180  7.665867e-01  5.726862e-03 4.452990e-02
4-34:3-16:5   -11.134609  7.155125e-01  5.768824e-03 4.480785e-02
4-59:2-8:4     -9.701242 -4.177540e-01  5.789713e-03 4.492169e-02
1-69:3-9:3    -13.809857  1.768283e+00  5.924612e-03 4.577587e-02
3-13:3-9:6    -13.809857  1.768283e+00  5.924612e-03 4.577587e-02
3-23:4-23:3   -13.704961 -1.873923e+00  5.924612e-03 4.577587e-02
3-53:3-22:4   -11.251516 -7.297439e-01  5.925207e-03 4.577587e-02
2-5:3-9:5     -10.161389 -4.869888e-01  6.066582e-03 4.681790e-02
3-21:1-1:4    -11.645764 -8.223931e-01  6.092630e-03 4.696864e-02
1-69:1-26:4   -10.461207  5.386348e-01  6.260253e-03 4.788965e-02
3-13:1-7:6    -15.571638 -3.755279e+00  6.347656e-03 4.788965e-02
3-43:5-12:3   -15.571638 -3.755279e+00  6.347656e-03 4.788965e-02
1-3:1-14:5    -15.147640 -2.603276e+00  6.347656e-03 4.788965e-02
1-3:7-27:3    -15.147640 -2.603276e+00  6.347656e-03 4.788965e-02
1-69:3-22:2   -15.147640 -2.603276e+00  6.347656e-03 4.788965e-02
2-5:4-4:1     -15.147640 -2.603276e+00  6.347656e-03 4.788965e-02
3-13:3-3:5    -15.147640 -2.603276e+00  6.347656e-03 4.788965e-02
3-15:1-14:1   -15.147640 -2.603276e+00  6.347656e-03 4.788965e-02
3-72:2-8:4    -15.147640 -2.603276e+00  6.347656e-03 4.788965e-02
4-30-2:5-24:5 -15.147640 -2.603276e+00  6.347656e-03 4.788965e-02
1-18:3-22:2   -15.502886  3.026081e+00  6.347656e-03 4.788965e-02
1-24:3-10:3   -15.502886  3.026081e+00  6.347656e-03 4.788965e-02
1-24:3-9:5    -15.502886  3.026081e+00  6.347656e-03 4.788965e-02
2-26:4-23:6   -15.502886  3.026081e+00  6.347656e-03 4.788965e-02
2-70:7-27:4   -15.502886  3.026081e+00  6.347656e-03 4.788965e-02
3-21:3-16:1   -15.502886  3.026081e+00  6.347656e-03 4.788965e-02
3-30:1-14:5   -15.502886  3.026081e+00  6.347656e-03 4.788965e-02
3-64:4-17:5   -15.502886  3.026081e+00  6.347656e-03 4.788965e-02
4-34:5-5:3    -15.502886  3.026081e+00  6.347656e-03 4.788965e-02
3-21:6-13:5   -11.422034 -7.667746e-01  6.351624e-03 4.788965e-02
3-43:3-22:6   -13.032162 -1.433351e+00  6.426576e-03 4.840414e-02
1-18:1-14:6   -12.061565  9.898606e-01  6.553298e-03 4.930707e-02
1-24:5-24:4   -12.938245  1.236501e+00  6.608823e-03 4.963572e-02
3-66:5-12:6   -13.896390 -1.935851e+00  6.610751e-03 4.963572e-02
3-9:4-17:6    -13.562677  1.736574e+00  7.000367e-03 5.245181e-02
4-4:3-22:3    -13.562677  1.736574e+00  7.000367e-03 5.245181e-02
2-5:2-21:6    -11.486676 -7.552789e-01  7.040751e-03 5.269404e-02
3-74:5-24:4   -11.352034  7.569804e-01  7.047317e-03 5.269404e-02
1-69:6-6:3    -14.118193 -2.018313e+00  7.197380e-03 5.360412e-02
2-70:6-13:3   -14.316157  2.229614e+00  7.197380e-03 5.360412e-02
3-74:3-3:3    -14.316157  2.229614e+00  7.197380e-03 5.360412e-02
6-1:5-24:4    -11.650777  8.219062e-01  7.206215e-03 5.360412e-02
3-7:1-1:4     -11.586441 -8.068092e-01  7.206215e-03 5.360412e-02
1-2:1-20:4    -15.279157  3.473540e+00  7.385254e-03 5.454192e-02
1-2:3-3:1     -15.279157  3.473540e+00  7.385254e-03 5.454192e-02
1-2:4-17:1    -15.279157  3.473540e+00  7.385254e-03 5.454192e-02
1-2:4-23:3    -15.279157  3.473540e+00  7.385254e-03 5.454192e-02
4-34:5-24:3   -15.279157  3.473540e+00  7.385254e-03 5.454192e-02
4-b:6-25:4    -15.279157  3.473540e+00  7.385254e-03 5.454192e-02
1-3:1-26:1    -14.710405 -2.307820e+00  7.385254e-03 5.454192e-02
1-46:3-16:3   -14.688871  2.654112e+00  7.537842e-03 5.521622e-02
1-8:3-3:3     -14.688871  2.654112e+00  7.537842e-03 5.521622e-02
3-30:2-21:1   -14.688871  2.654112e+00  7.537842e-03 5.521622e-02
3-30:3-3:1    -14.688871  2.654112e+00  7.537842e-03 5.521622e-02
3-7:6-6:3     -14.688871  2.654112e+00  7.537842e-03 5.521622e-02
1-2:7-27:5    -14.382382 -2.133791e+00  7.537842e-03 5.521622e-02
2-5:5-12:1    -14.382382 -2.133791e+00  7.537842e-03 5.521622e-02
3-74:5-5:1    -14.382382 -2.133791e+00  7.537842e-03 5.521622e-02
4-b:3-16:5    -13.279157  1.473540e+00  7.632079e-03 5.537119e-02
5-a:2-21:6    -12.608638 -1.185423e+00  7.787436e-03 5.537119e-02
3-66:3-16:4   -12.703606  1.223761e+00  7.787436e-03 5.537119e-02
4-4:2-15:6    -12.703606  1.223761e+00  7.787436e-03 5.537119e-02
4-34:1-26:4   -10.412932 -5.099721e-01  7.794311e-03 5.537119e-02
3-48:1-26:4   -10.561287 -5.465615e-01  7.799359e-03 5.537119e-02
1-58:5-24:5   -32.112313 -3.580748e+01  7.812500e-03 5.537119e-02
3-66:1-7:5    -32.112313 -3.580748e+01  7.812500e-03 5.537119e-02
1-24:1-14:3   -32.232666  3.556678e+01  7.812500e-03 5.537119e-02
1-2:1-14:5    -32.232666  3.556678e+01  7.812500e-03 5.537119e-02
1-2:4-4:3     -32.232666  3.556678e+01  7.812500e-03 5.537119e-02
1-3:2-8:3     -32.232666  3.556678e+01  7.812500e-03 5.537119e-02
1-46:4-23:3   -32.232666  3.556678e+01  7.812500e-03 5.537119e-02
1-58:4-23:3   -32.232666  3.556678e+01  7.812500e-03 5.537119e-02
1-58:5-5:5    -32.232666  3.556678e+01  7.812500e-03 5.537119e-02
1-8:1-1:6     -32.232666  3.556678e+01  7.812500e-03 5.537119e-02
1-8:7-27:4    -32.232666  3.556678e+01  7.812500e-03 5.537119e-02
2-26:4-4:6    -32.232666  3.556678e+01  7.812500e-03 5.537119e-02
2-5:1-1:1     -32.232666  3.556678e+01  7.812500e-03 5.537119e-02
2-5:4-23:1    -32.232666  3.556678e+01  7.812500e-03 5.537119e-02
2-70:1-1:3    -32.232666  3.556678e+01  7.812500e-03 5.537119e-02
2-70:3-22:2   -32.232666  3.556678e+01  7.812500e-03 5.537119e-02
3-11:4-17:3   -32.232666  3.556678e+01  7.812500e-03 5.537119e-02
3-20:6-13:6   -32.232666  3.556678e+01  7.812500e-03 5.537119e-02
3-30-3:3-16:3 -32.232666  3.556678e+01  7.812500e-03 5.537119e-02
3-64:3-3:1    -32.232666  3.556678e+01  7.812500e-03 5.537119e-02
3-72:2-15:6   -32.232666  3.556678e+01  7.812500e-03 5.537119e-02
3-73:4-23:1   -32.232666  3.556678e+01  7.812500e-03 5.537119e-02
4-30-4:6-6:3  -32.232666  3.556678e+01  7.812500e-03 5.537119e-02
4-34:1-1:1    -32.232666  3.556678e+01  7.812500e-03 5.537119e-02
4-34:5-5:2    -32.232666  3.556678e+01  7.812500e-03 5.537119e-02
4-4:1-7:1     -32.232666  3.556678e+01  7.812500e-03 5.537119e-02
4-59:3-22:2   -32.232666  3.556678e+01  7.812500e-03 5.537119e-02
4-31:2-2:6    -12.099209  9.145725e-01  7.905180e-03 5.593901e-02
3-23:3-9:3    -12.928937 -1.226900e+00  7.915897e-03 5.593901e-02
4-59:6-19:3   -13.049441  1.289115e+00  7.915897e-03 5.593901e-02
3-7:6-19:3    -12.878923  1.355145e+00  7.942727e-03 5.601876e-02
7-4-1:3-3:5   -12.759880 -1.203869e+00  7.942727e-03 5.601876e-02
4-61:4-17:4   -10.471802 -5.264603e-01  8.108550e-03 5.711644e-02
1-18:2-2:5     -9.994197 -4.333508e-01  8.120582e-03 5.711644e-02
4-b:1-1:4     -13.647640  1.566649e+00  8.130059e-03 5.711644e-02
1-46:4-4:5    -13.523676 -1.511353e+00  8.130059e-03 5.711644e-02
1-46:5-5:6    -12.286710 -1.037422e+00  8.146902e-03 5.717904e-02
4-39:3-16:4    -9.777632  4.097431e-01  8.227778e-03 5.769049e-02
3-7:1-14:4    -11.986676 -9.252039e-01  8.771714e-03 6.144462e-02
4-b:5-5:4     -11.933576  8.769893e-01  8.836206e-03 6.183628e-02
3-74:3-10:3   -13.425247  1.566649e+00  9.041185e-03 6.320937e-02
3-23:3-22:5   -10.825712 -6.032759e-01  9.122083e-03 6.371315e-02
1-69:3-10:6    -9.705258 -3.942510e-01  9.152295e-03 6.386229e-02
1-2:6-25:4    -13.841922  1.704153e+00  9.355307e-03 6.521572e-02
3-74:3-9:5    -12.797420  1.267089e+00  9.399242e-03 6.545868e-02
3-7:6-13:4     -9.748876 -4.011105e-01  9.508942e-03 6.615874e-02
1-8:2-2:4     -11.707678 -8.393432e-01  9.547810e-03 6.630117e-02
3-23:5-5:5    -11.707678 -8.393432e-01  9.547810e-03 6.630117e-02
3-21:6-25:4   -12.855158 -1.188238e+00  9.559879e-03 6.632108e-02
3-23:5-24:6   -11.820521 -8.386073e-01  9.673219e-03 6.698079e-02
4-61:1-7:4    -11.948624 -9.125187e-01  9.682850e-03 6.698079e-02
1-18:2-2:3    -12.029500  9.257302e-01  9.682850e-03 6.698079e-02
3-48:6-13:6   -11.471802 -7.255316e-01  9.722194e-03 6.712411e-02
4-31:3-3:4    -11.536980  7.829671e-01  9.722194e-03 6.712411e-02
4-39:2-21:6   -11.570231 -7.743878e-01  1.006333e-02 6.941292e-02
3-74:1-14:4   -12.186224 -9.113981e-01  1.033766e-02 7.123696e-02
3-23:1-7:4    -10.950170 -6.185657e-01  1.042296e-02 7.168770e-02
4-34:3-22:5   -10.950170 -6.185657e-01  1.042296e-02 7.168770e-02
1-46:4-4:4    -12.480689 -1.018313e+00  1.045482e-02 7.170155e-02
3-64:4-17:4   -12.480689 -1.018313e+00  1.045482e-02 7.170155e-02
3-11:6-13:6   -12.566025  1.086023e+00  1.045482e-02 7.170155e-02
1-18:2-15:3   -12.112207  8.885772e-01  1.058212e-02 7.250561e-02
3-66:5-5:6    -13.940121 -1.848388e+00  1.062202e-02 7.264094e-02
4-59:5-5:1    -13.940121 -1.848388e+00  1.062202e-02 7.264094e-02
2-70:6-6:6    -11.986676  8.885772e-01  1.063749e-02 7.267774e-02
1-3:3-9:3     -13.410674 -1.433351e+00  1.067384e-02 7.278812e-02
3-7:1-7:6     -13.410674 -1.433351e+00  1.067384e-02 7.278812e-02
3-23:6-6:6    -11.282546  6.821264e-01  1.069406e-02 7.285704e-02
3-15:4-17:4   -11.541831 -7.677699e-01  1.081791e-02 7.363122e-02
1-8:3-16:6    -12.721418  1.188138e+00  1.097356e-02 7.454990e-02
2-70:6-25:4   -12.721418  1.188138e+00  1.097356e-02 7.454990e-02
3-23:2-2:3    -12.305947 -9.989480e-01  1.114141e-02 7.547675e-02
3-30-3:6-13:4 -12.305947 -9.989480e-01  1.114141e-02 7.547675e-02
1-2:4-23:5    -12.396390  1.064149e+00  1.114141e-02 7.547675e-02
1-69:6-13:6   -10.343975 -4.698767e-01  1.131522e-02 7.658224e-02
3-23:2-2:6     -9.892395  4.093371e-01  1.134644e-02 7.672152e-02
4-39:4-23:5   -11.817741  7.816620e-01  1.145634e-02 7.714041e-02
1-3:6-19:3    -12.957229 -1.170316e+00  1.150779e-02 7.714041e-02
2-5:3-9:3     -12.957229 -1.170316e+00  1.150779e-02 7.714041e-02
1-18:1-7:6    -13.071638  1.244721e+00  1.150779e-02 7.714041e-02
3-74:5-12:6   -13.071638  1.244721e+00  1.150779e-02 7.714041e-02
4-31:2-8:6    -13.071638  1.244721e+00  1.150779e-02 7.714041e-02
3-66:7-27:6   -15.647640 -3.603276e+00  1.171875e-02 7.714041e-02
5-51:6-13:2   -15.647640 -3.603276e+00  1.171875e-02 7.714041e-02
7-4-1:4-17:5  -15.647640 -3.603276e+00  1.171875e-02 7.714041e-02
1-24:2-2:3    -15.571638  2.888577e+00  1.171875e-02 7.714041e-02
1-2:6-25:5    -15.571638  2.888577e+00  1.171875e-02 7.714041e-02
1-3:5-24:3    -15.571638  2.888577e+00  1.171875e-02 7.714041e-02
1-58:1-1:5    -15.571638  2.888577e+00  1.171875e-02 7.714041e-02
1-58:2-8:6    -15.571638  2.888577e+00  1.171875e-02 7.714041e-02
1-58:6-6:6    -15.571638  2.888577e+00  1.171875e-02 7.714041e-02
1-8:6-25:4    -15.571638  2.888577e+00  1.171875e-02 7.714041e-02
2-26:1-26:4   -15.571638  2.888577e+00  1.171875e-02 7.714041e-02
2-70:2-15:3   -15.571638  2.888577e+00  1.171875e-02 7.714041e-02
2-70:3-3:3    -15.571638  2.888577e+00  1.171875e-02 7.714041e-02
3-15:6-6:6    -15.571638  2.888577e+00  1.171875e-02 7.714041e-02
3-33:2-21:3   -15.571638  2.888577e+00  1.171875e-02 7.714041e-02
3-33:5-24:5   -15.571638  2.888577e+00  1.171875e-02 7.714041e-02
4-30-2:3-22:6 -15.571638  2.888577e+00  1.171875e-02 7.714041e-02
4-30-4:1-7:6  -15.571638  2.888577e+00  1.171875e-02 7.714041e-02
4-30-4:4-4:6  -15.571638  2.888577e+00  1.171875e-02 7.714041e-02
4-31:6-13:3   -15.571638  2.888577e+00  1.171875e-02 7.714041e-02
4-4:2-21:3    -15.571638  2.888577e+00  1.171875e-02 7.714041e-02
4-59:2-21:2   -15.571638  2.888577e+00  1.171875e-02 7.714041e-02
7-4-1:2-8:5   -15.571638  2.888577e+00  1.171875e-02 7.714041e-02
3-73:3-9:4    -14.167961 -1.918778e+00  1.181793e-02 7.758074e-02
7-4-1:4-17:6  -14.167961 -1.918778e+00  1.181793e-02 7.758074e-02
3-30:1-26:3   -14.355158  2.151612e+00  1.181793e-02 7.758074e-02
5-51:5-12:6   -10.399934 -4.839769e-01  1.186935e-02 7.784741e-02
3-48:5-24:6   -12.427090 -9.972517e-01  1.192814e-02 7.816185e-02
4-59:4-17:6   -11.180630 -6.289017e-01  1.195154e-02 7.824408e-02
3-21:3-16:6   -11.546170  7.645885e-01  1.240364e-02 8.113014e-02
2-5:6-6:5     -10.918835  5.794732e-01  1.249556e-02 8.165726e-02
6-1:3-9:5     -13.562677 -1.433351e+00  1.254095e-02 8.173163e-02
3-30:3-16:3   -13.678340  1.505249e+00  1.254095e-02 8.173163e-02
3-30:3-22:1   -13.678340  1.505249e+00  1.254095e-02 8.173163e-02
4-31:5-5:4    -11.368642 -7.054304e-01  1.260263e-02 8.182675e-02
1-8:3-3:6     -11.421119  6.937611e-01  1.260263e-02 8.182675e-02
4-39:6-13:6   -10.374836 -4.831039e-01  1.262654e-02 8.182675e-02
3-21:5-12:3   -12.650149  1.116846e+00  1.266034e-02 8.182675e-02
4-b:3-9:5     -12.650149  1.116846e+00  1.266034e-02 8.182675e-02
1-46:2-2:5    -11.835394 -8.088600e-01  1.267251e-02 8.182675e-02
3-53:6-19:4   -11.905284  8.204057e-01  1.267251e-02 8.182675e-02
2-5:1-26:3    -14.732602  2.566649e+00  1.272583e-02 8.182675e-02
3-15:1-7:6    -14.732602  2.566649e+00  1.272583e-02 8.182675e-02
3-9:6-13:3    -14.732602  2.566649e+00  1.272583e-02 8.182675e-02
4-30-2:3-3:6  -14.732602  2.566649e+00  1.272583e-02 8.182675e-02
4-b:6-19:6    -14.732602  2.566649e+00  1.272583e-02 8.182675e-02
3-23:4-4:1    -14.440121 -2.018313e+00  1.272583e-02 8.182675e-02
3-33:4-4:5    -14.440121 -2.018313e+00  1.272583e-02 8.182675e-02
4-61:2-8:2    -14.440121 -2.018313e+00  1.272583e-02 8.182675e-02
4-59:2-15:4    -9.041848 -3.000843e-01  1.289012e-02 8.224654e-02
3-43:2-21:3   -14.779157 -2.170316e+00  1.293945e-02 8.224654e-02
3-43:3-10:5   -14.779157 -2.170316e+00  1.293945e-02 8.224654e-02
3-43:6-13:5   -14.779157 -2.170316e+00  1.293945e-02 8.224654e-02
6-1:3-10:1    -14.779157 -2.170316e+00  1.293945e-02 8.224654e-02
1-2:5-12:3    -15.328925  3.374004e+00  1.293945e-02 8.224654e-02
1-58:2-15:4   -15.328925  3.374004e+00  1.293945e-02 8.224654e-02
2-26:2-21:4   -15.328925  3.374004e+00  1.293945e-02 8.224654e-02
2-70:1-1:5    -15.328925  3.374004e+00  1.293945e-02 8.224654e-02
3-15:5-24:1   -15.328925  3.374004e+00  1.293945e-02 8.224654e-02
3-15:5-24:5   -15.328925  3.374004e+00  1.293945e-02 8.224654e-02
3-7:2-21:1    -15.328925  3.374004e+00  1.293945e-02 8.224654e-02
4-4:5-24:6    -15.328925  3.374004e+00  1.293945e-02 8.224654e-02
3-48:2-2:6    -10.518618 -4.883173e-01  1.301255e-02 8.263832e-02
2-70:2-2:4    -11.089035  6.243646e-01  1.307770e-02 8.297891e-02
4-30-2:2-2:5  -12.835394  1.191140e+00  1.328328e-02 8.420923e-02
6-1:5-24:6    -11.341922 -6.519911e-01  1.337633e-02 8.472457e-02
1-3:2-2:3     -13.451481  1.514182e+00  1.353099e-02 8.547884e-02
3-66:6-6:6    -13.451481  1.514182e+00  1.353099e-02 8.547884e-02
3-74:1-26:6   -13.451481  1.514182e+00  1.353099e-02 8.547884e-02
1-69:4-4:4    -12.980689  1.151612e+00  1.371819e-02 8.643416e-02
3-11:1-7:4    -12.980689  1.151612e+00  1.371819e-02 8.643416e-02
1-69:1-14:6   -12.882382 -1.133791e+00  1.371819e-02 8.643416e-02
2-5:4-4:5     -11.866518  7.890416e-01  1.375039e-02 8.656138e-02
3-15:6-19:6   -13.089901 -1.317874e+00  1.385297e-02 8.705508e-02
4-39:1-7:6    -13.194194  1.303615e+00  1.385297e-02 8.705508e-02
4-30-4:3-22:4 -10.491387 -4.872897e-01  1.389332e-02 8.723260e-02
3-15:3-3:6    -12.286710  9.625778e-01  1.393388e-02 8.741112e-02
2-70:5-5:4    -10.868429  5.790329e-01  1.416227e-02 8.876665e-02
3-21:3-22:4    -8.905830 -2.851368e-01  1.426783e-02 8.935060e-02
3-15:1-7:4    -12.502886 -9.739192e-01  1.445383e-02 9.035840e-02
5-51:2-15:3   -12.582998  1.052076e+00  1.445383e-02 9.035840e-02
4-30-2:1-26:5 -13.785193 -1.713459e+00  1.463330e-02 9.132191e-02
3-21:5-5:3    -13.875479  1.637038e+00  1.463330e-02 9.132191e-02
1-3:1-26:4    -10.633380 -5.226182e-01  1.468843e-02 9.158666e-02
4-39:2-2:5    -10.155787 -4.333508e-01  1.495289e-02 9.314797e-02
3-23:2-15:5   -11.405284 -6.871074e-01  1.496467e-02 9.314797e-02
4-59:5-5:6    -10.249890  4.537551e-01  1.541558e-02 9.448406e-02
3-49:2-2:4    -12.160911 -8.607721e-01  1.543230e-02 9.448406e-02
3-21:6-19:4    -9.862079 -3.897616e-01  1.545963e-02 9.448406e-02
3-43:6-25:5   -32.223509 -3.558509e+01  1.562500e-02 9.448406e-02
3-64:1-26:1   -32.223509 -3.558509e+01  1.562500e-02 9.448406e-02
1-3:6-6:3     -32.328988  3.537413e+01  1.562500e-02 9.448406e-02
2-26:6-25:6   -32.328988  3.537413e+01  1.562500e-02 9.448406e-02
2-5:6-19:2    -32.328988  3.537413e+01  1.562500e-02 9.448406e-02
2-70:3-9:3    -32.328988  3.537413e+01  1.562500e-02 9.448406e-02
3-11:6-6:3    -32.328988  3.537413e+01  1.562500e-02 9.448406e-02
3-15:6-25:6   -32.328988  3.537413e+01  1.562500e-02 9.448406e-02
3-20:2-21:3   -32.328988  3.537413e+01  1.562500e-02 9.448406e-02
3-20:3-16:3   -32.328988  3.537413e+01  1.562500e-02 9.448406e-02
3-30-3:6-19:3 -32.328988  3.537413e+01  1.562500e-02 9.448406e-02
3-33:2-21:1   -32.328988  3.537413e+01  1.562500e-02 9.448406e-02
3-33:2-21:2   -32.328988  3.537413e+01  1.562500e-02 9.448406e-02
3-64:1-1:3    -32.328988  3.537413e+01  1.562500e-02 9.448406e-02
3-64:2-2:1    -32.328988  3.537413e+01  1.562500e-02 9.448406e-02
3-64:4-4:1    -32.328988  3.537413e+01  1.562500e-02 9.448406e-02
3-72:1-26:6   -32.328988  3.537413e+01  1.562500e-02 9.448406e-02
3-72:3-22:3   -32.328988  3.537413e+01  1.562500e-02 9.448406e-02
4-30-2:6-6:3  -32.328988  3.537413e+01  1.562500e-02 9.448406e-02
4-30-4:1-7:3  -32.328988  3.537413e+01  1.562500e-02 9.448406e-02
4-31:1-7:6    -32.328988  3.537413e+01  1.562500e-02 9.448406e-02
4-39:5-12:2   -32.328988  3.537413e+01  1.562500e-02 9.448406e-02
4-4:1-1:3     -32.328988  3.537413e+01  1.562500e-02 9.448406e-02
4-4:2-15:1    -32.328988  3.537413e+01  1.562500e-02 9.448406e-02
4-4:3-22:2    -32.328988  3.537413e+01  1.562500e-02 9.448406e-02
4-59:1-7:3    -32.328988  3.537413e+01  1.562500e-02 9.448406e-02
4-59:2-2:2    -32.328988  3.537413e+01  1.562500e-02 9.448406e-02
4-61:4-4:2    -32.328988  3.537413e+01  1.562500e-02 9.448406e-02
5-51:1-20:5   -32.328988  3.537413e+01  1.562500e-02 9.448406e-02
5-a:1-7:5     -32.328988  3.537413e+01  1.562500e-02 9.448406e-02
5-a:5-12:3    -32.328988  3.537413e+01  1.562500e-02 9.448406e-02
7-4-1:3-10:5  -11.496257 -6.766220e-01  1.574929e-02 9.515582e-02
3-7:2-2:5     -11.429862  6.762736e-01  1.586450e-02 9.577160e-02
3-7:3-16:6    -11.806728  8.036883e-01  1.602027e-02 9.663108e-02
3-74:3-22:1   -13.447674 -1.359350e+00  1.612480e-02 9.701801e-02
3-9:6-13:5    -13.447674 -1.359350e+00  1.612480e-02 9.701801e-02
3-7:3-16:3    -13.618193  1.625543e+00  1.612480e-02 9.701801e-02
2-26:3-3:6    -12.519470  9.929139e-01  1.634810e-02 9.803422e-02
3-33:4-17:4   -12.519470  9.929139e-01  1.634810e-02 9.803422e-02
3-7:3-10:3    -12.519470  9.929139e-01  1.634810e-02 9.803422e-02
7-4-1:1-1:5   -12.519470  9.929139e-01  1.634810e-02 9.803422e-02
3-30:6-13:5   -11.917014  7.969468e-01  1.650882e-02 9.891570e-02
1-46:6-6:5    -12.986676 -1.111423e+00  1.658900e-02 9.923115e-02
4-59:2-15:1   -13.006997 -1.269852e+00  1.658900e-02 9.923115e-02
2-26:6-19:4   -13.210405 -1.307820e+00  1.667385e-02 9.949097e-02
3-23:2-15:1   -13.210405 -1.307820e+00  1.667385e-02 9.949097e-02
3-30:3-3:3    -13.328925  1.374004e+00  1.667385e-02 9.949097e-02
5-51:5-24:6   -11.469353 -6.721377e-01  1.674502e-02 9.983301e-02
4-34:3-10:4    -9.027327 -2.916528e-01  1.678213e-02 9.997155e-02
3-21:2-15:5   -12.277656 -9.423645e-01  1.685819e-02 1.002626e-01
1-8:4-4:4     -14.108638  1.814577e+00  1.690054e-02 1.002626e-01
2-70:4-23:6   -14.108638  1.814577e+00  1.690054e-02 1.002626e-01
1-2:2-2:1     -13.986676 -1.755279e+00  1.690054e-02 1.002626e-01
7-4-1:1-14:4  -13.986676 -1.755279e+00  1.690054e-02 1.002626e-01
4-34:2-15:4   -10.023182 -4.138547e-01  1.702183e-02 1.008991e-01
1-69:2-21:4   -10.971066  5.799460e-01  1.707747e-02 1.011458e-01
5-51:1-26:3   -11.700231 -7.134588e-01  1.720960e-02 1.018446e-01
1-69:3-22:6   -10.191445  4.195449e-01  1.745966e-02 1.032397e-01
4-39:3-22:5   -10.221375 -4.333508e-01  1.804439e-02 1.066098e-01
7-4-1:3-9:6   -11.942944 -8.377411e-01  1.831610e-02 1.080734e-01
2-5:2-15:6    -12.396390 -9.358512e-01  1.833709e-02 1.080734e-01
6-1:4-23:6    -12.396390 -9.358512e-01  1.833709e-02 1.080734e-01
2-70:4-17:6   -11.735425  7.472214e-01  1.843335e-02 1.085520e-01
1-69:1-1:4    -12.138926  8.351380e-01  1.861775e-02 1.093698e-01
4-31:4-23:4   -12.138926  8.351380e-01  1.861775e-02 1.093698e-01
2-5:1-26:5    -12.076728 -8.367065e-01  1.861775e-02 1.093698e-01
3-43:5-5:4    -12.231195 -9.263909e-01  1.865726e-02 1.095126e-01
2-70:3-16:4   -11.584144  6.886397e-01  1.874092e-02 1.099142e-01
3-11:6-19:6   -13.710405  1.441118e+00  1.915729e-02 1.114908e-01
3-33:2-2:3    -13.710405  1.441118e+00  1.915729e-02 1.114908e-01
3-74:4-17:6   -13.710405  1.441118e+00  1.915729e-02 1.114908e-01
3-43:3-10:4   -11.782546 -7.626585e-01  1.918661e-02 1.114908e-01
4-31:2-15:4   -11.782546 -7.626585e-01  1.918661e-02 1.114908e-01
4-34:2-21:6   -11.840285  7.365742e-01  1.918661e-02 1.114908e-01
5-51:4-17:4   -10.781980 -5.158130e-01  1.919621e-02 1.114908e-01
3-13:2-8:6    -14.221418 -1.811862e+00  1.921082e-02 1.114908e-01
3-7:4-23:5    -14.221418 -1.811862e+00  1.921082e-02 1.114908e-01
1-58:5-5:6    -14.396390  2.069149e+00  1.921082e-02 1.114908e-01
3-53:1-26:6   -14.396390  2.069149e+00  1.921082e-02 1.114908e-01
4-b:3-22:3    -14.396390  2.069149e+00  1.921082e-02 1.114908e-01
5-a:6-13:5    -14.396390  2.069149e+00  1.921082e-02 1.114908e-01
3-30:3-10:4    -9.420376  3.218455e-01  1.924167e-02 1.115800e-01
2-5:3-3:3     -13.002886  1.107218e+00  1.952047e-02 1.130149e-01
3-21:3-3:3    -13.002886  1.107218e+00  1.952047e-02 1.130149e-01
5-51:1-1:5    -12.525788 -9.281155e-01  1.983433e-02 1.147398e-01
3-21:3-9:6    -10.802059  5.193434e-01  1.989186e-02 1.149804e-01
3-11:2-2:4    -10.858506 -5.376875e-01  1.998611e-02 1.152927e-01
7-4-1:3-3:3   -13.341922 -1.295847e+00  2.006161e-02 1.152927e-01
1-2:2-8:5     -13.478705  1.459734e+00  2.006161e-02 1.152927e-01
3-15:3-22:3   -13.478705  1.459734e+00  2.006161e-02 1.152927e-01
3-9:3-16:6    -13.478705  1.459734e+00  2.006161e-02 1.152927e-01
4-34:3-22:1   -13.478705  1.459734e+00  2.006161e-02 1.152927e-01
5-51:5-24:5   -13.478705  1.459734e+00  2.006161e-02 1.152927e-01
3-9:2-8:4     -13.218649  1.254705e+00  2.007385e-02 1.152927e-01
4-39:4-4:6    -12.427090  1.002748e+00  2.041471e-02 1.170638e-01
3-66:6-13:4   -12.346033 -9.187777e-01  2.041471e-02 1.170638e-01
3-15:5-5:4    -11.481684 -6.474757e-01  2.108641e-02 1.194903e-01
2-5:5-12:4     -9.316454  3.051569e-01  2.113080e-02 1.194903e-01
4-31:3-10:6   -11.185893  6.129428e-01  2.119955e-02 1.194903e-01
3-49:3-10:5   -14.502886 -1.892782e+00  2.127075e-02 1.194903e-01
3-66:6-13:5   -14.502886 -1.892782e+00  2.127075e-02 1.194903e-01
4-30-2:2-21:6 -14.502886 -1.892782e+00  2.127075e-02 1.194903e-01
5-51:1-20:4   -14.502886 -1.892782e+00  2.127075e-02 1.194903e-01
3-23:3-9:2    -14.828925  2.374004e+00  2.127075e-02 1.194903e-01
3-33:6-25:6   -14.828925  2.374004e+00  2.127075e-02 1.194903e-01
4-31:4-17:3   -14.828925  2.374004e+00  2.127075e-02 1.194903e-01
6-1:1-26:1    -14.828925  2.374004e+00  2.127075e-02 1.194903e-01
1-58:6-19:5   -14.779157  2.473540e+00  2.127075e-02 1.194903e-01
1-8:1-26:5    -14.779157  2.473540e+00  2.127075e-02 1.194903e-01
2-70:4-17:5   -14.779157  2.473540e+00  2.127075e-02 1.194903e-01
3-43:5-12:5   -14.779157  2.473540e+00  2.127075e-02 1.194903e-01
4-b:5-5:6     -14.779157  2.473540e+00  2.127075e-02 1.194903e-01
6-1:7-27:4    -12.679648 -1.043404e+00  2.129411e-02 1.194903e-01
3-11:3-22:6   -12.777656  1.075663e+00  2.129411e-02 1.194903e-01
3-21:3-16:4   -10.772705  5.318837e-01  2.131154e-02 1.194903e-01
3-74:3-3:6    -11.067284  5.524353e-01  2.148335e-02 1.194903e-01
1-24:5-24:6   -15.647640  2.736574e+00  2.148438e-02 1.194903e-01
1-3:3-3:3     -15.647640  2.736574e+00  2.148438e-02 1.194903e-01
2-70:3-16:3   -15.647640  2.736574e+00  2.148438e-02 1.194903e-01
3-13:6-19:5   -15.647640  2.736574e+00  2.148438e-02 1.194903e-01
3-23:4-17:3   -15.647640  2.736574e+00  2.148438e-02 1.194903e-01
3-30:3-10:1   -15.647640  2.736574e+00  2.148438e-02 1.194903e-01
3-9:7-27:4    -15.647640  2.736574e+00  2.148438e-02 1.194903e-01
3-h:2-8:4     -15.647640  2.736574e+00  2.148438e-02 1.194903e-01
3-h:4-23:4    -15.647640  2.736574e+00  2.148438e-02 1.194903e-01
4-34:5-12:1   -15.647640  2.736574e+00  2.148438e-02 1.194903e-01
5-a:3-16:3    -15.647640  2.736574e+00  2.148438e-02 1.194903e-01
5-a:5-12:5    -15.647640  2.736574e+00  2.148438e-02 1.194903e-01
7-4-1:6-13:3  -15.647640  2.736574e+00  2.148438e-02 1.194903e-01
1-8:1-26:1    -15.732602 -3.433351e+00  2.148438e-02 1.194903e-01
3-11:4-17:1   -15.732602 -3.433351e+00  2.148438e-02 1.194903e-01
3-74:1-20:4   -15.732602 -3.433351e+00  2.148438e-02 1.194903e-01
3-74:7-27:5   -15.732602 -3.433351e+00  2.148438e-02 1.194903e-01
4-34:5-24:1   -15.732602 -3.433351e+00  2.148438e-02 1.194903e-01
6-1:7-27:3    -15.732602 -3.433351e+00  2.148438e-02 1.194903e-01
4-59:3-16:6   -10.667156  4.804925e-01  2.168917e-02 1.205363e-01
4-34:5-12:4   -10.010612  3.959188e-01  2.184425e-02 1.213046e-01
3-11:2-2:6    -12.067144  8.504421e-01  2.203346e-02 1.222611e-01
3-21:2-15:6   -11.162827  5.970228e-01  2.215496e-02 1.228407e-01
3-30-3:2-2:4  -12.470821 -9.097889e-01  2.224139e-02 1.232252e-01
3-21:6-19:6   -11.635532  6.720022e-01  2.229766e-02 1.234420e-01
3-13:2-15:4   -14.855158 -2.018313e+00  2.246094e-02 1.235974e-01
3-43:4-17:5   -14.855158 -2.018313e+00  2.246094e-02 1.235974e-01
3-49:5-12:5   -14.855158 -2.018313e+00  2.246094e-02 1.235974e-01
3-64:1-26:6   -14.855158 -2.018313e+00  2.246094e-02 1.235974e-01
7-4-1:1-26:5  -14.855158 -2.018313e+00  2.246094e-02 1.235974e-01
7-4-1:5-5:5   -14.855158 -2.018313e+00  2.246094e-02 1.235974e-01
4-61:4-17:6   -12.136456 -8.118625e-01  2.246290e-02 1.235974e-01
3-30:3-22:3   -12.200231  8.467571e-01  2.246290e-02 1.235974e-01
5-a:5-12:4    -12.297420 -9.028361e-01  2.257497e-02 1.240907e-01
3-11:5-5:5    -13.828925 -1.625996e+00  2.265584e-02 1.240907e-01
3-13:3-9:4    -13.828925 -1.625996e+00  2.265584e-02 1.240907e-01
3-15:4-23:6   -13.828925 -1.625996e+00  2.265584e-02 1.240907e-01
2-26:5-24:4   -13.910674  1.566649e+00  2.265584e-02 1.240907e-01
4-31:4-4:6    -13.910674  1.566649e+00  2.265584e-02 1.240907e-01
1-24:3-22:4   -11.475985  6.609765e-01  2.353400e-02 1.288026e-01
1-2:6-13:4     -9.802641 -3.580627e-01  2.360727e-02 1.291056e-01
4-59:3-3:1    -13.118193  1.151612e+00  2.370270e-02 1.295292e-01
3-23:6-13:5   -10.588818 -4.622057e-01  2.376118e-02 1.297504e-01
3-49:2-15:6   -12.704961  1.007222e+00  2.409291e-02 1.314623e-01
1-24:3-22:3   -13.355158  1.321537e+00  2.430651e-02 1.322274e-01
1-2:6-13:3    -13.355158  1.321537e+00  2.430651e-02 1.322274e-01
1-3:4-23:5    -13.243962 -1.240706e+00  2.430651e-02 1.322274e-01
4-30-2:3-3:5  -13.243962 -1.240706e+00  2.430651e-02 1.322274e-01
4-59:6-25:4   -12.094540 -8.010826e-01  2.446091e-02 1.329670e-01
1-8:2-2:5     -11.797420 -7.329111e-01  2.462283e-02 1.337463e-01
4-39:2-21:5   -11.403273 -6.361677e-01  2.479354e-02 1.345721e-01
2-5:2-8:5     -11.574461  7.080050e-01  2.502135e-02 1.356044e-01
4-31:2-2:5    -11.521570 -6.259959e-01  2.502135e-02 1.356044e-01
1-8:1-14:4    -12.770196 -1.018313e+00  2.589608e-02 1.402396e-01
4-59:1-14:4   -10.971189  5.267564e-01  2.607019e-02 1.409707e-01
5-51:3-22:3   -10.971189  5.267564e-01  2.607019e-02 1.409707e-01
3-43:3-3:4    -11.622715 -6.694182e-01  2.652511e-02 1.433180e-01
3-53:1-1:4    -14.036444 -1.655743e+00  2.660370e-02 1.433180e-01
4-39:1-26:1   -14.036444 -1.655743e+00  2.660370e-02 1.433180e-01
1-24:2-21:6   -14.147640  1.736574e+00  2.660370e-02 1.433180e-01
3-48:3-3:3    -14.147640  1.736574e+00  2.660370e-02 1.433180e-01
3-23:4-23:6   -12.559345 -9.952297e-01  2.700832e-02 1.453891e-01
4-4:6-13:5    -11.125443 -5.588817e-01  2.707353e-02 1.456313e-01
3-11:3-3:4    -11.392862  6.022731e-01  2.737910e-02 1.471652e-01
1-8:6-6:4     -13.025788  1.061414e+00  2.753316e-02 1.476684e-01
4-31:4-17:5   -13.025788  1.061414e+00  2.753316e-02 1.476684e-01
1-2:2-8:6     -11.941061  7.488525e-01  2.753418e-02 1.476684e-01
4-39:2-15:4    -9.929284 -3.602874e-01  2.808205e-02 1.504947e-01
1-3:3-16:4    -11.039132  5.527100e-01  2.819284e-02 1.509762e-01
3-33:5-12:4   -12.080141  8.244469e-01  2.862666e-02 1.531855e-01
4-59:2-21:3   -13.243962  1.204079e+00  2.881672e-02 1.540882e-01
4-31:6-19:5   -13.743962  1.374004e+00  2.895927e-02 1.541643e-01
5-a:3-10:5    -13.743962  1.374004e+00  2.895927e-02 1.541643e-01
3-15:2-21:5   -13.647640 -1.263426e+00  2.895927e-02 1.541643e-01
3-33:1-7:4    -13.647640 -1.263426e+00  2.895927e-02 1.541643e-01
3-43:2-21:6   -13.647640 -1.263426e+00  2.895927e-02 1.541643e-01
4-30-2:1-1:4  -13.647640 -1.263426e+00  2.895927e-02 1.541643e-01
1-46:2-21:6   -12.797420  1.036134e+00  2.930495e-02 1.557746e-01
3-21:3-9:3    -13.378923 -1.221847e+00  2.944937e-02 1.557746e-01
4-59:5-12:1   -13.378923 -1.221847e+00  2.944937e-02 1.557746e-01
3-30:6-19:3   -13.506997  1.403150e+00  2.944937e-02 1.557746e-01
3-74:6-13:6   -11.846857 -7.089853e-01  2.945636e-02 1.557746e-01
1-3:4-17:5    -12.571638  8.885772e-01  3.002895e-02 1.557746e-01
5-51:5-12:5   -12.493723 -8.639852e-01  3.002895e-02 1.557746e-01
2-26:3-9:5    -14.440121  1.981687e+00  3.088379e-02 1.557746e-01
2-26:5-12:6   -14.440121  1.981687e+00  3.088379e-02 1.557746e-01
3-30-3:3-22:3 -14.440121  1.981687e+00  3.088379e-02 1.557746e-01
3-30:6-6:3    -14.440121  1.981687e+00  3.088379e-02 1.557746e-01
3-53:4-4:6    -14.440121  1.981687e+00  3.088379e-02 1.557746e-01
4-31:3-3:3    -14.440121  1.981687e+00  3.088379e-02 1.557746e-01
4-4:1-7:6     -14.440121  1.981687e+00  3.088379e-02 1.557746e-01
4-4:3-16:3    -14.440121  1.981687e+00  3.088379e-02 1.557746e-01
4-b:3-10:3    -14.440121  1.981687e+00  3.088379e-02 1.557746e-01
7-4-1:4-23:5  -14.279157 -1.696385e+00  3.088379e-02 1.557746e-01
1-24:1-14:4   -14.486676  1.888577e+00  3.088379e-02 1.557746e-01
3-48:3-10:6   -10.451242 -4.333508e-01  3.112106e-02 1.557746e-01
1-69:3-10:4    -9.829781  3.498378e-01  3.112838e-02 1.557746e-01
1-18:5-5:2    -32.355026 -3.532206e+01  3.125000e-02 1.557746e-01
1-3:7-27:1    -32.355026 -3.532206e+01  3.125000e-02 1.557746e-01
1-46:3-10:1   -32.355026 -3.532206e+01  3.125000e-02 1.557746e-01
2-26:6-13:3   -32.355026 -3.532206e+01  3.125000e-02 1.557746e-01
2-70:3-16:1   -32.355026 -3.532206e+01  3.125000e-02 1.557746e-01
3-11:3-22:2   -32.355026 -3.532206e+01  3.125000e-02 1.557746e-01
3-20:4-23:4   -32.355026 -3.532206e+01  3.125000e-02 1.557746e-01
3-21:1-26:2   -32.355026 -3.532206e+01  3.125000e-02 1.557746e-01
3-43:1-14:5   -32.355026 -3.532206e+01  3.125000e-02 1.557746e-01
3-43:2-2:2    -32.355026 -3.532206e+01  3.125000e-02 1.557746e-01
3-53:3-3:1    -32.355026 -3.532206e+01  3.125000e-02 1.557746e-01
3-53:5-5:1    -32.355026 -3.532206e+01  3.125000e-02 1.557746e-01
3-66:2-21:5   -32.355026 -3.532206e+01  3.125000e-02 1.557746e-01
3-72:2-8:5    -32.355026 -3.532206e+01  3.125000e-02 1.557746e-01
3-74:4-4:1    -32.355026 -3.532206e+01  3.125000e-02 1.557746e-01
3-9:3-9:1     -32.355026 -3.532206e+01  3.125000e-02 1.557746e-01
4-31:2-21:1   -32.355026 -3.532206e+01  3.125000e-02 1.557746e-01
4-61:1-20:6   -32.355026 -3.532206e+01  3.125000e-02 1.557746e-01
4-b:1-14:3    -32.355026 -3.532206e+01  3.125000e-02 1.557746e-01
7-4-1:1-26:1  -32.355026 -3.532206e+01  3.125000e-02 1.557746e-01
7-4-1:4-4:2   -32.355026 -3.532206e+01  3.125000e-02 1.557746e-01
1-18:1-14:3   -32.440185  3.515174e+01  3.125000e-02 1.557746e-01
1-24:1-1:5    -32.440185  3.515174e+01  3.125000e-02 1.557746e-01
1-24:4-4:5    -32.440185  3.515174e+01  3.125000e-02 1.557746e-01
1-24:5-12:3   -32.440185  3.515174e+01  3.125000e-02 1.557746e-01
1-2:1-1:1     -32.440185  3.515174e+01  3.125000e-02 1.557746e-01
1-2:5-12:1    -32.440185  3.515174e+01  3.125000e-02 1.557746e-01
1-3:1-20:4    -32.440185  3.515174e+01  3.125000e-02 1.557746e-01
1-3:4-17:3    -32.440185  3.515174e+01  3.125000e-02 1.557746e-01
1-46:3-16:1   -32.440185  3.515174e+01  3.125000e-02 1.557746e-01
1-46:4-4:3    -32.440185  3.515174e+01  3.125000e-02 1.557746e-01
1-58:1-1:4    -32.440185  3.515174e+01  3.125000e-02 1.557746e-01
1-58:2-21:3   -32.440185  3.515174e+01  3.125000e-02 1.557746e-01
1-58:2-2:3    -32.440185  3.515174e+01  3.125000e-02 1.557746e-01
1-58:3-3:3    -32.440185  3.515174e+01  3.125000e-02 1.557746e-01
1-58:6-13:3   -32.440185  3.515174e+01  3.125000e-02 1.557746e-01
1-69:1-7:3    -32.440185  3.515174e+01  3.125000e-02 1.557746e-01
1-8:1-14:1    -32.440185  3.515174e+01  3.125000e-02 1.557746e-01
2-26:4-23:5   -32.440185  3.515174e+01  3.125000e-02 1.557746e-01
2-5:3-10:2    -32.440185  3.515174e+01  3.125000e-02 1.557746e-01
2-70:2-8:5    -32.440185  3.515174e+01  3.125000e-02 1.557746e-01
3-11:6-13:3   -32.440185  3.515174e+01  3.125000e-02 1.557746e-01
3-20:4-23:6   -32.440185  3.515174e+01  3.125000e-02 1.557746e-01
3-23:6-13:2   -32.440185  3.515174e+01  3.125000e-02 1.557746e-01
3-30:3-9:1    -32.440185  3.515174e+01  3.125000e-02 1.557746e-01
3-30:4-4:1    -32.440185  3.515174e+01  3.125000e-02 1.557746e-01
3-33:7-27:6   -32.440185  3.515174e+01  3.125000e-02 1.557746e-01
3-43:4-4:6    -32.440185  3.515174e+01  3.125000e-02 1.557746e-01
3-48:1-14:1   -32.440185  3.515174e+01  3.125000e-02 1.557746e-01
3-48:4-17:3   -32.440185  3.515174e+01  3.125000e-02 1.557746e-01
3-49:1-7:5    -32.440185  3.515174e+01  3.125000e-02 1.557746e-01
3-49:4-4:5    -32.440185  3.515174e+01  3.125000e-02 1.557746e-01
3-53:4-17:3   -32.440185  3.515174e+01  3.125000e-02 1.557746e-01
3-64:7-27:4   -32.440185  3.515174e+01  3.125000e-02 1.557746e-01
3-64:7-27:5   -32.440185  3.515174e+01  3.125000e-02 1.557746e-01
3-h:2-2:5     -32.440185  3.515174e+01  3.125000e-02 1.557746e-01
4-28:3-16:4   -32.440185  3.515174e+01  3.125000e-02 1.557746e-01
4-30-2:3-16:3 -32.440185  3.515174e+01  3.125000e-02 1.557746e-01
4-30-4:5-24:6 -32.440185  3.515174e+01  3.125000e-02 1.557746e-01
4-34:1-14:3   -32.440185  3.515174e+01  3.125000e-02 1.557746e-01
4-39:3-9:2    -32.440185  3.515174e+01  3.125000e-02 1.557746e-01
4-39:5-5:1    -32.440185  3.515174e+01  3.125000e-02 1.557746e-01
4-39:7-27:3   -32.440185  3.515174e+01  3.125000e-02 1.557746e-01
4-4:2-21:1    -32.440185  3.515174e+01  3.125000e-02 1.557746e-01
4-61:2-8:1    -32.440185  3.515174e+01  3.125000e-02 1.557746e-01
4-61:6-6:1    -32.440185  3.515174e+01  3.125000e-02 1.557746e-01
4-b:2-15:3    -32.440185  3.515174e+01  3.125000e-02 1.557746e-01
4-b:2-21:3    -32.440185  3.515174e+01  3.125000e-02 1.557746e-01
4-b:6-6:3     -32.440185  3.515174e+01  3.125000e-02 1.557746e-01
5-51:6-25:3   -32.440185  3.515174e+01  3.125000e-02 1.557746e-01
5-a:5-5:3     -32.440185  3.515174e+01  3.125000e-02 1.557746e-01
7-4-1:2-21:1  -32.440185  3.515174e+01  3.125000e-02 1.557746e-01
4-59:3-3:6     -9.656143 -3.275562e-01  3.128412e-02 1.558172e-01
1-2:5-5:6     -11.536444 -6.557433e-01  3.130178e-02 1.558172e-01
4-39:6-6:5    -11.156777 -5.402661e-01  3.167366e-02 1.575595e-01
4-59:2-15:6   -10.716924 -4.491182e-01  3.224242e-02 1.602782e-01
1-3:3-3:6     -11.297998  5.833279e-01  3.278956e-02 1.627954e-01
3-7:6-19:4     -9.370332 -2.846155e-01  3.279694e-02 1.627954e-01
1-18:2-21:6   -11.060454  5.100656e-01  3.282183e-02 1.627954e-01
1-3:5-12:6    -12.724198  9.687476e-01  3.283914e-02 1.627954e-01
1-24:6-13:4   -12.510095  8.367383e-01  3.314397e-02 1.639682e-01
1-46:3-16:6   -12.440121 -8.483883e-01  3.314397e-02 1.639682e-01
3-66:5-5:4    -12.440121 -8.483883e-01  3.314397e-02 1.639682e-01
3-7:6-13:6    -11.688871  6.541120e-01  3.336003e-02 1.649239e-01
3-11:2-21:4   -11.826514  6.628645e-01  3.341672e-02 1.649779e-01
4-b:1-26:4    -11.826514  6.628645e-01  3.341672e-02 1.649779e-01
3-43:3-10:6   -13.067144 -1.149558e+00  3.355244e-02 1.653083e-01
3-15:3-9:6    -13.142648  1.102702e+00  3.355244e-02 1.653083e-01
3-15:5-5:6    -13.142648  1.102702e+00  3.355244e-02 1.653083e-01
1-46:3-10:6   -11.004297 -5.103128e-01  3.401054e-02 1.674508e-01
1-18:6-13:6    -9.848510  3.348335e-01  3.427005e-02 1.686133e-01
4-4:1-7:4     -12.120601  7.435269e-01  3.441591e-02 1.692155e-01
1-69:1-20:4   -13.875479 -1.532887e+00  3.468966e-02 1.700973e-01
4-31:6-25:4   -13.875479 -1.532887e+00  3.468966e-02 1.700973e-01
1-69:1-7:5    -13.947674  1.492649e+00  3.468966e-02 1.700973e-01
1-8:2-8:6     -13.947674  1.492649e+00  3.468966e-02 1.700973e-01
4-30-4:3-3:5  -13.382382  1.267089e+00  3.508203e-02 1.713362e-01
4-34:6-19:3   -13.382382  1.267089e+00  3.508203e-02 1.713362e-01
2-5:6-6:1     -14.882382  2.267089e+00  3.515625e-02 1.713362e-01
3-11:1-1:5    -14.882382  2.267089e+00  3.515625e-02 1.713362e-01
3-49:2-21:6   -14.882382  2.267089e+00  3.515625e-02 1.713362e-01
1-3:3-3:1     -14.571638 -1.755279e+00  3.515625e-02 1.713362e-01
3-72:5-24:4   -14.571638 -1.755279e+00  3.515625e-02 1.713362e-01
3-7:2-8:1     -14.571638 -1.755279e+00  3.515625e-02 1.713362e-01
4-59:5-24:1   -14.571638 -1.755279e+00  3.515625e-02 1.713362e-01
4-59:1-7:6    -11.953392  7.241904e-01  3.524144e-02 1.716353e-01
2-5:6-19:1    -12.896390  1.069149e+00  3.569780e-02 1.732726e-01
3-33:6-19:6   -12.896390  1.069149e+00  3.569780e-02 1.732726e-01
4-39:3-22:1   -12.797420 -9.638656e-01  3.569780e-02 1.732726e-01
5-51:7-27:4   -12.797420 -9.638656e-01  3.569780e-02 1.732726e-01
7-4-1:5-12:4  -12.797420 -9.638656e-01  3.569780e-02 1.732726e-01
1-3:3-16:5    -12.582998 -9.479240e-01  3.648340e-02 1.768476e-01
5-a:4-17:6    -12.573896 -8.319002e-01  3.648340e-02 1.768476e-01
1-69:6-19:5   -11.357667  6.014146e-01  3.687747e-02 1.785177e-01
4-31:4-17:4   -11.314972 -5.526498e-01  3.687747e-02 1.785177e-01
1-69:3-10:3   -12.093377  7.979747e-01  3.695490e-02 1.787724e-01
1-46:6-13:6   -11.188871 -5.208137e-01  3.702851e-02 1.790084e-01
1-8:3-3:4     -11.624229  6.084693e-01  3.706677e-02 1.790732e-01
5-a:2-2:6     -10.740838 -4.654121e-01  3.712028e-02 1.792116e-01
3-21:2-8:6    -11.767973  6.821264e-01  3.751423e-02 1.807033e-01
4-4:4-17:4    -11.767973  6.821264e-01  3.751423e-02 1.807033e-01
3-66:3-10:4   -11.712115 -6.217959e-01  3.751423e-02 1.807033e-01
3-48:4-17:6   -11.862712 -6.772764e-01  3.752953e-02 1.807033e-01
5-51:4-4:6    -10.947674 -5.073514e-01  3.764524e-02 1.811394e-01
3-21:3-10:4    -9.482773 -2.926520e-01  3.798892e-02 1.826712e-01
4-59:2-8:6    -11.475245  5.855082e-01  3.801865e-02 1.826923e-01
3-43:6-19:3   -14.940121 -1.848388e+00  3.857422e-02 1.842687e-01
3-64:5-24:5   -14.940121 -1.848388e+00  3.857422e-02 1.842687e-01
3-66:6-25:4   -14.940121 -1.848388e+00  3.857422e-02 1.842687e-01
3-73:2-2:5    -14.940121 -1.848388e+00  3.857422e-02 1.842687e-01
3-7:3-16:1    -14.940121 -1.848388e+00  3.857422e-02 1.842687e-01
4-61:4-23:6   -14.940121 -1.848388e+00  3.857422e-02 1.842687e-01
6-1:2-2:1     -14.940121 -1.848388e+00  3.857422e-02 1.842687e-01
1-2:1-26:4    -10.641017  4.503250e-01  3.903906e-02 1.842687e-01
1-18:2-8:1    -15.732602  2.566649e+00  3.906250e-02 1.842687e-01
2-26:2-21:6   -15.732602  2.566649e+00  3.906250e-02 1.842687e-01
3-20:2-15:6   -15.732602  2.566649e+00  3.906250e-02 1.842687e-01
3-21:3-9:1    -15.732602  2.566649e+00  3.906250e-02 1.842687e-01
3-33:2-8:5    -15.732602  2.566649e+00  3.906250e-02 1.842687e-01
3-48:4-17:1   -15.732602  2.566649e+00  3.906250e-02 1.842687e-01
3-64:2-8:5    -15.732602  2.566649e+00  3.906250e-02 1.842687e-01
3-73:2-8:4    -15.732602  2.566649e+00  3.906250e-02 1.842687e-01
3-9:2-15:1    -15.732602  2.566649e+00  3.906250e-02 1.842687e-01
4-61:1-14:3   -15.732602  2.566649e+00  3.906250e-02 1.842687e-01
1-8:1-7:4     -15.828925 -3.240706e+00  3.906250e-02 1.842687e-01
3-11:2-8:1    -15.828925 -3.240706e+00  3.906250e-02 1.842687e-01
3-11:6-25:5   -15.828925 -3.240706e+00  3.906250e-02 1.842687e-01
3-15:7-27:1   -15.828925 -3.240706e+00  3.906250e-02 1.842687e-01
3-30:7-27:6   -15.828925 -3.240706e+00  3.906250e-02 1.842687e-01
3-73:6-13:3   -15.828925 -3.240706e+00  3.906250e-02 1.842687e-01
4-39:6-25:3   -15.828925 -3.240706e+00  3.906250e-02 1.842687e-01
4-b:7-27:6    -15.828925 -3.240706e+00  3.906250e-02 1.842687e-01
5-a:1-14:4    -15.828925 -3.240706e+00  3.906250e-02 1.842687e-01
7-4-1:2-21:5  -15.828925 -3.240706e+00  3.906250e-02 1.842687e-01
4-b:3-22:5    -12.401713  8.885772e-01  3.961701e-02 1.866402e-01
6-1:1-1:5     -12.401713  8.885772e-01  3.961701e-02 1.866402e-01
4-30-2:3-10:4 -11.875479  6.661848e-01  3.985363e-02 1.876322e-01
1-46:6-6:6    -12.817741  9.954925e-01  3.998606e-02 1.881328e-01
3-15:5-24:4   -11.573048  6.271907e-01  4.087197e-02 1.919615e-01
1-46:1-1:6    -13.186224 -1.125229e+00  4.095959e-02 1.919615e-01
1-58:1-26:4   -13.186224 -1.125229e+00  4.095959e-02 1.919615e-01
3-23:1-1:3    -13.186224 -1.125229e+00  4.095959e-02 1.919615e-01
3-43:2-21:4   -13.186224 -1.125229e+00  4.095959e-02 1.919615e-01
5-51:2-21:3   -13.270196  1.151612e+00  4.095959e-02 1.919615e-01
4-61:3-22:5   -10.892862 -4.689748e-01  4.137242e-02 1.919880e-01
3-21:1-7:5    -14.089901 -1.548828e+00  4.138947e-02 1.919880e-01
3-9:1-1:5     -14.089901 -1.548828e+00  4.138947e-02 1.919880e-01
1-69:2-8:3    -14.232602  1.566649e+00  4.138947e-02 1.919880e-01
3-13:3-3:6    -14.232602  1.566649e+00  4.138947e-02 1.919880e-01
3-15:1-1:5    -14.232602  1.566649e+00  4.138947e-02 1.919880e-01
3-30:1-1:5    -14.232602  1.566649e+00  4.138947e-02 1.919880e-01
3-30:6-25:6   -14.232602  1.566649e+00  4.138947e-02 1.919880e-01
1-18:1-20:4   -14.188871  1.654112e+00  4.138947e-02 1.919880e-01
3-30-3:6-6:6  -14.188871  1.654112e+00  4.138947e-02 1.919880e-01
3-h:6-13:4    -14.188871  1.654112e+00  4.138947e-02 1.919880e-01
4-31:3-10:3   -14.188871  1.654112e+00  4.138947e-02 1.919880e-01
4-39:2-21:3   -14.188871  1.654112e+00  4.138947e-02 1.919880e-01
6-1:5-5:5     -14.188871  1.654112e+00  4.138947e-02 1.919880e-01
7-4-1:2-2:5   -12.131540 -7.270821e-01  4.139143e-02 1.919880e-01
3-11:3-3:6    -12.180958  7.510737e-01  4.139143e-02 1.919880e-01
3-48:3-22:3   -12.006997  7.301479e-01  4.216544e-02 1.954524e-01
3-49:5-5:6    -13.417924 -1.143844e+00  4.277395e-02 1.977643e-01
3-74:1-14:6   -13.417924 -1.143844e+00  4.277395e-02 1.977643e-01
4-61:6-25:4   -13.417924 -1.143844e+00  4.277395e-02 1.977643e-01
1-58:2-2:6    -13.536444  1.344257e+00  4.277395e-02 1.977643e-01
3-15:4-23:4   -12.290517 -8.077464e-01  4.295655e-02 1.982211e-01
3-9:5-12:4    -12.290517 -8.077464e-01  4.295655e-02 1.982211e-01
1-69:7-27:5   -13.732602 -1.433351e+00  4.328525e-02 1.982211e-01
3-43:4-23:4   -13.732602 -1.433351e+00  4.328525e-02 1.982211e-01
3-48:1-26:3   -13.694194 -1.170316e+00  4.328525e-02 1.982211e-01
3-64:5-5:6    -13.732602 -1.433351e+00  4.328525e-02 1.982211e-01
3-7:4-4:5     -13.694194 -1.170316e+00  4.328525e-02 1.982211e-01
7-4-1:6-6:3   -13.694194 -1.170316e+00  4.328525e-02 1.982211e-01
1-3:3-16:3    -13.816157  1.229614e+00  4.328525e-02 1.982211e-01
3-30-3:2-8:4  -13.816157  1.229614e+00  4.328525e-02 1.982211e-01
3-30:6-25:4   -13.816157  1.229614e+00  4.328525e-02 1.982211e-01
3-33:1-14:4   -13.816157  1.229614e+00  4.328525e-02 1.982211e-01
3-49:3-16:6   -13.816157  1.229614e+00  4.328525e-02 1.982211e-01
3-66:6-19:6   -13.816157  1.229614e+00  4.328525e-02 1.982211e-01
4-4:4-4:5     -13.779157  1.303615e+00  4.328525e-02 1.982211e-01
1-8:6-6:6     -12.896390 -9.308505e-01  4.355852e-02 1.988409e-01
3-64:5-5:4    -12.896390 -9.308505e-01  4.355852e-02 1.988409e-01
3-33:2-15:6   -12.963023  9.358830e-01  4.355852e-02 1.988409e-01
3-74:3-22:3   -12.963023  9.358830e-01  4.355852e-02 1.988409e-01
4-61:2-8:6    -12.963023  9.358830e-01  4.355852e-02 1.988409e-01
3-74:4-4:6    -12.463023 -8.025847e-01  4.404655e-02 2.009415e-01
1-58:6-19:4   -12.743962  9.292192e-01  4.438416e-02 2.023536e-01
2-70:5-5:6    -11.814972  6.859481e-01  4.459752e-02 2.028132e-01
3-33:3-3:6    -11.814972  6.859481e-01  4.459752e-02 2.028132e-01
3-33:5-5:4    -11.761345 -6.607613e-01  4.459752e-02 2.028132e-01
5-a:2-2:4     -11.761345 -6.607613e-01  4.459752e-02 2.028132e-01
1-46:3-9:6    -11.914743 -6.501622e-01  4.482852e-02 2.037352e-01
5-a:3-10:6    -10.875479  4.671135e-01  4.517960e-02 2.052014e-01
5-51:2-2:4     -9.660393 -3.045209e-01  4.528698e-02 2.055595e-01
2-5:5-24:5    -13.167961  1.052076e+00  4.703103e-02 2.130733e-01
3-49:5-24:4   -13.167961  1.052076e+00  4.703103e-02 2.130733e-01
4-59:3-9:3    -13.099209 -1.085428e+00  4.703103e-02 2.130733e-01
3-15:3-16:4   -10.919748 -4.514982e-01  4.776700e-02 2.162717e-01
1-69:4-4:6    -12.468864  7.542762e-01  4.794032e-02 2.169202e-01
3-73:4-17:4   -12.917924  1.026081e+00  4.876677e-02 2.203821e-01
4-4:6-19:6    -12.674430  8.692119e-01  4.887389e-02 2.203821e-01
1-18:3-16:4    -9.867526  3.194315e-01  4.903375e-02 2.203821e-01
3-11:4-17:5   -14.341922 -1.570854e+00  4.904175e-02 2.203821e-01
3-48:2-8:1    -14.341922 -1.570854e+00  4.904175e-02 2.203821e-01
3-53:1-14:4   -14.341922 -1.570854e+00  4.904175e-02 2.203821e-01
3-74:7-27:6   -14.341922 -1.570854e+00  4.904175e-02 2.203821e-01
3-11:2-21:3   -14.536444  1.789042e+00  4.904175e-02 2.203821e-01
3-23:4-4:3    -14.536444  1.789042e+00  4.904175e-02 2.203821e-01
3-33:3-10:3   -14.536444  1.789042e+00  4.904175e-02 2.203821e-01
4-30-2:6-19:6 -14.536444  1.789042e+00  4.904175e-02 2.203821e-01
4-39:6-19:5   -10.400267  3.787891e-01  4.913864e-02 2.206800e-01
3-74:3-22:6   -11.695531 -5.886291e-01  4.945007e-02 2.219403e-01
4-61:5-5:6    -12.194194 -6.963853e-01  4.980011e-02 2.231858e-01
3-15:2-8:4    -12.259149  7.289206e-01  4.980011e-02 2.231858e-01
4-b:2-2:4     -11.170542  5.208455e-01  4.984808e-02 2.231858e-01
3-21:4-17:4   -10.695448  4.239090e-01  4.985144e-02 2.231858e-01
3-74:5-5:4    -10.553139 -4.192757e-01  5.024627e-02 2.248138e-01
4-4:3-10:4    -10.100088  3.487441e-01  5.082753e-02 2.272735e-01
3-30:5-5:6    -11.147953  5.065282e-01  5.152357e-02 2.302430e-01
4-30-2:1-26:4 -13.667961  1.081222e+00  5.223899e-02 2.324936e-01
3-7:6-13:1    -13.571638 -1.111423e+00  5.223899e-02 2.324936e-01
4-39:3-10:1   -13.571638 -1.111423e+00  5.223899e-02 2.324936e-01
6-1:3-10:3    -11.233307 -5.235487e-01  5.232353e-02 2.324936e-01
2-5:6-6:3     -13.986676  1.414646e+00  5.247879e-02 2.324936e-01
3-49:3-22:3   -13.986676  1.414646e+00  5.247879e-02 2.324936e-01
1-2:5-24:5    -14.027907  1.332184e+00  5.247879e-02 2.324936e-01
1-8:1-1:5     -14.027907  1.332184e+00  5.247879e-02 2.324936e-01
3-74:2-21:5   -14.027907  1.332184e+00  5.247879e-02 2.324936e-01
4-34:6-19:1   -14.027907  1.332184e+00  5.247879e-02 2.324936e-01
3-15:3-16:5   -13.925247 -1.433351e+00  5.247879e-02 2.324936e-01
3-43:1-1:4    -13.925247 -1.433351e+00  5.247879e-02 2.324936e-01
3-66:3-22:3   -13.925247 -1.433351e+00  5.247879e-02 2.324936e-01
5-a:6-25:6    -13.925247 -1.433351e+00  5.247879e-02 2.324936e-01
1-2:6-19:5    -11.401936  5.128779e-01  5.274835e-02 2.335443e-01
3-9:1-26:4    -11.850166  6.155588e-01  5.300311e-02 2.345282e-01
3-11:5-12:6   -13.002886 -8.927825e-01  5.325191e-02 2.350519e-01
1-18:2-15:1   -13.073896  9.651985e-01  5.325191e-02 2.350519e-01
3-74:2-15:3   -13.073896  9.651985e-01  5.325191e-02 2.350519e-01
4-31:3-16:6   -13.073896  9.651985e-01  5.325191e-02 2.350519e-01
1-2:1-26:6    -12.210405  6.921800e-01  5.328936e-02 2.350733e-01
3-74:3-10:6   -10.848924 -4.506288e-01  5.343240e-02 2.354443e-01
1-46:1-1:4    -12.608638  8.145767e-01  5.343881e-02 2.354443e-01
3-30:4-23:4   -11.241105  5.025188e-01  5.417080e-02 2.385236e-01
4-30-4:3-10:4 -11.375050  5.666492e-01  5.477980e-02 2.410579e-01
3-30:6-6:4    -10.863556  4.432667e-01  5.486518e-02 2.412863e-01
3-30:3-10:6    -9.870905  3.126741e-01  5.531508e-02 2.431165e-01
4-61:3-3:4    -10.734189  4.312973e-01  5.563868e-02 2.443898e-01
3-7:2-2:4     -10.098916 -3.409046e-01  5.607377e-02 2.461509e-01
1-18:1-1:6    -12.148893  6.869434e-01  5.681468e-02 2.492515e-01
1-46:6-6:4    -11.494229  5.475403e-01  5.716365e-02 2.494240e-01
2-5:6-19:6    -11.452197 -5.383204e-01  5.716365e-02 2.494240e-01
3-13:3-16:4   -14.647640 -1.603276e+00  5.737305e-02 2.494240e-01
3-43:2-2:5    -14.647640 -1.603276e+00  5.737305e-02 2.494240e-01
3-48:6-25:5   -14.647640 -1.603276e+00  5.737305e-02 2.494240e-01
3-49:3-16:5   -14.647640 -1.603276e+00  5.737305e-02 2.494240e-01
3-53:5-24:5   -14.647640 -1.603276e+00  5.737305e-02 2.494240e-01
3-72:5-5:6    -14.647640 -1.603276e+00  5.737305e-02 2.494240e-01
6-1:4-23:3    -14.647640 -1.603276e+00  5.737305e-02 2.494240e-01
1-8:4-23:5    -14.940121  2.151612e+00  5.737305e-02 2.494240e-01
3-13:3-9:3    -14.940121  2.151612e+00  5.737305e-02 2.494240e-01
3-30-3:3-3:3  -14.940121  2.151612e+00  5.737305e-02 2.494240e-01
3-33:3-3:3    -14.940121  2.151612e+00  5.737305e-02 2.494240e-01
3-33:4-17:5   -14.940121  2.151612e+00  5.737305e-02 2.494240e-01
4-39:7-27:6   -14.940121  2.151612e+00  5.737305e-02 2.494240e-01
3-21:1-7:6    -13.297420  1.097164e+00  5.761267e-02 2.497127e-01
4-31:2-15:6   -13.297420  1.097164e+00  5.761267e-02 2.497127e-01
4-31:2-21:6   -13.297420  1.097164e+00  5.761267e-02 2.497127e-01
4-4:2-8:6     -13.297420  1.097164e+00  5.761267e-02 2.497127e-01
5-51:5-5:5    -13.221418 -1.054839e+00  5.761267e-02 2.497127e-01
3-66:3-10:6   -12.486676 -7.552789e-01  5.806415e-02 2.515183e-01
3-30:5-12:4   -10.487804  3.765463e-01  5.823433e-02 2.521039e-01
1-18:3-10:6    -9.140513 -2.378797e-01  5.936376e-02 2.553855e-01
1-69:4-17:6   -11.465937  5.291744e-01  5.943073e-02 2.553855e-01
3-9:3-3:6     -12.764283  8.885772e-01  5.946338e-02 2.553855e-01
4-4:5-12:5    -12.764283  8.885772e-01  5.946338e-02 2.553855e-01
3-48:4-17:5   -12.927090 -8.694500e-01  5.958389e-02 2.553855e-01
3-48:4-23:6   -12.927090 -8.694500e-01  5.958389e-02 2.553855e-01
1-3:4-23:6    -12.986676  8.885772e-01  5.958389e-02 2.553855e-01
3-30:5-12:5   -12.986676  8.885772e-01  5.958389e-02 2.553855e-01
4-31:3-3:5    -11.938713  6.446517e-01  5.980834e-02 2.553855e-01
3-11:3-16:4   -11.755504  6.124528e-01  6.138590e-02 2.553855e-01
3-15:3-10:6   -11.755504  6.124528e-01  6.138590e-02 2.553855e-01
1-58:3-10:6   -13.567144  1.282856e+00  6.142835e-02 2.553855e-01
3-30:1-7:6    -13.567144  1.282856e+00  6.142835e-02 2.553855e-01
4-34:4-23:6   -13.567144  1.282856e+00  6.142835e-02 2.553855e-01
4-30-4:1-1:4  -13.459155 -1.061382e+00  6.142835e-02 2.553855e-01
4-39:1-26:5   -11.124229 -4.751710e-01  6.164934e-02 2.553855e-01
1-46:7-27:1   -32.515991 -3.500013e+01  6.250000e-02 2.553855e-01
1-NL1:3-3:3   -32.515991 -3.500013e+01  6.250000e-02 2.553855e-01
3-11:1-20:4   -32.515991 -3.500013e+01  6.250000e-02 2.553855e-01
3-13:3-9:5    -32.515991 -3.500013e+01  6.250000e-02 2.553855e-01
3-20:3-9:6    -32.515991 -3.500013e+01  6.250000e-02 2.553855e-01
3-30-3:2-15:1 -32.515991 -3.500013e+01  6.250000e-02 2.553855e-01
3-30-3:6-25:5 -32.515991 -3.500013e+01  6.250000e-02 2.553855e-01
3-49:2-21:3   -32.515991 -3.500013e+01  6.250000e-02 2.553855e-01
3-64:4-4:3    -32.515991 -3.500013e+01  6.250000e-02 2.553855e-01
3-66:1-14:3   -32.515991 -3.500013e+01  6.250000e-02 2.553855e-01
3-72:2-2:5    -32.515991 -3.500013e+01  6.250000e-02 2.553855e-01
3-72:5-12:3   -32.515991 -3.500013e+01  6.250000e-02 2.553855e-01
3-73:3-3:5    -32.515991 -3.500013e+01  6.250000e-02 2.553855e-01
4-28:3-9:5    -32.515991 -3.500013e+01  6.250000e-02 2.553855e-01
4-28:4-17:6   -32.515991 -3.500013e+01  6.250000e-02 2.553855e-01
4-28:6-19:6   -32.515991 -3.500013e+01  6.250000e-02 2.553855e-01
4-28:6-25:6   -32.515991 -3.500013e+01  6.250000e-02 2.553855e-01
4-30-2:3-10:1 -32.515991 -3.500013e+01  6.250000e-02 2.553855e-01
4-30-2:6-25:4 -32.515991 -3.500013e+01  6.250000e-02 2.553855e-01
4-31:2-8:1    -32.515991 -3.500013e+01  6.250000e-02 2.553855e-01
4-55:3-22:4   -32.515991 -3.500013e+01  6.250000e-02 2.553855e-01
4-59:1-20:3   -32.515991 -3.500013e+01  6.250000e-02 2.553855e-01
7-4-1:7-27:5  -32.515991 -3.500013e+01  6.250000e-02 2.553855e-01
1-18:1-7:3    -32.571702  3.488870e+01  6.250000e-02 2.553855e-01
1-24:3-9:1    -32.571702  3.488870e+01  6.250000e-02 2.553855e-01
1-24:4-17:5   -32.571702  3.488870e+01  6.250000e-02 2.553855e-01
1-24:5-24:3   -32.571702  3.488870e+01  6.250000e-02 2.553855e-01
1-24:5-5:3    -32.571702  3.488870e+01  6.250000e-02 2.553855e-01
1-24:6-6:3    -32.571702  3.488870e+01  6.250000e-02 2.553855e-01
1-2:1-20:5    -32.571702  3.488870e+01  6.250000e-02 2.553855e-01
1-2:1-7:3     -32.571702  3.488870e+01  6.250000e-02 2.553855e-01
1-46:3-9:1    -32.571702  3.488870e+01  6.250000e-02 2.553855e-01
1-46:6-25:2   -32.571702  3.488870e+01  6.250000e-02 2.553855e-01
1-58:2-15:3   -32.571702  3.488870e+01  6.250000e-02 2.553855e-01
1-58:2-15:5   -32.571702  3.488870e+01  6.250000e-02 2.553855e-01
1-58:3-16:3   -32.571702  3.488870e+01  6.250000e-02 2.553855e-01
1-58:4-17:3   -32.571702  3.488870e+01  6.250000e-02 2.553855e-01
1-69:3-3:2    -32.571702  3.488870e+01  6.250000e-02 2.553855e-01
1-8:7-27:5    -32.571702  3.488870e+01  6.250000e-02 2.553855e-01
2-26:1-1:5    -32.571702  3.488870e+01  6.250000e-02 2.553855e-01
2-26:1-7:4    -32.571702  3.488870e+01  6.250000e-02 2.553855e-01
2-26:6-19:5   -32.571702  3.488870e+01  6.250000e-02 2.553855e-01
2-5:1-1:2     -32.571702  3.488870e+01  6.250000e-02 2.553855e-01
2-5:5-24:3    -32.571702  3.488870e+01  6.250000e-02 2.553855e-01
2-5:7-27:3    -32.571702  3.488870e+01  6.250000e-02 2.553855e-01
2-70:1-14:5   -32.571702  3.488870e+01  6.250000e-02 2.553855e-01
2-70:6-6:1    -32.571702  3.488870e+01  6.250000e-02 2.553855e-01
3-11:1-20:6   -32.571702  3.488870e+01  6.250000e-02 2.553855e-01
3-13:4-17:4   -32.571702  3.488870e+01  6.250000e-02 2.553855e-01
3-21:1-1:1    -32.571702  3.488870e+01  6.250000e-02 2.553855e-01
3-21:4-4:3    -32.571702  3.488870e+01  6.250000e-02 2.553855e-01
3-49:3-9:1    -32.571702  3.488870e+01  6.250000e-02 2.553855e-01
3-53:6-13:3   -32.571702  3.488870e+01  6.250000e-02 2.553855e-01
3-64:6-25:5   -32.571702  3.488870e+01  6.250000e-02 2.553855e-01
3-66:1-1:1    -32.571702  3.488870e+01  6.250000e-02 2.553855e-01
3-74:2-21:1   -32.571702  3.488870e+01  6.250000e-02 2.553855e-01
3-7:1-7:1     -32.571702  3.488870e+01  6.250000e-02 2.553855e-01
3-9:3-16:2    -32.571702  3.488870e+01  6.250000e-02 2.553855e-01
3-h:2-15:6    -32.571702  3.488870e+01  6.250000e-02 2.553855e-01
4-28:4-23:4   -32.571702  3.488870e+01  6.250000e-02 2.553855e-01
4-30-2:5-24:3 -32.571702  3.488870e+01  6.250000e-02 2.553855e-01
4-30-2:7-27:3 -32.571702  3.488870e+01  6.250000e-02 2.553855e-01
4-30-4:4-4:5  -32.571702  3.488870e+01  6.250000e-02 2.553855e-01
4-31:3-3:1    -32.571702  3.488870e+01  6.250000e-02 2.553855e-01
4-31:4-4:3    -32.571702  3.488870e+01  6.250000e-02 2.553855e-01
4-31:5-12:1   -32.571702  3.488870e+01  6.250000e-02 2.553855e-01
4-34:1-7:1    -32.571702  3.488870e+01  6.250000e-02 2.553855e-01
4-34:3-3:2    -32.571702  3.488870e+01  6.250000e-02 2.553855e-01
4-39:3-3:2    -32.571702  3.488870e+01  6.250000e-02 2.553855e-01
4-4:1-20:5    -32.571702  3.488870e+01  6.250000e-02 2.553855e-01
4-4:4-23:3    -32.571702  3.488870e+01  6.250000e-02 2.553855e-01
4-4:5-5:1     -32.571702  3.488870e+01  6.250000e-02 2.553855e-01
4-55:4-23:4   -32.571702  3.488870e+01  6.250000e-02 2.553855e-01
4-59:1-26:2   -32.571702  3.488870e+01  6.250000e-02 2.553855e-01
4-61:1-7:3    -32.571702  3.488870e+01  6.250000e-02 2.553855e-01
4-61:5-12:1   -32.571702  3.488870e+01  6.250000e-02 2.553855e-01
4-b:4-23:3    -32.571702  3.488870e+01  6.250000e-02 2.553855e-01
5-a:4-23:3    -32.571702  3.488870e+01  6.250000e-02 2.553855e-01
5-a:5-24:3    -32.571702  3.488870e+01  6.250000e-02 2.553855e-01
5-a:6-19:1    -32.571702  3.488870e+01  6.250000e-02 2.553855e-01
6-1:4-4:1     -32.571702  3.488870e+01  6.250000e-02 2.553855e-01
7-4-1:1-1:6   -32.571702  3.488870e+01  6.250000e-02 2.553855e-01
7-4-1:3-16:3  -32.571702  3.488870e+01  6.250000e-02 2.553855e-01
1-2:3-9:5     -12.486676  7.186522e-01  6.273668e-02 2.562074e-01
4-61:2-15:4   -11.005710  4.577148e-01  6.347522e-02 2.579949e-01
1-58:5-5:4    -14.279157  1.473540e+00  6.356812e-02 2.579949e-01
2-70:3-10:3   -14.279157  1.473540e+00  6.356812e-02 2.579949e-01
4-30-2:2-2:6  -14.279157  1.473540e+00  6.356812e-02 2.579949e-01
4-31:4-17:6   -14.279157  1.473540e+00  6.356812e-02 2.579949e-01
4-31:5-24:6   -14.279157  1.473540e+00  6.356812e-02 2.579949e-01
5-a:4-4:4     -14.279157  1.473540e+00  6.356812e-02 2.579949e-01
3-7:1-26:1    -14.147640 -1.433351e+00  6.356812e-02 2.579949e-01
4-30-4:1-7:5  -14.147640 -1.433351e+00  6.356812e-02 2.579949e-01
4-61:1-20:4   -14.147640 -1.433351e+00  6.356812e-02 2.579949e-01
4-61:1-20:5   -14.147640 -1.433351e+00  6.356812e-02 2.579949e-01
3-21:4-23:5   -13.743962 -1.070781e+00  6.391466e-02 2.586706e-01
3-33:2-2:5    -13.743962 -1.070781e+00  6.391466e-02 2.586706e-01
3-33:6-13:5   -13.743962 -1.070781e+00  6.391466e-02 2.586706e-01
1-3:1-7:5     -13.855158  1.151612e+00  6.391466e-02 2.586706e-01
5-a:4-23:6    -13.855158  1.151612e+00  6.391466e-02 2.586706e-01
1-24:3-9:4    -12.076161  7.096071e-01  6.394992e-02 2.586706e-01
1-2:1-7:6     -12.694194  8.296836e-01  6.490865e-02 2.608502e-01
1-8:3-3:5     -12.694194  8.296836e-01  6.490865e-02 2.608502e-01
3-33:5-12:6   -12.694194  8.296836e-01  6.490865e-02 2.608502e-01
3-66:3-3:4    -12.694194  8.296836e-01  6.490865e-02 2.608502e-01
3-48:1-14:4   -13.132766 -1.018313e+00  6.524534e-02 2.608502e-01
3-15:5-12:6   -13.194194  9.996086e-01  6.524534e-02 2.608502e-01
3-23:3-16:1   -13.194194  9.996086e-01  6.524534e-02 2.608502e-01
4-b:5-12:5    -13.194194  9.996086e-01  6.524534e-02 2.608502e-01
1-18:3-10:2   -15.232602 -2.433351e+00  6.542969e-02 2.608502e-01
1-3:2-15:1    -15.036444 -1.655743e+00  6.542969e-02 2.608502e-01
1-45:3-22:4   -15.036444 -1.655743e+00  6.542969e-02 2.608502e-01
1-69:6-25:3   -15.036444 -1.655743e+00  6.542969e-02 2.608502e-01
3-13:2-15:5   -15.036444 -1.655743e+00  6.542969e-02 2.608502e-01
3-13:3-22:5   -15.036444 -1.655743e+00  6.542969e-02 2.608502e-01
3-20:2-15:5   -15.036444 -1.655743e+00  6.542969e-02 2.608502e-01
3-23:4-17:2   -15.036444 -1.655743e+00  6.542969e-02 2.608502e-01
3-48:1-14:5   -15.232602 -2.433351e+00  6.542969e-02 2.608502e-01
3-53:1-7:3    -15.232602 -2.433351e+00  6.542969e-02 2.608502e-01
3-66:3-9:5    -15.036444 -1.655743e+00  6.542969e-02 2.608502e-01
3-7:4-23:2    -15.036444 -1.655743e+00  6.542969e-02 2.608502e-01
4-30-4:3-16:3 -15.232602 -2.433351e+00  6.542969e-02 2.608502e-01
4-31:6-25:5   -15.232602 -2.433351e+00  6.542969e-02 2.608502e-01
4-59:6-6:1    -15.036444 -1.655743e+00  6.542969e-02 2.608502e-01
4-61:6-6:3    -15.036444 -1.655743e+00  6.542969e-02 2.608502e-01
5-a:7-27:6    -15.036444 -1.655743e+00  6.542969e-02 2.608502e-01
7-4-1:1-26:3  -15.232602 -2.433351e+00  6.542969e-02 2.608502e-01
3-49:3-10:6   -11.825712 -6.032759e-01  6.615260e-02 2.634408e-01
1-18:6-19:3   -11.862290  5.913112e-01  6.615260e-02 2.634408e-01
5-51:3-10:3   -11.350166 -4.822604e-01  6.629133e-02 2.638476e-01
1-2:3-16:6    -11.688208  5.666492e-01  6.705180e-02 2.667270e-01
3-15:3-10:5   -12.382382 -7.329111e-01  6.744461e-02 2.678462e-01
3-21:4-23:6   -12.382382 -7.329111e-01  6.744461e-02 2.678462e-01
4-30-2:3-10:5 -12.382382 -7.329111e-01  6.744461e-02 2.678462e-01
1-2:2-15:5    -12.225592  6.618064e-01  6.811867e-02 2.700767e-01
4-30-4:4-17:4 -12.225592  6.618064e-01  6.811867e-02 2.700767e-01
3-49:2-2:6    -12.170542 -6.490795e-01  6.811867e-02 2.700767e-01
3-15:3-9:4    -11.366518  5.141817e-01  6.859364e-02 2.716610e-01
4-4:5-5:4     -11.366518  5.141817e-01  6.859364e-02 2.716610e-01
4-39:2-2:4     -9.308144 -2.375315e-01  6.921329e-02 2.736569e-01
4-59:3-10:3   -11.177361 -4.550459e-01  6.925959e-02 2.736569e-01
4-34:6-6:5    -11.464965 -5.127853e-01  6.956520e-02 2.736569e-01
1-58:5-5:3    -15.940121 -3.018313e+00  7.031250e-02 2.736569e-01
3-13:1-1:4    -15.940121 -3.018313e+00  7.031250e-02 2.736569e-01
3-13:5-12:3   -15.940121 -3.018313e+00  7.031250e-02 2.736569e-01
3-30-3:5-12:5 -15.940121 -3.018313e+00  7.031250e-02 2.736569e-01
3-43:1-14:4   -15.940121 -3.018313e+00  7.031250e-02 2.736569e-01
3-43:2-2:1    -15.940121 -3.018313e+00  7.031250e-02 2.736569e-01
3-49:5-12:3   -15.940121 -3.018313e+00  7.031250e-02 2.736569e-01
3-66:6-6:5    -15.940121 -3.018313e+00  7.031250e-02 2.736569e-01
4-31:3-9:1    -15.940121 -3.018313e+00  7.031250e-02 2.736569e-01
7-4-1:7-27:4  -15.940121 -3.018313e+00  7.031250e-02 2.736569e-01
1-24:3-22:1   -15.828925  2.374004e+00  7.031250e-02 2.736569e-01
1-2:2-15:1    -15.828925  2.374004e+00  7.031250e-02 2.736569e-01
1-46:2-15:1   -15.828925  2.374004e+00  7.031250e-02 2.736569e-01
1-46:2-21:1   -15.828925  2.374004e+00  7.031250e-02 2.736569e-01
2-5:1-14:3    -15.828925  2.374004e+00  7.031250e-02 2.736569e-01
2-5:2-8:1     -15.828925  2.374004e+00  7.031250e-02 2.736569e-01
3-13:1-26:6   -15.828925  2.374004e+00  7.031250e-02 2.736569e-01
3-13:4-23:6   -15.828925  2.374004e+00  7.031250e-02 2.736569e-01
3-21:3-10:2   -15.828925  2.374004e+00  7.031250e-02 2.736569e-01
3-30-3:2-15:3 -15.828925  2.374004e+00  7.031250e-02 2.736569e-01
3-30:3-22:2   -15.828925  2.374004e+00  7.031250e-02 2.736569e-01
3-49:3-10:3   -15.828925  2.374004e+00  7.031250e-02 2.736569e-01
3-66:4-4:5    -15.828925  2.374004e+00  7.031250e-02 2.736569e-01
3-73:3-22:3   -15.828925  2.374004e+00  7.031250e-02 2.736569e-01
3-7:7-27:3    -15.828925  2.374004e+00  7.031250e-02 2.736569e-01
4-30-4:1-1:5  -15.828925  2.374004e+00  7.031250e-02 2.736569e-01
4-30-4:1-26:6 -15.828925  2.374004e+00  7.031250e-02 2.736569e-01
4-31:2-8:3    -15.828925  2.374004e+00  7.031250e-02 2.736569e-01
4-b:1-14:6    -15.828925  2.374004e+00  7.031250e-02 2.736569e-01
3-11:5-5:6    -13.440121  1.151612e+00  7.075555e-02 2.749358e-01
3-15:6-25:4   -13.440121  1.151612e+00  7.075555e-02 2.749358e-01
4-30-2:4-23:4 -13.440121  1.151612e+00  7.075555e-02 2.749358e-01
4-59:5-12:6   -10.765020 -4.170490e-01  7.093821e-02 2.754971e-01
3-11:3-9:4    -11.949100 -5.814495e-01  7.116341e-02 2.762229e-01
4-30-4:5-5:4  -12.332961 -7.228575e-01  7.217744e-02 2.800081e-01
1-2:3-22:1    -12.786710 -8.292795e-01  7.245426e-02 2.806289e-01
4-30-4:5-5:5  -12.786710 -8.292795e-01  7.245426e-02 2.806289e-01
3-11:2-8:4    -12.860185  9.106036e-01  7.245426e-02 2.806289e-01
3-30:3-22:5   -11.624229  5.248290e-01  7.275701e-02 2.816501e-01
3-23:1-7:5    -13.049441 -9.858919e-01  7.295139e-02 2.820996e-01
3-43:6-6:4    -13.036444 -8.256683e-01  7.295139e-02 2.820996e-01
5-a:3-22:4    -11.306728  4.995350e-01  7.321432e-02 2.826710e-01
1-3:6-19:5    -11.278594 -4.798934e-01  7.321432e-02 2.826710e-01
5-51:3-16:6   -10.511908 -3.649639e-01  7.321682e-02 2.826710e-01
1-2:5-5:4     -10.400212 -3.574020e-01  7.352483e-02 2.837082e-01
4-4:6-19:5    -11.412932 -5.099721e-01  7.469253e-02 2.880598e-01
1-2:3-9:3     -13.704961  1.007222e+00  7.551870e-02 2.904689e-01
4-59:1-1:3    -13.704961  1.007222e+00  7.551870e-02 2.904689e-01
1-24:1-26:6   -13.618193 -1.018313e+00  7.551870e-02 2.904689e-01
3-23:5-12:1   -13.618193 -1.018313e+00  7.551870e-02 2.904689e-01
5-51:3-22:1   -13.618193 -1.018313e+00  7.551870e-02 2.904689e-01
4-61:2-15:6   -12.564907  7.271138e-01  7.590473e-02 2.917980e-01
2-5:5-24:6    -12.132766  5.963965e-01  7.636915e-02 2.934269e-01
3-7:5-5:3     -14.410674 -1.433351e+00  7.681274e-02 2.937222e-01
1-24:2-15:6   -14.589901  1.682126e+00  7.681274e-02 2.937222e-01
1-69:6-19:2   -14.589901  1.682126e+00  7.681274e-02 2.937222e-01
3-33:2-21:5   -14.589901  1.682126e+00  7.681274e-02 2.937222e-01
3-33:6-19:5   -14.589901  1.682126e+00  7.681274e-02 2.937222e-01
3-74:3-9:3    -14.589901  1.682126e+00  7.681274e-02 2.937222e-01
4-34:3-3:1    -14.589901  1.682126e+00  7.681274e-02 2.937222e-01
4-4:1-14:6    -14.589901  1.682126e+00  7.681274e-02 2.937222e-01
6-1:5-5:3     -14.589901  1.682126e+00  7.681274e-02 2.937222e-01
1-69:3-10:5   -10.261987 -3.298463e-01  7.696174e-02 2.941359e-01
3-15:2-21:4   -11.257689  4.693520e-01  7.784941e-02 2.968987e-01
5-51:3-16:4   -11.257689  4.693520e-01  7.784941e-02 2.968987e-01
3-64:6-13:4   -11.232778 -4.784387e-01  7.784941e-02 2.968987e-01
6-1:3-16:4    -11.232778 -4.784387e-01  7.784941e-02 2.968987e-01
2-5:1-14:5    -14.071638  1.244721e+00  7.835388e-02 2.978128e-01
3-15:6-6:5    -14.071638  1.244721e+00  7.835388e-02 2.978128e-01
3-23:2-21:1   -14.071638  1.244721e+00  7.835388e-02 2.978128e-01
3-33:5-24:6   -14.071638  1.244721e+00  7.835388e-02 2.978128e-01
4-b:1-14:4    -14.071638  1.244721e+00  7.835388e-02 2.978128e-01
3-20:3-10:3   -13.978705 -1.326436e+00  7.835388e-02 2.978128e-01
1-3:3-22:5    -11.912480  5.921842e-01  7.841962e-02 2.978128e-01
1-46:5-24:4   -11.876769 -5.742134e-01  7.841962e-02 2.978128e-01
3-23:2-8:1    -12.721418 -8.118625e-01  7.894069e-02 2.992932e-01
4-31:6-13:5   -12.785193  8.467571e-01  7.894069e-02 2.992932e-01
4-b:4-23:4    -12.785193  8.467571e-01  7.894069e-02 2.992932e-01
1-2:6-6:5     -11.732602  5.666492e-01  7.897555e-02 2.992932e-01
3-15:6-6:4    -11.362290 -4.580129e-01  7.983431e-02 3.023887e-01
1-58:3-3:4    -13.325712  1.040580e+00  8.014331e-02 3.028642e-01
4-59:2-8:3    -13.325712  1.040580e+00  8.014331e-02 3.028642e-01
3-7:1-7:3     -13.258419 -9.808386e-01  8.014331e-02 3.028642e-01
4-39:4-23:6   -13.258419 -9.808386e-01  8.014331e-02 3.028642e-01
4-31:2-21:4   -11.233836  4.550038e-01  8.016994e-02 3.028642e-01
1-2:5-24:6    -12.089901  6.821264e-01  8.050686e-02 3.038185e-01
6-1:2-21:4    -12.046170 -6.312902e-01  8.050686e-02 3.038185e-01
7-4-1:2-21:4  -12.959155 -8.053196e-01  8.069047e-02 3.043521e-01
4-31:2-15:5   -12.235425 -6.139231e-01  8.168153e-02 3.077682e-01
2-70:1-1:4    -12.290517  6.661848e-01  8.168153e-02 3.077682e-01
3-49:6-13:4   -11.841922 -5.708544e-01  8.205430e-02 3.090112e-01
3-64:3-10:4   -11.337835 -4.575984e-01  8.240748e-02 3.101792e-01
2-5:2-21:4     -9.241228  2.187258e-01  8.529380e-02 3.208756e-01
3-64:2-21:4   -12.659000 -7.959209e-01  8.543313e-02 3.212321e-01
3-7:5-12:4    -10.279580 -3.169414e-01  8.623136e-02 3.240645e-01
3-20:3-22:4   -12.190863 -6.084376e-01  8.643723e-02 3.246689e-01
3-30-3:5-5:4  -12.405284 -6.871074e-01  8.694890e-02 3.264207e-01
4-31:3-9:6    -13.502886 -9.739192e-01  8.715855e-02 3.270374e-01
4-34:1-1:4    -11.290135 -4.568098e-01  8.755277e-02 3.283457e-01
3-21:2-2:5    -10.725156 -3.699255e-01  8.794001e-02 3.296264e-01
5-51:1-1:6    -10.849131 -3.815119e-01  8.837581e-02 3.310877e-01
4-34:2-8:6    -12.004939  6.210969e-01  8.878243e-02 3.324383e-01
4-59:2-2:3    -11.773543 -4.989392e-01  8.932074e-02 3.341068e-01
3-48:3-22:5   -11.774663 -5.645954e-01  8.932074e-02 3.341068e-01
4-61:4-17:5   -12.593377 -6.646764e-01  9.191455e-02 3.420007e-01
3-74:3-16:4   -10.846754  3.837851e-01  9.220361e-02 3.420007e-01
3-43:3-22:1   -14.732602 -1.433351e+00  9.228516e-02 3.420007e-01
3-49:1-26:5   -14.732602 -1.433351e+00  9.228516e-02 3.420007e-01
3-66:4-23:5   -14.732602 -1.433351e+00  9.228516e-02 3.420007e-01
1-3:5-12:3    -15.002886  2.026081e+00  9.228516e-02 3.420007e-01
2-70:4-23:5   -15.002886  2.026081e+00  9.228516e-02 3.420007e-01
3-15:3-10:3   -15.002886  2.026081e+00  9.228516e-02 3.420007e-01
3-20:2-21:6   -15.002886  2.026081e+00  9.228516e-02 3.420007e-01
3-21:5-24:3   -15.002886  2.026081e+00  9.228516e-02 3.420007e-01
3-30:4-17:1   -15.002886  2.026081e+00  9.228516e-02 3.420007e-01
3-30:4-23:3   -15.002886  2.026081e+00  9.228516e-02 3.420007e-01
3-33:2-15:3   -15.002886  2.026081e+00  9.228516e-02 3.420007e-01
4-30-2:3-22:3 -15.002886  2.026081e+00  9.228516e-02 3.420007e-01
4-31:1-1:6    -15.002886  2.026081e+00  9.228516e-02 3.420007e-01
4-39:5-24:1   -15.002886  2.026081e+00  9.228516e-02 3.420007e-01
4-59:2-21:1   -15.002886  2.026081e+00  9.228516e-02 3.420007e-01
4-b:5-12:3    -15.002886  2.026081e+00  9.228516e-02 3.420007e-01
5-51:6-6:6     -9.935819  2.751863e-01  9.286440e-02 3.439705e-01
3-21:4-4:4    -11.741105 -4.974812e-01  9.294694e-02 3.440994e-01
2-5:2-21:3    -13.896390  1.069149e+00  9.313965e-02 3.441059e-01
2-70:1-26:3   -13.896390  1.069149e+00  9.313965e-02 3.441059e-01
3-48:6-19:3   -13.896390  1.069149e+00  9.313965e-02 3.441059e-01
3-66:4-4:6    -13.828925 -1.240706e+00  9.313965e-02 3.441059e-01
4-31:6-13:4   -11.072766 -4.131730e-01  9.408333e-02 3.474143e-01
1-69:3-16:6   -11.582998  5.260072e-01  9.504367e-02 3.507808e-01
2-5:1-7:3     -14.210405 -1.307820e+00  9.625244e-02 3.528930e-01
3-33:1-7:6    -14.210405 -1.307820e+00  9.625244e-02 3.528930e-01
3-48:3-10:1   -14.210405 -1.307820e+00  9.625244e-02 3.528930e-01
3-53:3-22:5   -14.210405 -1.307820e+00  9.625244e-02 3.528930e-01
1-3:2-21:3    -14.328925  1.374004e+00  9.625244e-02 3.528930e-01
1-3:4-4:5     -14.328925  1.374004e+00  9.625244e-02 3.528930e-01
3-15:5-12:3   -14.328925  1.374004e+00  9.625244e-02 3.528930e-01
3-30-3:1-7:6  -14.328925  1.374004e+00  9.625244e-02 3.528930e-01
3-43:4-17:4   -14.328925  1.374004e+00  9.625244e-02 3.528930e-01
3-64:5-12:3   -14.328925  1.374004e+00  9.625244e-02 3.528930e-01
4-30-2:5-12:5 -14.328925  1.374004e+00  9.625244e-02 3.528930e-01
4-30-4:2-21:6 -14.328925  1.374004e+00  9.625244e-02 3.528930e-01
4-59:2-8:1    -14.328925  1.374004e+00  9.625244e-02 3.528930e-01
4-59:6-19:6   -10.526053 -3.366748e-01  9.665740e-02 3.541133e-01
4-34:6-13:5   -10.648344 -3.431530e-01  9.668353e-02 3.541133e-01
3-7:7-27:4    -12.306728 -6.703900e-01  9.795444e-02 3.585859e-01
3-48:2-2:4     -9.963326 -2.744473e-01  9.828957e-02 3.596301e-01
1-69:3-3:4    -10.659000  3.740041e-01  9.842639e-02 3.599479e-01
2-70:6-19:5   -13.470821  1.090211e+00  9.873715e-02 3.609013e-01
3-7:1-7:5     -13.082998 -9.187777e-01  9.887175e-02 3.612101e-01
3-74:2-21:4   -10.649050  3.541045e-01  1.001667e-01 3.657557e-01
3-11:3-10:6   -11.887167  5.415582e-01  1.011363e-01 3.691092e-01
5-51:2-15:4   -10.385151  3.100842e-01  1.019914e-01 3.720416e-01
1-3:6-19:6    -11.647953 -4.934718e-01  1.037694e-01 3.780844e-01
3-11:6-6:4    -11.647953 -4.934718e-01  1.037694e-01 3.780844e-01
3-7:2-2:3     -12.806728  8.036883e-01  1.038054e-01 3.780844e-01
5-a:3-22:6    -11.332961  4.470675e-01  1.042039e-01 3.791527e-01
3-74:1-1:4    -11.301865 -4.333508e-01  1.042039e-01 3.791527e-01
5-51:3-9:3    -12.481684 -6.474757e-01  1.047895e-01 3.810911e-01
4-59:1-1:6    -12.074461  5.952183e-01  1.053423e-01 3.829083e-01
4-61:5-5:4    -10.730931  3.529425e-01  1.055223e-01 3.833080e-01
1-3:6-13:4     -9.528487 -2.397813e-01  1.055586e-01 3.833080e-01
4-61:3-10:4    -9.899712 -2.634258e-01  1.059255e-01 3.844465e-01
3-21:5-5:4    -10.206488 -2.895151e-01  1.073591e-01 3.894538e-01
1-2:3-10:1    -13.667961 -9.187777e-01  1.077521e-01 3.898117e-01
3-53:3-3:6    -13.667961 -9.187777e-01  1.077521e-01 3.898117e-01
2-26:2-15:4   -13.743962  9.292192e-01  1.077521e-01 3.898117e-01
3-30:2-8:5    -13.743962  9.292192e-01  1.077521e-01 3.898117e-01
3-48:2-8:3    -13.743962  9.292192e-01  1.077521e-01 3.898117e-01
5-51:3-22:5   -11.438245 -4.593461e-01  1.077823e-01 3.898117e-01
5-51:4-17:5   -13.036444  7.890416e-01  1.081290e-01 3.906715e-01
1-8:3-22:4    -10.571568  3.551450e-01  1.088236e-01 3.906715e-01
3-7:3-22:5    -11.825712  5.666492e-01  1.092954e-01 3.906715e-01
3-7:6-19:5    -11.790517 -5.328865e-01  1.092954e-01 3.906715e-01
1-46:1-14:6   -15.328925 -2.240706e+00  1.093750e-01 3.906715e-01
1-58:6-19:6   -15.147640 -1.433351e+00  1.093750e-01 3.906715e-01
1-69:5-5:1    -15.328925 -2.240706e+00  1.093750e-01 3.906715e-01
1-8:6-6:1     -15.147640 -1.433351e+00  1.093750e-01 3.906715e-01
3-11:6-19:1   -15.147640 -1.433351e+00  1.093750e-01 3.906715e-01
3-13:3-10:3   -15.328925 -2.240706e+00  1.093750e-01 3.906715e-01
3-30-3:3-9:5  -15.328925 -2.240706e+00  1.093750e-01 3.906715e-01
3-33:1-14:6   -15.147640 -1.433351e+00  1.093750e-01 3.906715e-01
3-43:3-9:5    -15.328925 -2.240706e+00  1.093750e-01 3.906715e-01
3-48:7-27:5   -15.147640 -1.433351e+00  1.093750e-01 3.906715e-01
3-49:2-2:3    -15.147640 -1.433351e+00  1.093750e-01 3.906715e-01
3-74:3-10:1   -15.328925 -2.240706e+00  1.093750e-01 3.906715e-01
3-74:4-23:1   -15.147640 -1.433351e+00  1.093750e-01 3.906715e-01
4-30-4:5-5:1  -15.147640 -1.433351e+00  1.093750e-01 3.906715e-01
4-59:6-13:2   -15.147640 -1.433351e+00  1.093750e-01 3.906715e-01
4-b:3-22:1    -15.147640 -1.433351e+00  1.093750e-01 3.906715e-01
5-51:1-20:6   -15.147640 -1.433351e+00  1.093750e-01 3.906715e-01
6-1:1-7:3     -15.147640 -1.433351e+00  1.093750e-01 3.906715e-01
7-4-1:2-2:3   -15.147640 -1.433351e+00  1.093750e-01 3.906715e-01
7-4-1:5-24:6  -15.147640 -1.433351e+00  1.093750e-01 3.906715e-01
7-4-1:6-19:3  -15.147640 -1.433351e+00  1.093750e-01 3.906715e-01
1-8:5-12:4    -12.018422  5.941299e-01  1.100156e-01 3.925890e-01
1-3:5-24:5    -13.355158  9.816867e-01  1.101842e-01 3.925890e-01
1-69:2-15:3   -13.355158  9.816867e-01  1.101842e-01 3.925890e-01
3-66:2-2:6    -13.355158  9.816867e-01  1.101842e-01 3.925890e-01
5-a:1-14:6    -13.355158  9.816867e-01  1.101842e-01 3.925890e-01
2-5:1-14:4    -11.614595  4.628133e-01  1.109183e-01 3.950096e-01
3-7:3-3:4      -9.761070  2.511473e-01  1.132179e-01 4.030000e-01
3-48:6-19:5   -12.209040  5.666492e-01  1.142543e-01 4.035077e-01
4-61:5-12:4   -10.654798  3.426089e-01  1.149219e-01 4.035077e-01
3-11:6-6:5    -14.036444 -1.210958e+00  1.153183e-01 4.035077e-01
4-30-2:6-6:5  -14.036444 -1.210958e+00  1.153183e-01 4.035077e-01
1-3:1-14:6    -14.118193  1.151612e+00  1.153183e-01 4.035077e-01
3-20:6-13:4   -14.118193  1.151612e+00  1.153183e-01 4.035077e-01
4-30-4:4-17:5 -14.118193  1.151612e+00  1.153183e-01 4.035077e-01
4-39:6-19:1   -14.118193  1.151612e+00  1.153183e-01 4.035077e-01
4-34:3-22:6   -11.042913 -3.938225e-01  1.155397e-01 4.035077e-01
5-a:5-24:4    -12.917924 -7.228575e-01  1.172752e-01 4.035077e-01
3-23:4-17:6   -11.724895 -4.650597e-01  1.173702e-01 4.035077e-01
4-4:6-13:4    -10.499564  3.176216e-01  1.173891e-01 4.035077e-01
1-3:2-15:6    -12.429862  6.762736e-01  1.174774e-01 4.035077e-01
4-61:6-19:4    -9.904474 -2.539031e-01  1.179602e-01 4.035077e-01
3-15:2-2:6    -11.563234  4.864788e-01  1.180000e-01 4.035077e-01
3-21:2-2:4     -9.606861 -2.289924e-01  1.182331e-01 4.035077e-01
3-11:2-21:5   -14.647640  1.566649e+00  1.184692e-01 4.035077e-01
3-30:1-20:4   -14.647640  1.566649e+00  1.184692e-01 4.035077e-01
3-73:6-6:4    -14.647640  1.566649e+00  1.184692e-01 4.035077e-01
3-74:6-25:6   -14.647640  1.566649e+00  1.184692e-01 4.035077e-01
3-9:1-1:6     -14.647640  1.566649e+00  1.184692e-01 4.035077e-01
4-b:1-1:5     -14.647640  1.566649e+00  1.184692e-01 4.035077e-01
1-46:2-8:3    -14.486676 -1.281348e+00  1.184692e-01 4.035077e-01
3-21:1-26:1   -14.486676 -1.281348e+00  1.184692e-01 4.035077e-01
3-49:4-23:6   -14.486676 -1.281348e+00  1.184692e-01 4.035077e-01
7-4-1:2-15:3  -14.486676 -1.281348e+00  1.184692e-01 4.035077e-01
7-4-1:2-15:6  -12.620601 -6.102286e-01  1.189205e-01 4.035077e-01
1-18:5-24:4   -10.866943 -3.458880e-01  1.192052e-01 4.035077e-01
5-51:1-26:5   -11.911125 -5.055006e-01  1.192737e-01 4.035077e-01
1-18:3-16:6   -11.533765  4.684688e-01  1.215124e-01 4.035077e-01
2-5:3-22:6    -11.533765  4.684688e-01  1.215124e-01 4.035077e-01
2-26:5-12:4   -13.632766  1.151612e+00  1.220781e-01 4.035077e-01
3-7:1-14:6    -13.549441 -8.808098e-01  1.220781e-01 4.035077e-01
4-39:2-15:1   -13.549441 -8.808098e-01  1.220781e-01 4.035077e-01
1-69:5-5:4    -10.439651 -3.032903e-01  1.224768e-01 4.035077e-01
1-69:6-13:4    -9.868934 -2.582641e-01  1.225324e-01 4.035077e-01
1-24:2-2:4    -12.375479  6.370385e-01  1.237314e-01 4.035077e-01
2-5:4-17:6    -12.375479  6.370385e-01  1.237314e-01 4.035077e-01
4-30-4:3-22:5 -12.375479  6.370385e-01  1.237314e-01 4.035077e-01
4-34:2-8:5    -12.084144 -5.553414e-01  1.249182e-01 4.035077e-01
1-2:3-9:2     -16.071638 -2.755279e+00  1.250000e-01 4.035077e-01
1-46:1-20:6   -16.071638 -2.755279e+00  1.250000e-01 4.035077e-01
3-21:5-12:1   -16.071638 -2.755279e+00  1.250000e-01 4.035077e-01
3-23:4-23:1   -16.071638 -2.755279e+00  1.250000e-01 4.035077e-01
3-53:2-2:3    -16.071638 -2.755279e+00  1.250000e-01 4.035077e-01
3-53:3-10:1   -16.071638 -2.755279e+00  1.250000e-01 4.035077e-01
3-73:5-24:5   -16.071638 -2.755279e+00  1.250000e-01 4.035077e-01
3-7:5-5:2     -16.071638 -2.755279e+00  1.250000e-01 4.035077e-01
4-30-2:1-7:1  -16.071638 -2.755279e+00  1.250000e-01 4.035077e-01
4-31:1-14:3   -16.071638 -2.755279e+00  1.250000e-01 4.035077e-01
1-18:7-27:3   -15.940121  2.151612e+00  1.250000e-01 4.035077e-01
1-24:1-1:6    -15.940121  2.151612e+00  1.250000e-01 4.035077e-01
1-24:7-27:5   -15.940121  2.151612e+00  1.250000e-01 4.035077e-01
1-3:2-8:1     -15.940121  2.151612e+00  1.250000e-01 4.035077e-01
1-69:4-17:1   -15.940121  2.151612e+00  1.250000e-01 4.035077e-01
1-8:1-7:5     -15.940121  2.151612e+00  1.250000e-01 4.035077e-01
3-15:6-13:1   -15.940121  2.151612e+00  1.250000e-01 4.035077e-01
3-20:2-8:6    -15.940121  2.151612e+00  1.250000e-01 4.035077e-01
3-30-3:3-16:5 -15.940121  2.151612e+00  1.250000e-01 4.035077e-01
3-30:2-21:2   -15.940121  2.151612e+00  1.250000e-01 4.035077e-01
3-30:5-5:1    -15.940121  2.151612e+00  1.250000e-01 4.035077e-01
3-33:5-24:3   -15.940121  2.151612e+00  1.250000e-01 4.035077e-01
3-66:5-5:3    -15.940121  2.151612e+00  1.250000e-01 4.035077e-01
3-73:2-21:3   -15.940121  2.151612e+00  1.250000e-01 4.035077e-01
3-74:3-10:2   -15.940121  2.151612e+00  1.250000e-01 4.035077e-01
4-30-2:2-8:6  -15.940121  2.151612e+00  1.250000e-01 4.035077e-01
4-30-4:7-27:4 -15.940121  2.151612e+00  1.250000e-01 4.035077e-01
4-31:5-12:3   -15.940121  2.151612e+00  1.250000e-01 4.035077e-01
4-34:1-20:6   -15.940121  2.151612e+00  1.250000e-01 4.035077e-01
4-34:6-25:1   -15.940121  2.151612e+00  1.250000e-01 4.035077e-01
4-61:1-1:1    -15.940121  2.151612e+00  1.250000e-01 4.035077e-01
5-a:6-25:5    -15.940121  2.151612e+00  1.250000e-01 4.035077e-01
1-24:2-2:2    -32.723509 -3.458509e+01  1.250000e-01 4.035077e-01
1-58:6-13:1   -32.723509 -3.458509e+01  1.250000e-01 4.035077e-01
1-69:6-6:1    -32.723509 -3.458509e+01  1.250000e-01 4.035077e-01
1-8:2-2:1     -32.723509 -3.458509e+01  1.250000e-01 4.035077e-01
1-8:3-3:1     -32.723509 -3.458509e+01  1.250000e-01 4.035077e-01
1-NL1:2-2:5   -32.723509 -3.458509e+01  1.250000e-01 4.035077e-01
1-NL1:6-13:4  -32.723509 -3.458509e+01  1.250000e-01 4.035077e-01
3-13:1-14:5   -32.723509 -3.458509e+01  1.250000e-01 4.035077e-01
3-13:5-24:5   -32.723509 -3.458509e+01  1.250000e-01 4.035077e-01
3-13:6-13:1   -32.723509 -3.458509e+01  1.250000e-01 4.035077e-01
3-13:6-13:2   -32.723509 -3.458509e+01  1.250000e-01 4.035077e-01
3-15:1-20:5   -32.723509 -3.458509e+01  1.250000e-01 4.035077e-01
3-20:1-26:6   -32.723509 -3.458509e+01  1.250000e-01 4.035077e-01
3-20:6-13:1   -32.723509 -3.458509e+01  1.250000e-01 4.035077e-01
3-22:2-15:4   -32.723509 -3.458509e+01  1.250000e-01 4.035077e-01
3-30-3:3-16:1 -32.723509 -3.458509e+01  1.250000e-01 4.035077e-01
3-33:3-10:1   -32.723509 -3.458509e+01  1.250000e-01 4.035077e-01
3-43:3-9:1    -32.723509 -3.458509e+01  1.250000e-01 4.035077e-01
3-43:5-24:2   -32.723509 -3.458509e+01  1.250000e-01 4.035077e-01
3-53:1-14:3   -32.723509 -3.458509e+01  1.250000e-01 4.035077e-01
3-53:1-14:6   -32.723509 -3.458509e+01  1.250000e-01 4.035077e-01
3-53:6-25:3   -32.723509 -3.458509e+01  1.250000e-01 4.035077e-01
3-66:3-3:1    -32.723509 -3.458509e+01  1.250000e-01 4.035077e-01
3-72:3-10:3   -32.723509 -3.458509e+01  1.250000e-01 4.035077e-01
3-72:7-27:3   -32.723509 -3.458509e+01  1.250000e-01 4.035077e-01
3-d:2-2:4     -32.723509 -3.458509e+01  1.250000e-01 4.035077e-01
4-4:2-8:2     -32.723509 -3.458509e+01  1.250000e-01 4.035077e-01
4-55:3-10:5   -32.723509 -3.458509e+01  1.250000e-01 4.035077e-01
4-55:3-16:4   -32.723509 -3.458509e+01  1.250000e-01 4.035077e-01
4-61:4-23:1   -32.723509 -3.458509e+01  1.250000e-01 4.035077e-01
4-61:5-5:2    -32.723509 -3.458509e+01  1.250000e-01 4.035077e-01
5-a:3-16:1    -32.723509 -3.458509e+01  1.250000e-01 4.035077e-01
5-a:3-3:2     -32.723509 -3.458509e+01  1.250000e-01 4.035077e-01
7-4-1:1-7:5   -32.723509 -3.458509e+01  1.250000e-01 4.035077e-01
7-4-1:4-17:1  -32.723509 -3.458509e+01  1.250000e-01 4.035077e-01
7-81:2-2:6    -32.723509 -3.458509e+01  1.250000e-01 4.035077e-01
1-24:4-4:3    -32.732666  3.456678e+01  1.250000e-01 4.035077e-01
1-2:1-26:2    -32.732666  3.456678e+01  1.250000e-01 4.035077e-01
1-2:1-7:1     -32.732666  3.456678e+01  1.250000e-01 4.035077e-01
1-2:3-22:2    -32.732666  3.456678e+01  1.250000e-01 4.035077e-01
1-2:4-4:1     -32.732666  3.456678e+01  1.250000e-01 4.035077e-01
1-3:1-1:1     -32.732666  3.456678e+01  1.250000e-01 4.035077e-01
1-3:1-20:5    -32.732666  3.456678e+01  1.250000e-01 4.035077e-01
1-3:1-20:6    -32.732666  3.456678e+01  1.250000e-01 4.035077e-01
1-3:1-7:2     -32.732666  3.456678e+01  1.250000e-01 4.035077e-01
1-3:4-17:1    -32.732666  3.456678e+01  1.250000e-01 4.035077e-01
1-3:5-24:1    -32.732666  3.456678e+01  1.250000e-01 4.035077e-01
1-3:6-25:1    -32.732666  3.456678e+01  1.250000e-01 4.035077e-01
1-46:2-8:1    -32.732666  3.456678e+01  1.250000e-01 4.035077e-01
1-46:4-23:1   -32.732666  3.456678e+01  1.250000e-01 4.035077e-01
1-58:3-9:3    -32.732666  3.456678e+01  1.250000e-01 4.035077e-01
1-69:1-14:1   -32.732666  3.456678e+01  1.250000e-01 4.035077e-01
1-69:3-16:2   -32.732666  3.456678e+01  1.250000e-01 4.035077e-01
1-8:2-21:3    -32.732666  3.456678e+01  1.250000e-01 4.035077e-01
1-NL1:2-2:4   -32.732666  3.456678e+01  1.250000e-01 4.035077e-01
2-26:2-15:2   -32.732666  3.456678e+01  1.250000e-01 4.035077e-01
2-26:2-15:5   -32.732666  3.456678e+01  1.250000e-01 4.035077e-01
2-26:5-5:5    -32.732666  3.456678e+01  1.250000e-01 4.035077e-01
2-26:7-27:4   -32.732666  3.456678e+01  1.250000e-01 4.035077e-01
2-5:2-2:2     -32.732666  3.456678e+01  1.250000e-01 4.035077e-01
2-70:1-1:1    -32.732666  3.456678e+01  1.250000e-01 4.035077e-01
2-70:2-21:1   -32.732666  3.456678e+01  1.250000e-01 4.035077e-01
2-70:5-24:3   -32.732666  3.456678e+01  1.250000e-01 4.035077e-01
3-13:2-21:3   -32.732666  3.456678e+01  1.250000e-01 4.035077e-01
3-20:1-7:6    -32.732666  3.456678e+01  1.250000e-01 4.035077e-01
3-20:6-13:5   -32.732666  3.456678e+01  1.250000e-01 4.035077e-01
3-23:1-20:6   -32.732666  3.456678e+01  1.250000e-01 4.035077e-01
3-23:2-21:2   -32.732666  3.456678e+01  1.250000e-01 4.035077e-01
3-30-3:3-10:1 -32.732666  3.456678e+01  1.250000e-01 4.035077e-01
3-30-3:3-22:1 -32.732666  3.456678e+01  1.250000e-01 4.035077e-01
3-30-3:5-5:3  -32.732666  3.456678e+01  1.250000e-01 4.035077e-01
3-30:3-16:2   -32.732666  3.456678e+01  1.250000e-01 4.035077e-01
3-33:3-9:2    -32.732666  3.456678e+01  1.250000e-01 4.035077e-01
3-43:4-17:1   -32.732666  3.456678e+01  1.250000e-01 4.035077e-01
3-43:6-6:1    -32.732666  3.456678e+01  1.250000e-01 4.035077e-01
3-48:1-20:6   -32.732666  3.456678e+01  1.250000e-01 4.035077e-01
3-48:2-15:1   -32.732666  3.456678e+01  1.250000e-01 4.035077e-01
3-48:4-23:2   -32.732666  3.456678e+01  1.250000e-01 4.035077e-01
3-48:6-6:1    -32.732666  3.456678e+01  1.250000e-01 4.035077e-01
3-49:5-24:5   -32.732666  3.456678e+01  1.250000e-01 4.035077e-01
3-53:5-12:3   -32.732666  3.456678e+01  1.250000e-01 4.035077e-01
3-53:5-5:3    -32.732666  3.456678e+01  1.250000e-01 4.035077e-01
3-64:1-26:3   -32.732666  3.456678e+01  1.250000e-01 4.035077e-01
3-64:4-17:3   -32.732666  3.456678e+01  1.250000e-01 4.035077e-01
3-64:4-4:5    -32.732666  3.456678e+01  1.250000e-01 4.035077e-01
3-66:1-7:3    -32.732666  3.456678e+01  1.250000e-01 4.035077e-01
3-66:3-16:1   -32.732666  3.456678e+01  1.250000e-01 4.035077e-01
3-73:1-1:4    -32.732666  3.456678e+01  1.250000e-01 4.035077e-01
3-73:6-25:4   -32.732666  3.456678e+01  1.250000e-01 4.035077e-01
3-7:3-10:2    -32.732666  3.456678e+01  1.250000e-01 4.035077e-01
3-9:3-9:3     -32.732666  3.456678e+01  1.250000e-01 4.035077e-01
3-9:4-23:5    -32.732666  3.456678e+01  1.250000e-01 4.035077e-01
3-9:5-24:3    -32.732666  3.456678e+01  1.250000e-01 4.035077e-01
3-h:3-16:3    -32.732666  3.456678e+01  1.250000e-01 4.035077e-01
3-h:3-9:5     -32.732666  3.456678e+01  1.250000e-01 4.035077e-01
3-h:5-5:6     -32.732666  3.456678e+01  1.250000e-01 4.035077e-01
4-28:2-15:4   -32.732666  3.456678e+01  1.250000e-01 4.035077e-01
4-28:2-2:6    -32.732666  3.456678e+01  1.250000e-01 4.035077e-01
4-28:3-3:4    -32.732666  3.456678e+01  1.250000e-01 4.035077e-01
4-30-2:1-14:4 -32.732666  3.456678e+01  1.250000e-01 4.035077e-01
4-30-2:1-1:3  -32.732666  3.456678e+01  1.250000e-01 4.035077e-01
4-30-2:1-26:3 -32.732666  3.456678e+01  1.250000e-01 4.035077e-01
4-30-2:2-15:3 -32.732666  3.456678e+01  1.250000e-01 4.035077e-01
4-30-4:4-23:3 -32.732666  3.456678e+01  1.250000e-01 4.035077e-01
4-30-4:7-27:6 -32.732666  3.456678e+01  1.250000e-01 4.035077e-01
4-31:6-25:3   -32.732666  3.456678e+01  1.250000e-01 4.035077e-01
4-34:1-20:5   -32.732666  3.456678e+01  1.250000e-01 4.035077e-01
4-34:1-26:2   -32.732666  3.456678e+01  1.250000e-01 4.035077e-01
4-34:1-7:3    -32.732666  3.456678e+01  1.250000e-01 4.035077e-01
4-39:4-23:1   -32.732666  3.456678e+01  1.250000e-01 4.035077e-01
4-4:2-2:2     -32.732666  3.456678e+01  1.250000e-01 4.035077e-01
4-4:5-12:3    -32.732666  3.456678e+01  1.250000e-01 4.035077e-01
4-4:5-24:3    -32.732666  3.456678e+01  1.250000e-01 4.035077e-01
4-55:3-3:4    -32.732666  3.456678e+01  1.250000e-01 4.035077e-01
4-55:5-5:4    -32.732666  3.456678e+01  1.250000e-01 4.035077e-01
4-59:4-23:2   -32.732666  3.456678e+01  1.250000e-01 4.035077e-01
4-59:6-25:1   -32.732666  3.456678e+01  1.250000e-01 4.035077e-01
4-61:5-24:2   -32.732666  3.456678e+01  1.250000e-01 4.035077e-01
4-b:3-16:3    -32.732666  3.456678e+01  1.250000e-01 4.035077e-01
4-b:4-17:1    -32.732666  3.456678e+01  1.250000e-01 4.035077e-01
4-b:6-19:3    -32.732666  3.456678e+01  1.250000e-01 4.035077e-01
4-b:6-25:3    -32.732666  3.456678e+01  1.250000e-01 4.035077e-01
5-51:1-26:2   -32.732666  3.456678e+01  1.250000e-01 4.035077e-01
5-51:2-15:1   -32.732666  3.456678e+01  1.250000e-01 4.035077e-01
5-51:2-8:2    -32.732666  3.456678e+01  1.250000e-01 4.035077e-01
5-51:3-10:2   -32.732666  3.456678e+01  1.250000e-01 4.035077e-01
5-51:6-19:2   -32.732666  3.456678e+01  1.250000e-01 4.035077e-01
5-a:2-21:3    -32.732666  3.456678e+01  1.250000e-01 4.035077e-01
5-a:2-8:3     -32.732666  3.456678e+01  1.250000e-01 4.035077e-01
5-a:4-4:5     -32.732666  3.456678e+01  1.250000e-01 4.035077e-01
5-a:5-5:2     -32.732666  3.456678e+01  1.250000e-01 4.035077e-01
5-a:7-27:4    -32.732666  3.456678e+01  1.250000e-01 4.035077e-01
6-1:1-14:3    -32.732666  3.456678e+01  1.250000e-01 4.035077e-01
6-1:6-25:5    -32.732666  3.456678e+01  1.250000e-01 4.035077e-01
6-1:7-27:1    -32.732666  3.456678e+01  1.250000e-01 4.035077e-01
1-69:3-3:5    -11.504939  4.511719e-01  1.250045e-01 4.035077e-01
3-23:1-14:6   -12.905284  8.204057e-01  1.262895e-01 4.074729e-01
4-31:6-19:4   -11.656777  4.597339e-01  1.292926e-01 4.169758e-01
3-48:1-1:6    -12.279157 -5.264603e-01  1.299179e-01 4.188052e-01
1-46:5-12:5   -13.118193 -8.483883e-01  1.324982e-01 4.263602e-01
3-53:4-4:4    -13.118193 -8.483883e-01  1.324982e-01 4.263602e-01
6-1:1-1:3     -13.118193 -8.483883e-01  1.324982e-01 4.263602e-01
3-11:2-15:5   -13.152667  8.076573e-01  1.324982e-01 4.263602e-01
4-39:4-4:5    -12.506997 -5.968496e-01  1.336742e-01 4.292096e-01
4-30-4:2-21:4 -12.542913  6.061775e-01  1.336742e-01 4.292096e-01
1-46:3-3:3    -13.940121  9.816867e-01  1.338005e-01 4.292096e-01
3-30:6-13:3   -13.940121  9.816867e-01  1.338005e-01 4.292096e-01
1-18:1-1:3    -13.882382 -1.133791e+00  1.338005e-01 4.292096e-01
3-72:1-1:4    -13.882382 -1.133791e+00  1.338005e-01 4.292096e-01
3-9:1-7:4     -13.882382 -1.133791e+00  1.338005e-01 4.292096e-01
3-33:6-19:4   -11.085579  3.509205e-01  1.346854e-01 4.318560e-01
1-8:2-21:6    -12.828925  7.592942e-01  1.351565e-01 4.323718e-01
4-34:5-24:6   -12.828925  7.592942e-01  1.351565e-01 4.323718e-01
4-34:2-2:3    -12.779157 -6.963853e-01  1.351565e-01 4.323718e-01
1-18:4-23:5   -12.003912 -4.718250e-01  1.353851e-01 4.323718e-01
2-5:5-5:5     -11.243962  3.740041e-01  1.356556e-01 4.323718e-01
4-4:3-3:3     -13.536444  9.589666e-01  1.360459e-01 4.323718e-01
3-33:3-22:3   -13.502886  1.026081e+00  1.360459e-01 4.323718e-01
3-73:5-12:4   -13.502886  1.026081e+00  1.360459e-01 4.323718e-01
3-74:6-25:4   -13.502886  1.026081e+00  1.360459e-01 4.323718e-01
4-30-2:5-24:4 -13.502886  1.026081e+00  1.360459e-01 4.323718e-01
4-31:6-19:6   -13.502886  1.026081e+00  1.360459e-01 4.323718e-01
4-39:6-6:3    -13.502886  1.026081e+00  1.360459e-01 4.323718e-01
4-4:2-8:5     -13.502886  1.026081e+00  1.360459e-01 4.323718e-01
5-51:5-5:3    -13.502886  1.026081e+00  1.360459e-01 4.323718e-01
1-2:1-7:5     -13.440121 -8.483883e-01  1.360459e-01 4.323718e-01
3-43:2-15:6   -13.440121 -8.483883e-01  1.360459e-01 4.323718e-01
3-48:6-25:6   -13.440121 -8.483883e-01  1.360459e-01 4.323718e-01
3-49:6-19:6   -13.440121 -8.483883e-01  1.360459e-01 4.323718e-01
3-72:3-9:4    -13.440121 -8.483883e-01  1.360459e-01 4.323718e-01
3-9:5-24:6    -13.440121 -8.483883e-01  1.360459e-01 4.323718e-01
4-34:6-19:4    -9.455563 -2.099435e-01  1.384538e-01 4.398302e-01
6-1:6-19:3    -11.188374 -3.896295e-01  1.386680e-01 4.403167e-01
2-5:3-10:6    -10.743158  3.284894e-01  1.390762e-01 4.414184e-01
6-1:1-26:6    -10.089468  2.640864e-01  1.391961e-01 4.416046e-01
2-5:2-15:4     -9.272612  1.989174e-01  1.407112e-01 4.462147e-01
4-34:3-16:6   -11.573613  4.657202e-01  1.409563e-01 4.467955e-01
1-69:3-22:3   -11.203776  3.948828e-01  1.416617e-01 4.488342e-01
1-69:2-2:4    -10.068615  2.542648e-01  1.419583e-01 4.495762e-01
1-2:4-4:6     -12.188871 -5.208137e-01  1.420714e-01 4.497367e-01
2-5:4-4:4     -10.841205 -3.302574e-01  1.424533e-01 4.503843e-01
3-11:3-22:5   -13.027907 -6.678161e-01  1.433067e-01 4.503843e-01
3-23:5-5:3    -13.027907 -6.678161e-01  1.433067e-01 4.503843e-01
4-39:1-1:6    -13.027907 -6.678161e-01  1.433067e-01 4.503843e-01
1-8:5-5:6     -13.062677  7.365742e-01  1.433067e-01 4.503843e-01
4-39:2-2:3    -13.062677  7.365742e-01  1.433067e-01 4.503843e-01
1-8:4-4:3     -14.279157 -1.170316e+00  1.434631e-01 4.503843e-01
3-43:5-5:6    -14.279157 -1.170316e+00  1.434631e-01 4.503843e-01
4-30-2:7-27:4 -14.279157 -1.170316e+00  1.434631e-01 4.503843e-01
5-51:3-10:1   -14.279157 -1.170316e+00  1.434631e-01 4.503843e-01
6-1:7-27:5    -14.279157 -1.170316e+00  1.434631e-01 4.503843e-01
7-4-1:3-16:5  -14.279157 -1.170316e+00  1.434631e-01 4.503843e-01
3-30:5-5:3    -14.382382  1.267089e+00  1.434631e-01 4.503843e-01
3-48:5-12:3   -14.382382  1.267089e+00  1.434631e-01 4.503843e-01
3-64:3-10:5   -14.382382  1.267089e+00  1.434631e-01 4.503843e-01
3-64:4-4:4    -14.382382  1.267089e+00  1.434631e-01 4.503843e-01
4-39:2-15:3   -14.382382  1.267089e+00  1.434631e-01 4.503843e-01
4-61:1-7:6    -14.382382  1.267089e+00  1.434631e-01 4.503843e-01
4-b:2-21:6    -14.382382  1.267089e+00  1.434631e-01 4.503843e-01
3-30-3:3-9:4  -12.714515 -6.848896e-01  1.438651e-01 4.514495e-01
1-2:5-12:4    -10.426168  2.936307e-01  1.440710e-01 4.518990e-01
3-23:6-19:5   -10.824110 -3.314712e-01  1.448310e-01 4.540851e-01
1-58:1-26:6   -14.828925 -1.240706e+00  1.459961e-01 4.541821e-01
3-23:3-3:2    -14.828925 -1.240706e+00  1.459961e-01 4.541821e-01
3-33:5-12:3   -14.828925 -1.240706e+00  1.459961e-01 4.541821e-01
3-49:5-5:5    -14.828925 -1.240706e+00  1.459961e-01 4.541821e-01
3-64:4-23:5   -14.828925 -1.240706e+00  1.459961e-01 4.541821e-01
4-28:3-10:6   -14.828925 -1.240706e+00  1.459961e-01 4.541821e-01
1-18:4-4:3    -15.071638  1.888577e+00  1.459961e-01 4.541821e-01
1-46:2-15:3   -15.071638  1.888577e+00  1.459961e-01 4.541821e-01
3-30:5-12:3   -15.071638  1.888577e+00  1.459961e-01 4.541821e-01
3-49:1-14:6   -15.071638  1.888577e+00  1.459961e-01 4.541821e-01
3-7:6-25:5    -15.071638  1.888577e+00  1.459961e-01 4.541821e-01
3-9:2-8:3     -15.071638  1.888577e+00  1.459961e-01 4.541821e-01
3-h:3-22:5    -15.071638  1.888577e+00  1.459961e-01 4.541821e-01
4-30-2:4-17:6 -15.071638  1.888577e+00  1.459961e-01 4.541821e-01
4-30-4:3-22:1 -15.071638  1.888577e+00  1.459961e-01 4.541821e-01
4-31:4-23:5   -15.071638  1.888577e+00  1.459961e-01 4.541821e-01
4-4:2-15:3    -15.071638  1.888577e+00  1.459961e-01 4.541821e-01
7-4-1:3-10:3  -15.071638  1.888577e+00  1.459961e-01 4.541821e-01
3-64:6-19:4   -11.709040 -4.333508e-01  1.461770e-01 4.545488e-01
3-9:3-9:4     -12.447674  6.406497e-01  1.480058e-01 4.597225e-01
3-53:6-13:4   -12.145764 -5.182397e-01  1.480322e-01 4.597225e-01
6-1:5-5:6     -12.178340  5.052486e-01  1.480322e-01 4.597225e-01
2-5:6-19:5    -10.524269  3.036147e-01  1.490494e-01 4.626822e-01
3-33:6-6:6    -13.417924  8.561558e-01  1.496128e-01 4.628365e-01
3-48:6-13:3   -13.417924  8.561558e-01  1.496128e-01 4.628365e-01
3-53:5-24:4   -13.417924  8.561558e-01  1.496128e-01 4.628365e-01
4-30-4:6-6:5  -13.417924  8.561558e-01  1.496128e-01 4.628365e-01
4-b:1-26:5    -13.417924  8.561558e-01  1.496128e-01 4.628365e-01
2-5:6-25:5    -13.338651 -8.203740e-01  1.496128e-01 4.628365e-01
3-9:2-21:6    -13.338651 -8.203740e-01  1.496128e-01 4.628365e-01
4-59:4-17:3   -13.385859  9.202861e-01  1.496128e-01 4.628365e-01
3-33:3-10:4   -10.641715 -2.987013e-01  1.497834e-01 4.631655e-01
5-a:6-6:6     -11.103908 -3.508887e-01  1.505277e-01 4.652674e-01
4-39:5-12:6   -11.926168  4.635557e-01  1.506752e-01 4.653243e-01
4-34:4-23:5   -11.892862 -4.689748e-01  1.506752e-01 4.653243e-01
3-11:3-10:3   -13.721418 -8.118625e-01  1.515896e-01 4.667484e-01
3-73:5-5:4    -13.721418 -8.118625e-01  1.515896e-01 4.667484e-01
1-69:4-17:3   -13.785193  8.467571e-01  1.515896e-01 4.667484e-01
3-48:6-6:3    -13.785193  8.467571e-01  1.515896e-01 4.667484e-01
3-9:4-23:6    -13.785193  8.467571e-01  1.515896e-01 4.667484e-01
4-30-2:4-4:4  -13.785193  8.467571e-01  1.515896e-01 4.667484e-01
4-30-2:5-5:5  -13.785193  8.467571e-01  1.515896e-01 4.667484e-01
4-59:3-10:1   -12.652667 -6.743589e-01  1.524078e-01 4.690671e-01
3-21:2-2:6    -10.229132  2.571658e-01  1.536169e-01 4.723264e-01
3-30-3:6-13:6 -12.951481 -6.557433e-01  1.538599e-01 4.723264e-01
3-43:2-15:4   -12.951481 -6.557433e-01  1.538599e-01 4.723264e-01
3-21:4-17:5   -12.978705  6.735644e-01  1.538599e-01 4.723264e-01
3-30-3:2-15:6 -12.978705  6.735644e-01  1.538599e-01 4.723264e-01
5-51:1-1:3    -12.978705  6.735644e-01  1.538599e-01 4.723264e-01
1-2:3-3:3     -12.392862  6.022731e-01  1.550019e-01 4.754271e-01
3-49:1-26:4   -12.351827 -5.801922e-01  1.550019e-01 4.754271e-01
3-21:3-10:6   -10.065500 -2.527786e-01  1.564570e-01 4.796860e-01
3-11:6-19:4   -10.766126  3.246764e-01  1.565315e-01 4.797104e-01
4-34:3-16:4   -10.072590  2.463161e-01  1.579004e-01 4.837000e-01
3-23:2-8:5    -12.589901 -5.488281e-01  1.607796e-01 4.923107e-01
1-2:3-16:4    -10.732778  3.077309e-01  1.611223e-01 4.931505e-01
1-69:2-21:3   -12.340285  5.666492e-01  1.618814e-01 4.952637e-01
4-39:3-3:4     -9.698885  2.151768e-01  1.625846e-01 4.960435e-01
1-8:6-19:6    -13.243962 -7.959209e-01  1.627557e-01 4.960435e-01
4-30-2:6-13:5 -13.243962 -7.959209e-01  1.627557e-01 4.960435e-01
4-39:6-13:3   -13.243962 -7.959209e-01  1.627557e-01 4.960435e-01
1-24:3-16:5   -13.279157  8.296836e-01  1.627557e-01 4.960435e-01
1-46:4-17:5   -13.309857  7.682830e-01  1.627557e-01 4.960435e-01
2-70:1-7:4    -13.309857  7.682830e-01  1.627557e-01 4.960435e-01
4-30-4:3-16:4 -13.309857  7.682830e-01  1.627557e-01 4.960435e-01
5-51:4-23:5   -13.309857  7.682830e-01  1.627557e-01 4.960435e-01
3-48:4-4:6    -12.928937  7.731000e-01  1.641494e-01 5.000798e-01
3-15:2-15:4   -11.212115  3.782041e-01  1.650834e-01 5.027127e-01
4-30-4:3-10:5 -12.060454  5.100656e-01  1.654279e-01 5.035492e-01
1-24:6-19:5   -14.167961  1.052076e+00  1.670685e-01 5.061915e-01
3-64:6-19:6   -14.167961  1.052076e+00  1.670685e-01 5.061915e-01
3-7:3-9:3     -14.167961  1.052076e+00  1.670685e-01 5.061915e-01
4-34:2-15:3   -14.167961  1.052076e+00  1.670685e-01 5.061915e-01
2-26:6-13:5   -14.099209 -1.085428e+00  1.670685e-01 5.061915e-01
2-5:3-9:1     -14.099209 -1.085428e+00  1.670685e-01 5.061915e-01
3-21:7-27:5   -14.099209 -1.085428e+00  1.670685e-01 5.061915e-01
3-43:6-19:5   -14.099209 -1.085428e+00  1.670685e-01 5.061915e-01
3-48:1-26:1   -14.099209 -1.085428e+00  1.670685e-01 5.061915e-01
3-64:3-9:6    -14.099209 -1.085428e+00  1.670685e-01 5.061915e-01
6-1:4-4:5     -14.099209 -1.085428e+00  1.670685e-01 5.061915e-01
3-11:1-26:4   -11.584144  4.446586e-01  1.674443e-01 5.069041e-01
4-61:3-3:6    -11.584144  4.446586e-01  1.674443e-01 5.069041e-01
2-5:1-20:4    -13.599209 -7.812742e-01  1.686375e-01 5.098739e-01
2-5:5-24:1    -13.599209 -7.812742e-01  1.686375e-01 5.098739e-01
3-53:3-9:6    -13.599209 -7.812742e-01  1.686375e-01 5.098739e-01
3-21:3-10:3   -12.562677  5.666492e-01  1.689778e-01 5.100470e-01
3-30-3:2-15:4 -12.562677  5.666492e-01  1.689778e-01 5.100470e-01
4-61:5-12:6   -12.562677  5.666492e-01  1.689778e-01 5.100470e-01
1-3:5-12:5    -12.533230 -5.443822e-01  1.689778e-01 5.100470e-01
5-51:2-15:6    -9.637015 -2.098075e-01  1.692781e-01 5.107396e-01
1-24:2-21:4   -12.018946  4.841870e-01  1.710610e-01 5.159027e-01
3-48:6-6:4    -11.134916 -3.701570e-01  1.714089e-01 5.167358e-01
4-61:1-26:4   -10.634609 -2.844875e-01  1.723716e-01 5.194207e-01
1-2:2-21:5    -12.851827  7.134905e-01  1.741711e-01 5.241861e-01
3-7:2-15:5    -12.851827  7.134905e-01  1.741711e-01 5.241861e-01
3-11:3-10:5   -12.809857 -6.349847e-01  1.741711e-01 5.241861e-01
3-72:6-13:4   -13.155193 -7.743878e-01  1.754652e-01 5.243674e-01
5-a:2-15:4    -13.180958  7.510737e-01  1.754652e-01 5.243674e-01
4-61:3-10:3   -13.210405  6.921800e-01  1.754652e-01 5.243674e-01
4-30-2:6-13:4 -12.503912  5.281750e-01  1.770014e-01 5.243674e-01
3-23:2-21:6   -11.309857  3.650153e-01  1.777317e-01 5.243674e-01
3-13:5-24:4   -14.571638 -1.111423e+00  1.795654e-01 5.243674e-01
3-33:7-27:4   -14.571638 -1.111423e+00  1.795654e-01 5.243674e-01
3-66:2-8:5    -14.571638 -1.111423e+00  1.795654e-01 5.243674e-01
3-66:3-9:6    -14.571638 -1.111423e+00  1.795654e-01 5.243674e-01
4-31:3-10:1   -14.571638 -1.111423e+00  1.795654e-01 5.243674e-01
1-58:2-21:4   -14.710405  1.441118e+00  1.795654e-01 5.243674e-01
1-58:3-9:6    -14.710405  1.441118e+00  1.795654e-01 5.243674e-01
3-15:1-7:5    -14.710405  1.441118e+00  1.795654e-01 5.243674e-01
3-20:3-3:6    -14.710405  1.441118e+00  1.795654e-01 5.243674e-01
3-48:2-21:1   -14.710405  1.441118e+00  1.795654e-01 5.243674e-01
3-49:1-1:6    -14.710405  1.441118e+00  1.795654e-01 5.243674e-01
4-39:4-17:3   -14.710405  1.441118e+00  1.795654e-01 5.243674e-01
4-b:6-13:1    -14.710405  1.441118e+00  1.795654e-01 5.243674e-01
5-a:3-3:5     -14.710405  1.441118e+00  1.795654e-01 5.243674e-01
6-1:4-17:4    -11.711773  4.333826e-01  1.796650e-01 5.243674e-01
1-45:2-8:4    -15.440121 -2.018313e+00  1.796875e-01 5.243674e-01
1-46:2-2:1    -15.279157 -1.170316e+00  1.796875e-01 5.243674e-01
1-46:3-9:3    -15.279157 -1.170316e+00  1.796875e-01 5.243674e-01
1-46:5-24:5   -15.279157 -1.170316e+00  1.796875e-01 5.243674e-01
1-46:6-25:5   -15.279157 -1.170316e+00  1.796875e-01 5.243674e-01
2-26:3-10:3   -15.279157 -1.170316e+00  1.796875e-01 5.243674e-01
3-13:2-15:3   -15.279157 -1.170316e+00  1.796875e-01 5.243674e-01
3-13:2-2:4    -15.279157 -1.170316e+00  1.796875e-01 5.243674e-01
3-13:3-22:6   -15.279157 -1.170316e+00  1.796875e-01 5.243674e-01
3-13:5-24:6   -15.279157 -1.170316e+00  1.796875e-01 5.243674e-01
3-20:6-25:4   -15.440121 -2.018313e+00  1.796875e-01 5.243674e-01
3-21:1-20:5   -15.279157 -1.170316e+00  1.796875e-01 5.243674e-01
3-30-3:1-26:5 -15.279157 -1.170316e+00  1.796875e-01 5.243674e-01
3-43:5-24:3   -15.440121 -2.018313e+00  1.796875e-01 5.243674e-01
3-53:5-5:5    -15.279157 -1.170316e+00  1.796875e-01 5.243674e-01
3-66:2-2:1    -15.279157 -1.170316e+00  1.796875e-01 5.243674e-01
3-72:4-17:6   -15.440121 -2.018313e+00  1.796875e-01 5.243674e-01
3-73:3-22:5   -15.279157 -1.170316e+00  1.796875e-01 5.243674e-01
3-74:4-4:3    -15.279157 -1.170316e+00  1.796875e-01 5.243674e-01
3-7:5-12:2    -15.440121 -2.018313e+00  1.796875e-01 5.243674e-01
3-7:6-19:2    -15.279157 -1.170316e+00  1.796875e-01 5.243674e-01
3-h:3-9:4     -15.279157 -1.170316e+00  1.796875e-01 5.243674e-01
4-30-2:5-12:6 -15.279157 -1.170316e+00  1.796875e-01 5.243674e-01
4-31:3-16:1   -15.440121 -2.018313e+00  1.796875e-01 5.243674e-01
4-4:3-10:1    -15.440121 -2.018313e+00  1.796875e-01 5.243674e-01
4-61:6-25:5   -15.279157 -1.170316e+00  1.796875e-01 5.243674e-01
5-51:2-8:1    -15.279157 -1.170316e+00  1.796875e-01 5.243674e-01
5-a:5-5:5     -15.440121 -2.018313e+00  1.796875e-01 5.243674e-01
6-1:6-6:1     -15.440121 -2.018313e+00  1.796875e-01 5.243674e-01
7-4-1:4-4:5   -15.279157 -1.170316e+00  1.796875e-01 5.243674e-01
7-4-1:5-12:5  -15.279157 -1.170316e+00  1.796875e-01 5.243674e-01
1-24:6-25:4   -15.328925  1.374004e+00  1.796875e-01 5.243674e-01
1-58:6-6:5    -15.328925  1.374004e+00  1.796875e-01 5.243674e-01
1-8:1-14:6    -15.328925  1.374004e+00  1.796875e-01 5.243674e-01
2-26:1-1:6    -15.328925  1.374004e+00  1.796875e-01 5.243674e-01
2-26:5-5:6    -15.328925  1.374004e+00  1.796875e-01 5.243674e-01
2-70:3-22:1   -15.328925  1.374004e+00  1.796875e-01 5.243674e-01
3-15:1-7:1    -15.328925  1.374004e+00  1.796875e-01 5.243674e-01
3-15:5-5:3    -15.328925  1.374004e+00  1.796875e-01 5.243674e-01
3-21:1-20:6   -15.328925  1.374004e+00  1.796875e-01 5.243674e-01
3-23:1-7:3    -15.328925  1.374004e+00  1.796875e-01 5.243674e-01
3-30:1-26:1   -15.328925  1.374004e+00  1.796875e-01 5.243674e-01
3-49:4-4:4    -15.328925  1.374004e+00  1.796875e-01 5.243674e-01
3-53:5-24:6   -15.328925  1.374004e+00  1.796875e-01 5.243674e-01
3-64:2-21:5   -15.328925  1.374004e+00  1.796875e-01 5.243674e-01
3-64:2-8:6    -15.328925  1.374004e+00  1.796875e-01 5.243674e-01
3-74:5-24:3   -15.328925  1.374004e+00  1.796875e-01 5.243674e-01
3-9:1-14:6    -15.328925  1.374004e+00  1.796875e-01 5.243674e-01
3-9:6-25:6    -15.328925  1.374004e+00  1.796875e-01 5.243674e-01
3-h:6-19:5    -15.328925  1.374004e+00  1.796875e-01 5.243674e-01
4-30-2:5-5:6  -15.328925  1.374004e+00  1.796875e-01 5.243674e-01
4-30-4:2-15:3 -15.328925  1.374004e+00  1.796875e-01 5.243674e-01
4-31:1-14:6   -15.328925  1.374004e+00  1.796875e-01 5.243674e-01
4-31:2-15:3   -15.328925  1.374004e+00  1.796875e-01 5.243674e-01
4-31:5-24:3   -15.328925  1.374004e+00  1.796875e-01 5.243674e-01
4-39:5-12:5   -11.256050 -3.417204e-01  1.812241e-01 5.286374e-01
3-66:2-2:4    -12.743962 -6.259959e-01  1.839248e-01 5.362986e-01
1-2:3-22:5    -11.233307 -3.431530e-01  1.846826e-01 5.370667e-01
1-8:3-10:5    -11.233307 -3.431530e-01  1.846826e-01 5.370667e-01
4-59:1-1:5    -11.233307 -3.431530e-01  1.846826e-01 5.370667e-01
3-23:6-13:3   -12.465937  6.041239e-01  1.848505e-01 5.370667e-01
3-43:5-12:6   -13.571638  8.885772e-01  1.849333e-01 5.370667e-01
4-59:5-24:3   -13.571638  8.885772e-01  1.849333e-01 5.370667e-01
4-61:3-22:3   -13.571638  8.885772e-01  1.849333e-01 5.370667e-01
5-a:2-8:4     -13.571638  8.885772e-01  1.849333e-01 5.370667e-01
1-8:1-26:3    -13.486676 -7.552789e-01  1.849333e-01 5.370667e-01
3-48:6-25:4   -13.486676 -7.552789e-01  1.849333e-01 5.370667e-01
3-23:6-6:4     -9.322463 -1.757916e-01  1.855577e-01 5.386630e-01
2-5:3-10:5     -9.316454 -1.768593e-01  1.864735e-01 5.411035e-01
4-34:2-8:4    -10.534567 -2.667010e-01  1.875708e-01 5.425987e-01
4-39:3-3:3    -13.118193  6.255428e-01  1.877416e-01 5.425987e-01
1-24:3-3:5    -13.089901  6.821264e-01  1.877416e-01 5.425987e-01
3-33:5-5:6    -13.089901  6.821264e-01  1.877416e-01 5.425987e-01
3-7:4-4:6     -13.089901  6.821264e-01  1.877416e-01 5.425987e-01
4-61:4-4:5    -13.089901  6.821264e-01  1.877416e-01 5.425987e-01
1-3:1-14:4    -13.064907 -5.938155e-01  1.877416e-01 5.425987e-01
3-33:3-10:5   -13.064907 -5.938155e-01  1.877416e-01 5.425987e-01
4-31:1-14:4   -13.064907 -5.938155e-01  1.877416e-01 5.425987e-01
6-1:5-12:3    -13.064907 -5.938155e-01  1.877416e-01 5.425987e-01
1-2:3-10:5    -11.210918 -3.445416e-01  1.881075e-01 5.434384e-01
1-8:6-13:3    -13.986676  8.885772e-01  1.892471e-01 5.456394e-01
4-30-2:6-13:6 -13.986676  8.885772e-01  1.892471e-01 5.456394e-01
3-30-3:3-22:6 -13.940121 -1.018313e+00  1.892471e-01 5.456394e-01
3-72:4-23:4   -13.940121 -1.018313e+00  1.892471e-01 5.456394e-01
6-1:6-6:6     -10.230141 -2.422094e-01  1.892478e-01 5.456394e-01
3-74:4-23:6   -12.375479 -5.328865e-01  1.925265e-01 5.548703e-01
4-34:5-24:4   -10.678258  2.956878e-01  1.926336e-01 5.549573e-01
4-31:3-9:5    -11.840285 -4.333508e-01  1.927604e-01 5.551008e-01
4-30-4:2-15:4 -12.710405  6.110433e-01  1.934127e-01 5.560903e-01
3-66:2-21:4   -12.680958 -6.177754e-01  1.934127e-01 5.560903e-01
4-30-4:6-13:4 -12.680958 -6.177754e-01  1.934127e-01 5.560903e-01
4-61:1-26:5   -12.680958 -6.177754e-01  1.934127e-01 5.560903e-01
3-48:1-26:6   -12.118193  5.077555e-01  1.945052e-01 5.587857e-01
3-21:5-12:5   -12.082998 -4.739928e-01  1.945052e-01 5.587857e-01
4-61:6-13:4   -10.056132 -2.340420e-01  1.955382e-01 5.615296e-01
3-11:5-24:4   -11.826514  4.704338e-01  1.979791e-01 5.680866e-01
1-2:3-3:5     -11.789754 -4.001840e-01  1.979791e-01 5.680866e-01
3-64:1-7:4    -13.032162  5.666492e-01  1.995909e-01 5.715737e-01
3-9:4-17:4    -13.032162  5.666492e-01  1.995909e-01 5.715737e-01
1-3:3-10:1    -12.986676 -5.853539e-01  1.995909e-01 5.715737e-01
3-7:6-6:5     -12.986676 -5.853539e-01  1.995909e-01 5.715737e-01
4-30-4:1-26:4 -12.986676 -5.853539e-01  1.995909e-01 5.715737e-01
5-a:5-12:6    -12.326514 -5.295662e-01  2.000314e-01 5.723804e-01
1-3:3-22:3    -12.357667  5.318837e-01  2.000314e-01 5.723804e-01
3-13:3-10:4   -13.382382 -7.329111e-01  2.004884e-01 5.727787e-01
4-30-2:5-5:4  -13.382382 -7.329111e-01  2.004884e-01 5.727787e-01
4-30-4:3-16:5 -13.382382 -7.329111e-01  2.004884e-01 5.727787e-01
3-15:2-2:5    -13.451481  7.890416e-01  2.004884e-01 5.727787e-01
3-33:3-9:4    -11.532429 -3.778557e-01  2.021731e-01 5.773628e-01
3-43:1-26:4   -12.618193 -4.922445e-01  2.026388e-01 5.780056e-01
5-a:2-2:5     -12.618193 -4.922445e-01  2.026388e-01 5.780056e-01
4-61:6-19:6   -12.645139  5.666492e-01  2.026388e-01 5.780056e-01
3-21:6-6:4    -10.446489  2.529887e-01  2.041638e-01 5.821251e-01
1-69:4-17:4   -11.130775  3.144621e-01  2.047320e-01 5.835145e-01
4-30-2:3-22:4 -11.535639  3.897714e-01  2.064982e-01 5.883158e-01
3-9:2-15:6    -12.278406 -4.333508e-01  2.073679e-01 5.905602e-01
4-34:3-3:6    -10.419862  2.406628e-01  2.081849e-01 5.926527e-01
4-34:6-13:4    -9.390694  1.721486e-01  2.090130e-01 5.929907e-01
1-18:6-6:3    -13.828925  7.592942e-01  2.100396e-01 5.929907e-01
1-46:5-24:6   -13.828925  7.592942e-01  2.100396e-01 5.929907e-01
3-21:2-15:3   -13.828925  7.592942e-01  2.100396e-01 5.929907e-01
3-66:3-10:3   -13.828925  7.592942e-01  2.100396e-01 5.929907e-01
4-30-2:3-16:5 -13.828925  7.592942e-01  2.100396e-01 5.929907e-01
3-33:4-4:6    -13.779157 -6.963853e-01  2.100396e-01 5.929907e-01
3-48:4-4:5    -13.797420 -9.638656e-01  2.100396e-01 5.929907e-01
3-53:3-10:5   -13.797420 -9.638656e-01  2.100396e-01 5.929907e-01
3-74:1-7:5    -13.779157 -6.963853e-01  2.100396e-01 5.929907e-01
2-5:1-7:6     -14.355158 -1.018313e+00  2.101135e-01 5.929907e-01
3-21:4-23:3   -14.355158 -1.018313e+00  2.101135e-01 5.929907e-01
3-21:6-19:1   -14.355158 -1.018313e+00  2.101135e-01 5.929907e-01
3-23:1-14:3   -14.355158 -1.018313e+00  2.101135e-01 5.929907e-01
3-74:1-14:5   -14.355158 -1.018313e+00  2.101135e-01 5.929907e-01
3-9:1-26:3    -14.355158 -1.018313e+00  2.101135e-01 5.929907e-01
2-5:5-5:1     -14.440121  1.151612e+00  2.101135e-01 5.929907e-01
3-30:4-17:3   -14.440121  1.151612e+00  2.101135e-01 5.929907e-01
3-30:4-4:5    -14.440121  1.151612e+00  2.101135e-01 5.929907e-01
4-31:2-2:3    -14.440121  1.151612e+00  2.101135e-01 5.929907e-01
4-4:2-2:3     -14.440121  1.151612e+00  2.101135e-01 5.929907e-01
7-4-1:1-1:4   -14.440121  1.151612e+00  2.101135e-01 5.929907e-01
3-21:3-16:5   -12.582998  5.260072e-01  2.116086e-01 5.967428e-01
4-31:1-1:5    -12.582998  5.260072e-01  2.116086e-01 5.967428e-01
1-18:2-15:4    -9.256129 -1.588125e-01  2.118211e-01 5.971086e-01
1-2:2-2:5     -10.695531 -2.780726e-01  2.124683e-01 5.986988e-01
3-64:5-12:4   -12.257689  4.693520e-01  2.145392e-01 6.004379e-01
3-74:3-22:5   -12.257689  4.693520e-01  2.145392e-01 6.004379e-01
3-74:7-27:4   -12.232602 -4.333508e-01  2.145392e-01 6.004379e-01
3-15:2-21:6   -13.285193 -7.134588e-01  2.153271e-01 6.004379e-01
3-64:2-8:4    -13.341922  7.041527e-01  2.153271e-01 6.004379e-01
5-a:2-21:4    -13.341922  7.041527e-01  2.153271e-01 6.004379e-01
3-21:1-26:4    -9.915452 -1.983950e-01  2.179756e-01 6.004379e-01
1-3:6-25:3    -16.232602 -2.433351e+00  2.187500e-01 6.004379e-01
1-45:2-2:6    -16.232602 -2.433351e+00  2.187500e-01 6.004379e-01
1-69:3-10:2   -16.232602 -2.433351e+00  2.187500e-01 6.004379e-01
2-70:1-7:3    -16.232602 -2.433351e+00  2.187500e-01 6.004379e-01
3-11:1-26:3   -16.232602 -2.433351e+00  2.187500e-01 6.004379e-01
3-11:1-7:1    -16.232602 -2.433351e+00  2.187500e-01 6.004379e-01
3-11:7-27:5   -16.232602 -2.433351e+00  2.187500e-01 6.004379e-01
3-13:6-13:6   -16.232602 -2.433351e+00  2.187500e-01 6.004379e-01
3-20:2-8:3    -16.232602 -2.433351e+00  2.187500e-01 6.004379e-01
3-43:1-14:3   -16.232602 -2.433351e+00  2.187500e-01 6.004379e-01
3-43:5-24:5   -16.232602 -2.433351e+00  2.187500e-01 6.004379e-01
3-48:4-4:3    -16.232602 -2.433351e+00  2.187500e-01 6.004379e-01
3-49:2-15:1   -16.232602 -2.433351e+00  2.187500e-01 6.004379e-01
3-53:4-23:6   -16.232602 -2.433351e+00  2.187500e-01 6.004379e-01
3-66:5-12:3   -16.232602 -2.433351e+00  2.187500e-01 6.004379e-01
3-72:2-2:1    -16.232602 -2.433351e+00  2.187500e-01 6.004379e-01
3-72:3-16:5   -16.232602 -2.433351e+00  2.187500e-01 6.004379e-01
3-72:6-25:5   -16.232602 -2.433351e+00  2.187500e-01 6.004379e-01
3-73:6-19:6   -16.232602 -2.433351e+00  2.187500e-01 6.004379e-01
3-7:7-27:1    -16.232602 -2.433351e+00  2.187500e-01 6.004379e-01
4-30-2:4-23:6 -16.232602 -2.433351e+00  2.187500e-01 6.004379e-01
4-30-4:6-25:4 -16.232602 -2.433351e+00  2.187500e-01 6.004379e-01
4-31:4-17:1   -16.232602 -2.433351e+00  2.187500e-01 6.004379e-01
4-61:7-27:6   -16.232602 -2.433351e+00  2.187500e-01 6.004379e-01
1-24:2-8:6    -16.071638  1.888577e+00  2.187500e-01 6.004379e-01
1-46:6-6:3    -16.071638  1.888577e+00  2.187500e-01 6.004379e-01
1-58:1-7:4    -16.071638  1.888577e+00  2.187500e-01 6.004379e-01
1-58:2-2:4    -16.071638  1.888577e+00  2.187500e-01 6.004379e-01
2-5:1-14:6    -16.071638  1.888577e+00  2.187500e-01 6.004379e-01
2-70:1-7:5    -16.071638  1.888577e+00  2.187500e-01 6.004379e-01
3-11:1-7:5    -16.071638  1.888577e+00  2.187500e-01 6.004379e-01
3-11:3-10:1   -16.071638  1.888577e+00  2.187500e-01 6.004379e-01
3-11:4-23:3   -16.071638  1.888577e+00  2.187500e-01 6.004379e-01
3-11:5-12:1   -16.071638  1.888577e+00  2.187500e-01 6.004379e-01
3-20:2-2:3    -16.071638  1.888577e+00  2.187500e-01 6.004379e-01
3-23:6-25:1   -16.071638  1.888577e+00  2.187500e-01 6.004379e-01
3-33:1-1:3    -16.071638  1.888577e+00  2.187500e-01 6.004379e-01
3-43:5-24:1   -16.071638  1.888577e+00  2.187500e-01 6.004379e-01
3-43:5-5:5    -16.071638  1.888577e+00  2.187500e-01 6.004379e-01
3-48:3-9:1    -16.071638  1.888577e+00  2.187500e-01 6.004379e-01
3-49:2-8:5    -16.071638  1.888577e+00  2.187500e-01 6.004379e-01
3-64:1-1:5    -16.071638  1.888577e+00  2.187500e-01 6.004379e-01
3-74:5-12:3   -16.071638  1.888577e+00  2.187500e-01 6.004379e-01
3-74:6-6:1    -16.071638  1.888577e+00  2.187500e-01 6.004379e-01
3-7:3-3:2     -16.071638  1.888577e+00  2.187500e-01 6.004379e-01
3-9:4-17:3    -16.071638  1.888577e+00  2.187500e-01 6.004379e-01
3-h:3-22:6    -16.071638  1.888577e+00  2.187500e-01 6.004379e-01
4-30-4:2-21:3 -16.071638  1.888577e+00  2.187500e-01 6.004379e-01
4-30-4:3-3:3  -16.071638  1.888577e+00  2.187500e-01 6.004379e-01
4-30-4:6-13:3 -16.071638  1.888577e+00  2.187500e-01 6.004379e-01
4-34:2-2:2    -16.071638  1.888577e+00  2.187500e-01 6.004379e-01
4-4:1-14:5    -16.071638  1.888577e+00  2.187500e-01 6.004379e-01
4-4:4-17:1    -16.071638  1.888577e+00  2.187500e-01 6.004379e-01
4-61:3-22:2   -16.071638  1.888577e+00  2.187500e-01 6.004379e-01
4-b:1-20:4    -16.071638  1.888577e+00  2.187500e-01 6.004379e-01
4-b:1-26:3    -16.071638  1.888577e+00  2.187500e-01 6.004379e-01
4-b:4-23:1    -16.071638  1.888577e+00  2.187500e-01 6.004379e-01
4-b:6-25:5    -16.071638  1.888577e+00  2.187500e-01 6.004379e-01
5-a:2-15:3    -16.071638  1.888577e+00  2.187500e-01 6.004379e-01
5-a:4-23:5    -16.071638  1.888577e+00  2.187500e-01 6.004379e-01
6-1:4-17:1    -16.071638  1.888577e+00  2.187500e-01 6.004379e-01
3-23:3-3:5    -11.451481  3.442567e-01  2.191311e-01 6.012552e-01
4-31:5-12:6   -12.504939 -4.877986e-01  2.203285e-01 6.043104e-01
5-a:6-6:4     -12.841922 -5.708544e-01  2.220528e-01 6.088082e-01
5-a:6-19:6    -11.659000  3.740041e-01  2.228777e-01 6.108373e-01
3-7:5-5:4     -10.454170 -2.494867e-01  2.237766e-01 6.130679e-01
1-69:2-15:6   -10.637381  2.612361e-01  2.245461e-01 6.149425e-01
1-2:6-25:6    -15.147640  1.736574e+00  2.265625e-01 6.150895e-01
1-46:1-7:5    -15.147640  1.736574e+00  2.265625e-01 6.150895e-01
3-15:6-13:3   -15.147640  1.736574e+00  2.265625e-01 6.150895e-01
3-30-3:3-3:1  -15.147640  1.736574e+00  2.265625e-01 6.150895e-01
3-h:6-19:4    -15.147640  1.736574e+00  2.265625e-01 6.150895e-01
4-34:3-16:1   -15.147640  1.736574e+00  2.265625e-01 6.150895e-01
6-1:6-25:6    -15.147640  1.736574e+00  2.265625e-01 6.150895e-01
1-18:5-12:1   -14.940121 -1.018313e+00  2.265625e-01 6.150895e-01
1-46:6-13:1   -14.940121 -1.018313e+00  2.265625e-01 6.150895e-01
2-70:7-27:6   -14.940121 -1.018313e+00  2.265625e-01 6.150895e-01
3-11:3-16:5   -14.940121 -1.018313e+00  2.265625e-01 6.150895e-01
3-13:3-3:4    -14.940121 -1.018313e+00  2.265625e-01 6.150895e-01
3-13:5-5:6    -14.940121 -1.018313e+00  2.265625e-01 6.150895e-01
3-15:3-9:3    -14.940121 -1.018313e+00  2.265625e-01 6.150895e-01
3-21:1-20:4   -14.940121 -1.018313e+00  2.265625e-01 6.150895e-01
3-30-3:1-7:4  -14.940121 -1.018313e+00  2.265625e-01 6.150895e-01
3-33:3-22:1   -14.940121 -1.018313e+00  2.265625e-01 6.150895e-01
3-43:3-3:5    -14.940121 -1.018313e+00  2.265625e-01 6.150895e-01
3-49:2-15:5   -14.940121 -1.018313e+00  2.265625e-01 6.150895e-01
3-49:3-16:3   -14.940121 -1.018313e+00  2.265625e-01 6.150895e-01
3-66:5-24:5   -14.940121 -1.018313e+00  2.265625e-01 6.150895e-01
3-72:2-8:3    -14.940121 -1.018313e+00  2.265625e-01 6.150895e-01
3-9:3-9:5     -14.940121 -1.018313e+00  2.265625e-01 6.150895e-01
3-7:6-19:6    -11.603908 -3.458880e-01  2.276262e-01 6.177445e-01
4-59:2-21:4    -9.259286 -1.524987e-01  2.281419e-01 6.189111e-01
3-64:6-6:4    -12.145139 -4.333508e-01  2.284002e-01 6.193788e-01
4-31:6-13:6   -12.484675  5.666492e-01  2.288055e-01 6.196260e-01
1-24:2-2:5    -13.241105  6.307795e-01  2.294810e-01 6.196260e-01
2-26:3-3:4    -13.241105  6.307795e-01  2.294810e-01 6.196260e-01
1-46:1-14:4   -13.194194 -6.963853e-01  2.294810e-01 6.196260e-01
3-33:2-21:6   -13.194194 -6.963853e-01  2.294810e-01 6.196260e-01
1-46:1-26:3   -13.652667 -6.743589e-01  2.295229e-01 6.196260e-01
1-69:6-25:5   -13.652667 -6.743589e-01  2.295229e-01 6.196260e-01
2-5:5-5:3     -13.652667 -6.743589e-01  2.295229e-01 6.196260e-01
3-53:2-15:6   -13.652667 -6.743589e-01  2.295229e-01 6.196260e-01
4-39:5-24:3   -13.652667 -6.743589e-01  2.295229e-01 6.196260e-01
4-61:1-7:5    -13.652667 -6.743589e-01  2.295229e-01 6.196260e-01
6-1:4-23:5    -13.652667 -6.743589e-01  2.295229e-01 6.196260e-01
3-7:5-5:6     -11.878060  3.673403e-01  2.298644e-01 6.203155e-01
1-18:7-27:4   -12.774663 -5.645954e-01  2.326932e-01 6.272448e-01
3-9:6-19:6    -12.774663 -5.645954e-01  2.326932e-01 6.272448e-01
3-30-3:2-21:4 -12.802059  6.139549e-01  2.326932e-01 6.272448e-01
1-3:3-16:6    -12.133380  4.773818e-01  2.350976e-01 6.334891e-01
6-1:2-8:5     -12.399934 -4.839769e-01  2.370471e-01 6.381361e-01
6-1:5-12:5    -12.399934 -4.839769e-01  2.370471e-01 6.381361e-01
3-21:3-10:1   -14.167961 -9.479240e-01  2.378845e-01 6.381361e-01
3-66:2-21:6   -14.167961 -9.479240e-01  2.378845e-01 6.381361e-01
2-5:1-1:3     -14.221418  9.451608e-01  2.378845e-01 6.381361e-01
3-11:1-14:6   -14.221418  9.451608e-01  2.378845e-01 6.381361e-01
3-11:2-21:6   -14.221418  9.451608e-01  2.378845e-01 6.381361e-01
3-20:3-3:4    -14.221418  9.451608e-01  2.378845e-01 6.381361e-01
3-73:2-15:4   -14.221418  9.451608e-01  2.378845e-01 6.381361e-01
4-61:5-12:3   -14.221418  9.451608e-01  2.378845e-01 6.381361e-01
4-b:3-9:6     -14.221418  9.451608e-01  2.378845e-01 6.381361e-01
7-4-1:3-16:6  -14.221418  9.451608e-01  2.378845e-01 6.381361e-01
3-23:4-17:4    -9.660911 -1.758546e-01  2.380098e-01 6.382347e-01
3-11:2-15:4   -11.302641 -3.387140e-01  2.390888e-01 6.394606e-01
1-8:4-17:4    -11.773543 -3.677625e-01  2.407931e-01 6.394606e-01
4-39:1-26:6   -11.773543 -3.677625e-01  2.407931e-01 6.394606e-01
5-a:3-3:6     -11.518946 -3.508887e-01  2.414317e-01 6.394606e-01
3-33:4-17:6   -12.710405 -5.588817e-01  2.429602e-01 6.394606e-01
3-48:2-15:5   -12.710405 -5.588817e-01  2.429602e-01 6.394606e-01
7-4-1:6-6:6   -12.710405 -5.588817e-01  2.429602e-01 6.394606e-01
3-33:3-16:6   -12.732602  5.666492e-01  2.429602e-01 6.394606e-01
3-9:3-9:6     -12.732602  5.666492e-01  2.429602e-01 6.394606e-01
4-4:6-6:6     -12.732602  5.666492e-01  2.429602e-01 6.394606e-01
3-7:3-16:5    -13.103908 -5.158130e-01  2.429850e-01 6.394606e-01
1-2:4-17:5    -13.147640  5.666492e-01  2.429850e-01 6.394606e-01
1-8:6-19:3    -13.147640  5.666492e-01  2.429850e-01 6.394606e-01
4-61:5-12:5   -12.350166 -4.822604e-01  2.450608e-01 6.394606e-01
4-59:4-23:5   -11.517376  3.532455e-01  2.458913e-01 6.394606e-01
3-66:6-19:4   -11.741105 -3.692205e-01  2.461064e-01 6.394606e-01
3-64:3-22:4   -11.256960 -2.958473e-01  2.467062e-01 6.394606e-01
5-51:2-8:4    -11.256960 -2.958473e-01  2.467062e-01 6.394606e-01
1-58:3-3:6    -13.608638  8.145767e-01  2.477886e-01 6.394606e-01
3-20:2-2:6    -13.608638  8.145767e-01  2.477886e-01 6.394606e-01
3-74:2-8:5    -13.608638  8.145767e-01  2.477886e-01 6.394606e-01
3-74:4-4:5    -13.608638  8.145767e-01  2.477886e-01 6.394606e-01
4-4:1-26:5    -13.608638  8.145767e-01  2.477886e-01 6.394606e-01
4-4:3-10:3    -13.536444 -6.557433e-01  2.477886e-01 6.394606e-01
2-5:2-2:4      -9.147875  1.472727e-01  2.478644e-01 6.394606e-01
3-48:2-2:5    -12.003912 -3.948767e-01  2.480457e-01 6.394606e-01
1-18:3-3:2    -32.940185  3.415174e+01  2.500000e-01 6.394606e-01
1-24:1-1:3    -32.940185  3.415174e+01  2.500000e-01 6.394606e-01
1-2:1-14:3    -32.940185  3.415174e+01  2.500000e-01 6.394606e-01
1-2:2-21:1    -32.940185  3.415174e+01  2.500000e-01 6.394606e-01
1-2:3-9:1     -32.940185  3.415174e+01  2.500000e-01 6.394606e-01
1-2:5-24:1    -32.940185  3.415174e+01  2.500000e-01 6.394606e-01
1-2:5-5:2     -32.940185  3.415174e+01  2.500000e-01 6.394606e-01
1-3:1-7:3     -32.940185  3.415174e+01  2.500000e-01 6.394606e-01
1-3:3-3:2     -32.940185  3.415174e+01  2.500000e-01 6.394606e-01
1-45:1-1:6    -32.940185  3.415174e+01  2.500000e-01 6.394606e-01
1-45:2-15:3   -32.940185  3.415174e+01  2.500000e-01 6.394606e-01
1-45:2-21:4   -32.940185  3.415174e+01  2.500000e-01 6.394606e-01
1-46:5-24:3   -32.940185  3.415174e+01  2.500000e-01 6.394606e-01
1-58:2-8:5    -32.940185  3.415174e+01  2.500000e-01 6.394606e-01
1-58:6-25:4   -32.940185  3.415174e+01  2.500000e-01 6.394606e-01
1-69:1-7:1    -32.940185  3.415174e+01  2.500000e-01 6.394606e-01
1-8:2-8:3     -32.940185  3.415174e+01  2.500000e-01 6.394606e-01
2-26:3-16:3   -32.940185  3.415174e+01  2.500000e-01 6.394606e-01
2-26:3-3:3    -32.940185  3.415174e+01  2.500000e-01 6.394606e-01
2-26:5-24:3   -32.940185  3.415174e+01  2.500000e-01 6.394606e-01
2-70:3-3:2    -32.940185  3.415174e+01  2.500000e-01 6.394606e-01
2-70:3-9:1    -32.940185  3.415174e+01  2.500000e-01 6.394606e-01
3-11:2-21:2   -32.940185  3.415174e+01  2.500000e-01 6.394606e-01
3-11:3-3:1    -32.940185  3.415174e+01  2.500000e-01 6.394606e-01
3-13:4-17:3   -32.940185  3.415174e+01  2.500000e-01 6.394606e-01
3-20:1-14:3   -32.940185  3.415174e+01  2.500000e-01 6.394606e-01
3-20:1-7:4    -32.940185  3.415174e+01  2.500000e-01 6.394606e-01
3-20:3-16:5   -32.940185  3.415174e+01  2.500000e-01 6.394606e-01
3-20:4-17:4   -32.940185  3.415174e+01  2.500000e-01 6.394606e-01
3-20:5-12:3   -32.940185  3.415174e+01  2.500000e-01 6.394606e-01
3-20:6-19:5   -32.940185  3.415174e+01  2.500000e-01 6.394606e-01
3-20:6-25:5   -32.940185  3.415174e+01  2.500000e-01 6.394606e-01
3-21:1-7:1    -32.940185  3.415174e+01  2.500000e-01 6.394606e-01
3-21:3-3:2    -32.940185  3.415174e+01  2.500000e-01 6.394606e-01
3-21:6-6:1    -32.940185  3.415174e+01  2.500000e-01 6.394606e-01
3-23:7-27:1   -32.940185  3.415174e+01  2.500000e-01 6.394606e-01
3-30-3:6-25:4 -32.940185  3.415174e+01  2.500000e-01 6.394606e-01
3-30:1-14:3   -32.940185  3.415174e+01  2.500000e-01 6.394606e-01
3-30:6-13:2   -32.940185  3.415174e+01  2.500000e-01 6.394606e-01
3-33:2-15:1   -32.940185  3.415174e+01  2.500000e-01 6.394606e-01
3-43:4-17:3   -32.940185  3.415174e+01  2.500000e-01 6.394606e-01
3-48:1-20:3   -32.940185  3.415174e+01  2.500000e-01 6.394606e-01
3-48:2-2:2    -32.940185  3.415174e+01  2.500000e-01 6.394606e-01
3-48:3-10:2   -32.940185  3.415174e+01  2.500000e-01 6.394606e-01
3-48:3-16:2   -32.940185  3.415174e+01  2.500000e-01 6.394606e-01
3-48:5-12:1   -32.940185  3.415174e+01  2.500000e-01 6.394606e-01
3-48:5-5:1    -32.940185  3.415174e+01  2.500000e-01 6.394606e-01
3-49:4-17:1   -32.940185  3.415174e+01  2.500000e-01 6.394606e-01
3-49:5-24:3   -32.940185  3.415174e+01  2.500000e-01 6.394606e-01
3-53:1-1:3    -32.940185  3.415174e+01  2.500000e-01 6.394606e-01
3-53:3-22:1   -32.940185  3.415174e+01  2.500000e-01 6.394606e-01
3-53:5-24:3   -32.940185  3.415174e+01  2.500000e-01 6.394606e-01
3-64:1-7:6    -32.940185  3.415174e+01  2.500000e-01 6.394606e-01
3-64:2-21:3   -32.940185  3.415174e+01  2.500000e-01 6.394606e-01
3-72:2-2:3    -32.940185  3.415174e+01  2.500000e-01 6.394606e-01
3-73:5-5:3    -32.940185  3.415174e+01  2.500000e-01 6.394606e-01
3-74:1-7:1    -32.940185  3.415174e+01  2.500000e-01 6.394606e-01
3-74:7-27:1   -32.940185  3.415174e+01  2.500000e-01 6.394606e-01
3-7:1-26:2    -32.940185  3.415174e+01  2.500000e-01 6.394606e-01
3-9:3-16:1    -32.940185  3.415174e+01  2.500000e-01 6.394606e-01
3-9:6-6:2     -32.940185  3.415174e+01  2.500000e-01 6.394606e-01
3-h:1-7:4     -32.940185  3.415174e+01  2.500000e-01 6.394606e-01
3-h:4-4:6     -32.940185  3.415174e+01  2.500000e-01 6.394606e-01
3-h:7-27:4    -32.940185  3.415174e+01  2.500000e-01 6.394606e-01
4-30-2:5-24:2 -32.940185  3.415174e+01  2.500000e-01 6.394606e-01
4-30-4:2-15:1 -32.940185  3.415174e+01  2.500000e-01 6.394606e-01
4-30-4:5-24:2 -32.940185  3.415174e+01  2.500000e-01 6.394606e-01
4-30-4:5-5:3  -32.940185  3.415174e+01  2.500000e-01 6.394606e-01
4-30-4:6-19:1 -32.940185  3.415174e+01  2.500000e-01 6.394606e-01
4-30-4:6-25:5 -32.940185  3.415174e+01  2.500000e-01 6.394606e-01
4-31:3-10:2   -32.940185  3.415174e+01  2.500000e-01 6.394606e-01
4-31:3-3:2    -32.940185  3.415174e+01  2.500000e-01 6.394606e-01
4-31:4-17:2   -32.940185  3.415174e+01  2.500000e-01 6.394606e-01
4-31:7-27:5   -32.940185  3.415174e+01  2.500000e-01 6.394606e-01
4-34:3-22:2   -32.940185  3.415174e+01  2.500000e-01 6.394606e-01
4-34:4-4:3    -32.940185  3.415174e+01  2.500000e-01 6.394606e-01
4-34:5-12:2   -32.940185  3.415174e+01  2.500000e-01 6.394606e-01
4-39:1-7:3    -32.940185  3.415174e+01  2.500000e-01 6.394606e-01
4-39:4-17:2   -32.940185  3.415174e+01  2.500000e-01 6.394606e-01
4-39:4-4:1    -32.940185  3.415174e+01  2.500000e-01 6.394606e-01
4-4:3-10:2    -32.940185  3.415174e+01  2.500000e-01 6.394606e-01
4-4:6-19:2    -32.940185  3.415174e+01  2.500000e-01 6.394606e-01
4-4:7-27:3    -32.940185  3.415174e+01  2.500000e-01 6.394606e-01
4-61:1-20:1   -32.940185  3.415174e+01  2.500000e-01 6.394606e-01
4-61:3-16:2   -32.940185  3.415174e+01  2.500000e-01 6.394606e-01
4-61:3-9:2    -32.940185  3.415174e+01  2.500000e-01 6.394606e-01
4-61:4-4:3    -32.940185  3.415174e+01  2.500000e-01 6.394606e-01
4-b:1-14:5    -32.940185  3.415174e+01  2.500000e-01 6.394606e-01
4-b:1-1:1     -32.940185  3.415174e+01  2.500000e-01 6.394606e-01
4-b:2-15:1    -32.940185  3.415174e+01  2.500000e-01 6.394606e-01
4-b:2-21:2    -32.940185  3.415174e+01  2.500000e-01 6.394606e-01
4-b:4-17:3    -32.940185  3.415174e+01  2.500000e-01 6.394606e-01
4-b:5-24:2    -32.940185  3.415174e+01  2.500000e-01 6.394606e-01
4-b:5-5:3     -32.940185  3.415174e+01  2.500000e-01 6.394606e-01
5-51:3-16:1   -32.940185  3.415174e+01  2.500000e-01 6.394606e-01
5-51:3-9:2    -32.940185  3.415174e+01  2.500000e-01 6.394606e-01
5-51:4-4:1    -32.940185  3.415174e+01  2.500000e-01 6.394606e-01
5-51:6-6:2    -32.940185  3.415174e+01  2.500000e-01 6.394606e-01
5-a:2-21:2    -32.940185  3.415174e+01  2.500000e-01 6.394606e-01
5-a:6-13:1    -32.940185  3.415174e+01  2.500000e-01 6.394606e-01
5-a:6-6:3     -32.940185  3.415174e+01  2.500000e-01 6.394606e-01
6-1:1-26:2    -32.940185  3.415174e+01  2.500000e-01 6.394606e-01
7-4-1:1-1:1   -32.940185  3.415174e+01  2.500000e-01 6.394606e-01
7-4-1:4-17:3  -32.940185  3.415174e+01  2.500000e-01 6.394606e-01
3-21:3-3:4    -10.293960 -2.218467e-01  2.501018e-01 6.394941e-01
1-18:4-23:6   -11.464965 -3.539164e-01  2.502820e-01 6.397279e-01
3-74:4-17:4   -11.234189 -2.979990e-01  2.504399e-01 6.399045e-01
3-9:3-16:4    -11.747549  3.618294e-01  2.513221e-01 6.412725e-01
3-11:5-12:4   -11.709381 -3.706151e-01  2.513221e-01 6.412725e-01
1-3:2-2:5     -11.015028 -2.976957e-01  2.513311e-01 6.412725e-01
2-70:2-2:6    -11.038863  2.883480e-01  2.513311e-01 6.412725e-01
1-46:3-22:3   -12.647640 -4.333508e-01  2.528697e-01 6.445138e-01
3-23:5-24:5   -12.647640 -4.333508e-01  2.528697e-01 6.445138e-01
3-74:2-15:5   -12.647640 -4.333508e-01  2.528697e-01 6.445138e-01
2-5:3-10:1    -11.965937 -3.958761e-01  2.543047e-01 6.479420e-01
1-8:5-12:6    -13.060454  5.100656e-01  2.558751e-01 6.512527e-01
6-1:2-8:4     -13.060454  5.100656e-01  2.558751e-01 6.512527e-01
3-30-3:5-24:4 -13.023676 -5.113534e-01  2.558751e-01 6.512527e-01
4-34:5-5:6    -11.434507  3.103094e-01  2.588620e-01 6.583900e-01
3-23:3-10:3   -11.413837 -3.055953e-01  2.588620e-01 6.583900e-01
4-31:3-22:4   -10.082497 -1.999873e-01  2.595181e-01 6.598258e-01
3-30:2-2:5    -11.967399  3.810935e-01  2.604255e-01 6.618996e-01
3-33:2-2:4    -10.958914 -2.656234e-01  2.607321e-01 6.624451e-01
1-3:3-3:5     -11.682271  3.274615e-01  2.614694e-01 6.638505e-01
3-9:3-10:6    -11.682271  3.274615e-01  2.614694e-01 6.638505e-01
3-53:2-21:4   -12.603908  4.841870e-01  2.624375e-01 6.656051e-01
4-34:2-21:3   -12.603908  4.841870e-01  2.624375e-01 6.656051e-01
4-61:3-22:6   -12.603908  4.841870e-01  2.624375e-01 6.656051e-01
1-58:2-8:4    -14.002886 -8.927825e-01  2.631760e-01 6.658380e-01
3-21:1-14:6   -14.002886 -8.927825e-01  2.631760e-01 6.658380e-01
3-30-3:2-2:5  -14.002886 -8.927825e-01  2.631760e-01 6.658380e-01
3-30:5-24:3   -14.002886 -8.927825e-01  2.631760e-01 6.658380e-01
3-53:1-1:6    -14.002886 -8.927825e-01  2.631760e-01 6.658380e-01
3-15:7-27:4   -14.036444  7.890416e-01  2.631760e-01 6.658380e-01
3-21:1-7:3    -14.036444  7.890416e-01  2.631760e-01 6.658380e-01
1-3:3-10:3    -13.486676  7.186522e-01  2.649309e-01 6.678555e-01
1-46:2-2:3    -13.486676  7.186522e-01  2.649309e-01 6.678555e-01
2-5:2-15:3    -13.486676  7.186522e-01  2.649309e-01 6.678555e-01
3-23:2-8:3    -13.486676  7.186522e-01  2.649309e-01 6.678555e-01
3-30-3:4-17:4 -13.486676  7.186522e-01  2.649309e-01 6.678555e-01
3-30-3:5-12:4 -13.486676  7.186522e-01  2.649309e-01 6.678555e-01
4-61:1-14:4   -13.486676  7.186522e-01  2.649309e-01 6.678555e-01
5-a:2-15:5    -13.486676  7.186522e-01  2.649309e-01 6.678555e-01
3-43:2-8:4    -13.428937 -6.398017e-01  2.649309e-01 6.678555e-01
3-49:2-8:4    -13.428937 -6.398017e-01  2.649309e-01 6.678555e-01
1-2:6-6:4     -10.741284  2.497920e-01  2.661420e-01 6.678555e-01
3-9:2-2:4     -11.618193 -3.744572e-01  2.664056e-01 6.678555e-01
1-2:5-24:4    -10.922034 -2.698521e-01  2.668253e-01 6.678555e-01
2-26:2-8:4    -14.667961 -9.187777e-01  2.668457e-01 6.678555e-01
3-11:4-23:6   -14.667961 -9.187777e-01  2.668457e-01 6.678555e-01
3-11:6-13:1   -14.667961 -9.187777e-01  2.668457e-01 6.678555e-01
3-23:7-27:6   -14.667961 -9.187777e-01  2.668457e-01 6.678555e-01
3-30:4-4:3    -14.667961 -9.187777e-01  2.668457e-01 6.678555e-01
3-33:5-12:5   -14.667961 -9.187777e-01  2.668457e-01 6.678555e-01
3-53:2-2:5    -14.667961 -9.187777e-01  2.668457e-01 6.678555e-01
3-53:5-12:5   -14.667961 -9.187777e-01  2.668457e-01 6.678555e-01
4-31:2-8:5    -14.667961 -9.187777e-01  2.668457e-01 6.678555e-01
4-b:4-4:6     -14.667961 -9.187777e-01  2.668457e-01 6.678555e-01
1-24:6-19:3   -14.779157  1.303615e+00  2.668457e-01 6.678555e-01
3-11:4-23:5   -14.779157  1.303615e+00  2.668457e-01 6.678555e-01
3-30:6-25:5   -14.779157  1.303615e+00  2.668457e-01 6.678555e-01
3-73:3-22:6   -14.779157  1.303615e+00  2.668457e-01 6.678555e-01
3-7:6-25:6    -14.779157  1.303615e+00  2.668457e-01 6.678555e-01
4-31:4-23:3   -14.779157  1.303615e+00  2.668457e-01 6.678555e-01
4-34:4-17:3   -14.779157  1.303615e+00  2.668457e-01 6.678555e-01
7-4-1:3-3:1   -14.779157  1.303615e+00  2.668457e-01 6.678555e-01
3-64:4-23:4   -12.947674 -5.073514e-01  2.681873e-01 6.709801e-01
3-21:3-9:4    -10.182271 -1.941632e-01  2.688100e-01 6.723049e-01
3-9:3-3:4     -11.589901 -3.178736e-01  2.712530e-01 6.781796e-01
3-48:3-9:5    -12.543997  4.480047e-01  2.716792e-01 6.787742e-01
4-31:3-22:6   -12.543997  4.480047e-01  2.716792e-01 6.787742e-01
1-2:4-17:4    -11.105678 -2.682916e-01  2.718420e-01 6.789457e-01
4-4:3-22:4    -10.163306  1.954659e-01  2.741803e-01 6.845485e-01
2-5:4-17:4     -9.829907  1.759762e-01  2.787616e-01 6.957456e-01
3-7:3-16:4    -10.664748  2.447211e-01  2.789818e-01 6.960542e-01
4-4:3-22:6    -12.899934  6.172752e-01  2.799562e-01 6.980023e-01
3-23:3-9:1    -12.875479 -5.037402e-01  2.799562e-01 6.980023e-01
1-46:3-22:1   -13.375479  6.370385e-01  2.810415e-01 6.997400e-01
3-48:3-16:5   -13.375479  6.370385e-01  2.810415e-01 6.997400e-01
4-39:3-16:3   -13.375479  6.370385e-01  2.810415e-01 6.997400e-01
5-a:6-19:5    -13.375479  6.370385e-01  2.810415e-01 6.997400e-01
4-34:2-21:4   -11.067144  2.828562e-01  2.819365e-01 7.017260e-01
3-23:4-17:5   -11.828925  3.740041e-01  2.836071e-01 7.056403e-01
3-23:3-3:4     -8.811789  1.189584e-01  2.860926e-01 7.086947e-01
4-61:7-27:4   -13.875479  6.661848e-01  2.862787e-01 7.086947e-01
1-8:4-17:6    -13.841922 -5.708544e-01  2.862787e-01 7.086947e-01
3-49:4-17:4   -13.841922 -5.708544e-01  2.862787e-01 7.086947e-01
3-49:5-12:6   -13.841922 -5.708544e-01  2.862787e-01 7.086947e-01
3-7:6-19:1    -13.841922 -5.708544e-01  2.862787e-01 7.086947e-01
4-30-4:5-5:6  -13.855158 -8.483883e-01  2.862787e-01 7.086947e-01
4-34:1-26:3   -13.855158 -8.483883e-01  2.862787e-01 7.086947e-01
7-4-1:6-19:6  -13.841922 -5.708544e-01  2.862787e-01 7.086947e-01
1-8:2-15:1    -15.571638 -1.755279e+00  2.890625e-01 7.086947e-01
2-26:2-21:5   -15.571638 -1.755279e+00  2.890625e-01 7.086947e-01
2-5:4-23:3    -15.571638 -1.755279e+00  2.890625e-01 7.086947e-01
3-11:2-8:3    -15.571638 -1.755279e+00  2.890625e-01 7.086947e-01
3-15:6-25:5   -15.571638 -1.755279e+00  2.890625e-01 7.086947e-01
3-53:7-27:4   -15.571638 -1.755279e+00  2.890625e-01 7.086947e-01
3-72:1-14:6   -15.571638 -1.755279e+00  2.890625e-01 7.086947e-01
3-72:1-26:5   -15.571638 -1.755279e+00  2.890625e-01 7.086947e-01
3-73:1-14:4   -15.571638 -1.755279e+00  2.890625e-01 7.086947e-01
3-73:6-13:6   -15.571638 -1.755279e+00  2.890625e-01 7.086947e-01
4-30-4:4-23:6 -15.571638 -1.755279e+00  2.890625e-01 7.086947e-01
5-51:5-12:2   -15.571638 -1.755279e+00  2.890625e-01 7.086947e-01
5-a:1-1:5     -15.571638 -1.755279e+00  2.890625e-01 7.086947e-01
7-4-1:2-8:3   -15.571638 -1.755279e+00  2.890625e-01 7.086947e-01
7-4-1:4-23:3  -15.571638 -1.755279e+00  2.890625e-01 7.086947e-01
1-58:1-1:6    -15.440121  1.151612e+00  2.890625e-01 7.086947e-01
1-58:6-13:5   -15.440121  1.151612e+00  2.890625e-01 7.086947e-01
1-69:1-20:6   -15.440121  1.151612e+00  2.890625e-01 7.086947e-01
1-8:6-6:3     -15.440121  1.151612e+00  2.890625e-01 7.086947e-01
2-70:2-2:3    -15.440121  1.151612e+00  2.890625e-01 7.086947e-01
3-11:1-7:3    -15.440121  1.151612e+00  2.890625e-01 7.086947e-01
3-21:4-17:1   -15.440121  1.151612e+00  2.890625e-01 7.086947e-01
3-23:6-19:2   -15.440121  1.151612e+00  2.890625e-01 7.086947e-01
3-30-3:4-4:6  -15.440121  1.151612e+00  2.890625e-01 7.086947e-01
3-64:3-16:5   -15.440121  1.151612e+00  2.890625e-01 7.086947e-01
3-66:1-7:6    -15.440121  1.151612e+00  2.890625e-01 7.086947e-01
3-74:3-16:1   -15.440121  1.151612e+00  2.890625e-01 7.086947e-01
3-7:5-12:1    -15.440121  1.151612e+00  2.890625e-01 7.086947e-01
3-7:5-5:1     -15.440121  1.151612e+00  2.890625e-01 7.086947e-01
3-h:2-15:4    -15.440121  1.151612e+00  2.890625e-01 7.086947e-01
4-31:7-27:4   -15.440121  1.151612e+00  2.890625e-01 7.086947e-01
4-39:4-17:1   -15.440121  1.151612e+00  2.890625e-01 7.086947e-01
4-61:4-23:3   -15.440121  1.151612e+00  2.890625e-01 7.086947e-01
5-a:1-26:5    -15.440121  1.151612e+00  2.890625e-01 7.086947e-01
2-5:2-8:6     -12.447674  4.926486e-01  2.892437e-01 7.088980e-01
3-64:3-3:4    -11.759880  3.371673e-01  2.944698e-01 7.214610e-01
1-46:3-22:5   -10.752601 -2.234278e-01  2.953524e-01 7.232809e-01
3-48:1-7:4    -12.062677  3.967241e-01  2.954133e-01 7.232809e-01
2-5:5-12:6    -12.393742  4.597339e-01  2.975952e-01 7.283756e-01
1-46:3-10:5   -11.694194 -3.402414e-01  2.997317e-01 7.333558e-01
1-46:2-21:4   -11.177687  2.756004e-01  3.016825e-01 7.354001e-01
1-2:7-27:3    -14.502886  1.026081e+00  3.017578e-01 7.354001e-01
1-8:4-4:5     -14.502886  1.026081e+00  3.017578e-01 7.354001e-01
3-13:5-12:6   -14.502886  1.026081e+00  3.017578e-01 7.354001e-01
3-64:1-26:5   -14.502886  1.026081e+00  3.017578e-01 7.354001e-01
3-66:1-26:6   -14.502886  1.026081e+00  3.017578e-01 7.354001e-01
5-a:4-17:4    -14.502886  1.026081e+00  3.017578e-01 7.354001e-01
2-70:1-14:4   -14.440121 -8.483883e-01  3.017578e-01 7.354001e-01
3-15:3-9:1    -14.440121 -8.483883e-01  3.017578e-01 7.354001e-01
3-33:6-13:1   -14.440121 -8.483883e-01  3.017578e-01 7.354001e-01
3-53:3-3:5    -14.440121 -8.483883e-01  3.017578e-01 7.354001e-01
3-7:1-26:6    -11.985174 -3.574020e-01  3.018725e-01 7.354001e-01
3-21:2-21:5   -12.741105 -4.974812e-01  3.019956e-01 7.354001e-01
2-5:4-23:5    -12.755504  5.208455e-01  3.019956e-01 7.354001e-01
3-21:2-15:4   -10.335394  1.911400e-01  3.026952e-01 7.368547e-01
4-59:7-27:4   -12.302059 -3.860451e-01  3.056774e-01 7.436122e-01
5-51:4-4:4    -12.341922  4.291456e-01  3.056774e-01 7.436122e-01
3-48:2-8:4    -11.398160  3.166709e-01  3.070897e-01 7.459255e-01
3-13:2-2:6    -13.732602  5.666492e-01  3.074563e-01 7.459255e-01
3-15:3-3:3    -13.732602  5.666492e-01  3.074563e-01 7.459255e-01
3-72:2-15:4   -13.732602  5.666492e-01  3.074563e-01 7.459255e-01
3-43:6-19:6   -13.710405 -5.588817e-01  3.074563e-01 7.459255e-01
3-48:5-5:3    -13.710405 -5.588817e-01  3.074563e-01 7.459255e-01
3-48:6-6:5    -13.710405 -5.588817e-01  3.074563e-01 7.459255e-01
3-49:6-6:4    -13.710405 -5.588817e-01  3.074563e-01 7.459255e-01
2-5:2-15:5    -11.116692 -2.462653e-01  3.087526e-01 7.488185e-01
1-24:3-10:5   -13.147640 -6.032759e-01  3.105047e-01 7.510462e-01
3-15:4-4:4    -13.145139 -4.333508e-01  3.105047e-01 7.510462e-01
3-72:2-2:4    -13.147640 -6.032759e-01  3.105047e-01 7.510462e-01
3-74:2-8:6    -13.145139 -4.333508e-01  3.105047e-01 7.510462e-01
4-30-2:2-15:5 -13.145139 -4.333508e-01  3.105047e-01 7.510462e-01
4-30-4:6-13:6 -13.147640 -6.032759e-01  3.105047e-01 7.510462e-01
4-39:6-13:1   -13.147640 -6.032759e-01  3.105047e-01 7.510462e-01
4-59:6-25:5   -13.145139 -4.333508e-01  3.105047e-01 7.510462e-01
3-9:2-15:4    -12.688871  4.791863e-01  3.123268e-01 7.549469e-01
3-49:5-5:4    -12.678340 -4.947514e-01  3.123268e-01 7.549469e-01
4-4:6-13:6    -12.292045  4.006392e-01  3.135031e-01 7.569522e-01
3-49:6-19:4   -12.255504 -3.875472e-01  3.135031e-01 7.569522e-01
5-a:3-9:6     -12.255504 -3.875472e-01  3.135031e-01 7.569522e-01
3-7:3-10:6    -10.636456 -2.247642e-01  3.135765e-01 7.569522e-01
4-39:1-1:5    -11.942944  3.321839e-01  3.143066e-01 7.584606e-01
3-23:3-22:6   -10.065745  1.844016e-01  3.181474e-01 7.674721e-01
1-69:3-22:4    -8.935163 -1.175750e-01  3.184696e-01 7.679923e-01
1-18:3-16:3   -12.243962  3.740041e-01  3.210841e-01 7.740383e-01
1-3:4-17:6    -12.625443  4.411183e-01  3.222363e-01 7.762966e-01
3-30-3:2-2:6  -12.625443  4.411183e-01  3.222363e-01 7.762966e-01
1-3:2-15:4    -10.205554  1.922536e-01  3.238425e-01 7.792639e-01
4-30-4:3-3:6  -13.089901  4.511719e-01  3.240086e-01 7.792639e-01
4-59:6-25:6   -13.089901  4.511719e-01  3.240086e-01 7.792639e-01
6-1:2-8:3     -13.089901  4.511719e-01  3.240086e-01 7.792639e-01
4-30-2:3-3:4  -13.062677 -4.333508e-01  3.240086e-01 7.792639e-01
3-21:4-4:5    -13.589901 -5.488281e-01  3.269396e-01 7.847421e-01
3-53:6-19:6   -13.589901 -5.488281e-01  3.269396e-01 7.847421e-01
3-73:3-10:6   -13.589901 -5.488281e-01  3.269396e-01 7.847421e-01
3-h:5-12:4    -13.589901 -5.488281e-01  3.269396e-01 7.847421e-01
7-4-1:2-21:6  -13.589901 -5.488281e-01  3.269396e-01 7.847421e-01
2-26:3-9:6    -13.647640  7.365742e-01  3.269396e-01 7.847421e-01
3-9:6-13:4    -11.273357  2.557201e-01  3.271230e-01 7.849209e-01
4-4:2-21:6    -12.166674 -3.902821e-01  3.284321e-01 7.877998e-01
3-15:3-10:4   -10.365353  1.919694e-01  3.288669e-01 7.885803e-01
4-39:5-5:6    -11.519994 -2.958473e-01  3.291371e-01 7.887036e-01
2-70:3-22:6   -11.538594  3.108102e-01  3.291371e-01 7.887036e-01
3-74:2-21:6   -12.564907  4.061845e-01  3.317498e-01 7.926079e-01
4-61:3-16:4   -10.994229  2.296142e-01  3.319933e-01 7.926079e-01
3-43:7-27:4   -14.243962 -7.959209e-01  3.323059e-01 7.926079e-01
3-48:2-2:1    -14.243962 -7.959209e-01  3.323059e-01 7.926079e-01
3-72:6-13:6   -14.243962 -7.959209e-01  3.323059e-01 7.926079e-01
4-30-4:2-8:6  -14.243962 -7.959209e-01  3.323059e-01 7.926079e-01
1-3:6-13:3    -14.279157  8.296836e-01  3.323059e-01 7.926079e-01
3-11:3-3:3    -14.279157  8.296836e-01  3.323059e-01 7.926079e-01
3-21:4-17:3   -14.279157  8.296836e-01  3.323059e-01 7.926079e-01
3-30:2-8:3    -14.279157  8.296836e-01  3.323059e-01 7.926079e-01
3-48:3-16:3   -14.279157  8.296836e-01  3.323059e-01 7.926079e-01
3-9:3-16:3    -14.279157  8.296836e-01  3.323059e-01 7.926079e-01
4-61:2-15:1   -14.279157  8.296836e-01  3.323059e-01 7.926079e-01
5-a:2-2:3     -14.279157  8.296836e-01  3.323059e-01 7.926079e-01
5-51:2-8:5    -13.006997  4.031504e-01  3.367836e-01 8.027568e-01
2-70:1-26:5   -12.984675 -4.333508e-01  3.367836e-01 8.027568e-01
4-34:4-17:4   -10.301284 -1.854233e-01  3.369298e-01 8.028396e-01
3-11:6-13:4   -11.190863 -2.582641e-01  3.383802e-01 8.060293e-01
1-3:4-4:4     -12.120601  3.897714e-01  3.424710e-01 8.123770e-01
5-a:6-19:4    -12.120601  3.897714e-01  3.424710e-01 8.123770e-01
2-5:7-27:5    -15.232602  1.566649e+00  3.437500e-01 8.123770e-01
3-64:1-14:4   -15.232602  1.566649e+00  3.437500e-01 8.123770e-01
3-64:2-8:3    -15.232602  1.566649e+00  3.437500e-01 8.123770e-01
3-64:6-6:5    -15.232602  1.566649e+00  3.437500e-01 8.123770e-01
3-73:5-12:6   -15.232602  1.566649e+00  3.437500e-01 8.123770e-01
4-30-2:3-9:6  -15.232602  1.566649e+00  3.437500e-01 8.123770e-01
4-30-4:3-3:1  -15.232602  1.566649e+00  3.437500e-01 8.123770e-01
4-31:3-22:1   -15.232602  1.566649e+00  3.437500e-01 8.123770e-01
4-34:2-8:2    -15.232602  1.566649e+00  3.437500e-01 8.123770e-01
4-4:1-7:3     -15.232602  1.566649e+00  3.437500e-01 8.123770e-01
4-b:3-10:1    -15.232602  1.566649e+00  3.437500e-01 8.123770e-01
7-4-1:4-4:6   -15.232602  1.566649e+00  3.437500e-01 8.123770e-01
1-69:3-16:1   -15.071638 -7.552789e-01  3.437500e-01 8.123770e-01
2-5:1-20:5    -15.071638 -7.552789e-01  3.437500e-01 8.123770e-01
3-13:5-12:4   -15.071638 -7.552789e-01  3.437500e-01 8.123770e-01
3-15:4-17:3   -15.071638 -7.552789e-01  3.437500e-01 8.123770e-01
3-20:2-21:4   -15.071638 -7.552789e-01  3.437500e-01 8.123770e-01
3-33:3-9:1    -15.071638 -7.552789e-01  3.437500e-01 8.123770e-01
3-66:2-2:5    -15.071638 -7.552789e-01  3.437500e-01 8.123770e-01
3-72:3-9:6    -15.071638 -7.552789e-01  3.437500e-01 8.123770e-01
3-72:5-5:5    -15.071638 -7.552789e-01  3.437500e-01 8.123770e-01
4-4:1-26:1    -15.071638 -7.552789e-01  3.437500e-01 8.123770e-01
1-24:5-12:6   -13.523676  6.446517e-01  3.449285e-01 8.138279e-01
3-30:5-24:5   -13.523676  6.446517e-01  3.449285e-01 8.138279e-01
3-64:6-19:5   -13.523676  6.446517e-01  3.449285e-01 8.138279e-01
4-30-2:2-21:4 -13.523676  6.446517e-01  3.449285e-01 8.138279e-01
1-69:5-24:5   -13.478705 -5.402661e-01  3.449285e-01 8.138279e-01
4-34:2-15:6   -11.147640 -2.634258e-01  3.455926e-01 8.148614e-01
3-30-3:3-22:4 -11.163947  2.481196e-01  3.455926e-01 8.148614e-01
3-23:4-4:5    -12.951481  5.141817e-01  3.488889e-01 8.210222e-01
3-49:3-22:6   -12.951481  5.141817e-01  3.488889e-01 8.210222e-01
3-64:1-1:4    -12.951481  5.141817e-01  3.488889e-01 8.210222e-01
4-31:4-4:4    -12.951481  5.141817e-01  3.488889e-01 8.210222e-01
3-9:3-10:3    -12.925247  5.666492e-01  3.488889e-01 8.210222e-01
4-39:1-26:3   -12.925247  5.666492e-01  3.488889e-01 8.210222e-01
1-24:2-2:6    -12.077864  3.663505e-01  3.491818e-01 8.211754e-01
1-46:6-19:6   -12.043997 -3.147064e-01  3.491818e-01 8.211754e-01
3-23:4-4:4    -10.853282 -2.082843e-01  3.531378e-01 8.302077e-01
3-30:1-1:4    -11.679321 -3.104941e-01  3.533280e-01 8.303842e-01
4-4:6-19:4    -10.019273  1.555806e-01  3.548278e-01 8.336370e-01
5-51:6-19:4    -9.228257  1.194995e-01  3.552514e-01 8.343603e-01
2-5:3-22:5    -10.600088 -2.154458e-01  3.555852e-01 8.348723e-01
3-49:5-12:4   -12.412480  4.222592e-01  3.581433e-01 8.406047e-01
3-64:3-16:4   -11.674430  2.640864e-01  3.583976e-01 8.409278e-01
3-30-3:3-3:5  -14.089901  6.821264e-01  3.592834e-01 8.410060e-01
4-30-2:2-8:4  -14.089901  6.821264e-01  3.592834e-01 8.410060e-01
4-30-4:4-17:3 -14.089901  6.821264e-01  3.592834e-01 8.410060e-01
4-31:3-22:3   -14.089901  6.821264e-01  3.592834e-01 8.410060e-01
4-59:3-10:2   -14.089901  6.821264e-01  3.592834e-01 8.410060e-01
7-4-1:3-22:3  -14.071638 -7.552789e-01  3.592834e-01 8.410060e-01
7-4-1:4-23:4  -14.071638 -7.552789e-01  3.592834e-01 8.410060e-01
3-23:3-16:6   -11.066164 -2.326535e-01  3.593644e-01 8.410060e-01
4-34:2-2:4     -9.976973 -1.599745e-01  3.596061e-01 8.412984e-01
3-21:1-1:6    -12.875479  4.671135e-01  3.603777e-01 8.417376e-01
4-30-2:3-16:4 -12.875479  4.671135e-01  3.603777e-01 8.417376e-01
4-39:6-25:5   -12.875479  4.671135e-01  3.603777e-01 8.417376e-01
5-a:5-5:4     -12.875479  4.671135e-01  3.603777e-01 8.417376e-01
3-53:5-12:4   -12.840285 -4.333508e-01  3.603777e-01 8.417376e-01
1-46:4-23:5   -13.375479 -5.328865e-01  3.615946e-01 8.429411e-01
3-43:1-26:6   -13.375479 -5.328865e-01  3.615946e-01 8.429411e-01
3-48:3-9:3    -13.375479 -5.328865e-01  3.615946e-01 8.429411e-01
4-30-2:3-9:4  -13.375479 -5.328865e-01  3.615946e-01 8.429411e-01
7-4-1:4-17:4  -13.375479 -5.328865e-01  3.615946e-01 8.429411e-01
4-4:1-7:5     -13.410674  5.666492e-01  3.615946e-01 8.429411e-01
1-3:4-23:4    -11.996257  3.233780e-01  3.620318e-01 8.434147e-01
3-33:2-21:4   -11.996257  3.233780e-01  3.620318e-01 8.434147e-01
4-61:6-19:5   -11.619095 -3.155144e-01  3.633542e-01 8.462220e-01
3-33:3-22:6   -12.326514 -3.371355e-01  3.662940e-01 8.527930e-01
3-48:3-16:6   -11.293960 -2.218467e-01  3.672967e-01 8.548514e-01
3-21:1-7:4    -11.957229  3.036147e-01  3.681876e-01 8.566483e-01
4-39:2-15:5   -10.516201 -2.003737e-01  3.697118e-01 8.585775e-01
3-15:1-1:4    -11.270567 -2.252427e-01  3.711607e-01 8.585775e-01
3-7:2-21:5    -12.803612  4.246301e-01  3.712980e-01 8.585775e-01
1-3:3-10:6    -10.750432  1.911400e-01  3.724648e-01 8.585775e-01
1-46:2-8:4    -12.279157 -3.402414e-01  3.741517e-01 8.585775e-01
5-51:3-9:5    -11.893742 -3.264356e-01  3.741744e-01 8.585775e-01
3-23:5-5:6    -11.247549 -2.285311e-01  3.749571e-01 8.585775e-01
1-24:2-21:3   -16.232602  1.566649e+00  3.750000e-01 8.585775e-01
1-24:3-9:3    -16.232602  1.566649e+00  3.750000e-01 8.585775e-01
1-69:7-27:3   -16.232602  1.566649e+00  3.750000e-01 8.585775e-01
1-8:6-25:6    -16.232602  1.566649e+00  3.750000e-01 8.585775e-01
2-26:4-4:4    -16.232602  1.566649e+00  3.750000e-01 8.585775e-01
2-5:1-20:6    -16.232602  1.566649e+00  3.750000e-01 8.585775e-01
2-5:6-25:1    -16.232602  1.566649e+00  3.750000e-01 8.585775e-01
2-70:3-10:1   -16.232602  1.566649e+00  3.750000e-01 8.585775e-01
2-70:4-4:5    -16.232602  1.566649e+00  3.750000e-01 8.585775e-01
3-11:5-24:3   -16.232602  1.566649e+00  3.750000e-01 8.585775e-01
3-13:4-23:4   -16.232602  1.566649e+00  3.750000e-01 8.585775e-01
3-15:2-8:3    -16.232602  1.566649e+00  3.750000e-01 8.585775e-01
3-20:1-26:5   -16.232602  1.566649e+00  3.750000e-01 8.585775e-01
3-20:4-4:6    -16.232602  1.566649e+00  3.750000e-01 8.585775e-01
3-21:3-22:2   -16.232602  1.566649e+00  3.750000e-01 8.585775e-01
3-30-3:2-8:3  -16.232602  1.566649e+00  3.750000e-01 8.585775e-01
3-30-3:6-6:5  -16.232602  1.566649e+00  3.750000e-01 8.585775e-01
3-48:6-19:2   -16.232602  1.566649e+00  3.750000e-01 8.585775e-01
3-49:6-25:6   -16.232602  1.566649e+00  3.750000e-01 8.585775e-01
3-53:1-26:1   -16.232602  1.566649e+00  3.750000e-01 8.585775e-01
3-53:1-26:3   -16.232602  1.566649e+00  3.750000e-01 8.585775e-01
3-64:1-14:6   -16.232602  1.566649e+00  3.750000e-01 8.585775e-01
3-64:4-17:6   -16.232602  1.566649e+00  3.750000e-01 8.585775e-01
3-66:1-26:5   -16.232602  1.566649e+00  3.750000e-01 8.585775e-01
3-66:3-9:3    -16.232602  1.566649e+00  3.750000e-01 8.585775e-01
3-66:6-25:6   -16.232602  1.566649e+00  3.750000e-01 8.585775e-01
3-72:3-3:5    -16.232602  1.566649e+00  3.750000e-01 8.585775e-01
3-72:6-19:5   -16.232602  1.566649e+00  3.750000e-01 8.585775e-01
3-73:5-5:6    -16.232602  1.566649e+00  3.750000e-01 8.585775e-01
3-74:4-23:3   -16.232602  1.566649e+00  3.750000e-01 8.585775e-01
3-9:4-4:3     -16.232602  1.566649e+00  3.750000e-01 8.585775e-01
4-28:6-19:4   -16.232602  1.566649e+00  3.750000e-01 8.585775e-01
4-30-2:1-7:6  -16.232602  1.566649e+00  3.750000e-01 8.585775e-01
4-30-2:4-17:1 -16.232602  1.566649e+00  3.750000e-01 8.585775e-01
4-30-4:1-14:5 -16.232602  1.566649e+00  3.750000e-01 8.585775e-01
4-30-4:5-12:3 -16.232602  1.566649e+00  3.750000e-01 8.585775e-01
4-30-4:6-25:6 -16.232602  1.566649e+00  3.750000e-01 8.585775e-01
4-34:6-13:2   -16.232602  1.566649e+00  3.750000e-01 8.585775e-01
4-39:3-22:2   -16.232602  1.566649e+00  3.750000e-01 8.585775e-01
4-39:6-6:1    -16.232602  1.566649e+00  3.750000e-01 8.585775e-01
4-4:6-6:1     -16.232602  1.566649e+00  3.750000e-01 8.585775e-01
4-b:2-2:1     -16.232602  1.566649e+00  3.750000e-01 8.585775e-01
5-51:5-12:1   -16.232602  1.566649e+00  3.750000e-01 8.585775e-01
1-18:3-22:3   -10.727600  1.970036e-01  3.750916e-01 8.585775e-01
3-73:6-13:4   -13.279157 -5.264603e-01  3.770856e-01 8.628676e-01
2-5:6-13:6    -10.951481 -2.109584e-01  3.785370e-01 8.659139e-01
3-48:6-13:5   -11.240749  2.626430e-01  3.786877e-01 8.659837e-01
3-21:1-14:4   -11.858506 -3.290142e-01  3.799994e-01 8.686153e-01
1-18:3-22:6   -10.053414  1.597395e-01  3.800794e-01 8.686153e-01
4-39:2-21:4   -10.238970 -1.620488e-01  3.806789e-01 8.697094e-01
5-a:3-16:6    -12.735425  3.860769e-01  3.816934e-01 8.707535e-01
3-21:2-8:5    -12.709040 -4.333508e-01  3.816934e-01 8.707535e-01
3-48:1-26:5   -12.711773  4.333826e-01  3.816934e-01 8.707535e-01
4-59:1-26:3   -12.711773  4.333826e-01  3.816934e-01 8.707535e-01
1-18:3-3:6     -9.208902  1.176643e-01  3.818429e-01 8.707535e-01
2-5:3-3:6     -10.451004  1.783786e-01  3.829779e-01 8.707535e-01
3-74:3-16:5   -13.925247  5.666492e-01  3.833103e-01 8.707535e-01
3-h:2-2:4     -13.925247  5.666492e-01  3.833103e-01 8.707535e-01
4-b:1-26:6    -13.925247  5.666492e-01  3.833103e-01 8.707535e-01
1-18:3-3:1    -13.910674 -4.333508e-01  3.833103e-01 8.707535e-01
1-58:3-22:5   -13.917924 -7.228575e-01  3.833103e-01 8.707535e-01
1-58:4-4:6    -13.910674 -4.333508e-01  3.833103e-01 8.707535e-01
3-15:2-15:6   -13.910674 -4.333508e-01  3.833103e-01 8.707535e-01
3-30-3:3-9:6  -13.910674 -4.333508e-01  3.833103e-01 8.707535e-01
3-43:2-8:6    -13.910674 -4.333508e-01  3.833103e-01 8.707535e-01
3-72:5-5:4    -13.917924 -7.228575e-01  3.833103e-01 8.707535e-01
3-74:1-7:6    -13.917924 -7.228575e-01  3.833103e-01 8.707535e-01
5-51:6-19:1   -13.910674 -4.333508e-01  3.833103e-01 8.707535e-01
1-69:6-19:6   -10.914743 -2.165395e-01  3.845672e-01 8.733333e-01
1-46:4-17:4   -11.824110 -3.314712e-01  3.856694e-01 8.746503e-01
6-1:3-22:5    -11.825712 -2.634258e-01  3.856694e-01 8.746503e-01
3-11:3-9:1    -14.779157 -6.963853e-01  3.876953e-01 8.746503e-01
3-15:4-23:5   -14.779157 -6.963853e-01  3.876953e-01 8.746503e-01
3-21:2-8:1    -14.779157 -6.963853e-01  3.876953e-01 8.746503e-01
3-30-3:4-17:6 -14.779157 -6.963853e-01  3.876953e-01 8.746503e-01
3-43:3-10:3   -14.779157 -6.963853e-01  3.876953e-01 8.746503e-01
3-53:4-17:6   -14.779157 -6.963853e-01  3.876953e-01 8.746503e-01
4-30-2:5-24:6 -14.779157 -6.963853e-01  3.876953e-01 8.746503e-01
4-4:2-2:1     -14.779157 -6.963853e-01  3.876953e-01 8.746503e-01
4-61:5-24:1   -14.779157 -6.963853e-01  3.876953e-01 8.746503e-01
5-51:6-25:5   -14.779157 -6.963853e-01  3.876953e-01 8.746503e-01
1-18:4-23:3   -14.855158  1.151612e+00  3.876953e-01 8.746503e-01
3-15:2-8:5    -14.855158  1.151612e+00  3.876953e-01 8.746503e-01
4-30-2:2-8:5  -14.855158  1.151612e+00  3.876953e-01 8.746503e-01
4-4:3-22:1    -14.855158  1.151612e+00  3.876953e-01 8.746503e-01
4-61:2-15:3   -14.855158  1.151612e+00  3.876953e-01 8.746503e-01
4-61:2-21:3   -14.855158  1.151612e+00  3.876953e-01 8.746503e-01
5-a:1-7:6     -14.855158  1.151612e+00  3.876953e-01 8.746503e-01
5-a:4-23:4    -14.855158  1.151612e+00  3.876953e-01 8.746503e-01
5-a:6-6:5     -14.855158  1.151612e+00  3.876953e-01 8.746503e-01
7-4-1:6-6:4   -12.214515  3.151104e-01  3.890525e-01 8.774375e-01
1-46:2-15:6   -11.792045 -2.673409e-01  3.911910e-01 8.815346e-01
2-5:4-23:6    -13.210405  4.411183e-01  3.915283e-01 8.815346e-01
3-11:3-9:6    -13.210405  4.411183e-01  3.915283e-01 8.815346e-01
3-43:2-2:4    -12.618193 -3.744572e-01  3.916029e-01 8.815346e-01
3-11:4-23:4   -12.670542  3.509205e-01  3.916029e-01 8.815346e-01
5-a:3-9:4     -12.647640  3.967241e-01  3.916029e-01 8.815346e-01
3-30-3:3-10:4 -11.785193  2.865412e-01  3.965702e-01 8.918807e-01
4-31:3-16:4   -11.785193  2.865412e-01  3.965702e-01 8.918807e-01
4-39:2-8:5    -11.759149 -2.710794e-01  3.965702e-01 8.918807e-01
1-2:5-12:6    -11.417924  2.771425e-01  3.993732e-01 8.979045e-01
3-30:6-13:6   -10.565815 -1.780938e-01  3.997141e-01 8.983907e-01
3-11:2-2:5    -12.586441  3.631158e-01  4.010620e-01 9.005778e-01
4-34:1-26:5   -12.560454 -3.767673e-01  4.010620e-01 9.005778e-01
1-8:1-26:4    -12.608638  3.187216e-01  4.010620e-01 9.005778e-01
6-1:3-3:6     -10.565186  1.863771e-01  4.020236e-01 9.024560e-01
3-66:1-26:4   -12.103908 -3.508887e-01  4.029631e-01 9.042833e-01
1-8:4-4:6     -13.779157  4.735397e-01  4.048729e-01 9.060304e-01
1-8:5-12:5    -13.779157  4.735397e-01  4.048729e-01 9.060304e-01
3-73:3-16:6   -13.779157  4.735397e-01  4.048729e-01 9.060304e-01
4-34:4-4:5    -13.779157  4.735397e-01  4.048729e-01 9.060304e-01
1-46:6-25:4   -13.773171 -4.333508e-01  4.048729e-01 9.060304e-01
3-30-3:5-5:6  -13.773171 -4.333508e-01  4.048729e-01 9.060304e-01
3-53:6-13:6   -13.773171 -4.333508e-01  4.048729e-01 9.060304e-01
3-64:6-13:6   -13.773171 -4.333508e-01  4.048729e-01 9.060304e-01
3-h:6-13:6    -13.773171 -4.333508e-01  4.048729e-01 9.060304e-01
4-61:2-21:4   -11.056857 -2.140378e-01  4.063681e-01 9.090940e-01
6-1:4-4:4     -12.093377  3.353236e-01  4.095794e-01 9.157098e-01
1-46:2-21:5   -12.063234 -3.531805e-01  4.095794e-01 9.157098e-01
1-46:3-9:5    -12.504939 -3.789031e-01  4.101027e-01 9.160274e-01
3-49:2-15:4   -12.504939 -3.789031e-01  4.101027e-01 9.160274e-01
3-66:3-22:6   -12.504939 -3.789031e-01  4.101027e-01 9.160274e-01
1-2:3-10:6    -10.067704  1.557161e-01  4.102511e-01 9.160749e-01
3-11:3-22:4   -10.497463 -1.628990e-01  4.110085e-01 9.174821e-01
3-7:3-10:5    -11.664748 -2.813478e-01  4.119101e-01 9.192098e-01
2-5:3-22:1    -11.304973 -2.438730e-01  4.152852e-01 9.264548e-01
1-8:6-13:6    -12.051630  3.138831e-01  4.159852e-01 9.274424e-01
5-a:1-26:6    -12.025260 -2.772316e-01  4.159852e-01 9.274424e-01
3-48:2-15:6   -11.655193  2.256122e-01  4.167748e-01 9.289156e-01
5-51:2-21:6   -10.457229 -1.703164e-01  4.174936e-01 9.298102e-01
3-53:3-16:4   -13.036444  3.442567e-01  4.176922e-01 9.298102e-01
4-30-4:6-19:4 -13.036444  3.442567e-01  4.176922e-01 9.298102e-01
4-4:4-17:5    -13.036444  3.442567e-01  4.176922e-01 9.298102e-01
4-61:4-4:4    -12.486676  4.146461e-01  4.187542e-01 9.315988e-01
3-7:3-3:5     -12.451481 -3.808834e-01  4.187542e-01 9.315988e-01
4-59:2-21:6   -10.989939  1.905007e-01  4.189205e-01 9.316813e-01
3-23:2-21:5   -11.631540  2.729179e-01  4.215233e-01 9.368918e-01
7-4-1:2-2:6   -11.606861 -2.289924e-01  4.215233e-01 9.368918e-01
3-23:3-9:5    -11.986676 -2.813478e-01  4.221911e-01 9.374072e-01
3-15:5-12:1   -14.536444 -6.557433e-01  4.239502e-01 9.374072e-01
3-43:4-17:6   -14.536444 -6.557433e-01  4.239502e-01 9.374072e-01
3-49:7-27:5   -14.536444 -6.557433e-01  4.239502e-01 9.374072e-01
3-53:3-10:3   -14.536444 -6.557433e-01  4.239502e-01 9.374072e-01
4-4:6-13:1    -14.536444 -6.557433e-01  4.239502e-01 9.374072e-01
4-61:6-13:3   -14.536444 -6.557433e-01  4.239502e-01 9.374072e-01
3-30-3:6-19:5 -14.571638  8.885772e-01  4.239502e-01 9.374072e-01
3-h:3-3:4     -14.571638  8.885772e-01  4.239502e-01 9.374072e-01
4-30-4:5-12:6 -14.571638  8.885772e-01  4.239502e-01 9.374072e-01
4-31:3-16:3   -14.571638  8.885772e-01  4.239502e-01 9.374072e-01
2-26:3-9:4    -13.647640 -4.333508e-01  4.243562e-01 9.374072e-01
3-13:3-16:6   -13.647640 -4.333508e-01  4.243562e-01 9.374072e-01
1-69:5-5:3    -13.688871  6.541120e-01  4.243562e-01 9.374072e-01
3-11:1-14:4   -13.688871  6.541120e-01  4.243562e-01 9.374072e-01
3-30-3:6-19:6 -13.688871  6.541120e-01  4.243562e-01 9.374072e-01
3-30:3-16:5   -13.688871  6.541120e-01  4.243562e-01 9.374072e-01
3-74:1-1:5    -13.688871  6.541120e-01  4.243562e-01 9.374072e-01
4-30-2:4-17:5 -13.688871  6.541120e-01  4.243562e-01 9.374072e-01
4-61:3-16:3   -13.688871  6.541120e-01  4.243562e-01 9.374072e-01
3-48:5-5:4    -10.660911 -1.758546e-01  4.249319e-01 9.383913e-01
4-59:1-7:5    -11.577864 -2.330522e-01  4.261600e-01 9.408151e-01
1-69:4-23:6   -12.431717  3.837851e-01  4.270429e-01 9.421870e-01
4-4:5-5:6     -12.431717  3.837851e-01  4.270429e-01 9.421870e-01
3-74:1-7:4    -11.971802  2.744684e-01  4.282070e-01 9.444664e-01
4-59:2-2:6     -9.951481  1.288916e-01  4.287998e-01 9.454846e-01
1-46:4-17:6   -12.978705  4.597339e-01  4.295905e-01 9.469383e-01
4-34:2-21:5   -11.549441 -2.369536e-01  4.306891e-01 9.490696e-01
4-39:5-12:4    -9.527062 -1.160592e-01  4.333556e-01 9.546539e-01
6-1:2-2:6     -10.367739  1.566649e-01  4.338124e-01 9.553681e-01
1-18:6-13:3   -12.378923  3.551450e-01  4.349928e-01 9.567983e-01
3-48:2-21:6   -12.351827 -2.865095e-01  4.349928e-01 9.567983e-01
4-39:2-8:6    -12.351827 -2.865095e-01  4.349928e-01 9.567983e-01
4-b:6-13:5    -12.351827 -2.865095e-01  4.349928e-01 9.567983e-01
4-39:3-16:5   -11.170542 -2.176222e-01  4.369905e-01 9.606062e-01
5-51:4-23:4   -11.170542 -2.176222e-01  4.369905e-01 9.606062e-01
1-2:1-1:4     -11.896390  2.390745e-01  4.397054e-01 9.662795e-01
4-59:3-16:4    -9.148149  9.519834e-02  4.407145e-01 9.667562e-01
1-24:3-3:6    -12.901713  4.146461e-01  4.407991e-01 9.667562e-01
1-8:2-8:4     -12.901713  4.146461e-01  4.407991e-01 9.667562e-01
3-48:3-22:1   -12.901713  4.146461e-01  4.407991e-01 9.667562e-01
4-61:1-26:6   -12.901713  4.146461e-01  4.407991e-01 9.667562e-01
5-51:2-8:3    -12.901713  4.146461e-01  4.407991e-01 9.667562e-01
1-24:4-23:4   -13.562677  5.666492e-01  4.420683e-01 9.667562e-01
1-46:2-8:5    -13.562677  5.666492e-01  4.420683e-01 9.667562e-01
3-48:2-8:5    -13.562677  5.666492e-01  4.420683e-01 9.667562e-01
3-53:6-6:6    -13.562677  5.666492e-01  4.420683e-01 9.667562e-01
3-9:2-8:6     -13.562677  5.666492e-01  4.420683e-01 9.667562e-01
3-9:3-10:5    -13.562677  5.666492e-01  4.420683e-01 9.667562e-01
4-31:5-24:5   -13.562677  5.666492e-01  4.420683e-01 9.667562e-01
1-69:1-14:4   -13.532162 -4.333508e-01  4.420683e-01 9.667562e-01
3-11:5-24:6   -13.532162 -4.333508e-01  4.420683e-01 9.667562e-01
3-11:5-5:3    -13.532162 -4.333508e-01  4.420683e-01 9.667562e-01
1-18:4-4:5    -12.328120  3.284894e-01  4.426260e-01 9.670956e-01
4-30-4:2-2:5  -12.328120  3.284894e-01  4.426260e-01 9.670956e-01
4-34:1-1:5    -12.328120  3.284894e-01  4.426260e-01 9.670956e-01
4-4:2-2:6     -11.868642  2.945696e-01  4.452047e-01 9.724349e-01
3-15:1-26:4   -11.442944 -1.988856e-01  4.478061e-01 9.752973e-01
3-30:2-2:3    -12.828925  3.740041e-01  4.513808e-01 9.752973e-01
6-1:1-7:6     -11.438245  2.365005e-01  4.518533e-01 9.752973e-01
1-46:1-7:1    -15.732602 -1.433351e+00  4.531250e-01 9.752973e-01
1-58:3-3:5    -15.732602 -1.433351e+00  4.531250e-01 9.752973e-01
1-69:1-20:5   -15.732602 -1.433351e+00  4.531250e-01 9.752973e-01
1-8:4-17:3    -15.732602 -1.433351e+00  4.531250e-01 9.752973e-01
2-26:6-6:5    -15.732602 -1.433351e+00  4.531250e-01 9.752973e-01
3-11:1-14:5   -15.732602 -1.433351e+00  4.531250e-01 9.752973e-01
3-13:3-22:3   -15.732602 -1.433351e+00  4.531250e-01 9.752973e-01
3-21:6-25:1   -15.732602 -1.433351e+00  4.531250e-01 9.752973e-01
3-23:1-20:3   -15.732602 -1.433351e+00  4.531250e-01 9.752973e-01
3-43:1-1:6    -15.732602 -1.433351e+00  4.531250e-01 9.752973e-01
3-43:3-22:5   -15.732602 -1.433351e+00  4.531250e-01 9.752973e-01
3-64:2-15:3   -15.732602 -1.433351e+00  4.531250e-01 9.752973e-01
3-64:3-16:3   -15.732602 -1.433351e+00  4.531250e-01 9.752973e-01
3-64:6-19:1   -15.732602 -1.433351e+00  4.531250e-01 9.752973e-01
3-66:2-15:5   -15.732602 -1.433351e+00  4.531250e-01 9.752973e-01
3-66:3-22:1   -15.732602 -1.433351e+00  4.531250e-01 9.752973e-01
3-74:1-1:3    -15.732602 -1.433351e+00  4.531250e-01 9.752973e-01
4-39:5-12:1   -15.732602 -1.433351e+00  4.531250e-01 9.752973e-01
5-51:3-22:2   -15.732602 -1.433351e+00  4.531250e-01 9.752973e-01
5-51:3-3:2    -15.732602 -1.433351e+00  4.531250e-01 9.752973e-01
5-a:2-8:1     -15.732602 -1.433351e+00  4.531250e-01 9.752973e-01
1-18:1-1:1    -15.571638  8.885772e-01  4.531250e-01 9.752973e-01
1-24:6-13:3   -15.571638  8.885772e-01  4.531250e-01 9.752973e-01
1-2:5-5:1     -15.571638  8.885772e-01  4.531250e-01 9.752973e-01
1-46:1-20:5   -15.571638  8.885772e-01  4.531250e-01 9.752973e-01
1-8:4-17:1    -15.571638  8.885772e-01  4.531250e-01 9.752973e-01
2-26:1-1:4    -15.571638  8.885772e-01  4.531250e-01 9.752973e-01
3-15:1-26:5   -15.571638  8.885772e-01  4.531250e-01 9.752973e-01
3-30-3:2-15:5 -15.571638  8.885772e-01  4.531250e-01 9.752973e-01
3-72:2-21:6   -15.571638  8.885772e-01  4.531250e-01 9.752973e-01
3-7:1-20:4    -15.571638  8.885772e-01  4.531250e-01 9.752973e-01
3-h:2-2:6     -15.571638  8.885772e-01  4.531250e-01 9.752973e-01
3-h:6-13:5    -15.571638  8.885772e-01  4.531250e-01 9.752973e-01
4-34:3-10:2   -15.571638  8.885772e-01  4.531250e-01 9.752973e-01
4-59:1-1:1    -15.571638  8.885772e-01  4.531250e-01 9.752973e-01
4-61:6-25:6   -15.571638  8.885772e-01  4.531250e-01 9.752973e-01
1-3:2-2:1     -14.328925 -6.259959e-01  4.544983e-01 9.752973e-01
2-26:2-2:5    -14.328925 -6.259959e-01  4.544983e-01 9.752973e-01
3-30:3-9:3    -14.328925 -6.259959e-01  4.544983e-01 9.752973e-01
3-73:3-3:6    -14.328925 -6.259959e-01  4.544983e-01 9.752973e-01
3-74:2-8:3    -14.328925 -6.259959e-01  4.544983e-01 9.752973e-01
6-1:2-21:3    -14.328925 -6.259959e-01  4.544983e-01 9.752973e-01
1-8:2-15:3    -14.341922  7.041527e-01  4.544983e-01 9.752973e-01
3-11:2-8:5    -14.341922  7.041527e-01  4.544983e-01 9.752973e-01
3-30:1-7:5    -14.341922  7.041527e-01  4.544983e-01 9.752973e-01
3-33:3-9:5    -14.341922  7.041527e-01  4.544983e-01 9.752973e-01
3-49:3-3:5    -14.341922  7.041527e-01  4.544983e-01 9.752973e-01
3-53:2-8:6    -14.341922  7.041527e-01  4.544983e-01 9.752973e-01
3-53:6-13:5   -14.341922  7.041527e-01  4.544983e-01 9.752973e-01
3-64:3-22:3   -14.341922  7.041527e-01  4.544983e-01 9.752973e-01
3-72:2-2:6    -14.341922  7.041527e-01  4.544983e-01 9.752973e-01
3-74:3-16:3   -14.341922  7.041527e-01  4.544983e-01 9.752973e-01
3-9:6-25:5    -14.341922  7.041527e-01  4.544983e-01 9.752973e-01
4-34:6-25:6   -14.341922  7.041527e-01  4.544983e-01 9.752973e-01
4-61:6-19:3   -14.341922  7.041527e-01  4.544983e-01 9.752973e-01
6-1:6-6:3     -14.341922  7.041527e-01  4.544983e-01 9.752973e-01
4-61:2-15:5   -11.411802  2.245432e-01  4.558140e-01 9.778296e-01
1-3:3-10:5    -11.047667 -1.956593e-01  4.564822e-01 9.789717e-01
1-69:6-19:3   -12.211773 -3.000843e-01  4.570208e-01 9.798352e-01
1-18:6-25:4   -13.447674  4.926486e-01  4.582583e-01 9.807381e-01
3-30:4-17:5   -13.447674  4.926486e-01  4.582583e-01 9.807381e-01
4-59:3-16:1   -13.447674  4.926486e-01  4.582583e-01 9.807381e-01
2-5:2-2:1     -13.425247 -4.333508e-01  4.582583e-01 9.807381e-01
3-48:1-7:6    -13.425247 -4.333508e-01  4.582583e-01 9.807381e-01
4-34:6-6:3    -13.425247 -4.333508e-01  4.582583e-01 9.807381e-01
3-11:6-13:5   -12.710405 -3.078200e-01  4.613912e-01 9.865641e-01
3-7:1-1:6     -12.759880  3.371673e-01  4.613912e-01 9.865641e-01
4-31:5-5:6    -12.759880  3.371673e-01  4.613912e-01 9.865641e-01
3-48:2-21:4   -10.695448  1.833205e-01  4.647069e-01 9.914718e-01
2-5:5-12:5    -10.997654  1.750706e-01  4.655090e-01 9.914718e-01
2-5:4-17:5    -11.317741 -2.183380e-01  4.672071e-01 9.914718e-01
5-a:2-15:6    -12.125443 -3.078200e-01  4.703685e-01 9.914718e-01
3-30:4-17:6   -11.698885  2.151768e-01  4.704921e-01 9.914718e-01
4-30-2:3-22:5 -13.341922  4.291456e-01  4.731297e-01 9.914718e-01
4-30-2:4-17:4 -13.341922  4.291456e-01  4.731297e-01 9.914718e-01
4-31:1-26:6   -13.341922  4.291456e-01  4.731297e-01 9.914718e-01
3-23:1-20:4   -13.325712 -4.333508e-01  4.731297e-01 9.914718e-01
3-48:3-10:3   -13.325712 -4.333508e-01  4.731297e-01 9.914718e-01
3-33:3-22:4   -10.339672 -1.304237e-01  4.759077e-01 9.914718e-01
3-48:4-23:4   -11.249349 -1.828074e-01  4.779219e-01 9.914718e-01
3-74:6-6:6    -12.631540  2.729179e-01  4.798877e-01 9.914718e-01
4-4:3-9:5     -12.589901 -3.178736e-01  4.798877e-01 9.914718e-01
1-46:4-23:6   -14.147640  5.666492e-01  4.806824e-01 9.914718e-01
1-69:2-15:1   -14.147640  5.666492e-01  4.806824e-01 9.914718e-01
2-70:2-21:5   -14.147640  5.666492e-01  4.806824e-01 9.914718e-01
2-70:5-12:5   -14.147640  5.666492e-01  4.806824e-01 9.914718e-01
3-30-3:4-23:4 -14.147640  5.666492e-01  4.806824e-01 9.914718e-01
3-66:4-4:4    -14.147640  5.666492e-01  4.806824e-01 9.914718e-01
3-9:6-19:1    -14.147640  5.666492e-01  4.806824e-01 9.914718e-01
4-4:1-14:4    -14.147640  5.666492e-01  4.806824e-01 9.914718e-01
2-26:5-5:4    -14.147640 -6.032759e-01  4.806824e-01 9.914718e-01
2-70:6-6:3    -14.147640 -6.032759e-01  4.806824e-01 9.914718e-01
3-7:5-24:3    -14.147640 -6.032759e-01  4.806824e-01 9.914718e-01
3-9:2-2:6     -12.067144  2.828562e-01  4.827886e-01 9.914718e-01
1-18:2-21:4    -9.806728 -1.151749e-01  4.834117e-01 9.914718e-01
3-74:2-2:3    -13.243962  3.740041e-01  4.868502e-01 9.914718e-01
1-69:7-27:4   -13.188871 -3.458880e-01  4.868502e-01 9.914718e-01
3-7:1-26:3    -13.188871 -3.458880e-01  4.868502e-01 9.914718e-01
2-70:1-26:4   -10.837428 -1.765754e-01  4.875670e-01 9.914718e-01
3-53:3-22:3   -12.533230 -3.223195e-01  4.884557e-01 9.914718e-01
3-66:3-22:4   -11.167639  1.868011e-01  4.912625e-01 9.914718e-01
1-2:6-13:6    -10.821217  1.723702e-01  4.926722e-01 9.914718e-01
3-30:5-24:6   -11.968864 -2.457238e-01  4.943823e-01 9.914718e-01
3-48:3-3:5    -11.525260  1.966995e-01  4.967544e-01 9.914718e-01
3-48:5-24:4   -11.119998 -1.627033e-01  4.975641e-01 9.914718e-01
3-23:3-3:6     -9.949694  1.100107e-01  4.976565e-01 9.914718e-01
1-3:1-26:3    -13.103908 -3.508887e-01  4.995598e-01 9.914718e-01
3-11:3-9:5    -13.152667  3.256411e-01  4.995598e-01 9.914718e-01
3-7:5-24:6    -13.103908 -3.508887e-01  4.995598e-01 9.914718e-01
4-30-2:6-6:4  -13.152667  3.256411e-01  4.995598e-01 9.914718e-01
1-69:1-1:6    -11.931717 -2.504868e-01  4.998969e-01 9.914718e-01
4-59:4-23:6   -11.948149  2.271627e-01  4.998969e-01 9.914718e-01
4-61:3-16:5   -11.948149  2.271627e-01  4.998969e-01 9.914718e-01
1-18:2-15:2   -33.232666  3.356678e+01  5.000000e-01 9.914718e-01
1-18:2-2:2    -33.232666  3.356678e+01  5.000000e-01 9.914718e-01
1-18:4-4:1    -33.232666  3.356678e+01  5.000000e-01 9.914718e-01
1-18:6-19:2   -33.232666  3.356678e+01  5.000000e-01 9.914718e-01
1-24:1-20:5   -33.232666  3.356678e+01  5.000000e-01 9.914718e-01
1-24:3-10:1   -33.232666  3.356678e+01  5.000000e-01 9.914718e-01
1-24:4-23:1   -33.232666  3.356678e+01  5.000000e-01 9.914718e-01
1-24:5-5:1    -33.232666  3.356678e+01  5.000000e-01 9.914718e-01
1-2:1-14:2    -33.232666  3.356678e+01  5.000000e-01 9.914718e-01
1-2:2-21:2    -33.232666  3.356678e+01  5.000000e-01 9.914718e-01
1-2:6-25:3    -33.232666  3.356678e+01  5.000000e-01 9.914718e-01
1-3:2-21:2    -33.232666  3.356678e+01  5.000000e-01 9.914718e-01
1-3:3-16:1    -33.232666  3.356678e+01  5.000000e-01 9.914718e-01
1-3:3-16:2    -33.232666  3.356678e+01  5.000000e-01 9.914718e-01
1-45:4-17:3   -33.232666  3.356678e+01  5.000000e-01 9.914718e-01
1-45:6-13:4   -33.232666  3.356678e+01  5.000000e-01 9.914718e-01
1-45:6-6:6    -33.232666  3.356678e+01  5.000000e-01 9.914718e-01
1-45:7-27:6   -33.232666  3.356678e+01  5.000000e-01 9.914718e-01
1-46:1-14:5   -33.232666  3.356678e+01  5.000000e-01 9.914718e-01
1-46:1-1:1    -33.232666  3.356678e+01  5.000000e-01 9.914718e-01
1-46:5-12:1   -33.232666  3.356678e+01  5.000000e-01 9.914718e-01
1-46:6-25:6   -33.232666  3.356678e+01  5.000000e-01 9.914718e-01
1-58:1-14:5   -33.232666  3.356678e+01  5.000000e-01 9.914718e-01
1-58:1-1:3    -33.232666  3.356678e+01  5.000000e-01 9.914718e-01
1-58:1-26:1   -33.232666  3.356678e+01  5.000000e-01 9.914718e-01
1-58:1-7:3    -33.232666  3.356678e+01  5.000000e-01 9.914718e-01
1-58:4-17:5   -33.232666  3.356678e+01  5.000000e-01 9.914718e-01
1-58:6-19:1   -33.232666  3.356678e+01  5.000000e-01 9.914718e-01
1-58:6-6:1    -33.232666  3.356678e+01  5.000000e-01 9.914718e-01
1-69:4-17:2   -33.232666  3.356678e+01  5.000000e-01 9.914718e-01
1-69:4-23:2   -33.232666  3.356678e+01  5.000000e-01 9.914718e-01
1-69:5-24:2   -33.232666  3.356678e+01  5.000000e-01 9.914718e-01
1-69:6-6:2    -33.232666  3.356678e+01  5.000000e-01 9.914718e-01
1-8:1-14:3    -33.232666  3.356678e+01  5.000000e-01 9.914718e-01
1-8:1-1:2     -33.232666  3.356678e+01  5.000000e-01 9.914718e-01
1-8:1-7:2     -33.232666  3.356678e+01  5.000000e-01 9.914718e-01
1-8:2-15:2    -33.232666  3.356678e+01  5.000000e-01 9.914718e-01
1-8:5-12:2    -33.232666  3.356678e+01  5.000000e-01 9.914718e-01
1-f:2-21:3    -33.232666  3.356678e+01  5.000000e-01 9.914718e-01
1-NL1:2-15:4  -33.232666  3.356678e+01  5.000000e-01 9.914718e-01
1-NL1:3-22:5  -33.232666  3.356678e+01  5.000000e-01 9.914718e-01
1-NL1:6-19:1  -33.232666  3.356678e+01  5.000000e-01 9.914718e-01
2-26:2-15:3   -33.232666  3.356678e+01  5.000000e-01 9.914718e-01
2-26:3-22:2   -33.232666  3.356678e+01  5.000000e-01 9.914718e-01
2-26:4-17:5   -33.232666  3.356678e+01  5.000000e-01 9.914718e-01
2-26:5-24:6   -33.232666  3.356678e+01  5.000000e-01 9.914718e-01
2-5:3-16:2    -33.232666  3.356678e+01  5.000000e-01 9.914718e-01
2-5:6-25:3    -33.232666  3.356678e+01  5.000000e-01 9.914718e-01
2-70:1-1:2    -33.232666  3.356678e+01  5.000000e-01 9.914718e-01
2-70:1-7:1    -33.232666  3.356678e+01  5.000000e-01 9.914718e-01
2-70:2-8:1    -33.232666  3.356678e+01  5.000000e-01 9.914718e-01
2-70:5-24:1   -33.232666  3.356678e+01  5.000000e-01 9.914718e-01
3-11:1-1:3    -33.232666  3.356678e+01  5.000000e-01 9.914718e-01
3-11:1-7:2    -33.232666  3.356678e+01  5.000000e-01 9.914718e-01
3-11:2-15:1   -33.232666  3.356678e+01  5.000000e-01 9.914718e-01
3-11:3-3:2    -33.232666  3.356678e+01  5.000000e-01 9.914718e-01
3-11:4-17:2   -33.232666  3.356678e+01  5.000000e-01 9.914718e-01
3-13:1-14:3   -33.232666  3.356678e+01  5.000000e-01 9.914718e-01
3-13:3-10:2   -33.232666  3.356678e+01  5.000000e-01 9.914718e-01
3-13:3-16:5   -33.232666  3.356678e+01  5.000000e-01 9.914718e-01
3-13:3-9:2    -33.232666  3.356678e+01  5.000000e-01 9.914718e-01
3-13:4-4:3    -33.232666  3.356678e+01  5.000000e-01 9.914718e-01
3-13:4-4:4    -33.232666  3.356678e+01  5.000000e-01 9.914718e-01
3-13:5-12:1   -33.232666  3.356678e+01  5.000000e-01 9.914718e-01
3-13:6-13:3   -33.232666  3.356678e+01  5.000000e-01 9.914718e-01
3-15:2-2:2    -33.232666  3.356678e+01  5.000000e-01 9.914718e-01
3-15:2-8:1    -33.232666  3.356678e+01  5.000000e-01 9.914718e-01
3-15:3-3:2    -33.232666  3.356678e+01  5.000000e-01 9.914718e-01
3-15:4-4:3    -33.232666  3.356678e+01  5.000000e-01 9.914718e-01
3-15:6-13:2   -33.232666  3.356678e+01  5.000000e-01 9.914718e-01
3-15:7-27:3   -33.232666  3.356678e+01  5.000000e-01 9.914718e-01
3-15:7-27:6   -33.232666  3.356678e+01  5.000000e-01 9.914718e-01
3-20:1-1:3    -33.232666  3.356678e+01  5.000000e-01 9.914718e-01
3-20:1-1:5    -33.232666  3.356678e+01  5.000000e-01 9.914718e-01
3-20:1-26:1   -33.232666  3.356678e+01  5.000000e-01 9.914718e-01
3-20:2-21:2   -33.232666  3.356678e+01  5.000000e-01 9.914718e-01
3-20:3-22:2   -33.232666  3.356678e+01  5.000000e-01 9.914718e-01
3-20:4-17:3   -33.232666  3.356678e+01  5.000000e-01 9.914718e-01
3-20:4-4:5    -33.232666  3.356678e+01  5.000000e-01 9.914718e-01
3-21:6-19:2   -33.232666  3.356678e+01  5.000000e-01 9.914718e-01
3-23:4-4:2    -33.232666  3.356678e+01  5.000000e-01 9.914718e-01
3-30-3:2-8:1  -33.232666  3.356678e+01  5.000000e-01 9.914718e-01
3-30-3:6-6:3  -33.232666  3.356678e+01  5.000000e-01 9.914718e-01
3-30:1-1:1    -33.232666  3.356678e+01  5.000000e-01 9.914718e-01
3-30:4-23:2   -33.232666  3.356678e+01  5.000000e-01 9.914718e-01
3-30:6-25:3   -33.232666  3.356678e+01  5.000000e-01 9.914718e-01
3-30:7-27:3   -33.232666  3.356678e+01  5.000000e-01 9.914718e-01
3-33:3-16:1   -33.232666  3.356678e+01  5.000000e-01 9.914718e-01
3-33:4-4:3    -33.232666  3.356678e+01  5.000000e-01 9.914718e-01
3-33:5-24:1   -33.232666  3.356678e+01  5.000000e-01 9.914718e-01
3-33:5-5:1    -33.232666  3.356678e+01  5.000000e-01 9.914718e-01
3-33:6-6:1    -33.232666  3.356678e+01  5.000000e-01 9.914718e-01
3-35:3-3:4    -33.232666  3.356678e+01  5.000000e-01 9.914718e-01
3-43:2-21:5   -33.232666  3.356678e+01  5.000000e-01 9.914718e-01
3-43:4-23:3   -33.232666  3.356678e+01  5.000000e-01 9.914718e-01
3-43:5-12:2   -33.232666  3.356678e+01  5.000000e-01 9.914718e-01
3-48:1-1:2    -33.232666  3.356678e+01  5.000000e-01 9.914718e-01
3-48:1-7:1    -33.232666  3.356678e+01  5.000000e-01 9.914718e-01
3-48:2-15:2   -33.232666  3.356678e+01  5.000000e-01 9.914718e-01
3-48:2-21:2   -33.232666  3.356678e+01  5.000000e-01 9.914718e-01
3-48:2-8:2    -33.232666  3.356678e+01  5.000000e-01 9.914718e-01
3-48:5-24:2   -33.232666  3.356678e+01  5.000000e-01 9.914718e-01
3-48:6-25:3   -33.232666  3.356678e+01  5.000000e-01 9.914718e-01
3-49:1-14:3   -33.232666  3.356678e+01  5.000000e-01 9.914718e-01
3-49:2-15:3   -33.232666  3.356678e+01  5.000000e-01 9.914718e-01
3-49:2-21:5   -33.232666  3.356678e+01  5.000000e-01 9.914718e-01
3-49:3-10:1   -33.232666  3.356678e+01  5.000000e-01 9.914718e-01
3-49:5-12:1   -33.232666  3.356678e+01  5.000000e-01 9.914718e-01
3-49:6-13:3   -33.232666  3.356678e+01  5.000000e-01 9.914718e-01
3-53:4-4:1    -33.232666  3.356678e+01  5.000000e-01 9.914718e-01
3-64:1-1:1    -33.232666  3.356678e+01  5.000000e-01 9.914718e-01
3-64:2-2:2    -33.232666  3.356678e+01  5.000000e-01 9.914718e-01
3-64:6-13:1   -33.232666  3.356678e+01  5.000000e-01 9.914718e-01
3-64:6-13:3   -33.232666  3.356678e+01  5.000000e-01 9.914718e-01
3-66:4-17:1   -33.232666  3.356678e+01  5.000000e-01 9.914718e-01
3-71:1-7:6    -33.232666  3.356678e+01  5.000000e-01 9.914718e-01
3-71:3-3:4    -33.232666  3.356678e+01  5.000000e-01 9.914718e-01
3-71:5-24:4   -33.232666  3.356678e+01  5.000000e-01 9.914718e-01
3-72:2-21:5   -33.232666  3.356678e+01  5.000000e-01 9.914718e-01
3-72:3-3:3    -33.232666  3.356678e+01  5.000000e-01 9.914718e-01
3-73:1-7:5    -33.232666  3.356678e+01  5.000000e-01 9.914718e-01
3-73:2-21:1   -33.232666  3.356678e+01  5.000000e-01 9.914718e-01
3-73:2-21:5   -33.232666  3.356678e+01  5.000000e-01 9.914718e-01
3-73:4-4:3    -33.232666  3.356678e+01  5.000000e-01 9.914718e-01
3-73:5-5:5    -33.232666  3.356678e+01  5.000000e-01 9.914718e-01
3-73:6-25:6   -33.232666  3.356678e+01  5.000000e-01 9.914718e-01
3-74:2-15:1   -33.232666  3.356678e+01  5.000000e-01 9.914718e-01
3-74:3-22:2   -33.232666  3.356678e+01  5.000000e-01 9.914718e-01
3-74:3-3:2    -33.232666  3.356678e+01  5.000000e-01 9.914718e-01
3-74:3-9:2    -33.232666  3.356678e+01  5.000000e-01 9.914718e-01
3-74:6-6:2    -33.232666  3.356678e+01  5.000000e-01 9.914718e-01
3-7:1-20:3    -33.232666  3.356678e+01  5.000000e-01 9.914718e-01
3-7:3-9:2     -33.232666  3.356678e+01  5.000000e-01 9.914718e-01
3-7:4-4:2     -33.232666  3.356678e+01  5.000000e-01 9.914718e-01
3-7:7-27:6    -33.232666  3.356678e+01  5.000000e-01 9.914718e-01
3-9:1-20:4    -33.232666  3.356678e+01  5.000000e-01 9.914718e-01
3-9:2-2:2     -33.232666  3.356678e+01  5.000000e-01 9.914718e-01
3-9:3-22:2    -33.232666  3.356678e+01  5.000000e-01 9.914718e-01
3-9:3-3:1     -33.232666  3.356678e+01  5.000000e-01 9.914718e-01
3-9:3-3:2     -33.232666  3.356678e+01  5.000000e-01 9.914718e-01
3-9:4-23:1    -33.232666  3.356678e+01  5.000000e-01 9.914718e-01
3-9:5-24:1    -33.232666  3.356678e+01  5.000000e-01 9.914718e-01
3-9:5-24:2    -33.232666  3.356678e+01  5.000000e-01 9.914718e-01
3-9:5-5:1     -33.232666  3.356678e+01  5.000000e-01 9.914718e-01
3-9:6-19:2    -33.232666  3.356678e+01  5.000000e-01 9.914718e-01
3-9:7-27:3    -33.232666  3.356678e+01  5.000000e-01 9.914718e-01
3-9:7-27:6    -33.232666  3.356678e+01  5.000000e-01 9.914718e-01
3-h:1-1:5     -33.232666  3.356678e+01  5.000000e-01 9.914718e-01
3-h:1-7:5     -33.232666  3.356678e+01  5.000000e-01 9.914718e-01
3-h:2-21:3    -33.232666  3.356678e+01  5.000000e-01 9.914718e-01
3-h:3-10:3    -33.232666  3.356678e+01  5.000000e-01 9.914718e-01
3-h:3-16:5    -33.232666  3.356678e+01  5.000000e-01 9.914718e-01
3-h:3-3:3     -33.232666  3.356678e+01  5.000000e-01 9.914718e-01
3-h:4-17:5    -33.232666  3.356678e+01  5.000000e-01 9.914718e-01
3-h:6-13:3    -33.232666  3.356678e+01  5.000000e-01 9.914718e-01
3-h:6-6:3     -33.232666  3.356678e+01  5.000000e-01 9.914718e-01
3-h:6-6:5     -33.232666  3.356678e+01  5.000000e-01 9.914718e-01
3-h:6-6:6     -33.232666  3.356678e+01  5.000000e-01 9.914718e-01
4-28:4-17:4   -33.232666  3.356678e+01  5.000000e-01 9.914718e-01
4-28:4-4:4    -33.232666  3.356678e+01  5.000000e-01 9.914718e-01
4-28:4-4:6    -33.232666  3.356678e+01  5.000000e-01 9.914718e-01
4-28:5-24:4   -33.232666  3.356678e+01  5.000000e-01 9.914718e-01
4-28:6-13:4   -33.232666  3.356678e+01  5.000000e-01 9.914718e-01
4-28:6-19:5   -33.232666  3.356678e+01  5.000000e-01 9.914718e-01
4-28:6-6:6    -33.232666  3.356678e+01  5.000000e-01 9.914718e-01
4-30-2:1-14:6 -33.232666  3.356678e+01  5.000000e-01 9.914718e-01
4-30-2:1-1:6  -33.232666  3.356678e+01  5.000000e-01 9.914718e-01
4-30-2:4-4:2  -33.232666  3.356678e+01  5.000000e-01 9.914718e-01
4-30-2:6-19:3 -33.232666  3.356678e+01  5.000000e-01 9.914718e-01
4-30-4:2-2:1  -33.232666  3.356678e+01  5.000000e-01 9.914718e-01
4-30-4:2-8:3  -33.232666  3.356678e+01  5.000000e-01 9.914718e-01
4-30-4:6-19:3 -33.232666  3.356678e+01  5.000000e-01 9.914718e-01
4-30-4:7-27:5 -33.232666  3.356678e+01  5.000000e-01 9.914718e-01
4-31:1-1:3    -33.232666  3.356678e+01  5.000000e-01 9.914718e-01
4-31:1-7:3    -33.232666  3.356678e+01  5.000000e-01 9.914718e-01
4-31:3-22:2   -33.232666  3.356678e+01  5.000000e-01 9.914718e-01
4-31:5-5:2    -33.232666  3.356678e+01  5.000000e-01 9.914718e-01
4-34:4-17:2   -33.232666  3.356678e+01  5.000000e-01 9.914718e-01
4-39:1-20:5   -33.232666  3.356678e+01  5.000000e-01 9.914718e-01
4-39:3-10:2   -33.232666  3.356678e+01  5.000000e-01 9.914718e-01
4-39:5-5:2    -33.232666  3.356678e+01  5.000000e-01 9.914718e-01
4-4:1-14:3    -33.232666  3.356678e+01  5.000000e-01 9.914718e-01
4-4:3-3:1     -33.232666  3.356678e+01  5.000000e-01 9.914718e-01
4-4:4-17:2    -33.232666  3.356678e+01  5.000000e-01 9.914718e-01
4-4:4-23:2    -33.232666  3.356678e+01  5.000000e-01 9.914718e-01
4-4:5-12:1    -33.232666  3.356678e+01  5.000000e-01 9.914718e-01
4-4:5-24:2    -33.232666  3.356678e+01  5.000000e-01 9.914718e-01
4-4:6-25:3    -33.232666  3.356678e+01  5.000000e-01 9.914718e-01
4-55:2-21:6   -33.232666  3.356678e+01  5.000000e-01 9.914718e-01
4-59:1-14:2   -33.232666  3.356678e+01  5.000000e-01 9.914718e-01
4-59:4-4:2    -33.232666  3.356678e+01  5.000000e-01 9.914718e-01
4-59:5-24:2   -33.232666  3.356678e+01  5.000000e-01 9.914718e-01
4-59:6-25:2   -33.232666  3.356678e+01  5.000000e-01 9.914718e-01
4-59:6-25:3   -33.232666  3.356678e+01  5.000000e-01 9.914718e-01
4-61:1-1:2    -33.232666  3.356678e+01  5.000000e-01 9.914718e-01
4-61:1-7:1    -33.232666  3.356678e+01  5.000000e-01 9.914718e-01
4-61:4-23:2   -33.232666  3.356678e+01  5.000000e-01 9.914718e-01
4-61:5-12:2   -33.232666  3.356678e+01  5.000000e-01 9.914718e-01
4-61:7-27:3   -33.232666  3.356678e+01  5.000000e-01 9.914718e-01
4-b:1-20:5    -33.232666  3.356678e+01  5.000000e-01 9.914718e-01
4-b:1-7:3     -33.232666  3.356678e+01  5.000000e-01 9.914718e-01
4-b:2-8:1     -33.232666  3.356678e+01  5.000000e-01 9.914718e-01
4-b:3-9:2     -33.232666  3.356678e+01  5.000000e-01 9.914718e-01
4-b:3-9:3     -33.232666  3.356678e+01  5.000000e-01 9.914718e-01
4-b:5-12:1    -33.232666  3.356678e+01  5.000000e-01 9.914718e-01
5-51:2-2:2    -33.232666  3.356678e+01  5.000000e-01 9.914718e-01
5-51:3-9:1    -33.232666  3.356678e+01  5.000000e-01 9.914718e-01
5-51:4-17:1   -33.232666  3.356678e+01  5.000000e-01 9.914718e-01
5-a:1-20:5    -33.232666  3.356678e+01  5.000000e-01 9.914718e-01
5-a:3-10:1    -33.232666  3.356678e+01  5.000000e-01 9.914718e-01
5-a:4-17:1    -33.232666  3.356678e+01  5.000000e-01 9.914718e-01
6-1:2-8:1     -33.232666  3.356678e+01  5.000000e-01 9.914718e-01
6-1:2-8:2     -33.232666  3.356678e+01  5.000000e-01 9.914718e-01
6-1:5-12:2    -33.232666  3.356678e+01  5.000000e-01 9.914718e-01
7-4-1:2-8:1   -33.232666  3.356678e+01  5.000000e-01 9.914718e-01
7-4-1:4-4:1   -33.232666  3.356678e+01  5.000000e-01 9.914718e-01
7-4-1:5-12:3  -33.232666  3.356678e+01  5.000000e-01 9.914718e-01
7-4-1:5-5:2   -33.232666  3.356678e+01  5.000000e-01 9.914718e-01
7-81:4-23:6   -33.232666  3.356678e+01  5.000000e-01 9.914718e-01
3-23:5-12:5   -11.481684 -2.192260e-01  5.007664e-01 9.927184e-01
3-53:6-19:5   -13.986676 -5.853539e-01  5.034447e-01 9.950176e-01
4-61:1-26:1   -13.986676 -5.853539e-01  5.034447e-01 9.950176e-01
1-46:6-19:3   -13.978705  4.597339e-01  5.034447e-01 9.950176e-01
3-11:2-8:6    -13.978705  4.597339e-01  5.034447e-01 9.950176e-01
3-23:3-3:1    -13.978705  4.597339e-01  5.034447e-01 9.950176e-01
3-48:2-15:3   -13.978705  4.597339e-01  5.034447e-01 9.950176e-01
3-64:3-16:6   -13.978705  4.597339e-01  5.034447e-01 9.950176e-01
3-72:3-16:4   -13.978705  4.597339e-01  5.034447e-01 9.950176e-01
3-7:1-14:5    -13.978705  4.597339e-01  5.034447e-01 9.950176e-01
4-4:3-9:3     -13.978705  4.597339e-01  5.034447e-01 9.950176e-01
6-1:3-3:3     -13.978705  4.597339e-01  5.034447e-01 9.950176e-01
6-1:1-7:4     -12.426168 -3.302574e-01  5.044038e-01 9.966399e-01
3-64:1-26:4   -11.895506 -2.550136e-01  5.052364e-01 9.980116e-01
4-59:3-9:5     -9.631961  1.060970e-01  5.104094e-01 1.000000e+00
4-61:1-1:4    -11.882382  2.670889e-01  5.104099e-01 1.000000e+00
4-59:3-22:6   -10.382382 -1.337906e-01  5.106566e-01 1.000000e+00
1-2:6-19:3    -13.067144  2.828562e-01  5.113758e-01 1.000000e+00
4-61:2-21:6   -13.067144  2.828562e-01  5.113758e-01 1.000000e+00
4-b:6-13:4    -11.395948  1.928343e-01  5.159131e-01 1.000000e+00
3-9:3-22:4    -10.985925  1.516117e-01  5.179210e-01 1.000000e+00
3-33:6-13:6   -12.328925 -2.407058e-01  5.189580e-01 1.000000e+00
7-4-1:3-3:4   -12.328925 -2.407058e-01  5.189580e-01 1.000000e+00
4-61:2-2:6    -11.355158 -1.882384e-01  5.194908e-01 1.000000e+00
1-46:3-16:4   -11.811427  2.340738e-01  5.202916e-01 1.000000e+00
3-72:6-19:4   -12.947674 -3.593503e-01  5.223974e-01 1.000000e+00
5-a:2-8:6     -12.947674 -3.593503e-01  5.223974e-01 1.000000e+00
6-1:4-17:5    -12.947674 -3.593503e-01  5.223974e-01 1.000000e+00
3-7:2-21:4    -10.021800 -1.223111e-01  5.226572e-01 1.000000e+00
2-5:2-21:5    -11.345209  1.715112e-01  5.229910e-01 1.000000e+00
4-39:6-6:6    -11.345209  1.715112e-01  5.229910e-01 1.000000e+00
5-51:2-2:5    -11.330738 -1.923427e-01  5.229910e-01 1.000000e+00
4-59:1-26:6   -10.934507 -1.770111e-01  5.233008e-01 1.000000e+00
1-18:2-21:1   -13.828925  3.740041e-01  5.234671e-01 1.000000e+00
3-33:2-15:5   -13.828925  3.740041e-01  5.234671e-01 1.000000e+00
3-74:2-2:1    -13.828925  3.740041e-01  5.234671e-01 1.000000e+00
4-4:4-17:3    -13.828925  3.740041e-01  5.234671e-01 1.000000e+00
3-15:3-3:4    -10.597309  1.575365e-01  5.246224e-01 1.000000e+00
5-51:5-5:4    -10.293912  1.276062e-01  5.246749e-01 1.000000e+00
2-70:3-16:6   -11.777281  2.187258e-01  5.250148e-01 1.000000e+00
4-34:5-24:5   -11.777281  2.187258e-01  5.250148e-01 1.000000e+00
1-46:2-2:6    -11.320521  1.613927e-01  5.264163e-01 1.000000e+00
3-15:5-12:4   -11.308878 -1.486214e-01  5.264163e-01 1.000000e+00
4-39:3-3:6    -10.575027 -1.337906e-01  5.266818e-01 1.000000e+00
4-34:3-3:4     -9.972569  1.093459e-01  5.308694e-01 1.000000e+00
3-30:1-26:4   -10.246786  1.097915e-01  5.312502e-01 1.000000e+00
3-48:2-8:6    -12.249710  2.447211e-01  5.323088e-01 1.000000e+00
5-51:2-21:5   -12.249710  2.447211e-01  5.323088e-01 1.000000e+00
3-15:2-8:6    -12.928937  3.601983e-01  5.327093e-01 1.000000e+00
3-21:1-26:3   -12.928937  3.601983e-01  5.327093e-01 1.000000e+00
5-51:4-17:3   -12.875479 -3.629615e-01  5.327093e-01 1.000000e+00
4-39:5-5:4     -9.947526 -1.010808e-01  5.335147e-01 1.000000e+00
1-46:2-15:4   -11.711431  1.900858e-01  5.340599e-01 1.000000e+00
1-18:1-14:4   -11.244499  1.980046e-01  5.362687e-01 1.000000e+00
1-3:3-9:5     -12.203606  2.237614e-01  5.385828e-01 1.000000e+00
3-74:3-3:5    -12.203606  2.237614e-01  5.385828e-01 1.000000e+00
3-9:3-22:6    -12.855158  3.215367e-01  5.423840e-01 1.000000e+00
4-34:1-1:6    -12.855158  3.215367e-01  5.423840e-01 1.000000e+00
4-39:5-24:6   -12.855158  3.215367e-01  5.423840e-01 1.000000e+00
4-4:2-21:5    -12.855158  3.215367e-01  5.423840e-01 1.000000e+00
4-b:2-15:6    -12.855158  3.215367e-01  5.423840e-01 1.000000e+00
4-61:3-9:5    -11.638926 -1.648620e-01  5.426102e-01 1.000000e+00
1-8:3-9:6     -12.169250  2.924742e-01  5.446122e-01 1.000000e+00
4-61:5-24:4   -11.176382  1.693137e-01  5.455344e-01 1.000000e+00
1-69:1-26:6   -11.172321 -1.742636e-01  5.455344e-01 1.000000e+00
4-34:2-2:5    -10.427782 -1.114228e-01  5.477111e-01 1.000000e+00
1-18:7-27:5   -14.940121  9.816867e-01  5.488281e-01 1.000000e+00
1-58:5-12:6   -14.940121  9.816867e-01  5.488281e-01 1.000000e+00
2-70:5-24:5   -14.940121  9.816867e-01  5.488281e-01 1.000000e+00
3-13:1-26:4   -14.940121  9.816867e-01  5.488281e-01 1.000000e+00
3-30-3:3-10:5 -14.940121  9.816867e-01  5.488281e-01 1.000000e+00
3-64:2-15:5   -14.940121  9.816867e-01  5.488281e-01 1.000000e+00
3-73:6-6:6    -14.940121  9.816867e-01  5.488281e-01 1.000000e+00
3-74:5-24:1   -14.940121  9.816867e-01  5.488281e-01 1.000000e+00
3-7:2-15:1    -14.940121  9.816867e-01  5.488281e-01 1.000000e+00
4-39:1-1:3    -14.940121  9.816867e-01  5.488281e-01 1.000000e+00
4-61:5-24:3   -14.940121  9.816867e-01  5.488281e-01 1.000000e+00
5-a:6-19:3    -14.940121  9.816867e-01  5.488281e-01 1.000000e+00
5-51:3-3:4    -10.414857 -1.142824e-01  5.494877e-01 1.000000e+00
3-21:3-10:5   -10.747999 -1.438442e-01  5.499954e-01 1.000000e+00
3-48:4-4:4    -12.105678 -2.682916e-01  5.504125e-01 1.000000e+00
3-9:5-5:4     -12.125443  2.711933e-01  5.504125e-01 1.000000e+00
1-18:5-24:6   -11.594540  1.989174e-01  5.507089e-01 1.000000e+00
1-69:6-13:3   -12.785193  2.865412e-01  5.514843e-01 1.000000e+00
3-15:6-13:6   -12.741105 -3.692205e-01  5.514843e-01 1.000000e+00
3-21:2-2:3    -12.785193  2.865412e-01  5.514843e-01 1.000000e+00
4-39:4-23:4   -10.731898 -1.470467e-01  5.522071e-01 1.000000e+00
2-5:3-3:1     -13.603908  4.841870e-01  5.571971e-01 1.000000e+00
4-61:1-1:6    -13.603908  4.841870e-01  5.571971e-01 1.000000e+00
5-a:3-22:3    -13.603908  4.841870e-01  5.571971e-01 1.000000e+00
1-2:4-23:6    -12.680958 -2.489263e-01  5.600646e-01 1.000000e+00
4-39:7-27:4   -12.680958 -2.489263e-01  5.600646e-01 1.000000e+00
4-61:3-16:6   -12.718649  2.547051e-01  5.600646e-01 1.000000e+00
3-23:6-19:3   -12.041831  2.322301e-01  5.613807e-01 1.000000e+00
1-18:2-8:5    -12.027907 -1.988856e-01  5.613807e-01 1.000000e+00
5-51:2-15:5   -12.027907 -1.988856e-01  5.613807e-01 1.000000e+00
3-48:3-16:4   -11.020782 -1.418880e-01  5.651719e-01 1.000000e+00
3-21:1-26:6   -11.471802 -1.411701e-01  5.657001e-01 1.000000e+00
3-74:1-26:5   -12.620601 -2.564731e-01  5.681724e-01 1.000000e+00
4-59:4-17:1   -12.620601 -2.564731e-01  5.681724e-01 1.000000e+00
5-51:3-16:5   -12.655193  2.256122e-01  5.681724e-01 1.000000e+00
1-69:2-2:5    -10.597528 -1.146684e-01  5.707535e-01 1.000000e+00
4-31:3-10:4   -10.609232  1.336897e-01  5.707535e-01 1.000000e+00
1-8:3-22:5    -11.951481 -2.109584e-01  5.715867e-01 1.000000e+00
3-20:6-19:4   -13.486676  4.146461e-01  5.715882e-01 1.000000e+00
3-33:4-4:4    -13.486676  4.146461e-01  5.715882e-01 1.000000e+00
3-49:3-9:6    -13.486676  4.146461e-01  5.715882e-01 1.000000e+00
4-b:1-7:4     -13.486676  4.146461e-01  5.715882e-01 1.000000e+00
4-b:5-12:6    -13.486676  4.146461e-01  5.715882e-01 1.000000e+00
4-4:4-17:6    -12.562677 -2.634258e-01  5.758493e-01 1.000000e+00
4-59:6-6:3    -12.562677 -2.634258e-01  5.758493e-01 1.000000e+00
1-8:2-15:6    -12.594540  1.989174e-01  5.758493e-01 1.000000e+00
3-23:1-26:5   -11.393742 -1.565106e-01  5.760121e-01 1.000000e+00
3-21:2-21:6   -11.914743 -2.165395e-01  5.764306e-01 1.000000e+00
1-8:2-15:4    -11.380434  1.618074e-01  5.792903e-01 1.000000e+00
1-24:1-26:5   -14.647640  7.365742e-01  5.810547e-01 1.000000e+00
1-69:1-14:5   -14.647640  7.365742e-01  5.810547e-01 1.000000e+00
1-69:7-27:6   -14.647640  7.365742e-01  5.810547e-01 1.000000e+00
3-11:3-9:3    -14.647640  7.365742e-01  5.810547e-01 1.000000e+00
3-30-3:3-10:3 -14.647640  7.365742e-01  5.810547e-01 1.000000e+00
3-66:5-24:6   -14.647640  7.365742e-01  5.810547e-01 1.000000e+00
4-30-2:3-10:3 -14.647640  7.365742e-01  5.810547e-01 1.000000e+00
4-30-2:6-6:6  -14.647640  7.365742e-01  5.810547e-01 1.000000e+00
4-30-4:4-4:4  -14.647640  7.365742e-01  5.810547e-01 1.000000e+00
4-61:3-9:3    -14.647640  7.365742e-01  5.810547e-01 1.000000e+00
5-51:7-27:3   -14.647640  7.365742e-01  5.810547e-01 1.000000e+00
1-3:2-2:4     -10.516788  1.123903e-01  5.819150e-01 1.000000e+00
3-30-3:3-16:6 -13.378923  3.551450e-01  5.846647e-01 1.000000e+00
3-74:5-24:5   -13.378923  3.551450e-01  5.846647e-01 1.000000e+00
4-34:5-12:3   -13.378923  3.551450e-01  5.846647e-01 1.000000e+00
1-18:5-5:6    -11.298191 -1.272477e-01  5.886881e-01 1.000000e+00
4-59:3-22:1   -12.471802  3.036147e-01  5.900533e-01 1.000000e+00
4-39:6-25:4   -12.492712  2.617946e-01  5.900533e-01 1.000000e+00
4-61:6-6:6    -12.492712  2.617946e-01  5.900533e-01 1.000000e+00
1-2:2-15:4    -10.817741  1.378059e-01  5.936475e-01 1.000000e+00
4-61:4-23:5   -13.279157  3.036147e-01  5.966149e-01 1.000000e+00
4-30-2:5-12:4 -12.438245  2.365005e-01  5.966418e-01 1.000000e+00
4-4:3-16:5    -12.438245  2.365005e-01  5.966418e-01 1.000000e+00
6-1:3-3:5     -12.401713 -2.813478e-01  5.966418e-01 1.000000e+00
6-1:4-4:6     -12.401713 -2.813478e-01  5.966418e-01 1.000000e+00
3-23:3-9:6    -11.239681  1.516117e-01  5.974850e-01 1.000000e+00
4-31:3-9:4    -11.714515 -1.818121e-01  6.024123e-01 1.000000e+00
1-3:1-26:6    -12.366095  2.525406e-01  6.029232e-01 1.000000e+00
3-33:4-23:4   -12.385859  2.130122e-01  6.029232e-01 1.000000e+00
3-23:6-19:1   -11.692193  1.516117e-01  6.062959e-01 1.000000e+00
1-58:3-9:4    -14.410674  5.666492e-01  6.072388e-01 1.000000e+00
1-69:2-2:1    -14.410674  5.666492e-01  6.072388e-01 1.000000e+00
1-8:3-22:1    -14.410674  5.666492e-01  6.072388e-01 1.000000e+00
3-21:1-1:3    -14.410674  5.666492e-01  6.072388e-01 1.000000e+00
3-30-3:3-22:5 -14.410674  5.666492e-01  6.072388e-01 1.000000e+00
3-74:6-13:1   -14.410674  5.666492e-01  6.072388e-01 1.000000e+00
4-31:4-23:6   -14.410674  5.666492e-01  6.072388e-01 1.000000e+00
4-4:6-6:3     -14.410674  5.666492e-01  6.072388e-01 1.000000e+00
1-24:6-13:5   -13.186224  2.585269e-01  6.075914e-01 1.000000e+00
1-8:2-15:5    -13.186224  2.585269e-01  6.075914e-01 1.000000e+00
3-15:5-24:6   -13.186224  2.585269e-01  6.075914e-01 1.000000e+00
3-53:5-12:6   -13.186224  2.585269e-01  6.075914e-01 1.000000e+00
4-4:5-24:5    -13.186224  2.585269e-01  6.075914e-01 1.000000e+00
3-43:1-7:4    -13.147640 -2.634258e-01  6.075914e-01 1.000000e+00
1-2:1-14:4    -12.306728 -1.963117e-01  6.089207e-01 1.000000e+00
1-2:3-10:3    -12.335394  1.911400e-01  6.089207e-01 1.000000e+00
3-74:4-4:4    -12.306728 -1.963117e-01  6.089207e-01 1.000000e+00
1-46:4-23:4   -12.316157  2.296142e-01  6.089207e-01 1.000000e+00
1-69:1-26:3   -12.316157  2.296142e-01  6.089207e-01 1.000000e+00
3-33:2-8:4    -12.316157  2.296142e-01  6.089207e-01 1.000000e+00
4-31:6-6:4    -11.625443 -1.378950e-01  6.137345e-01 1.000000e+00
2-5:1-26:6    -12.267973  2.081952e-01  6.146550e-01 1.000000e+00
1-18:4-17:4    -9.916247  8.879554e-02  6.149524e-01 1.000000e+00
3-30:2-2:4     -9.916247  8.879554e-02  6.149524e-01 1.000000e+00
4-39:3-22:6   -11.069528 -1.519379e-01  6.160028e-01 1.000000e+00
1-24:6-19:6   -13.064907 -2.728862e-01  6.177193e-01 1.000000e+00
1-8:3-10:3    -13.099209  2.187258e-01  6.177193e-01 1.000000e+00
3-7:4-17:5    -13.064907 -2.728862e-01  6.177193e-01 1.000000e+00
4-4:1-1:5     -13.099209  2.187258e-01  6.177193e-01 1.000000e+00
1-8:4-23:4    -12.239681  1.516117e-01  6.201448e-01 1.000000e+00
1-24:2-8:3    -16.440121  1.151612e+00  6.250000e-01 1.000000e+00
1-24:6-19:1   -16.440121  1.151612e+00  6.250000e-01 1.000000e+00
1-3:3-22:2    -16.440121  1.151612e+00  6.250000e-01 1.000000e+00
1-3:4-4:1     -16.440121  1.151612e+00  6.250000e-01 1.000000e+00
1-46:1-1:3    -16.440121  1.151612e+00  6.250000e-01 1.000000e+00
1-46:5-12:3   -16.440121  1.151612e+00  6.250000e-01 1.000000e+00
1-46:6-6:1    -16.440121  1.151612e+00  6.250000e-01 1.000000e+00
1-58:1-26:5   -16.440121  1.151612e+00  6.250000e-01 1.000000e+00
1-58:3-10:3   -16.440121  1.151612e+00  6.250000e-01 1.000000e+00
1-58:3-16:5   -16.440121  1.151612e+00  6.250000e-01 1.000000e+00
1-8:1-7:3     -16.440121  1.151612e+00  6.250000e-01 1.000000e+00
1-8:5-12:1    -16.440121  1.151612e+00  6.250000e-01 1.000000e+00
2-26:2-21:3   -16.440121  1.151612e+00  6.250000e-01 1.000000e+00
2-26:2-8:5    -16.440121  1.151612e+00  6.250000e-01 1.000000e+00
2-26:3-16:5   -16.440121  1.151612e+00  6.250000e-01 1.000000e+00
3-11:3-16:3   -16.440121  1.151612e+00  6.250000e-01 1.000000e+00
3-13:7-27:4   -16.440121  1.151612e+00  6.250000e-01 1.000000e+00
3-15:4-23:3   -16.440121  1.151612e+00  6.250000e-01 1.000000e+00
3-21:5-5:1    -16.440121  1.151612e+00  6.250000e-01 1.000000e+00
3-23:1-20:5   -16.440121  1.151612e+00  6.250000e-01 1.000000e+00
3-23:3-10:2   -16.440121  1.151612e+00  6.250000e-01 1.000000e+00
3-30-3:2-8:5  -16.440121  1.151612e+00  6.250000e-01 1.000000e+00
3-30-3:5-12:1 -16.440121  1.151612e+00  6.250000e-01 1.000000e+00
3-30:1-26:2   -16.440121  1.151612e+00  6.250000e-01 1.000000e+00
3-30:3-16:1   -16.440121  1.151612e+00  6.250000e-01 1.000000e+00
3-30:3-3:2    -16.440121  1.151612e+00  6.250000e-01 1.000000e+00
3-43:2-2:3    -16.440121  1.151612e+00  6.250000e-01 1.000000e+00
3-43:4-4:5    -16.440121  1.151612e+00  6.250000e-01 1.000000e+00
3-43:6-19:1   -16.440121  1.151612e+00  6.250000e-01 1.000000e+00
3-48:7-27:1   -16.440121  1.151612e+00  6.250000e-01 1.000000e+00
3-64:2-8:1    -16.440121  1.151612e+00  6.250000e-01 1.000000e+00
3-64:3-10:1   -16.440121  1.151612e+00  6.250000e-01 1.000000e+00
3-64:3-22:1   -16.440121  1.151612e+00  6.250000e-01 1.000000e+00
3-64:3-3:3    -16.440121  1.151612e+00  6.250000e-01 1.000000e+00
3-64:4-17:1   -16.440121  1.151612e+00  6.250000e-01 1.000000e+00
3-64:6-6:1    -16.440121  1.151612e+00  6.250000e-01 1.000000e+00
3-66:1-14:6   -16.440121  1.151612e+00  6.250000e-01 1.000000e+00
3-72:6-19:6   -16.440121  1.151612e+00  6.250000e-01 1.000000e+00
3-72:6-25:4   -16.440121  1.151612e+00  6.250000e-01 1.000000e+00
3-73:1-1:6    -16.440121  1.151612e+00  6.250000e-01 1.000000e+00
3-73:3-9:5    -16.440121  1.151612e+00  6.250000e-01 1.000000e+00
3-73:5-24:6   -16.440121  1.151612e+00  6.250000e-01 1.000000e+00
3-74:6-13:3   -16.440121  1.151612e+00  6.250000e-01 1.000000e+00
3-7:4-23:1    -16.440121  1.151612e+00  6.250000e-01 1.000000e+00
3-7:6-25:3    -16.440121  1.151612e+00  6.250000e-01 1.000000e+00
3-9:2-21:5    -16.440121  1.151612e+00  6.250000e-01 1.000000e+00
3-9:4-4:5     -16.440121  1.151612e+00  6.250000e-01 1.000000e+00
3-h:1-26:5    -16.440121  1.151612e+00  6.250000e-01 1.000000e+00
3-h:3-10:5    -16.440121  1.151612e+00  6.250000e-01 1.000000e+00
3-h:3-22:3    -16.440121  1.151612e+00  6.250000e-01 1.000000e+00
3-h:6-19:6    -16.440121  1.151612e+00  6.250000e-01 1.000000e+00
4-28:2-2:4    -16.440121  1.151612e+00  6.250000e-01 1.000000e+00
4-28:3-9:4    -16.440121  1.151612e+00  6.250000e-01 1.000000e+00
4-30-2:1-1:5  -16.440121  1.151612e+00  6.250000e-01 1.000000e+00
4-30-2:6-13:3 -16.440121  1.151612e+00  6.250000e-01 1.000000e+00
4-30-4:1-20:4 -16.440121  1.151612e+00  6.250000e-01 1.000000e+00
4-30-4:2-8:1  -16.440121  1.151612e+00  6.250000e-01 1.000000e+00
4-30-4:6-13:1 -16.440121  1.151612e+00  6.250000e-01 1.000000e+00
4-31:2-2:1    -16.440121  1.151612e+00  6.250000e-01 1.000000e+00
4-31:6-19:1   -16.440121  1.151612e+00  6.250000e-01 1.000000e+00
4-59:3-9:2    -16.440121  1.151612e+00  6.250000e-01 1.000000e+00
4-61:7-27:5   -16.440121  1.151612e+00  6.250000e-01 1.000000e+00
5-a:3-3:1     -16.440121  1.151612e+00  6.250000e-01 1.000000e+00
1-69:4-23:4   -11.001607  1.202475e-01  6.255036e-01 1.000000e+00
3-9:4-23:4    -12.986676 -2.813478e-01  6.271026e-01 1.000000e+00
5-51:1-7:4    -12.986676 -2.813478e-01  6.271026e-01 1.000000e+00
3-74:2-2:4    -10.534032 -1.145287e-01  6.275255e-01 1.000000e+00
3-15:2-21:3   -14.210405  4.411183e-01  6.290588e-01 1.000000e+00
3-23:1-26:1   -14.210405  4.411183e-01  6.290588e-01 1.000000e+00
3-23:6-25:5   -14.210405  4.411183e-01  6.290588e-01 1.000000e+00
3-30-3:4-4:4  -14.210405  4.411183e-01  6.290588e-01 1.000000e+00
3-30:2-15:1   -14.210405  4.411183e-01  6.290588e-01 1.000000e+00
3-49:6-6:6    -14.210405  4.411183e-01  6.290588e-01 1.000000e+00
3-64:6-25:4   -14.210405  4.411183e-01  6.290588e-01 1.000000e+00
4-39:1-20:4   -14.210405  4.411183e-01  6.290588e-01 1.000000e+00
3-23:6-6:5    -12.127876 -2.238975e-01  6.304565e-01 1.000000e+00
3-11:5-5:4    -11.486676 -1.114228e-01  6.306338e-01 1.000000e+00
4-4:3-10:6    -10.947674  1.365048e-01  6.321849e-01 1.000000e+00
3-74:3-9:6    -12.089901 -1.479486e-01  6.353076e-01 1.000000e+00
4-61:2-8:5    -12.089901 -1.479486e-01  6.353076e-01 1.000000e+00
1-46:6-19:4   -10.475492  9.716387e-02  6.355298e-01 1.000000e+00
3-21:5-24:5   -12.912480 -2.889609e-01  6.358280e-01 1.000000e+00
3-43:5-24:4   -12.912480 -2.889609e-01  6.358280e-01 1.000000e+00
4-39:3-10:3   -12.912480 -2.889609e-01  6.358280e-01 1.000000e+00
3-23:1-7:6    -12.957229  3.036147e-01  6.358280e-01 1.000000e+00
3-49:3-16:4   -12.957229  3.036147e-01  6.358280e-01 1.000000e+00
7-4-1:6-13:6  -11.433576 -1.230107e-01  6.367998e-01 1.000000e+00
5-51:2-21:4   -10.892203  1.152698e-01  6.385215e-01 1.000000e+00
4-39:3-16:6   -11.416559  1.516117e-01  6.397694e-01 1.000000e+00
3-21:6-19:5   -12.049441 -1.558169e-01  6.399729e-01 1.000000e+00
3-74:2-2:5    -12.049441 -1.558169e-01  6.399729e-01 1.000000e+00
1-18:3-10:4    -8.846509 -5.067888e-02  6.427184e-01 1.000000e+00
3-11:6-19:5   -12.841922 -2.958473e-01  6.439690e-01 1.000000e+00
3-66:3-16:6   -12.841922 -2.958473e-01  6.439690e-01 1.000000e+00
3-9:5-12:6    -12.882382  2.670889e-01  6.439690e-01 1.000000e+00
5-51:6-25:6   -12.841922 -2.958473e-01  6.439690e-01 1.000000e+00
3-23:5-12:3   -14.036444  3.442567e-01  6.476059e-01 1.000000e+00
4-30-2:3-9:5  -14.036444  3.442567e-01  6.476059e-01 1.000000e+00
1-18:6-13:4    -9.032980 -5.656082e-02  6.501303e-01 1.000000e+00
1-3:7-27:4    -12.811427  2.340738e-01  6.515878e-01 1.000000e+00
1-46:1-7:4    -12.811427  2.340738e-01  6.515878e-01 1.000000e+00
1-69:1-1:5    -12.811427  2.340738e-01  6.515878e-01 1.000000e+00
3-74:6-19:6   -11.940121  1.516117e-01  6.529644e-01 1.000000e+00
1-3:2-8:5     -12.743962  2.040791e-01  6.587381e-01 1.000000e+00
1-69:3-16:5   -12.714515 -1.818121e-01  6.587381e-01 1.000000e+00
3-33:2-15:4   -11.862712 -1.894253e-01  6.608836e-01 1.000000e+00
4-59:4-4:5    -11.862712 -1.894253e-01  6.608836e-01 1.000000e+00
5-51:1-1:4    -11.862712 -1.894253e-01  6.608836e-01 1.000000e+00
4-61:3-22:4    -9.502054  6.011330e-02  6.628498e-01 1.000000e+00
1-18:5-24:3   -13.882382  2.670889e-01  6.636238e-01 1.000000e+00
1-2:5-5:3     -13.882382  2.670889e-01  6.636238e-01 1.000000e+00
1-58:6-13:6   -13.841922 -2.958473e-01  6.636238e-01 1.000000e+00
1-69:3-10:1   -13.841922 -2.958473e-01  6.636238e-01 1.000000e+00
2-5:2-15:1    -13.841922 -2.958473e-01  6.636238e-01 1.000000e+00
3-13:6-19:6   -13.841922 -2.958473e-01  6.636238e-01 1.000000e+00
3-20:2-2:4    -13.882382  2.670889e-01  6.636238e-01 1.000000e+00
3-30:6-19:1   -13.841922 -2.958473e-01  6.636238e-01 1.000000e+00
3-h:3-22:4    -13.882382  2.670889e-01  6.636238e-01 1.000000e+00
4-34:6-25:5   -13.841922 -2.958473e-01  6.636238e-01 1.000000e+00
4-39:1-14:6   -13.882382  2.670889e-01  6.636238e-01 1.000000e+00
4-59:2-2:1    -13.841922 -2.958473e-01  6.636238e-01 1.000000e+00
5-51:1-7:3    -13.841922 -2.958473e-01  6.636238e-01 1.000000e+00
3-48:7-27:4   -12.652667 -1.923427e-01  6.654658e-01 1.000000e+00
5-51:3-3:3    -12.652667 -1.923427e-01  6.654658e-01 1.000000e+00
1-8:3-22:3    -12.618193  1.516117e-01  6.718110e-01 1.000000e+00
2-70:2-21:6   -12.593377 -2.020253e-01  6.718110e-01 1.000000e+00
3-30-3:3-3:4  -12.593377 -2.020253e-01  6.718110e-01 1.000000e+00
4-30-2:2-2:4  -12.593377 -2.020253e-01  6.718110e-01 1.000000e+00
1-18:3-16:5   -11.069809  1.269496e-01  6.770698e-01 1.000000e+00
1-2:6-6:1     -13.710405 -3.078200e-01  6.776395e-01 1.000000e+00
3-11:7-27:4   -13.710405 -3.078200e-01  6.776395e-01 1.000000e+00
3-74:5-24:6   -12.536444 -2.109584e-01  6.778086e-01 1.000000e+00
3-9:5-24:4    -12.536444 -2.109584e-01  6.778086e-01 1.000000e+00
5-51:1-14:6   -12.536444 -2.109584e-01  6.778086e-01 1.000000e+00
1-3:3-9:6     -11.704961  1.260766e-01  6.785320e-01 1.000000e+00
4-34:5-12:6   -11.672483 -9.774782e-02  6.817425e-01 1.000000e+00
4-39:4-4:4    -11.669250 -1.591759e-01  6.817425e-01 1.000000e+00
3-21:4-4:6    -12.514246  2.187258e-01  6.834892e-01 1.000000e+00
3-74:3-3:4    -10.455548 -7.906738e-02  6.852478e-01 1.000000e+00
3-15:3-22:4   -10.002054  7.318501e-02  6.871608e-01 1.000000e+00
1-24:3-22:5   -12.428937 -2.269000e-01  6.888798e-01 1.000000e+00
1-18:6-6:1    -13.589901 -3.178736e-01  6.900380e-01 1.000000e+00
3-33:4-23:6   -13.589901 -3.178736e-01  6.900380e-01 1.000000e+00
4-59:3-16:2   -13.647640  3.967241e-01  6.900380e-01 1.000000e+00
3-21:2-8:4    -10.936491  1.141369e-01  6.909250e-01 1.000000e+00
5-51:2-8:6    -10.917924  1.072175e-01  6.927623e-01 1.000000e+00
5-51:3-3:5    -11.559345  1.285280e-01  6.936860e-01 1.000000e+00
3-7:1-7:4     -11.526317 -1.299587e-01  6.964677e-01 1.000000e+00
2-5:3-16:5    -10.863662  8.748131e-02  6.980841e-01 1.000000e+00
6-1:4-17:6    -12.355158  1.516117e-01  6.988834e-01 1.000000e+00
1-2:1-1:3     -13.478705 -3.264356e-01  7.011080e-01 1.000000e+00
3-15:3-22:6   -13.478705 -3.264356e-01  7.011080e-01 1.000000e+00
3-15:4-17:6   -13.478705 -3.264356e-01  7.011080e-01 1.000000e+00
3-48:5-12:5   -13.527907  3.321839e-01  7.011080e-01 1.000000e+00
3-9:3-22:5    -13.527907  3.321839e-01  7.011080e-01 1.000000e+00
4-30-2:3-10:6 -13.478705 -3.264356e-01  7.011080e-01 1.000000e+00
4-31:2-21:5   -13.527907  3.321839e-01  7.011080e-01 1.000000e+00
4-34:6-13:3   -13.478705 -3.264356e-01  7.011080e-01 1.000000e+00
5-a:3-10:3    -13.478705 -3.264356e-01  7.011080e-01 1.000000e+00
4-4:3-22:5    -11.475492  9.716387e-02  7.018112e-01 1.000000e+00
6-1:3-22:6    -11.474752 -8.757601e-02  7.018112e-01 1.000000e+00
3-33:6-6:4    -12.285193 -1.532429e-01  7.035367e-01 1.000000e+00
3-43:5-12:4   -12.285193 -1.532429e-01  7.035367e-01 1.000000e+00
1-2:6-13:5    -10.272147 -7.515921e-02  7.038527e-01 1.000000e+00
5-51:4-23:6   -11.422034 -9.992711e-02  7.068823e-01 1.000000e+00
1-69:5-24:4   -10.763915  8.511624e-02  7.079479e-01 1.000000e+00
3-23:1-1:6    -12.258419  1.141369e-01  7.079808e-01 1.000000e+00
4-39:3-22:4    -8.461445 -3.833124e-02  7.098557e-01 1.000000e+00
1-18:6-6:4    -10.205131 -6.938753e-02  7.104232e-01 1.000000e+00
3-11:5-24:5   -13.375479 -3.338152e-01  7.110711e-01 1.000000e+00
3-66:3-22:5   -13.375479 -3.338152e-01  7.110711e-01 1.000000e+00
3-9:6-6:6     -13.375479 -3.338152e-01  7.110711e-01 1.000000e+00
1-24:2-15:5   -13.417924  2.771425e-01  7.110711e-01 1.000000e+00
4-30-4:3-22:6 -13.417924  2.771425e-01  7.110711e-01 1.000000e+00
3-30:4-23:6   -12.212457  9.716387e-02  7.122309e-01 1.000000e+00
4-34:3-10:3   -12.212457  9.716387e-02  7.122309e-01 1.000000e+00
4-39:5-5:5    -11.311427 -1.007755e-01  7.162941e-01 1.000000e+00
4-39:3-9:6    -11.325712  9.271796e-02  7.162941e-01 1.000000e+00
3-74:6-19:4    -9.694278 -5.415855e-02  7.167078e-01 1.000000e+00
3-7:4-4:4     -11.287660 -1.061861e-01  7.185088e-01 1.000000e+00
3-13:3-10:6   -13.316157  2.296142e-01  7.201001e-01 1.000000e+00
3-15:6-13:5   -13.316157  2.296142e-01  7.201001e-01 1.000000e+00
3-23:6-25:6   -13.316157  2.296142e-01  7.201001e-01 1.000000e+00
4-4:1-26:6    -13.316157  2.296142e-01  7.201001e-01 1.000000e+00
4-4:5-5:5     -13.279157 -3.402414e-01  7.201001e-01 1.000000e+00
3-73:3-22:4   -12.115792  1.855590e-01  7.202028e-01 1.000000e+00
3-7:2-2:6     -11.258419  1.141369e-01  7.227871e-01 1.000000e+00
3-7:2-15:4    -10.582998  8.122232e-02  7.250853e-01 1.000000e+00
3-43:3-22:4   -10.578290 -7.619427e-02  7.250853e-01 1.000000e+00
1-3:6-13:5    -10.563931 -7.971389e-02  7.263811e-01 1.000000e+00
1-24:7-27:4   -15.440121 -8.483883e-01  7.265625e-01 1.000000e+00
1-2:2-8:1     -15.440121 -8.483883e-01  7.265625e-01 1.000000e+00
1-46:7-27:6   -15.440121 -8.483883e-01  7.265625e-01 1.000000e+00
2-26:3-22:5   -15.440121 -8.483883e-01  7.265625e-01 1.000000e+00
3-13:2-2:5    -15.440121 -8.483883e-01  7.265625e-01 1.000000e+00
3-13:5-24:3   -15.440121 -8.483883e-01  7.265625e-01 1.000000e+00
3-15:6-19:1   -15.440121 -8.483883e-01  7.265625e-01 1.000000e+00
3-20:4-17:6   -15.440121 -8.483883e-01  7.265625e-01 1.000000e+00
3-30-3:1-14:4 -15.440121 -8.483883e-01  7.265625e-01 1.000000e+00
3-33:3-9:3    -15.440121 -8.483883e-01  7.265625e-01 1.000000e+00
3-33:6-6:3    -15.440121 -8.483883e-01  7.265625e-01 1.000000e+00
3-48:1-7:3    -15.440121 -8.483883e-01  7.265625e-01 1.000000e+00
3-53:3-9:3    -15.440121 -8.483883e-01  7.265625e-01 1.000000e+00
3-66:2-2:3    -15.440121 -8.483883e-01  7.265625e-01 1.000000e+00
3-72:1-7:4    -15.440121 -8.483883e-01  7.265625e-01 1.000000e+00
3-72:3-22:6   -15.440121 -8.483883e-01  7.265625e-01 1.000000e+00
3-72:4-17:4   -15.440121 -8.483883e-01  7.265625e-01 1.000000e+00
3-74:1-1:1    -15.440121 -8.483883e-01  7.265625e-01 1.000000e+00
4-31:1-26:3   -15.440121 -8.483883e-01  7.265625e-01 1.000000e+00
3-33:2-2:6    -11.196368 -1.261693e-01  7.268761e-01 1.000000e+00
1-2:4-4:5     -13.221418  1.881375e-01  7.283325e-01 1.000000e+00
1-46:4-4:6    -13.194194 -1.703164e-01  7.283325e-01 1.000000e+00
1-69:6-25:4   -13.194194 -1.703164e-01  7.283325e-01 1.000000e+00
1-8:4-17:5    -13.221418  1.881375e-01  7.283325e-01 1.000000e+00
3-11:4-17:6   -13.221418  1.881375e-01  7.283325e-01 1.000000e+00
3-15:3-22:5   -13.221418  1.881375e-01  7.283325e-01 1.000000e+00
4-34:1-7:5    -13.221418  1.881375e-01  7.283325e-01 1.000000e+00
5-51:3-10:4    -9.537383 -5.850244e-02  7.308689e-01 1.000000e+00
3-33:1-26:4   -11.992712 -1.284963e-01  7.310089e-01 1.000000e+00
4-61:2-2:5    -11.146232  7.360914e-02  7.326841e-01 1.000000e+00
1-18:6-19:1   -11.955308  1.212380e-01  7.343420e-01 1.000000e+00
5-a:6-13:4    -11.954828 -1.363691e-01  7.343420e-01 1.000000e+00
4-39:1-1:4    -11.112803 -1.021449e-01  7.345393e-01 1.000000e+00
4-31:1-1:4    -13.108638 -1.854233e-01  7.358788e-01 1.000000e+00
3-48:6-19:6   -11.917924 -1.438442e-01  7.375543e-01 1.000000e+00
4-39:1-14:4   -11.917924 -1.438442e-01  7.375543e-01 1.000000e+00
1-18:4-4:6    -11.817741  1.378059e-01  7.465344e-01 1.000000e+00
3-48:6-19:4    -9.806435  5.916540e-02  7.467263e-01 1.000000e+00
1-69:5-12:4   -10.963023  1.058080e-01  7.481110e-01 1.000000e+00
3-15:1-14:4   -12.951481 -2.109584e-01  7.492586e-01 1.000000e+00
3-33:3-9:6    -12.986676  2.447211e-01  7.492586e-01 1.000000e+00
4-34:1-26:1   -12.986676  2.447211e-01  7.492586e-01 1.000000e+00
1-2:3-22:3    -11.750432  1.120833e-01  7.520332e-01 1.000000e+00
1-69:1-26:1   -15.036444  7.890416e-01  7.539063e-01 1.000000e+00
3-11:5-12:3   -15.036444  7.890416e-01  7.539063e-01 1.000000e+00
3-15:1-20:4   -15.036444  7.890416e-01  7.539063e-01 1.000000e+00
3-30-3:2-21:6 -15.036444  7.890416e-01  7.539063e-01 1.000000e+00
3-30-3:7-27:4 -15.036444  7.890416e-01  7.539063e-01 1.000000e+00
3-73:3-9:6    -15.036444  7.890416e-01  7.539063e-01 1.000000e+00
3-h:5-24:4    -15.036444  7.890416e-01  7.539063e-01 1.000000e+00
3-h:6-6:4     -15.036444  7.890416e-01  7.539063e-01 1.000000e+00
4-30-2:1-7:4  -15.036444  7.890416e-01  7.539063e-01 1.000000e+00
4-30-4:3-9:6  -15.036444  7.890416e-01  7.539063e-01 1.000000e+00
4-31:5-5:3    -15.036444  7.890416e-01  7.539063e-01 1.000000e+00
4-61:3-16:1   -15.036444  7.890416e-01  7.539063e-01 1.000000e+00
4-b:1-7:5     -15.036444  7.890416e-01  7.539063e-01 1.000000e+00
6-1:1-26:4    -10.868111 -8.401660e-02  7.556059e-01 1.000000e+00
3-7:2-8:4     -10.870985  7.283454e-02  7.556059e-01 1.000000e+00
2-5:6-13:1    -11.686224 -1.252286e-01  7.571891e-01 1.000000e+00
3-21:3-3:5    -11.686224 -1.252286e-01  7.571891e-01 1.000000e+00
1-3:5-5:5     -12.809857 -2.317170e-01  7.607916e-01 1.000000e+00
3-15:6-19:5   -12.809857 -2.317170e-01  7.607916e-01 1.000000e+00
3-21:1-1:5    -12.838651  1.796260e-01  7.607916e-01 1.000000e+00
3-73:6-19:4   -12.809857 -2.317170e-01  7.607916e-01 1.000000e+00
1-3:6-13:6    -11.600381  1.159877e-01  7.643534e-01 1.000000e+00
2-5:2-2:3     -12.749710 -1.114228e-01  7.659918e-01 1.000000e+00
3-23:4-23:5   -12.743962 -2.407058e-01  7.659918e-01 1.000000e+00
5-51:4-23:3   -12.743962 -2.407058e-01  7.659918e-01 1.000000e+00
3-30:1-26:5   -12.686224 -1.252286e-01  7.708670e-01 1.000000e+00
3-73:3-10:4   -12.704961  1.260766e-01  7.708670e-01 1.000000e+00
3-7:5-5:5     -12.686224 -1.252286e-01  7.708670e-01 1.000000e+00
3-9:1-1:4     -12.686224 -1.252286e-01  7.708670e-01 1.000000e+00
1-3:2-21:1    -14.732602  5.666492e-01  7.744141e-01 1.000000e+00
1-58:4-23:6   -14.732602  5.666492e-01  7.744141e-01 1.000000e+00
2-26:3-10:5   -14.732602  5.666492e-01  7.744141e-01 1.000000e+00
3-20:3-10:5   -14.732602  5.666492e-01  7.744141e-01 1.000000e+00
3-20:3-10:6   -14.732602  5.666492e-01  7.744141e-01 1.000000e+00
3-33:3-16:5   -14.732602  5.666492e-01  7.744141e-01 1.000000e+00
3-7:3-10:1    -14.732602  5.666492e-01  7.744141e-01 1.000000e+00
3-h:3-3:5     -14.732602  5.666492e-01  7.744141e-01 1.000000e+00
4-30-4:5-12:5 -14.732602  5.666492e-01  7.744141e-01 1.000000e+00
4-30-4:6-19:6 -14.732602  5.666492e-01  7.744141e-01 1.000000e+00
4-31:1-7:5    -14.732602  5.666492e-01  7.744141e-01 1.000000e+00
5-a:1-7:4     -14.732602  5.666492e-01  7.744141e-01 1.000000e+00
5-a:3-9:5     -14.732602  5.666492e-01  7.744141e-01 1.000000e+00
3-74:5-12:5   -12.625443 -1.378950e-01  7.754497e-01 1.000000e+00
4-30-4:3-10:6 -12.642648  1.027021e-01  7.754497e-01 1.000000e+00
4-59:6-6:6    -10.589035  6.914949e-02  7.779207e-01 1.000000e+00
1-3:4-17:4    -11.411576  9.952314e-02  7.788761e-01 1.000000e+00
1-2:1-26:3    -12.567144 -1.495579e-01  7.797679e-01 1.000000e+00
1-46:5-12:6   -12.567144 -1.495579e-01  7.797679e-01 1.000000e+00
3-7:5-12:5    -12.582998  8.122232e-02  7.797679e-01 1.000000e+00
3-23:3-22:1   -11.385859  9.021111e-02  7.807391e-01 1.000000e+00
4-59:4-23:4    -9.865353 -5.867109e-02  7.831807e-01 1.000000e+00
3-7:6-6:4     -10.468864 -7.579884e-02  7.860523e-01 1.000000e+00
4-59:6-13:6    -9.823062 -5.260653e-02  7.863132e-01 1.000000e+00
1-3:6-25:5    -14.486676  4.146461e-01  7.905273e-01 1.000000e+00
3-15:4-4:6    -14.486676  4.146461e-01  7.905273e-01 1.000000e+00
3-48:4-23:5   -14.486676  4.146461e-01  7.905273e-01 1.000000e+00
3-9:2-2:3     -14.486676  4.146461e-01  7.905273e-01 1.000000e+00
4-39:3-9:3    -14.486676  4.146461e-01  7.905273e-01 1.000000e+00
4-61:6-13:1   -14.486676  4.146461e-01  7.905273e-01 1.000000e+00
7-4-1:5-12:6  -14.486676  4.146461e-01  7.905273e-01 1.000000e+00
3-49:3-22:4   -11.231195 -9.631586e-02  7.910074e-01 1.000000e+00
5-a:5-5:6     -12.410674 -7.720704e-02  7.913664e-01 1.000000e+00
4-59:3-22:3   -11.189202 -6.251315e-02  7.941225e-01 1.000000e+00
3-7:6-25:4    -12.375479  1.109697e-01  7.948437e-01 1.000000e+00
4-61:5-5:5    -12.360185 -8.939645e-02  7.948437e-01 1.000000e+00
4-59:3-22:5    -9.148580 -3.059168e-02  7.968332e-01 1.000000e+00
3-30:6-13:4    -9.652588  4.697811e-02  7.986434e-01 1.000000e+00
1-2:3-16:1    -14.279157  3.036147e-01  8.036194e-01 1.000000e+00
3-48:1-20:4   -14.279157  3.036147e-01  8.036194e-01 1.000000e+00
3-49:3-3:3    -14.279157  3.036147e-01  8.036194e-01 1.000000e+00
3-49:4-17:6   -14.279157  3.036147e-01  8.036194e-01 1.000000e+00
3-9:4-4:4     -14.279157  3.036147e-01  8.036194e-01 1.000000e+00
3-h:3-16:4    -14.279157  3.036147e-01  8.036194e-01 1.000000e+00
4-59:1-14:3   -14.279157  3.036147e-01  8.036194e-01 1.000000e+00
4-61:2-2:3    -14.279157  3.036147e-01  8.036194e-01 1.000000e+00
5-a:3-16:5    -14.279157  3.036147e-01  8.036194e-01 1.000000e+00
5-a:5-24:5    -14.279157  3.036147e-01  8.036194e-01 1.000000e+00
3-21:5-24:6   -12.174430 -1.307881e-01  8.071947e-01 1.000000e+00
5-51:6-6:5    -12.174430 -1.307881e-01  8.071947e-01 1.000000e+00
5-51:3-10:5   -10.967399 -7.787019e-02  8.090727e-01 1.000000e+00
1-24:3-10:6   -12.150149  1.168462e-01  8.099491e-01 1.000000e+00
2-5:5-5:6     -12.131540 -1.396196e-01  8.099491e-01 1.000000e+00
4-31:1-26:4   -12.131540 -1.396196e-01  8.099491e-01 1.000000e+00
4-39:5-24:5   -12.150149  1.168462e-01  8.099491e-01 1.000000e+00
1-18:1-26:6   -10.933111  7.684388e-02  8.114566e-01 1.000000e+00
3-23:3-3:3    -12.094540 -6.561906e-02  8.125886e-01 1.000000e+00
3-7:5-12:6    -12.090479  1.349329e-01  8.125886e-01 1.000000e+00
1-18:6-19:6   -10.052419  4.198716e-02  8.146587e-01 1.000000e+00
4-30-4:2-2:4  -12.049441  1.191902e-01  8.151212e-01 1.000000e+00
3-48:1-1:5    -12.053826 -7.579884e-02  8.151212e-01 1.000000e+00
4-31:3-22:5   -12.014246 -8.542755e-02  8.175539e-01 1.000000e+00
3-74:2-15:6   -12.009578  1.043059e-01  8.175539e-01 1.000000e+00
4-61:6-13:6   -11.903050  1.369649e-01  8.243132e-01 1.000000e+00
1-69:1-1:3    -13.779157 -1.703164e-01  8.318119e-01 1.000000e+00
3-20:3-22:6   -13.779157 -1.703164e-01  8.318119e-01 1.000000e+00
3-7:2-8:5     -13.779157 -1.703164e-01  8.318119e-01 1.000000e+00
5-51:7-27:6   -13.779157 -1.703164e-01  8.318119e-01 1.000000e+00
3-7:3-22:6    -11.763915  8.511624e-02  8.322578e-01 1.000000e+00
4-34:4-17:6   -11.703606 -9.046314e-02  8.358461e-01 1.000000e+00
5-51:3-22:6    -9.662227  2.769905e-02  8.376635e-01 1.000000e+00
1-58:3-22:6   -13.694194  3.036147e-01  8.388197e-01 1.000000e+00
3-15:1-26:3   -13.652667 -1.923427e-01  8.388197e-01 1.000000e+00
3-23:4-17:1   -13.652667 -1.923427e-01  8.388197e-01 1.000000e+00
3-30-3:6-6:4  -13.694194  3.036147e-01  8.388197e-01 1.000000e+00
3-43:3-16:6   -13.694194  3.036147e-01  8.388197e-01 1.000000e+00
3-43:6-6:6    -13.694194  3.036147e-01  8.388197e-01 1.000000e+00
3-49:6-25:4   -13.652667 -1.923427e-01  8.388197e-01 1.000000e+00
3-74:1-1:6    -13.694194  3.036147e-01  8.388197e-01 1.000000e+00
3-74:1-26:3   -13.652667 -1.923427e-01  8.388197e-01 1.000000e+00
3-74:6-19:1   -13.652667 -1.923427e-01  8.388197e-01 1.000000e+00
3-9:2-2:5     -13.694194  3.036147e-01  8.388197e-01 1.000000e+00
3-9:3-22:3    -13.694194  3.036147e-01  8.388197e-01 1.000000e+00
4-30-2:2-21:5 -13.694194  3.036147e-01  8.388197e-01 1.000000e+00
1-18:6-25:5   -13.571638  2.447211e-01  8.450190e-01 1.000000e+00
1-24:2-8:5    -13.571638  2.447211e-01  8.450190e-01 1.000000e+00
3-11:3-3:5    -13.536444 -2.109584e-01  8.450190e-01 1.000000e+00
3-15:2-2:1    -13.536444 -2.109584e-01  8.450190e-01 1.000000e+00
3-33:6-19:3   -13.536444 -2.109584e-01  8.450190e-01 1.000000e+00
4-b:4-17:5    -13.536444 -2.109584e-01  8.450190e-01 1.000000e+00
3-48:3-3:4    -10.338651 -4.632773e-02  8.458665e-01 1.000000e+00
1-24:3-16:6   -13.459155  1.946804e-01  8.505540e-01 1.000000e+00
3-11:2-2:3    -13.459155  1.946804e-01  8.505540e-01 1.000000e+00
3-49:1-26:6   -13.459155  1.946804e-01  8.505540e-01 1.000000e+00
3-66:4-17:4   -13.459155  1.946804e-01  8.505540e-01 1.000000e+00
3-7:1-1:5     -13.459155  1.946804e-01  8.505540e-01 1.000000e+00
4-b:4-4:5     -13.459155  1.946804e-01  8.505540e-01 1.000000e+00
1-18:3-10:3   -11.422263  7.814949e-02  8.508699e-01 1.000000e+00
1-69:4-17:5   -13.355158  1.516117e-01  8.555356e-01 1.000000e+00
1-69:6-25:6   -13.355158  1.516117e-01  8.555356e-01 1.000000e+00
3-30:1-14:6   -13.355158  1.516117e-01  8.555356e-01 1.000000e+00
3-72:2-21:4   -13.328925 -2.407058e-01  8.555356e-01 1.000000e+00
4-31:3-16:5   -13.355158  1.516117e-01  8.555356e-01 1.000000e+00
4-39:3-3:5    -10.137883 -3.354786e-02  8.562239e-01 1.000000e+00
4-34:3-9:5    -11.254233  6.754739e-02  8.592278e-01 1.000000e+00
1-58:5-12:4   -13.235425 -2.527786e-01  8.600501e-01 1.000000e+00
3-48:5-5:5    -13.235425 -2.527786e-01  8.600501e-01 1.000000e+00
4-31:1-7:4    -13.235425 -2.527786e-01  8.600501e-01 1.000000e+00
3-48:3-3:6    -11.124836  6.622016e-02  8.653735e-01 1.000000e+00
3-13:6-19:4   -13.071638 -1.114228e-01  8.679394e-01 1.000000e+00
3-66:6-6:4    -13.071638 -1.114228e-01  8.679394e-01 1.000000e+00
3-74:2-8:4    -11.022491  3.231272e-02  8.699230e-01 1.000000e+00
3-48:2-15:4   -10.997273 -5.148021e-02  8.707787e-01 1.000000e+00
1-2:5-5:5     -13.017376  1.833205e-01  8.714147e-01 1.000000e+00
2-70:3-9:5    -12.992712 -1.284963e-01  8.714147e-01 1.000000e+00
4-4:6-6:5     -13.017376  1.833205e-01  8.714147e-01 1.000000e+00
4-59:5-5:3    -12.992712 -1.284963e-01  8.714147e-01 1.000000e+00
3-23:6-19:6   -10.929978  3.971877e-02  8.740403e-01 1.000000e+00
1-18:2-2:4     -8.918522 -2.223905e-02  8.740900e-01 1.000000e+00
1-18:3-9:3    -12.917924 -1.438442e-01  8.746293e-01 1.000000e+00
1-69:4-23:5   -12.917924 -1.438442e-01  8.746293e-01 1.000000e+00
4-30-2:6-19:4 -12.940121  1.516117e-01  8.746293e-01 1.000000e+00
3-23:3-22:3   -10.853282  6.672275e-02  8.770668e-01 1.000000e+00
3-15:3-3:5    -12.866943  1.230425e-01  8.776143e-01 1.000000e+00
3-30-3:3-10:6 -12.779157 -1.703164e-01  8.803958e-01 1.000000e+00
3-23:1-26:3   -12.599209 -8.542755e-02  8.877248e-01 1.000000e+00
1-3:2-21:5    -12.541831 -9.893181e-02  8.898840e-01 1.000000e+00
1-69:1-26:5   -12.541831 -9.893181e-02  8.898840e-01 1.000000e+00
2-26:6-13:4   -12.541831 -9.893181e-02  8.898840e-01 1.000000e+00
4-34:3-10:1   -12.559345  1.285280e-01  8.898840e-01 1.000000e+00
4-61:3-9:6    -12.541831 -9.893181e-02  8.898840e-01 1.000000e+00
4-34:3-22:4    -9.313419 -2.347505e-02  8.915521e-01 1.000000e+00
3-49:2-21:4   -12.502886  1.072175e-01  8.919232e-01 1.000000e+00
3-23:2-15:6   -10.370452 -2.547314e-02  8.957927e-01 1.000000e+00
1-18:3-9:6    -10.345621 -3.238853e-02  8.966702e-01 1.000000e+00
4-61:2-2:4    -10.310838 -1.831335e-02  8.979460e-01 1.000000e+00
4-34:3-9:4     -9.947111  2.706655e-02  9.100172e-01 1.000000e+00
3-21:4-17:6   -11.922034 -7.078077e-02  9.110721e-01 1.000000e+00
3-49:3-3:4    -11.881516  9.389615e-02  9.121566e-01 1.000000e+00
3-48:5-12:6   -11.689866 -6.298240e-02  9.179231e-01 1.000000e+00
4-39:1-26:4    -9.588494  1.916136e-02  9.204598e-01 1.000000e+00
3-48:3-22:6   -11.287470  5.603399e-02  9.284922e-01 1.000000e+00
4-4:3-10:5    -11.234012 -5.088121e-02  9.296139e-01 1.000000e+00
4-61:3-3:5    -11.106269 -4.216009e-02  9.326868e-01 1.000000e+00
1-46:3-3:4    -10.791663  2.962113e-02  9.395994e-01 1.000000e+00
3-9:3-10:4    -10.430963  3.021654e-02  9.467486e-01 1.000000e+00
3-7:1-26:4    -10.078184 -9.543140e-03  1.000000e+00 1.000000e+00
2-5:1-7:4     -10.781980  1.025580e-02  1.000000e+00 1.000000e+00
3-21:6-13:6   -10.765388  5.222165e-03  1.000000e+00 1.000000e+00
1-69:5-5:6    -10.598916  1.523921e-02  1.000000e+00 1.000000e+00
1-18:6-6:5    -10.700905 -1.381196e-02  1.000000e+00 1.000000e+00
1-69:2-15:4   -10.628637  2.449973e-02  1.000000e+00 1.000000e+00
4-59:4-4:4    -10.755959 -1.363686e-02  1.000000e+00 1.000000e+00
1-3:2-15:5    -11.586441 -5.989245e-02  1.000000e+00 1.000000e+00
3-30:3-10:5   -11.663146 -9.543140e-03  1.000000e+00 1.000000e+00
4-31:2-2:4    -11.250432  2.121501e-02  1.000000e+00 1.000000e+00
7-4-1:3-3:6   -11.663146 -9.543140e-03  1.000000e+00 1.000000e+00
4-39:2-15:6   -11.578148  2.302745e-02  1.000000e+00 1.000000e+00
2-70:6-19:6   -11.444124  3.442811e-02  1.000000e+00 1.000000e+00
1-69:1-7:4    -11.840285  1.143399e-02  1.000000e+00 1.000000e+00
3-7:3-22:4     -9.881705 -1.065978e-02  1.000000e+00 1.000000e+00
3-21:5-12:6   -11.694194 -3.914414e-04  1.000000e+00 1.000000e+00
1-3:3-9:4     -10.676382 -3.601535e-02  1.000000e+00 1.000000e+00
3-13:3-22:4   -12.816157 -9.631586e-02  1.000000e+00 1.000000e+00
3-30:3-9:5    -12.816157 -9.631586e-02  1.000000e+00 1.000000e+00
3-66:3-9:4    -12.816157 -9.631586e-02  1.000000e+00 1.000000e+00
1-18:5-5:3    -13.667961  5.207598e-02  1.000000e+00 1.000000e+00
3-21:2-8:3    -13.667961  5.207598e-02  1.000000e+00 1.000000e+00
3-33:1-26:5   -13.667961  5.207598e-02  1.000000e+00 1.000000e+00
3-48:1-14:6   -13.667961  5.207598e-02  1.000000e+00 1.000000e+00
4-39:3-3:1    -13.667961  5.207598e-02  1.000000e+00 1.000000e+00
1-46:1-26:5   -12.885859 -7.971389e-02  1.000000e+00 1.000000e+00
1-46:6-13:3   -12.885859 -7.971389e-02  1.000000e+00 1.000000e+00
3-20:3-10:4   -12.885859 -7.971389e-02  1.000000e+00 1.000000e+00
3-21:2-21:3   -12.885859 -7.971389e-02  1.000000e+00 1.000000e+00
3-53:3-22:6   -12.885859 -7.971389e-02  1.000000e+00 1.000000e+00
4-31:5-12:5   -12.896390  6.414881e-02  1.000000e+00 1.000000e+00
4-34:7-27:4   -12.885859 -7.971389e-02  1.000000e+00 1.000000e+00
4-39:6-25:6   -12.885859 -7.971389e-02  1.000000e+00 1.000000e+00
4-61:6-6:5    -12.885859 -7.971389e-02  1.000000e+00 1.000000e+00
5-51:1-14:4   -12.885859 -7.971389e-02  1.000000e+00 1.000000e+00
3-15:3-16:6   -13.049441  1.191902e-01  1.000000e+00 1.000000e+00
3-49:6-13:6   -13.036444 -4.103343e-02  1.000000e+00 1.000000e+00
3-66:3-3:6    -13.036444 -4.103343e-02  1.000000e+00 1.000000e+00
3-33:5-24:4   -12.036444 -4.103343e-02  1.000000e+00 1.000000e+00
3-30:2-21:5   -12.970821  9.021111e-02  1.000000e+00 1.000000e+00
3-43:3-9:4    -12.970821  9.021111e-02  1.000000e+00 1.000000e+00
3-7:1-26:5    -12.970821  9.021111e-02  1.000000e+00 1.000000e+00
4-30-4:2-21:5 -12.970821  9.021111e-02  1.000000e+00 1.000000e+00
5-51:5-24:3   -12.970821  9.021111e-02  1.000000e+00 1.000000e+00
2-5:3-16:3    -12.721418 -5.483923e-02  1.000000e+00 1.000000e+00
3-53:3-9:4    -12.731195  7.360914e-02  1.000000e+00 1.000000e+00
5-a:1-26:4    -12.721418 -5.483923e-02  1.000000e+00 1.000000e+00
1-2:1-1:5     -12.270196 -1.831335e-02  1.000000e+00 1.000000e+00
3-74:6-6:5    -12.632766 -1.831335e-02  1.000000e+00 1.000000e+00
1-8:2-21:5    -13.002886  2.608077e-02  1.000000e+00 1.000000e+00
3-23:3-16:3   -13.002886  2.608077e-02  1.000000e+00 1.000000e+00
3-7:3-9:5     -13.002886  2.608077e-02  1.000000e+00 1.000000e+00
3-23:3-16:5   -12.019470 -7.086094e-03  1.000000e+00 1.000000e+00
4-61:2-21:5   -11.825712  4.058034e-02  1.000000e+00 1.000000e+00
3-23:2-15:3   -13.285193 -1.532429e-01  1.000000e+00 1.000000e+00
1-46:3-10:3   -13.167961  8.122232e-02  1.000000e+00 1.000000e+00
3-15:1-26:6   -13.155193 -9.231393e-02  1.000000e+00 1.000000e+00
3-48:2-2:3    -13.155193 -9.231393e-02  1.000000e+00 1.000000e+00
3-66:2-15:4   -13.155193 -9.231393e-02  1.000000e+00 1.000000e+00
3-9:1-26:6    -13.155193 -9.231393e-02  1.000000e+00 1.000000e+00
4-31:5-5:5    -13.155193 -9.231393e-02  1.000000e+00 1.000000e+00
3-53:2-2:6    -12.758419  1.916136e-02  1.000000e+00 1.000000e+00
3-11:1-26:6   -13.486676 -1.114228e-01  1.000000e+00 1.000000e+00
3-30:7-27:4   -13.502886  1.072175e-01  1.000000e+00 1.000000e+00
4-61:4-17:3   -13.502886  1.072175e-01  1.000000e+00 1.000000e+00
5-a:3-22:5    -13.486676 -1.114228e-01  1.000000e+00 1.000000e+00
3-9:5-5:6     -12.927090  2.748266e-03  1.000000e+00 1.000000e+00
1-2:6-13:1    -12.797420  9.716387e-02  1.000000e+00 1.000000e+00
1-58:3-10:4   -12.417924  2.608077e-02  1.000000e+00 1.000000e+00
3-11:4-4:4    -12.797420  9.716387e-02  1.000000e+00 1.000000e+00
3-48:2-21:5   -12.797420  9.716387e-02  1.000000e+00 1.000000e+00
3-21:3-16:3   -13.258419  1.141369e-01  1.000000e+00 1.000000e+00
3-74:6-19:3   -13.258419  1.141369e-01  1.000000e+00 1.000000e+00
4-31:1-26:5   -13.258419  1.141369e-01  1.000000e+00 1.000000e+00
3-23:2-8:6    -11.273730  2.855326e-02  1.000000e+00 1.000000e+00
2-70:5-12:3   -14.002886  2.608077e-02  1.000000e+00 1.000000e+00
3-11:1-1:6    -14.002886  2.608077e-02  1.000000e+00 1.000000e+00
3-21:6-13:3   -14.002886  2.608077e-02  1.000000e+00 1.000000e+00
3-23:1-14:5   -13.986676 -2.813478e-01  1.000000e+00 1.000000e+00
3-33:3-3:5    -13.986676 -2.813478e-01  1.000000e+00 1.000000e+00
3-66:2-15:6   -14.002886  2.608077e-02  1.000000e+00 1.000000e+00
3-73:1-26:4   -14.002886  2.608077e-02  1.000000e+00 1.000000e+00
3-74:4-17:5   -13.986676 -2.813478e-01  1.000000e+00 1.000000e+00
4-39:4-23:3   -13.986676 -2.813478e-01  1.000000e+00 1.000000e+00
1-46:1-1:5    -13.382382 -1.337906e-01  1.000000e+00 1.000000e+00
3-11:4-4:6    -13.382382 -1.337906e-01  1.000000e+00 1.000000e+00
3-21:3-22:1   -13.396390  6.914949e-02  1.000000e+00 1.000000e+00
1-8:6-19:1    -13.440121 -1.831335e-02  1.000000e+00 1.000000e+00
1-8:6-6:5     -13.440121 -1.831335e-02  1.000000e+00 1.000000e+00
3-64:2-15:6   -13.440121 -1.831335e-02  1.000000e+00 1.000000e+00
4-34:1-7:6    -13.440121 -1.831335e-02  1.000000e+00 1.000000e+00
6-1:2-21:5    -13.440121 -1.831335e-02  1.000000e+00 1.000000e+00
1-3:6-25:4    -14.099209  2.187258e-01  1.000000e+00 1.000000e+00
1-69:4-23:3   -14.099209  2.187258e-01  1.000000e+00 1.000000e+00
2-26:2-2:4    -14.099209  2.187258e-01  1.000000e+00 1.000000e+00
3-15:2-15:3   -14.071638 -1.114228e-01  1.000000e+00 1.000000e+00
3-15:4-17:5   -14.071638 -1.114228e-01  1.000000e+00 1.000000e+00
3-21:1-14:5   -14.099209  2.187258e-01  1.000000e+00 1.000000e+00
3-49:1-1:4    -14.099209  2.187258e-01  1.000000e+00 1.000000e+00
3-53:5-5:6    -14.099209  2.187258e-01  1.000000e+00 1.000000e+00
3-9:1-26:5    -14.071638 -1.114228e-01  1.000000e+00 1.000000e+00
4-34:2-21:1   -14.071638 -1.114228e-01  1.000000e+00 1.000000e+00
4-b:5-5:5     -14.071638 -1.114228e-01  1.000000e+00 1.000000e+00
5-a:2-8:5     -14.071638 -1.114228e-01  1.000000e+00 1.000000e+00
5-a:6-25:4    -14.071638 -1.114228e-01  1.000000e+00 1.000000e+00
6-1:6-19:1    -14.071638 -1.114228e-01  1.000000e+00 1.000000e+00
1-24:3-3:3    -13.743962  2.040791e-01  1.000000e+00 1.000000e+00
1-58:3-16:6   -13.743962  2.040791e-01  1.000000e+00 1.000000e+00
1-58:5-24:6   -14.355158  1.516117e-01  1.000000e+00 1.000000e+00
2-26:4-17:4   -14.355158  1.516117e-01  1.000000e+00 1.000000e+00
3-15:3-16:3   -13.743962  2.040791e-01  1.000000e+00 1.000000e+00
3-15:5-5:5    -13.743962  2.040791e-01  1.000000e+00 1.000000e+00
3-20:1-26:4   -14.328925 -2.407058e-01  1.000000e+00 1.000000e+00
3-21:6-25:6   -14.355158  1.516117e-01  1.000000e+00 1.000000e+00
3-23:6-6:3    -13.721418 -5.483923e-02  1.000000e+00 1.000000e+00
3-30-3:1-26:6 -14.328925 -2.407058e-01  1.000000e+00 1.000000e+00
3-30-3:5-12:6 -14.355158  1.516117e-01  1.000000e+00 1.000000e+00
3-49:4-4:6    -14.355158  1.516117e-01  1.000000e+00 1.000000e+00
3-53:1-26:5   -14.328925 -2.407058e-01  1.000000e+00 1.000000e+00
3-64:2-2:5    -14.355158  1.516117e-01  1.000000e+00 1.000000e+00
3-66:4-17:6   -14.355158  1.516117e-01  1.000000e+00 1.000000e+00
3-72:3-3:4    -13.743962  2.040791e-01  1.000000e+00 1.000000e+00
3-74:5-5:3    -14.328925 -2.407058e-01  1.000000e+00 1.000000e+00
3-9:3-16:5    -14.328925 -2.407058e-01  1.000000e+00 1.000000e+00
3-9:3-3:5     -13.743962  2.040791e-01  1.000000e+00 1.000000e+00
3-9:6-19:5    -13.743962  2.040791e-01  1.000000e+00 1.000000e+00
4-30-2:1-26:6 -14.355158  1.516117e-01  1.000000e+00 1.000000e+00
4-30-4:3-10:3 -14.328925 -2.407058e-01  1.000000e+00 1.000000e+00
4-30-4:5-24:5 -14.328925 -2.407058e-01  1.000000e+00 1.000000e+00
4-34:4-23:3   -13.743962  2.040791e-01  1.000000e+00 1.000000e+00
4-39:2-8:1    -14.355158  1.516117e-01  1.000000e+00 1.000000e+00
4-39:2-8:3    -14.355158  1.516117e-01  1.000000e+00 1.000000e+00
4-39:5-12:3   -13.743962  2.040791e-01  1.000000e+00 1.000000e+00
4-4:7-27:4    -14.355158  1.516117e-01  1.000000e+00 1.000000e+00
4-61:6-19:1   -14.328925 -2.407058e-01  1.000000e+00 1.000000e+00
1-3:6-19:1    -14.147640 -2.634258e-01  1.000000e+00 1.000000e+00
3-43:3-22:3   -14.147640 -2.634258e-01  1.000000e+00 1.000000e+00
3-64:5-12:6   -14.147640 -2.634258e-01  1.000000e+00 1.000000e+00
1-46:6-19:1   -15.647640 -4.333508e-01  1.000000e+00 1.000000e+00
2-70:6-13:1   -15.647640 -4.333508e-01  1.000000e+00 1.000000e+00
3-13:4-23:3   -15.647640 -4.333508e-01  1.000000e+00 1.000000e+00
3-13:6-6:4    -15.647640 -4.333508e-01  1.000000e+00 1.000000e+00
3-15:6-6:1    -15.647640 -4.333508e-01  1.000000e+00 1.000000e+00
3-15:6-6:3    -15.647640 -4.333508e-01  1.000000e+00 1.000000e+00
3-21:6-25:3   -15.647640 -4.333508e-01  1.000000e+00 1.000000e+00
3-30-3:1-26:3 -15.647640 -4.333508e-01  1.000000e+00 1.000000e+00
3-30-3:4-23:6 -15.647640 -4.333508e-01  1.000000e+00 1.000000e+00
3-30-3:5-5:5  -15.647640 -4.333508e-01  1.000000e+00 1.000000e+00
3-33:1-7:5    -15.647640 -4.333508e-01  1.000000e+00 1.000000e+00
3-33:4-23:3   -15.647640 -4.333508e-01  1.000000e+00 1.000000e+00
3-49:3-22:1   -15.647640 -4.333508e-01  1.000000e+00 1.000000e+00
3-49:6-6:5    -15.647640 -4.333508e-01  1.000000e+00 1.000000e+00
3-53:1-1:5    -15.647640 -4.333508e-01  1.000000e+00 1.000000e+00
3-53:2-21:1   -15.647640 -4.333508e-01  1.000000e+00 1.000000e+00
3-53:6-19:1   -15.647640 -4.333508e-01  1.000000e+00 1.000000e+00
3-64:4-23:6   -15.647640 -4.333508e-01  1.000000e+00 1.000000e+00
3-66:1-26:3   -15.647640 -4.333508e-01  1.000000e+00 1.000000e+00
3-66:4-17:5   -15.647640 -4.333508e-01  1.000000e+00 1.000000e+00
3-66:6-13:3   -15.647640 -4.333508e-01  1.000000e+00 1.000000e+00
3-73:4-4:6    -15.647640 -4.333508e-01  1.000000e+00 1.000000e+00
3-74:1-26:1   -15.647640 -4.333508e-01  1.000000e+00 1.000000e+00
3-7:1-14:1    -15.647640 -4.333508e-01  1.000000e+00 1.000000e+00
3-7:2-21:2    -15.647640 -4.333508e-01  1.000000e+00 1.000000e+00
3-9:1-7:6     -15.647640 -4.333508e-01  1.000000e+00 1.000000e+00
3-h:4-17:4    -15.647640 -4.333508e-01  1.000000e+00 1.000000e+00
4-34:2-21:2   -15.647640 -4.333508e-01  1.000000e+00 1.000000e+00
4-4:3-9:1     -15.647640 -4.333508e-01  1.000000e+00 1.000000e+00
4-59:1-14:1   -15.647640 -4.333508e-01  1.000000e+00 1.000000e+00
4-59:1-7:1    -15.647640 -4.333508e-01  1.000000e+00 1.000000e+00
7-4-1:2-2:1   -15.647640 -4.333508e-01  1.000000e+00 1.000000e+00
1-69:5-24:3   -13.082998  5.207598e-02  1.000000e+00 1.000000e+00
3-74:5-5:5    -13.082998  5.207598e-02  1.000000e+00 1.000000e+00
4-30-4:1-7:4  -13.082998  5.207598e-02  1.000000e+00 1.000000e+00
1-46:1-7:6    -13.917924 -1.438442e-01  1.000000e+00 1.000000e+00
1-69:2-21:1   -13.940121  1.516117e-01  1.000000e+00 1.000000e+00
3-15:5-12:5   -13.917924 -1.438442e-01  1.000000e+00 1.000000e+00
3-33:1-26:6   -13.917924 -1.438442e-01  1.000000e+00 1.000000e+00
3-33:4-23:5   -13.917924 -1.438442e-01  1.000000e+00 1.000000e+00
3-66:2-8:6    -13.917924 -1.438442e-01  1.000000e+00 1.000000e+00
3-72:5-12:4   -13.917924 -1.438442e-01  1.000000e+00 1.000000e+00
4-4:4-23:6    -13.917924 -1.438442e-01  1.000000e+00 1.000000e+00
5-51:6-13:1   -13.917924 -1.438442e-01  1.000000e+00 1.000000e+00
1-3:5-5:1     -15.440121 -1.831335e-02  1.000000e+00 1.000000e+00
1-46:3-3:1    -15.440121 -1.831335e-02  1.000000e+00 1.000000e+00
1-8:5-24:5    -14.647640 -4.333508e-01  1.000000e+00 1.000000e+00
1-8:5-5:3     -14.647640 -4.333508e-01  1.000000e+00 1.000000e+00
3-15:3-10:1   -15.440121 -1.831335e-02  1.000000e+00 1.000000e+00
3-15:6-19:3   -15.440121 -1.831335e-02  1.000000e+00 1.000000e+00
3-20:6-19:6   -15.440121 -1.831335e-02  1.000000e+00 1.000000e+00
3-23:1-7:1    -15.440121 -1.831335e-02  1.000000e+00 1.000000e+00
3-33:1-26:1   -15.440121 -1.831335e-02  1.000000e+00 1.000000e+00
3-33:5-5:5    -15.440121 -1.831335e-02  1.000000e+00 1.000000e+00
3-33:6-19:1   -15.440121 -1.831335e-02  1.000000e+00 1.000000e+00
3-43:1-7:6    -14.647640 -4.333508e-01  1.000000e+00 1.000000e+00
3-48:3-3:1    -15.440121 -1.831335e-02  1.000000e+00 1.000000e+00
3-49:7-27:4   -15.440121 -1.831335e-02  1.000000e+00 1.000000e+00
3-53:2-15:5   -15.440121 -1.831335e-02  1.000000e+00 1.000000e+00
3-53:3-16:5   -14.647640 -4.333508e-01  1.000000e+00 1.000000e+00
3-53:6-25:6   -15.440121 -1.831335e-02  1.000000e+00 1.000000e+00
3-64:5-5:5    -15.440121 -1.831335e-02  1.000000e+00 1.000000e+00
3-64:6-6:6    -14.647640 -4.333508e-01  1.000000e+00 1.000000e+00
3-66:1-1:5    -15.440121 -1.831335e-02  1.000000e+00 1.000000e+00
3-72:2-15:3   -15.440121 -1.831335e-02  1.000000e+00 1.000000e+00
3-73:2-2:3    -15.440121 -1.831335e-02  1.000000e+00 1.000000e+00
3-73:6-19:5   -15.440121 -1.831335e-02  1.000000e+00 1.000000e+00
3-9:3-10:1    -14.647640 -4.333508e-01  1.000000e+00 1.000000e+00
3-9:6-19:3    -14.647640 -4.333508e-01  1.000000e+00 1.000000e+00
4-30-4:1-14:4 -14.647640 -4.333508e-01  1.000000e+00 1.000000e+00
4-31:1-20:4   -15.440121 -1.831335e-02  1.000000e+00 1.000000e+00
4-31:6-6:1    -15.440121 -1.831335e-02  1.000000e+00 1.000000e+00
4-34:1-14:5   -15.440121 -1.831335e-02  1.000000e+00 1.000000e+00
4-4:7-27:6    -15.440121 -1.831335e-02  1.000000e+00 1.000000e+00
4-b:3-3:1     -15.440121 -1.831335e-02  1.000000e+00 1.000000e+00
5-51:1-14:3   -14.647640 -4.333508e-01  1.000000e+00 1.000000e+00
4-31:5-12:4   -11.712457  3.613443e-02  1.000000e+00 1.000000e+00
1-18:6-25:3   -15.940121  1.516117e-01  1.000000e+00 1.000000e+00
1-24:3-3:1    -15.940121  1.516117e-01  1.000000e+00 1.000000e+00
1-58:5-12:5   -15.940121  1.516117e-01  1.000000e+00 1.000000e+00
1-69:4-23:1   -15.940121  1.516117e-01  1.000000e+00 1.000000e+00
2-26:1-26:6   -15.940121  1.516117e-01  1.000000e+00 1.000000e+00
2-26:3-3:5    -15.940121  1.516117e-01  1.000000e+00 1.000000e+00
2-70:2-15:1   -15.940121  1.516117e-01  1.000000e+00 1.000000e+00
3-11:4-4:5    -15.940121  1.516117e-01  1.000000e+00 1.000000e+00
3-13:2-21:4   -15.940121  1.516117e-01  1.000000e+00 1.000000e+00
3-20:3-22:3   -15.940121  1.516117e-01  1.000000e+00 1.000000e+00
3-20:3-9:4    -15.940121  1.516117e-01  1.000000e+00 1.000000e+00
3-20:6-13:3   -15.940121  1.516117e-01  1.000000e+00 1.000000e+00
3-23:1-1:1    -15.940121  1.516117e-01  1.000000e+00 1.000000e+00
3-30:2-15:5   -12.694194 -3.914414e-04  1.000000e+00 1.000000e+00
3-30:2-8:1    -15.940121  1.516117e-01  1.000000e+00 1.000000e+00
3-53:4-23:3   -15.940121  1.516117e-01  1.000000e+00 1.000000e+00
3-7:6-25:1    -15.940121  1.516117e-01  1.000000e+00 1.000000e+00
3-7:6-6:1     -15.940121  1.516117e-01  1.000000e+00 1.000000e+00
3-9:3-22:1    -15.940121  1.516117e-01  1.000000e+00 1.000000e+00
4-30-4:1-14:6 -15.940121  1.516117e-01  1.000000e+00 1.000000e+00
4-31:5-24:1   -15.940121  1.516117e-01  1.000000e+00 1.000000e+00
4-31:5-5:1    -15.940121  1.516117e-01  1.000000e+00 1.000000e+00
4-34:3-3:5    -10.255322  1.143399e-02  1.000000e+00 1.000000e+00
5-a:1-1:3     -15.940121  1.516117e-01  1.000000e+00 1.000000e+00
5-a:1-7:3     -15.940121  1.516117e-01  1.000000e+00 1.000000e+00
5-a:3-9:3     -15.940121  1.516117e-01  1.000000e+00 1.000000e+00
5-a:4-17:3    -15.940121  1.516117e-01  1.000000e+00 1.000000e+00
7-4-1:2-15:1  -15.940121  1.516117e-01  1.000000e+00 1.000000e+00
7-4-1:5-5:3   -15.940121  1.516117e-01  1.000000e+00 1.000000e+00
1-18:1-14:1   -16.732602 -1.433351e+00  1.000000e+00 1.000000e+00
1-18:1-20:3   -33.515991 -3.300013e+01  1.000000e+00 1.000000e+00
1-18:1-20:6   -16.232602 -4.333508e-01  1.000000e+00 1.000000e+00
1-18:3-9:2    -16.440121 -2.018313e+00  1.000000e+00 1.000000e+00
1-18:5-24:1   -16.232602 -4.333508e-01  1.000000e+00 1.000000e+00
1-24:1-7:5    -33.515991 -3.300013e+01  1.000000e+00 1.000000e+00
1-24:3-10:2   -33.015991 -3.400013e+01  1.000000e+00 1.000000e+00
1-24:4-23:5   -33.515991 -3.300013e+01  1.000000e+00 1.000000e+00
1-24:6-13:1   -16.232602 -4.333508e-01  1.000000e+00 1.000000e+00
1-24:6-6:1    -33.515991 -3.300013e+01  1.000000e+00 1.000000e+00
1-24:7-27:1   -33.515991 -3.300013e+01  1.000000e+00 1.000000e+00
1-3:3-10:2    -33.515991 -3.300013e+01  1.000000e+00 1.000000e+00
1-3:3-9:1     -16.232602 -4.333508e-01  1.000000e+00 1.000000e+00
1-3:4-4:3     -33.515991 -3.300013e+01  1.000000e+00 1.000000e+00
1-3:6-6:1     -16.232602 -4.333508e-01  1.000000e+00 1.000000e+00
1-45:1-26:4   -33.515991 -3.300013e+01  1.000000e+00 1.000000e+00
1-45:1-26:5   -33.015991 -3.400013e+01  1.000000e+00 1.000000e+00
1-45:3-10:6   -33.515991 -3.300013e+01  1.000000e+00 1.000000e+00
1-45:4-17:4   -16.440121 -2.018313e+00  1.000000e+00 1.000000e+00
1-45:4-17:6   -33.515991 -3.300013e+01  1.000000e+00 1.000000e+00
1-45:4-23:4   -33.515991 -3.300013e+01  1.000000e+00 1.000000e+00
1-45:4-4:4    -33.515991 -3.300013e+01  1.000000e+00 1.000000e+00
1-45:5-24:6   -33.015991 -3.400013e+01  1.000000e+00 1.000000e+00
1-46:1-20:4   -33.015991 -3.400013e+01  1.000000e+00 1.000000e+00
1-46:1-7:3    -33.515991 -3.300013e+01  1.000000e+00 1.000000e+00
1-46:2-8:2    -33.515991 -3.300013e+01  1.000000e+00 1.000000e+00
1-46:3-9:2    -33.515991 -3.300013e+01  1.000000e+00 1.000000e+00
1-46:4-17:1   -33.515991 -3.300013e+01  1.000000e+00 1.000000e+00
1-46:5-12:2   -33.515991 -3.300013e+01  1.000000e+00 1.000000e+00
1-58:2-2:2    -33.515991 -3.300013e+01  1.000000e+00 1.000000e+00
1-58:3-10:1   -33.515991 -3.300013e+01  1.000000e+00 1.000000e+00
1-58:4-23:5   -33.015991 -3.400013e+01  1.000000e+00 1.000000e+00
1-58:6-19:3   -16.732602 -1.433351e+00  1.000000e+00 1.000000e+00
1-69:3-9:1    -16.440121 -2.018313e+00  1.000000e+00 1.000000e+00
1-69:5-24:1   -16.232602 -4.333508e-01  1.000000e+00 1.000000e+00
1-69:6-25:1   -33.515991 -3.300013e+01  1.000000e+00 1.000000e+00
1-69:7-27:1   -33.515991 -3.300013e+01  1.000000e+00 1.000000e+00
1-8:1-20:4    -33.515991 -3.300013e+01  1.000000e+00 1.000000e+00
1-8:2-21:1    -33.515991 -3.300013e+01  1.000000e+00 1.000000e+00
1-8:3-22:2    -33.515991 -3.300013e+01  1.000000e+00 1.000000e+00
1-8:3-9:1     -33.515991 -3.300013e+01  1.000000e+00 1.000000e+00
1-8:5-5:1     -33.515991 -3.300013e+01  1.000000e+00 1.000000e+00
1-f:4-4:6     -33.515991 -3.300013e+01  1.000000e+00 1.000000e+00
1-NL1:1-14:5  -33.515991 -3.300013e+01  1.000000e+00 1.000000e+00
1-NL1:1-26:3  -33.515991 -3.300013e+01  1.000000e+00 1.000000e+00
1-NL1:2-2:6   -16.232602 -4.333508e-01  1.000000e+00 1.000000e+00
1-NL1:3-16:3  -33.515991 -3.300013e+01  1.000000e+00 1.000000e+00
1-NL1:3-16:5  -33.515991 -3.300013e+01  1.000000e+00 1.000000e+00
1-NL1:3-16:6  -33.515991 -3.300013e+01  1.000000e+00 1.000000e+00
1-NL1:3-22:4  -33.515991 -3.300013e+01  1.000000e+00 1.000000e+00
1-NL1:3-9:6   -33.515991 -3.300013e+01  1.000000e+00 1.000000e+00
1-NL1:4-17:5  -33.515991 -3.300013e+01  1.000000e+00 1.000000e+00
2-10:3-22:6   -33.515991 -3.300013e+01  1.000000e+00 1.000000e+00
2-26:1-14:3   -33.015991 -3.400013e+01  1.000000e+00 1.000000e+00
2-26:1-14:5   -16.440121 -2.018313e+00  1.000000e+00 1.000000e+00
2-26:1-26:3   -33.515991 -3.300013e+01  1.000000e+00 1.000000e+00
2-26:4-4:5    -33.015991 -3.400013e+01  1.000000e+00 1.000000e+00
2-26:6-25:4   -16.232602 -4.333508e-01  1.000000e+00 1.000000e+00
2-26:7-27:6   -33.515991 -3.300013e+01  1.000000e+00 1.000000e+00
2-5:1-14:1    -33.515991 -3.300013e+01  1.000000e+00 1.000000e+00
2-5:4-17:1    -16.732602 -1.433351e+00  1.000000e+00 1.000000e+00
2-70:1-20:6   -16.440121 -2.018313e+00  1.000000e+00 1.000000e+00
2-70:1-26:1   -33.015991 -3.400013e+01  1.000000e+00 1.000000e+00
2-70:2-21:2   -33.515991 -3.300013e+01  1.000000e+00 1.000000e+00
2-70:2-2:1    -33.515991 -3.300013e+01  1.000000e+00 1.000000e+00
2-70:4-4:1    -33.515991 -3.300013e+01  1.000000e+00 1.000000e+00
2-70:5-5:1    -33.515991 -3.300013e+01  1.000000e+00 1.000000e+00
3-11:1-1:1    -33.015991 -3.400013e+01  1.000000e+00 1.000000e+00
3-11:1-26:1   -33.015991 -3.400013e+01  1.000000e+00 1.000000e+00
3-11:2-2:2    -33.015991 -3.400013e+01  1.000000e+00 1.000000e+00
3-11:3-16:1   -16.232602 -4.333508e-01  1.000000e+00 1.000000e+00
3-11:4-4:1    -33.015991 -3.400013e+01  1.000000e+00 1.000000e+00
3-11:5-5:1    -16.732602 -1.433351e+00  1.000000e+00 1.000000e+00
3-11:6-25:2   -33.515991 -3.300013e+01  1.000000e+00 1.000000e+00
3-11:7-27:1   -33.015991 -3.400013e+01  1.000000e+00 1.000000e+00
3-13:1-14:6   -33.515991 -3.300013e+01  1.000000e+00 1.000000e+00
3-13:1-1:5    -33.015991 -3.400013e+01  1.000000e+00 1.000000e+00
3-13:1-20:4   -33.515991 -3.300013e+01  1.000000e+00 1.000000e+00
3-13:1-26:3   -16.440121 -2.018313e+00  1.000000e+00 1.000000e+00
3-13:2-21:5   -33.015991 -3.400013e+01  1.000000e+00 1.000000e+00
3-13:3-9:1    -33.515991 -3.300013e+01  1.000000e+00 1.000000e+00
3-13:4-17:5   -33.515991 -3.300013e+01  1.000000e+00 1.000000e+00
3-13:5-24:2   -33.515991 -3.300013e+01  1.000000e+00 1.000000e+00
3-13:6-13:5   -16.232602 -4.333508e-01  1.000000e+00 1.000000e+00
3-13:6-25:4   -16.732602 -1.433351e+00  1.000000e+00 1.000000e+00
3-13:6-6:5    -16.732602 -1.433351e+00  1.000000e+00 1.000000e+00
3-15:1-1:2    -16.732602 -1.433351e+00  1.000000e+00 1.000000e+00
3-15:1-20:2   -33.515991 -3.300013e+01  1.000000e+00 1.000000e+00
3-15:1-7:3    -16.440121 -2.018313e+00  1.000000e+00 1.000000e+00
3-15:3-16:1   -16.440121 -2.018313e+00  1.000000e+00 1.000000e+00
3-15:4-17:1   -16.232602 -4.333508e-01  1.000000e+00 1.000000e+00
3-15:5-5:1    -16.232602 -4.333508e-01  1.000000e+00 1.000000e+00
3-15:6-25:1   -16.732602 -1.433351e+00  1.000000e+00 1.000000e+00
3-20:1-7:5    -33.515991 -3.300013e+01  1.000000e+00 1.000000e+00
3-20:2-21:5   -16.232602 -4.333508e-01  1.000000e+00 1.000000e+00
3-20:2-8:5    -16.440121 -2.018313e+00  1.000000e+00 1.000000e+00
3-20:3-3:3    -16.440121 -2.018313e+00  1.000000e+00 1.000000e+00
3-20:3-9:1    -33.515991 -3.300013e+01  1.000000e+00 1.000000e+00
3-20:3-9:5    -16.232602 -4.333508e-01  1.000000e+00 1.000000e+00
3-20:4-23:5   -33.515991 -3.300013e+01  1.000000e+00 1.000000e+00
3-20:5-12:5   -16.440121 -2.018313e+00  1.000000e+00 1.000000e+00
3-20:5-24:3   -33.515991 -3.300013e+01  1.000000e+00 1.000000e+00
3-20:5-5:2    -33.515991 -3.300013e+01  1.000000e+00 1.000000e+00
3-20:5-5:6    -16.732602 -1.433351e+00  1.000000e+00 1.000000e+00
3-20:6-19:3   -16.732602 -1.433351e+00  1.000000e+00 1.000000e+00
3-20:6-25:1   -33.015991 -3.400013e+01  1.000000e+00 1.000000e+00
3-21:1-14:1   -33.015991 -3.400013e+01  1.000000e+00 1.000000e+00
3-21:2-21:2   -16.732602 -1.433351e+00  1.000000e+00 1.000000e+00
3-21:4-17:2   -33.515991 -3.300013e+01  1.000000e+00 1.000000e+00
3-21:6-13:2   -33.515991 -3.300013e+01  1.000000e+00 1.000000e+00
3-21:7-27:2   -33.015991 -3.400013e+01  1.000000e+00 1.000000e+00
3-22:2-2:6    -33.515991 -3.300013e+01  1.000000e+00 1.000000e+00
3-22:3-22:6   -33.515991 -3.300013e+01  1.000000e+00 1.000000e+00
3-22:5-5:4    -33.515991 -3.300013e+01  1.000000e+00 1.000000e+00
3-23:3-22:2   -16.440121 -2.018313e+00  1.000000e+00 1.000000e+00
3-23:5-12:2   -16.732602 -1.433351e+00  1.000000e+00 1.000000e+00
3-23:6-25:3   -16.732602 -1.433351e+00  1.000000e+00 1.000000e+00
3-23:7-27:3   -16.732602 -1.433351e+00  1.000000e+00 1.000000e+00
3-30-3:1-14:1 -33.515991 -3.300013e+01  1.000000e+00 1.000000e+00
3-30-3:1-1:3  -33.015991 -3.400013e+01  1.000000e+00 1.000000e+00
3-30-3:1-20:4 -16.732602 -1.433351e+00  1.000000e+00 1.000000e+00
3-30-3:1-20:5 -33.515991 -3.300013e+01  1.000000e+00 1.000000e+00
3-30-3:1-7:3  -33.515991 -3.300013e+01  1.000000e+00 1.000000e+00
3-30-3:1-7:5  -33.515991 -3.300013e+01  1.000000e+00 1.000000e+00
3-30-3:4-23:1 -33.515991 -3.300013e+01  1.000000e+00 1.000000e+00
3-30-3:4-4:3  -33.515991 -3.300013e+01  1.000000e+00 1.000000e+00
3-30-3:4-4:5  -16.232602 -4.333508e-01  1.000000e+00 1.000000e+00
3-30-3:5-12:3 -16.732602 -1.433351e+00  1.000000e+00 1.000000e+00
3-30-3:5-24:5 -16.732602 -1.433351e+00  1.000000e+00 1.000000e+00
3-30-3:6-13:1 -16.232602 -4.333508e-01  1.000000e+00 1.000000e+00
3-30-3:6-13:2 -33.515991 -3.300013e+01  1.000000e+00 1.000000e+00
3-30-3:6-13:3 -33.515991 -3.300013e+01  1.000000e+00 1.000000e+00
3-30-3:6-25:1 -33.515991 -3.300013e+01  1.000000e+00 1.000000e+00
3-30-3:6-25:6 -16.732602 -1.433351e+00  1.000000e+00 1.000000e+00
3-30-3:7-27:5 -33.515991 -3.300013e+01  1.000000e+00 1.000000e+00
3-30:3-9:2    -33.515991 -3.300013e+01  1.000000e+00 1.000000e+00
3-30:6-19:2   -33.515991 -3.300013e+01  1.000000e+00 1.000000e+00
3-33:1-1:2    -33.515991 -3.300013e+01  1.000000e+00 1.000000e+00
3-33:1-20:5   -33.515991 -3.300013e+01  1.000000e+00 1.000000e+00
3-33:1-7:3    -16.440121 -2.018313e+00  1.000000e+00 1.000000e+00
3-33:2-8:1    -16.440121 -2.018313e+00  1.000000e+00 1.000000e+00
3-33:3-10:2   -16.440121 -2.018313e+00  1.000000e+00 1.000000e+00
3-33:4-17:1   -33.515991 -3.300013e+01  1.000000e+00 1.000000e+00
3-33:6-19:2   -33.515991 -3.300013e+01  1.000000e+00 1.000000e+00
3-35:2-15:6   -33.515991 -3.300013e+01  1.000000e+00 1.000000e+00
3-35:2-2:3    -33.515991 -3.300013e+01  1.000000e+00 1.000000e+00
3-43:1-20:4   -33.015991 -3.400013e+01  1.000000e+00 1.000000e+00
3-43:1-7:5    -16.732602 -1.433351e+00  1.000000e+00 1.000000e+00
3-43:2-8:5    -33.015991 -3.400013e+01  1.000000e+00 1.000000e+00
3-43:3-10:1   -16.440121 -2.018313e+00  1.000000e+00 1.000000e+00
3-43:3-16:3   -16.732602 -1.433351e+00  1.000000e+00 1.000000e+00
3-43:3-16:5   -33.015991 -3.400013e+01  1.000000e+00 1.000000e+00
3-43:5-12:1   -16.440121 -2.018313e+00  1.000000e+00 1.000000e+00
3-43:6-13:1   -33.015991 -3.400013e+01  1.000000e+00 1.000000e+00
3-43:6-25:6   -16.732602 -1.433351e+00  1.000000e+00 1.000000e+00
3-43:6-6:3    -16.440121 -2.018313e+00  1.000000e+00 1.000000e+00
3-43:6-6:5    -16.732602 -1.433351e+00  1.000000e+00 1.000000e+00
3-47:3-10:6   -33.515991 -3.300013e+01  1.000000e+00 1.000000e+00
3-47:3-22:1   -33.515991 -3.300013e+01  1.000000e+00 1.000000e+00
3-47:6-13:3   -33.515991 -3.300013e+01  1.000000e+00 1.000000e+00
3-48:3-22:2   -16.232602 -4.333508e-01  1.000000e+00 1.000000e+00
3-48:3-3:2    -16.440121 -2.018313e+00  1.000000e+00 1.000000e+00
3-48:3-9:2    -16.732602 -1.433351e+00  1.000000e+00 1.000000e+00
3-48:4-4:1    -33.015991 -3.400013e+01  1.000000e+00 1.000000e+00
3-48:6-25:1   -33.515991 -3.300013e+01  1.000000e+00 1.000000e+00
3-48:7-27:6   -16.232602 -4.333508e-01  1.000000e+00 1.000000e+00
3-49:1-14:1   -33.515991 -3.300013e+01  1.000000e+00 1.000000e+00
3-49:1-7:3    -33.515991 -3.300013e+01  1.000000e+00 1.000000e+00
3-49:1-7:4    -16.232602 -4.333508e-01  1.000000e+00 1.000000e+00
3-49:2-21:1   -33.515991 -3.300013e+01  1.000000e+00 1.000000e+00
3-49:2-21:2   -33.515991 -3.300013e+01  1.000000e+00 1.000000e+00
3-49:3-3:1    -33.515991 -3.300013e+01  1.000000e+00 1.000000e+00
3-49:3-9:5    -16.440121 -2.018313e+00  1.000000e+00 1.000000e+00
3-49:5-5:1    -33.515991 -3.300013e+01  1.000000e+00 1.000000e+00
3-49:6-6:3    -16.232602 -4.333508e-01  1.000000e+00 1.000000e+00
3-53:3-16:1   -16.440121 -2.018313e+00  1.000000e+00 1.000000e+00
3-53:3-16:2   -33.515991 -3.300013e+01  1.000000e+00 1.000000e+00
3-53:3-9:1    -33.015991 -3.400013e+01  1.000000e+00 1.000000e+00
3-53:3-9:2    -33.515991 -3.300013e+01  1.000000e+00 1.000000e+00
3-53:3-9:5    -33.015991 -3.400013e+01  1.000000e+00 1.000000e+00
3-53:4-17:1   -33.515991 -3.300013e+01  1.000000e+00 1.000000e+00
3-53:4-4:3    -33.515991 -3.300013e+01  1.000000e+00 1.000000e+00
3-53:4-4:5    -16.440121 -2.018313e+00  1.000000e+00 1.000000e+00
3-53:5-12:1   -16.440121 -2.018313e+00  1.000000e+00 1.000000e+00
3-53:6-25:5   -16.232602 -4.333508e-01  1.000000e+00 1.000000e+00
3-53:6-6:5    -16.732602 -1.433351e+00  1.000000e+00 1.000000e+00
3-53:7-27:5   -33.015991 -3.400013e+01  1.000000e+00 1.000000e+00
3-64:1-14:1   -16.440121 -2.018313e+00  1.000000e+00 1.000000e+00
3-64:1-14:5   -16.732602 -1.433351e+00  1.000000e+00 1.000000e+00
3-64:3-9:3    -33.015991 -3.400013e+01  1.000000e+00 1.000000e+00
3-64:4-17:2   -33.015991 -3.400013e+01  1.000000e+00 1.000000e+00
3-64:4-23:1   -16.232602 -4.333508e-01  1.000000e+00 1.000000e+00
3-64:6-25:3   -16.732602 -1.433351e+00  1.000000e+00 1.000000e+00
3-64:6-25:6   -33.015991 -3.400013e+01  1.000000e+00 1.000000e+00
3-66:1-20:5   -33.515991 -3.300013e+01  1.000000e+00 1.000000e+00
3-66:1-26:1   -33.515991 -3.300013e+01  1.000000e+00 1.000000e+00
3-66:2-15:1   -33.015991 -3.400013e+01  1.000000e+00 1.000000e+00
3-66:3-10:1   -16.232602 -4.333508e-01  1.000000e+00 1.000000e+00
3-66:4-23:1   -33.015991 -3.400013e+01  1.000000e+00 1.000000e+00
3-66:4-4:1    -33.515991 -3.300013e+01  1.000000e+00 1.000000e+00
3-66:5-24:3   -16.440121 -2.018313e+00  1.000000e+00 1.000000e+00
3-66:5-5:1    -16.440121 -2.018313e+00  1.000000e+00 1.000000e+00
3-66:5-5:2    -33.515991 -3.300013e+01  1.000000e+00 1.000000e+00
3-66:7-27:4   -16.440121 -2.018313e+00  1.000000e+00 1.000000e+00
3-66:7-27:5   -33.515991 -3.300013e+01  1.000000e+00 1.000000e+00
3-71:1-26:6   -33.515991 -3.300013e+01  1.000000e+00 1.000000e+00
3-71:2-21:4   -33.015991 -3.400013e+01  1.000000e+00 1.000000e+00
3-71:2-2:6    -33.515991 -3.300013e+01  1.000000e+00 1.000000e+00
3-71:3-22:5   -33.515991 -3.300013e+01  1.000000e+00 1.000000e+00
3-71:4-17:4   -33.515991 -3.300013e+01  1.000000e+00 1.000000e+00
3-71:5-12:4   -33.015991 -3.400013e+01  1.000000e+00 1.000000e+00
3-71:6-13:4   -33.515991 -3.300013e+01  1.000000e+00 1.000000e+00
3-71:6-6:1    -33.515991 -3.300013e+01  1.000000e+00 1.000000e+00
3-72:1-1:5    -33.515991 -3.300013e+01  1.000000e+00 1.000000e+00
3-72:1-20:3   -33.515991 -3.300013e+01  1.000000e+00 1.000000e+00
3-72:1-7:6    -16.732602 -1.433351e+00  1.000000e+00 1.000000e+00
3-72:3-10:5   -33.015991 -3.400013e+01  1.000000e+00 1.000000e+00
3-72:4-17:1   -33.515991 -3.300013e+01  1.000000e+00 1.000000e+00
3-72:4-23:5   -33.515991 -3.300013e+01  1.000000e+00 1.000000e+00
3-72:5-12:5   -16.232602 -4.333508e-01  1.000000e+00 1.000000e+00
3-72:5-24:2   -33.515991 -3.300013e+01  1.000000e+00 1.000000e+00
3-72:5-5:3    -33.015991 -3.400013e+01  1.000000e+00 1.000000e+00
3-72:6-13:1   -33.515991 -3.300013e+01  1.000000e+00 1.000000e+00
3-72:6-13:3   -16.440121 -2.018313e+00  1.000000e+00 1.000000e+00
3-72:6-6:3    -33.515991 -3.300013e+01  1.000000e+00 1.000000e+00
3-72:7-27:5   -33.015991 -3.400013e+01  1.000000e+00 1.000000e+00
3-73:1-14:5   -33.015991 -3.400013e+01  1.000000e+00 1.000000e+00
3-73:1-1:5    -33.515991 -3.300013e+01  1.000000e+00 1.000000e+00
3-73:1-20:6   -33.515991 -3.300013e+01  1.000000e+00 1.000000e+00
3-73:1-7:1    -16.732602 -1.433351e+00  1.000000e+00 1.000000e+00
3-73:2-15:5   -16.440121 -2.018313e+00  1.000000e+00 1.000000e+00
3-73:2-8:5    -33.515991 -3.300013e+01  1.000000e+00 1.000000e+00
3-73:3-10:1   -33.515991 -3.300013e+01  1.000000e+00 1.000000e+00
3-73:3-10:3   -33.515991 -3.300013e+01  1.000000e+00 1.000000e+00
3-73:3-10:5   -16.232602 -4.333508e-01  1.000000e+00 1.000000e+00
3-73:3-16:3   -33.015991 -3.400013e+01  1.000000e+00 1.000000e+00
3-73:3-16:5   -16.232602 -4.333508e-01  1.000000e+00 1.000000e+00
3-73:3-9:1    -33.015991 -3.400013e+01  1.000000e+00 1.000000e+00
3-73:4-23:3   -33.515991 -3.300013e+01  1.000000e+00 1.000000e+00
3-73:4-23:5   -33.515991 -3.300013e+01  1.000000e+00 1.000000e+00
3-73:6-13:5   -16.440121 -2.018313e+00  1.000000e+00 1.000000e+00
3-73:6-25:5   -33.015991 -3.400013e+01  1.000000e+00 1.000000e+00
3-73:6-6:5    -33.515991 -3.300013e+01  1.000000e+00 1.000000e+00
3-73:7-27:1   -33.015991 -3.400013e+01  1.000000e+00 1.000000e+00
3-74:1-14:3   -33.515991 -3.300013e+01  1.000000e+00 1.000000e+00
3-74:1-20:6   -16.232602 -4.333508e-01  1.000000e+00 1.000000e+00
3-74:1-7:3    -16.732602 -1.433351e+00  1.000000e+00 1.000000e+00
3-74:2-8:1    -16.232602 -4.333508e-01  1.000000e+00 1.000000e+00
3-74:5-12:1   -16.440121 -2.018313e+00  1.000000e+00 1.000000e+00
3-74:5-12:2   -33.015991 -3.400013e+01  1.000000e+00 1.000000e+00
3-74:5-24:2   -16.232602 -4.333508e-01  1.000000e+00 1.000000e+00
3-74:6-13:2   -16.732602 -1.433351e+00  1.000000e+00 1.000000e+00
3-74:6-19:2   -16.732602 -1.433351e+00  1.000000e+00 1.000000e+00
3-74:6-25:3   -33.515991 -3.300013e+01  1.000000e+00 1.000000e+00
3-7:1-1:1     -16.232602 -4.333508e-01  1.000000e+00 1.000000e+00
3-7:1-20:5    -16.232602 -4.333508e-01  1.000000e+00 1.000000e+00
3-7:1-7:2     -33.515991 -3.300013e+01  1.000000e+00 1.000000e+00
3-7:2-2:2     -16.440121 -2.018313e+00  1.000000e+00 1.000000e+00
3-7:2-8:2     -33.515991 -3.300013e+01  1.000000e+00 1.000000e+00
3-7:4-17:1    -16.232602 -4.333508e-01  1.000000e+00 1.000000e+00
3-7:6-25:2    -33.515991 -3.300013e+01  1.000000e+00 1.000000e+00
3-9:1-14:5    -16.732602 -1.433351e+00  1.000000e+00 1.000000e+00
3-9:1-7:1     -33.515991 -3.300013e+01  1.000000e+00 1.000000e+00
3-9:1-7:3     -33.515991 -3.300013e+01  1.000000e+00 1.000000e+00
3-9:1-7:5     -33.515991 -3.300013e+01  1.000000e+00 1.000000e+00
3-9:2-8:1     -16.732602 -1.433351e+00  1.000000e+00 1.000000e+00
3-9:4-17:2    -33.015991 -3.400013e+01  1.000000e+00 1.000000e+00
3-9:4-23:3    -16.732602 -1.433351e+00  1.000000e+00 1.000000e+00
3-9:5-12:3    -16.232602 -4.333508e-01  1.000000e+00 1.000000e+00
3-9:5-24:5    -16.440121 -2.018313e+00  1.000000e+00 1.000000e+00
3-d:6-13:4    -33.515991 -3.300013e+01  1.000000e+00 1.000000e+00
3-h:1-1:6     -16.232602 -4.333508e-01  1.000000e+00 1.000000e+00
3-h:1-7:6     -33.515991 -3.300013e+01  1.000000e+00 1.000000e+00
3-h:2-21:5    -16.732602 -1.433351e+00  1.000000e+00 1.000000e+00
3-h:2-21:6    -16.732602 -1.433351e+00  1.000000e+00 1.000000e+00
3-h:2-8:1     -33.515991 -3.300013e+01  1.000000e+00 1.000000e+00
3-h:2-8:3     -33.515991 -3.300013e+01  1.000000e+00 1.000000e+00
3-h:2-8:5     -16.732602 -1.433351e+00  1.000000e+00 1.000000e+00
3-h:3-10:1    -33.515991 -3.300013e+01  1.000000e+00 1.000000e+00
3-h:3-9:3     -33.515991 -3.300013e+01  1.000000e+00 1.000000e+00
3-h:4-23:5    -16.232602 -4.333508e-01  1.000000e+00 1.000000e+00
3-h:4-23:6    -16.232602 -4.333508e-01  1.000000e+00 1.000000e+00
3-h:4-4:3     -33.515991 -3.300013e+01  1.000000e+00 1.000000e+00
3-h:4-4:4     -16.232602 -4.333508e-01  1.000000e+00 1.000000e+00
3-h:5-24:6    -33.015991 -3.400013e+01  1.000000e+00 1.000000e+00
3-h:5-5:5     -33.515991 -3.300013e+01  1.000000e+00 1.000000e+00
3-h:6-13:1    -33.515991 -3.300013e+01  1.000000e+00 1.000000e+00
4-28:1-1:3    -33.515991 -3.300013e+01  1.000000e+00 1.000000e+00
4-28:1-26:1   -33.515991 -3.300013e+01  1.000000e+00 1.000000e+00
4-28:1-26:5   -16.440121 -2.018313e+00  1.000000e+00 1.000000e+00
4-28:2-15:3   -33.015991 -3.400013e+01  1.000000e+00 1.000000e+00
4-28:2-15:5   -16.732602 -1.433351e+00  1.000000e+00 1.000000e+00
4-28:2-21:5   -33.515991 -3.300013e+01  1.000000e+00 1.000000e+00
4-28:2-2:5    -33.515991 -3.300013e+01  1.000000e+00 1.000000e+00
4-28:2-8:5    -33.515991 -3.300013e+01  1.000000e+00 1.000000e+00
4-28:2-8:6    -33.515991 -3.300013e+01  1.000000e+00 1.000000e+00
4-28:3-10:5   -16.732602 -1.433351e+00  1.000000e+00 1.000000e+00
4-28:5-24:5   -33.015991 -3.400013e+01  1.000000e+00 1.000000e+00
4-28:6-13:6   -33.515991 -3.300013e+01  1.000000e+00 1.000000e+00
4-30-2:1-26:1 -33.515991 -3.300013e+01  1.000000e+00 1.000000e+00
4-30-2:2-21:2 -33.515991 -3.300013e+01  1.000000e+00 1.000000e+00
4-30-2:2-8:1  -33.515991 -3.300013e+01  1.000000e+00 1.000000e+00
4-30-2:2-8:2  -33.015991 -3.400013e+01  1.000000e+00 1.000000e+00
4-30-2:3-9:2  -33.515991 -3.300013e+01  1.000000e+00 1.000000e+00
4-30-2:3-9:3  -33.515991 -3.300013e+01  1.000000e+00 1.000000e+00
4-30-2:4-4:1  -33.515991 -3.300013e+01  1.000000e+00 1.000000e+00
4-30-2:5-12:1 -16.232602 -4.333508e-01  1.000000e+00 1.000000e+00
4-30-2:5-5:1  -33.515991 -3.300013e+01  1.000000e+00 1.000000e+00
4-30-2:6-13:1 -33.515991 -3.300013e+01  1.000000e+00 1.000000e+00
4-30-2:6-25:5 -33.515991 -3.300013e+01  1.000000e+00 1.000000e+00
4-30-4:1-14:1 -33.515991 -3.300013e+01  1.000000e+00 1.000000e+00
4-30-4:1-1:1  -33.515991 -3.300013e+01  1.000000e+00 1.000000e+00
4-30-4:1-26:2 -33.515991 -3.300013e+01  1.000000e+00 1.000000e+00
4-30-4:2-2:2  -33.015991 -3.400013e+01  1.000000e+00 1.000000e+00
4-30-4:2-8:2  -33.515991 -3.300013e+01  1.000000e+00 1.000000e+00
4-30-4:3-10:1 -33.515991 -3.300013e+01  1.000000e+00 1.000000e+00
4-30-4:3-22:2 -33.515991 -3.300013e+01  1.000000e+00 1.000000e+00
4-30-4:6-6:1  -33.515991 -3.300013e+01  1.000000e+00 1.000000e+00
4-30-4:6-6:2  -33.015991 -3.400013e+01  1.000000e+00 1.000000e+00
4-31:1-1:2    -33.515991 -3.300013e+01  1.000000e+00 1.000000e+00
4-31:1-26:1   -33.515991 -3.300013e+01  1.000000e+00 1.000000e+00
4-31:2-8:2    -33.515991 -3.300013e+01  1.000000e+00 1.000000e+00
4-31:6-6:3    -16.232602 -4.333508e-01  1.000000e+00 1.000000e+00
4-39:1-14:1   -16.732602 -1.433351e+00  1.000000e+00 1.000000e+00
4-39:1-14:3   -33.015991 -3.400013e+01  1.000000e+00 1.000000e+00
4-39:1-20:3   -33.015991 -3.400013e+01  1.000000e+00 1.000000e+00
4-39:2-21:2   -16.440121 -2.018313e+00  1.000000e+00 1.000000e+00
4-4:1-1:1     -33.015991 -3.400013e+01  1.000000e+00 1.000000e+00
4-4:2-8:1     -33.515991 -3.300013e+01  1.000000e+00 1.000000e+00
4-4:4-23:1    -16.232602 -4.333508e-01  1.000000e+00 1.000000e+00
4-4:4-4:1     -33.515991 -3.300013e+01  1.000000e+00 1.000000e+00
4-4:5-5:3     -16.440121 -2.018313e+00  1.000000e+00 1.000000e+00
4-55:1-1:6    -33.515991 -3.300013e+01  1.000000e+00 1.000000e+00
4-55:1-26:4   -33.515991 -3.300013e+01  1.000000e+00 1.000000e+00
4-55:1-7:4    -33.515991 -3.300013e+01  1.000000e+00 1.000000e+00
4-55:2-15:6   -33.515991 -3.300013e+01  1.000000e+00 1.000000e+00
4-55:2-2:4    -16.732602 -1.433351e+00  1.000000e+00 1.000000e+00
4-55:2-8:4    -16.732602 -1.433351e+00  1.000000e+00 1.000000e+00
4-55:3-10:3   -33.515991 -3.300013e+01  1.000000e+00 1.000000e+00
4-55:4-23:5   -33.515991 -3.300013e+01  1.000000e+00 1.000000e+00
4-55:4-4:5    -33.515991 -3.300013e+01  1.000000e+00 1.000000e+00
4-55:5-12:3   -33.515991 -3.300013e+01  1.000000e+00 1.000000e+00
4-55:5-12:4   -16.732602 -1.433351e+00  1.000000e+00 1.000000e+00
4-55:5-12:5   -33.015991 -3.400013e+01  1.000000e+00 1.000000e+00
4-55:6-19:6   -33.515991 -3.300013e+01  1.000000e+00 1.000000e+00
4-59:1-7:2    -33.515991 -3.300013e+01  1.000000e+00 1.000000e+00
4-59:2-15:2   -33.515991 -3.300013e+01  1.000000e+00 1.000000e+00
4-59:4-4:3    -16.232602 -4.333508e-01  1.000000e+00 1.000000e+00
4-61:1-20:3   -33.015991 -3.400013e+01  1.000000e+00 1.000000e+00
4-61:3-9:1    -33.015991 -3.400013e+01  1.000000e+00 1.000000e+00
4-61:4-4:1    -16.732602 -1.433351e+00  1.000000e+00 1.000000e+00
4-61:6-19:2   -33.515991 -3.300013e+01  1.000000e+00 1.000000e+00
4-b:1-14:1    -33.515991 -3.300013e+01  1.000000e+00 1.000000e+00
4-b:1-26:1    -16.732602 -1.433351e+00  1.000000e+00 1.000000e+00
4-b:1-7:1     -33.515991 -3.300013e+01  1.000000e+00 1.000000e+00
4-b:5-5:1     -16.440121 -2.018313e+00  1.000000e+00 1.000000e+00
4-b:6-25:6    -16.232602 -4.333508e-01  1.000000e+00 1.000000e+00
5-51:1-26:1   -33.515991 -3.300013e+01  1.000000e+00 1.000000e+00
5-51:2-21:1   -16.440121 -2.018313e+00  1.000000e+00 1.000000e+00
5-51:3-16:2   -33.515991 -3.300013e+01  1.000000e+00 1.000000e+00
5-a:1-14:5    -16.732602 -1.433351e+00  1.000000e+00 1.000000e+00
5-a:1-26:1    -33.515991 -3.300013e+01  1.000000e+00 1.000000e+00
5-a:2-2:1     -16.232602 -4.333508e-01  1.000000e+00 1.000000e+00
5-a:5-5:1     -33.515991 -3.300013e+01  1.000000e+00 1.000000e+00
6-1:1-14:1    -33.515991 -3.300013e+01  1.000000e+00 1.000000e+00
6-1:1-20:5    -16.732602 -1.433351e+00  1.000000e+00 1.000000e+00
6-1:5-24:1    -16.732602 -1.433351e+00  1.000000e+00 1.000000e+00
6-1:5-5:2     -33.515991 -3.300013e+01  1.000000e+00 1.000000e+00
6-1:6-13:2    -33.515991 -3.300013e+01  1.000000e+00 1.000000e+00
6-1:6-19:2    -33.515991 -3.300013e+01  1.000000e+00 1.000000e+00
7-4-1:1-7:1   -33.015991 -3.400013e+01  1.000000e+00 1.000000e+00
7-4-1:3-16:1  -16.732602 -1.433351e+00  1.000000e+00 1.000000e+00
7-4-1:6-6:1   -33.515991 -3.300013e+01  1.000000e+00 1.000000e+00
7-81:1-26:4   -33.515991 -3.300013e+01  1.000000e+00 1.000000e+00
7-81:3-10:4   -33.515991 -3.300013e+01  1.000000e+00 1.000000e+00
7-81:3-10:5   -33.515991 -3.300013e+01  1.000000e+00 1.000000e+00
7-81:3-3:6    -33.515991 -3.300013e+01  1.000000e+00 1.000000e+00
7-81:5-24:6   -33.515991 -3.300013e+01  1.000000e+00 1.000000e+00
7-81:5-5:6    -33.515991 -3.300013e+01  1.000000e+00 1.000000e+00
1-18:1-14:2   -50.016054  0.000000e+00  1.000000e+00 1.000000e+00
1-18:1-20:1   -50.016054  0.000000e+00  1.000000e+00 1.000000e+00
1-18:1-7:2    -50.016054  0.000000e+00  1.000000e+00 1.000000e+00
1-18:2-21:2   -50.016054  0.000000e+00  1.000000e+00 1.000000e+00
1-18:2-8:2    -50.016054  0.000000e+00  1.000000e+00 1.000000e+00
1-18:3-16:2   -50.016054  0.000000e+00  1.000000e+00 1.000000e+00
1-18:4-11:1   -50.016054  0.000000e+00  1.000000e+00 1.000000e+00
1-18:4-11:3   -50.016054  0.000000e+00  1.000000e+00 1.000000e+00
1-18:4-11:4   -50.016054  0.000000e+00  1.000000e+00 1.000000e+00
1-18:4-11:5   -50.016054  0.000000e+00  1.000000e+00 1.000000e+00
1-18:4-11:6   -50.016054  0.000000e+00  1.000000e+00 1.000000e+00
1-18:4-17:2   -33.732666  3.256678e+01  1.000000e+00 1.000000e+00
1-18:4-23:2   -33.732666  3.256678e+01  1.000000e+00 1.000000e+00
1-18:4-4:2    -50.016054  0.000000e+00  1.000000e+00 1.000000e+00
1-18:5-12:2   -33.732666  3.256678e+01  1.000000e+00 1.000000e+00
1-18:5-18:1   -50.016054  0.000000e+00  1.000000e+00 1.000000e+00
1-18:5-18:3   -50.016054  0.000000e+00  1.000000e+00 1.000000e+00
1-18:5-18:4   -50.016054  0.000000e+00  1.000000e+00 1.000000e+00
1-18:5-18:5   -50.016054  0.000000e+00  1.000000e+00 1.000000e+00
1-18:5-18:6   -50.016054  0.000000e+00  1.000000e+00 1.000000e+00
1-18:5-24:2   -50.016054  0.000000e+00  1.000000e+00 1.000000e+00
1-18:6-13:2   -17.232602 -4.333508e-01  1.000000e+00 1.000000e+00
1-18:6-25:1   -50.016054  0.000000e+00  1.000000e+00 1.000000e+00
1-18:6-25:2   -33.732666  3.256678e+01  1.000000e+00 1.000000e+00
1-18:6-6:2    -50.016054  0.000000e+00  1.000000e+00 1.000000e+00
1-18:7-27:1   -50.016054  0.000000e+00  1.000000e+00 1.000000e+00
1-18:7-27:2   -50.016054  0.000000e+00  1.000000e+00 1.000000e+00
1-24:1-14:1   -33.732666  3.256678e+01  1.000000e+00 1.000000e+00
1-24:1-14:2   -50.016054  0.000000e+00  1.000000e+00 1.000000e+00
1-24:1-14:5   -50.016054  0.000000e+00  1.000000e+00 1.000000e+00
1-24:1-1:1    -33.732666  3.256678e+01  1.000000e+00 1.000000e+00
1-24:1-20:3   -50.016054  0.000000e+00  1.000000e+00 1.000000e+00
1-24:1-20:6   -33.732666  3.256678e+01  1.000000e+00 1.000000e+00
1-24:1-26:1   -50.016054  0.000000e+00  1.000000e+00 1.000000e+00
1-24:1-7:1    -33.732666  3.256678e+01  1.000000e+00 1.000000e+00
1-24:1-7:2    -50.016054  0.000000e+00  1.000000e+00 1.000000e+00
1-24:1-7:3    -33.732666  3.256678e+01  1.000000e+00 1.000000e+00
1-24:2-15:1   -50.016054  0.000000e+00  1.000000e+00 1.000000e+00
1-24:2-21:2   -50.016054  0.000000e+00  1.000000e+00 1.000000e+00
1-24:2-2:1    -50.016054  0.000000e+00  1.000000e+00 1.000000e+00
1-24:2-8:1    -50.016054  0.000000e+00  1.000000e+00 1.000000e+00
1-24:2-8:2    -50.016054  0.000000e+00  1.000000e+00 1.000000e+00
1-24:3-16:1   -50.016054  0.000000e+00  1.000000e+00 1.000000e+00
1-24:3-16:2   -50.016054  0.000000e+00  1.000000e+00 1.000000e+00
1-24:3-22:2   -33.732666  3.256678e+01  1.000000e+00 1.000000e+00
1-24:3-3:2    -50.016054  0.000000e+00  1.000000e+00 1.000000e+00
1-24:4-11:4   -50.016054  0.000000e+00  1.000000e+00 1.000000e+00
1-24:4-11:5   -50.016054  0.000000e+00  1.000000e+00 1.000000e+00
1-24:4-17:1   -33.732666  3.256678e+01  1.000000e+00 1.000000e+00
1-24:4-17:2   -50.016054  0.000000e+00  1.000000e+00 1.000000e+00
1-24:4-23:3   -33.732666  3.256678e+01  1.000000e+00 1.000000e+00
1-24:4-4:1    -50.016054  0.000000e+00  1.000000e+00 1.000000e+00
1-24:4-4:2    -50.016054  0.000000e+00  1.000000e+00 1.000000e+00
1-24:5-12:1   -33.732666  3.256678e+01  1.000000e+00 1.000000e+00
1-24:5-12:2   -33.732666  3.256678e+01  1.000000e+00 1.000000e+00
1-24:5-18:1   -50.016054  0.000000e+00  1.000000e+00 1.000000e+00
1-24:5-18:3   -50.016054  0.000000e+00  1.000000e+00 1.000000e+00
1-24:5-18:4   -50.016054  0.000000e+00  1.000000e+00 1.000000e+00
1-24:5-18:5   -50.016054  0.000000e+00  1.000000e+00 1.000000e+00
1-24:5-18:6   -50.016054  0.000000e+00  1.000000e+00 1.000000e+00
1-24:5-24:1   -33.732666  3.256678e+01  1.000000e+00 1.000000e+00
1-24:5-24:2   -33.732666  3.256678e+01  1.000000e+00 1.000000e+00
1-24:6-13:2   -50.016054  0.000000e+00  1.000000e+00 1.000000e+00
1-24:6-19:2   -33.732666  3.256678e+01  1.000000e+00 1.000000e+00
1-24:6-25:1   -50.016054  0.000000e+00  1.000000e+00 1.000000e+00
1-24:6-25:3   -50.016054  0.000000e+00  1.000000e+00 1.000000e+00
1-24:6-6:2    -33.732666  3.256678e+01  1.000000e+00 1.000000e+00
1-24:7-27:2   -50.016054  0.000000e+00  1.000000e+00 1.000000e+00
1-24:7-27:3   -33.732666  3.256678e+01  1.000000e+00 1.000000e+00
1-24:7-27:6   -50.016054  0.000000e+00  1.000000e+00 1.000000e+00
1-2:1-14:1    -50.016054  0.000000e+00  1.000000e+00 1.000000e+00
1-2:1-1:2     -50.016054  0.000000e+00  1.000000e+00 1.000000e+00
1-2:1-20:1    -50.016054  0.000000e+00  1.000000e+00 1.000000e+00
1-2:1-20:2    -33.732666  3.256678e+01  1.000000e+00 1.000000e+00
1-2:1-20:3    -33.732666  3.256678e+01  1.000000e+00 1.000000e+00
1-2:1-7:2     -50.016054  0.000000e+00  1.000000e+00 1.000000e+00
1-2:2-15:2    -50.016054  0.000000e+00  1.000000e+00 1.000000e+00
1-2:2-8:2     -50.016054  0.000000e+00  1.000000e+00 1.000000e+00
1-2:3-10:2    -50.016054  0.000000e+00  1.000000e+00 1.000000e+00
1-2:3-16:2    -33.732666  3.256678e+01  1.000000e+00 1.000000e+00
1-2:3-3:2     -50.016054  0.000000e+00  1.000000e+00 1.000000e+00
1-2:4-11:5    -50.016054  0.000000e+00  1.000000e+00 1.000000e+00
1-2:4-11:6    -50.016054  0.000000e+00  1.000000e+00 1.000000e+00
1-2:4-17:2    -50.016054  0.000000e+00  1.000000e+00 1.000000e+00
1-2:4-23:2    -33.732666  3.256678e+01  1.000000e+00 1.000000e+00
1-2:4-4:2     -33.732666  3.256678e+01  1.000000e+00 1.000000e+00
1-2:5-12:2    -50.016054  0.000000e+00  1.000000e+00 1.000000e+00
1-2:5-18:3    -50.016054  0.000000e+00  1.000000e+00 1.000000e+00
1-2:5-18:4    -50.016054  0.000000e+00  1.000000e+00 1.000000e+00
1-2:5-18:6    -50.016054  0.000000e+00  1.000000e+00 1.000000e+00
1-2:5-24:2    -50.016054  0.000000e+00  1.000000e+00 1.000000e+00
1-2:6-13:2    -33.732666  3.256678e+01  1.000000e+00 1.000000e+00
1-2:6-19:2    -33.732666  3.256678e+01  1.000000e+00 1.000000e+00
1-2:6-25:1    -33.732666  3.256678e+01  1.000000e+00 1.000000e+00
1-2:6-25:2    -50.016054  0.000000e+00  1.000000e+00 1.000000e+00
1-2:6-6:2     -33.732666  3.256678e+01  1.000000e+00 1.000000e+00
1-2:7-27:1    -50.016054  0.000000e+00  1.000000e+00 1.000000e+00
1-2:7-27:2    -50.016054  0.000000e+00  1.000000e+00 1.000000e+00
1-2:7-27:6    -50.016054  0.000000e+00  1.000000e+00 1.000000e+00
1-3:1-14:2    -50.016054  0.000000e+00  1.000000e+00 1.000000e+00
1-3:1-1:2     -50.016054  0.000000e+00  1.000000e+00 1.000000e+00
1-3:1-20:1    -33.732666  3.256678e+01  1.000000e+00 1.000000e+00
1-3:1-20:2    -50.016054  0.000000e+00  1.000000e+00 1.000000e+00
1-3:1-20:3    -50.016054  0.000000e+00  1.000000e+00 1.000000e+00
1-3:1-26:2    -50.016054  0.000000e+00  1.000000e+00 1.000000e+00
1-3:2-15:2    -50.016054  0.000000e+00  1.000000e+00 1.000000e+00
1-3:2-2:2     -50.016054  0.000000e+00  1.000000e+00 1.000000e+00
1-3:2-8:2     -50.016054  0.000000e+00  1.000000e+00 1.000000e+00
1-3:3-9:2     -33.732666  3.256678e+01  1.000000e+00 1.000000e+00
1-3:4-11:1    -50.016054  0.000000e+00  1.000000e+00 1.000000e+00
1-3:4-11:4    -50.016054  0.000000e+00  1.000000e+00 1.000000e+00
1-3:4-11:5    -50.016054  0.000000e+00  1.000000e+00 1.000000e+00
1-3:4-11:6    -50.016054  0.000000e+00  1.000000e+00 1.000000e+00
1-3:4-17:2    -50.016054  0.000000e+00  1.000000e+00 1.000000e+00
1-3:4-23:2    -50.016054  0.000000e+00  1.000000e+00 1.000000e+00
1-3:4-23:3    -33.732666  3.256678e+01  1.000000e+00 1.000000e+00
1-3:4-4:2     -50.016054  0.000000e+00  1.000000e+00 1.000000e+00
1-3:5-12:1    -33.732666  3.256678e+01  1.000000e+00 1.000000e+00
1-3:5-12:2    -50.016054  0.000000e+00  1.000000e+00 1.000000e+00
1-3:5-18:3    -50.016054  0.000000e+00  1.000000e+00 1.000000e+00
1-3:5-18:4    -50.016054  0.000000e+00  1.000000e+00 1.000000e+00
1-3:5-18:5    -50.016054  0.000000e+00  1.000000e+00 1.000000e+00
1-3:5-18:6    -50.016054  0.000000e+00  1.000000e+00 1.000000e+00
1-3:5-24:2    -33.732666  3.256678e+01  1.000000e+00 1.000000e+00
1-3:5-5:2     -50.016054  0.000000e+00  1.000000e+00 1.000000e+00
1-3:6-13:2    -33.732666  3.256678e+01  1.000000e+00 1.000000e+00
1-3:6-19:2    -33.732666  3.256678e+01  1.000000e+00 1.000000e+00
1-3:6-6:2     -50.016054  0.000000e+00  1.000000e+00 1.000000e+00
1-3:7-27:6    -33.732666  3.256678e+01  1.000000e+00 1.000000e+00
1-45:1-1:4    -33.732666  3.256678e+01  1.000000e+00 1.000000e+00
1-45:1-26:3   -33.732666  3.256678e+01  1.000000e+00 1.000000e+00
1-45:1-7:4    -50.016054  0.000000e+00  1.000000e+00 1.000000e+00
1-45:1-7:5    -50.016054  0.000000e+00  1.000000e+00 1.000000e+00
1-45:2-15:4   -50.016054  0.000000e+00  1.000000e+00 1.000000e+00
1-45:2-15:5   -50.016054  0.000000e+00  1.000000e+00 1.000000e+00
1-45:2-15:6   -50.016054  0.000000e+00  1.000000e+00 1.000000e+00
1-45:2-21:5   -50.016054  0.000000e+00  1.000000e+00 1.000000e+00
1-45:2-2:3    -50.016054  0.000000e+00  1.000000e+00 1.000000e+00
1-45:2-2:4    -50.016054  0.000000e+00  1.000000e+00 1.000000e+00
1-45:2-2:5    -50.016054  0.000000e+00  1.000000e+00 1.000000e+00
1-45:2-8:2    -50.016054  0.000000e+00  1.000000e+00 1.000000e+00
1-45:2-8:3    -50.016054  0.000000e+00  1.000000e+00 1.000000e+00
1-45:3-10:3   -50.016054  0.000000e+00  1.000000e+00 1.000000e+00
1-45:3-10:5   -50.016054  0.000000e+00  1.000000e+00 1.000000e+00
1-45:3-16:4   -50.016054  0.000000e+00  1.000000e+00 1.000000e+00
1-45:3-16:6   -33.732666  3.256678e+01  1.000000e+00 1.000000e+00
1-45:3-22:3   -33.732666  3.256678e+01  1.000000e+00 1.000000e+00
1-45:3-22:6   -33.732666  3.256678e+01  1.000000e+00 1.000000e+00
1-45:3-3:3    -50.016054  0.000000e+00  1.000000e+00 1.000000e+00
1-45:3-3:4    -50.016054  0.000000e+00  1.000000e+00 1.000000e+00
1-45:3-3:5    -50.016054  0.000000e+00  1.000000e+00 1.000000e+00
1-45:3-3:6    -50.016054  0.000000e+00  1.000000e+00 1.000000e+00
1-45:3-9:3    -50.016054  0.000000e+00  1.000000e+00 1.000000e+00
1-45:3-9:4    -50.016054  0.000000e+00  1.000000e+00 1.000000e+00
1-45:3-9:5    -50.016054  0.000000e+00  1.000000e+00 1.000000e+00
1-45:4-23:6   -33.732666  3.256678e+01  1.000000e+00 1.000000e+00
1-45:5-12:4   -33.732666  3.256678e+01  1.000000e+00 1.000000e+00
1-45:5-5:5    -50.016054  0.000000e+00  1.000000e+00 1.000000e+00
1-45:6-13:3   -50.016054  0.000000e+00  1.000000e+00 1.000000e+00
1-45:6-13:5   -50.016054  0.000000e+00  1.000000e+00 1.000000e+00
1-45:6-13:6   -50.016054  0.000000e+00  1.000000e+00 1.000000e+00
1-45:6-19:3   -50.016054  0.000000e+00  1.000000e+00 1.000000e+00
1-45:6-19:4   -33.732666  3.256678e+01  1.000000e+00 1.000000e+00
1-45:6-19:5   -50.016054  0.000000e+00  1.000000e+00 1.000000e+00
1-45:6-19:6   -50.016054  0.000000e+00  1.000000e+00 1.000000e+00
1-45:6-25:4   -50.016054  0.000000e+00  1.000000e+00 1.000000e+00
1-45:6-25:5   -50.016054  0.000000e+00  1.000000e+00 1.000000e+00
1-45:6-6:3    -33.732666  3.256678e+01  1.000000e+00 1.000000e+00
1-45:6-6:4    -33.732666  3.256678e+01  1.000000e+00 1.000000e+00
1-45:7-27:3   -50.016054  0.000000e+00  1.000000e+00 1.000000e+00
1-45:7-27:4   -50.016054  0.000000e+00  1.000000e+00 1.000000e+00
1-46:1-14:1   -33.732666  3.256678e+01  1.000000e+00 1.000000e+00
1-46:1-14:3   -17.232602 -4.333508e-01  1.000000e+00 1.000000e+00
1-46:1-20:1   -50.016054  0.000000e+00  1.000000e+00 1.000000e+00
1-46:1-20:3   -33.732666  3.256678e+01  1.000000e+00 1.000000e+00
1-46:1-26:2   -50.016054  0.000000e+00  1.000000e+00 1.000000e+00
1-46:2-15:2   -50.016054  0.000000e+00  1.000000e+00 1.000000e+00
1-46:2-21:2   -50.016054  0.000000e+00  1.000000e+00 1.000000e+00
1-46:2-2:2    -33.732666  3.256678e+01  1.000000e+00 1.000000e+00
1-46:3-10:2   -50.016054  0.000000e+00  1.000000e+00 1.000000e+00
1-46:3-16:2   -50.016054  0.000000e+00  1.000000e+00 1.000000e+00
1-46:3-3:2    -33.732666  3.256678e+01  1.000000e+00 1.000000e+00
1-46:4-11:3   -50.016054  0.000000e+00  1.000000e+00 1.000000e+00
1-46:4-11:4   -50.016054  0.000000e+00  1.000000e+00 1.000000e+00
1-46:4-11:5   -50.016054  0.000000e+00  1.000000e+00 1.000000e+00
1-46:4-11:6   -50.016054  0.000000e+00  1.000000e+00 1.000000e+00
1-46:4-17:2   -50.016054  0.000000e+00  1.000000e+00 1.000000e+00
1-46:4-23:2   -50.016054  0.000000e+00  1.000000e+00 1.000000e+00
1-46:4-4:1    -33.732666  3.256678e+01  1.000000e+00 1.000000e+00
1-46:4-4:2    -50.016054  0.000000e+00  1.000000e+00 1.000000e+00
1-46:5-18:1   -50.016054  0.000000e+00  1.000000e+00 1.000000e+00
1-46:5-18:3   -50.016054  0.000000e+00  1.000000e+00 1.000000e+00
1-46:5-18:4   -50.016054  0.000000e+00  1.000000e+00 1.000000e+00
1-46:5-18:5   -50.016054  0.000000e+00  1.000000e+00 1.000000e+00
1-46:5-18:6   -50.016054  0.000000e+00  1.000000e+00 1.000000e+00
1-46:5-24:1   -50.016054  0.000000e+00  1.000000e+00 1.000000e+00
1-46:5-24:2   -33.732666  3.256678e+01  1.000000e+00 1.000000e+00
1-46:5-5:2    -50.016054  0.000000e+00  1.000000e+00 1.000000e+00
1-46:6-13:2   -33.732666  3.256678e+01  1.000000e+00 1.000000e+00
1-46:6-19:2   -33.732666  3.256678e+01  1.000000e+00 1.000000e+00
1-46:6-25:1   -50.016054  0.000000e+00  1.000000e+00 1.000000e+00
1-46:6-25:3   -50.016054  0.000000e+00  1.000000e+00 1.000000e+00
1-46:6-6:2    -50.016054  0.000000e+00  1.000000e+00 1.000000e+00
1-46:7-27:2   -50.016054  0.000000e+00  1.000000e+00 1.000000e+00
1-46:7-27:3   -33.732666  3.256678e+01  1.000000e+00 1.000000e+00
1-58:1-14:3   -50.016054  0.000000e+00  1.000000e+00 1.000000e+00
1-58:1-14:4   -33.732666  3.256678e+01  1.000000e+00 1.000000e+00
1-58:1-14:6   -33.732666  3.256678e+01  1.000000e+00 1.000000e+00
1-58:1-1:1    -33.732666  3.256678e+01  1.000000e+00 1.000000e+00
1-58:1-20:4   -33.732666  3.256678e+01  1.000000e+00 1.000000e+00
1-58:1-20:6   -50.016054  0.000000e+00  1.000000e+00 1.000000e+00
1-58:1-26:2   -50.016054  0.000000e+00  1.000000e+00 1.000000e+00
1-58:1-7:1    -50.016054  0.000000e+00  1.000000e+00 1.000000e+00
1-58:1-7:5    -17.232602 -4.333508e-01  1.000000e+00 1.000000e+00
1-58:2-15:1   -33.732666  3.256678e+01  1.000000e+00 1.000000e+00
1-58:2-15:2   -50.016054  0.000000e+00  1.000000e+00 1.000000e+00
1-58:2-21:1   -50.016054  0.000000e+00  1.000000e+00 1.000000e+00
1-58:2-2:1    -33.732666  3.256678e+01  1.000000e+00 1.000000e+00
1-58:2-8:1    -33.732666  3.256678e+01  1.000000e+00 1.000000e+00
1-58:2-8:3    -33.732666  3.256678e+01  1.000000e+00 1.000000e+00
1-58:3-10:2   -50.016054  0.000000e+00  1.000000e+00 1.000000e+00
1-58:3-16:1   -33.732666  3.256678e+01  1.000000e+00 1.000000e+00
1-58:3-16:2   -50.016054  0.000000e+00  1.000000e+00 1.000000e+00
1-58:3-22:2   -33.732666  3.256678e+01  1.000000e+00 1.000000e+00
1-58:3-3:1    -50.016054  0.000000e+00  1.000000e+00 1.000000e+00
1-58:4-11:1   -50.016054  0.000000e+00  1.000000e+00 1.000000e+00
1-58:4-11:4   -50.016054  0.000000e+00  1.000000e+00 1.000000e+00
1-58:4-11:5   -50.016054  0.000000e+00  1.000000e+00 1.000000e+00
1-58:4-17:1   -50.016054  0.000000e+00  1.000000e+00 1.000000e+00
1-58:4-23:1   -50.016054  0.000000e+00  1.000000e+00 1.000000e+00
1-58:4-4:2    -50.016054  0.000000e+00  1.000000e+00 1.000000e+00
1-58:4-4:3    -33.732666  3.256678e+01  1.000000e+00 1.000000e+00
1-58:4-4:5    -50.016054  0.000000e+00  1.000000e+00 1.000000e+00
1-58:5-12:1   -50.016054  0.000000e+00  1.000000e+00 1.000000e+00
1-58:5-12:2   -50.016054  0.000000e+00  1.000000e+00 1.000000e+00
1-58:5-12:3   -33.732666  3.256678e+01  1.000000e+00 1.000000e+00
1-58:5-18:4   -50.016054  0.000000e+00  1.000000e+00 1.000000e+00
1-58:5-24:1   -50.016054  0.000000e+00  1.000000e+00 1.000000e+00
1-58:5-24:2   -50.016054  0.000000e+00  1.000000e+00 1.000000e+00
1-58:5-24:3   -50.016054  0.000000e+00  1.000000e+00 1.000000e+00
1-58:6-19:2   -50.016054  0.000000e+00  1.000000e+00 1.000000e+00
1-58:6-25:3   -50.016054  0.000000e+00  1.000000e+00 1.000000e+00
1-58:6-25:5   -33.732666  3.256678e+01  1.000000e+00 1.000000e+00
1-58:6-25:6   -33.732666  3.256678e+01  1.000000e+00 1.000000e+00
1-58:6-6:3    -33.732666  3.256678e+01  1.000000e+00 1.000000e+00
1-58:7-27:4   -50.016054  0.000000e+00  1.000000e+00 1.000000e+00
1-58:7-27:5   -50.016054  0.000000e+00  1.000000e+00 1.000000e+00
1-68:1-26:5   -50.016054  0.000000e+00  1.000000e+00 1.000000e+00
1-68:1-26:6   -33.732666  3.256678e+01  1.000000e+00 1.000000e+00
1-68:2-15:3   -50.016054  0.000000e+00  1.000000e+00 1.000000e+00
1-68:2-15:5   -50.016054  0.000000e+00  1.000000e+00 1.000000e+00
1-68:2-21:4   -33.732666  3.256678e+01  1.000000e+00 1.000000e+00
1-68:3-16:6   -50.016054  0.000000e+00  1.000000e+00 1.000000e+00
1-68:3-22:4   -33.732666  3.256678e+01  1.000000e+00 1.000000e+00
1-68:3-3:4    -50.016054  0.000000e+00  1.000000e+00 1.000000e+00
1-68:4-23:6   -33.732666  3.256678e+01  1.000000e+00 1.000000e+00
1-68:6-13:5   -50.016054  0.000000e+00  1.000000e+00 1.000000e+00
1-69:1-14:2   -50.016054  0.000000e+00  1.000000e+00 1.000000e+00
1-69:1-1:1    -33.732666  3.256678e+01  1.000000e+00 1.000000e+00
1-69:1-20:1   -50.016054  0.000000e+00  1.000000e+00 1.000000e+00
1-69:1-20:3   -17.232602 -4.333508e-01  1.000000e+00 1.000000e+00
1-69:1-7:2    -50.016054  0.000000e+00  1.000000e+00 1.000000e+00
1-69:2-21:2   -33.732666  3.256678e+01  1.000000e+00 1.000000e+00
1-69:2-2:2    -33.732666  3.256678e+01  1.000000e+00 1.000000e+00
1-69:2-8:2    -33.732666  3.256678e+01  1.000000e+00 1.000000e+00
1-69:3-9:2    -50.016054  0.000000e+00  1.000000e+00 1.000000e+00
1-69:4-11:1   -50.016054  0.000000e+00  1.000000e+00 1.000000e+00
1-69:4-11:4   -50.016054  0.000000e+00  1.000000e+00 1.000000e+00
1-69:4-11:5   -50.016054  0.000000e+00  1.000000e+00 1.000000e+00
1-69:4-11:6   -50.016054  0.000000e+00  1.000000e+00 1.000000e+00
1-69:4-4:1    -17.232602 -4.333508e-01  1.000000e+00 1.000000e+00
1-69:4-4:2    -50.016054  0.000000e+00  1.000000e+00 1.000000e+00
1-69:5-12:2   -50.016054  0.000000e+00  1.000000e+00 1.000000e+00
1-69:5-18:1   -50.016054  0.000000e+00  1.000000e+00 1.000000e+00
1-69:5-18:3   -50.016054  0.000000e+00  1.000000e+00 1.000000e+00
1-69:5-18:4   -50.016054  0.000000e+00  1.000000e+00 1.000000e+00
1-69:5-18:5   -50.016054  0.000000e+00  1.000000e+00 1.000000e+00
1-69:5-18:6   -50.016054  0.000000e+00  1.000000e+00 1.000000e+00
1-69:5-5:2    -50.016054  0.000000e+00  1.000000e+00 1.000000e+00
1-69:6-13:2   -33.732666  3.256678e+01  1.000000e+00 1.000000e+00
1-69:6-25:2   -33.732666  3.256678e+01  1.000000e+00 1.000000e+00
1-69:7-27:2   -50.016054  0.000000e+00  1.000000e+00 1.000000e+00
1-8:1-1:1     -50.016054  0.000000e+00  1.000000e+00 1.000000e+00
1-8:1-1:3     -17.232602 -4.333508e-01  1.000000e+00 1.000000e+00
1-8:1-20:1    -50.016054  0.000000e+00  1.000000e+00 1.000000e+00
1-8:1-20:3    -33.732666  3.256678e+01  1.000000e+00 1.000000e+00
1-8:1-20:5    -50.016054  0.000000e+00  1.000000e+00 1.000000e+00
1-8:1-26:2    -33.732666  3.256678e+01  1.000000e+00 1.000000e+00
1-8:1-7:1     -17.232602 -4.333508e-01  1.000000e+00 1.000000e+00
1-8:2-21:2    -50.016054  0.000000e+00  1.000000e+00 1.000000e+00
1-8:2-8:2     -50.016054  0.000000e+00  1.000000e+00 1.000000e+00
1-8:3-10:2    -50.016054  0.000000e+00  1.000000e+00 1.000000e+00
1-8:3-16:1    -50.016054  0.000000e+00  1.000000e+00 1.000000e+00
1-8:3-3:2     -50.016054  0.000000e+00  1.000000e+00 1.000000e+00
1-8:3-9:2     -33.732666  3.256678e+01  1.000000e+00 1.000000e+00
1-8:4-11:5    -50.016054  0.000000e+00  1.000000e+00 1.000000e+00
1-8:4-17:2    -50.016054  0.000000e+00  1.000000e+00 1.000000e+00
1-8:4-23:1    -50.016054  0.000000e+00  1.000000e+00 1.000000e+00
1-8:4-23:2    -50.016054  0.000000e+00  1.000000e+00 1.000000e+00
1-8:4-4:1     -50.016054  0.000000e+00  1.000000e+00 1.000000e+00
1-8:5-18:1    -50.016054  0.000000e+00  1.000000e+00 1.000000e+00
1-8:5-18:4    -50.016054  0.000000e+00  1.000000e+00 1.000000e+00
1-8:5-18:5    -50.016054  0.000000e+00  1.000000e+00 1.000000e+00
1-8:5-18:6    -50.016054  0.000000e+00  1.000000e+00 1.000000e+00
1-8:5-24:1    -17.232602 -4.333508e-01  1.000000e+00 1.000000e+00
1-8:5-24:2    -33.732666  3.256678e+01  1.000000e+00 1.000000e+00
1-8:5-24:3    -33.732666  3.256678e+01  1.000000e+00 1.000000e+00
1-8:5-5:2     -50.016054  0.000000e+00  1.000000e+00 1.000000e+00
1-8:6-13:2    -50.016054  0.000000e+00  1.000000e+00 1.000000e+00
1-8:6-19:2    -33.732666  3.256678e+01  1.000000e+00 1.000000e+00
1-8:6-25:1    -33.732666  3.256678e+01  1.000000e+00 1.000000e+00
1-8:6-25:2    -50.016054  0.000000e+00  1.000000e+00 1.000000e+00
1-8:6-25:3    -50.016054  0.000000e+00  1.000000e+00 1.000000e+00
1-8:6-25:5    -33.732666  3.256678e+01  1.000000e+00 1.000000e+00
1-8:7-27:3    -50.016054  0.000000e+00  1.000000e+00 1.000000e+00
1-8:7-27:6    -50.016054  0.000000e+00  1.000000e+00 1.000000e+00
1-f:1-1:4     -50.016054  0.000000e+00  1.000000e+00 1.000000e+00
1-f:1-26:4    -50.016054  0.000000e+00  1.000000e+00 1.000000e+00
1-f:1-7:1     -50.016054  0.000000e+00  1.000000e+00 1.000000e+00
1-f:1-7:5     -50.016054  0.000000e+00  1.000000e+00 1.000000e+00
1-f:2-15:3    -50.016054  0.000000e+00  1.000000e+00 1.000000e+00
1-f:2-15:5    -50.016054  0.000000e+00  1.000000e+00 1.000000e+00
1-f:2-21:1    -50.016054  0.000000e+00  1.000000e+00 1.000000e+00
1-f:2-21:5    -50.016054  0.000000e+00  1.000000e+00 1.000000e+00
1-f:2-21:6    -50.016054  0.000000e+00  1.000000e+00 1.000000e+00
1-f:2-2:4     -33.732666  3.256678e+01  1.000000e+00 1.000000e+00
1-f:2-2:5     -50.016054  0.000000e+00  1.000000e+00 1.000000e+00
1-f:2-8:1     -50.016054  0.000000e+00  1.000000e+00 1.000000e+00
1-f:2-8:4     -33.732666  3.256678e+01  1.000000e+00 1.000000e+00
1-f:3-10:3    -50.016054  0.000000e+00  1.000000e+00 1.000000e+00
1-f:3-10:4    -50.016054  0.000000e+00  1.000000e+00 1.000000e+00
1-f:3-10:5    -50.016054  0.000000e+00  1.000000e+00 1.000000e+00
1-f:3-10:6    -33.732666  3.256678e+01  1.000000e+00 1.000000e+00
1-f:3-16:1    -50.016054  0.000000e+00  1.000000e+00 1.000000e+00
1-f:3-16:3    -50.016054  0.000000e+00  1.000000e+00 1.000000e+00
1-f:3-22:1    -50.016054  0.000000e+00  1.000000e+00 1.000000e+00
1-f:3-22:4    -50.016054  0.000000e+00  1.000000e+00 1.000000e+00
1-f:3-22:6    -50.016054  0.000000e+00  1.000000e+00 1.000000e+00
1-f:3-3:4     -50.016054  0.000000e+00  1.000000e+00 1.000000e+00
1-f:3-3:6     -50.016054  0.000000e+00  1.000000e+00 1.000000e+00
1-f:3-9:4     -50.016054  0.000000e+00  1.000000e+00 1.000000e+00
1-f:3-9:5     -50.016054  0.000000e+00  1.000000e+00 1.000000e+00
1-f:3-9:6     -33.732666  3.256678e+01  1.000000e+00 1.000000e+00
1-f:4-17:4    -50.016054  0.000000e+00  1.000000e+00 1.000000e+00
1-f:4-23:3    -33.732666  3.256678e+01  1.000000e+00 1.000000e+00
1-f:4-23:6    -50.016054  0.000000e+00  1.000000e+00 1.000000e+00
1-f:4-4:3     -50.016054  0.000000e+00  1.000000e+00 1.000000e+00
1-f:4-4:4     -50.016054  0.000000e+00  1.000000e+00 1.000000e+00
1-f:5-12:2    -50.016054  0.000000e+00  1.000000e+00 1.000000e+00
1-f:5-12:4    -50.016054  0.000000e+00  1.000000e+00 1.000000e+00
1-f:5-12:5    -50.016054  0.000000e+00  1.000000e+00 1.000000e+00
1-f:5-24:4    -33.732666  3.256678e+01  1.000000e+00 1.000000e+00
1-f:5-24:6    -50.016054  0.000000e+00  1.000000e+00 1.000000e+00
1-f:5-5:1     -50.016054  0.000000e+00  1.000000e+00 1.000000e+00
1-f:5-5:4     -50.016054  0.000000e+00  1.000000e+00 1.000000e+00
1-f:6-13:3    -50.016054  0.000000e+00  1.000000e+00 1.000000e+00
1-f:6-13:4    -50.016054  0.000000e+00  1.000000e+00 1.000000e+00
1-f:6-13:5    -33.732666  3.256678e+01  1.000000e+00 1.000000e+00
1-f:6-19:4    -33.732666  3.256678e+01  1.000000e+00 1.000000e+00
1-f:6-19:5    -50.016054  0.000000e+00  1.000000e+00 1.000000e+00
1-f:6-19:6    -50.016054  0.000000e+00  1.000000e+00 1.000000e+00
1-f:6-6:4     -50.016054  0.000000e+00  1.000000e+00 1.000000e+00
1-NL1:1-14:4  -50.016054  0.000000e+00  1.000000e+00 1.000000e+00
1-NL1:1-1:6   -33.732666  3.256678e+01  1.000000e+00 1.000000e+00
1-NL1:1-20:4  -50.016054  0.000000e+00  1.000000e+00 1.000000e+00
1-NL1:1-20:6  -50.016054  0.000000e+00  1.000000e+00 1.000000e+00
1-NL1:1-26:4  -33.732666  3.256678e+01  1.000000e+00 1.000000e+00
1-NL1:1-26:6  -33.732666  3.256678e+01  1.000000e+00 1.000000e+00
1-NL1:1-7:4   -50.016054  0.000000e+00  1.000000e+00 1.000000e+00
1-NL1:2-15:3  -50.016054  0.000000e+00  1.000000e+00 1.000000e+00
1-NL1:2-15:6  -17.232602 -4.333508e-01  1.000000e+00 1.000000e+00
1-NL1:2-21:3  -50.016054  0.000000e+00  1.000000e+00 1.000000e+00
1-NL1:2-21:4  -50.016054  0.000000e+00  1.000000e+00 1.000000e+00
1-NL1:2-21:6  -50.016054  0.000000e+00  1.000000e+00 1.000000e+00
1-NL1:2-2:1   -50.016054  0.000000e+00  1.000000e+00 1.000000e+00
1-NL1:2-8:4   -50.016054  0.000000e+00  1.000000e+00 1.000000e+00
1-NL1:2-8:6   -33.732666  3.256678e+01  1.000000e+00 1.000000e+00
1-NL1:3-10:1  -50.016054  0.000000e+00  1.000000e+00 1.000000e+00
1-NL1:3-10:3  -33.732666  3.256678e+01  1.000000e+00 1.000000e+00
1-NL1:3-10:4  -50.016054  0.000000e+00  1.000000e+00 1.000000e+00
1-NL1:3-10:5  -50.016054  0.000000e+00  1.000000e+00 1.000000e+00
1-NL1:3-10:6  -50.016054  0.000000e+00  1.000000e+00 1.000000e+00
1-NL1:3-22:3  -50.016054  0.000000e+00  1.000000e+00 1.000000e+00
1-NL1:3-22:6  -33.732666  3.256678e+01  1.000000e+00 1.000000e+00
1-NL1:3-3:4   -33.732666  3.256678e+01  1.000000e+00 1.000000e+00
1-NL1:3-3:5   -50.016054  0.000000e+00  1.000000e+00 1.000000e+00
1-NL1:3-9:4   -50.016054  0.000000e+00  1.000000e+00 1.000000e+00
1-NL1:3-9:5   -33.732666  3.256678e+01  1.000000e+00 1.000000e+00
1-NL1:4-17:4  -33.732666  3.256678e+01  1.000000e+00 1.000000e+00
1-NL1:4-23:4  -50.016054  0.000000e+00  1.000000e+00 1.000000e+00
1-NL1:4-23:6  -50.016054  0.000000e+00  1.000000e+00 1.000000e+00
1-NL1:4-4:4   -50.016054  0.000000e+00  1.000000e+00 1.000000e+00
1-NL1:5-12:1  -50.016054  0.000000e+00  1.000000e+00 1.000000e+00
1-NL1:5-12:6  -50.016054  0.000000e+00  1.000000e+00 1.000000e+00
1-NL1:5-24:2  -33.732666  3.256678e+01  1.000000e+00 1.000000e+00
1-NL1:5-24:3  -50.016054  0.000000e+00  1.000000e+00 1.000000e+00
1-NL1:5-24:6  -33.732666  3.256678e+01  1.000000e+00 1.000000e+00
1-NL1:5-5:4   -33.732666  3.256678e+01  1.000000e+00 1.000000e+00
1-NL1:5-5:6   -50.016054  0.000000e+00  1.000000e+00 1.000000e+00
1-NL1:6-13:5  -33.732666  3.256678e+01  1.000000e+00 1.000000e+00
1-NL1:6-13:6  -17.232602 -4.333508e-01  1.000000e+00 1.000000e+00
1-NL1:6-19:4  -50.016054  0.000000e+00  1.000000e+00 1.000000e+00
1-NL1:6-19:6  -33.732666  3.256678e+01  1.000000e+00 1.000000e+00
1-NL1:6-25:4  -50.016054  0.000000e+00  1.000000e+00 1.000000e+00
1-NL1:6-25:6  -50.016054  0.000000e+00  1.000000e+00 1.000000e+00
1-NL1:6-6:4   -50.016054  0.000000e+00  1.000000e+00 1.000000e+00
1-NL1:7-27:4  -50.016054  0.000000e+00  1.000000e+00 1.000000e+00
2-10:2-21:4   -50.016054  0.000000e+00  1.000000e+00 1.000000e+00
2-10:3-10:6   -33.732666  3.256678e+01  1.000000e+00 1.000000e+00
2-10:6-13:4   -50.016054  0.000000e+00  1.000000e+00 1.000000e+00
2-10:6-6:3    -33.732666  3.256678e+01  1.000000e+00 1.000000e+00
2-26:1-14:4   -50.016054  0.000000e+00  1.000000e+00 1.000000e+00
2-26:1-14:6   -50.016054  0.000000e+00  1.000000e+00 1.000000e+00
2-26:1-1:2    -50.016054  0.000000e+00  1.000000e+00 1.000000e+00
2-26:1-1:3    -50.016054  0.000000e+00  1.000000e+00 1.000000e+00
2-26:1-20:3   -50.016054  0.000000e+00  1.000000e+00 1.000000e+00
2-26:1-20:4   -33.732666  3.256678e+01  1.000000e+00 1.000000e+00
2-26:1-20:5   -50.016054  0.000000e+00  1.000000e+00 1.000000e+00
2-26:1-20:6   -33.732666  3.256678e+01  1.000000e+00 1.000000e+00
2-26:1-7:3    -33.732666  3.256678e+01  1.000000e+00 1.000000e+00
2-26:1-7:5    -33.732666  3.256678e+01  1.000000e+00 1.000000e+00
2-26:2-15:1   -50.016054  0.000000e+00  1.000000e+00 1.000000e+00
2-26:2-21:1   -33.732666  3.256678e+01  1.000000e+00 1.000000e+00
2-26:2-21:2   -50.016054  0.000000e+00  1.000000e+00 1.000000e+00
2-26:2-2:1    -33.732666  3.256678e+01  1.000000e+00 1.000000e+00
2-26:2-2:3    -33.732666  3.256678e+01  1.000000e+00 1.000000e+00
2-26:2-8:1    -50.016054  0.000000e+00  1.000000e+00 1.000000e+00
2-26:2-8:2    -50.016054  0.000000e+00  1.000000e+00 1.000000e+00
2-26:2-8:3    -33.732666  3.256678e+01  1.000000e+00 1.000000e+00
2-26:3-10:1   -50.016054  0.000000e+00  1.000000e+00 1.000000e+00
2-26:3-10:2   -50.016054  0.000000e+00  1.000000e+00 1.000000e+00
2-26:3-16:1   -33.732666  3.256678e+01  1.000000e+00 1.000000e+00
2-26:3-22:1   -33.732666  3.256678e+01  1.000000e+00 1.000000e+00
2-26:3-3:1    -50.016054  0.000000e+00  1.000000e+00 1.000000e+00
2-26:3-3:2    -50.016054  0.000000e+00  1.000000e+00 1.000000e+00
2-26:3-9:1    -50.016054  0.000000e+00  1.000000e+00 1.000000e+00
2-26:3-9:2    -50.016054  0.000000e+00  1.000000e+00 1.000000e+00
2-26:3-9:3    -50.016054  0.000000e+00  1.000000e+00 1.000000e+00
2-26:4-11:2   -50.016054  0.000000e+00  1.000000e+00 1.000000e+00
2-26:4-11:4   -50.016054  0.000000e+00  1.000000e+00 1.000000e+00
2-26:4-17:1   -50.016054  0.000000e+00  1.000000e+00 1.000000e+00
2-26:4-17:2   -33.732666  3.256678e+01  1.000000e+00 1.000000e+00
2-26:4-17:3   -50.016054  0.000000e+00  1.000000e+00 1.000000e+00
2-26:4-23:1   -50.016054  0.000000e+00  1.000000e+00 1.000000e+00
2-26:4-23:2   -33.732666  3.256678e+01  1.000000e+00 1.000000e+00
2-26:4-23:3   -50.016054  0.000000e+00  1.000000e+00 1.000000e+00
2-26:4-4:3    -50.016054  0.000000e+00  1.000000e+00 1.000000e+00
2-26:5-12:1   -50.016054  0.000000e+00  1.000000e+00 1.000000e+00
2-26:5-12:2   -50.016054  0.000000e+00  1.000000e+00 1.000000e+00
2-26:5-12:3   -33.732666  3.256678e+01  1.000000e+00 1.000000e+00
2-26:5-18:4   -50.016054  0.000000e+00  1.000000e+00 1.000000e+00
2-26:5-24:1   -50.016054  0.000000e+00  1.000000e+00 1.000000e+00
2-26:5-24:2   -50.016054  0.000000e+00  1.000000e+00 1.000000e+00
2-26:5-24:5   -50.016054  0.000000e+00  1.000000e+00 1.000000e+00
2-26:5-5:1    -50.016054  0.000000e+00  1.000000e+00 1.000000e+00
2-26:5-5:2    -50.016054  0.000000e+00  1.000000e+00 1.000000e+00
2-26:5-5:3    -17.232602 -4.333508e-01  1.000000e+00 1.000000e+00
2-26:6-13:1   -50.016054  0.000000e+00  1.000000e+00 1.000000e+00
2-26:6-13:2   -50.016054  0.000000e+00  1.000000e+00 1.000000e+00
2-26:6-19:1   -50.016054  0.000000e+00  1.000000e+00 1.000000e+00
2-26:6-19:2   -50.016054  0.000000e+00  1.000000e+00 1.000000e+00
2-26:6-19:3   -33.732666  3.256678e+01  1.000000e+00 1.000000e+00
2-26:6-25:3   -50.016054  0.000000e+00  1.000000e+00 1.000000e+00
2-26:6-25:5   -50.016054  0.000000e+00  1.000000e+00 1.000000e+00
2-26:6-6:1    -33.732666  3.256678e+01  1.000000e+00 1.000000e+00
2-26:6-6:2    -50.016054  0.000000e+00  1.000000e+00 1.000000e+00
2-26:6-6:3    -33.732666  3.256678e+01  1.000000e+00 1.000000e+00
2-26:7-27:1   -50.016054  0.000000e+00  1.000000e+00 1.000000e+00
2-26:7-27:2   -50.016054  0.000000e+00  1.000000e+00 1.000000e+00
2-26:7-27:3   -50.016054  0.000000e+00  1.000000e+00 1.000000e+00
2-26:7-27:5   -50.016054  0.000000e+00  1.000000e+00 1.000000e+00
2-5:1-14:2    -50.016054  0.000000e+00  1.000000e+00 1.000000e+00
2-5:1-20:1    -50.016054  0.000000e+00  1.000000e+00 1.000000e+00
2-5:1-20:2    -33.732666  3.256678e+01  1.000000e+00 1.000000e+00
2-5:1-20:3    -50.016054  0.000000e+00  1.000000e+00 1.000000e+00
2-5:1-26:2    -50.016054  0.000000e+00  1.000000e+00 1.000000e+00
2-5:1-7:2     -50.016054  0.000000e+00  1.000000e+00 1.000000e+00
2-5:2-15:2    -33.732666  3.256678e+01  1.000000e+00 1.000000e+00
2-5:2-21:2    -17.232602 -4.333508e-01  1.000000e+00 1.000000e+00
2-5:2-8:2     -50.016054  0.000000e+00  1.000000e+00 1.000000e+00
2-5:3-3:2     -33.732666  3.256678e+01  1.000000e+00 1.000000e+00
2-5:3-9:2     -50.016054  0.000000e+00  1.000000e+00 1.000000e+00
2-5:4-11:2    -50.016054  0.000000e+00  1.000000e+00 1.000000e+00
2-5:4-11:3    -50.016054  0.000000e+00  1.000000e+00 1.000000e+00
2-5:4-11:4    -50.016054  0.000000e+00  1.000000e+00 1.000000e+00
2-5:4-11:5    -50.016054  0.000000e+00  1.000000e+00 1.000000e+00
2-5:4-11:6    -50.016054  0.000000e+00  1.000000e+00 1.000000e+00
2-5:4-17:2    -17.232602 -4.333508e-01  1.000000e+00 1.000000e+00
2-5:4-23:2    -50.016054  0.000000e+00  1.000000e+00 1.000000e+00
2-5:4-4:2     -50.016054  0.000000e+00  1.000000e+00 1.000000e+00
2-5:5-12:2    -50.016054  0.000000e+00  1.000000e+00 1.000000e+00
2-5:5-18:4    -50.016054  0.000000e+00  1.000000e+00 1.000000e+00
2-5:5-18:5    -50.016054  0.000000e+00  1.000000e+00 1.000000e+00
2-5:5-18:6    -50.016054  0.000000e+00  1.000000e+00 1.000000e+00
2-5:5-24:2    -50.016054  0.000000e+00  1.000000e+00 1.000000e+00
2-5:5-5:2     -50.016054  0.000000e+00  1.000000e+00 1.000000e+00
2-5:6-6:2     -50.016054  0.000000e+00  1.000000e+00 1.000000e+00
2-5:7-27:1    -50.016054  0.000000e+00  1.000000e+00 1.000000e+00
2-5:7-27:2    -50.016054  0.000000e+00  1.000000e+00 1.000000e+00
2-70:1-14:1   -50.016054  0.000000e+00  1.000000e+00 1.000000e+00
2-70:1-20:3   -50.016054  0.000000e+00  1.000000e+00 1.000000e+00
2-70:1-20:5   -33.732666  3.256678e+01  1.000000e+00 1.000000e+00
2-70:1-26:2   -50.016054  0.000000e+00  1.000000e+00 1.000000e+00
2-70:2-15:2   -50.016054  0.000000e+00  1.000000e+00 1.000000e+00
2-70:2-2:2    -50.016054  0.000000e+00  1.000000e+00 1.000000e+00
2-70:2-8:2    -50.016054  0.000000e+00  1.000000e+00 1.000000e+00
2-70:3-10:2   -33.732666  3.256678e+01  1.000000e+00 1.000000e+00
2-70:3-16:2   -50.016054  0.000000e+00  1.000000e+00 1.000000e+00
2-70:3-9:2    -50.016054  0.000000e+00  1.000000e+00 1.000000e+00
2-70:4-11:2   -50.016054  0.000000e+00  1.000000e+00 1.000000e+00
2-70:4-11:3   -50.016054  0.000000e+00  1.000000e+00 1.000000e+00
2-70:4-11:4   -50.016054  0.000000e+00  1.000000e+00 1.000000e+00
2-70:4-11:5   -50.016054  0.000000e+00  1.000000e+00 1.000000e+00
2-70:4-17:1   -33.732666  3.256678e+01  1.000000e+00 1.000000e+00
2-70:4-17:2   -50.016054  0.000000e+00  1.000000e+00 1.000000e+00
2-70:4-23:2   -50.016054  0.000000e+00  1.000000e+00 1.000000e+00
2-70:4-4:2    -50.016054  0.000000e+00  1.000000e+00 1.000000e+00
2-70:4-4:3    -33.732666  3.256678e+01  1.000000e+00 1.000000e+00
2-70:5-12:1   -50.016054  0.000000e+00  1.000000e+00 1.000000e+00
2-70:5-12:2   -50.016054  0.000000e+00  1.000000e+00 1.000000e+00
2-70:5-18:4   -50.016054  0.000000e+00  1.000000e+00 1.000000e+00
2-70:5-18:6   -50.016054  0.000000e+00  1.000000e+00 1.000000e+00
2-70:5-24:2   -33.732666  3.256678e+01  1.000000e+00 1.000000e+00
2-70:5-5:2    -50.016054  0.000000e+00  1.000000e+00 1.000000e+00
2-70:6-13:2   -50.016054  0.000000e+00  1.000000e+00 1.000000e+00
2-70:6-19:1   -33.732666  3.256678e+01  1.000000e+00 1.000000e+00
2-70:6-19:2   -33.732666  3.256678e+01  1.000000e+00 1.000000e+00
2-70:6-25:1   -33.732666  3.256678e+01  1.000000e+00 1.000000e+00
2-70:6-25:3   -33.732666  3.256678e+01  1.000000e+00 1.000000e+00
2-70:6-25:5   -50.016054  0.000000e+00  1.000000e+00 1.000000e+00
2-70:6-6:2    -33.732666  3.256678e+01  1.000000e+00 1.000000e+00
2-70:7-27:1   -33.732666  3.256678e+01  1.000000e+00 1.000000e+00
2-70:7-27:2   -50.016054  0.000000e+00  1.000000e+00 1.000000e+00
2-70:7-27:3   -33.732666  3.256678e+01  1.000000e+00 1.000000e+00
2-70:7-27:5   -50.016054  0.000000e+00  1.000000e+00 1.000000e+00
3-11:1-14:1   -33.732666  3.256678e+01  1.000000e+00 1.000000e+00
3-11:1-14:3   -50.016054  0.000000e+00  1.000000e+00 1.000000e+00
3-11:1-1:2    -50.016054  0.000000e+00  1.000000e+00 1.000000e+00
3-11:1-20:3   -50.016054  0.000000e+00  1.000000e+00 1.000000e+00
3-11:1-20:5   -50.016054  0.000000e+00  1.000000e+00 1.000000e+00
3-11:1-26:2   -50.016054  0.000000e+00  1.000000e+00 1.000000e+00
3-11:2-15:2   -33.732666  3.256678e+01  1.000000e+00 1.000000e+00
3-11:2-8:2    -50.016054  0.000000e+00  1.000000e+00 1.000000e+00
3-11:3-16:2   -50.016054  0.000000e+00  1.000000e+00 1.000000e+00
3-11:3-9:2    -33.732666  3.256678e+01  1.000000e+00 1.000000e+00
3-11:4-11:3   -50.016054  0.000000e+00  1.000000e+00 1.000000e+00
3-11:4-11:4   -50.016054  0.000000e+00  1.000000e+00 1.000000e+00
3-11:4-11:5   -50.016054  0.000000e+00  1.000000e+00 1.000000e+00
3-11:4-11:6   -50.016054  0.000000e+00  1.000000e+00 1.000000e+00
3-11:4-23:1   -17.232602 -4.333508e-01  1.000000e+00 1.000000e+00
3-11:4-23:2   -50.016054  0.000000e+00  1.000000e+00 1.000000e+00
3-11:4-4:2    -33.732666  3.256678e+01  1.000000e+00 1.000000e+00
3-11:4-4:3    -33.732666  3.256678e+01  1.000000e+00 1.000000e+00
3-11:5-12:2   -33.732666  3.256678e+01  1.000000e+00 1.000000e+00
3-11:5-18:3   -50.016054  0.000000e+00  1.000000e+00 1.000000e+00
3-11:5-18:4   -50.016054  0.000000e+00  1.000000e+00 1.000000e+00
3-11:5-18:5   -50.016054  0.000000e+00  1.000000e+00 1.000000e+00
3-11:5-18:6   -50.016054  0.000000e+00  1.000000e+00 1.000000e+00
3-11:5-24:1   -17.232602 -4.333508e-01  1.000000e+00 1.000000e+00
3-11:5-24:2   -33.732666  3.256678e+01  1.000000e+00 1.000000e+00
3-11:5-5:2    -50.016054  0.000000e+00  1.000000e+00 1.000000e+00
3-11:6-13:2   -33.732666  3.256678e+01  1.000000e+00 1.000000e+00
3-11:6-19:2   -33.732666  3.256678e+01  1.000000e+00 1.000000e+00
3-11:6-25:3   -50.016054  0.000000e+00  1.000000e+00 1.000000e+00
3-11:6-6:1    -50.016054  0.000000e+00  1.000000e+00 1.000000e+00
3-11:6-6:2    -33.732666  3.256678e+01  1.000000e+00 1.000000e+00
3-11:7-27:2   -50.016054  0.000000e+00  1.000000e+00 1.000000e+00
3-11:7-27:3   -33.732666  3.256678e+01  1.000000e+00 1.000000e+00
3-11:7-27:6   -33.732666  3.256678e+01  1.000000e+00 1.000000e+00
3-13:1-14:4   -17.232602 -4.333508e-01  1.000000e+00 1.000000e+00
3-13:1-1:1    -50.016054  0.000000e+00  1.000000e+00 1.000000e+00
3-13:1-1:2    -33.732666  3.256678e+01  1.000000e+00 1.000000e+00
3-13:1-1:3    -50.016054  0.000000e+00  1.000000e+00 1.000000e+00
3-13:1-20:3   -50.016054  0.000000e+00  1.000000e+00 1.000000e+00
3-13:1-20:6   -50.016054  0.000000e+00  1.000000e+00 1.000000e+00
3-13:1-26:1   -50.016054  0.000000e+00  1.000000e+00 1.000000e+00
3-13:1-26:2   -50.016054  0.000000e+00  1.000000e+00 1.000000e+00
3-13:1-7:3    -50.016054  0.000000e+00  1.000000e+00 1.000000e+00
3-13:1-7:4    -33.732666  3.256678e+01  1.000000e+00 1.000000e+00
3-13:1-7:5    -50.016054  0.000000e+00  1.000000e+00 1.000000e+00
3-13:2-15:1   -33.732666  3.256678e+01  1.000000e+00 1.000000e+00
3-13:2-15:2   -50.016054  0.000000e+00  1.000000e+00 1.000000e+00
3-13:2-21:1   -50.016054  0.000000e+00  1.000000e+00 1.000000e+00
3-13:2-21:2   -50.016054  0.000000e+00  1.000000e+00 1.000000e+00
3-13:2-2:1    -33.732666  3.256678e+01  1.000000e+00 1.000000e+00
3-13:2-2:2    -33.732666  3.256678e+01  1.000000e+00 1.000000e+00
3-13:2-2:3    -33.732666  3.256678e+01  1.000000e+00 1.000000e+00
3-13:2-8:3    -33.732666  3.256678e+01  1.000000e+00 1.000000e+00
3-13:2-8:5    -50.016054  0.000000e+00  1.000000e+00 1.000000e+00
3-13:3-10:1   -50.016054  0.000000e+00  1.000000e+00 1.000000e+00
3-13:3-16:1   -50.016054  0.000000e+00  1.000000e+00 1.000000e+00
3-13:3-22:1   -50.016054  0.000000e+00  1.000000e+00 1.000000e+00
3-13:3-22:2   -50.016054  0.000000e+00  1.000000e+00 1.000000e+00
3-13:4-11:2   -50.016054  0.000000e+00  1.000000e+00 1.000000e+00
3-13:4-11:4   -50.016054  0.000000e+00  1.000000e+00 1.000000e+00
3-13:4-11:6   -50.016054  0.000000e+00  1.000000e+00 1.000000e+00
3-13:4-17:1   -50.016054  0.000000e+00  1.000000e+00 1.000000e+00
3-13:4-17:2   -50.016054  0.000000e+00  1.000000e+00 1.000000e+00
3-13:4-17:6   -50.016054  0.000000e+00  1.000000e+00 1.000000e+00
3-13:4-23:2   -50.016054  0.000000e+00  1.000000e+00 1.000000e+00
3-13:4-23:5   -50.016054  0.000000e+00  1.000000e+00 1.000000e+00
3-13:4-4:1    -50.016054  0.000000e+00  1.000000e+00 1.000000e+00
3-13:4-4:2    -50.016054  0.000000e+00  1.000000e+00 1.000000e+00
3-13:4-4:5    -17.232602 -4.333508e-01  1.000000e+00 1.000000e+00
3-13:4-4:6    -33.732666  3.256678e+01  1.000000e+00 1.000000e+00
3-13:5-12:2   -33.732666  3.256678e+01  1.000000e+00 1.000000e+00
3-13:5-12:5   -33.732666  3.256678e+01  1.000000e+00 1.000000e+00
3-13:5-18:3   -50.016054  0.000000e+00  1.000000e+00 1.000000e+00
3-13:5-18:4   -50.016054  0.000000e+00  1.000000e+00 1.000000e+00
3-13:5-18:6   -50.016054  0.000000e+00  1.000000e+00 1.000000e+00
3-13:5-24:1   -50.016054  0.000000e+00  1.000000e+00 1.000000e+00
3-13:5-5:1    -50.016054  0.000000e+00  1.000000e+00 1.000000e+00
3-13:5-5:3    -17.232602 -4.333508e-01  1.000000e+00 1.000000e+00
3-13:5-5:5    -50.016054  0.000000e+00  1.000000e+00 1.000000e+00
3-13:6-19:1   -50.016054  0.000000e+00  1.000000e+00 1.000000e+00
3-13:6-25:1   -33.732666  3.256678e+01  1.000000e+00 1.000000e+00
3-13:6-25:3   -50.016054  0.000000e+00  1.000000e+00 1.000000e+00
3-13:6-25:5   -33.732666  3.256678e+01  1.000000e+00 1.000000e+00
3-13:6-25:6   -50.016054  0.000000e+00  1.000000e+00 1.000000e+00
3-13:6-6:1    -50.016054  0.000000e+00  1.000000e+00 1.000000e+00
3-13:6-6:2    -50.016054  0.000000e+00  1.000000e+00 1.000000e+00
3-13:6-6:3    -50.016054  0.000000e+00  1.000000e+00 1.000000e+00
3-13:7-27:2   -33.732666  3.256678e+01  1.000000e+00 1.000000e+00
3-13:7-27:3   -33.732666  3.256678e+01  1.000000e+00 1.000000e+00
3-13:7-27:6   -50.016054  0.000000e+00  1.000000e+00 1.000000e+00
3-15:1-14:3   -33.732666  3.256678e+01  1.000000e+00 1.000000e+00
3-15:1-1:1    -33.732666  3.256678e+01  1.000000e+00 1.000000e+00
3-15:1-1:3    -50.016054  0.000000e+00  1.000000e+00 1.000000e+00
3-15:1-20:3   -50.016054  0.000000e+00  1.000000e+00 1.000000e+00
3-15:1-20:6   -50.016054  0.000000e+00  1.000000e+00 1.000000e+00
3-15:1-26:2   -50.016054  0.000000e+00  1.000000e+00 1.000000e+00
3-15:2-21:2   -50.016054  0.000000e+00  1.000000e+00 1.000000e+00
3-15:2-8:2    -50.016054  0.000000e+00  1.000000e+00 1.000000e+00
3-15:3-10:2   -50.016054  0.000000e+00  1.000000e+00 1.000000e+00
3-15:3-16:2   -33.732666  3.256678e+01  1.000000e+00 1.000000e+00
3-15:3-22:2   -33.732666  3.256678e+01  1.000000e+00 1.000000e+00
3-15:3-9:2    -33.732666  3.256678e+01  1.000000e+00 1.000000e+00
3-15:4-11:1   -50.016054  0.000000e+00  1.000000e+00 1.000000e+00
3-15:4-11:3   -50.016054  0.000000e+00  1.000000e+00 1.000000e+00
3-15:4-11:4   -50.016054  0.000000e+00  1.000000e+00 1.000000e+00
3-15:4-11:6   -50.016054  0.000000e+00  1.000000e+00 1.000000e+00
3-15:4-23:1   -17.232602 -4.333508e-01  1.000000e+00 1.000000e+00
3-15:4-23:2   -50.016054  0.000000e+00  1.000000e+00 1.000000e+00
3-15:4-4:1    -33.732666  3.256678e+01  1.000000e+00 1.000000e+00
3-15:5-12:2   -50.016054  0.000000e+00  1.000000e+00 1.000000e+00
3-15:5-18:1   -50.016054  0.000000e+00  1.000000e+00 1.000000e+00
3-15:5-18:2   -50.016054  0.000000e+00  1.000000e+00 1.000000e+00
3-15:5-18:3   -50.016054  0.000000e+00  1.000000e+00 1.000000e+00
3-15:5-18:4   -50.016054  0.000000e+00  1.000000e+00 1.000000e+00
3-15:5-18:5   -50.016054  0.000000e+00  1.000000e+00 1.000000e+00
3-15:5-18:6   -50.016054  0.000000e+00  1.000000e+00 1.000000e+00
3-15:5-24:2   -50.016054  0.000000e+00  1.000000e+00 1.000000e+00
3-15:5-24:3   -17.232602 -4.333508e-01  1.000000e+00 1.000000e+00
3-15:5-5:2    -50.016054  0.000000e+00  1.000000e+00 1.000000e+00
3-15:6-19:2   -33.732666  3.256678e+01  1.000000e+00 1.000000e+00
3-15:6-25:3   -50.016054  0.000000e+00  1.000000e+00 1.000000e+00
3-15:6-6:2    -50.016054  0.000000e+00  1.000000e+00 1.000000e+00
3-15:7-27:2   -50.016054  0.000000e+00  1.000000e+00 1.000000e+00
3-15:7-27:5   -17.232602 -4.333508e-01  1.000000e+00 1.000000e+00
3-19:3-16:5   -33.732666  3.256678e+01  1.000000e+00 1.000000e+00
3-19:6-13:6   -50.016054  0.000000e+00  1.000000e+00 1.000000e+00
3-19:6-19:3   -50.016054  0.000000e+00  1.000000e+00 1.000000e+00
3-20:1-14:5   -50.016054  0.000000e+00  1.000000e+00 1.000000e+00
3-20:1-14:6   -33.732666  3.256678e+01  1.000000e+00 1.000000e+00
3-20:1-1:4    -17.232602 -4.333508e-01  1.000000e+00 1.000000e+00
3-20:1-1:6    -50.016054  0.000000e+00  1.000000e+00 1.000000e+00
3-20:1-26:2   -33.732666  3.256678e+01  1.000000e+00 1.000000e+00
3-20:1-7:1    -50.016054  0.000000e+00  1.000000e+00 1.000000e+00
3-20:1-7:2    -50.016054  0.000000e+00  1.000000e+00 1.000000e+00
3-20:2-15:1   -50.016054  0.000000e+00  1.000000e+00 1.000000e+00
3-20:2-2:2    -50.016054  0.000000e+00  1.000000e+00 1.000000e+00
3-20:2-8:2    -50.016054  0.000000e+00  1.000000e+00 1.000000e+00
3-20:3-10:2   -50.016054  0.000000e+00  1.000000e+00 1.000000e+00
3-20:3-16:1   -50.016054  0.000000e+00  1.000000e+00 1.000000e+00
3-20:3-22:1   -17.232602 -4.333508e-01  1.000000e+00 1.000000e+00
3-20:3-3:1    -50.016054  0.000000e+00  1.000000e+00 1.000000e+00
3-20:3-3:2    -50.016054  0.000000e+00  1.000000e+00 1.000000e+00
3-20:3-3:5    -50.016054  0.000000e+00  1.000000e+00 1.000000e+00
3-20:3-9:2    -50.016054  0.000000e+00  1.000000e+00 1.000000e+00
3-20:3-9:3    -33.732666  3.256678e+01  1.000000e+00 1.000000e+00
3-20:4-11:4   -50.016054  0.000000e+00  1.000000e+00 1.000000e+00
3-20:4-17:1   -50.016054  0.000000e+00  1.000000e+00 1.000000e+00
3-20:4-17:2   -50.016054  0.000000e+00  1.000000e+00 1.000000e+00
3-20:4-17:5   -17.232602 -4.333508e-01  1.000000e+00 1.000000e+00
3-20:4-23:3   -50.016054  0.000000e+00  1.000000e+00 1.000000e+00
3-20:4-4:1    -50.016054  0.000000e+00  1.000000e+00 1.000000e+00
3-20:4-4:2    -33.732666  3.256678e+01  1.000000e+00 1.000000e+00
3-20:4-4:3    -33.732666  3.256678e+01  1.000000e+00 1.000000e+00
3-20:5-12:1   -50.016054  0.000000e+00  1.000000e+00 1.000000e+00
3-20:5-18:4   -50.016054  0.000000e+00  1.000000e+00 1.000000e+00
3-20:5-18:5   -50.016054  0.000000e+00  1.000000e+00 1.000000e+00
3-20:5-24:2   -33.732666  3.256678e+01  1.000000e+00 1.000000e+00
3-20:5-24:5   -50.016054  0.000000e+00  1.000000e+00 1.000000e+00
3-20:5-5:1    -33.732666  3.256678e+01  1.000000e+00 1.000000e+00
3-20:5-5:3    -17.232602 -4.333508e-01  1.000000e+00 1.000000e+00
3-20:5-5:5    -17.232602 -4.333508e-01  1.000000e+00 1.000000e+00
3-20:6-13:2   -50.016054  0.000000e+00  1.000000e+00 1.000000e+00
3-20:6-19:1   -50.016054  0.000000e+00  1.000000e+00 1.000000e+00
3-20:6-19:2   -50.016054  0.000000e+00  1.000000e+00 1.000000e+00
3-20:6-25:3   -50.016054  0.000000e+00  1.000000e+00 1.000000e+00
3-20:6-25:6   -50.016054  0.000000e+00  1.000000e+00 1.000000e+00
3-20:6-6:1    -50.016054  0.000000e+00  1.000000e+00 1.000000e+00
3-20:6-6:2    -50.016054  0.000000e+00  1.000000e+00 1.000000e+00
3-20:6-6:3    -50.016054  0.000000e+00  1.000000e+00 1.000000e+00
3-20:6-6:5    -50.016054  0.000000e+00  1.000000e+00 1.000000e+00
3-20:6-6:6    -17.232602 -4.333508e-01  1.000000e+00 1.000000e+00
3-20:7-27:4   -50.016054  0.000000e+00  1.000000e+00 1.000000e+00
3-20:7-27:5   -50.016054  0.000000e+00  1.000000e+00 1.000000e+00
3-21:1-14:2   -33.732666  3.256678e+01  1.000000e+00 1.000000e+00
3-21:1-1:2    -50.016054  0.000000e+00  1.000000e+00 1.000000e+00
3-21:1-20:1   -50.016054  0.000000e+00  1.000000e+00 1.000000e+00
3-21:1-20:2   -50.016054  0.000000e+00  1.000000e+00 1.000000e+00
3-21:1-20:3   -17.232602 -4.333508e-01  1.000000e+00 1.000000e+00
3-21:1-7:2    -50.016054  0.000000e+00  1.000000e+00 1.000000e+00
3-21:2-15:2   -50.016054  0.000000e+00  1.000000e+00 1.000000e+00
3-21:2-2:2    -50.016054  0.000000e+00  1.000000e+00 1.000000e+00
3-21:2-8:2    -50.016054  0.000000e+00  1.000000e+00 1.000000e+00
3-21:3-16:2   -17.232602 -4.333508e-01  1.000000e+00 1.000000e+00
3-21:3-9:2    -33.732666  3.256678e+01  1.000000e+00 1.000000e+00
3-21:4-11:3   -50.016054  0.000000e+00  1.000000e+00 1.000000e+00
3-21:4-11:5   -50.016054  0.000000e+00  1.000000e+00 1.000000e+00
3-21:4-11:6   -50.016054  0.000000e+00  1.000000e+00 1.000000e+00
3-21:4-23:2   -17.232602 -4.333508e-01  1.000000e+00 1.000000e+00
3-21:4-4:1    -50.016054  0.000000e+00  1.000000e+00 1.000000e+00
3-21:4-4:2    -50.016054  0.000000e+00  1.000000e+00 1.000000e+00
3-21:5-12:2   -50.016054  0.000000e+00  1.000000e+00 1.000000e+00
3-21:5-18:3   -50.016054  0.000000e+00  1.000000e+00 1.000000e+00
3-21:5-18:4   -50.016054  0.000000e+00  1.000000e+00 1.000000e+00
3-21:5-18:5   -50.016054  0.000000e+00  1.000000e+00 1.000000e+00
3-21:5-18:6   -50.016054  0.000000e+00  1.000000e+00 1.000000e+00
3-21:5-24:2   -17.232602 -4.333508e-01  1.000000e+00 1.000000e+00
3-21:5-5:2    -50.016054  0.000000e+00  1.000000e+00 1.000000e+00
3-21:6-25:2   -50.016054  0.000000e+00  1.000000e+00 1.000000e+00
3-21:6-6:2    -50.016054  0.000000e+00  1.000000e+00 1.000000e+00
3-22:1-1:3    -50.016054  0.000000e+00  1.000000e+00 1.000000e+00
3-22:1-26:5   -50.016054  0.000000e+00  1.000000e+00 1.000000e+00
3-22:2-15:6   -33.732666  3.256678e+01  1.000000e+00 1.000000e+00
3-22:2-21:3   -50.016054  0.000000e+00  1.000000e+00 1.000000e+00
3-22:2-21:4   -33.732666  3.256678e+01  1.000000e+00 1.000000e+00
3-22:2-21:6   -50.016054  0.000000e+00  1.000000e+00 1.000000e+00
3-22:2-2:3    -50.016054  0.000000e+00  1.000000e+00 1.000000e+00
3-22:3-10:4   -17.232602 -4.333508e-01  1.000000e+00 1.000000e+00
3-22:3-10:6   -33.732666  3.256678e+01  1.000000e+00 1.000000e+00
3-22:3-16:4   -17.232602 -4.333508e-01  1.000000e+00 1.000000e+00
3-22:3-22:3   -50.016054  0.000000e+00  1.000000e+00 1.000000e+00
3-22:3-22:4   -50.016054  0.000000e+00  1.000000e+00 1.000000e+00
3-22:3-22:5   -50.016054  0.000000e+00  1.000000e+00 1.000000e+00
3-22:3-3:4    -50.016054  0.000000e+00  1.000000e+00 1.000000e+00
3-22:3-3:6    -50.016054  0.000000e+00  1.000000e+00 1.000000e+00
3-22:6-13:6   -50.016054  0.000000e+00  1.000000e+00 1.000000e+00
3-22:6-19:4   -33.732666  3.256678e+01  1.000000e+00 1.000000e+00
3-22:6-6:6    -50.016054  0.000000e+00  1.000000e+00 1.000000e+00
3-23:1-14:2   -33.732666  3.256678e+01  1.000000e+00 1.000000e+00
3-23:1-1:2    -50.016054  0.000000e+00  1.000000e+00 1.000000e+00
3-23:1-20:1   -50.016054  0.000000e+00  1.000000e+00 1.000000e+00
3-23:1-20:2   -50.016054  0.000000e+00  1.000000e+00 1.000000e+00
3-23:1-7:2    -33.732666  3.256678e+01  1.000000e+00 1.000000e+00
3-23:2-15:2   -33.732666  3.256678e+01  1.000000e+00 1.000000e+00
3-23:2-2:2    -50.016054  0.000000e+00  1.000000e+00 1.000000e+00
3-23:3-16:2   -50.016054  0.000000e+00  1.000000e+00 1.000000e+00
3-23:4-11:3   -50.016054  0.000000e+00  1.000000e+00 1.000000e+00
3-23:4-11:4   -50.016054  0.000000e+00  1.000000e+00 1.000000e+00
3-23:4-11:5   -50.016054  0.000000e+00  1.000000e+00 1.000000e+00
3-23:4-11:6   -50.016054  0.000000e+00  1.000000e+00 1.000000e+00
3-23:4-23:2   -17.232602 -4.333508e-01  1.000000e+00 1.000000e+00
3-23:5-18:3   -50.016054  0.000000e+00  1.000000e+00 1.000000e+00
3-23:5-18:4   -50.016054  0.000000e+00  1.000000e+00 1.000000e+00
3-23:5-18:5   -50.016054  0.000000e+00  1.000000e+00 1.000000e+00
3-23:5-18:6   -50.016054  0.000000e+00  1.000000e+00 1.000000e+00
3-23:5-24:2   -33.732666  3.256678e+01  1.000000e+00 1.000000e+00
3-23:5-5:2    -33.732666  3.256678e+01  1.000000e+00 1.000000e+00
3-23:6-25:2   -33.732666  3.256678e+01  1.000000e+00 1.000000e+00
3-23:6-6:2    -33.732666  3.256678e+01  1.000000e+00 1.000000e+00
3-23:7-27:2   -33.732666  3.256678e+01  1.000000e+00 1.000000e+00
3-30-3:1-14:5 -50.016054  0.000000e+00  1.000000e+00 1.000000e+00
3-30-3:1-20:3 -50.016054  0.000000e+00  1.000000e+00 1.000000e+00
3-30-3:2-21:1 -50.016054  0.000000e+00  1.000000e+00 1.000000e+00
3-30-3:2-21:2 -50.016054  0.000000e+00  1.000000e+00 1.000000e+00
3-30-3:2-21:3 -17.232602 -4.333508e-01  1.000000e+00 1.000000e+00
3-30-3:2-2:1  -50.016054  0.000000e+00  1.000000e+00 1.000000e+00
3-30-3:2-2:2  -50.016054  0.000000e+00  1.000000e+00 1.000000e+00
3-30-3:3-10:2 -33.732666  3.256678e+01  1.000000e+00 1.000000e+00
3-30-3:3-3:2  -50.016054  0.000000e+00  1.000000e+00 1.000000e+00
3-30-3:3-9:1  -33.732666  3.256678e+01  1.000000e+00 1.000000e+00
3-30-3:3-9:3  -17.232602 -4.333508e-01  1.000000e+00 1.000000e+00
3-30-3:4-11:1 -50.016054  0.000000e+00  1.000000e+00 1.000000e+00
3-30-3:4-11:4 -50.016054  0.000000e+00  1.000000e+00 1.000000e+00
3-30-3:4-11:6 -50.016054  0.000000e+00  1.000000e+00 1.000000e+00
3-30-3:4-17:1 -17.232602 -4.333508e-01  1.000000e+00 1.000000e+00
3-30-3:4-17:3 -17.232602 -4.333508e-01  1.000000e+00 1.000000e+00
3-30-3:4-23:2 -50.016054  0.000000e+00  1.000000e+00 1.000000e+00
3-30-3:4-23:3 -33.732666  3.256678e+01  1.000000e+00 1.000000e+00
3-30-3:4-23:5 -33.732666  3.256678e+01  1.000000e+00 1.000000e+00
3-30-3:4-4:1  -33.732666  3.256678e+01  1.000000e+00 1.000000e+00
3-30-3:5-12:2 -50.016054  0.000000e+00  1.000000e+00 1.000000e+00
3-30-3:5-18:3 -50.016054  0.000000e+00  1.000000e+00 1.000000e+00
3-30-3:5-18:4 -50.016054  0.000000e+00  1.000000e+00 1.000000e+00
3-30-3:5-18:5 -50.016054  0.000000e+00  1.000000e+00 1.000000e+00
3-30-3:5-18:6 -50.016054  0.000000e+00  1.000000e+00 1.000000e+00
3-30-3:5-24:2 -33.732666  3.256678e+01  1.000000e+00 1.000000e+00
3-30-3:5-5:1  -50.016054  0.000000e+00  1.000000e+00 1.000000e+00
3-30-3:5-5:2  -50.016054  0.000000e+00  1.000000e+00 1.000000e+00
3-30-3:6-19:1 -50.016054  0.000000e+00  1.000000e+00 1.000000e+00
3-30-3:6-25:3 -50.016054  0.000000e+00  1.000000e+00 1.000000e+00
3-30-3:6-6:2  -50.016054  0.000000e+00  1.000000e+00 1.000000e+00
3-30-3:7-27:3 -50.016054  0.000000e+00  1.000000e+00 1.000000e+00
3-30-3:7-27:6 -33.732666  3.256678e+01  1.000000e+00 1.000000e+00
3-30:1-14:1   -50.016054  0.000000e+00  1.000000e+00 1.000000e+00
3-30:1-14:2   -33.732666  3.256678e+01  1.000000e+00 1.000000e+00
3-30:1-1:2    -50.016054  0.000000e+00  1.000000e+00 1.000000e+00
3-30:1-20:3   -33.732666  3.256678e+01  1.000000e+00 1.000000e+00
3-30:1-7:1    -17.232602 -4.333508e-01  1.000000e+00 1.000000e+00
3-30:1-7:2    -50.016054  0.000000e+00  1.000000e+00 1.000000e+00
3-30:2-15:2   -33.732666  3.256678e+01  1.000000e+00 1.000000e+00
3-30:2-2:2    -50.016054  0.000000e+00  1.000000e+00 1.000000e+00
3-30:2-8:2    -50.016054  0.000000e+00  1.000000e+00 1.000000e+00
3-30:3-10:2   -33.732666  3.256678e+01  1.000000e+00 1.000000e+00
3-30:4-11:1   -50.016054  0.000000e+00  1.000000e+00 1.000000e+00
3-30:4-11:3   -50.016054  0.000000e+00  1.000000e+00 1.000000e+00
3-30:4-11:4   -50.016054  0.000000e+00  1.000000e+00 1.000000e+00
3-30:4-11:5   -50.016054  0.000000e+00  1.000000e+00 1.000000e+00
3-30:4-11:6   -50.016054  0.000000e+00  1.000000e+00 1.000000e+00
3-30:4-17:2   -17.232602 -4.333508e-01  1.000000e+00 1.000000e+00
3-30:4-4:2    -50.016054  0.000000e+00  1.000000e+00 1.000000e+00
3-30:5-12:2   -17.232602 -4.333508e-01  1.000000e+00 1.000000e+00
3-30:5-18:1   -50.016054  0.000000e+00  1.000000e+00 1.000000e+00
3-30:5-18:3   -50.016054  0.000000e+00  1.000000e+00 1.000000e+00
3-30:5-18:4   -50.016054  0.000000e+00  1.000000e+00 1.000000e+00
3-30:5-18:5   -50.016054  0.000000e+00  1.000000e+00 1.000000e+00
3-30:5-18:6   -50.016054  0.000000e+00  1.000000e+00 1.000000e+00
3-30:5-24:2   -33.732666  3.256678e+01  1.000000e+00 1.000000e+00
3-30:5-5:2    -33.732666  3.256678e+01  1.000000e+00 1.000000e+00
3-30:6-25:1   -50.016054  0.000000e+00  1.000000e+00 1.000000e+00
3-30:6-6:2    -50.016054  0.000000e+00  1.000000e+00 1.000000e+00
3-33:1-14:1   -50.016054  0.000000e+00  1.000000e+00 1.000000e+00
3-33:1-14:2   -50.016054  0.000000e+00  1.000000e+00 1.000000e+00
3-33:1-14:3   -17.232602 -4.333508e-01  1.000000e+00 1.000000e+00
3-33:1-14:5   -33.732666  3.256678e+01  1.000000e+00 1.000000e+00
3-33:1-1:1    -33.732666  3.256678e+01  1.000000e+00 1.000000e+00
3-33:1-20:1   -50.016054  0.000000e+00  1.000000e+00 1.000000e+00
3-33:1-20:3   -33.732666  3.256678e+01  1.000000e+00 1.000000e+00
3-33:1-26:2   -50.016054  0.000000e+00  1.000000e+00 1.000000e+00
3-33:1-7:1    -33.732666  3.256678e+01  1.000000e+00 1.000000e+00
3-33:1-7:2    -50.016054  0.000000e+00  1.000000e+00 1.000000e+00
3-33:2-15:2   -50.016054  0.000000e+00  1.000000e+00 1.000000e+00
3-33:2-2:2    -33.732666  3.256678e+01  1.000000e+00 1.000000e+00
3-33:2-8:2    -50.016054  0.000000e+00  1.000000e+00 1.000000e+00
3-33:3-3:1    -17.232602 -4.333508e-01  1.000000e+00 1.000000e+00
3-33:3-3:2    -33.732666  3.256678e+01  1.000000e+00 1.000000e+00
3-33:4-11:3   -50.016054  0.000000e+00  1.000000e+00 1.000000e+00
3-33:4-11:4   -50.016054  0.000000e+00  1.000000e+00 1.000000e+00
3-33:4-11:5   -50.016054  0.000000e+00  1.000000e+00 1.000000e+00
3-33:4-11:6   -50.016054  0.000000e+00  1.000000e+00 1.000000e+00
3-33:4-17:2   -33.732666  3.256678e+01  1.000000e+00 1.000000e+00
3-33:4-23:1   -50.016054  0.000000e+00  1.000000e+00 1.000000e+00
3-33:4-23:2   -50.016054  0.000000e+00  1.000000e+00 1.000000e+00
3-33:4-4:1    -17.232602 -4.333508e-01  1.000000e+00 1.000000e+00
3-33:4-4:2    -50.016054  0.000000e+00  1.000000e+00 1.000000e+00
3-33:5-12:2   -50.016054  0.000000e+00  1.000000e+00 1.000000e+00
3-33:5-18:3   -50.016054  0.000000e+00  1.000000e+00 1.000000e+00
3-33:5-18:4   -50.016054  0.000000e+00  1.000000e+00 1.000000e+00
3-33:5-18:5   -50.016054  0.000000e+00  1.000000e+00 1.000000e+00
3-33:5-18:6   -50.016054  0.000000e+00  1.000000e+00 1.000000e+00
3-33:5-24:2   -33.732666  3.256678e+01  1.000000e+00 1.000000e+00
3-33:6-13:2   -33.732666  3.256678e+01  1.000000e+00 1.000000e+00
3-33:6-25:1   -17.232602 -4.333508e-01  1.000000e+00 1.000000e+00
3-33:6-25:2   -50.016054  0.000000e+00  1.000000e+00 1.000000e+00
3-33:6-25:3   -33.732666  3.256678e+01  1.000000e+00 1.000000e+00
3-33:6-6:2    -33.732666  3.256678e+01  1.000000e+00 1.000000e+00
3-33:7-27:1   -33.732666  3.256678e+01  1.000000e+00 1.000000e+00
3-33:7-27:2   -33.732666  3.256678e+01  1.000000e+00 1.000000e+00
3-33:7-27:3   -33.732666  3.256678e+01  1.000000e+00 1.000000e+00
3-33:7-27:5   -50.016054  0.000000e+00  1.000000e+00 1.000000e+00
3-35:1-26:4   -50.016054  0.000000e+00  1.000000e+00 1.000000e+00
3-35:2-15:5   -50.016054  0.000000e+00  1.000000e+00 1.000000e+00
3-35:2-21:4   -33.732666  3.256678e+01  1.000000e+00 1.000000e+00
3-35:2-2:6    -50.016054  0.000000e+00  1.000000e+00 1.000000e+00
3-35:2-8:4    -50.016054  0.000000e+00  1.000000e+00 1.000000e+00
3-35:3-10:6   -50.016054  0.000000e+00  1.000000e+00 1.000000e+00
3-35:3-16:3   -50.016054  0.000000e+00  1.000000e+00 1.000000e+00
3-35:3-16:4   -50.016054  0.000000e+00  1.000000e+00 1.000000e+00
3-35:3-22:4   -50.016054  0.000000e+00  1.000000e+00 1.000000e+00
3-35:3-3:6    -50.016054  0.000000e+00  1.000000e+00 1.000000e+00
3-35:4-4:4    -50.016054  0.000000e+00  1.000000e+00 1.000000e+00
3-35:6-13:4   -50.016054  0.000000e+00  1.000000e+00 1.000000e+00
3-35:6-13:5   -33.732666  3.256678e+01  1.000000e+00 1.000000e+00
3-35:6-19:4   -50.016054  0.000000e+00  1.000000e+00 1.000000e+00
3-35:7-27:4   -50.016054  0.000000e+00  1.000000e+00 1.000000e+00
3-43:1-14:1   -33.732666  3.256678e+01  1.000000e+00 1.000000e+00
3-43:1-14:6   -33.732666  3.256678e+01  1.000000e+00 1.000000e+00
3-43:1-1:3    -50.016054  0.000000e+00  1.000000e+00 1.000000e+00
3-43:1-20:1   -33.732666  3.256678e+01  1.000000e+00 1.000000e+00
3-43:1-20:3   -50.016054  0.000000e+00  1.000000e+00 1.000000e+00
3-43:1-20:5   -50.016054  0.000000e+00  1.000000e+00 1.000000e+00
3-43:1-26:1   -50.016054  0.000000e+00  1.000000e+00 1.000000e+00
3-43:1-26:3   -17.232602 -4.333508e-01  1.000000e+00 1.000000e+00
3-43:1-7:3    -50.016054  0.000000e+00  1.000000e+00 1.000000e+00
3-43:2-15:1   -33.732666  3.256678e+01  1.000000e+00 1.000000e+00
3-43:2-15:5   -17.232602 -4.333508e-01  1.000000e+00 1.000000e+00
3-43:2-21:1   -17.232602 -4.333508e-01  1.000000e+00 1.000000e+00
3-43:2-8:1    -50.016054  0.000000e+00  1.000000e+00 1.000000e+00
3-43:2-8:2    -50.016054  0.000000e+00  1.000000e+00 1.000000e+00
3-43:2-8:3    -33.732666  3.256678e+01  1.000000e+00 1.000000e+00
3-43:3-16:1   -17.232602 -4.333508e-01  1.000000e+00 1.000000e+00
3-43:3-22:2   -50.016054  0.000000e+00  1.000000e+00 1.000000e+00
3-43:3-3:1    -50.016054  0.000000e+00  1.000000e+00 1.000000e+00
3-43:3-3:2    -33.732666  3.256678e+01  1.000000e+00 1.000000e+00
3-43:3-9:2    -33.732666  3.256678e+01  1.000000e+00 1.000000e+00
3-43:3-9:3    -50.016054  0.000000e+00  1.000000e+00 1.000000e+00
3-43:4-11:6   -50.016054  0.000000e+00  1.000000e+00 1.000000e+00
3-43:4-17:2   -50.016054  0.000000e+00  1.000000e+00 1.000000e+00
3-43:4-23:1   -17.232602 -4.333508e-01  1.000000e+00 1.000000e+00
3-43:4-23:5   -17.232602 -4.333508e-01  1.000000e+00 1.000000e+00
3-43:5-18:1   -50.016054  0.000000e+00  1.000000e+00 1.000000e+00
3-43:5-18:4   -50.016054  0.000000e+00  1.000000e+00 1.000000e+00
3-43:5-18:5   -50.016054  0.000000e+00  1.000000e+00 1.000000e+00
3-43:5-18:6   -50.016054  0.000000e+00  1.000000e+00 1.000000e+00
3-43:5-5:1    -50.016054  0.000000e+00  1.000000e+00 1.000000e+00
3-43:5-5:3    -17.232602 -4.333508e-01  1.000000e+00 1.000000e+00
3-43:6-13:3   -33.732666  3.256678e+01  1.000000e+00 1.000000e+00
3-43:6-25:3   -33.732666  3.256678e+01  1.000000e+00 1.000000e+00
3-43:6-6:2    -50.016054  0.000000e+00  1.000000e+00 1.000000e+00
3-43:7-27:1   -50.016054  0.000000e+00  1.000000e+00 1.000000e+00
3-43:7-27:5   -50.016054  0.000000e+00  1.000000e+00 1.000000e+00
3-43:7-27:6   -33.732666  3.256678e+01  1.000000e+00 1.000000e+00
3-47:2-2:6    -50.016054  0.000000e+00  1.000000e+00 1.000000e+00
3-47:3-22:5   -50.016054  0.000000e+00  1.000000e+00 1.000000e+00
3-48:1-14:2   -50.016054  0.000000e+00  1.000000e+00 1.000000e+00
3-48:1-1:1    -17.232602 -4.333508e-01  1.000000e+00 1.000000e+00
3-48:1-20:1   -50.016054  0.000000e+00  1.000000e+00 1.000000e+00
3-48:1-26:2   -50.016054  0.000000e+00  1.000000e+00 1.000000e+00
3-48:1-7:2    -50.016054  0.000000e+00  1.000000e+00 1.000000e+00
3-48:4-11:2   -50.016054  0.000000e+00  1.000000e+00 1.000000e+00
3-48:4-11:3   -50.016054  0.000000e+00  1.000000e+00 1.000000e+00
3-48:4-11:4   -50.016054  0.000000e+00  1.000000e+00 1.000000e+00
3-48:4-11:5   -50.016054  0.000000e+00  1.000000e+00 1.000000e+00
3-48:4-11:6   -50.016054  0.000000e+00  1.000000e+00 1.000000e+00
3-48:4-17:2   -50.016054  0.000000e+00  1.000000e+00 1.000000e+00
3-48:4-4:2    -33.732666  3.256678e+01  1.000000e+00 1.000000e+00
3-48:5-12:2   -33.732666  3.256678e+01  1.000000e+00 1.000000e+00
3-48:5-18:3   -50.016054  0.000000e+00  1.000000e+00 1.000000e+00
3-48:5-18:4   -50.016054  0.000000e+00  1.000000e+00 1.000000e+00
3-48:5-18:5   -50.016054  0.000000e+00  1.000000e+00 1.000000e+00
3-48:5-18:6   -50.016054  0.000000e+00  1.000000e+00 1.000000e+00
3-48:5-5:2    -50.016054  0.000000e+00  1.000000e+00 1.000000e+00
3-48:6-25:2   -33.732666  3.256678e+01  1.000000e+00 1.000000e+00
3-48:6-6:2    -50.016054  0.000000e+00  1.000000e+00 1.000000e+00
3-48:7-27:2   -50.016054  0.000000e+00  1.000000e+00 1.000000e+00
3-48:7-27:3   -33.732666  3.256678e+01  1.000000e+00 1.000000e+00
3-49:1-1:1    -50.016054  0.000000e+00  1.000000e+00 1.000000e+00
3-49:1-1:3    -50.016054  0.000000e+00  1.000000e+00 1.000000e+00
3-49:1-20:1   -50.016054  0.000000e+00  1.000000e+00 1.000000e+00
3-49:1-20:3   -50.016054  0.000000e+00  1.000000e+00 1.000000e+00
3-49:1-20:4   -50.016054  0.000000e+00  1.000000e+00 1.000000e+00
3-49:1-20:5   -50.016054  0.000000e+00  1.000000e+00 1.000000e+00
3-49:1-20:6   -50.016054  0.000000e+00  1.000000e+00 1.000000e+00
3-49:1-26:1   -50.016054  0.000000e+00  1.000000e+00 1.000000e+00
3-49:2-15:2   -33.732666  3.256678e+01  1.000000e+00 1.000000e+00
3-49:2-2:2    -50.016054  0.000000e+00  1.000000e+00 1.000000e+00
3-49:2-8:1    -33.732666  3.256678e+01  1.000000e+00 1.000000e+00
3-49:2-8:2    -50.016054  0.000000e+00  1.000000e+00 1.000000e+00
3-49:2-8:3    -33.732666  3.256678e+01  1.000000e+00 1.000000e+00
3-49:3-10:2   -50.016054  0.000000e+00  1.000000e+00 1.000000e+00
3-49:3-16:2   -33.732666  3.256678e+01  1.000000e+00 1.000000e+00
3-49:3-22:2   -50.016054  0.000000e+00  1.000000e+00 1.000000e+00
3-49:3-9:3    -33.732666  3.256678e+01  1.000000e+00 1.000000e+00
3-49:4-11:4   -50.016054  0.000000e+00  1.000000e+00 1.000000e+00
3-49:4-11:5   -50.016054  0.000000e+00  1.000000e+00 1.000000e+00
3-49:4-11:6   -50.016054  0.000000e+00  1.000000e+00 1.000000e+00
3-49:4-17:2   -33.732666  3.256678e+01  1.000000e+00 1.000000e+00
3-49:4-17:3   -50.016054  0.000000e+00  1.000000e+00 1.000000e+00
3-49:4-23:1   -33.732666  3.256678e+01  1.000000e+00 1.000000e+00
3-49:4-23:3   -50.016054  0.000000e+00  1.000000e+00 1.000000e+00
3-49:4-4:2    -33.732666  3.256678e+01  1.000000e+00 1.000000e+00
3-49:4-4:3    -50.016054  0.000000e+00  1.000000e+00 1.000000e+00
3-49:5-18:4   -50.016054  0.000000e+00  1.000000e+00 1.000000e+00
3-49:5-18:5   -50.016054  0.000000e+00  1.000000e+00 1.000000e+00
3-49:5-18:6   -50.016054  0.000000e+00  1.000000e+00 1.000000e+00
3-49:5-5:2    -33.732666  3.256678e+01  1.000000e+00 1.000000e+00
3-49:5-5:3    -17.232602 -4.333508e-01  1.000000e+00 1.000000e+00
3-49:6-13:2   -33.732666  3.256678e+01  1.000000e+00 1.000000e+00
3-49:6-19:1   -33.732666  3.256678e+01  1.000000e+00 1.000000e+00
3-49:6-19:2   -33.732666  3.256678e+01  1.000000e+00 1.000000e+00
3-49:6-19:3   -50.016054  0.000000e+00  1.000000e+00 1.000000e+00
3-49:6-25:1   -50.016054  0.000000e+00  1.000000e+00 1.000000e+00
3-49:6-25:2   -33.732666  3.256678e+01  1.000000e+00 1.000000e+00
3-49:6-25:3   -17.232602 -4.333508e-01  1.000000e+00 1.000000e+00
3-49:6-25:5   -33.732666  3.256678e+01  1.000000e+00 1.000000e+00
3-49:7-27:1   -50.016054  0.000000e+00  1.000000e+00 1.000000e+00
3-49:7-27:3   -33.732666  3.256678e+01  1.000000e+00 1.000000e+00
3-49:7-27:6   -33.732666  3.256678e+01  1.000000e+00 1.000000e+00
3-52:2-15:3   -50.016054  0.000000e+00  1.000000e+00 1.000000e+00
3-52:3-10:4   -50.016054  0.000000e+00  1.000000e+00 1.000000e+00
3-52:3-10:6   -50.016054  0.000000e+00  1.000000e+00 1.000000e+00
3-52:3-16:6   -50.016054  0.000000e+00  1.000000e+00 1.000000e+00
3-52:3-22:4   -33.732666  3.256678e+01  1.000000e+00 1.000000e+00
3-52:3-3:6    -50.016054  0.000000e+00  1.000000e+00 1.000000e+00
3-52:4-4:6    -50.016054  0.000000e+00  1.000000e+00 1.000000e+00
3-52:6-13:3   -33.732666  3.256678e+01  1.000000e+00 1.000000e+00
3-52:6-19:4   -50.016054  0.000000e+00  1.000000e+00 1.000000e+00
3-53:1-14:1   -50.016054  0.000000e+00  1.000000e+00 1.000000e+00
3-53:1-14:5   -50.016054  0.000000e+00  1.000000e+00 1.000000e+00
3-53:1-1:1    -50.016054  0.000000e+00  1.000000e+00 1.000000e+00
3-53:1-20:2   -50.016054  0.000000e+00  1.000000e+00 1.000000e+00
3-53:1-20:3   -50.016054  0.000000e+00  1.000000e+00 1.000000e+00
3-53:1-20:4   -50.016054  0.000000e+00  1.000000e+00 1.000000e+00
3-53:1-20:5   -33.732666  3.256678e+01  1.000000e+00 1.000000e+00
3-53:1-20:6   -50.016054  0.000000e+00  1.000000e+00 1.000000e+00
3-53:1-26:2   -50.016054  0.000000e+00  1.000000e+00 1.000000e+00
3-53:1-7:1    -50.016054  0.000000e+00  1.000000e+00 1.000000e+00
3-53:1-7:2    -50.016054  0.000000e+00  1.000000e+00 1.000000e+00
3-53:1-7:5    -33.732666  3.256678e+01  1.000000e+00 1.000000e+00
3-53:2-15:1   -17.232602 -4.333508e-01  1.000000e+00 1.000000e+00
3-53:2-15:2   -50.016054  0.000000e+00  1.000000e+00 1.000000e+00
3-53:2-15:3   -33.732666  3.256678e+01  1.000000e+00 1.000000e+00
3-53:2-21:3   -17.232602 -4.333508e-01  1.000000e+00 1.000000e+00
3-53:2-2:2    -33.732666  3.256678e+01  1.000000e+00 1.000000e+00
3-53:3-10:2   -50.016054  0.000000e+00  1.000000e+00 1.000000e+00
3-53:3-22:2   -50.016054  0.000000e+00  1.000000e+00 1.000000e+00
3-53:3-3:2    -33.732666  3.256678e+01  1.000000e+00 1.000000e+00
3-53:4-11:2   -50.016054  0.000000e+00  1.000000e+00 1.000000e+00
3-53:4-11:3   -50.016054  0.000000e+00  1.000000e+00 1.000000e+00
3-53:4-11:4   -50.016054  0.000000e+00  1.000000e+00 1.000000e+00
3-53:4-11:5   -50.016054  0.000000e+00  1.000000e+00 1.000000e+00
3-53:4-11:6   -50.016054  0.000000e+00  1.000000e+00 1.000000e+00
3-53:4-17:2   -50.016054  0.000000e+00  1.000000e+00 1.000000e+00
3-53:4-23:1   -17.232602 -4.333508e-01  1.000000e+00 1.000000e+00
3-53:4-23:2   -50.016054  0.000000e+00  1.000000e+00 1.000000e+00
3-53:4-4:2    -50.016054  0.000000e+00  1.000000e+00 1.000000e+00
3-53:5-12:2   -50.016054  0.000000e+00  1.000000e+00 1.000000e+00
3-53:5-18:2   -50.016054  0.000000e+00  1.000000e+00 1.000000e+00
3-53:5-18:3   -50.016054  0.000000e+00  1.000000e+00 1.000000e+00
3-53:5-18:4   -50.016054  0.000000e+00  1.000000e+00 1.000000e+00
3-53:5-18:5   -50.016054  0.000000e+00  1.000000e+00 1.000000e+00
3-53:5-18:6   -50.016054  0.000000e+00  1.000000e+00 1.000000e+00
3-53:5-24:1   -17.232602 -4.333508e-01  1.000000e+00 1.000000e+00
3-53:5-5:2    -50.016054  0.000000e+00  1.000000e+00 1.000000e+00
3-53:6-13:2   -50.016054  0.000000e+00  1.000000e+00 1.000000e+00
3-53:6-19:2   -33.732666  3.256678e+01  1.000000e+00 1.000000e+00
3-53:6-25:1   -33.732666  3.256678e+01  1.000000e+00 1.000000e+00
3-53:6-6:1    -50.016054  0.000000e+00  1.000000e+00 1.000000e+00
3-53:6-6:2    -33.732666  3.256678e+01  1.000000e+00 1.000000e+00
3-53:6-6:3    -17.232602 -4.333508e-01  1.000000e+00 1.000000e+00
3-53:7-27:1   -50.016054  0.000000e+00  1.000000e+00 1.000000e+00
3-53:7-27:2   -50.016054  0.000000e+00  1.000000e+00 1.000000e+00
3-53:7-27:3   -50.016054  0.000000e+00  1.000000e+00 1.000000e+00
3-53:7-27:6   -17.232602 -4.333508e-01  1.000000e+00 1.000000e+00
3-62:3-3:4    -50.016054  0.000000e+00  1.000000e+00 1.000000e+00
3-64:1-14:3   -50.016054  0.000000e+00  1.000000e+00 1.000000e+00
3-64:1-1:2    -50.016054  0.000000e+00  1.000000e+00 1.000000e+00
3-64:1-20:1   -50.016054  0.000000e+00  1.000000e+00 1.000000e+00
3-64:1-20:3   -50.016054  0.000000e+00  1.000000e+00 1.000000e+00
3-64:1-20:4   -33.732666  3.256678e+01  1.000000e+00 1.000000e+00
3-64:1-20:5   -50.016054  0.000000e+00  1.000000e+00 1.000000e+00
3-64:1-20:6   -50.016054  0.000000e+00  1.000000e+00 1.000000e+00
3-64:1-7:1    -50.016054  0.000000e+00  1.000000e+00 1.000000e+00
3-64:1-7:2    -33.732666  3.256678e+01  1.000000e+00 1.000000e+00
3-64:1-7:3    -50.016054  0.000000e+00  1.000000e+00 1.000000e+00
3-64:1-7:5    -50.016054  0.000000e+00  1.000000e+00 1.000000e+00
3-64:2-15:1   -17.232602 -4.333508e-01  1.000000e+00 1.000000e+00
3-64:2-15:2   -50.016054  0.000000e+00  1.000000e+00 1.000000e+00
3-64:2-21:1   -50.016054  0.000000e+00  1.000000e+00 1.000000e+00
3-64:2-21:2   -50.016054  0.000000e+00  1.000000e+00 1.000000e+00
3-64:2-8:2    -33.732666  3.256678e+01  1.000000e+00 1.000000e+00
3-64:3-10:2   -50.016054  0.000000e+00  1.000000e+00 1.000000e+00
3-64:3-16:1   -50.016054  0.000000e+00  1.000000e+00 1.000000e+00
3-64:3-16:2   -33.732666  3.256678e+01  1.000000e+00 1.000000e+00
3-64:3-22:2   -33.732666  3.256678e+01  1.000000e+00 1.000000e+00
3-64:3-3:2    -50.016054  0.000000e+00  1.000000e+00 1.000000e+00
3-64:4-23:3   -33.732666  3.256678e+01  1.000000e+00 1.000000e+00
3-64:4-4:2    -50.016054  0.000000e+00  1.000000e+00 1.000000e+00
3-64:5-12:1   -50.016054  0.000000e+00  1.000000e+00 1.000000e+00
3-64:5-12:2   -50.016054  0.000000e+00  1.000000e+00 1.000000e+00
3-64:5-18:3   -50.016054  0.000000e+00  1.000000e+00 1.000000e+00
3-64:5-18:4   -50.016054  0.000000e+00  1.000000e+00 1.000000e+00
3-64:5-18:5   -50.016054  0.000000e+00  1.000000e+00 1.000000e+00
3-64:5-24:1   -33.732666  3.256678e+01  1.000000e+00 1.000000e+00
3-64:5-24:2   -50.016054  0.000000e+00  1.000000e+00 1.000000e+00
3-64:5-24:3   -33.732666  3.256678e+01  1.000000e+00 1.000000e+00
3-64:5-5:1    -33.732666  3.256678e+01  1.000000e+00 1.000000e+00
3-64:5-5:2    -33.732666  3.256678e+01  1.000000e+00 1.000000e+00
3-64:5-5:3    -17.232602 -4.333508e-01  1.000000e+00 1.000000e+00
3-64:6-13:2   -50.016054  0.000000e+00  1.000000e+00 1.000000e+00
3-64:6-19:2   -50.016054  0.000000e+00  1.000000e+00 1.000000e+00
3-64:6-25:1   -50.016054  0.000000e+00  1.000000e+00 1.000000e+00
3-64:6-25:2   -50.016054  0.000000e+00  1.000000e+00 1.000000e+00
3-64:6-6:2    -50.016054  0.000000e+00  1.000000e+00 1.000000e+00
3-64:6-6:3    -33.732666  3.256678e+01  1.000000e+00 1.000000e+00
3-64:7-27:2   -50.016054  0.000000e+00  1.000000e+00 1.000000e+00
3-64:7-27:3   -50.016054  0.000000e+00  1.000000e+00 1.000000e+00
3-64:7-27:6   -50.016054  0.000000e+00  1.000000e+00 1.000000e+00
3-66:1-14:1   -50.016054  0.000000e+00  1.000000e+00 1.000000e+00
3-66:1-14:2   -50.016054  0.000000e+00  1.000000e+00 1.000000e+00
3-66:1-1:2    -50.016054  0.000000e+00  1.000000e+00 1.000000e+00
3-66:1-1:3    -50.016054  0.000000e+00  1.000000e+00 1.000000e+00
3-66:1-20:4   -33.732666  3.256678e+01  1.000000e+00 1.000000e+00
3-66:1-7:1    -50.016054  0.000000e+00  1.000000e+00 1.000000e+00
3-66:2-15:2   -50.016054  0.000000e+00  1.000000e+00 1.000000e+00
3-66:2-15:3   -33.732666  3.256678e+01  1.000000e+00 1.000000e+00
3-66:2-21:2   -33.732666  3.256678e+01  1.000000e+00 1.000000e+00
3-66:2-2:2    -50.016054  0.000000e+00  1.000000e+00 1.000000e+00
3-66:2-8:2    -50.016054  0.000000e+00  1.000000e+00 1.000000e+00
3-66:3-10:2   -50.016054  0.000000e+00  1.000000e+00 1.000000e+00
3-66:3-22:2   -33.732666  3.256678e+01  1.000000e+00 1.000000e+00
3-66:3-3:2    -50.016054  0.000000e+00  1.000000e+00 1.000000e+00
3-66:3-3:3    -33.732666  3.256678e+01  1.000000e+00 1.000000e+00
3-66:3-9:1    -33.732666  3.256678e+01  1.000000e+00 1.000000e+00
3-66:4-11:3   -50.016054  0.000000e+00  1.000000e+00 1.000000e+00
3-66:4-11:4   -50.016054  0.000000e+00  1.000000e+00 1.000000e+00
3-66:4-11:5   -50.016054  0.000000e+00  1.000000e+00 1.000000e+00
3-66:4-11:6   -50.016054  0.000000e+00  1.000000e+00 1.000000e+00
3-66:4-17:3   -50.016054  0.000000e+00  1.000000e+00 1.000000e+00
3-66:4-23:2   -50.016054  0.000000e+00  1.000000e+00 1.000000e+00
3-66:4-23:3   -33.732666  3.256678e+01  1.000000e+00 1.000000e+00
3-66:4-4:2    -50.016054  0.000000e+00  1.000000e+00 1.000000e+00
3-66:4-4:3    -17.232602 -4.333508e-01  1.000000e+00 1.000000e+00
3-66:5-12:1   -33.732666  3.256678e+01  1.000000e+00 1.000000e+00
3-66:5-18:3   -50.016054  0.000000e+00  1.000000e+00 1.000000e+00
3-66:5-18:4   -50.016054  0.000000e+00  1.000000e+00 1.000000e+00
3-66:5-18:5   -50.016054  0.000000e+00  1.000000e+00 1.000000e+00
3-66:5-18:6   -50.016054  0.000000e+00  1.000000e+00 1.000000e+00
3-66:5-24:1   -33.732666  3.256678e+01  1.000000e+00 1.000000e+00
3-66:5-24:2   -50.016054  0.000000e+00  1.000000e+00 1.000000e+00
3-66:6-13:1   -17.232602 -4.333508e-01  1.000000e+00 1.000000e+00
3-66:6-13:2   -50.016054  0.000000e+00  1.000000e+00 1.000000e+00
3-66:6-19:2   -33.732666  3.256678e+01  1.000000e+00 1.000000e+00
3-66:6-25:2   -33.732666  3.256678e+01  1.000000e+00 1.000000e+00
3-66:6-6:3    -50.016054  0.000000e+00  1.000000e+00 1.000000e+00
3-66:7-27:2   -33.732666  3.256678e+01  1.000000e+00 1.000000e+00
3-66:7-27:3   -33.732666  3.256678e+01  1.000000e+00 1.000000e+00
3-71:1-14:2   -50.016054  0.000000e+00  1.000000e+00 1.000000e+00
3-71:1-26:4   -50.016054  0.000000e+00  1.000000e+00 1.000000e+00
3-71:1-7:4    -50.016054  0.000000e+00  1.000000e+00 1.000000e+00
3-71:2-15:4   -50.016054  0.000000e+00  1.000000e+00 1.000000e+00
3-71:2-15:5   -50.016054  0.000000e+00  1.000000e+00 1.000000e+00
3-71:2-15:6   -50.016054  0.000000e+00  1.000000e+00 1.000000e+00
3-71:2-21:3   -50.016054  0.000000e+00  1.000000e+00 1.000000e+00
3-71:2-21:6   -50.016054  0.000000e+00  1.000000e+00 1.000000e+00
3-71:2-2:1    -50.016054  0.000000e+00  1.000000e+00 1.000000e+00
3-71:2-2:4    -50.016054  0.000000e+00  1.000000e+00 1.000000e+00
3-71:2-8:3    -50.016054  0.000000e+00  1.000000e+00 1.000000e+00
3-71:2-8:4    -50.016054  0.000000e+00  1.000000e+00 1.000000e+00
3-71:2-8:6    -50.016054  0.000000e+00  1.000000e+00 1.000000e+00
3-71:3-10:4   -17.232602 -4.333508e-01  1.000000e+00 1.000000e+00
3-71:3-10:5   -50.016054  0.000000e+00  1.000000e+00 1.000000e+00
3-71:3-10:6   -50.016054  0.000000e+00  1.000000e+00 1.000000e+00
3-71:3-16:3   -33.732666  3.256678e+01  1.000000e+00 1.000000e+00
3-71:3-16:4   -17.232602 -4.333508e-01  1.000000e+00 1.000000e+00
3-71:3-16:6   -50.016054  0.000000e+00  1.000000e+00 1.000000e+00
3-71:3-22:3   -50.016054  0.000000e+00  1.000000e+00 1.000000e+00
3-71:3-22:4   -33.732666  3.256678e+01  1.000000e+00 1.000000e+00
3-71:3-3:3    -33.732666  3.256678e+01  1.000000e+00 1.000000e+00
3-71:3-3:6    -33.732666  3.256678e+01  1.000000e+00 1.000000e+00
3-71:3-9:4    -33.732666  3.256678e+01  1.000000e+00 1.000000e+00
3-71:3-9:5    -50.016054  0.000000e+00  1.000000e+00 1.000000e+00
3-71:3-9:6    -50.016054  0.000000e+00  1.000000e+00 1.000000e+00
3-71:4-11:6   -50.016054  0.000000e+00  1.000000e+00 1.000000e+00
3-71:4-17:5   -50.016054  0.000000e+00  1.000000e+00 1.000000e+00
3-71:4-23:5   -33.732666  3.256678e+01  1.000000e+00 1.000000e+00
3-71:4-23:6   -50.016054  0.000000e+00  1.000000e+00 1.000000e+00
3-71:4-4:4    -50.016054  0.000000e+00  1.000000e+00 1.000000e+00
3-71:4-4:5    -50.016054  0.000000e+00  1.000000e+00 1.000000e+00
3-71:4-4:6    -50.016054  0.000000e+00  1.000000e+00 1.000000e+00
3-71:5-12:5   -50.016054  0.000000e+00  1.000000e+00 1.000000e+00
3-71:5-24:5   -50.016054  0.000000e+00  1.000000e+00 1.000000e+00
3-71:5-5:4    -50.016054  0.000000e+00  1.000000e+00 1.000000e+00
3-71:6-13:3   -50.016054  0.000000e+00  1.000000e+00 1.000000e+00
3-71:6-13:6   -50.016054  0.000000e+00  1.000000e+00 1.000000e+00
3-71:6-19:1   -50.016054  0.000000e+00  1.000000e+00 1.000000e+00
3-71:6-19:4   -50.016054  0.000000e+00  1.000000e+00 1.000000e+00
3-71:6-19:5   -50.016054  0.000000e+00  1.000000e+00 1.000000e+00
3-71:6-19:6   -50.016054  0.000000e+00  1.000000e+00 1.000000e+00
3-71:6-25:4   -50.016054  0.000000e+00  1.000000e+00 1.000000e+00
3-71:6-6:4    -17.232602 -4.333508e-01  1.000000e+00 1.000000e+00
3-71:6-6:6    -33.732666  3.256678e+01  1.000000e+00 1.000000e+00
3-72:1-14:1   -33.732666  3.256678e+01  1.000000e+00 1.000000e+00
3-72:1-14:2   -50.016054  0.000000e+00  1.000000e+00 1.000000e+00
3-72:1-14:3   -33.732666  3.256678e+01  1.000000e+00 1.000000e+00
3-72:1-14:5   -17.232602 -4.333508e-01  1.000000e+00 1.000000e+00
3-72:1-1:2    -50.016054  0.000000e+00  1.000000e+00 1.000000e+00
3-72:1-1:3    -50.016054  0.000000e+00  1.000000e+00 1.000000e+00
3-72:1-20:4   -50.016054  0.000000e+00  1.000000e+00 1.000000e+00
3-72:1-20:5   -50.016054  0.000000e+00  1.000000e+00 1.000000e+00
3-72:1-20:6   -50.016054  0.000000e+00  1.000000e+00 1.000000e+00
3-72:1-26:2   -50.016054  0.000000e+00  1.000000e+00 1.000000e+00
3-72:1-26:3   -17.232602 -4.333508e-01  1.000000e+00 1.000000e+00
3-72:1-7:1    -50.016054  0.000000e+00  1.000000e+00 1.000000e+00
3-72:1-7:3    -33.732666  3.256678e+01  1.000000e+00 1.000000e+00
3-72:2-15:1   -33.732666  3.256678e+01  1.000000e+00 1.000000e+00
3-72:2-15:2   -50.016054  0.000000e+00  1.000000e+00 1.000000e+00
3-72:2-15:5   -33.732666  3.256678e+01  1.000000e+00 1.000000e+00
3-72:2-21:1   -33.732666  3.256678e+01  1.000000e+00 1.000000e+00
3-72:2-21:2   -33.732666  3.256678e+01  1.000000e+00 1.000000e+00
3-72:2-2:2    -17.232602 -4.333508e-01  1.000000e+00 1.000000e+00
3-72:2-8:2    -50.016054  0.000000e+00  1.000000e+00 1.000000e+00
3-72:2-8:6    -50.016054  0.000000e+00  1.000000e+00 1.000000e+00
3-72:3-10:1   -33.732666  3.256678e+01  1.000000e+00 1.000000e+00
3-72:3-10:2   -50.016054  0.000000e+00  1.000000e+00 1.000000e+00
3-72:3-16:1   -50.016054  0.000000e+00  1.000000e+00 1.000000e+00
3-72:3-16:3   -33.732666  3.256678e+01  1.000000e+00 1.000000e+00
3-72:3-22:1   -17.232602 -4.333508e-01  1.000000e+00 1.000000e+00
3-72:3-22:2   -50.016054  0.000000e+00  1.000000e+00 1.000000e+00
3-72:3-3:1    -50.016054  0.000000e+00  1.000000e+00 1.000000e+00
3-72:3-3:2    -50.016054  0.000000e+00  1.000000e+00 1.000000e+00
3-72:3-9:1    -50.016054  0.000000e+00  1.000000e+00 1.000000e+00
3-72:3-9:3    -50.016054  0.000000e+00  1.000000e+00 1.000000e+00
3-72:3-9:5    -17.232602 -4.333508e-01  1.000000e+00 1.000000e+00
3-72:4-11:5   -50.016054  0.000000e+00  1.000000e+00 1.000000e+00
3-72:4-17:2   -50.016054  0.000000e+00  1.000000e+00 1.000000e+00
3-72:4-17:3   -50.016054  0.000000e+00  1.000000e+00 1.000000e+00
3-72:4-23:1   -50.016054  0.000000e+00  1.000000e+00 1.000000e+00
3-72:4-4:1    -33.732666  3.256678e+01  1.000000e+00 1.000000e+00
3-72:4-4:2    -33.732666  3.256678e+01  1.000000e+00 1.000000e+00
3-72:4-4:3    -17.232602 -4.333508e-01  1.000000e+00 1.000000e+00
3-72:4-4:5    -50.016054  0.000000e+00  1.000000e+00 1.000000e+00
[truncated: 76,034 more chars]
